# Supplementary material for: Blib is a multi-module simulation platform for genetics studies and intelligent breeding
Source: Commun Biol. 2022 Nov 3;5:1167. doi: 10.1038/s42003-022-04151-9 (PMC9630530; doi:10.1038/s42003-022-04151-9)
Supplement: Supplementary file 3 — Supplementary Data 1 [file 42003_2022_4151_MOESM3_ESM.xlsx]

## Sheet: Data for Fig. 1
Population size (N)	Initial alleles	cycles	Theor. F	Obs. F				Obs. alleles
			Theoretical	2	0.5N	N	2N	2	0.5N	N	2N
10		10	0.401263	0.398	0.3913	0.3478	0.3884	1.83	2.68	3.29	3.45
		20	0.641514	0.656	0.685	0.6311	0.6463	1.47	1.73	1.95	1.98
		30	0.785361	0.768	0.8	0.8133	0.7926	1.27	1.41	1.52	1.54
		40	0.871488	0.888	0.9013	0.8456	0.88	1.16	1.22	1.31	1.35
		50	0.923055	0.962	0.9075	0.9033	0.9221	1.07	1.14	1.21	1.2
		60	0.95393	0.99	0.9438	0.9522	0.9432	1.03	1.1	1.12	1.13
		70	0.972416	1	0.9725	0.9622	0.9642	1	1.06	1.09	1.1
		80	0.983485	1	0.9837	0.9844	0.9632	1	1.04	1.03	1.08
		90	0.990112	1	0.99	0.99	0.9811	1	1.02	1.02	1.05
		100	0.994079	1	0.9975	0.9956	0.9905	1	1.01	1.01	1.02
50		10	0.0956179	0.1016	0.0781	0.0837	0.0808	2	12.77	14.73	16.11
		20	0.182093	0.1908	0.1698	0.1755	0.1683	1.99	8.16	8.77	8.95
		30	0.2603	0.342	0.2412	0.2569	0.2541	1.96	5.97	6.26	6.45
		40	0.331028	0.4008	0.3092	0.3122	0.3097	1.87	4.77	5.1	5.15
		50	0.394994	0.4176	0.3996	0.3696	0.3867	1.77	3.85	4.25	4.23
		60	0.452843	0.4684	0.4302	0.4141	0.4651	1.72	3.28	3.61	3.56
		70	0.505161	0.5184	0.4692	0.4661	0.5184	1.66	3.01	3.17	3.02
		80	0.552477	0.5708	0.5454	0.5302	0.5402	1.62	2.77	2.86	2.7
		90	0.595268	0.62	0.5837	0.5539	0.5885	1.6	2.48	2.6	2.49
		100	0.633968	0.6456	0.6171	0.5994	0.6317	1.55	2.28	2.41	2.29

## Sheet: Data for Fig. 2
M0	no mutation							M1	with mutation
Allele2AD0			PopMeanAd					Allele2AD0			PopMeanAd
Method	Run	Cycle	PS	S1	S2	HS		Method	Run	Cycle	PS	S1	S2	HS
1	Mean	0	0.4997	0.4997	0.4997	0.4997		1	Mean	0	0.4997	0.4997	0.4997	0.4997
1	Mean	1	0.6478	0.6385	0.6492	0.5839		1	Mean	1	0.6199	0.6336	0.6203	0.5605
1	Mean	2	0.756	0.7283	0.7573	0.6446		1	Mean	2	0.711	0.7253	0.7278	0.6259
1	Mean	3	0.8247	0.7921	0.834	0.7094		1	Mean	3	0.7863	0.8008	0.8013	0.6639
1	Mean	4	0.8698	0.8501	0.8784	0.7634		1	Mean	4	0.8428	0.8458	0.8552	0.7263
1	Mean	5	0.902	0.8891	0.9024	0.801		1	Mean	5	0.8816	0.8707	0.8859	0.7593
1	Mean	6	0.9213	0.9106	0.9216	0.831		1	Mean	6	0.9067	0.8889	0.9035	0.787
1	Mean	7	0.9382	0.928	0.933	0.8547		1	Mean	7	0.93	0.9074	0.9191	0.8148
1	Mean	8	0.9497	0.943	0.9433	0.867		1	Mean	8	0.944	0.9234	0.9307	0.8382
1	Mean	9	0.9617	0.9527	0.9559	0.8811		1	Mean	9	0.9483	0.9318	0.9355	0.8496
1	Mean	10	0.968	0.9638	0.9655	0.8933		1	Mean	10	0.9504	0.9438	0.9424	0.8538
1	Mean	11	0.9719	0.9685	0.9719	0.9074		1	Mean	11	0.954	0.9464	0.9424	0.862
1	Mean	12	0.9766	0.9723	0.9759	0.9149		1	Mean	12	0.9572	0.9526	0.9429	0.8849
1	Mean	13	0.9783	0.9764	0.9791	0.9247		1	Mean	13	0.9595	0.9551	0.944	0.8982
1	Mean	14	0.9813	0.9802	0.9829	0.9333		1	Mean	14	0.9599	0.9541	0.9502	0.9014
1	Mean	15	0.985	0.9835	0.9851	0.9373		1	Mean	15	0.9594	0.9567	0.9552	0.9063
1	Mean	16	0.9865	0.9848	0.9875	0.9438		1	Mean	16	0.9617	0.9597	0.9632	0.9085
1	Mean	17	0.9868	0.9861	0.9879	0.9503		1	Mean	17	0.9644	0.9563	0.9592	0.9106
1	Mean	18	0.9879	0.9878	0.9893	0.9511		1	Mean	18	0.9677	0.9587	0.9607	0.9156
1	Mean	19	0.9883	0.989	0.9899	0.9528		1	Mean	19	0.9667	0.9582	0.9613	0.9207
1	Mean	20	0.9883	0.9904	0.9911	0.9581		1	Mean	20	0.969	0.957	0.9665	0.9183
1	Mean	21	0.987	0.9907	0.9907	0.9586		1	Mean	21	0.9256	0.9125	0.9239	0.9004
1	Mean	22	0.9859	0.9903	0.99	0.9536		1	Mean	22	0.8561	0.8402	0.8599	0.8739
1	Mean	23	0.9866	0.9908	0.9895	0.9492		1	Mean	23	0.7614	0.7318	0.7643	0.8403
1	Mean	24	0.9835	0.9897	0.989	0.9452		1	Mean	24	0.6477	0.6263	0.6474	0.7979
1	Mean	25	0.9823	0.9878	0.9879	0.9415		1	Mean	25	0.5541	0.5214	0.5465	0.7449
1	Mean	26	0.9795	0.9868	0.9858	0.9381		1	Mean	26	0.4621	0.4475	0.4689	0.6858
1	Mean	27	0.9771	0.9856	0.9843	0.9325		1	Mean	27	0.3924	0.3913	0.4005	0.6199
1	Mean	28	0.9745	0.9833	0.9815	0.9291		1	Mean	28	0.3359	0.3439	0.3509	0.5615
1	Mean	29	0.9736	0.9828	0.9783	0.9277		1	Mean	29	0.2745	0.2982	0.3197	0.5113
1	Mean	30	0.9714	0.9804	0.9765	0.9236		1	Mean	30	0.2254	0.2558	0.277	0.4489
1	Mean	31	0.9718	0.978	0.9744	0.9182		1	Mean	31	0.1943	0.2215	0.2463	0.412
1	Mean	32	0.9711	0.9768	0.9728	0.9122		1	Mean	32	0.1659	0.1972	0.218	0.3744
1	Mean	33	0.9703	0.9761	0.9709	0.906		1	Mean	33	0.139	0.1719	0.1882	0.3484
1	Mean	34	0.9702	0.9756	0.9702	0.9001		1	Mean	34	0.1225	0.1499	0.1662	0.3103
1	Mean	35	0.9692	0.975	0.9686	0.8968		1	Mean	35	0.1097	0.1366	0.1491	0.2923
1	Mean	36	0.9685	0.9745	0.9656	0.8917		1	Mean	36	0.0931	0.124	0.1334	0.2614
1	Mean	37	0.968	0.9735	0.9641	0.8892		1	Mean	37	0.0835	0.1114	0.1192	0.23
1	Mean	38	0.9674	0.9725	0.9633	0.883		1	Mean	38	0.076	0.1002	0.1107	0.2182
1	Mean	39	0.967	0.9716	0.9634	0.8777		1	Mean	39	0.0653	0.0873	0.1028	0.1989
1	Mean	40	0.966	0.9708	0.9626	0.8762		1	Mean	40	0.056	0.0847	0.098	0.1824
Allele2AD1								Allele2AD1
Method	Run	Cycle	PS	S1	S2	HS		Method	Run	Cycle	PS	S1	S2	HS
1	Mean	0	0.5615	0.5615	0.5615	0.5615		1	Mean	0	0.5491	0.5491	0.5491	0.5491
1	Mean	1	0.6006	0.6197	0.6074	0.5822		1	Mean	1	0.6984	0.6586	0.6188	0.5934
1	Mean	2	0.6359	0.6546	0.648	0.5944		1	Mean	2	0.7424	0.6866	0.6641	0.6161
1	Mean	3	0.6687	0.6818	0.6753	0.6148		1	Mean	3	0.7472	0.7232	0.6792	0.631
1	Mean	4	0.6938	0.6964	0.6914	0.6327		1	Mean	4	0.7776	0.7381	0.691	0.6508
1	Mean	5	0.7166	0.7047	0.7045	0.6483		1	Mean	5	0.8005	0.7448	0.7192	0.6654
1	Mean	6	0.7264	0.7206	0.7091	0.6634		1	Mean	6	0.8071	0.7639	0.7218	0.674
1	Mean	7	0.737	0.7308	0.7129	0.6775		1	Mean	7	0.8042	0.7572	0.7262	0.69
1	Mean	8	0.7453	0.737	0.7196	0.6859		1	Mean	8	0.8211	0.7639	0.7151	0.6974
1	Mean	9	0.7511	0.7412	0.7229	0.6919		1	Mean	9	0.8188	0.7777	0.7254	0.7016
1	Mean	10	0.7536	0.744	0.7224	0.7021		1	Mean	10	0.8255	0.777	0.7225	0.6888
1	Mean	11	0.7574	0.7458	0.7219	0.7126		1	Mean	11	0.8205	0.7627	0.7244	0.7069
1	Mean	12	0.7625	0.7502	0.7271	0.7191		1	Mean	12	0.8266	0.772	0.7395	0.7114
1	Mean	13	0.7631	0.7513	0.7291	0.7261		1	Mean	13	0.8221	0.7735	0.7403	0.723
1	Mean	14	0.7645	0.7505	0.7287	0.7281		1	Mean	14	0.8368	0.7783	0.7357	0.6998
1	Mean	15	0.7661	0.7544	0.7262	0.7321		1	Mean	15	0.8308	0.7826	0.7288	0.7102
1	Mean	16	0.7674	0.7578	0.7268	0.7411		1	Mean	16	0.8374	0.7767	0.718	0.7235
1	Mean	17	0.7679	0.7549	0.723	0.7467		1	Mean	17	0.829	0.7823	0.7306	0.7248
1	Mean	18	0.7691	0.7571	0.728	0.7428		1	Mean	18	0.8346	0.7672	0.7418	0.7259
1	Mean	19	0.7694	0.7591	0.7273	0.7499		1	Mean	19	0.8313	0.7758	0.7387	0.7172
1	Mean	20	0.7727	0.7544	0.7275	0.7505		1	Mean	20	0.8313	0.7853	0.7329	0.7151
1	Mean	21	0.7625	0.7485	0.7277	0.7471		1	Mean	21	0.642	0.7042	0.7	0.7116
1	Mean	22	0.7342	0.7384	0.7242	0.7359		1	Mean	22	0.5973	0.6746	0.6813	0.6892
1	Mean	23	0.7096	0.7264	0.7248	0.7221		1	Mean	23	0.5424	0.6339	0.6558	0.6652
1	Mean	24	0.6714	0.7143	0.7156	0.7063		1	Mean	24	0.4644	0.5781	0.6121	0.6346
1	Mean	25	0.6456	0.698	0.7043	0.69		1	Mean	25	0.4042	0.5344	0.5692	0.6162
1	Mean	26	0.6158	0.6802	0.6995	0.6742		1	Mean	26	0.3411	0.4846	0.5247	0.5718
1	Mean	27	0.5868	0.6689	0.6838	0.6546		1	Mean	27	0.2858	0.4324	0.4819	0.5338
1	Mean	28	0.5414	0.6574	0.6724	0.632		1	Mean	28	0.2442	0.3799	0.4499	0.5027
1	Mean	29	0.5173	0.644	0.6581	0.6155		1	Mean	29	0.2096	0.3432	0.4234	0.4643
1	Mean	30	0.5017	0.6289	0.6482	0.5984		1	Mean	30	0.1864	0.3216	0.3771	0.4246
1	Mean	31	0.4929	0.6138	0.6364	0.5839		1	Mean	31	0.1702	0.297	0.3496	0.3903
1	Mean	32	0.4862	0.5961	0.6232	0.5687		1	Mean	32	0.1497	0.2742	0.312	0.3635
1	Mean	33	0.4787	0.5832	0.6069	0.5609		1	Mean	33	0.1409	0.2516	0.2934	0.3371
1	Mean	34	0.472	0.5763	0.5967	0.5494		1	Mean	34	0.14	0.2372	0.2698	0.3145
1	Mean	35	0.4634	0.572	0.5854	0.5439		1	Mean	35	0.1332	0.2167	0.2517	0.2996
1	Mean	36	0.4594	0.5636	0.582	0.5403		1	Mean	36	0.125	0.2077	0.2386	0.2815
1	Mean	37	0.4552	0.5537	0.5794	0.5347		1	Mean	37	0.125	0.2029	0.2308	0.2658
1	Mean	38	0.4545	0.546	0.5766	0.5287		1	Mean	38	0.1215	0.1932	0.2249	0.2517
1	Mean	39	0.4518	0.5371	0.5689	0.524		1	Mean	39	0.1217	0.1805	0.1932	0.2501
1	Mean	40	0.4521	0.5285	0.5645	0.5208		1	Mean	40	0.115	0.1717	0.1898	0.2383
Allele2ADE								Allele2ADE
Method	Run	Cycle	PS	S1	S2	HS		Method	Run	Cycle	PS	S1	S2	HS
1	Mean	0	0.38	0.38	0.38	0.38		1	Mean	0	0.4084	0.4084	0.4084	0.4084
1	Mean	1	0.4147	0.4251	0.431	0.4085		1	Mean	1	0.5439	0.4841	0.46	0.4273
1	Mean	2	0.4505	0.4635	0.4713	0.4222		1	Mean	2	0.5737	0.5141	0.4961	0.4236
1	Mean	3	0.4867	0.5112	0.5157	0.441		1	Mean	3	0.6148	0.5623	0.5318	0.4348
1	Mean	4	0.5498	0.5839	0.5917	0.4618		1	Mean	4	0.6473	0.6011	0.5588	0.4536
1	Mean	5	0.6285	0.6567	0.6684	0.4829		1	Mean	5	0.6974	0.6495	0.6113	0.4474
1	Mean	6	0.687	0.7384	0.7515	0.5074		1	Mean	6	0.7346	0.698	0.6674	0.4812
1	Mean	7	0.7326	0.8077	0.8254	0.524		1	Mean	7	0.7569	0.7442	0.7319	0.4853
1	Mean	8	0.7696	0.8491	0.8843	0.543		1	Mean	8	0.7899	0.789	0.749	0.5227
1	Mean	9	0.806	0.8773	0.9128	0.5575		1	Mean	9	0.8209	0.8075	0.7743	0.5231
1	Mean	10	0.8313	0.8999	0.925	0.5827		1	Mean	10	0.8397	0.835	0.7985	0.5325
1	Mean	11	0.8453	0.9202	0.9401	0.612		1	Mean	11	0.8404	0.855	0.8321	0.544
1	Mean	12	0.8547	0.9336	0.9489	0.6371		1	Mean	12	0.849	0.871	0.8481	0.57
1	Mean	13	0.8631	0.9437	0.9583	0.6586		1	Mean	13	0.8567	0.8744	0.8621	0.587
1	Mean	14	0.8662	0.9487	0.9623	0.6867		1	Mean	14	0.8646	0.8842	0.8738	0.6022
1	Mean	15	0.8717	0.9564	0.9671	0.708		1	Mean	15	0.8661	0.8965	0.8867	0.6043
1	Mean	16	0.8755	0.9597	0.9692	0.7369		1	Mean	16	0.8707	0.8977	0.8993	0.6193
1	Mean	17	0.8789	0.9654	0.9701	0.7555		1	Mean	17	0.8669	0.8909	0.892	0.6357
1	Mean	18	0.8815	0.9673	0.9713	0.7713		1	Mean	18	0.8704	0.8924	0.9019	0.6434
1	Mean	19	0.8825	0.9697	0.9719	0.7768		1	Mean	19	0.8711	0.9045	0.9033	0.6591
1	Mean	20	0.8833	0.9704	0.9721	0.7884		1	Mean	20	0.8666	0.9029	0.9061	0.6652
1	Mean	21	0.88	0.9693	0.972	0.7726		1	Mean	21	0.7069	0.7807	0.8118	0.6237
1	Mean	22	0.8747	0.9695	0.9692	0.7582		1	Mean	22	0.5435	0.649	0.7029	0.5704
1	Mean	23	0.8598	0.9696	0.9674	0.748		1	Mean	23	0.4156	0.5244	0.5895	0.5201
1	Mean	24	0.8401	0.9693	0.9655	0.731		1	Mean	24	0.3439	0.4313	0.4744	0.4851
1	Mean	25	0.8202	0.9692	0.9627	0.7229		1	Mean	25	0.2858	0.3773	0.4075	0.4448
1	Mean	26	0.8118	0.9684	0.9594	0.7177		1	Mean	26	0.244	0.3355	0.3687	0.4257
1	Mean	27	0.7989	0.9669	0.9576	0.7029		1	Mean	27	0.2125	0.3069	0.3223	0.4224
1	Mean	28	0.7925	0.9664	0.9536	0.6911		1	Mean	28	0.2054	0.2833	0.3113	0.4012
1	Mean	29	0.7891	0.9648	0.9503	0.6844		1	Mean	29	0.1805	0.2601	0.3024	0.375
1	Mean	30	0.7889	0.9627	0.9452	0.6701		1	Mean	30	0.1717	0.2613	0.3068	0.3616
1	Mean	31	0.7875	0.9592	0.9411	0.6577		1	Mean	31	0.1678	0.24	0.281	0.3691
1	Mean	32	0.7859	0.9583	0.9395	0.6461		1	Mean	32	0.1727	0.2277	0.2814	0.3245
1	Mean	33	0.7846	0.9557	0.9384	0.6363		1	Mean	33	0.1628	0.218	0.2692	0.3135
1	Mean	34	0.7837	0.9548	0.9376	0.6274		1	Mean	34	0.1534	0.2238	0.2701	0.3116
1	Mean	35	0.7825	0.9532	0.9367	0.6172		1	Mean	35	0.1584	0.213	0.2594	0.2901
1	Mean	36	0.7817	0.9505	0.9337	0.6162		1	Mean	36	0.1485	0.21	0.2504	0.2854
1	Mean	37	0.7822	0.9481	0.933	0.6092		1	Mean	37	0.1515	0.204	0.2356	0.2881
1	Mean	38	0.7825	0.9481	0.9317	0.6067		1	Mean	38	0.1496	0.1944	0.2315	0.2861
1	Mean	39	0.7813	0.9465	0.9312	0.6056		1	Mean	39	0.1388	0.1887	0.2343	0.2785
1	Mean	40	0.7798	0.9458	0.9311	0.5955		1	Mean	40	0.1392	0.1913	0.2142	0.2851

## Sheet: Data for Fig. 3
a	Cycle	Tester1	Tester2	Tester3	Tester4
	0	0.5223	0.4966	0.6685	0.3088
	1	0.5629	0.5461	0.7103	0.3597
	2	0.5983	0.5882	0.7442	0.3971
	3	0.6299	0.6242	0.7749	0.4294
	4	0.6585	0.6548	0.8022	0.4575
	5	0.6831	0.6813	0.8262	0.4826
	6	0.7042	0.7042	0.8469	0.5042
	7	0.7233	0.7225	0.8645	0.5227
	8	0.7389	0.7385	0.8802	0.5374
	9	0.752	0.7517	0.8925	0.5494
	10	0.7628	0.7628	0.9029	0.5596
b	Cycle	Tester1	Tester2	Tester3	Tester4
	0	0.4923	0.4923	0.4923	0.4923
	1	0.5167	0.5115	0.5047	0.5009
	2	0.5374	0.5281	0.5187	0.5049
	3	0.5552	0.5431	0.5326	0.5068
	4	0.5707	0.5569	0.5459	0.5084
	5	0.5846	0.5691	0.5573	0.5098
	6	0.5964	0.5793	0.5666	0.5108
	7	0.6075	0.5878	0.5743	0.5124
	8	0.6165	0.5956	0.581	0.5142
	9	0.6239	0.6023	0.5861	0.5161
	10	0.63	0.6083	0.5898	0.5186
c	Cycle	Tester1	Tester2	Tester3	Tester4
	0	0.4841	0.4841	0.4841	0.4841
	1	0.5046	0.5122	0.5044	0.5101
	2	0.5207	0.5347	0.5231	0.5277
	3	0.5357	0.5528	0.5402	0.5421
	4	0.549	0.5677	0.5565	0.5549
	5	0.5604	0.5815	0.5702	0.5654
	6	0.5695	0.5927	0.5818	0.5748
	7	0.5785	0.602	0.5922	0.5829
	8	0.5858	0.6107	0.6013	0.5901
	9	0.5923	0.6179	0.6084	0.5956
	10	0.5975	0.624	0.6142	0.6008
