# Supplementary material for: Blib is a multi-module simulation platform for genetics studies and intelligent breeding
Source: Commun Biol. 2022 Nov 3;5:1167. doi: 10.1038/s42003-022-04151-9 (PMC9630530; doi:10.1038/s42003-022-04151-9)
Supplement: Supplementary file 4 — Supplementary Software 1 [file 42003_2022_4151_MOESM4_ESM.zip]

Archive with 181 entries (165 files):
- Supplementary software/
- Supplementary software/Drift/
- Supplementary software/Drift/Drift.exe
- Supplementary software/Drift/Drift.gmd
- Supplementary software/Drift/Drift.par
- Supplementary software/Drift/Drift.pop
- Supplementary software/Drift/libiomp5md.dll
- Supplementary software/Drift with output files/
- Supplementary software/Drift with output files/Case study I/
- Supplementary software/Drift with output files/Case study I/Drift-size10.fre
- Supplementary software/Drift with output files/Case study I/Drift-size10.fst
- Supplementary software/Drift with output files/Case study I/Drift-size10.ld
- Supplementary software/Drift with output files/Case study I/Drift-size10.par
- Supplementary software/Drift with output files/Case study I/Drift-size10.sum
- Supplementary software/Drift with output files/Case study I/Drift-size50.fre
- Supplementary software/Drift with output files/Case study I/Drift-size50.fst
- Supplementary software/Drift with output files/Case study I/Drift-size50.ld
- Supplementary software/Drift with output files/Case study I/Drift-size50.par
- Supplementary software/Drift with output files/Case study I/Drift-size50.sum
- Supplementary software/Drift with output files/Case study I/Drift.exe
- Supplementary software/Drift with output files/Case study I/Drift.gmd
- Supplementary software/Drift with output files/Case study I/Drift.log
- Supplementary software/Drift with output files/Case study I/Drift.par
- Supplementary software/Drift with output files/Case study I/Drift.pop
- Supplementary software/Drift with output files/Case study II/
- Supplementary software/Drift with output files/Case study II/Drift-size10.fre
- Supplementary software/Drift with output files/Case study II/Drift-size10.fst
- Supplementary software/Drift with output files/Case study II/Drift-size10.ld
- Supplementary software/Drift with output files/Case study II/Drift-size10.par
- Supplementary software/Drift with output files/Case study II/Drift-size10.sum
- Supplementary software/Drift with output files/Case study II/Drift-size50.fre
- Supplementary software/Drift with output files/Case study II/Drift-size50.fst
- Supplementary software/Drift with output files/Case study II/Drift-size50.ld
- Supplementary software/Drift with output files/Case study II/Drift-size50.par
- Supplementary software/Drift with output files/Case study II/Drift-size50.sum
- Supplementary software/Drift with output files/Case study II/Drift.gmd
- Supplementary software/Drift with output files/Case study II/Drift.log
- Supplementary software/Drift with output files/Case study II/Drift.par
- Supplementary software/Drift with output files/Case study II/Drift.pop
- Supplementary software/Drift with output files/Case study II/drift.exe
- Supplementary software/Drift with output files/Drift.exe
- Supplementary software/Drift with output files/Drift.fre
- Supplementary software/Drift with output files/Drift.fst
- Supplementary software/Drift with output files/Drift.gmd
- Supplementary software/Drift with output files/Drift.ld
- Supplementary software/Drift with output files/Drift.log
- Supplementary software/Drift with output files/Drift.par
- Supplementary software/Drift with output files/Drift.pop
- Supplementary software/Drift with output files/Drift.sum
- Supplementary software/Drift with output files/libiomp5md.dll
- Supplementary software/ISB/
- Supplementary software/ISB/ISB.exe
- Supplementary software/ISB/ISB.mio
- Supplementary software/ISB/libiomp5md.dll
- Supplementary software/ISB/study4-groupA.pop
- Supplementary software/ISB/study4-groupB.pop
- Supplementary software/ISB/study4-tester1.pop
- Supplementary software/ISB/study4.b4h
- Supplementary software/ISB/study4.gmd
- Supplementary software/ISB with output files/
- Supplementary software/ISB with output files/ISB.bat
- Supplementary software/ISB with output files/ISB.exe
- Supplementary software/ISB with output files/ISB.log
- Supplementary software/ISB with output files/ISB.mio
- Supplementary software/ISB with output files/libiomp5md.dll
- Supplementary software/ISB with output files/outTester1.cro
- Supplementary software/ISB with output files/outTester1.gbe
- Supplementary software/ISB with output files/outTester1.h2b
- Supplementary software/ISB with output files/outTester1.hbd
- Supplementary software/ISB with output files/outTester1.pox
- Supplementary software/ISB with output files/outTester1.res
- Supplementary software/ISB with output files/outTester1.tgv
- Supplementary software/ISB with output files/outTester1.tst
- Supplementary software/ISB with output files/outTester2.cro
- Supplementary software/ISB with output files/outTester2.gbe
- Supplementary software/ISB with output files/outTester2.h2b
- Supplementary software/ISB with output files/outTester2.hbd
- Supplementary software/ISB with output files/outTester2.pox
- Supplementary software/ISB with output files/outTester2.res
- Supplementary software/ISB with output files/outTester2.tgv
- Supplementary software/ISB with output files/outTester2.tst
- Supplementary software/ISB with output files/outTester3.cro
- Supplementary software/ISB with output files/outTester3.gbe
- Supplementary software/ISB with output files/outTester3.h2b
- Supplementary software/ISB with output files/outTester3.hbd
- Supplementary software/ISB with output files/outTester3.pox
- Supplementary software/ISB with output files/outTester3.res
- Supplementary software/ISB with output files/outTester3.tgv
- Supplementary software/ISB with output files/outTester3.tst
- Supplementary software/ISB with output files/outTester4.cro
- Supplementary software/ISB with output files/outTester4.gbe
- Supplementary software/ISB with output files/outTester4.h2b
- Supplementary software/ISB with output files/outTester4.hbd
- Supplementary software/ISB with output files/outTester4.pox
- Supplementary software/ISB with output files/outTester4.res
- Supplementary software/ISB with output files/outTester4.tgv
- Supplementary software/ISB with output files/outTester4.tst
- Supplementary software/ISB with output files/study4-groupA.pop
- Supplementary software/ISB with output files/study4-groupB.pop
- Supplementary software/ISB with output files/study4-tester1.pop
- Supplementary software/ISB with output files/study4-tester2.pop
- Supplementary software/ISB with output files/study4-tester3.pop
- Supplementary software/ISB with output files/study4-tester4.pop
- Supplementary software/ISB with output files/study4.b4h
- Supplementary software/ISB with output files/study4.gmd
- Supplementary software/ISB with output files/tester1.mio
- Supplementary software/ISB with output files/tester2.mio
- Supplementary software/ISB with output files/tester3.mio
- Supplementary software/ISB with output files/tester4.mio
- Supplementary software/PRS/
- Supplementary software/PRS/PRS.gmd
- Supplementary software/PRS/PRS.par
- Supplementary software/PRS/PRS.pop
- Supplementary software/PRS/libiomp5md.dll
- Supplementary software/PRS/prs.exe
- Supplementary software/PRS with output files/
- Supplementary software/PRS with output files/Case study III/
- Supplementary software/PRS with output files/Case study III/PRS_M0Allele2AD0/
- Supplementary software/PRS with output files/Case study III/PRS_M0Allele2AD0/PRS.exe
- Supplementary software/PRS with output files/Case study III/PRS_M0Allele2AD0/PRS.gmd
- Supplementary software/PRS with output files/Case study III/PRS_M0Allele2AD0/PRS.log
- Supplementary software/PRS with output files/Case study III/PRS_M0Allele2AD0/PRS.par
- Supplementary software/PRS with output files/Case study III/PRS_M0Allele2AD0/PRS.pop
- Supplementary software/PRS with output files/Case study III/PRS_M0Allele2AD0/outPRS.div
- Supplementary software/PRS with output files/Case study III/PRS_M0Allele2AD0/outPRS.fre
- Supplementary software/PRS with output files/Case study III/PRS_M0Allele2AD0/outPRS.tgv
- Supplementary software/PRS with output files/Case study III/PRS_M0Allele2AD1/
- Supplementary software/PRS with output files/Case study III/PRS_M0Allele2AD1/PRS.exe
- Supplementary software/PRS with output files/Case study III/PRS_M0Allele2AD1/PRS.gmd
- Supplementary software/PRS with output files/Case study III/PRS_M0Allele2AD1/PRS.log
- Supplementary software/PRS with output files/Case study III/PRS_M0Allele2AD1/PRS.par
- Supplementary software/PRS with output files/Case study III/PRS_M0Allele2AD1/PRS.pop
- Supplementary software/PRS with output files/Case study III/PRS_M0Allele2AD1/outPRS.div
- Supplementary software/PRS with output files/Case study III/PRS_M0Allele2AD1/outPRS.fre
- Supplementary software/PRS with output files/Case study III/PRS_M0Allele2AD1/outPRS.tgv
- Supplementary software/PRS with output files/Case study III/PRS_M0Allele2ADE/
- Supplementary software/PRS with output files/Case study III/PRS_M0Allele2ADE/PRS.exe
- Supplementary software/PRS with output files/Case study III/PRS_M0Allele2ADE/PRS.gmd
- Supplementary software/PRS with output files/Case study III/PRS_M0Allele2ADE/PRS.log
- Supplementary software/PRS with output files/Case study III/PRS_M0Allele2ADE/PRS.par
- Supplementary software/PRS with output files/Case study III/PRS_M0Allele2ADE/PRS.pop
- Supplementary software/PRS with output files/Case study III/PRS_M0Allele2ADE/outPRS.div
- Supplementary software/PRS with output files/Case study III/PRS_M0Allele2ADE/outPRS.fre
- Supplementary software/PRS with output files/Case study III/PRS_M0Allele2ADE/outPRS.tgv
- Supplementary software/PRS with output files/Case study III/PRS_M1Allele2AD0/
- Supplementary software/PRS with output files/Case study III/PRS_M1Allele2AD0/PRS.exe
- Supplementary software/PRS with output files/Case study III/PRS_M1Allele2AD0/PRS.gmd
- Supplementary software/PRS with output files/Case study III/PRS_M1Allele2AD0/PRS.log
- Supplementary software/PRS with output files/Case study III/PRS_M1Allele2AD0/PRS.par
- Supplementary software/PRS with output files/Case study III/PRS_M1Allele2AD0/PRS.pop
- Supplementary software/PRS with output files/Case study III/PRS_M1Allele2AD0/outPRS.div
- Supplementary software/PRS with output files/Case study III/PRS_M1Allele2AD0/outPRS.fre
- Supplementary software/PRS with output files/Case study III/PRS_M1Allele2AD0/outPRS.tgv
- Supplementary software/PRS with output files/Case study III/PRS_M1Allele2AD1/
- Supplementary software/PRS with output files/Case study III/PRS_M1Allele2AD1/PRS.exe
- Supplementary software/PRS with output files/Case study III/PRS_M1Allele2AD1/PRS.gmd
- Supplementary software/PRS with output files/Case study III/PRS_M1Allele2AD1/PRS.log
- Supplementary software/PRS with output files/Case study III/PRS_M1Allele2AD1/PRS.par
- Supplementary software/PRS with output files/Case study III/PRS_M1Allele2AD1/PRS.pop
- Supplementary software/PRS with output files/Case study III/PRS_M1Allele2AD1/outPRS.div
- Supplementary software/PRS with output files/Case study III/PRS_M1Allele2AD1/outPRS.fre
- Supplementary software/PRS with output files/Case study III/PRS_M1Allele2AD1/outPRS.tgv
- Supplementary software/PRS with output files/Case study III/PRS_M1Allele2ADE/
- Supplementary software/PRS with output files/Case study III/PRS_M1Allele2ADE/PRS.exe
- Supplementary software/PRS with output files/Case study III/PRS_M1Allele2ADE/PRS.gmd
- Supplementary software/PRS with output files/Case study III/PRS_M1Allele2ADE/PRS.log
- Supplementary software/PRS with output files/Case study III/PRS_M1Allele2ADE/PRS.par
- Supplementary software/PRS with output files/Case study III/PRS_M1Allele2ADE/PRS.pop
- Supplementary software/PRS with output files/Case study III/PRS_M1Allele2ADE/outPRS.div
- Supplementary software/PRS with output files/Case study III/PRS_M1Allele2ADE/outPRS.fre
- Supplementary software/PRS with output files/Case study III/PRS_M1Allele2ADE/outPRS.tgv
- Supplementary software/PRS with output files/PRS.gmd
- Supplementary software/PRS with output files/PRS.log
- Supplementary software/PRS with output files/PRS.par
- Supplementary software/PRS with output files/PRS.pop
- Supplementary software/PRS with output files/libiomp5md.dll
- Supplementary software/PRS with output files/outPRS.div
- Supplementary software/PRS with output files/outPRS.fre
- Supplementary software/PRS with output files/outPRS.tgv
- Supplementary software/PRS with output files/prs.exe
- Supplementary software/ReadMe.docx
