# Supplementary material for: Blib is a multi-module simulation platform for genetics studies and intelligent breeding
Source: Commun Biol. 2022 Nov 3;5:1167. doi: 10.1038/s42003-022-04151-9 (PMC9630530; doi:10.1038/s42003-022-04151-9)
Supplement: Supplementary file 4 — Supplementary Software 1 [file 42003_2022_4151_MOESM4_ESM.zip › Supplementary software/Drift/Drift.gmd]

!***********************************************************************************
!********** All rights reserved. The Quantitative Genetics Group, ICS-CAAS *********
!***********************************************************************************
!
!***********************************************************************************
!Required information to define a generalized genetic model (Gmodel) in Blib which
!  can be separated into 10 parts. Nine general parameters have to be defined first:
!  nenv  [1,10] : number of environment types
!  ntrt  [0,99] : number of traits affected by gene, cytoplasm and cyto-locus action
!  nctrt [0,9]  : number of composite traits derived from the ntrt basic traits	
!  nchr  [1,100]: number of chromosomes (or linkage groups) in the nuclear genome
!  nepn  (>=0)  : number of epistatic networks between two or multiple loci
!  ncyto [0,125]: number of cytoplasm
!  ncact (>=0)  : number of cytoplasm and cyto-locus actions on traits
!  nfert (>=0)  : number of cytoplasm and cyto-locus actions on gamete fertility
!  hetbp [1,2]  : indicator for heterozygosity in base population, 1 for homo only;
!    2 for homo and heter. Base population is used to convert between heritability
!    and error variance with a size of 500 and equal allele frequencies
!***********************************************************************************
!nenv	ntrt	nctrt	nchr	nepn	ncyto	ncact	nfert	hetbp
1	0	0	14	0	0	0	0	2


!***********************************************************************************
!Part 1: Environment types (at least one) 		
!***********************************************************************************
!env	name	freq
1	Env1	1.0 


!***********************************************************************************
!Part 2: Traits affected by genes, cytoplasms and their interactions (can be zero)
!***********************************************************************************
!trt	name	wenv	iserr	err_H	ploterr


!***********************************************************************************
!Part 3: Composite traits (can be zero), +, -, *, / of traits defined in Part 2
!***********************************************************************************
!ctrt	name	wcalc	ntrt	
!			wtrt	weight


!***********************************************************************************
!Part 4: Chromosomes (1 to 100) and loci on each chromosome (at least one)
!***********************************************************************************
!ichr	name	nlocus
1	Chro1	1
2	Chro2	1
3	Chro3	1
4	Chro4	1
5	Chro5	1
6	Chro6	1
7	Chro7	1
8	Chro8	1
9	Chro9	1
10	Chro10	1
11	Chro11	1
12	Chro12	1
13	Chro13	1
14	Chro14	1


!LocID	name	wchr	pos	nallele	isgene	mutate	murate (reciprocal mutation rates)
1	A2Mu1	1	0	2	0	1  0.0001 0.0001
2	A5Mu1	2	0	5	0	1    0.0001	0.0001	0.0001	0.0001	0.0001	0.0001	0.0001	0.0001	0.0001	0.0001	0.0001	0.0001	0.0001	0.0001	0.0001	0.0001	0.0001	0.0001	0.0001	0.0001
3	A10Mu1	3	0	10	0	1	0.0001	0.0001	0.0001	0.0001	0.0001	0.0001	0.0001	0.0001	0.0001	0.0001
							0.0001	0.0001	0.0001	0.0001	0.0001	0.0001	0.0001	0.0001	0.0001	0.0001
							0.0001	0.0001	0.0001	0.0001	0.0001	0.0001	0.0001	0.0001	0.0001	0.0001
							0.0001	0.0001	0.0001	0.0001	0.0001	0.0001	0.0001	0.0001	0.0001	0.0001
							0.0001	0.0001	0.0001	0.0001	0.0001	0.0001	0.0001	0.0001	0.0001	0.0001
							0.0001	0.0001	0.0001	0.0001	0.0001	0.0001	0.0001	0.0001	0.0001	0.0001
							0.0001	0.0001	0.0001	0.0001	0.0001	0.0001	0.0001	0.0001	0.0001	0.0001
							0.0001	0.0001	0.0001	0.0001	0.0001	0.0001	0.0001	0.0001	0.0001	0.0001
							0.0001	0.0001	0.0001	0.0001	0.0001	0.0001	0.0001	0.0001	0.0001	0.0001
4	A20Mu1	4	0	20	0	1	0.0001	0.0001	0.0001	0.0001	0.0001	0.0001	0.0001	0.0001	0.0001	0.0001	0.0001	0.0001	0.0001	0.0001	0.0001	0.0001	0.0001	0.0001	0.0001	0.0001	0.0001	0.0001	0.0001	0.0001	0.0001	0.0001	0.0001	0.0001	0.0001	0.0001	0.0001	0.0001	0.0001	0.0001	0.0001	0.0001	0.0001	0.0001	0.0001	0.0001	0.0001	0.0001	0.0001	0.0001	0.0001	0.0001	0.0001	0.0001	0.0001	0.0001
							0.0001	0.0001	0.0001	0.0001	0.0001	0.0001	0.0001	0.0001	0.0001	0.0001	0.0001	0.0001	0.0001	0.0001	0.0001	0.0001	0.0001	0.0001	0.0001	0.0001	0.0001	0.0001	0.0001	0.0001	0.0001	0.0001	0.0001	0.0001	0.0001	0.0001	0.0001	0.0001	0.0001	0.0001	0.0001	0.0001	0.0001	0.0001	0.0001	0.0001	0.0001	0.0001	0.0001	0.0001	0.0001	0.0001	0.0001	0.0001	0.0001	0.0001
							0.0001	0.0001	0.0001	0.0001	0.0001	0.0001	0.0001	0.0001	0.0001	0.0001	0.0001	0.0001	0.0001	0.0001	0.0001	0.0001	0.0001	0.0001	0.0001	0.0001	0.0001	0.0001	0.0001	0.0001	0.0001	0.0001	0.0001	0.0001	0.0001	0.0001	0.0001	0.0001	0.0001	0.0001	0.0001	0.0001	0.0001	0.0001	0.0001	0.0001	0.0001	0.0001	0.0001	0.0001	0.0001	0.0001	0.0001	0.0001	0.0001	0.0001
							0.0001	0.0001	0.0001	0.0001	0.0001	0.0001	0.0001	0.0001	0.0001	0.0001	0.0001	0.0001	0.0001	0.0001	0.0001	0.0001	0.0001	0.0001	0.0001	0.0001	0.0001	0.0001	0.0001	0.0001	0.0001	0.0001	0.0001	0.0001	0.0001	0.0001	0.0001	0.0001	0.0001	0.0001	0.0001	0.0001	0.0001	0.0001	0.0001	0.0001	0.0001	0.0001	0.0001	0.0001	0.0001	0.0001	0.0001	0.0001	0.0001	0.0001
							0.0001	0.0001	0.0001	0.0001	0.0001	0.0001	0.0001	0.0001	0.0001	0.0001	0.0001	0.0001	0.0001	0.0001	0.0001	0.0001	0.0001	0.0001	0.0001	0.0001	0.0001	0.0001	0.0001	0.0001	0.0001	0.0001	0.0001	0.0001	0.0001	0.0001	0.0001	0.0001	0.0001	0.0001	0.0001	0.0001	0.0001	0.0001	0.0001	0.0001	0.0001	0.0001	0.0001	0.0001	0.0001	0.0001	0.0001	0.0001	0.0001	0.0001
							0.0001	0.0001	0.0001	0.0001	0.0001	0.0001	0.0001	0.0001	0.0001	0.0001	0.0001	0.0001	0.0001	0.0001	0.0001	0.0001	0.0001	0.0001	0.0001	0.0001	0.0001	0.0001	0.0001	0.0001	0.0001	0.0001	0.0001	0.0001	0.0001	0.0001	0.0001	0.0001	0.0001	0.0001	0.0001	0.0001	0.0001	0.0001	0.0001	0.0001	0.0001	0.0001	0.0001	0.0001	0.0001	0.0001	0.0001	0.0001	0.0001	0.0001
							0.0001	0.0001	0.0001	0.0001	0.0001	0.0001	0.0001	0.0001	0.0001	0.0001	0.0001	0.0001	0.0001	0.0001	0.0001	0.0001	0.0001	0.0001	0.0001	0.0001	0.0001	0.0001	0.0001	0.0001	0.0001	0.0001	0.0001	0.0001	0.0001	0.0001	0.0001	0.0001	0.0001	0.0001	0.0001	0.0001	0.0001	0.0001	0.0001	0.0001	0.0001	0.0001	0.0001	0.0001	0.0001	0.0001	0.0001	0.0001	0.0001	0.0001
							0.0001	0.0001	0.0001	0.0001	0.0001	0.0001	0.0001	0.0001	0.0001	0.0001	0.0001	0.0001	0.0001	0.0001	0.0001	0.0001	0.0001	0.0001	0.0001	0.0001	0.0001	0.0001	0.0001	0.0001	0.0001	0.0001	0.0001	0.0001	0.0001	0.0001																				
5	A25Mu1	5	0	25	0	1	0.0001	0.0001	0.0001	0.0001	0.0001	0.0001	0.0001	0.0001	0.0001	0.0001	0.0001	0.0001	0.0001	0.0001	0.0001	0.0001	0.0001	0.0001	0.0001	0.0001	0.0001	0.0001	0.0001	0.0001	0.0001	0.0001	0.0001	0.0001	0.0001	0.0001	0.0001	0.0001	0.0001	0.0001	0.0001	0.0001	0.0001	0.0001	0.0001	0.0001	0.0001	0.0001	0.0001	0.0001	0.0001	0.0001	0.0001	0.0001	0.0001	0.0001	0.0001	0.0001	0.0001	0.0001	0.0001	0.0001	0.0001	0.0001	0.0001	0.0001	0.0001	0.0001	0.0001	0.0001	0.0001	0.0001	0.0001	0.0001	0.0001	0.0001	0.0001	0.0001	0.0001	0.0001	0.0001	0.0001	0.0001	0.0001	0.0001	0.0001	0.0001	0.0001	0.0001	0.0001	0.0001	0.0001	0.0001	0.0001	0.0001	0.0001	0.0001	0.0001	0.0001	0.0001	0.0001	0.0001	0.0001	0.0001	0.0001	0.0001
							0.0001	0.0001	0.0001	0.0001	0.0001	0.0001	0.0001	0.0001	0.0001	0.0001	0.0001	0.0001	0.0001	0.0001	0.0001	0.0001	0.0001	0.0001	0.0001	0.0001	0.0001	0.0001	0.0001	0.0001	0.0001	0.0001	0.0001	0.0001	0.0001	0.0001	0.0001	0.0001	0.0001	0.0001	0.0001	0.0001	0.0001	0.0001	0.0001	0.0001	0.0001	0.0001	0.0001	0.0001	0.0001	0.0001	0.0001	0.0001	0.0001	0.0001	0.0001	0.0001	0.0001	0.0001	0.0001	0.0001	0.0001	0.0001	0.0001	0.0001	0.0001	0.0001	0.0001	0.0001	0.0001	0.0001	0.0001	0.0001	0.0001	0.0001	0.0001	0.0001	0.0001	0.0001	0.0001	0.0001	0.0001	0.0001	0.0001	0.0001	0.0001	0.0001	0.0001	0.0001	0.0001	0.0001	0.0001	0.0001	0.0001	0.0001	0.0001	0.0001	0.0001	0.0001	0.0001	0.0001	0.0001	0.0001	0.0001	0.0001
							0.0001	0.0001	0.0001	0.0001	0.0001	0.0001	0.0001	0.0001	0.0001	0.0001	0.0001	0.0001	0.0001	0.0001	0.0001	0.0001	0.0001	0.0001	0.0001	0.0001	0.0001	0.0001	0.0001	0.0001	0.0001	0.0001	0.0001	0.0001	0.0001	0.0001	0.0001	0.0001	0.0001	0.0001	0.0001	0.0001	0.0001	0.0001	0.0001	0.0001	0.0001	0.0001	0.0001	0.0001	0.0001	0.0001	0.0001	0.0001	0.0001	0.0001	0.0001	0.0001	0.0001	0.0001	0.0001	0.0001	0.0001	0.0001	0.0001	0.0001	0.0001	0.0001	0.0001	0.0001	0.0001	0.0001	0.0001	0.0001	0.0001	0.0001	0.0001	0.0001	0.0001	0.0001	0.0001	0.0001	0.0001	0.0001	0.0001	0.0001	0.0001	0.0001	0.0001	0.0001	0.0001	0.0001	0.0001	0.0001	0.0001	0.0001	0.0001	0.0001	0.0001	0.0001	0.0001	0.0001	0.0001	0.0001	0.0001	0.0001
							0.0001	0.0001	0.0001	0.0001	0.0001	0.0001	0.0001	0.0001	0.0001	0.0001	0.0001	0.0001	0.0001	0.0001	0.0001	0.0001	0.0001	0.0001	0.0001	0.0001	0.0001	0.0001	0.0001	0.0001	0.0001	0.0001	0.0001	0.0001	0.0001	0.0001	0.0001	0.0001	0.0001	0.0001	0.0001	0.0001	0.0001	0.0001	0.0001	0.0001	0.0001	0.0001	0.0001	0.0001	0.0001	0.0001	0.0001	0.0001	0.0001	0.0001	0.0001	0.0001	0.0001	0.0001	0.0001	0.0001	0.0001	0.0001	0.0001	0.0001	0.0001	0.0001	0.0001	0.0001	0.0001	0.0001	0.0001	0.0001	0.0001	0.0001	0.0001	0.0001	0.0001	0.0001	0.0001	0.0001	0.0001	0.0001	0.0001	0.0001	0.0001	0.0001	0.0001	0.0001	0.0001	0.0001	0.0001	0.0001	0.0001	0.0001	0.0001	0.0001	0.0001	0.0001	0.0001	0.0001	0.0001	0.0001	0.0001	0.0001
							0.0001	0.0001	0.0001	0.0001	0.0001	0.0001	0.0001	0.0001	0.0001	0.0001	0.0001	0.0001	0.0001	0.0001	0.0001	0.0001	0.0001	0.0001	0.0001	0.0001	0.0001	0.0001	0.0001	0.0001	0.0001	0.0001	0.0001	0.0001	0.0001	0.0001	0.0001	0.0001	0.0001	0.0001	0.0001	0.0001	0.0001	0.0001	0.0001	0.0001	0.0001	0.0001	0.0001	0.0001	0.0001	0.0001	0.0001	0.0001	0.0001	0.0001	0.0001	0.0001	0.0001	0.0001	0.0001	0.0001	0.0001	0.0001	0.0001	0.0001	0.0001	0.0001	0.0001	0.0001	0.0001	0.0001	0.0001	0.0001	0.0001	0.0001	0.0001	0.0001	0.0001	0.0001	0.0001	0.0001	0.0001	0.0001	0.0001	0.0001	0.0001	0.0001	0.0001	0.0001	0.0001	0.0001	0.0001	0.0001	0.0001	0.0001	0.0001	0.0001	0.0001	0.0001	0.0001	0.0001	0.0001	0.0001	0.0001	0.0001
							0.0001	0.0001	0.0001	0.0001	0.0001	0.0001	0.0001	0.0001	0.0001	0.0001	0.0001	0.0001	0.0001	0.0001	0.0001	0.0001	0.0001	0.0001	0.0001	0.0001	0.0001	0.0001	0.0001	0.0001	0.0001	0.0001	0.0001	0.0001	0.0001	0.0001	0.0001	0.0001	0.0001	0.0001	0.0001	0.0001	0.0001	0.0001	0.0001	0.0001	0.0001	0.0001	0.0001	0.0001	0.0001	0.0001	0.0001	0.0001	0.0001	0.0001	0.0001	0.0001	0.0001	0.0001	0.0001	0.0001	0.0001	0.0001	0.0001	0.0001	0.0001	0.0001	0.0001	0.0001	0.0001	0.0001	0.0001	0.0001	0.0001	0.0001	0.0001	0.0001	0.0001	0.0001	0.0001	0.0001	0.0001	0.0001	0.0001	0.0001	0.0001	0.0001	0.0001	0.0001	0.0001	0.0001	0.0001	0.0001	0.0001	0.0001	0.0001	0.0001	0.0001	0.0001	0.0001	0.0001	0.0001	0.0001	0.0001	0.0001
6	A50Mu1	6	0	50	0	1	0.0001	0.0001	0.0001	0.0001	0.0001	0.0001	0.0001	0.0001	0.0001	0.0001	0.0001	0.0001	0.0001	0.0001	0.0001	0.0001	0.0001	0.0001	0.0001	0.0001	0.0001	0.0001	0.0001	0.0001	0.0001	0.0001	0.0001	0.0001	0.0001	0.0001	0.0001	0.0001	0.0001	0.0001	0.0001	0.0001	0.0001	0.0001	0.0001	0.0001	0.0001	0.0001	0.0001	0.0001	0.0001	0.0001	0.0001	0.0001	0.0001																																																	
							0.0001	0.0001	0.0001	0.0001	0.0001	0.0001	0.0001	0.0001	0.0001	0.0001	0.0001	0.0001	0.0001	0.0001	0.0001	0.0001	0.0001	0.0001	0.0001	0.0001	0.0001	0.0001	0.0001	0.0001	0.0001	0.0001	0.0001	0.0001	0.0001	0.0001	0.0001	0.0001	0.0001	0.0001	0.0001	0.0001	0.0001	0.0001	0.0001	0.0001	0.0001	0.0001	0.0001	0.0001	0.0001	0.0001	0.0001	0.0001	0.0001																																																	
							0.0001	0.0001	0.0001	0.0001	0.0001	0.0001	0.0001	0.0001	0.0001	0.0001	0.0001	0.0001	0.0001	0.0001	0.0001	0.0001	0.0001	0.0001	0.0001	0.0001	0.0001	0.0001	0.0001	0.0001	0.0001	0.0001	0.0001	0.0001	0.0001	0.0001	0.0001	0.0001	0.0001	0.0001	0.0001	0.0001	0.0001	0.0001	0.0001	0.0001	0.0001	0.0001	0.0001	0.0001	0.0001	0.0001	0.0001	0.0001	0.0001																																																	
							0.0001	0.0001	0.0001	0.0001	0.0001	0.0001	0.0001	0.0001	0.0001	0.0001	0.0001	0.0001	0.0001	0.0001	0.0001	0.0001	0.0001	0.0001	0.0001	0.0001	0.0001	0.0001	0.0001	0.0001	0.0001	0.0001	0.0001	0.0001	0.0001	0.0001	0.0001	0.0001	0.0001	0.0001	0.0001	0.0001	0.0001	0.0001	0.0001	0.0001	0.0001	0.0001	0.0001	0.0001	0.0001	0.0001	0.0001	0.0001	0.0001																																																	
							0.0001	0.0001	0.0001	0.0001	0.0001	0.0001	0.0001	0.0001	0.0001	0.0001	0.0001	0.0001	0.0001	0.0001	0.0001	0.0001	0.0001	0.0001	0.0001	0.0001	0.0001	0.0001	0.0001	0.0001	0.0001	0.0001	0.0001	0.0001	0.0001	0.0001	0.0001	0.0001	0.0001	0.0001	0.0001	0.0001	0.0001	0.0001	0.0001	0.0001	0.0001	0.0001	0.0001	0.0001	0.0001	0.0001	0.0001	0.0001	0.0001																																																	
							0.0001	0.0001	0.0001	0.0001	0.0001	0.0001	0.0001	0.0001	0.0001	0.0001	0.0001	0.0001	0.0001	0.0001	0.0001	0.0001	0.0001	0.0001	0.0001	0.0001	0.0001	0.0001	0.0001	0.0001	0.0001	0.0001	0.0001	0.0001	0.0001	0.0001	0.0001	0.0001	0.0001	0.0001	0.0001	0.0001	0.0001	0.0001	0.0001	0.0001	0.0001	0.0001	0.0001	0.0001	0.0001	0.0001	0.0001	0.0001	0.0001																																																	
							0.0001	0.0001	0.0001	0.0001	0.0001	0.0001	0.0001	0.0001	0.0001	0.0001	0.0001	0.0001	0.0001	0.0001	0.0001	0.0001	0.0001	0.0001	0.0001	0.0001	0.0001	0.0001	0.0001	0.0001	0.0001	0.0001	0.0001	0.0001	0.0001	0.0001	0.0001	0.0001	0.0001	0.0001	0.0001	0.0001	0.0001	0.0001	0.0001	0.0001	0.0001	0.0001	0.0001	0.0001	0.0001	0.0001	0.0001	0.0001	0.0001																																																	
							0.0001	0.0001	0.0001	0.0001	0.0001	0.0001	0.0001	0.0001	0.0001	0.0001	0.0001	0.0001	0.0001	0.0001	0.0001	0.0001	0.0001	0.0001	0.0001	0.0001	0.0001	0.0001	0.0001	0.0001	0.0001	0.0001	0.0001	0.0001	0.0001	0.0001	0.0001	0.0001	0.0001	0.0001	0.0001	0.0001	0.0001	0.0001	0.0001	0.0001	0.0001	0.0001	0.0001	0.0001	0.0001	0.0001	0.0001	0.0001	0.0001																																																	
							0.0001	0.0001	0.0001	0.0001	0.0001	0.0001	0.0001	0.0001	0.0001	0.0001	0.0001	0.0001	0.0001	0.0001	0.0001	0.0001	0.0001	0.0001	0.0001	0.0001	0.0001	0.0001	0.0001	0.0001	0.0001	0.0001	0.0001	0.0001	0.0001	0.0001	0.0001	0.0001	0.0001	0.0001	0.0001	0.0001	0.0001	0.0001	0.0001	0.0001	0.0001	0.0001	0.0001	0.0001	0.0001	0.0001	0.0001	0.0001	0.0001																																																	
							0.0001	0.0001	0.0001	0.0001	0.0001	0.0001	0.0001	0.0001	0.0001	0.0001	0.0001	0.0001	0.0001	0.0001	0.0001	0.0001	0.0001	0.0001	0.0001	0.0001	0.0001	0.0001	0.0001	0.0001	0.0001	0.0001	0.0001	0.0001	0.0001	0.0001	0.0001	0.0001	0.0001	0.0001	0.0001	0.0001	0.0001	0.0001	0.0001	0.0001	0.0001	0.0001	0.0001	0.0001	0.0001	0.0001	0.0001	0.0001	0.0001																																																	
							0.0001	0.0001	0.0001	0.0001	0.0001	0.0001	0.0001	0.0001	0.0001	0.0001	0.0001	0.0001	0.0001	0.0001	0.0001	0.0001	0.0001	0.0001	0.0001	0.0001	0.0001	0.0001	0.0001	0.0001	0.0001	0.0001	0.0001	0.0001	0.0001	0.0001	0.0001	0.0001	0.0001	0.0001	0.0001	0.0001	0.0001	0.0001	0.0001	0.0001	0.0001	0.0001	0.0001	0.0001	0.0001	0.0001	0.0001	0.0001	0.0001																																																	
							0.0001	0.0001	0.0001	0.0001	0.0001	0.0001	0.0001	0.0001	0.0001	0.0001	0.0001	0.0001	0.0001	0.0001	0.0001	0.0001	0.0001	0.0001	0.0001	0.0001	0.0001	0.0001	0.0001	0.0001	0.0001	0.0001	0.0001	0.0001	0.0001	0.0001	0.0001	0.0001	0.0001	0.0001	0.0001	0.0001	0.0001	0.0001	0.0001	0.0001	0.0001	0.0001	0.0001	0.0001	0.0001	0.0001	0.0001	0.0001	0.0001																																																	
							0.0001	0.0001	0.0001	0.0001	0.0001	0.0001	0.0001	0.0001	0.0001	0.0001	0.0001	0.0001	0.0001	0.0001	0.0001	0.0001	0.0001	0.0001	0.0001	0.0001	0.0001	0.0001	0.0001	0.0001	0.0001	0.0001	0.0001	0.0001	0.0001	0.0001	0.0001	0.0001	0.0001	0.0001	0.0001	0.0001	0.0001	0.0001	0.0001	0.0001	0.0001	0.0001	0.0001	0.0001	0.0001	0.0001	0.0001	0.0001	0.0001																																																	
							0.0001	0.0001	0.0001	0.0001	0.0001	0.0001	0.0001	0.0001	0.0001	0.0001	0.0001	0.0001	0.0001	0.0001	0.0001	0.0001	0.0001	0.0001	0.0001	0.0001	0.0001	0.0001	0.0001	0.0001	0.0001	0.0001	0.0001	0.0001	0.0001	0.0001	0.0001	0.0001	0.0001	0.0001	0.0001	0.0001	0.0001	0.0001	0.0001	0.0001	0.0001	0.0001	0.0001	0.0001	0.0001	0.0001	0.0001	0.0001	0.0001																																																	
							0.0001	0.0001	0.0001	0.0001	0.0001	0.0001	0.0001	0.0001	0.0001	0.0001	0.0001	0.0001	0.0001	0.0001	0.0001	0.0001	0.0001	0.0001	0.0001	0.0001	0.0001	0.0001	0.0001	0.0001	0.0001	0.0001	0.0001	0.0001	0.0001	0.0001	0.0001	0.0001	0.0001	0.0001	0.0001	0.0001	0.0001	0.0001	0.0001	0.0001	0.0001	0.0001	0.0001	0.0001	0.0001	0.0001	0.0001	0.0001	0.0001																																																	
							0.0001	0.0001	0.0001	0.0001	0.0001	0.0001	0.0001	0.0001	0.0001	0.0001	0.0001	0.0001	0.0001	0.0001	0.0001	0.0001	0.0001	0.0001	0.0001	0.0001	0.0001	0.0001	0.0001	0.0001	0.0001	0.0001	0.0001	0.0001	0.0001	0.0001	0.0001	0.0001	0.0001	0.0001	0.0001	0.0001	0.0001	0.0001	0.0001	0.0001	0.0001	0.0001	0.0001	0.0001	0.0001	0.0001	0.0001	0.0001	0.0001																																																	
							0.0001	0.0001	0.0001	0.0001	0.0001	0.0001	0.0001	0.0001	0.0001	0.0001	0.0001	0.0001	0.0001	0.0001	0.0001	0.0001	0.0001	0.0001	0.0001	0.0001	0.0001	0.0001	0.0001	0.0001	0.0001	0.0001	0.0001	0.0001	0.0001	0.0001	0.0001	0.0001	0.0001	0.0001	0.0001	0.0001	0.0001	0.0001	0.0001	0.0001	0.0001	0.0001	0.0001	0.0001	0.0001	0.0001	0.0001	0.0001	0.0001																																																	
							0.0001	0.0001	0.0001	0.0001	0.0001	0.0001	0.0001	0.0001	0.0001	0.0001	0.0001	0.0001	0.0001	0.0001	0.0001	0.0001	0.0001	0.0001	0.0001	0.0001	0.0001	0.0001	0.0001	0.0001	0.0001	0.0001	0.0001	0.0001	0.0001	0.0001	0.0001	0.0001	0.0001	0.0001	0.0001	0.0001	0.0001	0.0001	0.0001	0.0001	0.0001	0.0001	0.0001	0.0001	0.0001	0.0001	0.0001	0.0001	0.0001																																																	
							0.0001	0.0001	0.0001	0.0001	0.0001	0.0001	0.0001	0.0001	0.0001	0.0001	0.0001	0.0001	0.0001	0.0001	0.0001	0.0001	0.0001	0.0001	0.0001	0.0001	0.0001	0.0001	0.0001	0.0001	0.0001	0.0001	0.0001	0.0001	0.0001	0.0001	0.0001	0.0001	0.0001	0.0001	0.0001	0.0001	0.0001	0.0001	0.0001	0.0001	0.0001	0.0001	0.0001	0.0001	0.0001	0.0001	0.0001	0.0001	0.0001																																																	
							0.0001	0.0001	0.0001	0.0001	0.0001	0.0001	0.0001	0.0001	0.0001	0.0001	0.0001	0.0001	0.0001	0.0001	0.0001	0.0001	0.0001	0.0001	0.0001	0.0001	0.0001	0.0001	0.0001	0.0001	0.0001	0.0001	0.0001	0.0001	0.0001	0.0001	0.0001	0.0001	0.0001	0.0001	0.0001	0.0001	0.0001	0.0001	0.0001	0.0001	0.0001	0.0001	0.0001	0.0001	0.0001	0.0001	0.0001	0.0001	0.0001																																																	
							0.0001	0.0001	0.0001	0.0001	0.0001	0.0001	0.0001	0.0001	0.0001	0.0001	0.0001	0.0001	0.0001	0.0001	0.0001	0.0001	0.0001	0.0001	0.0001	0.0001	0.0001	0.0001	0.0001	0.0001	0.0001	0.0001	0.0001	0.0001	0.0001	0.0001	0.0001	0.0001	0.0001	0.0001	0.0001	0.0001	0.0001	0.0001	0.0001	0.0001	0.0001	0.0001	0.0001	0.0001	0.0001	0.0001	0.0001	0.0001	0.0001																																																	
							0.0001	0.0001	0.0001	0.0001	0.0001	0.0001	0.0001	0.0001	0.0001	0.0001	0.0001	0.0001	0.0001	0.0001	0.0001	0.0001	0.0001	0.0001	0.0001	0.0001	0.0001	0.0001	0.0001	0.0001	0.0001	0.0001	0.0001	0.0001	0.0001	0.0001	0.0001	0.0001	0.0001	0.0001	0.0001	0.0001	0.0001	0.0001	0.0001	0.0001	0.0001	0.0001	0.0001	0.0001	0.0001	0.0001	0.0001	0.0001	0.0001																																																	
							0.0001	0.0001	0.0001	0.0001	0.0001	0.0001	0.0001	0.0001	0.0001	0.0001	0.0001	0.0001	0.0001	0.0001	0.0001	0.0001	0.0001	0.0001	0.0001	0.0001	0.0001	0.0001	0.0001	0.0001	0.0001	0.0001	0.0001	0.0001	0.0001	0.0001	0.0001	0.0001	0.0001	0.0001	0.0001	0.0001	0.0001	0.0001	0.0001	0.0001	0.0001	0.0001	0.0001	0.0001	0.0001	0.0001	0.0001	0.0001	0.0001																																																	
							0.0001	0.0001	0.0001	0.0001	0.0001	0.0001	0.0001	0.0001	0.0001	0.0001	0.0001	0.0001	0.0001	0.0001	0.0001	0.0001	0.0001	0.0001	0.0001	0.0001	0.0001	0.0001	0.0001	0.0001	0.0001	0.0001	0.0001	0.0001	0.0001	0.0001	0.0001	0.0001	0.0001	0.0001	0.0001	0.0001	0.0001	0.0001	0.0001	0.0001	0.0001	0.0001	0.0001	0.0001	0.0001	0.0001	0.0001	0.0001	0.0001																																																	
							0.0001	0.0001	0.0001	0.0001	0.0001	0.0001	0.0001	0.0001	0.0001	0.0001	0.0001	0.0001	0.0001	0.0001	0.0001	0.0001	0.0001	0.0001	0.0001	0.0001	0.0001	0.0001	0.0001	0.0001	0.0001	0.0001	0.0001	0.0001	0.0001	0.0001	0.0001	0.0001	0.0001	0.0001	0.0001	0.0001	0.0001	0.0001	0.0001	0.0001	0.0001	0.0001	0.0001	0.0001	0.0001	0.0001	0.0001	0.0001	0.0001																																																	
							0.0001	0.0001	0.0001	0.0001	0.0001	0.0001	0.0001	0.0001	0.0001	0.0001	0.0001	0.0001	0.0001	0.0001	0.0001	0.0001	0.0001	0.0001	0.0001	0.0001	0.0001	0.0001	0.0001	0.0001	0.0001	0.0001	0.0001	0.0001	0.0001	0.0001	0.0001	0.0001	0.0001	0.0001	0.0001	0.0001	0.0001	0.0001	0.0001	0.0001	0.0001	0.0001	0.0001	0.0001	0.0001	0.0001	0.0001	0.0001	0.0001																																																	
							0.0001	0.0001	0.0001	0.0001	0.0001	0.0001	0.0001	0.0001	0.0001	0.0001	0.0001	0.0001	0.0001	0.0001	0.0001	0.0001	0.0001	0.0001	0.0001	0.0001	0.0001	0.0001	0.0001	0.0001	0.0001	0.0001	0.0001	0.0001	0.0001	0.0001	0.0001	0.0001	0.0001	0.0001	0.0001	0.0001	0.0001	0.0001	0.0001	0.0001	0.0001	0.0001	0.0001	0.0001	0.0001	0.0001	0.0001	0.0001	0.0001																																																	
							0.0001	0.0001	0.0001	0.0001	0.0001	0.0001	0.0001	0.0001	0.0001	0.0001	0.0001	0.0001	0.0001	0.0001	0.0001	0.0001	0.0001	0.0001	0.0001	0.0001	0.0001	0.0001	0.0001	0.0001	0.0001	0.0001	0.0001	0.0001	0.0001	0.0001	0.0001	0.0001	0.0001	0.0001	0.0001	0.0001	0.0001	0.0001	0.0001	0.0001	0.0001	0.0001	0.0001	0.0001	0.0001	0.0001	0.0001	0.0001	0.0001																																																	
							0.0001	0.0001	0.0001	0.0001	0.0001	0.0001	0.0001	0.0001	0.0001	0.0001	0.0001	0.0001	0.0001	0.0001	0.0001	0.0001	0.0001	0.0001	0.0001	0.0001	0.0001	0.0001	0.0001	0.0001	0.0001	0.0001	0.0001	0.0001	0.0001	0.0001	0.0001	0.0001	0.0001	0.0001	0.0001	0.0001	0.0001	0.0001	0.0001	0.0001	0.0001	0.0001	0.0001	0.0001	0.0001	0.0001	0.0001	0.0001	0.0001																																																	
							0.0001	0.0001	0.0001	0.0001	0.0001	0.0001	0.0001	0.0001	0.0001	0.0001	0.0001	0.0001	0.0001	0.0001	0.0001	0.0001	0.0001	0.0001	0.0001	0.0001	0.0001	0.0001	0.0001	0.0001	0.0001	0.0001	0.0001	0.0001	0.0001	0.0001	0.0001	0.0001	0.0001	0.0001	0.0001	0.0001	0.0001	0.0001	0.0001	0.0001	0.0001	0.0001	0.0001	0.0001	0.0001	0.0001	0.0001	0.0001	0.0001																																																	
							0.0001	0.0001	0.0001	0.0001	0.0001	0.0001	0.0001	0.0001	0.0001	0.0001	0.0001	0.0001	0.0001	0.0001	0.0001	0.0001	0.0001	0.0001	0.0001	0.0001	0.0001	0.0001	0.0001	0.0001	0.0001	0.0001	0.0001	0.0001	0.0001	0.0001	0.0001	0.0001	0.0001	0.0001	0.0001	0.0001	0.0001	0.0001	0.0001	0.0001	0.0001	0.0001	0.0001	0.0001	0.0001	0.0001	0.0001	0.0001	0.0001																																																	
							0.0001	0.0001	0.0001	0.0001	0.0001	0.0001	0.0001	0.0001	0.0001	0.0001	0.0001	0.0001	0.0001	0.0001	0.0001	0.0001	0.0001	0.0001	0.0001	0.0001	0.0001	0.0001	0.0001	0.0001	0.0001	0.0001	0.0001	0.0001	0.0001	0.0001	0.0001	0.0001	0.0001	0.0001	0.0001	0.0001	0.0001	0.0001	0.0001	0.0001	0.0001	0.0001	0.0001	0.0001	0.0001	0.0001	0.0001	0.0001	0.0001																																																	
							0.0001	0.0001	0.0001	0.0001	0.0001	0.0001	0.0001	0.0001	0.0001	0.0001	0.0001	0.0001	0.0001	0.0001	0.0001	0.0001	0.0001	0.0001	0.0001	0.0001	0.0001	0.0001	0.0001	0.0001	0.0001	0.0001	0.0001	0.0001	0.0001	0.0001	0.0001	0.0001	0.0001	0.0001	0.0001	0.0001	0.0001	0.0001	0.0001	0.0001	0.0001	0.0001	0.0001	0.0001	0.0001	0.0001	0.0001	0.0001	0.0001																																																	
							0.0001	0.0001	0.0001	0.0001	0.0001	0.0001	0.0001	0.0001	0.0001	0.0001	0.0001	0.0001	0.0001	0.0001	0.0001	0.0001	0.0001	0.0001	0.0001	0.0001	0.0001	0.0001	0.0001	0.0001	0.0001	0.0001	0.0001	0.0001	0.0001	0.0001	0.0001	0.0001	0.0001	0.0001	0.0001	0.0001	0.0001	0.0001	0.0001	0.0001	0.0001	0.0001	0.0001	0.0001	0.0001	0.0001	0.0001	0.0001	0.0001																																																	
							0.0001	0.0001	0.0001	0.0001	0.0001	0.0001	0.0001	0.0001	0.0001	0.0001	0.0001	0.0001	0.0001	0.0001	0.0001	0.0001	0.0001	0.0001	0.0001	0.0001	0.0001	0.0001	0.0001	0.0001	0.0001	0.0001	0.0001	0.0001	0.0001	0.0001	0.0001	0.0001	0.0001	0.0001	0.0001	0.0001	0.0001	0.0001	0.0001	0.0001	0.0001	0.0001	0.0001	0.0001	0.0001	0.0001	0.0001	0.0001	0.0001																																																	
							0.0001	0.0001	0.0001	0.0001	0.0001	0.0001	0.0001	0.0001	0.0001	0.0001	0.0001	0.0001	0.0001	0.0001	0.0001	0.0001	0.0001	0.0001	0.0001	0.0001	0.0001	0.0001	0.0001	0.0001	0.0001	0.0001	0.0001	0.0001	0.0001	0.0001	0.0001	0.0001	0.0001	0.0001	0.0001	0.0001	0.0001	0.0001	0.0001	0.0001	0.0001	0.0001	0.0001	0.0001	0.0001	0.0001	0.0001	0.0001	0.0001																																																	
							0.0001	0.0001	0.0001	0.0001	0.0001	0.0001	0.0001	0.0001	0.0001	0.0001	0.0001	0.0001	0.0001	0.0001	0.0001	0.0001	0.0001	0.0001	0.0001	0.0001	0.0001	0.0001	0.0001	0.0001	0.0001	0.0001	0.0001	0.0001	0.0001	0.0001	0.0001	0.0001	0.0001	0.0001	0.0001	0.0001	0.0001	0.0001	0.0001	0.0001	0.0001	0.0001	0.0001	0.0001	0.0001	0.0001	0.0001	0.0001	0.0001																																																	
							0.0001	0.0001	0.0001	0.0001	0.0001	0.0001	0.0001	0.0001	0.0001	0.0001	0.0001	0.0001	0.0001	0.0001	0.0001	0.0001	0.0001	0.0001	0.0001	0.0001	0.0001	0.0001	0.0001	0.0001	0.0001	0.0001	0.0001	0.0001	0.0001	0.0001	0.0001	0.0001	0.0001	0.0001	0.0001	0.0001	0.0001	0.0001	0.0001	0.0001	0.0001	0.0001	0.0001	0.0001	0.0001	0.0001	0.0001	0.0001	0.0001																																																	
 							0.0001	0.0001	0.0001	0.0001	0.0001	0.0001	0.0001	0.0001	0.0001	0.0001	0.0001	0.0001	0.0001	0.0001	0.0001	0.0001	0.0001	0.0001	0.0001	0.0001	0.0001	0.0001	0.0001	0.0001	0.0001	0.0001	0.0001	0.0001	0.0001	0.0001	0.0001	0.0001	0.0001	0.0001	0.0001	0.0001	0.0001	0.0001	0.0001	0.0001	0.0001	0.0001	0.0001	0.0001	0.0001	0.0001	0.0001	0.0001	0.0001																																																	
							0.0001	0.0001	0.0001	0.0001	0.0001	0.0001	0.0001	0.0001	0.0001	0.0001	0.0001	0.0001	0.0001	0.0001	0.0001	0.0001	0.0001	0.0001	0.0001	0.0001	0.0001	0.0001	0.0001	0.0001	0.0001	0.0001	0.0001	0.0001	0.0001	0.0001	0.0001	0.0001	0.0001	0.0001	0.0001	0.0001	0.0001	0.0001	0.0001	0.0001	0.0001	0.0001	0.0001	0.0001	0.0001	0.0001	0.0001	0.0001	0.0001																																																	
							0.0001	0.0001	0.0001	0.0001	0.0001	0.0001	0.0001	0.0001	0.0001	0.0001	0.0001	0.0001	0.0001	0.0001	0.0001	0.0001	0.0001	0.0001	0.0001	0.0001	0.0001	0.0001	0.0001	0.0001	0.0001	0.0001	0.0001	0.0001	0.0001	0.0001	0.0001	0.0001	0.0001	0.0001	0.0001	0.0001	0.0001	0.0001	0.0001	0.0001	0.0001	0.0001	0.0001	0.0001	0.0001	0.0001	0.0001	0.0001	0.0001																																																	
							0.0001	0.0001	0.0001	0.0001	0.0001	0.0001	0.0001	0.0001	0.0001	0.0001	0.0001	0.0001	0.0001	0.0001	0.0001	0.0001	0.0001	0.0001	0.0001	0.0001	0.0001	0.0001	0.0001	0.0001	0.0001	0.0001	0.0001	0.0001	0.0001	0.0001	0.0001	0.0001	0.0001	0.0001	0.0001	0.0001	0.0001	0.0001	0.0001	0.0001	0.0001	0.0001	0.0001	0.0001	0.0001	0.0001	0.0001	0.0001	0.0001																																																	
							0.0001	0.0001	0.0001	0.0001	0.0001	0.0001	0.0001	0.0001	0.0001	0.0001	0.0001	0.0001	0.0001	0.0001	0.0001	0.0001	0.0001	0.0001	0.0001	0.0001	0.0001	0.0001	0.0001	0.0001	0.0001	0.0001	0.0001	0.0001	0.0001	0.0001	0.0001	0.0001	0.0001	0.0001	0.0001	0.0001	0.0001	0.0001	0.0001	0.0001	0.0001	0.0001	0.0001	0.0001	0.0001	0.0001	0.0001	0.0001	0.0001																																																	
							0.0001	0.0001	0.0001	0.0001	0.0001	0.0001	0.0001	0.0001	0.0001	0.0001	0.0001	0.0001	0.0001	0.0001	0.0001	0.0001	0.0001	0.0001	0.0001	0.0001	0.0001	0.0001	0.0001	0.0001	0.0001	0.0001	0.0001	0.0001	0.0001	0.0001	0.0001	0.0001	0.0001	0.0001	0.0001	0.0001	0.0001	0.0001	0.0001	0.0001	0.0001	0.0001	0.0001	0.0001	0.0001	0.0001	0.0001	0.0001	0.0001																																																	
							0.0001	0.0001	0.0001	0.0001	0.0001	0.0001	0.0001	0.0001	0.0001	0.0001	0.0001	0.0001	0.0001	0.0001	0.0001	0.0001	0.0001	0.0001	0.0001	0.0001	0.0001	0.0001	0.0001	0.0001	0.0001	0.0001	0.0001	0.0001	0.0001	0.0001	0.0001	0.0001	0.0001	0.0001	0.0001	0.0001	0.0001	0.0001	0.0001	0.0001	0.0001	0.0001	0.0001	0.0001	0.0001	0.0001	0.0001	0.0001	0.0001																																																	
							0.0001	0.0001	0.0001	0.0001	0.0001	0.0001	0.0001	0.0001	0.0001	0.0001	0.0001	0.0001	0.0001	0.0001	0.0001	0.0001	0.0001	0.0001	0.0001	0.0001	0.0001	0.0001	0.0001	0.0001	0.0001	0.0001	0.0001	0.0001	0.0001	0.0001	0.0001	0.0001	0.0001	0.0001	0.0001	0.0001	0.0001	0.0001	0.0001	0.0001	0.0001	0.0001	0.0001	0.0001	0.0001	0.0001	0.0001	0.0001	0.0001																																																	
							0.0001	0.0001	0.0001	0.0001	0.0001	0.0001	0.0001	0.0001	0.0001	0.0001	0.0001	0.0001	0.0001	0.0001	0.0001	0.0001	0.0001	0.0001	0.0001	0.0001	0.0001	0.0001	0.0001	0.0001	0.0001	0.0001	0.0001	0.0001	0.0001	0.0001	0.0001	0.0001	0.0001	0.0001	0.0001	0.0001	0.0001	0.0001	0.0001	0.0001	0.0001	0.0001	0.0001	0.0001	0.0001	0.0001	0.0001	0.0001	0.0001																																																	
							0.0001	0.0001	0.0001	0.0001	0.0001	0.0001	0.0001	0.0001	0.0001	0.0001	0.0001	0.0001	0.0001	0.0001	0.0001	0.0001	0.0001	0.0001	0.0001	0.0001	0.0001	0.0001	0.0001	0.0001	0.0001	0.0001	0.0001	0.0001	0.0001	0.0001	0.0001	0.0001	0.0001	0.0001	0.0001	0.0001	0.0001	0.0001	0.0001	0.0001	0.0001	0.0001	0.0001	0.0001	0.0001	0.0001	0.0001	0.0001	0.0001																																																	
							0.0001	0.0001	0.0001	0.0001	0.0001	0.0001	0.0001	0.0001	0.0001	0.0001	0.0001	0.0001	0.0001	0.0001	0.0001	0.0001	0.0001	0.0001	0.0001	0.0001	0.0001	0.0001	0.0001	0.0001	0.0001	0.0001	0.0001	0.0001	0.0001	0.0001	0.0001	0.0001	0.0001	0.0001	0.0001	0.0001	0.0001	0.0001	0.0001	0.0001	0.0001	0.0001	0.0001	0.0001	0.0001	0.0001	0.0001	0.0001	0.0001																																																	
							0.0001	0.0001	0.0001	0.0001	0.0001	0.0001	0.0001	0.0001	0.0001	0.0001	0.0001	0.0001	0.0001	0.0001	0.0001	0.0001	0.0001	0.0001	0.0001	0.0001	0.0001	0.0001	0.0001	0.0001	0.0001	0.0001	0.0001	0.0001	0.0001	0.0001	0.0001	0.0001	0.0001	0.0001	0.0001	0.0001	0.0001	0.0001	0.0001	0.0001	0.0001	0.0001	0.0001	0.0001	0.0001	0.0001	0.0001	0.0001	0.0001											
7	A100Mu1	7	0	100	0	1	0.0001	0.0001	0.0001	0.0001	0.0001	0.0001	0.0001	0.0001	0.0001	0.0001	0.0001	0.0001	0.0001	0.0001	0.0001	0.0001	0.0001	0.0001	0.0001	0.0001	0.0001	0.0001	0.0001	0.0001	0.0001	0.0001	0.0001	0.0001	0.0001	0.0001	0.0001	0.0001	0.0001	0.0001	0.0001	0.0001	0.0001	0.0001	0.0001	0.0001	0.0001	0.0001	0.0001	0.0001	0.0001	0.0001	0.0001	0.0001	0.0001	0.0001	0.0001	0.0001	0.0001	0.0001	0.0001	0.0001	0.0001	0.0001	0.0001	0.0001	0.0001	0.0001	0.0001	0.0001	0.0001	0.0001	0.0001	0.0001	0.0001	0.0001	0.0001	0.0001	0.0001	0.0001	0.0001	0.0001	0.0001	0.0001	0.0001	0.0001	0.0001	0.0001	0.0001	0.0001	0.0001	0.0001	0.0001	0.0001	0.0001	0.0001	0.0001	0.0001	0.0001	0.0001	0.0001	0.0001	0.0001	0.0001	0.0001
							0.0001	0.0001	0.0001	0.0001	0.0001	0.0001	0.0001	0.0001	0.0001	0.0001	0.0001	0.0001	0.0001	0.0001	0.0001	0.0001	0.0001	0.0001	0.0001	0.0001	0.0001	0.0001	0.0001	0.0001	0.0001	0.0001	0.0001	0.0001	0.0001	0.0001	0.0001	0.0001	0.0001	0.0001	0.0001	0.0001	0.0001	0.0001	0.0001	0.0001	0.0001	0.0001	0.0001	0.0001	0.0001	0.0001	0.0001	0.0001	0.0001	0.0001	0.0001	0.0001	0.0001	0.0001	0.0001	0.0001	0.0001	0.0001	0.0001	0.0001	0.0001	0.0001	0.0001	0.0001	0.0001	0.0001	0.0001	0.0001	0.0001	0.0001	0.0001	0.0001	0.0001	0.0001	0.0001	0.0001	0.0001	0.0001	0.0001	0.0001	0.0001	0.0001	0.0001	0.0001	0.0001	0.0001	0.0001	0.0001	0.0001	0.0001	0.0001	0.0001	0.0001	0.0001	0.0001	0.0001	0.0001	0.0001	0.0001
							0.0001	0.0001	0.0001	0.0001	0.0001	0.0001	0.0001	0.0001	0.0001	0.0001	0.0001	0.0001	0.0001	0.0001	0.0001	0.0001	0.0001	0.0001	0.0001	0.0001	0.0001	0.0001	0.0001	0.0001	0.0001	0.0001	0.0001	0.0001	0.0001	0.0001	0.0001	0.0001	0.0001	0.0001	0.0001	0.0001	0.0001	0.0001	0.0001	0.0001	0.0001	0.0001	0.0001	0.0001	0.0001	0.0001	0.0001	0.0001	0.0001	0.0001	0.0001	0.0001	0.0001	0.0001	0.0001	0.0001	0.0001	0.0001	0.0001	0.0001	0.0001	0.0001	0.0001	0.0001	0.0001	0.0001	0.0001	0.0001	0.0001	0.0001	0.0001	0.0001	0.0001	0.0001	0.0001	0.0001	0.0001	0.0001	0.0001	0.0001	0.0001	0.0001	0.0001	0.0001	0.0001	0.0001	0.0001	0.0001	0.0001	0.0001	0.0001	0.0001	0.0001	0.0001	0.0001	0.0001	0.0001	0.0001	0.0001
							0.0001	0.0001	0.0001	0.0001	0.0001	0.0001	0.0001	0.0001	0.0001	0.0001	0.0001	0.0001	0.0001	0.0001	0.0001	0.0001	0.0001	0.0001	0.0001	0.0001	0.0001	0.0001	0.0001	0.0001	0.0001	0.0001	0.0001	0.0001	0.0001	0.0001	0.0001	0.0001	0.0001	0.0001	0.0001	0.0001	0.0001	0.0001	0.0001	0.0001	0.0001	0.0001	0.0001	0.0001	0.0001	0.0001	0.0001	0.0001	0.0001	0.0001	0.0001	0.0001	0.0001	0.0001	0.0001	0.0001	0.0001	0.0001	0.0001	0.0001	0.0001	0.0001	0.0001	0.0001	0.0001	0.0001	0.0001	0.0001	0.0001	0.0001	0.0001	0.0001	0.0001	0.0001	0.0001	0.0001	0.0001	0.0001	0.0001	0.0001	0.0001	0.0001	0.0001	0.0001	0.0001	0.0001	0.0001	0.0001	0.0001	0.0001	0.0001	0.0001	0.0001	0.0001	0.0001	0.0001	0.0001	0.0001	0.0001
							0.0001	0.0001	0.0001	0.0001	0.0001	0.0001	0.0001	0.0001	0.0001	0.0001	0.0001	0.0001	0.0001	0.0001	0.0001	0.0001	0.0001	0.0001	0.0001	0.0001	0.0001	0.0001	0.0001	0.0001	0.0001	0.0001	0.0001	0.0001	0.0001	0.0001	0.0001	0.0001	0.0001	0.0001	0.0001	0.0001	0.0001	0.0001	0.0001	0.0001	0.0001	0.0001	0.0001	0.0001	0.0001	0.0001	0.0001	0.0001	0.0001	0.0001	0.0001	0.0001	0.0001	0.0001	0.0001	0.0001	0.0001	0.0001	0.0001	0.0001	0.0001	0.0001	0.0001	0.0001	0.0001	0.0001	0.0001	0.0001	0.0001	0.0001	0.0001	0.0001	0.0001	0.0001	0.0001	0.0001	0.0001	0.0001	0.0001	0.0001	0.0001	0.0001	0.0001	0.0001	0.0001	0.0001	0.0001	0.0001	0.0001	0.0001	0.0001	0.0001	0.0001	0.0001	0.0001	0.0001	0.0001	0.0001	0.0001
							0.0001	0.0001	0.0001	0.0001	0.0001	0.0001	0.0001	0.0001	0.0001	0.0001	0.0001	0.0001	0.0001	0.0001	0.0001	0.0001	0.0001	0.0001	0.0001	0.0001	0.0001	0.0001	0.0001	0.0001	0.0001	0.0001	0.0001	0.0001	0.0001	0.0001	0.0001	0.0001	0.0001	0.0001	0.0001	0.0001	0.0001	0.0001	0.0001	0.0001	0.0001	0.0001	0.0001	0.0001	0.0001	0.0001	0.0001	0.0001	0.0001	0.0001	0.0001	0.0001	0.0001	0.0001	0.0001	0.0001	0.0001	0.0001	0.0001	0.0001	0.0001	0.0001	0.0001	0.0001	0.0001	0.0001	0.0001	0.0001	0.0001	0.0001	0.0001	0.0001	0.0001	0.0001	0.0001	0.0001	0.0001	0.0001	0.0001	0.0001	0.0001	0.0001	0.0001	0.0001	0.0001	0.0001	0.0001	0.0001	0.0001	0.0001	0.0001	0.0001	0.0001	0.0001	0.0001	0.0001	0.0001	0.0001	0.0001
							0.0001	0.0001	0.0001	0.0001	0.0001	0.0001	0.0001	0.0001	0.0001	0.0001	0.0001	0.0001	0.0001	0.0001	0.0001	0.0001	0.0001	0.0001	0.0001	0.0001	0.0001	0.0001	0.0001	0.0001	0.0001	0.0001	0.0001	0.0001	0.0001	0.0001	0.0001	0.0001	0.0001	0.0001	0.0001	0.0001	0.0001	0.0001	0.0001	0.0001	0.0001	0.0001	0.0001	0.0001	0.0001	0.0001	0.0001	0.0001	0.0001	0.0001	0.0001	0.0001	0.0001	0.0001	0.0001	0.0001	0.0001	0.0001	0.0001	0.0001	0.0001	0.0001	0.0001	0.0001	0.0001	0.0001	0.0001	0.0001	0.0001	0.0001	0.0001	0.0001	0.0001	0.0001	0.0001	0.0001	0.0001	0.0001	0.0001	0.0001	0.0001	0.0001	0.0001	0.0001	0.0001	0.0001	0.0001	0.0001	0.0001	0.0001	0.0001	0.0001	0.0001	0.0001	0.0001	0.0001	0.0001	0.0001	0.0001
							0.0001	0.0001	0.0001	0.0001	0.0001	0.0001	0.0001	0.0001	0.0001	0.0001	0.0001	0.0001	0.0001	0.0001	0.0001	0.0001	0.0001	0.0001	0.0001	0.0001	0.0001	0.0001	0.0001	0.0001	0.0001	0.0001	0.0001	0.0001	0.0001	0.0001	0.0001	0.0001	0.0001	0.0001	0.0001	0.0001	0.0001	0.0001	0.0001	0.0001	0.0001	0.0001	0.0001	0.0001	0.0001	0.0001	0.0001	0.0001	0.0001	0.0001	0.0001	0.0001	0.0001	0.0001	0.0001	0.0001	0.0001	0.0001	0.0001	0.0001	0.0001	0.0001	0.0001	0.0001	0.0001	0.0001	0.0001	0.0001	0.0001	0.0001	0.0001	0.0001	0.0001	0.0001	0.0001	0.0001	0.0001	0.0001	0.0001	0.0001	0.0001	0.0001	0.0001	0.0001	0.0001	0.0001	0.0001	0.0001	0.0001	0.0001	0.0001	0.0001	0.0001	0.0001	0.0001	0.0001	0.0001	0.0001	0.0001
							0.0001	0.0001	0.0001	0.0001	0.0001	0.0001	0.0001	0.0001	0.0001	0.0001	0.0001	0.0001	0.0001	0.0001	0.0001	0.0001	0.0001	0.0001	0.0001	0.0001	0.0001	0.0001	0.0001	0.0001	0.0001	0.0001	0.0001	0.0001	0.0001	0.0001	0.0001	0.0001	0.0001	0.0001	0.0001	0.0001	0.0001	0.0001	0.0001	0.0001	0.0001	0.0001	0.0001	0.0001	0.0001	0.0001	0.0001	0.0001	0.0001	0.0001	0.0001	0.0001	0.0001	0.0001	0.0001	0.0001	0.0001	0.0001	0.0001	0.0001	0.0001	0.0001	0.0001	0.0001	0.0001	0.0001	0.0001	0.0001	0.0001	0.0001	0.0001	0.0001	0.0001	0.0001	0.0001	0.0001	0.0001	0.0001	0.0001	0.0001	0.0001	0.0001	0.0001	0.0001	0.0001	0.0001	0.0001	0.0001	0.0001	0.0001	0.0001	0.0001	0.0001	0.0001	0.0001	0.0001	0.0001	0.0001	0.0001
							0.0001	0.0001	0.0001	0.0001	0.0001	0.0001	0.0001	0.0001	0.0001	0.0001	0.0001	0.0001	0.0001	0.0001	0.0001	0.0001	0.0001	0.0001	0.0001	0.0001	0.0001	0.0001	0.0001	0.0001	0.0001	0.0001	0.0001	0.0001	0.0001	0.0001	0.0001	0.0001	0.0001	0.0001	0.0001	0.0001	0.0001	0.0001	0.0001	0.0001	0.0001	0.0001	0.0001	0.0001	0.0001	0.0001	0.0001	0.0001	0.0001	0.0001	0.0001	0.0001	0.0001	0.0001	0.0001	0.0001	0.0001	0.0001	0.0001	0.0001	0.0001	0.0001	0.0001	0.0001	0.0001	0.0001	0.0001	0.0001	0.0001	0.0001	0.0001	0.0001	0.0001	0.0001	0.0001	0.0001	0.0001	0.0001	0.0001	0.0001	0.0001	0.0001	0.0001	0.0001	0.0001	0.0001	0.0001	0.0001	0.0001	0.0001	0.0001	0.0001	0.0001	0.0001	0.0001	0.0001	0.0001	0.0001	0.0001
							0.0001	0.0001	0.0001	0.0001	0.0001	0.0001	0.0001	0.0001	0.0001	0.0001	0.0001	0.0001	0.0001	0.0001	0.0001	0.0001	0.0001	0.0001	0.0001	0.0001	0.0001	0.0001	0.0001	0.0001	0.0001	0.0001	0.0001	0.0001	0.0001	0.0001	0.0001	0.0001	0.0001	0.0001	0.0001	0.0001	0.0001	0.0001	0.0001	0.0001	0.0001	0.0001	0.0001	0.0001	0.0001	0.0001	0.0001	0.0001	0.0001	0.0001	0.0001	0.0001	0.0001	0.0001	0.0001	0.0001	0.0001	0.0001	0.0001	0.0001	0.0001	0.0001	0.0001	0.0001	0.0001	0.0001	0.0001	0.0001	0.0001	0.0001	0.0001	0.0001	0.0001	0.0001	0.0001	0.0001	0.0001	0.0001	0.0001	0.0001	0.0001	0.0001	0.0001	0.0001	0.0001	0.0001	0.0001	0.0001	0.0001	0.0001	0.0001	0.0001	0.0001	0.0001	0.0001	0.0001	0.0001	0.0001	0.0001
							0.0001	0.0001	0.0001	0.0001	0.0001	0.0001	0.0001	0.0001	0.0001	0.0001	0.0001	0.0001	0.0001	0.0001	0.0001	0.0001	0.0001	0.0001	0.0001	0.0001	0.0001	0.0001	0.0001	0.0001	0.0001	0.0001	0.0001	0.0001	0.0001	0.0001	0.0001	0.0001	0.0001	0.0001	0.0001	0.0001	0.0001	0.0001	0.0001	0.0001	0.0001	0.0001	0.0001	0.0001	0.0001	0.0001	0.0001	0.0001	0.0001	0.0001	0.0001	0.0001	0.0001	0.0001	0.0001	0.0001	0.0001	0.0001	0.0001	0.0001	0.0001	0.0001	0.0001	0.0001	0.0001	0.0001	0.0001	0.0001	0.0001	0.0001	0.0001	0.0001	0.0001	0.0001	0.0001	0.0001	0.0001	0.0001	0.0001	0.0001	0.0001	0.0001	0.0001	0.0001	0.0001	0.0001	0.0001	0.0001	0.0001	0.0001	0.0001	0.0001	0.0001	0.0001	0.0001	0.0001	0.0001	0.0001	0.0001
							0.0001	0.0001	0.0001	0.0001	0.0001	0.0001	0.0001	0.0001	0.0001	0.0001	0.0001	0.0001	0.0001	0.0001	0.0001	0.0001	0.0001	0.0001	0.0001	0.0001	0.0001	0.0001	0.0001	0.0001	0.0001	0.0001	0.0001	0.0001	0.0001	0.0001	0.0001	0.0001	0.0001	0.0001	0.0001	0.0001	0.0001	0.0001	0.0001	0.0001	0.0001	0.0001	0.0001	0.0001	0.0001	0.0001	0.0001	0.0001	0.0001	0.0001	0.0001	0.0001	0.0001	0.0001	0.0001	0.0001	0.0001	0.0001	0.0001	0.0001	0.0001	0.0001	0.0001	0.0001	0.0001	0.0001	0.0001	0.0001	0.0001	0.0001	0.0001	0.0001	0.0001	0.0001	0.0001	0.0001	0.0001	0.0001	0.0001	0.0001	0.0001	0.0001	0.0001	0.0001	0.0001	0.0001	0.0001	0.0001	0.0001	0.0001	0.0001	0.0001	0.0001	0.0001	0.0001	0.0001	0.0001	0.0001	0.0001
							0.0001	0.0001	0.0001	0.0001	0.0001	0.0001	0.0001	0.0001	0.0001	0.0001	0.0001	0.0001	0.0001	0.0001	0.0001	0.0001	0.0001	0.0001	0.0001	0.0001	0.0001	0.0001	0.0001	0.0001	0.0001	0.0001	0.0001	0.0001	0.0001	0.0001	0.0001	0.0001	0.0001	0.0001	0.0001	0.0001	0.0001	0.0001	0.0001	0.0001	0.0001	0.0001	0.0001	0.0001	0.0001	0.0001	0.0001	0.0001	0.0001	0.0001	0.0001	0.0001	0.0001	0.0001	0.0001	0.0001	0.0001	0.0001	0.0001	0.0001	0.0001	0.0001	0.0001	0.0001	0.0001	0.0001	0.0001	0.0001	0.0001	0.0001	0.0001	0.0001	0.0001	0.0001	0.0001	0.0001	0.0001	0.0001	0.0001	0.0001	0.0001	0.0001	0.0001	0.0001	0.0001	0.0001	0.0001	0.0001	0.0001	0.0001	0.0001	0.0001	0.0001	0.0001	0.0001	0.0001	0.0001	0.0001	0.0001
							0.0001	0.0001	0.0001	0.0001	0.0001	0.0001	0.0001	0.0001	0.0001	0.0001	0.0001	0.0001	0.0001	0.0001	0.0001	0.0001	0.0001	0.0001	0.0001	0.0001	0.0001	0.0001	0.0001	0.0001	0.0001	0.0001	0.0001	0.0001	0.0001	0.0001	0.0001	0.0001	0.0001	0.0001	0.0001	0.0001	0.0001	0.0001	0.0001	0.0001	0.0001	0.0001	0.0001	0.0001	0.0001	0.0001	0.0001	0.0001	0.0001	0.0001	0.0001	0.0001	0.0001	0.0001	0.0001	0.0001	0.0001	0.0001	0.0001	0.0001	0.0001	0.0001	0.0001	0.0001	0.0001	0.0001	0.0001	0.0001	0.0001	0.0001	0.0001	0.0001	0.0001	0.0001	0.0001	0.0001	0.0001	0.0001	0.0001	0.0001	0.0001	0.0001	0.0001	0.0001	0.0001	0.0001	0.0001	0.0001	0.0001	0.0001	0.0001	0.0001	0.0001	0.0001	0.0001	0.0001	0.0001	0.0001	0.0001
							0.0001	0.0001	0.0001	0.0001	0.0001	0.0001	0.0001	0.0001	0.0001	0.0001	0.0001	0.0001	0.0001	0.0001	0.0001	0.0001	0.0001	0.0001	0.0001	0.0001	0.0001	0.0001	0.0001	0.0001	0.0001	0.0001	0.0001	0.0001	0.0001	0.0001	0.0001	0.0001	0.0001	0.0001	0.0001	0.0001	0.0001	0.0001	0.0001	0.0001	0.0001	0.0001	0.0001	0.0001	0.0001	0.0001	0.0001	0.0001	0.0001	0.0001	0.0001	0.0001	0.0001	0.0001	0.0001	0.0001	0.0001	0.0001	0.0001	0.0001	0.0001	0.0001	0.0001	0.0001	0.0001	0.0001	0.0001	0.0001	0.0001	0.0001	0.0001	0.0001	0.0001	0.0001	0.0001	0.0001	0.0001	0.0001	0.0001	0.0001	0.0001	0.0001	0.0001	0.0001	0.0001	0.0001	0.0001	0.0001	0.0001	0.0001	0.0001	0.0001	0.0001	0.0001	0.0001	0.0001	0.0001	0.0001	0.0001
							0.0001	0.0001	0.0001	0.0001	0.0001	0.0001	0.0001	0.0001	0.0001	0.0001	0.0001	0.0001	0.0001	0.0001	0.0001	0.0001	0.0001	0.0001	0.0001	0.0001	0.0001	0.0001	0.0001	0.0001	0.0001	0.0001	0.0001	0.0001	0.0001	0.0001	0.0001	0.0001	0.0001	0.0001	0.0001	0.0001	0.0001	0.0001	0.0001	0.0001	0.0001	0.0001	0.0001	0.0001	0.0001	0.0001	0.0001	0.0001	0.0001	0.0001	0.0001	0.0001	0.0001	0.0001	0.0001	0.0001	0.0001	0.0001	0.0001	0.0001	0.0001	0.0001	0.0001	0.0001	0.0001	0.0001	0.0001	0.0001	0.0001	0.0001	0.0001	0.0001	0.0001	0.0001	0.0001	0.0001	0.0001	0.0001	0.0001	0.0001	0.0001	0.0001	0.0001	0.0001	0.0001	0.0001	0.0001	0.0001	0.0001	0.0001	0.0001	0.0001	0.0001	0.0001	0.0001	0.0001	0.0001	0.0001	0.0001
							0.0001	0.0001	0.0001	0.0001	0.0001	0.0001	0.0001	0.0001	0.0001	0.0001	0.0001	0.0001	0.0001	0.0001	0.0001	0.0001	0.0001	0.0001	0.0001	0.0001	0.0001	0.0001	0.0001	0.0001	0.0001	0.0001	0.0001	0.0001	0.0001	0.0001	0.0001	0.0001	0.0001	0.0001	0.0001	0.0001	0.0001	0.0001	0.0001	0.0001	0.0001	0.0001	0.0001	0.0001	0.0001	0.0001	0.0001	0.0001	0.0001	0.0001	0.0001	0.0001	0.0001	0.0001	0.0001	0.0001	0.0001	0.0001	0.0001	0.0001	0.0001	0.0001	0.0001	0.0001	0.0001	0.0001	0.0001	0.0001	0.0001	0.0001	0.0001	0.0001	0.0001	0.0001	0.0001	0.0001	0.0001	0.0001	0.0001	0.0001	0.0001	0.0001	0.0001	0.0001	0.0001	0.0001	0.0001	0.0001	0.0001	0.0001	0.0001	0.0001	0.0001	0.0001	0.0001	0.0001	0.0001	0.0001	0.0001
							0.0001	0.0001	0.0001	0.0001	0.0001	0.0001	0.0001	0.0001	0.0001	0.0001	0.0001	0.0001	0.0001	0.0001	0.0001	0.0001	0.0001	0.0001	0.0001	0.0001	0.0001	0.0001	0.0001	0.0001	0.0001	0.0001	0.0001	0.0001	0.0001	0.0001	0.0001	0.0001	0.0001	0.0001	0.0001	0.0001	0.0001	0.0001	0.0001	0.0001	0.0001	0.0001	0.0001	0.0001	0.0001	0.0001	0.0001	0.0001	0.0001	0.0001	0.0001	0.0001	0.0001	0.0001	0.0001	0.0001	0.0001	0.0001	0.0001	0.0001	0.0001	0.0001	0.0001	0.0001	0.0001	0.0001	0.0001	0.0001	0.0001	0.0001	0.0001	0.0001	0.0001	0.0001	0.0001	0.0001	0.0001	0.0001	0.0001	0.0001	0.0001	0.0001	0.0001	0.0001	0.0001	0.0001	0.0001	0.0001	0.0001	0.0001	0.0001	0.0001	0.0001	0.0001	0.0001	0.0001	0.0001	0.0001	0.0001
							0.0001	0.0001	0.0001	0.0001	0.0001	0.0001	0.0001	0.0001	0.0001	0.0001	0.0001	0.0001	0.0001	0.0001	0.0001	0.0001	0.0001	0.0001	0.0001	0.0001	0.0001	0.0001	0.0001	0.0001	0.0001	0.0001	0.0001	0.0001	0.0001	0.0001	0.0001	0.0001	0.0001	0.0001	0.0001	0.0001	0.0001	0.0001	0.0001	0.0001	0.0001	0.0001	0.0001	0.0001	0.0001	0.0001	0.0001	0.0001	0.0001	0.0001	0.0001	0.0001	0.0001	0.0001	0.0001	0.0001	0.0001	0.0001	0.0001	0.0001	0.0001	0.0001	0.0001	0.0001	0.0001	0.0001	0.0001	0.0001	0.0001	0.0001	0.0001	0.0001	0.0001	0.0001	0.0001	0.0001	0.0001	0.0001	0.0001	0.0001	0.0001	0.0001	0.0001	0.0001	0.0001	0.0001	0.0001	0.0001	0.0001	0.0001	0.0001	0.0001	0.0001	0.0001	0.0001	0.0001	0.0001	0.0001	0.0001
							0.0001	0.0001	0.0001	0.0001	0.0001	0.0001	0.0001	0.0001	0.0001	0.0001	0.0001	0.0001	0.0001	0.0001	0.0001	0.0001	0.0001	0.0001	0.0001	0.0001	0.0001	0.0001	0.0001	0.0001	0.0001	0.0001	0.0001	0.0001	0.0001	0.0001	0.0001	0.0001	0.0001	0.0001	0.0001	0.0001	0.0001	0.0001	0.0001	0.0001	0.0001	0.0001	0.0001	0.0001	0.0001	0.0001	0.0001	0.0001	0.0001	0.0001	0.0001	0.0001	0.0001	0.0001	0.0001	0.0001	0.0001	0.0001	0.0001	0.0001	0.0001	0.0001	0.0001	0.0001	0.0001	0.0001	0.0001	0.0001	0.0001	0.0001	0.0001	0.0001	0.0001	0.0001	0.0001	0.0001	0.0001	0.0001	0.0001	0.0001	0.0001	0.0001	0.0001	0.0001	0.0001	0.0001	0.0001	0.0001	0.0001	0.0001	0.0001	0.0001	0.0001	0.0001	0.0001	0.0001	0.0001	0.0001	0.0001
							0.0001	0.0001	0.0001	0.0001	0.0001	0.0001	0.0001	0.0001	0.0001	0.0001	0.0001	0.0001	0.0001	0.0001	0.0001	0.0001	0.0001	0.0001	0.0001	0.0001	0.0001	0.0001	0.0001	0.0001	0.0001	0.0001	0.0001	0.0001	0.0001	0.0001	0.0001	0.0001	0.0001	0.0001	0.0001	0.0001	0.0001	0.0001	0.0001	0.0001	0.0001	0.0001	0.0001	0.0001	0.0001	0.0001	0.0001	0.0001	0.0001	0.0001	0.0001	0.0001	0.0001	0.0001	0.0001	0.0001	0.0001	0.0001	0.0001	0.0001	0.0001	0.0001	0.0001	0.0001	0.0001	0.0001	0.0001	0.0001	0.0001	0.0001	0.0001	0.0001	0.0001	0.0001	0.0001	0.0001	0.0001	0.0001	0.0001	0.0001	0.0001	0.0001	0.0001	0.0001	0.0001	0.0001	0.0001	0.0001	0.0001	0.0001	0.0001	0.0001	0.0001	0.0001	0.0001	0.0001	0.0001	0.0001	0.0001
							0.0001	0.0001	0.0001	0.0001	0.0001	0.0001	0.0001	0.0001	0.0001	0.0001	0.0001	0.0001	0.0001	0.0001	0.0001	0.0001	0.0001	0.0001	0.0001	0.0001	0.0001	0.0001	0.0001	0.0001	0.0001	0.0001	0.0001	0.0001	0.0001	0.0001	0.0001	0.0001	0.0001	0.0001	0.0001	0.0001	0.0001	0.0001	0.0001	0.0001	0.0001	0.0001	0.0001	0.0001	0.0001	0.0001	0.0001	0.0001	0.0001	0.0001	0.0001	0.0001	0.0001	0.0001	0.0001	0.0001	0.0001	0.0001	0.0001	0.0001	0.0001	0.0001	0.0001	0.0001	0.0001	0.0001	0.0001	0.0001	0.0001	0.0001	0.0001	0.0001	0.0001	0.0001	0.0001	0.0001	0.0001	0.0001	0.0001	0.0001	0.0001	0.0001	0.0001	0.0001	0.0001	0.0001	0.0001	0.0001	0.0001	0.0001	0.0001	0.0001	0.0001	0.0001	0.0001	0.0001	0.0001	0.0001	0.0001
							0.0001	0.0001	0.0001	0.0001	0.0001	0.0001	0.0001	0.0001	0.0001	0.0001	0.0001	0.0001	0.0001	0.0001	0.0001	0.0001	0.0001	0.0001	0.0001	0.0001	0.0001	0.0001	0.0001	0.0001	0.0001	0.0001	0.0001	0.0001	0.0001	0.0001	0.0001	0.0001	0.0001	0.0001	0.0001	0.0001	0.0001	0.0001	0.0001	0.0001	0.0001	0.0001	0.0001	0.0001	0.0001	0.0001	0.0001	0.0001	0.0001	0.0001	0.0001	0.0001	0.0001	0.0001	0.0001	0.0001	0.0001	0.0001	0.0001	0.0001	0.0001	0.0001	0.0001	0.0001	0.0001	0.0001	0.0001	0.0001	0.0001	0.0001	0.0001	0.0001	0.0001	0.0001	0.0001	0.0001	0.0001	0.0001	0.0001	0.0001	0.0001	0.0001	0.0001	0.0001	0.0001	0.0001	0.0001	0.0001	0.0001	0.0001	0.0001	0.0001	0.0001	0.0001	0.0001	0.0001	0.0001	0.0001	0.0001
							0.0001	0.0001	0.0001	0.0001	0.0001	0.0001	0.0001	0.0001	0.0001	0.0001	0.0001	0.0001	0.0001	0.0001	0.0001	0.0001	0.0001	0.0001	0.0001	0.0001	0.0001	0.0001	0.0001	0.0001	0.0001	0.0001	0.0001	0.0001	0.0001	0.0001	0.0001	0.0001	0.0001	0.0001	0.0001	0.0001	0.0001	0.0001	0.0001	0.0001	0.0001	0.0001	0.0001	0.0001	0.0001	0.0001	0.0001	0.0001	0.0001	0.0001	0.0001	0.0001	0.0001	0.0001	0.0001	0.0001	0.0001	0.0001	0.0001	0.0001	0.0001	0.0001	0.0001	0.0001	0.0001	0.0001	0.0001	0.0001	0.0001	0.0001	0.0001	0.0001	0.0001	0.0001	0.0001	0.0001	0.0001	0.0001	0.0001	0.0001	0.0001	0.0001	0.0001	0.0001	0.0001	0.0001	0.0001	0.0001	0.0001	0.0001	0.0001	0.0001	0.0001	0.0001	0.0001	0.0001	0.0001	0.0001	0.0001
							0.0001	0.0001	0.0001	0.0001	0.0001	0.0001	0.0001	0.0001	0.0001	0.0001	0.0001	0.0001	0.0001	0.0001	0.0001	0.0001	0.0001	0.0001	0.0001	0.0001	0.0001	0.0001	0.0001	0.0001	0.0001	0.0001	0.0001	0.0001	0.0001	0.0001	0.0001	0.0001	0.0001	0.0001	0.0001	0.0001	0.0001	0.0001	0.0001	0.0001	0.0001	0.0001	0.0001	0.0001	0.0001	0.0001	0.0001	0.0001	0.0001	0.0001	0.0001	0.0001	0.0001	0.0001	0.0001	0.0001	0.0001	0.0001	0.0001	0.0001	0.0001	0.0001	0.0001	0.0001	0.0001	0.0001	0.0001	0.0001	0.0001	0.0001	0.0001	0.0001	0.0001	0.0001	0.0001	0.0001	0.0001	0.0001	0.0001	0.0001	0.0001	0.0001	0.0001	0.0001	0.0001	0.0001	0.0001	0.0001	0.0001	0.0001	0.0001	0.0001	0.0001	0.0001	0.0001	0.0001	0.0001	0.0001	0.0001
							0.0001	0.0001	0.0001	0.0001	0.0001	0.0001	0.0001	0.0001	0.0001	0.0001	0.0001	0.0001	0.0001	0.0001	0.0001	0.0001	0.0001	0.0001	0.0001	0.0001	0.0001	0.0001	0.0001	0.0001	0.0001	0.0001	0.0001	0.0001	0.0001	0.0001	0.0001	0.0001	0.0001	0.0001	0.0001	0.0001	0.0001	0.0001	0.0001	0.0001	0.0001	0.0001	0.0001	0.0001	0.0001	0.0001	0.0001	0.0001	0.0001	0.0001	0.0001	0.0001	0.0001	0.0001	0.0001	0.0001	0.0001	0.0001	0.0001	0.0001	0.0001	0.0001	0.0001	0.0001	0.0001	0.0001	0.0001	0.0001	0.0001	0.0001	0.0001	0.0001	0.0001	0.0001	0.0001	0.0001	0.0001	0.0001	0.0001	0.0001	0.0001	0.0001	0.0001	0.0001	0.0001	0.0001	0.0001	0.0001	0.0001	0.0001	0.0001	0.0001	0.0001	0.0001	0.0001	0.0001	0.0001	0.0001	0.0001
							0.0001	0.0001	0.0001	0.0001	0.0001	0.0001	0.0001	0.0001	0.0001	0.0001	0.0001	0.0001	0.0001	0.0001	0.0001	0.0001	0.0001	0.0001	0.0001	0.0001	0.0001	0.0001	0.0001	0.0001	0.0001	0.0001	0.0001	0.0001	0.0001	0.0001	0.0001	0.0001	0.0001	0.0001	0.0001	0.0001	0.0001	0.0001	0.0001	0.0001	0.0001	0.0001	0.0001	0.0001	0.0001	0.0001	0.0001	0.0001	0.0001	0.0001	0.0001	0.0001	0.0001	0.0001	0.0001	0.0001	0.0001	0.0001	0.0001	0.0001	0.0001	0.0001	0.0001	0.0001	0.0001	0.0001	0.0001	0.0001	0.0001	0.0001	0.0001	0.0001	0.0001	0.0001	0.0001	0.0001	0.0001	0.0001	0.0001	0.0001	0.0001	0.0001	0.0001	0.0001	0.0001	0.0001	0.0001	0.0001	0.0001	0.0001	0.0001	0.0001	0.0001	0.0001	0.0001	0.0001	0.0001	0.0001	0.0001
							0.0001	0.0001	0.0001	0.0001	0.0001	0.0001	0.0001	0.0001	0.0001	0.0001	0.0001	0.0001	0.0001	0.0001	0.0001	0.0001	0.0001	0.0001	0.0001	0.0001	0.0001	0.0001	0.0001	0.0001	0.0001	0.0001	0.0001	0.0001	0.0001	0.0001	0.0001	0.0001	0.0001	0.0001	0.0001	0.0001	0.0001	0.0001	0.0001	0.0001	0.0001	0.0001	0.0001	0.0001	0.0001	0.0001	0.0001	0.0001	0.0001	0.0001	0.0001	0.0001	0.0001	0.0001	0.0001	0.0001	0.0001	0.0001	0.0001	0.0001	0.0001	0.0001	0.0001	0.0001	0.0001	0.0001	0.0001	0.0001	0.0001	0.0001	0.0001	0.0001	0.0001	0.0001	0.0001	0.0001	0.0001	0.0001	0.0001	0.0001	0.0001	0.0001	0.0001	0.0001	0.0001	0.0001	0.0001	0.0001	0.0001	0.0001	0.0001	0.0001	0.0001	0.0001	0.0001	0.0001	0.0001	0.0001	0.0001
							0.0001	0.0001	0.0001	0.0001	0.0001	0.0001	0.0001	0.0001	0.0001	0.0001	0.0001	0.0001	0.0001	0.0001	0.0001	0.0001	0.0001	0.0001	0.0001	0.0001	0.0001	0.0001	0.0001	0.0001	0.0001	0.0001	0.0001	0.0001	0.0001	0.0001	0.0001	0.0001	0.0001	0.0001	0.0001	0.0001	0.0001	0.0001	0.0001	0.0001	0.0001	0.0001	0.0001	0.0001	0.0001	0.0001	0.0001	0.0001	0.0001	0.0001	0.0001	0.0001	0.0001	0.0001	0.0001	0.0001	0.0001	0.0001	0.0001	0.0001	0.0001	0.0001	0.0001	0.0001	0.0001	0.0001	0.0001	0.0001	0.0001	0.0001	0.0001	0.0001	0.0001	0.0001	0.0001	0.0001	0.0001	0.0001	0.0001	0.0001	0.0001	0.0001	0.0001	0.0001	0.0001	0.0001	0.0001	0.0001	0.0001	0.0001	0.0001	0.0001	0.0001	0.0001	0.0001	0.0001	0.0001	0.0001	0.0001
							0.0001	0.0001	0.0001	0.0001	0.0001	0.0001	0.0001	0.0001	0.0001	0.0001	0.0001	0.0001	0.0001	0.0001	0.0001	0.0001	0.0001	0.0001	0.0001	0.0001	0.0001	0.0001	0.0001	0.0001	0.0001	0.0001	0.0001	0.0001	0.0001	0.0001	0.0001	0.0001	0.0001	0.0001	0.0001	0.0001	0.0001	0.0001	0.0001	0.0001	0.0001	0.0001	0.0001	0.0001	0.0001	0.0001	0.0001	0.0001	0.0001	0.0001	0.0001	0.0001	0.0001	0.0001	0.0001	0.0001	0.0001	0.0001	0.0001	0.0001	0.0001	0.0001	0.0001	0.0001	0.0001	0.0001	0.0001	0.0001	0.0001	0.0001	0.0001	0.0001	0.0001	0.0001	0.0001	0.0001	0.0001	0.0001	0.0001	0.0001	0.0001	0.0001	0.0001	0.0001	0.0001	0.0001	0.0001	0.0001	0.0001	0.0001	0.0001	0.0001	0.0001	0.0001	0.0001	0.0001	0.0001	0.0001	0.0001
							0.0001	0.0001	0.0001	0.0001	0.0001	0.0001	0.0001	0.0001	0.0001	0.0001	0.0001	0.0001	0.0001	0.0001	0.0001	0.0001	0.0001	0.0001	0.0001	0.0001	0.0001	0.0001	0.0001	0.0001	0.0001	0.0001	0.0001	0.0001	0.0001	0.0001	0.0001	0.0001	0.0001	0.0001	0.0001	0.0001	0.0001	0.0001	0.0001	0.0001	0.0001	0.0001	0.0001	0.0001	0.0001	0.0001	0.0001	0.0001	0.0001	0.0001	0.0001	0.0001	0.0001	0.0001	0.0001	0.0001	0.0001	0.0001	0.0001	0.0001	0.0001	0.0001	0.0001	0.0001	0.0001	0.0001	0.0001	0.0001	0.0001	0.0001	0.0001	0.0001	0.0001	0.0001	0.0001	0.0001	0.0001	0.0001	0.0001	0.0001	0.0001	0.0001	0.0001	0.0001	0.0001	0.0001	0.0001	0.0001	0.0001	0.0001	0.0001	0.0001	0.0001	0.0001	0.0001	0.0001	0.0001	0.0001	0.0001
							0.0001	0.0001	0.0001	0.0001	0.0001	0.0001	0.0001	0.0001	0.0001	0.0001	0.0001	0.0001	0.0001	0.0001	0.0001	0.0001	0.0001	0.0001	0.0001	0.0001	0.0001	0.0001	0.0001	0.0001	0.0001	0.0001	0.0001	0.0001	0.0001	0.0001	0.0001	0.0001	0.0001	0.0001	0.0001	0.0001	0.0001	0.0001	0.0001	0.0001	0.0001	0.0001	0.0001	0.0001	0.0001	0.0001	0.0001	0.0001	0.0001	0.0001	0.0001	0.0001	0.0001	0.0001	0.0001	0.0001	0.0001	0.0001	0.0001	0.0001	0.0001	0.0001	0.0001	0.0001	0.0001	0.0001	0.0001	0.0001	0.0001	0.0001	0.0001	0.0001	0.0001	0.0001	0.0001	0.0001	0.0001	0.0001	0.0001	0.0001	0.0001	0.0001	0.0001	0.0001	0.0001	0.0001	0.0001	0.0001	0.0001	0.0001	0.0001	0.0001	0.0001	0.0001	0.0001	0.0001	0.0001	0.0001	0.0001
							0.0001	0.0001	0.0001	0.0001	0.0001	0.0001	0.0001	0.0001	0.0001	0.0001	0.0001	0.0001	0.0001	0.0001	0.0001	0.0001	0.0001	0.0001	0.0001	0.0001	0.0001	0.0001	0.0001	0.0001	0.0001	0.0001	0.0001	0.0001	0.0001	0.0001	0.0001	0.0001	0.0001	0.0001	0.0001	0.0001	0.0001	0.0001	0.0001	0.0001	0.0001	0.0001	0.0001	0.0001	0.0001	0.0001	0.0001	0.0001	0.0001	0.0001	0.0001	0.0001	0.0001	0.0001	0.0001	0.0001	0.0001	0.0001	0.0001	0.0001	0.0001	0.0001	0.0001	0.0001	0.0001	0.0001	0.0001	0.0001	0.0001	0.0001	0.0001	0.0001	0.0001	0.0001	0.0001	0.0001	0.0001	0.0001	0.0001	0.0001	0.0001	0.0001	0.0001	0.0001	0.0001	0.0001	0.0001	0.0001	0.0001	0.0001	0.0001	0.0001	0.0001	0.0001	0.0001	0.0001	0.0001	0.0001	0.0001
							0.0001	0.0001	0.0001	0.0001	0.0001	0.0001	0.0001	0.0001	0.0001	0.0001	0.0001	0.0001	0.0001	0.0001	0.0001	0.0001	0.0001	0.0001	0.0001	0.0001	0.0001	0.0001	0.0001	0.0001	0.0001	0.0001	0.0001	0.0001	0.0001	0.0001	0.0001	0.0001	0.0001	0.0001	0.0001	0.0001	0.0001	0.0001	0.0001	0.0001	0.0001	0.0001	0.0001	0.0001	0.0001	0.0001	0.0001	0.0001	0.0001	0.0001	0.0001	0.0001	0.0001	0.0001	0.0001	0.0001	0.0001	0.0001	0.0001	0.0001	0.0001	0.0001	0.0001	0.0001	0.0001	0.0001	0.0001	0.0001	0.0001	0.0001	0.0001	0.0001	0.0001	0.0001	0.0001	0.0001	0.0001	0.0001	0.0001	0.0001	0.0001	0.0001	0.0001	0.0001	0.0001	0.0001	0.0001	0.0001	0.0001	0.0001	0.0001	0.0001	0.0001	0.0001	0.0001	0.0001	0.0001	0.0001	0.0001
							0.0001	0.0001	0.0001	0.0001	0.0001	0.0001	0.0001	0.0001	0.0001	0.0001	0.0001	0.0001	0.0001	0.0001	0.0001	0.0001	0.0001	0.0001	0.0001	0.0001	0.0001	0.0001	0.0001	0.0001	0.0001	0.0001	0.0001	0.0001	0.0001	0.0001	0.0001	0.0001	0.0001	0.0001	0.0001	0.0001	0.0001	0.0001	0.0001	0.0001	0.0001	0.0001	0.0001	0.0001	0.0001	0.0001	0.0001	0.0001	0.0001	0.0001	0.0001	0.0001	0.0001	0.0001	0.0001	0.0001	0.0001	0.0001	0.0001	0.0001	0.0001	0.0001	0.0001	0.0001	0.0001	0.0001	0.0001	0.0001	0.0001	0.0001	0.0001	0.0001	0.0001	0.0001	0.0001	0.0001	0.0001	0.0001	0.0001	0.0001	0.0001	0.0001	0.0001	0.0001	0.0001	0.0001	0.0001	0.0001	0.0001	0.0001	0.0001	0.0001	0.0001	0.0001	0.0001	0.0001	0.0001	0.0001	0.0001
							0.0001	0.0001	0.0001	0.0001	0.0001	0.0001	0.0001	0.0001	0.0001	0.0001	0.0001	0.0001	0.0001	0.0001	0.0001	0.0001	0.0001	0.0001	0.0001	0.0001	0.0001	0.0001	0.0001	0.0001	0.0001	0.0001	0.0001	0.0001	0.0001	0.0001	0.0001	0.0001	0.0001	0.0001	0.0001	0.0001	0.0001	0.0001	0.0001	0.0001	0.0001	0.0001	0.0001	0.0001	0.0001	0.0001	0.0001	0.0001	0.0001	0.0001	0.0001	0.0001	0.0001	0.0001	0.0001	0.0001	0.0001	0.0001	0.0001	0.0001	0.0001	0.0001	0.0001	0.0001	0.0001	0.0001	0.0001	0.0001	0.0001	0.0001	0.0001	0.0001	0.0001	0.0001	0.0001	0.0001	0.0001	0.0001	0.0001	0.0001	0.0001	0.0001	0.0001	0.0001	0.0001	0.0001	0.0001	0.0001	0.0001	0.0001	0.0001	0.0001	0.0001	0.0001	0.0001	0.0001	0.0001	0.0001	0.0001
							0.0001	0.0001	0.0001	0.0001	0.0001	0.0001	0.0001	0.0001	0.0001	0.0001	0.0001	0.0001	0.0001	0.0001	0.0001	0.0001	0.0001	0.0001	0.0001	0.0001	0.0001	0.0001	0.0001	0.0001	0.0001	0.0001	0.0001	0.0001	0.0001	0.0001	0.0001	0.0001	0.0001	0.0001	0.0001	0.0001	0.0001	0.0001	0.0001	0.0001	0.0001	0.0001	0.0001	0.0001	0.0001	0.0001	0.0001	0.0001	0.0001	0.0001	0.0001	0.0001	0.0001	0.0001	0.0001	0.0001	0.0001	0.0001	0.0001	0.0001	0.0001	0.0001	0.0001	0.0001	0.0001	0.0001	0.0001	0.0001	0.0001	0.0001	0.0001	0.0001	0.0001	0.0001	0.0001	0.0001	0.0001	0.0001	0.0001	0.0001	0.0001	0.0001	0.0001	0.0001	0.0001	0.0001	0.0001	0.0001	0.0001	0.0001	0.0001	0.0001	0.0001	0.0001	0.0001	0.0001	0.0001	0.0001	0.0001
							0.0001	0.0001	0.0001	0.0001	0.0001	0.0001	0.0001	0.0001	0.0001	0.0001	0.0001	0.0001	0.0001	0.0001	0.0001	0.0001	0.0001	0.0001	0.0001	0.0001	0.0001	0.0001	0.0001	0.0001	0.0001	0.0001	0.0001	0.0001	0.0001	0.0001	0.0001	0.0001	0.0001	0.0001	0.0001	0.0001	0.0001	0.0001	0.0001	0.0001	0.0001	0.0001	0.0001	0.0001	0.0001	0.0001	0.0001	0.0001	0.0001	0.0001	0.0001	0.0001	0.0001	0.0001	0.0001	0.0001	0.0001	0.0001	0.0001	0.0001	0.0001	0.0001	0.0001	0.0001	0.0001	0.0001	0.0001	0.0001	0.0001	0.0001	0.0001	0.0001	0.0001	0.0001	0.0001	0.0001	0.0001	0.0001	0.0001	0.0001	0.0001	0.0001	0.0001	0.0001	0.0001	0.0001	0.0001	0.0001	0.0001	0.0001	0.0001	0.0001	0.0001	0.0001	0.0001	0.0001	0.0001	0.0001	0.0001
							0.0001	0.0001	0.0001	0.0001	0.0001	0.0001	0.0001	0.0001	0.0001	0.0001	0.0001	0.0001	0.0001	0.0001	0.0001	0.0001	0.0001	0.0001	0.0001	0.0001	0.0001	0.0001	0.0001	0.0001	0.0001	0.0001	0.0001	0.0001	0.0001	0.0001	0.0001	0.0001	0.0001	0.0001	0.0001	0.0001	0.0001	0.0001	0.0001	0.0001	0.0001	0.0001	0.0001	0.0001	0.0001	0.0001	0.0001	0.0001	0.0001	0.0001	0.0001	0.0001	0.0001	0.0001	0.0001	0.0001	0.0001	0.0001	0.0001	0.0001	0.0001	0.0001	0.0001	0.0001	0.0001	0.0001	0.0001	0.0001	0.0001	0.0001	0.0001	0.0001	0.0001	0.0001	0.0001	0.0001	0.0001	0.0001	0.0001	0.0001	0.0001	0.0001	0.0001	0.0001	0.0001	0.0001	0.0001	0.0001	0.0001	0.0001	0.0001	0.0001	0.0001	0.0001	0.0001	0.0001	0.0001	0.0001	0.0001
							0.0001	0.0001	0.0001	0.0001	0.0001	0.0001	0.0001	0.0001	0.0001	0.0001	0.0001	0.0001	0.0001	0.0001	0.0001	0.0001	0.0001	0.0001	0.0001	0.0001	0.0001	0.0001	0.0001	0.0001	0.0001	0.0001	0.0001	0.0001	0.0001	0.0001	0.0001	0.0001	0.0001	0.0001	0.0001	0.0001	0.0001	0.0001	0.0001	0.0001	0.0001	0.0001	0.0001	0.0001	0.0001	0.0001	0.0001	0.0001	0.0001	0.0001	0.0001	0.0001	0.0001	0.0001	0.0001	0.0001	0.0001	0.0001	0.0001	0.0001	0.0001	0.0001	0.0001	0.0001	0.0001	0.0001	0.0001	0.0001	0.0001	0.0001	0.0001	0.0001	0.0001	0.0001	0.0001	0.0001	0.0001	0.0001	0.0001	0.0001	0.0001	0.0001	0.0001	0.0001	0.0001	0.0001	0.0001	0.0001	0.0001	0.0001	0.0001	0.0001	0.0001	0.0001	0.0001	0.0001	0.0001	0.0001	0.0001
							0.0001	0.0001	0.0001	0.0001	0.0001	0.0001	0.0001	0.0001	0.0001	0.0001	0.0001	0.0001	0.0001	0.0001	0.0001	0.0001	0.0001	0.0001	0.0001	0.0001	0.0001	0.0001	0.0001	0.0001	0.0001	0.0001	0.0001	0.0001	0.0001	0.0001	0.0001	0.0001	0.0001	0.0001	0.0001	0.0001	0.0001	0.0001	0.0001	0.0001	0.0001	0.0001	0.0001	0.0001	0.0001	0.0001	0.0001	0.0001	0.0001	0.0001	0.0001	0.0001	0.0001	0.0001	0.0001	0.0001	0.0001	0.0001	0.0001	0.0001	0.0001	0.0001	0.0001	0.0001	0.0001	0.0001	0.0001	0.0001	0.0001	0.0001	0.0001	0.0001	0.0001	0.0001	0.0001	0.0001	0.0001	0.0001	0.0001	0.0001	0.0001	0.0001	0.0001	0.0001	0.0001	0.0001	0.0001	0.0001	0.0001	0.0001	0.0001	0.0001	0.0001	0.0001	0.0001	0.0001	0.0001	0.0001	0.0001
							0.0001	0.0001	0.0001	0.0001	0.0001	0.0001	0.0001	0.0001	0.0001	0.0001	0.0001	0.0001	0.0001	0.0001	0.0001	0.0001	0.0001	0.0001	0.0001	0.0001	0.0001	0.0001	0.0001	0.0001	0.0001	0.0001	0.0001	0.0001	0.0001	0.0001	0.0001	0.0001	0.0001	0.0001	0.0001	0.0001	0.0001	0.0001	0.0001	0.0001	0.0001	0.0001	0.0001	0.0001	0.0001	0.0001	0.0001	0.0001	0.0001	0.0001	0.0001	0.0001	0.0001	0.0001	0.0001	0.0001	0.0001	0.0001	0.0001	0.0001	0.0001	0.0001	0.0001	0.0001	0.0001	0.0001	0.0001	0.0001	0.0001	0.0001	0.0001	0.0001	0.0001	0.0001	0.0001	0.0001	0.0001	0.0001	0.0001	0.0001	0.0001	0.0001	0.0001	0.0001	0.0001	0.0001	0.0001	0.0001	0.0001	0.0001	0.0001	0.0001	0.0001	0.0001	0.0001	0.0001	0.0001	0.0001	0.0001
							0.0001	0.0001	0.0001	0.0001	0.0001	0.0001	0.0001	0.0001	0.0001	0.0001	0.0001	0.0001	0.0001	0.0001	0.0001	0.0001	0.0001	0.0001	0.0001	0.0001	0.0001	0.0001	0.0001	0.0001	0.0001	0.0001	0.0001	0.0001	0.0001	0.0001	0.0001	0.0001	0.0001	0.0001	0.0001	0.0001	0.0001	0.0001	0.0001	0.0001	0.0001	0.0001	0.0001	0.0001	0.0001	0.0001	0.0001	0.0001	0.0001	0.0001	0.0001	0.0001	0.0001	0.0001	0.0001	0.0001	0.0001	0.0001	0.0001	0.0001	0.0001	0.0001	0.0001	0.0001	0.0001	0.0001	0.0001	0.0001	0.0001	0.0001	0.0001	0.0001	0.0001	0.0001	0.0001	0.0001	0.0001	0.0001	0.0001	0.0001	0.0001	0.0001	0.0001	0.0001	0.0001	0.0001	0.0001	0.0001	0.0001	0.0001	0.0001	0.0001	0.0001	0.0001	0.0001	0.0001	0.0001	0.0001	0.0001
							0.0001	0.0001	0.0001	0.0001	0.0001	0.0001	0.0001	0.0001	0.0001	0.0001	0.0001	0.0001	0.0001	0.0001	0.0001	0.0001	0.0001	0.0001	0.0001	0.0001	0.0001	0.0001	0.0001	0.0001	0.0001	0.0001	0.0001	0.0001	0.0001	0.0001	0.0001	0.0001	0.0001	0.0001	0.0001	0.0001	0.0001	0.0001	0.0001	0.0001	0.0001	0.0001	0.0001	0.0001	0.0001	0.0001	0.0001	0.0001	0.0001	0.0001	0.0001	0.0001	0.0001	0.0001	0.0001	0.0001	0.0001	0.0001	0.0001	0.0001	0.0001	0.0001	0.0001	0.0001	0.0001	0.0001	0.0001	0.0001	0.0001	0.0001	0.0001	0.0001	0.0001	0.0001	0.0001	0.0001	0.0001	0.0001	0.0001	0.0001	0.0001	0.0001	0.0001	0.0001	0.0001	0.0001	0.0001	0.0001	0.0001	0.0001	0.0001	0.0001	0.0001	0.0001	0.0001	0.0001	0.0001	0.0001	0.0001
							0.0001	0.0001	0.0001	0.0001	0.0001	0.0001	0.0001	0.0001	0.0001	0.0001	0.0001	0.0001	0.0001	0.0001	0.0001	0.0001	0.0001	0.0001	0.0001	0.0001	0.0001	0.0001	0.0001	0.0001	0.0001	0.0001	0.0001	0.0001	0.0001	0.0001	0.0001	0.0001	0.0001	0.0001	0.0001	0.0001	0.0001	0.0001	0.0001	0.0001	0.0001	0.0001	0.0001	0.0001	0.0001	0.0001	0.0001	0.0001	0.0001	0.0001	0.0001	0.0001	0.0001	0.0001	0.0001	0.0001	0.0001	0.0001	0.0001	0.0001	0.0001	0.0001	0.0001	0.0001	0.0001	0.0001	0.0001	0.0001	0.0001	0.0001	0.0001	0.0001	0.0001	0.0001	0.0001	0.0001	0.0001	0.0001	0.0001	0.0001	0.0001	0.0001	0.0001	0.0001	0.0001	0.0001	0.0001	0.0001	0.0001	0.0001	0.0001	0.0001	0.0001	0.0001	0.0001	0.0001	0.0001	0.0001	0.0001
							0.0001	0.0001	0.0001	0.0001	0.0001	0.0001	0.0001	0.0001	0.0001	0.0001	0.0001	0.0001	0.0001	0.0001	0.0001	0.0001	0.0001	0.0001	0.0001	0.0001	0.0001	0.0001	0.0001	0.0001	0.0001	0.0001	0.0001	0.0001	0.0001	0.0001	0.0001	0.0001	0.0001	0.0001	0.0001	0.0001	0.0001	0.0001	0.0001	0.0001	0.0001	0.0001	0.0001	0.0001	0.0001	0.0001	0.0001	0.0001	0.0001	0.0001	0.0001	0.0001	0.0001	0.0001	0.0001	0.0001	0.0001	0.0001	0.0001	0.0001	0.0001	0.0001	0.0001	0.0001	0.0001	0.0001	0.0001	0.0001	0.0001	0.0001	0.0001	0.0001	0.0001	0.0001	0.0001	0.0001	0.0001	0.0001	0.0001	0.0001	0.0001	0.0001	0.0001	0.0001	0.0001	0.0001	0.0001	0.0001	0.0001	0.0001	0.0001	0.0001	0.0001	0.0001	0.0001	0.0001	0.0001	0.0001	0.0001
							0.0001	0.0001	0.0001	0.0001	0.0001	0.0001	0.0001	0.0001	0.0001	0.0001	0.0001	0.0001	0.0001	0.0001	0.0001	0.0001	0.0001	0.0001	0.0001	0.0001	0.0001	0.0001	0.0001	0.0001	0.0001	0.0001	0.0001	0.0001	0.0001	0.0001	0.0001	0.0001	0.0001	0.0001	0.0001	0.0001	0.0001	0.0001	0.0001	0.0001	0.0001	0.0001	0.0001	0.0001	0.0001	0.0001	0.0001	0.0001	0.0001	0.0001	0.0001	0.0001	0.0001	0.0001	0.0001	0.0001	0.0001	0.0001	0.0001	0.0001	0.0001	0.0001	0.0001	0.0001	0.0001	0.0001	0.0001	0.0001	0.0001	0.0001	0.0001	0.0001	0.0001	0.0001	0.0001	0.0001	0.0001	0.0001	0.0001	0.0001	0.0001	0.0001	0.0001	0.0001	0.0001	0.0001	0.0001	0.0001	0.0001	0.0001	0.0001	0.0001	0.0001	0.0001	0.0001	0.0001	0.0001	0.0001	0.0001
							0.0001	0.0001	0.0001	0.0001	0.0001	0.0001	0.0001	0.0001	0.0001	0.0001	0.0001	0.0001	0.0001	0.0001	0.0001	0.0001	0.0001	0.0001	0.0001	0.0001	0.0001	0.0001	0.0001	0.0001	0.0001	0.0001	0.0001	0.0001	0.0001	0.0001	0.0001	0.0001	0.0001	0.0001	0.0001	0.0001	0.0001	0.0001	0.0001	0.0001	0.0001	0.0001	0.0001	0.0001	0.0001	0.0001	0.0001	0.0001	0.0001	0.0001	0.0001	0.0001	0.0001	0.0001	0.0001	0.0001	0.0001	0.0001	0.0001	0.0001	0.0001	0.0001	0.0001	0.0001	0.0001	0.0001	0.0001	0.0001	0.0001	0.0001	0.0001	0.0001	0.0001	0.0001	0.0001	0.0001	0.0001	0.0001	0.0001	0.0001	0.0001	0.0001	0.0001	0.0001	0.0001	0.0001	0.0001	0.0001	0.0001	0.0001	0.0001	0.0001	0.0001	0.0001	0.0001	0.0001	0.0001	0.0001	0.0001
							0.0001	0.0001	0.0001	0.0001	0.0001	0.0001	0.0001	0.0001	0.0001	0.0001	0.0001	0.0001	0.0001	0.0001	0.0001	0.0001	0.0001	0.0001	0.0001	0.0001	0.0001	0.0001	0.0001	0.0001	0.0001	0.0001	0.0001	0.0001	0.0001	0.0001	0.0001	0.0001	0.0001	0.0001	0.0001	0.0001	0.0001	0.0001	0.0001	0.0001	0.0001	0.0001	0.0001	0.0001	0.0001	0.0001	0.0001	0.0001	0.0001	0.0001	0.0001	0.0001	0.0001	0.0001	0.0001	0.0001	0.0001	0.0001	0.0001	0.0001	0.0001	0.0001	0.0001	0.0001	0.0001	0.0001	0.0001	0.0001	0.0001	0.0001	0.0001	0.0001	0.0001	0.0001	0.0001	0.0001	0.0001	0.0001	0.0001	0.0001	0.0001	0.0001	0.0001	0.0001	0.0001	0.0001	0.0001	0.0001	0.0001	0.0001	0.0001	0.0001	0.0001	0.0001	0.0001	0.0001	0.0001	0.0001	0.0001
							0.0001	0.0001	0.0001	0.0001	0.0001	0.0001	0.0001	0.0001	0.0001	0.0001	0.0001	0.0001	0.0001	0.0001	0.0001	0.0001	0.0001	0.0001	0.0001	0.0001	0.0001	0.0001	0.0001	0.0001	0.0001	0.0001	0.0001	0.0001	0.0001	0.0001	0.0001	0.0001	0.0001	0.0001	0.0001	0.0001	0.0001	0.0001	0.0001	0.0001	0.0001	0.0001	0.0001	0.0001	0.0001	0.0001	0.0001	0.0001	0.0001	0.0001	0.0001	0.0001	0.0001	0.0001	0.0001	0.0001	0.0001	0.0001	0.0001	0.0001	0.0001	0.0001	0.0001	0.0001	0.0001	0.0001	0.0001	0.0001	0.0001	0.0001	0.0001	0.0001	0.0001	0.0001	0.0001	0.0001	0.0001	0.0001	0.0001	0.0001	0.0001	0.0001	0.0001	0.0001	0.0001	0.0001	0.0001	0.0001	0.0001	0.0001	0.0001	0.0001	0.0001	0.0001	0.0001	0.0001	0.0001	0.0001	0.0001
							0.0001	0.0001	0.0001	0.0001	0.0001	0.0001	0.0001	0.0001	0.0001	0.0001	0.0001	0.0001	0.0001	0.0001	0.0001	0.0001	0.0001	0.0001	0.0001	0.0001	0.0001	0.0001	0.0001	0.0001	0.0001	0.0001	0.0001	0.0001	0.0001	0.0001	0.0001	0.0001	0.0001	0.0001	0.0001	0.0001	0.0001	0.0001	0.0001	0.0001	0.0001	0.0001	0.0001	0.0001	0.0001	0.0001	0.0001	0.0001	0.0001	0.0001	0.0001	0.0001	0.0001	0.0001	0.0001	0.0001	0.0001	0.0001	0.0001	0.0001	0.0001	0.0001	0.0001	0.0001	0.0001	0.0001	0.0001	0.0001	0.0001	0.0001	0.0001	0.0001	0.0001	0.0001	0.0001	0.0001	0.0001	0.0001	0.0001	0.0001	0.0001	0.0001	0.0001	0.0001	0.0001	0.0001	0.0001	0.0001	0.0001	0.0001	0.0001	0.0001	0.0001	0.0001	0.0001	0.0001	0.0001	0.0001	0.0001
							0.0001	0.0001	0.0001	0.0001	0.0001	0.0001	0.0001	0.0001	0.0001	0.0001	0.0001	0.0001	0.0001	0.0001	0.0001	0.0001	0.0001	0.0001	0.0001	0.0001	0.0001	0.0001	0.0001	0.0001	0.0001	0.0001	0.0001	0.0001	0.0001	0.0001	0.0001	0.0001	0.0001	0.0001	0.0001	0.0001	0.0001	0.0001	0.0001	0.0001	0.0001	0.0001	0.0001	0.0001	0.0001	0.0001	0.0001	0.0001	0.0001	0.0001	0.0001	0.0001	0.0001	0.0001	0.0001	0.0001	0.0001	0.0001	0.0001	0.0001	0.0001	0.0001	0.0001	0.0001	0.0001	0.0001	0.0001	0.0001	0.0001	0.0001	0.0001	0.0001	0.0001	0.0001	0.0001	0.0001	0.0001	0.0001	0.0001	0.0001	0.0001	0.0001	0.0001	0.0001	0.0001	0.0001	0.0001	0.0001	0.0001	0.0001	0.0001	0.0001	0.0001	0.0001	0.0001	0.0001	0.0001	0.0001	0.0001
							0.0001	0.0001	0.0001	0.0001	0.0001	0.0001	0.0001	0.0001	0.0001	0.0001	0.0001	0.0001	0.0001	0.0001	0.0001	0.0001	0.0001	0.0001	0.0001	0.0001	0.0001	0.0001	0.0001	0.0001	0.0001	0.0001	0.0001	0.0001	0.0001	0.0001	0.0001	0.0001	0.0001	0.0001	0.0001	0.0001	0.0001	0.0001	0.0001	0.0001	0.0001	0.0001	0.0001	0.0001	0.0001	0.0001	0.0001	0.0001	0.0001	0.0001	0.0001	0.0001	0.0001	0.0001	0.0001	0.0001	0.0001	0.0001	0.0001	0.0001	0.0001	0.0001	0.0001	0.0001	0.0001	0.0001	0.0001	0.0001	0.0001	0.0001	0.0001	0.0001	0.0001	0.0001	0.0001	0.0001	0.0001	0.0001	0.0001	0.0001	0.0001	0.0001	0.0001	0.0001	0.0001	0.0001	0.0001	0.0001	0.0001	0.0001	0.0001	0.0001	0.0001	0.0001	0.0001	0.0001	0.0001	0.0001	0.0001
							0.0001	0.0001	0.0001	0.0001	0.0001	0.0001	0.0001	0.0001	0.0001	0.0001	0.0001	0.0001	0.0001	0.0001	0.0001	0.0001	0.0001	0.0001	0.0001	0.0001	0.0001	0.0001	0.0001	0.0001	0.0001	0.0001	0.0001	0.0001	0.0001	0.0001	0.0001	0.0001	0.0001	0.0001	0.0001	0.0001	0.0001	0.0001	0.0001	0.0001	0.0001	0.0001	0.0001	0.0001	0.0001	0.0001	0.0001	0.0001	0.0001	0.0001	0.0001	0.0001	0.0001	0.0001	0.0001	0.0001	0.0001	0.0001	0.0001	0.0001	0.0001	0.0001	0.0001	0.0001	0.0001	0.0001	0.0001	0.0001	0.0001	0.0001	0.0001	0.0001	0.0001	0.0001	0.0001	0.0001	0.0001	0.0001	0.0001	0.0001	0.0001	0.0001	0.0001	0.0001	0.0001	0.0001	0.0001	0.0001	0.0001	0.0001	0.0001	0.0001	0.0001	0.0001	0.0001	0.0001	0.0001	0.0001	0.0001
							0.0001	0.0001	0.0001	0.0001	0.0001	0.0001	0.0001	0.0001	0.0001	0.0001	0.0001	0.0001	0.0001	0.0001	0.0001	0.0001	0.0001	0.0001	0.0001	0.0001	0.0001	0.0001	0.0001	0.0001	0.0001	0.0001	0.0001	0.0001	0.0001	0.0001	0.0001	0.0001	0.0001	0.0001	0.0001	0.0001	0.0001	0.0001	0.0001	0.0001	0.0001	0.0001	0.0001	0.0001	0.0001	0.0001	0.0001	0.0001	0.0001	0.0001	0.0001	0.0001	0.0001	0.0001	0.0001	0.0001	0.0001	0.0001	0.0001	0.0001	0.0001	0.0001	0.0001	0.0001	0.0001	0.0001	0.0001	0.0001	0.0001	0.0001	0.0001	0.0001	0.0001	0.0001	0.0001	0.0001	0.0001	0.0001	0.0001	0.0001	0.0001	0.0001	0.0001	0.0001	0.0001	0.0001	0.0001	0.0001	0.0001	0.0001	0.0001	0.0001	0.0001	0.0001	0.0001	0.0001	0.0001	0.0001	0.0001
							0.0001	0.0001	0.0001	0.0001	0.0001	0.0001	0.0001	0.0001	0.0001	0.0001	0.0001	0.0001	0.0001	0.0001	0.0001	0.0001	0.0001	0.0001	0.0001	0.0001	0.0001	0.0001	0.0001	0.0001	0.0001	0.0001	0.0001	0.0001	0.0001	0.0001	0.0001	0.0001	0.0001	0.0001	0.0001	0.0001	0.0001	0.0001	0.0001	0.0001	0.0001	0.0001	0.0001	0.0001	0.0001	0.0001	0.0001	0.0001	0.0001	0.0001	0.0001	0.0001	0.0001	0.0001	0.0001	0.0001	0.0001	0.0001	0.0001	0.0001	0.0001	0.0001	0.0001	0.0001	0.0001	0.0001	0.0001	0.0001	0.0001	0.0001	0.0001	0.0001	0.0001	0.0001	0.0001	0.0001	0.0001	0.0001	0.0001	0.0001	0.0001	0.0001	0.0001	0.0001	0.0001	0.0001	0.0001	0.0001	0.0001	0.0001	0.0001	0.0001	0.0001	0.0001	0.0001	0.0001	0.0001	0.0001	0.0001
							0.0001	0.0001	0.0001	0.0001	0.0001	0.0001	0.0001	0.0001	0.0001	0.0001	0.0001	0.0001	0.0001	0.0001	0.0001	0.0001	0.0001	0.0001	0.0001	0.0001	0.0001	0.0001	0.0001	0.0001	0.0001	0.0001	0.0001	0.0001	0.0001	0.0001	0.0001	0.0001	0.0001	0.0001	0.0001	0.0001	0.0001	0.0001	0.0001	0.0001	0.0001	0.0001	0.0001	0.0001	0.0001	0.0001	0.0001	0.0001	0.0001	0.0001	0.0001	0.0001	0.0001	0.0001	0.0001	0.0001	0.0001	0.0001	0.0001	0.0001	0.0001	0.0001	0.0001	0.0001	0.0001	0.0001	0.0001	0.0001	0.0001	0.0001	0.0001	0.0001	0.0001	0.0001	0.0001	0.0001	0.0001	0.0001	0.0001	0.0001	0.0001	0.0001	0.0001	0.0001	0.0001	0.0001	0.0001	0.0001	0.0001	0.0001	0.0001	0.0001	0.0001	0.0001	0.0001	0.0001	0.0001	0.0001	0.0001
							0.0001	0.0001	0.0001	0.0001	0.0001	0.0001	0.0001	0.0001	0.0001	0.0001	0.0001	0.0001	0.0001	0.0001	0.0001	0.0001	0.0001	0.0001	0.0001	0.0001	0.0001	0.0001	0.0001	0.0001	0.0001	0.0001	0.0001	0.0001	0.0001	0.0001	0.0001	0.0001	0.0001	0.0001	0.0001	0.0001	0.0001	0.0001	0.0001	0.0001	0.0001	0.0001	0.0001	0.0001	0.0001	0.0001	0.0001	0.0001	0.0001	0.0001	0.0001	0.0001	0.0001	0.0001	0.0001	0.0001	0.0001	0.0001	0.0001	0.0001	0.0001	0.0001	0.0001	0.0001	0.0001	0.0001	0.0001	0.0001	0.0001	0.0001	0.0001	0.0001	0.0001	0.0001	0.0001	0.0001	0.0001	0.0001	0.0001	0.0001	0.0001	0.0001	0.0001	0.0001	0.0001	0.0001	0.0001	0.0001	0.0001	0.0001	0.0001	0.0001	0.0001	0.0001	0.0001	0.0001	0.0001	0.0001	0.0001
							0.0001	0.0001	0.0001	0.0001	0.0001	0.0001	0.0001	0.0001	0.0001	0.0001	0.0001	0.0001	0.0001	0.0001	0.0001	0.0001	0.0001	0.0001	0.0001	0.0001	0.0001	0.0001	0.0001	0.0001	0.0001	0.0001	0.0001	0.0001	0.0001	0.0001	0.0001	0.0001	0.0001	0.0001	0.0001	0.0001	0.0001	0.0001	0.0001	0.0001	0.0001	0.0001	0.0001	0.0001	0.0001	0.0001	0.0001	0.0001	0.0001	0.0001	0.0001	0.0001	0.0001	0.0001	0.0001	0.0001	0.0001	0.0001	0.0001	0.0001	0.0001	0.0001	0.0001	0.0001	0.0001	0.0001	0.0001	0.0001	0.0001	0.0001	0.0001	0.0001	0.0001	0.0001	0.0001	0.0001	0.0001	0.0001	0.0001	0.0001	0.0001	0.0001	0.0001	0.0001	0.0001	0.0001	0.0001	0.0001	0.0001	0.0001	0.0001	0.0001	0.0001	0.0001	0.0001	0.0001	0.0001	0.0001	0.0001
							0.0001	0.0001	0.0001	0.0001	0.0001	0.0001	0.0001	0.0001	0.0001	0.0001	0.0001	0.0001	0.0001	0.0001	0.0001	0.0001	0.0001	0.0001	0.0001	0.0001	0.0001	0.0001	0.0001	0.0001	0.0001	0.0001	0.0001	0.0001	0.0001	0.0001	0.0001	0.0001	0.0001	0.0001	0.0001	0.0001	0.0001	0.0001	0.0001	0.0001	0.0001	0.0001	0.0001	0.0001	0.0001	0.0001	0.0001	0.0001	0.0001	0.0001	0.0001	0.0001	0.0001	0.0001	0.0001	0.0001	0.0001	0.0001	0.0001	0.0001	0.0001	0.0001	0.0001	0.0001	0.0001	0.0001	0.0001	0.0001	0.0001	0.0001	0.0001	0.0001	0.0001	0.0001	0.0001	0.0001	0.0001	0.0001	0.0001	0.0001	0.0001	0.0001	0.0001	0.0001	0.0001	0.0001	0.0001	0.0001	0.0001	0.0001	0.0001	0.0001	0.0001	0.0001	0.0001	0.0001	0.0001	0.0001	0.0001
							0.0001	0.0001	0.0001	0.0001	0.0001	0.0001	0.0001	0.0001	0.0001	0.0001	0.0001	0.0001	0.0001	0.0001	0.0001	0.0001	0.0001	0.0001	0.0001	0.0001	0.0001	0.0001	0.0001	0.0001	0.0001	0.0001	0.0001	0.0001	0.0001	0.0001	0.0001	0.0001	0.0001	0.0001	0.0001	0.0001	0.0001	0.0001	0.0001	0.0001	0.0001	0.0001	0.0001	0.0001	0.0001	0.0001	0.0001	0.0001	0.0001	0.0001	0.0001	0.0001	0.0001	0.0001	0.0001	0.0001	0.0001	0.0001	0.0001	0.0001	0.0001	0.0001	0.0001	0.0001	0.0001	0.0001	0.0001	0.0001	0.0001	0.0001	0.0001	0.0001	0.0001	0.0001	0.0001	0.0001	0.0001	0.0001	0.0001	0.0001	0.0001	0.0001	0.0001	0.0001	0.0001	0.0001	0.0001	0.0001	0.0001	0.0001	0.0001	0.0001	0.0001	0.0001	0.0001	0.0001	0.0001	0.0001	0.0001
							0.0001	0.0001	0.0001	0.0001	0.0001	0.0001	0.0001	0.0001	0.0001	0.0001	0.0001	0.0001	0.0001	0.0001	0.0001	0.0001	0.0001	0.0001	0.0001	0.0001	0.0001	0.0001	0.0001	0.0001	0.0001	0.0001	0.0001	0.0001	0.0001	0.0001	0.0001	0.0001	0.0001	0.0001	0.0001	0.0001	0.0001	0.0001	0.0001	0.0001	0.0001	0.0001	0.0001	0.0001	0.0001	0.0001	0.0001	0.0001	0.0001	0.0001	0.0001	0.0001	0.0001	0.0001	0.0001	0.0001	0.0001	0.0001	0.0001	0.0001	0.0001	0.0001	0.0001	0.0001	0.0001	0.0001	0.0001	0.0001	0.0001	0.0001	0.0001	0.0001	0.0001	0.0001	0.0001	0.0001	0.0001	0.0001	0.0001	0.0001	0.0001	0.0001	0.0001	0.0001	0.0001	0.0001	0.0001	0.0001	0.0001	0.0001	0.0001	0.0001	0.0001	0.0001	0.0001	0.0001	0.0001	0.0001	0.0001
							0.0001	0.0001	0.0001	0.0001	0.0001	0.0001	0.0001	0.0001	0.0001	0.0001	0.0001	0.0001	0.0001	0.0001	0.0001	0.0001	0.0001	0.0001	0.0001	0.0001	0.0001	0.0001	0.0001	0.0001	0.0001	0.0001	0.0001	0.0001	0.0001	0.0001	0.0001	0.0001	0.0001	0.0001	0.0001	0.0001	0.0001	0.0001	0.0001	0.0001	0.0001	0.0001	0.0001	0.0001	0.0001	0.0001	0.0001	0.0001	0.0001	0.0001	0.0001	0.0001	0.0001	0.0001	0.0001	0.0001	0.0001	0.0001	0.0001	0.0001	0.0001	0.0001	0.0001	0.0001	0.0001	0.0001	0.0001	0.0001	0.0001	0.0001	0.0001	0.0001	0.0001	0.0001	0.0001	0.0001	0.0001	0.0001	0.0001	0.0001	0.0001	0.0001	0.0001	0.0001	0.0001	0.0001	0.0001	0.0001	0.0001	0.0001	0.0001	0.0001	0.0001	0.0001	0.0001	0.0001	0.0001	0.0001	0.0001
							0.0001	0.0001	0.0001	0.0001	0.0001	0.0001	0.0001	0.0001	0.0001	0.0001	0.0001	0.0001	0.0001	0.0001	0.0001	0.0001	0.0001	0.0001	0.0001	0.0001	0.0001	0.0001	0.0001	0.0001	0.0001	0.0001	0.0001	0.0001	0.0001	0.0001	0.0001	0.0001	0.0001	0.0001	0.0001	0.0001	0.0001	0.0001	0.0001	0.0001	0.0001	0.0001	0.0001	0.0001	0.0001	0.0001	0.0001	0.0001	0.0001	0.0001	0.0001	0.0001	0.0001	0.0001	0.0001	0.0001	0.0001	0.0001	0.0001	0.0001	0.0001	0.0001	0.0001	0.0001	0.0001	0.0001	0.0001	0.0001	0.0001	0.0001	0.0001	0.0001	0.0001	0.0001	0.0001	0.0001	0.0001	0.0001	0.0001	0.0001	0.0001	0.0001	0.0001	0.0001	0.0001	0.0001	0.0001	0.0001	0.0001	0.0001	0.0001	0.0001	0.0001	0.0001	0.0001	0.0001	0.0001	0.0001	0.0001
							0.0001	0.0001	0.0001	0.0001	0.0001	0.0001	0.0001	0.0001	0.0001	0.0001	0.0001	0.0001	0.0001	0.0001	0.0001	0.0001	0.0001	0.0001	0.0001	0.0001	0.0001	0.0001	0.0001	0.0001	0.0001	0.0001	0.0001	0.0001	0.0001	0.0001	0.0001	0.0001	0.0001	0.0001	0.0001	0.0001	0.0001	0.0001	0.0001	0.0001	0.0001	0.0001	0.0001	0.0001	0.0001	0.0001	0.0001	0.0001	0.0001	0.0001	0.0001	0.0001	0.0001	0.0001	0.0001	0.0001	0.0001	0.0001	0.0001	0.0001	0.0001	0.0001	0.0001	0.0001	0.0001	0.0001	0.0001	0.0001	0.0001	0.0001	0.0001	0.0001	0.0001	0.0001	0.0001	0.0001	0.0001	0.0001	0.0001	0.0001	0.0001	0.0001	0.0001	0.0001	0.0001	0.0001	0.0001	0.0001	0.0001	0.0001	0.0001	0.0001	0.0001	0.0001	0.0001	0.0001	0.0001	0.0001	0.0001
							0.0001	0.0001	0.0001	0.0001	0.0001	0.0001	0.0001	0.0001	0.0001	0.0001	0.0001	0.0001	0.0001	0.0001	0.0001	0.0001	0.0001	0.0001	0.0001	0.0001	0.0001	0.0001	0.0001	0.0001	0.0001	0.0001	0.0001	0.0001	0.0001	0.0001	0.0001	0.0001	0.0001	0.0001	0.0001	0.0001	0.0001	0.0001	0.0001	0.0001	0.0001	0.0001	0.0001	0.0001	0.0001	0.0001	0.0001	0.0001	0.0001	0.0001	0.0001	0.0001	0.0001	0.0001	0.0001	0.0001	0.0001	0.0001	0.0001	0.0001	0.0001	0.0001	0.0001	0.0001	0.0001	0.0001	0.0001	0.0001	0.0001	0.0001	0.0001	0.0001	0.0001	0.0001	0.0001	0.0001	0.0001	0.0001	0.0001	0.0001	0.0001	0.0001	0.0001	0.0001	0.0001	0.0001	0.0001	0.0001	0.0001	0.0001	0.0001	0.0001	0.0001	0.0001	0.0001	0.0001	0.0001	0.0001	0.0001
							0.0001	0.0001	0.0001	0.0001	0.0001	0.0001	0.0001	0.0001	0.0001	0.0001	0.0001	0.0001	0.0001	0.0001	0.0001	0.0001	0.0001	0.0001	0.0001	0.0001	0.0001	0.0001	0.0001	0.0001	0.0001	0.0001	0.0001	0.0001	0.0001	0.0001	0.0001	0.0001	0.0001	0.0001	0.0001	0.0001	0.0001	0.0001	0.0001	0.0001	0.0001	0.0001	0.0001	0.0001	0.0001	0.0001	0.0001	0.0001	0.0001	0.0001	0.0001	0.0001	0.0001	0.0001	0.0001	0.0001	0.0001	0.0001	0.0001	0.0001	0.0001	0.0001	0.0001	0.0001	0.0001	0.0001	0.0001	0.0001	0.0001	0.0001	0.0001	0.0001	0.0001	0.0001	0.0001	0.0001	0.0001	0.0001	0.0001	0.0001	0.0001	0.0001	0.0001	0.0001	0.0001	0.0001	0.0001	0.0001	0.0001	0.0001	0.0001	0.0001	0.0001	0.0001	0.0001	0.0001	0.0001	0.0001	0.0001
							0.0001	0.0001	0.0001	0.0001	0.0001	0.0001	0.0001	0.0001	0.0001	0.0001	0.0001	0.0001	0.0001	0.0001	0.0001	0.0001	0.0001	0.0001	0.0001	0.0001	0.0001	0.0001	0.0001	0.0001	0.0001	0.0001	0.0001	0.0001	0.0001	0.0001	0.0001	0.0001	0.0001	0.0001	0.0001	0.0001	0.0001	0.0001	0.0001	0.0001	0.0001	0.0001	0.0001	0.0001	0.0001	0.0001	0.0001	0.0001	0.0001	0.0001	0.0001	0.0001	0.0001	0.0001	0.0001	0.0001	0.0001	0.0001	0.0001	0.0001	0.0001	0.0001	0.0001	0.0001	0.0001	0.0001	0.0001	0.0001	0.0001	0.0001	0.0001	0.0001	0.0001	0.0001	0.0001	0.0001	0.0001	0.0001	0.0001	0.0001	0.0001	0.0001	0.0001	0.0001	0.0001	0.0001	0.0001	0.0001	0.0001	0.0001	0.0001	0.0001	0.0001	0.0001	0.0001	0.0001	0.0001	0.0001	0.0001
							0.0001	0.0001	0.0001	0.0001	0.0001	0.0001	0.0001	0.0001	0.0001	0.0001	0.0001	0.0001	0.0001	0.0001	0.0001	0.0001	0.0001	0.0001	0.0001	0.0001	0.0001	0.0001	0.0001	0.0001	0.0001	0.0001	0.0001	0.0001	0.0001	0.0001	0.0001	0.0001	0.0001	0.0001	0.0001	0.0001	0.0001	0.0001	0.0001	0.0001	0.0001	0.0001	0.0001	0.0001	0.0001	0.0001	0.0001	0.0001	0.0001	0.0001	0.0001	0.0001	0.0001	0.0001	0.0001	0.0001	0.0001	0.0001	0.0001	0.0001	0.0001	0.0001	0.0001	0.0001	0.0001	0.0001	0.0001	0.0001	0.0001	0.0001	0.0001	0.0001	0.0001	0.0001	0.0001	0.0001	0.0001	0.0001	0.0001	0.0001	0.0001	0.0001	0.0001	0.0001	0.0001	0.0001	0.0001	0.0001	0.0001	0.0001	0.0001	0.0001	0.0001	0.0001	0.0001	0.0001	0.0001	0.0001	0.0001
							0.0001	0.0001	0.0001	0.0001	0.0001	0.0001	0.0001	0.0001	0.0001	0.0001	0.0001	0.0001	0.0001	0.0001	0.0001	0.0001	0.0001	0.0001	0.0001	0.0001	0.0001	0.0001	0.0001	0.0001	0.0001	0.0001	0.0001	0.0001	0.0001	0.0001	0.0001	0.0001	0.0001	0.0001	0.0001	0.0001	0.0001	0.0001	0.0001	0.0001	0.0001	0.0001	0.0001	0.0001	0.0001	0.0001	0.0001	0.0001	0.0001	0.0001	0.0001	0.0001	0.0001	0.0001	0.0001	0.0001	0.0001	0.0001	0.0001	0.0001	0.0001	0.0001	0.0001	0.0001	0.0001	0.0001	0.0001	0.0001	0.0001	0.0001	0.0001	0.0001	0.0001	0.0001	0.0001	0.0001	0.0001	0.0001	0.0001	0.0001	0.0001	0.0001	0.0001	0.0001	0.0001	0.0001	0.0001	0.0001	0.0001	0.0001	0.0001	0.0001	0.0001	0.0001	0.0001	0.0001	0.0001	0.0001	0.0001
							0.0001	0.0001	0.0001	0.0001	0.0001	0.0001	0.0001	0.0001	0.0001	0.0001	0.0001	0.0001	0.0001	0.0001	0.0001	0.0001	0.0001	0.0001	0.0001	0.0001	0.0001	0.0001	0.0001	0.0001	0.0001	0.0001	0.0001	0.0001	0.0001	0.0001	0.0001	0.0001	0.0001	0.0001	0.0001	0.0001	0.0001	0.0001	0.0001	0.0001	0.0001	0.0001	0.0001	0.0001	0.0001	0.0001	0.0001	0.0001	0.0001	0.0001	0.0001	0.0001	0.0001	0.0001	0.0001	0.0001	0.0001	0.0001	0.0001	0.0001	0.0001	0.0001	0.0001	0.0001	0.0001	0.0001	0.0001	0.0001	0.0001	0.0001	0.0001	0.0001	0.0001	0.0001	0.0001	0.0001	0.0001	0.0001	0.0001	0.0001	0.0001	0.0001	0.0001	0.0001	0.0001	0.0001	0.0001	0.0001	0.0001	0.0001	0.0001	0.0001	0.0001	0.0001	0.0001	0.0001	0.0001	0.0001	0.0001
							0.0001	0.0001	0.0001	0.0001	0.0001	0.0001	0.0001	0.0001	0.0001	0.0001	0.0001	0.0001	0.0001	0.0001	0.0001	0.0001	0.0001	0.0001	0.0001	0.0001	0.0001	0.0001	0.0001	0.0001	0.0001	0.0001	0.0001	0.0001	0.0001	0.0001	0.0001	0.0001	0.0001	0.0001	0.0001	0.0001	0.0001	0.0001	0.0001	0.0001	0.0001	0.0001	0.0001	0.0001	0.0001	0.0001	0.0001	0.0001	0.0001	0.0001	0.0001	0.0001	0.0001	0.0001	0.0001	0.0001	0.0001	0.0001	0.0001	0.0001	0.0001	0.0001	0.0001	0.0001	0.0001	0.0001	0.0001	0.0001	0.0001	0.0001	0.0001	0.0001	0.0001	0.0001	0.0001	0.0001	0.0001	0.0001	0.0001	0.0001	0.0001	0.0001	0.0001	0.0001	0.0001	0.0001	0.0001	0.0001	0.0001	0.0001	0.0001	0.0001	0.0001	0.0001	0.0001	0.0001	0.0001	0.0001	0.0001
							0.0001	0.0001	0.0001	0.0001	0.0001	0.0001	0.0001	0.0001	0.0001	0.0001	0.0001	0.0001	0.0001	0.0001	0.0001	0.0001	0.0001	0.0001	0.0001	0.0001	0.0001	0.0001	0.0001	0.0001	0.0001	0.0001	0.0001	0.0001	0.0001	0.0001	0.0001	0.0001	0.0001	0.0001	0.0001	0.0001	0.0001	0.0001	0.0001	0.0001	0.0001	0.0001	0.0001	0.0001	0.0001	0.0001	0.0001	0.0001	0.0001	0.0001	0.0001	0.0001	0.0001	0.0001	0.0001	0.0001	0.0001	0.0001	0.0001	0.0001	0.0001	0.0001	0.0001	0.0001	0.0001	0.0001	0.0001	0.0001	0.0001	0.0001	0.0001	0.0001	0.0001	0.0001	0.0001	0.0001	0.0001	0.0001	0.0001	0.0001	0.0001	0.0001	0.0001	0.0001	0.0001	0.0001	0.0001	0.0001	0.0001	0.0001	0.0001	0.0001	0.0001	0.0001	0.0001	0.0001	0.0001	0.0001	0.0001
							0.0001	0.0001	0.0001	0.0001	0.0001	0.0001	0.0001	0.0001	0.0001	0.0001	0.0001	0.0001	0.0001	0.0001	0.0001	0.0001	0.0001	0.0001	0.0001	0.0001	0.0001	0.0001	0.0001	0.0001	0.0001	0.0001	0.0001	0.0001	0.0001	0.0001	0.0001	0.0001	0.0001	0.0001	0.0001	0.0001	0.0001	0.0001	0.0001	0.0001	0.0001	0.0001	0.0001	0.0001	0.0001	0.0001	0.0001	0.0001	0.0001	0.0001	0.0001	0.0001	0.0001	0.0001	0.0001	0.0001	0.0001	0.0001	0.0001	0.0001	0.0001	0.0001	0.0001	0.0001	0.0001	0.0001	0.0001	0.0001	0.0001	0.0001	0.0001	0.0001	0.0001	0.0001	0.0001	0.0001	0.0001	0.0001	0.0001	0.0001	0.0001	0.0001	0.0001	0.0001	0.0001	0.0001	0.0001	0.0001	0.0001	0.0001	0.0001	0.0001	0.0001	0.0001	0.0001	0.0001	0.0001	0.0001	0.0001
							0.0001	0.0001	0.0001	0.0001	0.0001	0.0001	0.0001	0.0001	0.0001	0.0001	0.0001	0.0001	0.0001	0.0001	0.0001	0.0001	0.0001	0.0001	0.0001	0.0001	0.0001	0.0001	0.0001	0.0001	0.0001	0.0001	0.0001	0.0001	0.0001	0.0001	0.0001	0.0001	0.0001	0.0001	0.0001	0.0001	0.0001	0.0001	0.0001	0.0001	0.0001	0.0001	0.0001	0.0001	0.0001	0.0001	0.0001	0.0001	0.0001	0.0001	0.0001	0.0001	0.0001	0.0001	0.0001	0.0001	0.0001	0.0001	0.0001	0.0001	0.0001	0.0001	0.0001	0.0001	0.0001	0.0001	0.0001	0.0001	0.0001	0.0001	0.0001	0.0001	0.0001	0.0001	0.0001	0.0001	0.0001	0.0001	0.0001	0.0001	0.0001	0.0001	0.0001	0.0001	0.0001	0.0001	0.0001	0.0001	0.0001	0.0001	0.0001	0.0001	0.0001	0.0001	0.0001	0.0001	0.0001	0.0001	0.0001
							0.0001	0.0001	0.0001	0.0001	0.0001	0.0001	0.0001	0.0001	0.0001	0.0001	0.0001	0.0001	0.0001	0.0001	0.0001	0.0001	0.0001	0.0001	0.0001	0.0001	0.0001	0.0001	0.0001	0.0001	0.0001	0.0001	0.0001	0.0001	0.0001	0.0001	0.0001	0.0001	0.0001	0.0001	0.0001	0.0001	0.0001	0.0001	0.0001	0.0001	0.0001	0.0001	0.0001	0.0001	0.0001	0.0001	0.0001	0.0001	0.0001	0.0001	0.0001	0.0001	0.0001	0.0001	0.0001	0.0001	0.0001	0.0001	0.0001	0.0001	0.0001	0.0001	0.0001	0.0001	0.0001	0.0001	0.0001	0.0001	0.0001	0.0001	0.0001	0.0001	0.0001	0.0001	0.0001	0.0001	0.0001	0.0001	0.0001	0.0001	0.0001	0.0001	0.0001	0.0001	0.0001	0.0001	0.0001	0.0001	0.0001	0.0001	0.0001	0.0001	0.0001	0.0001	0.0001	0.0001	0.0001	0.0001	0.0001
							0.0001	0.0001	0.0001	0.0001	0.0001	0.0001	0.0001	0.0001	0.0001	0.0001	0.0001	0.0001	0.0001	0.0001	0.0001	0.0001	0.0001	0.0001	0.0001	0.0001	0.0001	0.0001	0.0001	0.0001	0.0001	0.0001	0.0001	0.0001	0.0001	0.0001	0.0001	0.0001	0.0001	0.0001	0.0001	0.0001	0.0001	0.0001	0.0001	0.0001	0.0001	0.0001	0.0001	0.0001	0.0001	0.0001	0.0001	0.0001	0.0001	0.0001	0.0001	0.0001	0.0001	0.0001	0.0001	0.0001	0.0001	0.0001	0.0001	0.0001	0.0001	0.0001	0.0001	0.0001	0.0001	0.0001	0.0001	0.0001	0.0001	0.0001	0.0001	0.0001	0.0001	0.0001	0.0001	0.0001	0.0001	0.0001	0.0001	0.0001	0.0001	0.0001	0.0001	0.0001	0.0001	0.0001	0.0001	0.0001	0.0001	0.0001	0.0001	0.0001	0.0001	0.0001	0.0001	0.0001	0.0001	0.0001	0.0001
							0.0001	0.0001	0.0001	0.0001	0.0001	0.0001	0.0001	0.0001	0.0001	0.0001	0.0001	0.0001	0.0001	0.0001	0.0001	0.0001	0.0001	0.0001	0.0001	0.0001	0.0001	0.0001	0.0001	0.0001	0.0001	0.0001	0.0001	0.0001	0.0001	0.0001	0.0001	0.0001	0.0001	0.0001	0.0001	0.0001	0.0001	0.0001	0.0001	0.0001	0.0001	0.0001	0.0001	0.0001	0.0001	0.0001	0.0001	0.0001	0.0001	0.0001	0.0001	0.0001	0.0001	0.0001	0.0001	0.0001	0.0001	0.0001	0.0001	0.0001	0.0001	0.0001	0.0001	0.0001	0.0001	0.0001	0.0001	0.0001	0.0001	0.0001	0.0001	0.0001	0.0001	0.0001	0.0001	0.0001	0.0001	0.0001	0.0001	0.0001	0.0001	0.0001	0.0001	0.0001	0.0001	0.0001	0.0001	0.0001	0.0001	0.0001	0.0001	0.0001	0.0001	0.0001	0.0001	0.0001	0.0001	0.0001	0.0001
							0.0001	0.0001	0.0001	0.0001	0.0001	0.0001	0.0001	0.0001	0.0001	0.0001	0.0001	0.0001	0.0001	0.0001	0.0001	0.0001	0.0001	0.0001	0.0001	0.0001	0.0001	0.0001	0.0001	0.0001	0.0001	0.0001	0.0001	0.0001	0.0001	0.0001	0.0001	0.0001	0.0001	0.0001	0.0001	0.0001	0.0001	0.0001	0.0001	0.0001	0.0001	0.0001	0.0001	0.0001	0.0001	0.0001	0.0001	0.0001	0.0001	0.0001	0.0001	0.0001	0.0001	0.0001	0.0001	0.0001	0.0001	0.0001	0.0001	0.0001	0.0001	0.0001	0.0001	0.0001	0.0001	0.0001	0.0001	0.0001	0.0001	0.0001	0.0001	0.0001	0.0001	0.0001	0.0001	0.0001	0.0001	0.0001	0.0001	0.0001	0.0001	0.0001	0.0001	0.0001	0.0001	0.0001	0.0001	0.0001	0.0001	0.0001	0.0001	0.0001	0.0001	0.0001	0.0001	0.0001	0.0001	0.0001	0.0001
							0.0001	0.0001	0.0001	0.0001	0.0001	0.0001	0.0001	0.0001	0.0001	0.0001	0.0001	0.0001	0.0001	0.0001	0.0001	0.0001	0.0001	0.0001	0.0001	0.0001	0.0001	0.0001	0.0001	0.0001	0.0001	0.0001	0.0001	0.0001	0.0001	0.0001	0.0001	0.0001	0.0001	0.0001	0.0001	0.0001	0.0001	0.0001	0.0001	0.0001	0.0001	0.0001	0.0001	0.0001	0.0001	0.0001	0.0001	0.0001	0.0001	0.0001	0.0001	0.0001	0.0001	0.0001	0.0001	0.0001	0.0001	0.0001	0.0001	0.0001	0.0001	0.0001	0.0001	0.0001	0.0001	0.0001	0.0001	0.0001	0.0001	0.0001	0.0001	0.0001	0.0001	0.0001	0.0001	0.0001	0.0001	0.0001	0.0001	0.0001	0.0001	0.0001	0.0001	0.0001	0.0001	0.0001	0.0001	0.0001	0.0001	0.0001	0.0001	0.0001	0.0001	0.0001	0.0001	0.0001	0.0001	0.0001	0.0001
							0.0001	0.0001	0.0001	0.0001	0.0001	0.0001	0.0001	0.0001	0.0001	0.0001	0.0001	0.0001	0.0001	0.0001	0.0001	0.0001	0.0001	0.0001	0.0001	0.0001	0.0001	0.0001	0.0001	0.0001	0.0001	0.0001	0.0001	0.0001	0.0001	0.0001	0.0001	0.0001	0.0001	0.0001	0.0001	0.0001	0.0001	0.0001	0.0001	0.0001	0.0001	0.0001	0.0001	0.0001	0.0001	0.0001	0.0001	0.0001	0.0001	0.0001	0.0001	0.0001	0.0001	0.0001	0.0001	0.0001	0.0001	0.0001	0.0001	0.0001	0.0001	0.0001	0.0001	0.0001	0.0001	0.0001	0.0001	0.0001	0.0001	0.0001	0.0001	0.0001	0.0001	0.0001	0.0001	0.0001	0.0001	0.0001	0.0001	0.0001	0.0001	0.0001	0.0001	0.0001	0.0001	0.0001	0.0001	0.0001	0.0001	0.0001	0.0001	0.0001	0.0001	0.0001	0.0001	0.0001	0.0001	0.0001	0.0001
							0.0001	0.0001	0.0001	0.0001	0.0001	0.0001	0.0001	0.0001	0.0001	0.0001	0.0001	0.0001	0.0001	0.0001	0.0001	0.0001	0.0001	0.0001	0.0001	0.0001	0.0001	0.0001	0.0001	0.0001	0.0001	0.0001	0.0001	0.0001	0.0001	0.0001	0.0001	0.0001	0.0001	0.0001	0.0001	0.0001	0.0001	0.0001	0.0001	0.0001	0.0001	0.0001	0.0001	0.0001	0.0001	0.0001	0.0001	0.0001	0.0001	0.0001	0.0001	0.0001	0.0001	0.0001	0.0001	0.0001	0.0001	0.0001	0.0001	0.0001	0.0001	0.0001	0.0001	0.0001	0.0001	0.0001	0.0001	0.0001	0.0001	0.0001	0.0001	0.0001	0.0001	0.0001	0.0001	0.0001	0.0001	0.0001	0.0001	0.0001	0.0001	0.0001	0.0001	0.0001	0.0001	0.0001	0.0001	0.0001	0.0001	0.0001	0.0001	0.0001	0.0001	0.0001	0.0001	0.0001	0.0001	0.0001	0.0001
							0.0001	0.0001	0.0001	0.0001	0.0001	0.0001	0.0001	0.0001	0.0001	0.0001	0.0001	0.0001	0.0001	0.0001	0.0001	0.0001	0.0001	0.0001	0.0001	0.0001	0.0001	0.0001	0.0001	0.0001	0.0001	0.0001	0.0001	0.0001	0.0001	0.0001	0.0001	0.0001	0.0001	0.0001	0.0001	0.0001	0.0001	0.0001	0.0001	0.0001	0.0001	0.0001	0.0001	0.0001	0.0001	0.0001	0.0001	0.0001	0.0001	0.0001	0.0001	0.0001	0.0001	0.0001	0.0001	0.0001	0.0001	0.0001	0.0001	0.0001	0.0001	0.0001	0.0001	0.0001	0.0001	0.0001	0.0001	0.0001	0.0001	0.0001	0.0001	0.0001	0.0001	0.0001	0.0001	0.0001	0.0001	0.0001	0.0001	0.0001	0.0001	0.0001	0.0001	0.0001	0.0001	0.0001	0.0001	0.0001	0.0001	0.0001	0.0001	0.0001	0.0001	0.0001	0.0001	0.0001	0.0001	0.0001	0.0001
							0.0001	0.0001	0.0001	0.0001	0.0001	0.0001	0.0001	0.0001	0.0001	0.0001	0.0001	0.0001	0.0001	0.0001	0.0001	0.0001	0.0001	0.0001	0.0001	0.0001	0.0001	0.0001	0.0001	0.0001	0.0001	0.0001	0.0001	0.0001	0.0001	0.0001	0.0001	0.0001	0.0001	0.0001	0.0001	0.0001	0.0001	0.0001	0.0001	0.0001	0.0001	0.0001	0.0001	0.0001	0.0001	0.0001	0.0001	0.0001	0.0001	0.0001	0.0001	0.0001	0.0001	0.0001	0.0001	0.0001	0.0001	0.0001	0.0001	0.0001	0.0001	0.0001	0.0001	0.0001	0.0001	0.0001	0.0001	0.0001	0.0001	0.0001	0.0001	0.0001	0.0001	0.0001	0.0001	0.0001	0.0001	0.0001	0.0001	0.0001	0.0001	0.0001	0.0001	0.0001	0.0001	0.0001	0.0001	0.0001	0.0001	0.0001	0.0001	0.0001	0.0001	0.0001	0.0001	0.0001	0.0001	0.0001	0.0001
							0.0001	0.0001	0.0001	0.0001	0.0001	0.0001	0.0001	0.0001	0.0001	0.0001	0.0001	0.0001	0.0001	0.0001	0.0001	0.0001	0.0001	0.0001	0.0001	0.0001	0.0001	0.0001	0.0001	0.0001	0.0001	0.0001	0.0001	0.0001	0.0001	0.0001	0.0001	0.0001	0.0001	0.0001	0.0001	0.0001	0.0001	0.0001	0.0001	0.0001	0.0001	0.0001	0.0001	0.0001	0.0001	0.0001	0.0001	0.0001	0.0001	0.0001	0.0001	0.0001	0.0001	0.0001	0.0001	0.0001	0.0001	0.0001	0.0001	0.0001	0.0001	0.0001	0.0001	0.0001	0.0001	0.0001	0.0001	0.0001	0.0001	0.0001	0.0001	0.0001	0.0001	0.0001	0.0001	0.0001	0.0001	0.0001	0.0001	0.0001	0.0001	0.0001	0.0001	0.0001	0.0001	0.0001	0.0001	0.0001	0.0001	0.0001	0.0001	0.0001	0.0001	0.0001	0.0001	0.0001	0.0001	0.0001	0.0001
							0.0001	0.0001	0.0001	0.0001	0.0001	0.0001	0.0001	0.0001	0.0001	0.0001	0.0001	0.0001	0.0001	0.0001	0.0001	0.0001	0.0001	0.0001	0.0001	0.0001	0.0001	0.0001	0.0001	0.0001	0.0001	0.0001	0.0001	0.0001	0.0001	0.0001	0.0001	0.0001	0.0001	0.0001	0.0001	0.0001	0.0001	0.0001	0.0001	0.0001	0.0001	0.0001	0.0001	0.0001	0.0001	0.0001	0.0001	0.0001	0.0001	0.0001	0.0001	0.0001	0.0001	0.0001	0.0001	0.0001	0.0001	0.0001	0.0001	0.0001	0.0001	0.0001	0.0001	0.0001	0.0001	0.0001	0.0001	0.0001	0.0001	0.0001	0.0001	0.0001	0.0001	0.0001	0.0001	0.0001	0.0001	0.0001	0.0001	0.0001	0.0001	0.0001	0.0001	0.0001	0.0001	0.0001	0.0001	0.0001	0.0001	0.0001	0.0001	0.0001	0.0001	0.0001	0.0001	0.0001	0.0001	0.0001	0.0001
							0.0001	0.0001	0.0001	0.0001	0.0001	0.0001	0.0001	0.0001	0.0001	0.0001	0.0001	0.0001	0.0001	0.0001	0.0001	0.0001	0.0001	0.0001	0.0001	0.0001	0.0001	0.0001	0.0001	0.0001	0.0001	0.0001	0.0001	0.0001	0.0001	0.0001	0.0001	0.0001	0.0001	0.0001	0.0001	0.0001	0.0001	0.0001	0.0001	0.0001	0.0001	0.0001	0.0001	0.0001	0.0001	0.0001	0.0001	0.0001	0.0001	0.0001	0.0001	0.0001	0.0001	0.0001	0.0001	0.0001	0.0001	0.0001	0.0001	0.0001	0.0001	0.0001	0.0001	0.0001	0.0001	0.0001	0.0001	0.0001	0.0001	0.0001	0.0001	0.0001	0.0001	0.0001	0.0001	0.0001	0.0001	0.0001	0.0001	0.0001	0.0001	0.0001	0.0001	0.0001	0.0001	0.0001	0.0001	0.0001	0.0001	0.0001	0.0001	0.0001	0.0001	0.0001	0.0001	0.0001	0.0001	0.0001	0.0001
							0.0001	0.0001	0.0001	0.0001	0.0001	0.0001	0.0001	0.0001	0.0001	0.0001	0.0001	0.0001	0.0001	0.0001	0.0001	0.0001	0.0001	0.0001	0.0001	0.0001	0.0001	0.0001	0.0001	0.0001	0.0001	0.0001	0.0001	0.0001	0.0001	0.0001	0.0001	0.0001	0.0001	0.0001	0.0001	0.0001	0.0001	0.0001	0.0001	0.0001	0.0001	0.0001	0.0001	0.0001	0.0001	0.0001	0.0001	0.0001	0.0001	0.0001	0.0001	0.0001	0.0001	0.0001	0.0001	0.0001	0.0001	0.0001	0.0001	0.0001	0.0001	0.0001	0.0001	0.0001	0.0001	0.0001	0.0001	0.0001	0.0001	0.0001	0.0001	0.0001	0.0001	0.0001	0.0001	0.0001	0.0001	0.0001	0.0001	0.0001	0.0001	0.0001	0.0001	0.0001	0.0001	0.0001	0.0001	0.0001	0.0001	0.0001	0.0001	0.0001	0.0001	0.0001	0.0001	0.0001	0.0001	0.0001	0.0001
							0.0001	0.0001	0.0001	0.0001	0.0001	0.0001	0.0001	0.0001	0.0001	0.0001	0.0001	0.0001	0.0001	0.0001	0.0001	0.0001	0.0001	0.0001	0.0001	0.0001	0.0001	0.0001	0.0001	0.0001	0.0001	0.0001	0.0001	0.0001	0.0001	0.0001	0.0001	0.0001	0.0001	0.0001	0.0001	0.0001	0.0001	0.0001	0.0001	0.0001	0.0001	0.0001	0.0001	0.0001	0.0001	0.0001	0.0001	0.0001	0.0001	0.0001	0.0001	0.0001	0.0001	0.0001	0.0001	0.0001	0.0001	0.0001	0.0001	0.0001	0.0001	0.0001	0.0001	0.0001	0.0001	0.0001	0.0001	0.0001	0.0001	0.0001	0.0001	0.0001	0.0001	0.0001	0.0001	0.0001	0.0001	0.0001	0.0001	0.0001	0.0001	0.0001	0.0001	0.0001	0.0001	0.0001	0.0001	0.0001	0.0001	0.0001	0.0001	0.0001	0.0001	0.0001	0.0001	0.0001	0.0001	0.0001	0.0001
							0.0001	0.0001	0.0001	0.0001	0.0001	0.0001	0.0001	0.0001	0.0001	0.0001	0.0001	0.0001	0.0001	0.0001	0.0001	0.0001	0.0001	0.0001	0.0001	0.0001	0.0001	0.0001	0.0001	0.0001	0.0001	0.0001	0.0001	0.0001	0.0001	0.0001	0.0001	0.0001	0.0001	0.0001	0.0001	0.0001	0.0001	0.0001	0.0001	0.0001	0.0001	0.0001	0.0001	0.0001	0.0001	0.0001	0.0001	0.0001	0.0001	0.0001	0.0001	0.0001	0.0001	0.0001	0.0001	0.0001	0.0001	0.0001	0.0001	0.0001	0.0001	0.0001	0.0001	0.0001	0.0001	0.0001	0.0001	0.0001	0.0001	0.0001	0.0001	0.0001	0.0001	0.0001	0.0001	0.0001	0.0001	0.0001	0.0001	0.0001	0.0001	0.0001	0.0001	0.0001	0.0001	0.0001	0.0001	0.0001	0.0001	0.0001	0.0001	0.0001	0.0001	0.0001	0.0001	0.0001	0.0001	0.0001	0.0001
							0.0001	0.0001	0.0001	0.0001	0.0001	0.0001	0.0001	0.0001	0.0001	0.0001	0.0001	0.0001	0.0001	0.0001	0.0001	0.0001	0.0001	0.0001	0.0001	0.0001	0.0001	0.0001	0.0001	0.0001	0.0001	0.0001	0.0001	0.0001	0.0001	0.0001	0.0001	0.0001	0.0001	0.0001	0.0001	0.0001	0.0001	0.0001	0.0001	0.0001	0.0001	0.0001	0.0001	0.0001	0.0001	0.0001	0.0001	0.0001	0.0001	0.0001	0.0001	0.0001	0.0001	0.0001	0.0001	0.0001	0.0001	0.0001	0.0001	0.0001	0.0001	0.0001	0.0001	0.0001	0.0001	0.0001	0.0001	0.0001	0.0001	0.0001	0.0001	0.0001	0.0001	0.0001	0.0001	0.0001	0.0001	0.0001	0.0001	0.0001	0.0001	0.0001	0.0001	0.0001	0.0001	0.0001	0.0001	0.0001	0.0001	0.0001	0.0001	0.0001	0.0001	0.0001	0.0001	0.0001	0.0001	0.0001	0.0001
							0.0001	0.0001	0.0001	0.0001	0.0001	0.0001	0.0001	0.0001	0.0001	0.0001	0.0001	0.0001	0.0001	0.0001	0.0001	0.0001	0.0001	0.0001	0.0001	0.0001	0.0001	0.0001	0.0001	0.0001	0.0001	0.0001	0.0001	0.0001	0.0001	0.0001	0.0001	0.0001	0.0001	0.0001	0.0001	0.0001	0.0001	0.0001	0.0001	0.0001	0.0001	0.0001	0.0001	0.0001	0.0001	0.0001	0.0001	0.0001	0.0001	0.0001	0.0001	0.0001	0.0001	0.0001	0.0001	0.0001	0.0001	0.0001	0.0001	0.0001	0.0001	0.0001	0.0001	0.0001	0.0001	0.0001	0.0001	0.0001	0.0001	0.0001	0.0001	0.0001	0.0001	0.0001	0.0001	0.0001	0.0001	0.0001	0.0001	0.0001	0.0001	0.0001	0.0001	0.0001	0.0001	0.0001	0.0001	0.0001	0.0001	0.0001	0.0001	0.0001	0.0001	0.0001	0.0001	0.0001	0.0001	0.0001	0.0001
							0.0001	0.0001	0.0001	0.0001	0.0001	0.0001	0.0001	0.0001	0.0001	0.0001	0.0001	0.0001	0.0001	0.0001	0.0001	0.0001	0.0001	0.0001	0.0001	0.0001	0.0001	0.0001	0.0001	0.0001	0.0001	0.0001	0.0001	0.0001	0.0001	0.0001	0.0001	0.0001	0.0001	0.0001	0.0001	0.0001	0.0001	0.0001	0.0001	0.0001	0.0001	0.0001	0.0001	0.0001	0.0001	0.0001	0.0001	0.0001	0.0001	0.0001	0.0001	0.0001	0.0001	0.0001	0.0001	0.0001	0.0001	0.0001	0.0001	0.0001	0.0001	0.0001	0.0001	0.0001	0.0001	0.0001	0.0001	0.0001	0.0001	0.0001	0.0001	0.0001	0.0001	0.0001	0.0001	0.0001	0.0001	0.0001	0.0001	0.0001	0.0001	0.0001	0.0001	0.0001	0.0001	0.0001	0.0001	0.0001	0.0001	0.0001	0.0001	0.0001	0.0001	0.0001	0.0001	0.0001	0.0001	0.0001	0.0001
							0.0001	0.0001	0.0001	0.0001	0.0001	0.0001	0.0001	0.0001	0.0001	0.0001	0.0001	0.0001	0.0001	0.0001	0.0001	0.0001	0.0001	0.0001	0.0001	0.0001	0.0001	0.0001	0.0001	0.0001	0.0001	0.0001	0.0001	0.0001	0.0001	0.0001	0.0001	0.0001	0.0001	0.0001	0.0001	0.0001	0.0001	0.0001	0.0001	0.0001	0.0001	0.0001	0.0001	0.0001	0.0001	0.0001	0.0001	0.0001	0.0001	0.0001	0.0001	0.0001	0.0001	0.0001	0.0001	0.0001	0.0001	0.0001	0.0001	0.0001	0.0001	0.0001	0.0001	0.0001	0.0001	0.0001	0.0001	0.0001	0.0001	0.0001	0.0001	0.0001	0.0001	0.0001	0.0001	0.0001	0.0001	0.0001	0.0001	0.0001	0.0001	0.0001	0.0001	0.0001	0.0001	0.0001	0.0001	0.0001	0.0001	0.0001	0.0001	0.0001	0.0001	0.0001	0.0001	0.0001	0.0001	0.0001	0.0001
							0.0001	0.0001	0.0001	0.0001	0.0001	0.0001	0.0001	0.0001	0.0001	0.0001	0.0001	0.0001	0.0001	0.0001	0.0001	0.0001	0.0001	0.0001	0.0001	0.0001	0.0001	0.0001	0.0001	0.0001	0.0001	0.0001	0.0001	0.0001	0.0001	0.0001	0.0001	0.0001	0.0001	0.0001	0.0001	0.0001	0.0001	0.0001	0.0001	0.0001	0.0001	0.0001	0.0001	0.0001	0.0001	0.0001	0.0001	0.0001	0.0001	0.0001	0.0001	0.0001	0.0001	0.0001	0.0001	0.0001	0.0001	0.0001	0.0001	0.0001	0.0001	0.0001	0.0001	0.0001	0.0001	0.0001	0.0001	0.0001	0.0001	0.0001	0.0001	0.0001	0.0001	0.0001	0.0001	0.0001	0.0001	0.0001	0.0001	0.0001	0.0001	0.0001	0.0001	0.0001	0.0001	0.0001	0.0001	0.0001	0.0001	0.0001	0.0001	0.0001	0.0001	0.0001	0.0001	0.0001	0.0001	0.0001	0.0001
							0.0001	0.0001	0.0001	0.0001	0.0001	0.0001	0.0001	0.0001	0.0001	0.0001	0.0001	0.0001	0.0001	0.0001	0.0001	0.0001	0.0001	0.0001	0.0001	0.0001	0.0001	0.0001	0.0001	0.0001	0.0001	0.0001	0.0001	0.0001	0.0001	0.0001	0.0001	0.0001	0.0001	0.0001	0.0001	0.0001	0.0001	0.0001	0.0001	0.0001	0.0001	0.0001	0.0001	0.0001	0.0001	0.0001	0.0001	0.0001	0.0001	0.0001	0.0001	0.0001	0.0001	0.0001	0.0001	0.0001	0.0001	0.0001	0.0001	0.0001	0.0001	0.0001	0.0001	0.0001	0.0001	0.0001	0.0001	0.0001	0.0001	0.0001	0.0001	0.0001	0.0001	0.0001	0.0001	0.0001	0.0001	0.0001	0.0001	0.0001	0.0001	0.0001	0.0001	0.0001	0.0001	0.0001	0.0001	0.0001	0.0001	0.0001	0.0001	0.0001	0.0001	0.0001	0.0001	0.0001	0.0001	0.0001	0.0001
							0.0001	0.0001	0.0001	0.0001	0.0001	0.0001	0.0001	0.0001	0.0001	0.0001	0.0001	0.0001	0.0001	0.0001	0.0001	0.0001	0.0001	0.0001	0.0001	0.0001	0.0001	0.0001	0.0001	0.0001	0.0001	0.0001	0.0001	0.0001	0.0001	0.0001	0.0001	0.0001	0.0001	0.0001	0.0001	0.0001	0.0001	0.0001	0.0001	0.0001	0.0001	0.0001	0.0001	0.0001	0.0001	0.0001	0.0001	0.0001	0.0001	0.0001	0.0001	0.0001	0.0001	0.0001	0.0001	0.0001	0.0001	0.0001	0.0001	0.0001	0.0001	0.0001	0.0001	0.0001	0.0001	0.0001	0.0001	0.0001	0.0001	0.0001	0.0001	0.0001	0.0001	0.0001	0.0001	0.0001	0.0001	0.0001	0.0001	0.0001	0.0001	0.0001	0.0001	0.0001	0.0001	0.0001	0.0001	0.0001	0.0001	0.0001	0.0001	0.0001	0.0001	0.0001	0.0001	0.0001	0.0001	0.0001	0.0001
							0.0001	0.0001	0.0001	0.0001	0.0001	0.0001	0.0001	0.0001	0.0001	0.0001	0.0001	0.0001	0.0001	0.0001	0.0001	0.0001	0.0001	0.0001	0.0001	0.0001	0.0001	0.0001	0.0001	0.0001	0.0001	0.0001	0.0001	0.0001	0.0001	0.0001	0.0001	0.0001	0.0001	0.0001	0.0001	0.0001	0.0001	0.0001	0.0001	0.0001	0.0001	0.0001	0.0001	0.0001	0.0001	0.0001	0.0001	0.0001	0.0001	0.0001	0.0001	0.0001	0.0001	0.0001	0.0001	0.0001	0.0001	0.0001	0.0001	0.0001	0.0001	0.0001	0.0001	0.0001	0.0001	0.0001	0.0001	0.0001	0.0001	0.0001	0.0001	0.0001	0.0001	0.0001	0.0001	0.0001	0.0001	0.0001	0.0001	0.0001	0.0001	0.0001	0.0001	0.0001	0.0001	0.0001	0.0001	0.0001	0.0001	0.0001	0.0001	0.0001	0.0001	0.0001	0.0001	0.0001	0.0001	0.0001	0.0001
							0.0001	0.0001	0.0001	0.0001	0.0001	0.0001	0.0001	0.0001	0.0001	0.0001	0.0001	0.0001	0.0001	0.0001	0.0001	0.0001	0.0001	0.0001	0.0001	0.0001	0.0001	0.0001	0.0001	0.0001	0.0001	0.0001	0.0001	0.0001	0.0001	0.0001	0.0001	0.0001	0.0001	0.0001	0.0001	0.0001	0.0001	0.0001	0.0001	0.0001	0.0001	0.0001	0.0001	0.0001	0.0001	0.0001	0.0001	0.0001	0.0001	0.0001	0.0001	0.0001	0.0001	0.0001	0.0001	0.0001	0.0001	0.0001	0.0001	0.0001	0.0001	0.0001	0.0001	0.0001	0.0001	0.0001	0.0001	0.0001	0.0001	0.0001	0.0001	0.0001	0.0001	0.0001	0.0001	0.0001	0.0001	0.0001	0.0001	0.0001	0.0001	0.0001	0.0001	0.0001	0.0001	0.0001	0.0001	0.0001	0.0001	0.0001	0.0001	0.0001	0.0001	0.0001	0.0001	0.0001	0.0001	0.0001	0.0001
8	A2Mu2	8	0	2	0	1  0.0002 0.0002
9	A5Mu2	9	0	5	0	1    0.0002	0.0002	0.0002	0.0002	0.0002	0.0002	0.0002	0.0002	0.0002	0.0002	0.0002	0.0002	0.0002	0.0002	0.0002	0.0002	0.0002	0.0002	0.0002	0.0002
10	A10Mu2	10	0	10	0	1	0.0002	0.0002	0.0002	0.0002	0.0002	0.0002	0.0002	0.0002	0.0002	0.0002
							0.0002	0.0002	0.0002	0.0002	0.0002	0.0002	0.0002	0.0002	0.0002	0.0002
							0.0002	0.0002	0.0002	0.0002	0.0002	0.0002	0.0002	0.0002	0.0002	0.0002
							0.0002	0.0002	0.0002	0.0002	0.0002	0.0002	0.0002	0.0002	0.0002	0.0002
							0.0002	0.0002	0.0002	0.0002	0.0002	0.0002	0.0002	0.0002	0.0002	0.0002
							0.0002	0.0002	0.0002	0.0002	0.0002	0.0002	0.0002	0.0002	0.0002	0.0002
							0.0002	0.0002	0.0002	0.0002	0.0002	0.0002	0.0002	0.0002	0.0002	0.0002
							0.0002	0.0002	0.0002	0.0002	0.0002	0.0002	0.0002	0.0002	0.0002	0.0002
							0.0002	0.0002	0.0002	0.0002	0.0002	0.0002	0.0002	0.0002	0.0002	0.0002
11	A20Mu2	11	0	20	0	1	0.0002	0.0002	0.0002	0.0002	0.0002	0.0002	0.0002	0.0002	0.0002	0.0002	0.0002	0.0002	0.0002	0.0002	0.0002	0.0002	0.0002	0.0002	0.0002	0.0002	0.0002	0.0002	0.0002	0.0002	0.0002	0.0002	0.0002	0.0002	0.0002	0.0002	0.0002	0.0002	0.0002	0.0002	0.0002	0.0002	0.0002	0.0002	0.0002	0.0002	0.0002	0.0002	0.0002	0.0002	0.0002	0.0002	0.0002	0.0002	0.0002	0.0002
							0.0002	0.0002	0.0002	0.0002	0.0002	0.0002	0.0002	0.0002	0.0002	0.0002	0.0002	0.0002	0.0002	0.0002	0.0002	0.0002	0.0002	0.0002	0.0002	0.0002	0.0002	0.0002	0.0002	0.0002	0.0002	0.0002	0.0002	0.0002	0.0002	0.0002	0.0002	0.0002	0.0002	0.0002	0.0002	0.0002	0.0002	0.0002	0.0002	0.0002	0.0002	0.0002	0.0002	0.0002	0.0002	0.0002	0.0002	0.0002	0.0002	0.0002
							0.0002	0.0002	0.0002	0.0002	0.0002	0.0002	0.0002	0.0002	0.0002	0.0002	0.0002	0.0002	0.0002	0.0002	0.0002	0.0002	0.0002	0.0002	0.0002	0.0002	0.0002	0.0002	0.0002	0.0002	0.0002	0.0002	0.0002	0.0002	0.0002	0.0002	0.0002	0.0002	0.0002	0.0002	0.0002	0.0002	0.0002	0.0002	0.0002	0.0002	0.0002	0.0002	0.0002	0.0002	0.0002	0.0002	0.0002	0.0002	0.0002	0.0002
							0.0002	0.0002	0.0002	0.0002	0.0002	0.0002	0.0002	0.0002	0.0002	0.0002	0.0002	0.0002	0.0002	0.0002	0.0002	0.0002	0.0002	0.0002	0.0002	0.0002	0.0002	0.0002	0.0002	0.0002	0.0002	0.0002	0.0002	0.0002	0.0002	0.0002	0.0002	0.0002	0.0002	0.0002	0.0002	0.0002	0.0002	0.0002	0.0002	0.0002	0.0002	0.0002	0.0002	0.0002	0.0002	0.0002	0.0002	0.0002	0.0002	0.0002
							0.0002	0.0002	0.0002	0.0002	0.0002	0.0002	0.0002	0.0002	0.0002	0.0002	0.0002	0.0002	0.0002	0.0002	0.0002	0.0002	0.0002	0.0002	0.0002	0.0002	0.0002	0.0002	0.0002	0.0002	0.0002	0.0002	0.0002	0.0002	0.0002	0.0002	0.0002	0.0002	0.0002	0.0002	0.0002	0.0002	0.0002	0.0002	0.0002	0.0002	0.0002	0.0002	0.0002	0.0002	0.0002	0.0002	0.0002	0.0002	0.0002	0.0002
							0.0002	0.0002	0.0002	0.0002	0.0002	0.0002	0.0002	0.0002	0.0002	0.0002	0.0002	0.0002	0.0002	0.0002	0.0002	0.0002	0.0002	0.0002	0.0002	0.0002	0.0002	0.0002	0.0002	0.0002	0.0002	0.0002	0.0002	0.0002	0.0002	0.0002	0.0002	0.0002	0.0002	0.0002	0.0002	0.0002	0.0002	0.0002	0.0002	0.0002	0.0002	0.0002	0.0002	0.0002	0.0002	0.0002	0.0002	0.0002	0.0002	0.0002
							0.0002	0.0002	0.0002	0.0002	0.0002	0.0002	0.0002	0.0002	0.0002	0.0002	0.0002	0.0002	0.0002	0.0002	0.0002	0.0002	0.0002	0.0002	0.0002	0.0002	0.0002	0.0002	0.0002	0.0002	0.0002	0.0002	0.0002	0.0002	0.0002	0.0002	0.0002	0.0002	0.0002	0.0002	0.0002	0.0002	0.0002	0.0002	0.0002	0.0002	0.0002	0.0002	0.0002	0.0002	0.0002	0.0002	0.0002	0.0002	0.0002	0.0002
							0.0002	0.0002	0.0002	0.0002	0.0002	0.0002	0.0002	0.0002	0.0002	0.0002	0.0002	0.0002	0.0002	0.0002	0.0002	0.0002	0.0002	0.0002	0.0002	0.0002	0.0002	0.0002	0.0002	0.0002	0.0002	0.0002	0.0002	0.0002	0.0002	0.0002																				
12	A25Mu2	12	0	25	0	1	0.0002	0.0002	0.0002	0.0002	0.0002	0.0002	0.0002	0.0002	0.0002	0.0002	0.0002	0.0002	0.0002	0.0002	0.0002	0.0002	0.0002	0.0002	0.0002	0.0002	0.0002	0.0002	0.0002	0.0002	0.0002	0.0002	0.0002	0.0002	0.0002	0.0002	0.0002	0.0002	0.0002	0.0002	0.0002	0.0002	0.0002	0.0002	0.0002	0.0002	0.0002	0.0002	0.0002	0.0002	0.0002	0.0002	0.0002	0.0002	0.0002	0.0002	0.0002	0.0002	0.0002	0.0002	0.0002	0.0002	0.0002	0.0002	0.0002	0.0002	0.0002	0.0002	0.0002	0.0002	0.0002	0.0002	0.0002	0.0002	0.0002	0.0002	0.0002	0.0002	0.0002	0.0002	0.0002	0.0002	0.0002	0.0002	0.0002	0.0002	0.0002	0.0002	0.0002	0.0002	0.0002	0.0002	0.0002	0.0002	0.0002	0.0002	0.0002	0.0002	0.0002	0.0002	0.0002	0.0002	0.0002	0.0002	0.0002	0.0002
							0.0002	0.0002	0.0002	0.0002	0.0002	0.0002	0.0002	0.0002	0.0002	0.0002	0.0002	0.0002	0.0002	0.0002	0.0002	0.0002	0.0002	0.0002	0.0002	0.0002	0.0002	0.0002	0.0002	0.0002	0.0002	0.0002	0.0002	0.0002	0.0002	0.0002	0.0002	0.0002	0.0002	0.0002	0.0002	0.0002	0.0002	0.0002	0.0002	0.0002	0.0002	0.0002	0.0002	0.0002	0.0002	0.0002	0.0002	0.0002	0.0002	0.0002	0.0002	0.0002	0.0002	0.0002	0.0002	0.0002	0.0002	0.0002	0.0002	0.0002	0.0002	0.0002	0.0002	0.0002	0.0002	0.0002	0.0002	0.0002	0.0002	0.0002	0.0002	0.0002	0.0002	0.0002	0.0002	0.0002	0.0002	0.0002	0.0002	0.0002	0.0002	0.0002	0.0002	0.0002	0.0002	0.0002	0.0002	0.0002	0.0002	0.0002	0.0002	0.0002	0.0002	0.0002	0.0002	0.0002	0.0002	0.0002	0.0002	0.0002
							0.0002	0.0002	0.0002	0.0002	0.0002	0.0002	0.0002	0.0002	0.0002	0.0002	0.0002	0.0002	0.0002	0.0002	0.0002	0.0002	0.0002	0.0002	0.0002	0.0002	0.0002	0.0002	0.0002	0.0002	0.0002	0.0002	0.0002	0.0002	0.0002	0.0002	0.0002	0.0002	0.0002	0.0002	0.0002	0.0002	0.0002	0.0002	0.0002	0.0002	0.0002	0.0002	0.0002	0.0002	0.0002	0.0002	0.0002	0.0002	0.0002	0.0002	0.0002	0.0002	0.0002	0.0002	0.0002	0.0002	0.0002	0.0002	0.0002	0.0002	0.0002	0.0002	0.0002	0.0002	0.0002	0.0002	0.0002	0.0002	0.0002	0.0002	0.0002	0.0002	0.0002	0.0002	0.0002	0.0002	0.0002	0.0002	0.0002	0.0002	0.0002	0.0002	0.0002	0.0002	0.0002	0.0002	0.0002	0.0002	0.0002	0.0002	0.0002	0.0002	0.0002	0.0002	0.0002	0.0002	0.0002	0.0002	0.0002	0.0002
							0.0002	0.0002	0.0002	0.0002	0.0002	0.0002	0.0002	0.0002	0.0002	0.0002	0.0002	0.0002	0.0002	0.0002	0.0002	0.0002	0.0002	0.0002	0.0002	0.0002	0.0002	0.0002	0.0002	0.0002	0.0002	0.0002	0.0002	0.0002	0.0002	0.0002	0.0002	0.0002	0.0002	0.0002	0.0002	0.0002	0.0002	0.0002	0.0002	0.0002	0.0002	0.0002	0.0002	0.0002	0.0002	0.0002	0.0002	0.0002	0.0002	0.0002	0.0002	0.0002	0.0002	0.0002	0.0002	0.0002	0.0002	0.0002	0.0002	0.0002	0.0002	0.0002	0.0002	0.0002	0.0002	0.0002	0.0002	0.0002	0.0002	0.0002	0.0002	0.0002	0.0002	0.0002	0.0002	0.0002	0.0002	0.0002	0.0002	0.0002	0.0002	0.0002	0.0002	0.0002	0.0002	0.0002	0.0002	0.0002	0.0002	0.0002	0.0002	0.0002	0.0002	0.0002	0.0002	0.0002	0.0002	0.0002	0.0002	0.0002
							0.0002	0.0002	0.0002	0.0002	0.0002	0.0002	0.0002	0.0002	0.0002	0.0002	0.0002	0.0002	0.0002	0.0002	0.0002	0.0002	0.0002	0.0002	0.0002	0.0002	0.0002	0.0002	0.0002	0.0002	0.0002	0.0002	0.0002	0.0002	0.0002	0.0002	0.0002	0.0002	0.0002	0.0002	0.0002	0.0002	0.0002	0.0002	0.0002	0.0002	0.0002	0.0002	0.0002	0.0002	0.0002	0.0002	0.0002	0.0002	0.0002	0.0002	0.0002	0.0002	0.0002	0.0002	0.0002	0.0002	0.0002	0.0002	0.0002	0.0002	0.0002	0.0002	0.0002	0.0002	0.0002	0.0002	0.0002	0.0002	0.0002	0.0002	0.0002	0.0002	0.0002	0.0002	0.0002	0.0002	0.0002	0.0002	0.0002	0.0002	0.0002	0.0002	0.0002	0.0002	0.0002	0.0002	0.0002	0.0002	0.0002	0.0002	0.0002	0.0002	0.0002	0.0002	0.0002	0.0002	0.0002	0.0002	0.0002	0.0002
							0.0002	0.0002	0.0002	0.0002	0.0002	0.0002	0.0002	0.0002	0.0002	0.0002	0.0002	0.0002	0.0002	0.0002	0.0002	0.0002	0.0002	0.0002	0.0002	0.0002	0.0002	0.0002	0.0002	0.0002	0.0002	0.0002	0.0002	0.0002	0.0002	0.0002	0.0002	0.0002	0.0002	0.0002	0.0002	0.0002	0.0002	0.0002	0.0002	0.0002	0.0002	0.0002	0.0002	0.0002	0.0002	0.0002	0.0002	0.0002	0.0002	0.0002	0.0002	0.0002	0.0002	0.0002	0.0002	0.0002	0.0002	0.0002	0.0002	0.0002	0.0002	0.0002	0.0002	0.0002	0.0002	0.0002	0.0002	0.0002	0.0002	0.0002	0.0002	0.0002	0.0002	0.0002	0.0002	0.0002	0.0002	0.0002	0.0002	0.0002	0.0002	0.0002	0.0002	0.0002	0.0002	0.0002	0.0002	0.0002	0.0002	0.0002	0.0002	0.0002	0.0002	0.0002	0.0002	0.0002	0.0002	0.0002	0.0002	0.0002
13	A50Mu2	13	0	50	0	1	0.0002	0.0002	0.0002	0.0002	0.0002	0.0002	0.0002	0.0002	0.0002	0.0002	0.0002	0.0002	0.0002	0.0002	0.0002	0.0002	0.0002	0.0002	0.0002	0.0002	0.0002	0.0002	0.0002	0.0002	0.0002	0.0002	0.0002	0.0002	0.0002	0.0002	0.0002	0.0002	0.0002	0.0002	0.0002	0.0002	0.0002	0.0002	0.0002	0.0002	0.0002	0.0002	0.0002	0.0002	0.0002	0.0002	0.0002	0.0002	0.0002																																																	
							0.0002	0.0002	0.0002	0.0002	0.0002	0.0002	0.0002	0.0002	0.0002	0.0002	0.0002	0.0002	0.0002	0.0002	0.0002	0.0002	0.0002	0.0002	0.0002	0.0002	0.0002	0.0002	0.0002	0.0002	0.0002	0.0002	0.0002	0.0002	0.0002	0.0002	0.0002	0.0002	0.0002	0.0002	0.0002	0.0002	0.0002	0.0002	0.0002	0.0002	0.0002	0.0002	0.0002	0.0002	0.0002	0.0002	0.0002	0.0002	0.0002																																																	
							0.0002	0.0002	0.0002	0.0002	0.0002	0.0002	0.0002	0.0002	0.0002	0.0002	0.0002	0.0002	0.0002	0.0002	0.0002	0.0002	0.0002	0.0002	0.0002	0.0002	0.0002	0.0002	0.0002	0.0002	0.0002	0.0002	0.0002	0.0002	0.0002	0.0002	0.0002	0.0002	0.0002	0.0002	0.0002	0.0002	0.0002	0.0002	0.0002	0.0002	0.0002	0.0002	0.0002	0.0002	0.0002	0.0002	0.0002	0.0002	0.0002																																																	
							0.0002	0.0002	0.0002	0.0002	0.0002	0.0002	0.0002	0.0002	0.0002	0.0002	0.0002	0.0002	0.0002	0.0002	0.0002	0.0002	0.0002	0.0002	0.0002	0.0002	0.0002	0.0002	0.0002	0.0002	0.0002	0.0002	0.0002	0.0002	0.0002	0.0002	0.0002	0.0002	0.0002	0.0002	0.0002	0.0002	0.0002	0.0002	0.0002	0.0002	0.0002	0.0002	0.0002	0.0002	0.0002	0.0002	0.0002	0.0002	0.0002																																																	
							0.0002	0.0002	0.0002	0.0002	0.0002	0.0002	0.0002	0.0002	0.0002	0.0002	0.0002	0.0002	0.0002	0.0002	0.0002	0.0002	0.0002	0.0002	0.0002	0.0002	0.0002	0.0002	0.0002	0.0002	0.0002	0.0002	0.0002	0.0002	0.0002	0.0002	0.0002	0.0002	0.0002	0.0002	0.0002	0.0002	0.0002	0.0002	0.0002	0.0002	0.0002	0.0002	0.0002	0.0002	0.0002	0.0002	0.0002	0.0002	0.0002																																																	
							0.0002	0.0002	0.0002	0.0002	0.0002	0.0002	0.0002	0.0002	0.0002	0.0002	0.0002	0.0002	0.0002	0.0002	0.0002	0.0002	0.0002	0.0002	0.0002	0.0002	0.0002	0.0002	0.0002	0.0002	0.0002	0.0002	0.0002	0.0002	0.0002	0.0002	0.0002	0.0002	0.0002	0.0002	0.0002	0.0002	0.0002	0.0002	0.0002	0.0002	0.0002	0.0002	0.0002	0.0002	0.0002	0.0002	0.0002	0.0002	0.0002																																																	
							0.0002	0.0002	0.0002	0.0002	0.0002	0.0002	0.0002	0.0002	0.0002	0.0002	0.0002	0.0002	0.0002	0.0002	0.0002	0.0002	0.0002	0.0002	0.0002	0.0002	0.0002	0.0002	0.0002	0.0002	0.0002	0.0002	0.0002	0.0002	0.0002	0.0002	0.0002	0.0002	0.0002	0.0002	0.0002	0.0002	0.0002	0.0002	0.0002	0.0002	0.0002	0.0002	0.0002	0.0002	0.0002	0.0002	0.0002	0.0002	0.0002																																																	
							0.0002	0.0002	0.0002	0.0002	0.0002	0.0002	0.0002	0.0002	0.0002	0.0002	0.0002	0.0002	0.0002	0.0002	0.0002	0.0002	0.0002	0.0002	0.0002	0.0002	0.0002	0.0002	0.0002	0.0002	0.0002	0.0002	0.0002	0.0002	0.0002	0.0002	0.0002	0.0002	0.0002	0.0002	0.0002	0.0002	0.0002	0.0002	0.0002	0.0002	0.0002	0.0002	0.0002	0.0002	0.0002	0.0002	0.0002	0.0002	0.0002																																																	
							0.0002	0.0002	0.0002	0.0002	0.0002	0.0002	0.0002	0.0002	0.0002	0.0002	0.0002	0.0002	0.0002	0.0002	0.0002	0.0002	0.0002	0.0002	0.0002	0.0002	0.0002	0.0002	0.0002	0.0002	0.0002	0.0002	0.0002	0.0002	0.0002	0.0002	0.0002	0.0002	0.0002	0.0002	0.0002	0.0002	0.0002	0.0002	0.0002	0.0002	0.0002	0.0002	0.0002	0.0002	0.0002	0.0002	0.0002	0.0002	0.0002																																																	
							0.0002	0.0002	0.0002	0.0002	0.0002	0.0002	0.0002	0.0002	0.0002	0.0002	0.0002	0.0002	0.0002	0.0002	0.0002	0.0002	0.0002	0.0002	0.0002	0.0002	0.0002	0.0002	0.0002	0.0002	0.0002	0.0002	0.0002	0.0002	0.0002	0.0002	0.0002	0.0002	0.0002	0.0002	0.0002	0.0002	0.0002	0.0002	0.0002	0.0002	0.0002	0.0002	0.0002	0.0002	0.0002	0.0002	0.0002	0.0002	0.0002																																																	
							0.0002	0.0002	0.0002	0.0002	0.0002	0.0002	0.0002	0.0002	0.0002	0.0002	0.0002	0.0002	0.0002	0.0002	0.0002	0.0002	0.0002	0.0002	0.0002	0.0002	0.0002	0.0002	0.0002	0.0002	0.0002	0.0002	0.0002	0.0002	0.0002	0.0002	0.0002	0.0002	0.0002	0.0002	0.0002	0.0002	0.0002	0.0002	0.0002	0.0002	0.0002	0.0002	0.0002	0.0002	0.0002	0.0002	0.0002	0.0002	0.0002																																																	
							0.0002	0.0002	0.0002	0.0002	0.0002	0.0002	0.0002	0.0002	0.0002	0.0002	0.0002	0.0002	0.0002	0.0002	0.0002	0.0002	0.0002	0.0002	0.0002	0.0002	0.0002	0.0002	0.0002	0.0002	0.0002	0.0002	0.0002	0.0002	0.0002	0.0002	0.0002	0.0002	0.0002	0.0002	0.0002	0.0002	0.0002	0.0002	0.0002	0.0002	0.0002	0.0002	0.0002	0.0002	0.0002	0.0002	0.0002	0.0002	0.0002																																																	
							0.0002	0.0002	0.0002	0.0002	0.0002	0.0002	0.0002	0.0002	0.0002	0.0002	0.0002	0.0002	0.0002	0.0002	0.0002	0.0002	0.0002	0.0002	0.0002	0.0002	0.0002	0.0002	0.0002	0.0002	0.0002	0.0002	0.0002	0.0002	0.0002	0.0002	0.0002	0.0002	0.0002	0.0002	0.0002	0.0002	0.0002	0.0002	0.0002	0.0002	0.0002	0.0002	0.0002	0.0002	0.0002	0.0002	0.0002	0.0002	0.0002																																																	
							0.0002	0.0002	0.0002	0.0002	0.0002	0.0002	0.0002	0.0002	0.0002	0.0002	0.0002	0.0002	0.0002	0.0002	0.0002	0.0002	0.0002	0.0002	0.0002	0.0002	0.0002	0.0002	0.0002	0.0002	0.0002	0.0002	0.0002	0.0002	0.0002	0.0002	0.0002	0.0002	0.0002	0.0002	0.0002	0.0002	0.0002	0.0002	0.0002	0.0002	0.0002	0.0002	0.0002	0.0002	0.0002	0.0002	0.0002	0.0002	0.0002																																																	
							0.0002	0.0002	0.0002	0.0002	0.0002	0.0002	0.0002	0.0002	0.0002	0.0002	0.0002	0.0002	0.0002	0.0002	0.0002	0.0002	0.0002	0.0002	0.0002	0.0002	0.0002	0.0002	0.0002	0.0002	0.0002	0.0002	0.0002	0.0002	0.0002	0.0002	0.0002	0.0002	0.0002	0.0002	0.0002	0.0002	0.0002	0.0002	0.0002	0.0002	0.0002	0.0002	0.0002	0.0002	0.0002	0.0002	0.0002	0.0002	0.0002																																																	
							0.0002	0.0002	0.0002	0.0002	0.0002	0.0002	0.0002	0.0002	0.0002	0.0002	0.0002	0.0002	0.0002	0.0002	0.0002	0.0002	0.0002	0.0002	0.0002	0.0002	0.0002	0.0002	0.0002	0.0002	0.0002	0.0002	0.0002	0.0002	0.0002	0.0002	0.0002	0.0002	0.0002	0.0002	0.0002	0.0002	0.0002	0.0002	0.0002	0.0002	0.0002	0.0002	0.0002	0.0002	0.0002	0.0002	0.0002	0.0002	0.0002																																																	
							0.0002	0.0002	0.0002	0.0002	0.0002	0.0002	0.0002	0.0002	0.0002	0.0002	0.0002	0.0002	0.0002	0.0002	0.0002	0.0002	0.0002	0.0002	0.0002	0.0002	0.0002	0.0002	0.0002	0.0002	0.0002	0.0002	0.0002	0.0002	0.0002	0.0002	0.0002	0.0002	0.0002	0.0002	0.0002	0.0002	0.0002	0.0002	0.0002	0.0002	0.0002	0.0002	0.0002	0.0002	0.0002	0.0002	0.0002	0.0002	0.0002																																																	
							0.0002	0.0002	0.0002	0.0002	0.0002	0.0002	0.0002	0.0002	0.0002	0.0002	0.0002	0.0002	0.0002	0.0002	0.0002	0.0002	0.0002	0.0002	0.0002	0.0002	0.0002	0.0002	0.0002	0.0002	0.0002	0.0002	0.0002	0.0002	0.0002	0.0002	0.0002	0.0002	0.0002	0.0002	0.0002	0.0002	0.0002	0.0002	0.0002	0.0002	0.0002	0.0002	0.0002	0.0002	0.0002	0.0002	0.0002	0.0002	0.0002																																																	
							0.0002	0.0002	0.0002	0.0002	0.0002	0.0002	0.0002	0.0002	0.0002	0.0002	0.0002	0.0002	0.0002	0.0002	0.0002	0.0002	0.0002	0.0002	0.0002	0.0002	0.0002	0.0002	0.0002	0.0002	0.0002	0.0002	0.0002	0.0002	0.0002	0.0002	0.0002	0.0002	0.0002	0.0002	0.0002	0.0002	0.0002	0.0002	0.0002	0.0002	0.0002	0.0002	0.0002	0.0002	0.0002	0.0002	0.0002	0.0002	0.0002																																																	
							0.0002	0.0002	0.0002	0.0002	0.0002	0.0002	0.0002	0.0002	0.0002	0.0002	0.0002	0.0002	0.0002	0.0002	0.0002	0.0002	0.0002	0.0002	0.0002	0.0002	0.0002	0.0002	0.0002	0.0002	0.0002	0.0002	0.0002	0.0002	0.0002	0.0002	0.0002	0.0002	0.0002	0.0002	0.0002	0.0002	0.0002	0.0002	0.0002	0.0002	0.0002	0.0002	0.0002	0.0002	0.0002	0.0002	0.0002	0.0002	0.0002																																																	
							0.0002	0.0002	0.0002	0.0002	0.0002	0.0002	0.0002	0.0002	0.0002	0.0002	0.0002	0.0002	0.0002	0.0002	0.0002	0.0002	0.0002	0.0002	0.0002	0.0002	0.0002	0.0002	0.0002	0.0002	0.0002	0.0002	0.0002	0.0002	0.0002	0.0002	0.0002	0.0002	0.0002	0.0002	0.0002	0.0002	0.0002	0.0002	0.0002	0.0002	0.0002	0.0002	0.0002	0.0002	0.0002	0.0002	0.0002	0.0002	0.0002																																																	
							0.0002	0.0002	0.0002	0.0002	0.0002	0.0002	0.0002	0.0002	0.0002	0.0002	0.0002	0.0002	0.0002	0.0002	0.0002	0.0002	0.0002	0.0002	0.0002	0.0002	0.0002	0.0002	0.0002	0.0002	0.0002	0.0002	0.0002	0.0002	0.0002	0.0002	0.0002	0.0002	0.0002	0.0002	0.0002	0.0002	0.0002	0.0002	0.0002	0.0002	0.0002	0.0002	0.0002	0.0002	0.0002	0.0002	0.0002	0.0002	0.0002																																																	
							0.0002	0.0002	0.0002	0.0002	0.0002	0.0002	0.0002	0.0002	0.0002	0.0002	0.0002	0.0002	0.0002	0.0002	0.0002	0.0002	0.0002	0.0002	0.0002	0.0002	0.0002	0.0002	0.0002	0.0002	0.0002	0.0002	0.0002	0.0002	0.0002	0.0002	0.0002	0.0002	0.0002	0.0002	0.0002	0.0002	0.0002	0.0002	0.0002	0.0002	0.0002	0.0002	0.0002	0.0002	0.0002	0.0002	0.0002	0.0002	0.0002																																																	
							0.0002	0.0002	0.0002	0.0002	0.0002	0.0002	0.0002	0.0002	0.0002	0.0002	0.0002	0.0002	0.0002	0.0002	0.0002	0.0002	0.0002	0.0002	0.0002	0.0002	0.0002	0.0002	0.0002	0.0002	0.0002	0.0002	0.0002	0.0002	0.0002	0.0002	0.0002	0.0002	0.0002	0.0002	0.0002	0.0002	0.0002	0.0002	0.0002	0.0002	0.0002	0.0002	0.0002	0.0002	0.0002	0.0002	0.0002	0.0002	0.0002																																																	
							0.0002	0.0002	0.0002	0.0002	0.0002	0.0002	0.0002	0.0002	0.0002	0.0002	0.0002	0.0002	0.0002	0.0002	0.0002	0.0002	0.0002	0.0002	0.0002	0.0002	0.0002	0.0002	0.0002	0.0002	0.0002	0.0002	0.0002	0.0002	0.0002	0.0002	0.0002	0.0002	0.0002	0.0002	0.0002	0.0002	0.0002	0.0002	0.0002	0.0002	0.0002	0.0002	0.0002	0.0002	0.0002	0.0002	0.0002	0.0002	0.0002																																																	
							0.0002	0.0002	0.0002	0.0002	0.0002	0.0002	0.0002	0.0002	0.0002	0.0002	0.0002	0.0002	0.0002	0.0002	0.0002	0.0002	0.0002	0.0002	0.0002	0.0002	0.0002	0.0002	0.0002	0.0002	0.0002	0.0002	0.0002	0.0002	0.0002	0.0002	0.0002	0.0002	0.0002	0.0002	0.0002	0.0002	0.0002	0.0002	0.0002	0.0002	0.0002	0.0002	0.0002	0.0002	0.0002	0.0002	0.0002	0.0002	0.0002																																																	
							0.0002	0.0002	0.0002	0.0002	0.0002	0.0002	0.0002	0.0002	0.0002	0.0002	0.0002	0.0002	0.0002	0.0002	0.0002	0.0002	0.0002	0.0002	0.0002	0.0002	0.0002	0.0002	0.0002	0.0002	0.0002	0.0002	0.0002	0.0002	0.0002	0.0002	0.0002	0.0002	0.0002	0.0002	0.0002	0.0002	0.0002	0.0002	0.0002	0.0002	0.0002	0.0002	0.0002	0.0002	0.0002	0.0002	0.0002	0.0002	0.0002																																																	
							0.0002	0.0002	0.0002	0.0002	0.0002	0.0002	0.0002	0.0002	0.0002	0.0002	0.0002	0.0002	0.0002	0.0002	0.0002	0.0002	0.0002	0.0002	0.0002	0.0002	0.0002	0.0002	0.0002	0.0002	0.0002	0.0002	0.0002	0.0002	0.0002	0.0002	0.0002	0.0002	0.0002	0.0002	0.0002	0.0002	0.0002	0.0002	0.0002	0.0002	0.0002	0.0002	0.0002	0.0002	0.0002	0.0002	0.0002	0.0002	0.0002																																																	
							0.0002	0.0002	0.0002	0.0002	0.0002	0.0002	0.0002	0.0002	0.0002	0.0002	0.0002	0.0002	0.0002	0.0002	0.0002	0.0002	0.0002	0.0002	0.0002	0.0002	0.0002	0.0002	0.0002	0.0002	0.0002	0.0002	0.0002	0.0002	0.0002	0.0002	0.0002	0.0002	0.0002	0.0002	0.0002	0.0002	0.0002	0.0002	0.0002	0.0002	0.0002	0.0002	0.0002	0.0002	0.0002	0.0002	0.0002	0.0002	0.0002																																																	
							0.0002	0.0002	0.0002	0.0002	0.0002	0.0002	0.0002	0.0002	0.0002	0.0002	0.0002	0.0002	0.0002	0.0002	0.0002	0.0002	0.0002	0.0002	0.0002	0.0002	0.0002	0.0002	0.0002	0.0002	0.0002	0.0002	0.0002	0.0002	0.0002	0.0002	0.0002	0.0002	0.0002	0.0002	0.0002	0.0002	0.0002	0.0002	0.0002	0.0002	0.0002	0.0002	0.0002	0.0002	0.0002	0.0002	0.0002	0.0002	0.0002																																																	
							0.0002	0.0002	0.0002	0.0002	0.0002	0.0002	0.0002	0.0002	0.0002	0.0002	0.0002	0.0002	0.0002	0.0002	0.0002	0.0002	0.0002	0.0002	0.0002	0.0002	0.0002	0.0002	0.0002	0.0002	0.0002	0.0002	0.0002	0.0002	0.0002	0.0002	0.0002	0.0002	0.0002	0.0002	0.0002	0.0002	0.0002	0.0002	0.0002	0.0002	0.0002	0.0002	0.0002	0.0002	0.0002	0.0002	0.0002	0.0002	0.0002																																																	
							0.0002	0.0002	0.0002	0.0002	0.0002	0.0002	0.0002	0.0002	0.0002	0.0002	0.0002	0.0002	0.0002	0.0002	0.0002	0.0002	0.0002	0.0002	0.0002	0.0002	0.0002	0.0002	0.0002	0.0002	0.0002	0.0002	0.0002	0.0002	0.0002	0.0002	0.0002	0.0002	0.0002	0.0002	0.0002	0.0002	0.0002	0.0002	0.0002	0.0002	0.0002	0.0002	0.0002	0.0002	0.0002	0.0002	0.0002	0.0002	0.0002																																																	
							0.0002	0.0002	0.0002	0.0002	0.0002	0.0002	0.0002	0.0002	0.0002	0.0002	0.0002	0.0002	0.0002	0.0002	0.0002	0.0002	0.0002	0.0002	0.0002	0.0002	0.0002	0.0002	0.0002	0.0002	0.0002	0.0002	0.0002	0.0002	0.0002	0.0002	0.0002	0.0002	0.0002	0.0002	0.0002	0.0002	0.0002	0.0002	0.0002	0.0002	0.0002	0.0002	0.0002	0.0002	0.0002	0.0002	0.0002	0.0002	0.0002																																																	
							0.0002	0.0002	0.0002	0.0002	0.0002	0.0002	0.0002	0.0002	0.0002	0.0002	0.0002	0.0002	0.0002	0.0002	0.0002	0.0002	0.0002	0.0002	0.0002	0.0002	0.0002	0.0002	0.0002	0.0002	0.0002	0.0002	0.0002	0.0002	0.0002	0.0002	0.0002	0.0002	0.0002	0.0002	0.0002	0.0002	0.0002	0.0002	0.0002	0.0002	0.0002	0.0002	0.0002	0.0002	0.0002	0.0002	0.0002	0.0002	0.0002																																																	
							0.0002	0.0002	0.0002	0.0002	0.0002	0.0002	0.0002	0.0002	0.0002	0.0002	0.0002	0.0002	0.0002	0.0002	0.0002	0.0002	0.0002	0.0002	0.0002	0.0002	0.0002	0.0002	0.0002	0.0002	0.0002	0.0002	0.0002	0.0002	0.0002	0.0002	0.0002	0.0002	0.0002	0.0002	0.0002	0.0002	0.0002	0.0002	0.0002	0.0002	0.0002	0.0002	0.0002	0.0002	0.0002	0.0002	0.0002	0.0002	0.0002																																																	
							0.0002	0.0002	0.0002	0.0002	0.0002	0.0002	0.0002	0.0002	0.0002	0.0002	0.0002	0.0002	0.0002	0.0002	0.0002	0.0002	0.0002	0.0002	0.0002	0.0002	0.0002	0.0002	0.0002	0.0002	0.0002	0.0002	0.0002	0.0002	0.0002	0.0002	0.0002	0.0002	0.0002	0.0002	0.0002	0.0002	0.0002	0.0002	0.0002	0.0002	0.0002	0.0002	0.0002	0.0002	0.0002	0.0002	0.0002	0.0002	0.0002																																																	
							0.0002	0.0002	0.0002	0.0002	0.0002	0.0002	0.0002	0.0002	0.0002	0.0002	0.0002	0.0002	0.0002	0.0002	0.0002	0.0002	0.0002	0.0002	0.0002	0.0002	0.0002	0.0002	0.0002	0.0002	0.0002	0.0002	0.0002	0.0002	0.0002	0.0002	0.0002	0.0002	0.0002	0.0002	0.0002	0.0002	0.0002	0.0002	0.0002	0.0002	0.0002	0.0002	0.0002	0.0002	0.0002	0.0002	0.0002	0.0002	0.0002																																																	
							0.0002	0.0002	0.0002	0.0002	0.0002	0.0002	0.0002	0.0002	0.0002	0.0002	0.0002	0.0002	0.0002	0.0002	0.0002	0.0002	0.0002	0.0002	0.0002	0.0002	0.0002	0.0002	0.0002	0.0002	0.0002	0.0002	0.0002	0.0002	0.0002	0.0002	0.0002	0.0002	0.0002	0.0002	0.0002	0.0002	0.0002	0.0002	0.0002	0.0002	0.0002	0.0002	0.0002	0.0002	0.0002	0.0002	0.0002	0.0002	0.0002																																																	
 							0.0002	0.0002	0.0002	0.0002	0.0002	0.0002	0.0002	0.0002	0.0002	0.0002	0.0002	0.0002	0.0002	0.0002	0.0002	0.0002	0.0002	0.0002	0.0002	0.0002	0.0002	0.0002	0.0002	0.0002	0.0002	0.0002	0.0002	0.0002	0.0002	0.0002	0.0002	0.0002	0.0002	0.0002	0.0002	0.0002	0.0002	0.0002	0.0002	0.0002	0.0002	0.0002	0.0002	0.0002	0.0002	0.0002	0.0002	0.0002	0.0002																																																	
							0.0002	0.0002	0.0002	0.0002	0.0002	0.0002	0.0002	0.0002	0.0002	0.0002	0.0002	0.0002	0.0002	0.0002	0.0002	0.0002	0.0002	0.0002	0.0002	0.0002	0.0002	0.0002	0.0002	0.0002	0.0002	0.0002	0.0002	0.0002	0.0002	0.0002	0.0002	0.0002	0.0002	0.0002	0.0002	0.0002	0.0002	0.0002	0.0002	0.0002	0.0002	0.0002	0.0002	0.0002	0.0002	0.0002	0.0002	0.0002	0.0002																																																	
							0.0002	0.0002	0.0002	0.0002	0.0002	0.0002	0.0002	0.0002	0.0002	0.0002	0.0002	0.0002	0.0002	0.0002	0.0002	0.0002	0.0002	0.0002	0.0002	0.0002	0.0002	0.0002	0.0002	0.0002	0.0002	0.0002	0.0002	0.0002	0.0002	0.0002	0.0002	0.0002	0.0002	0.0002	0.0002	0.0002	0.0002	0.0002	0.0002	0.0002	0.0002	0.0002	0.0002	0.0002	0.0002	0.0002	0.0002	0.0002	0.0002																																																	
							0.0002	0.0002	0.0002	0.0002	0.0002	0.0002	0.0002	0.0002	0.0002	0.0002	0.0002	0.0002	0.0002	0.0002	0.0002	0.0002	0.0002	0.0002	0.0002	0.0002	0.0002	0.0002	0.0002	0.0002	0.0002	0.0002	0.0002	0.0002	0.0002	0.0002	0.0002	0.0002	0.0002	0.0002	0.0002	0.0002	0.0002	0.0002	0.0002	0.0002	0.0002	0.0002	0.0002	0.0002	0.0002	0.0002	0.0002	0.0002	0.0002																																																	
							0.0002	0.0002	0.0002	0.0002	0.0002	0.0002	0.0002	0.0002	0.0002	0.0002	0.0002	0.0002	0.0002	0.0002	0.0002	0.0002	0.0002	0.0002	0.0002	0.0002	0.0002	0.0002	0.0002	0.0002	0.0002	0.0002	0.0002	0.0002	0.0002	0.0002	0.0002	0.0002	0.0002	0.0002	0.0002	0.0002	0.0002	0.0002	0.0002	0.0002	0.0002	0.0002	0.0002	0.0002	0.0002	0.0002	0.0002	0.0002	0.0002																																																	
							0.0002	0.0002	0.0002	0.0002	0.0002	0.0002	0.0002	0.0002	0.0002	0.0002	0.0002	0.0002	0.0002	0.0002	0.0002	0.0002	0.0002	0.0002	0.0002	0.0002	0.0002	0.0002	0.0002	0.0002	0.0002	0.0002	0.0002	0.0002	0.0002	0.0002	0.0002	0.0002	0.0002	0.0002	0.0002	0.0002	0.0002	0.0002	0.0002	0.0002	0.0002	0.0002	0.0002	0.0002	0.0002	0.0002	0.0002	0.0002	0.0002																																																	
							0.0002	0.0002	0.0002	0.0002	0.0002	0.0002	0.0002	0.0002	0.0002	0.0002	0.0002	0.0002	0.0002	0.0002	0.0002	0.0002	0.0002	0.0002	0.0002	0.0002	0.0002	0.0002	0.0002	0.0002	0.0002	0.0002	0.0002	0.0002	0.0002	0.0002	0.0002	0.0002	0.0002	0.0002	0.0002	0.0002	0.0002	0.0002	0.0002	0.0002	0.0002	0.0002	0.0002	0.0002	0.0002	0.0002	0.0002	0.0002	0.0002																																																	
							0.0002	0.0002	0.0002	0.0002	0.0002	0.0002	0.0002	0.0002	0.0002	0.0002	0.0002	0.0002	0.0002	0.0002	0.0002	0.0002	0.0002	0.0002	0.0002	0.0002	0.0002	0.0002	0.0002	0.0002	0.0002	0.0002	0.0002	0.0002	0.0002	0.0002	0.0002	0.0002	0.0002	0.0002	0.0002	0.0002	0.0002	0.0002	0.0002	0.0002	0.0002	0.0002	0.0002	0.0002	0.0002	0.0002	0.0002	0.0002	0.0002																																																	
							0.0002	0.0002	0.0002	0.0002	0.0002	0.0002	0.0002	0.0002	0.0002	0.0002	0.0002	0.0002	0.0002	0.0002	0.0002	0.0002	0.0002	0.0002	0.0002	0.0002	0.0002	0.0002	0.0002	0.0002	0.0002	0.0002	0.0002	0.0002	0.0002	0.0002	0.0002	0.0002	0.0002	0.0002	0.0002	0.0002	0.0002	0.0002	0.0002	0.0002	0.0002	0.0002	0.0002	0.0002	0.0002	0.0002	0.0002	0.0002	0.0002																																																	
							0.0002	0.0002	0.0002	0.0002	0.0002	0.0002	0.0002	0.0002	0.0002	0.0002	0.0002	0.0002	0.0002	0.0002	0.0002	0.0002	0.0002	0.0002	0.0002	0.0002	0.0002	0.0002	0.0002	0.0002	0.0002	0.0002	0.0002	0.0002	0.0002	0.0002	0.0002	0.0002	0.0002	0.0002	0.0002	0.0002	0.0002	0.0002	0.0002	0.0002	0.0002	0.0002	0.0002	0.0002	0.0002	0.0002	0.0002	0.0002	0.0002																																																	
							0.0002	0.0002	0.0002	0.0002	0.0002	0.0002	0.0002	0.0002	0.0002	0.0002	0.0002	0.0002	0.0002	0.0002	0.0002	0.0002	0.0002	0.0002	0.0002	0.0002	0.0002	0.0002	0.0002	0.0002	0.0002	0.0002	0.0002	0.0002	0.0002	0.0002	0.0002	0.0002	0.0002	0.0002	0.0002	0.0002	0.0002	0.0002	0.0002	0.0002	0.0002	0.0002	0.0002	0.0002	0.0002	0.0002	0.0002	0.0002	0.0002																																																	
							0.0002	0.0002	0.0002	0.0002	0.0002	0.0002	0.0002	0.0002	0.0002	0.0002	0.0002	0.0002	0.0002	0.0002	0.0002	0.0002	0.0002	0.0002	0.0002	0.0002	0.0002	0.0002	0.0002	0.0002	0.0002	0.0002	0.0002	0.0002	0.0002	0.0002	0.0002	0.0002	0.0002	0.0002	0.0002	0.0002	0.0002	0.0002	0.0002	0.0002	0.0002	0.0002	0.0002	0.0002	0.0002	0.0002	0.0002	0.0002	0.0002											
14	A100Mu2	14	0	100	0	1	0.0002	0.0002	0.0002	0.0002	0.0002	0.0002	0.0002	0.0002	0.0002	0.0002	0.0002	0.0002	0.0002	0.0002	0.0002	0.0002	0.0002	0.0002	0.0002	0.0002	0.0002	0.0002	0.0002	0.0002	0.0002	0.0002	0.0002	0.0002	0.0002	0.0002	0.0002	0.0002	0.0002	0.0002	0.0002	0.0002	0.0002	0.0002	0.0002	0.0002	0.0002	0.0002	0.0002	0.0002	0.0002	0.0002	0.0002	0.0002	0.0002	0.0002	0.0002	0.0002	0.0002	0.0002	0.0002	0.0002	0.0002	0.0002	0.0002	0.0002	0.0002	0.0002	0.0002	0.0002	0.0002	0.0002	0.0002	0.0002	0.0002	0.0002	0.0002	0.0002	0.0002	0.0002	0.0002	0.0002	0.0002	0.0002	0.0002	0.0002	0.0002	0.0002	0.0002	0.0002	0.0002	0.0002	0.0002	0.0002	0.0002	0.0002	0.0002	0.0002	0.0002	0.0002	0.0002	0.0002	0.0002	0.0002	0.0002
							0.0002	0.0002	0.0002	0.0002	0.0002	0.0002	0.0002	0.0002	0.0002	0.0002	0.0002	0.0002	0.0002	0.0002	0.0002	0.0002	0.0002	0.0002	0.0002	0.0002	0.0002	0.0002	0.0002	0.0002	0.0002	0.0002	0.0002	0.0002	0.0002	0.0002	0.0002	0.0002	0.0002	0.0002	0.0002	0.0002	0.0002	0.0002	0.0002	0.0002	0.0002	0.0002	0.0002	0.0002	0.0002	0.0002	0.0002	0.0002	0.0002	0.0002	0.0002	0.0002	0.0002	0.0002	0.0002	0.0002	0.0002	0.0002	0.0002	0.0002	0.0002	0.0002	0.0002	0.0002	0.0002	0.0002	0.0002	0.0002	0.0002	0.0002	0.0002	0.0002	0.0002	0.0002	0.0002	0.0002	0.0002	0.0002	0.0002	0.0002	0.0002	0.0002	0.0002	0.0002	0.0002	0.0002	0.0002	0.0002	0.0002	0.0002	0.0002	0.0002	0.0002	0.0002	0.0002	0.0002	0.0002	0.0002	0.0002
							0.0002	0.0002	0.0002	0.0002	0.0002	0.0002	0.0002	0.0002	0.0002	0.0002	0.0002	0.0002	0.0002	0.0002	0.0002	0.0002	0.0002	0.0002	0.0002	0.0002	0.0002	0.0002	0.0002	0.0002	0.0002	0.0002	0.0002	0.0002	0.0002	0.0002	0.0002	0.0002	0.0002	0.0002	0.0002	0.0002	0.0002	0.0002	0.0002	0.0002	0.0002	0.0002	0.0002	0.0002	0.0002	0.0002	0.0002	0.0002	0.0002	0.0002	0.0002	0.0002	0.0002	0.0002	0.0002	0.0002	0.0002	0.0002	0.0002	0.0002	0.0002	0.0002	0.0002	0.0002	0.0002	0.0002	0.0002	0.0002	0.0002	0.0002	0.0002	0.0002	0.0002	0.0002	0.0002	0.0002	0.0002	0.0002	0.0002	0.0002	0.0002	0.0002	0.0002	0.0002	0.0002	0.0002	0.0002	0.0002	0.0002	0.0002	0.0002	0.0002	0.0002	0.0002	0.0002	0.0002	0.0002	0.0002	0.0002
							0.0002	0.0002	0.0002	0.0002	0.0002	0.0002	0.0002	0.0002	0.0002	0.0002	0.0002	0.0002	0.0002	0.0002	0.0002	0.0002	0.0002	0.0002	0.0002	0.0002	0.0002	0.0002	0.0002	0.0002	0.0002	0.0002	0.0002	0.0002	0.0002	0.0002	0.0002	0.0002	0.0002	0.0002	0.0002	0.0002	0.0002	0.0002	0.0002	0.0002	0.0002	0.0002	0.0002	0.0002	0.0002	0.0002	0.0002	0.0002	0.0002	0.0002	0.0002	0.0002	0.0002	0.0002	0.0002	0.0002	0.0002	0.0002	0.0002	0.0002	0.0002	0.0002	0.0002	0.0002	0.0002	0.0002	0.0002	0.0002	0.0002	0.0002	0.0002	0.0002	0.0002	0.0002	0.0002	0.0002	0.0002	0.0002	0.0002	0.0002	0.0002	0.0002	0.0002	0.0002	0.0002	0.0002	0.0002	0.0002	0.0002	0.0002	0.0002	0.0002	0.0002	0.0002	0.0002	0.0002	0.0002	0.0002	0.0002
							0.0002	0.0002	0.0002	0.0002	0.0002	0.0002	0.0002	0.0002	0.0002	0.0002	0.0002	0.0002	0.0002	0.0002	0.0002	0.0002	0.0002	0.0002	0.0002	0.0002	0.0002	0.0002	0.0002	0.0002	0.0002	0.0002	0.0002	0.0002	0.0002	0.0002	0.0002	0.0002	0.0002	0.0002	0.0002	0.0002	0.0002	0.0002	0.0002	0.0002	0.0002	0.0002	0.0002	0.0002	0.0002	0.0002	0.0002	0.0002	0.0002	0.0002	0.0002	0.0002	0.0002	0.0002	0.0002	0.0002	0.0002	0.0002	0.0002	0.0002	0.0002	0.0002	0.0002	0.0002	0.0002	0.0002	0.0002	0.0002	0.0002	0.0002	0.0002	0.0002	0.0002	0.0002	0.0002	0.0002	0.0002	0.0002	0.0002	0.0002	0.0002	0.0002	0.0002	0.0002	0.0002	0.0002	0.0002	0.0002	0.0002	0.0002	0.0002	0.0002	0.0002	0.0002	0.0002	0.0002	0.0002	0.0002	0.0002
							0.0002	0.0002	0.0002	0.0002	0.0002	0.0002	0.0002	0.0002	0.0002	0.0002	0.0002	0.0002	0.0002	0.0002	0.0002	0.0002	0.0002	0.0002	0.0002	0.0002	0.0002	0.0002	0.0002	0.0002	0.0002	0.0002	0.0002	0.0002	0.0002	0.0002	0.0002	0.0002	0.0002	0.0002	0.0002	0.0002	0.0002	0.0002	0.0002	0.0002	0.0002	0.0002	0.0002	0.0002	0.0002	0.0002	0.0002	0.0002	0.0002	0.0002	0.0002	0.0002	0.0002	0.0002	0.0002	0.0002	0.0002	0.0002	0.0002	0.0002	0.0002	0.0002	0.0002	0.0002	0.0002	0.0002	0.0002	0.0002	0.0002	0.0002	0.0002	0.0002	0.0002	0.0002	0.0002	0.0002	0.0002	0.0002	0.0002	0.0002	0.0002	0.0002	0.0002	0.0002	0.0002	0.0002	0.0002	0.0002	0.0002	0.0002	0.0002	0.0002	0.0002	0.0002	0.0002	0.0002	0.0002	0.0002	0.0002
							0.0002	0.0002	0.0002	0.0002	0.0002	0.0002	0.0002	0.0002	0.0002	0.0002	0.0002	0.0002	0.0002	0.0002	0.0002	0.0002	0.0002	0.0002	0.0002	0.0002	0.0002	0.0002	0.0002	0.0002	0.0002	0.0002	0.0002	0.0002	0.0002	0.0002	0.0002	0.0002	0.0002	0.0002	0.0002	0.0002	0.0002	0.0002	0.0002	0.0002	0.0002	0.0002	0.0002	0.0002	0.0002	0.0002	0.0002	0.0002	0.0002	0.0002	0.0002	0.0002	0.0002	0.0002	0.0002	0.0002	0.0002	0.0002	0.0002	0.0002	0.0002	0.0002	0.0002	0.0002	0.0002	0.0002	0.0002	0.0002	0.0002	0.0002	0.0002	0.0002	0.0002	0.0002	0.0002	0.0002	0.0002	0.0002	0.0002	0.0002	0.0002	0.0002	0.0002	0.0002	0.0002	0.0002	0.0002	0.0002	0.0002	0.0002	0.0002	0.0002	0.0002	0.0002	0.0002	0.0002	0.0002	0.0002	0.0002
							0.0002	0.0002	0.0002	0.0002	0.0002	0.0002	0.0002	0.0002	0.0002	0.0002	0.0002	0.0002	0.0002	0.0002	0.0002	0.0002	0.0002	0.0002	0.0002	0.0002	0.0002	0.0002	0.0002	0.0002	0.0002	0.0002	0.0002	0.0002	0.0002	0.0002	0.0002	0.0002	0.0002	0.0002	0.0002	0.0002	0.0002	0.0002	0.0002	0.0002	0.0002	0.0002	0.0002	0.0002	0.0002	0.0002	0.0002	0.0002	0.0002	0.0002	0.0002	0.0002	0.0002	0.0002	0.0002	0.0002	0.0002	0.0002	0.0002	0.0002	0.0002	0.0002	0.0002	0.0002	0.0002	0.0002	0.0002	0.0002	0.0002	0.0002	0.0002	0.0002	0.0002	0.0002	0.0002	0.0002	0.0002	0.0002	0.0002	0.0002	0.0002	0.0002	0.0002	0.0002	0.0002	0.0002	0.0002	0.0002	0.0002	0.0002	0.0002	0.0002	0.0002	0.0002	0.0002	0.0002	0.0002	0.0002	0.0002
							0.0002	0.0002	0.0002	0.0002	0.0002	0.0002	0.0002	0.0002	0.0002	0.0002	0.0002	0.0002	0.0002	0.0002	0.0002	0.0002	0.0002	0.0002	0.0002	0.0002	0.0002	0.0002	0.0002	0.0002	0.0002	0.0002	0.0002	0.0002	0.0002	0.0002	0.0002	0.0002	0.0002	0.0002	0.0002	0.0002	0.0002	0.0002	0.0002	0.0002	0.0002	0.0002	0.0002	0.0002	0.0002	0.0002	0.0002	0.0002	0.0002	0.0002	0.0002	0.0002	0.0002	0.0002	0.0002	0.0002	0.0002	0.0002	0.0002	0.0002	0.0002	0.0002	0.0002	0.0002	0.0002	0.0002	0.0002	0.0002	0.0002	0.0002	0.0002	0.0002	0.0002	0.0002	0.0002	0.0002	0.0002	0.0002	0.0002	0.0002	0.0002	0.0002	0.0002	0.0002	0.0002	0.0002	0.0002	0.0002	0.0002	0.0002	0.0002	0.0002	0.0002	0.0002	0.0002	0.0002	0.0002	0.0002	0.0002
							0.0002	0.0002	0.0002	0.0002	0.0002	0.0002	0.0002	0.0002	0.0002	0.0002	0.0002	0.0002	0.0002	0.0002	0.0002	0.0002	0.0002	0.0002	0.0002	0.0002	0.0002	0.0002	0.0002	0.0002	0.0002	0.0002	0.0002	0.0002	0.0002	0.0002	0.0002	0.0002	0.0002	0.0002	0.0002	0.0002	0.0002	0.0002	0.0002	0.0002	0.0002	0.0002	0.0002	0.0002	0.0002	0.0002	0.0002	0.0002	0.0002	0.0002	0.0002	0.0002	0.0002	0.0002	0.0002	0.0002	0.0002	0.0002	0.0002	0.0002	0.0002	0.0002	0.0002	0.0002	0.0002	0.0002	0.0002	0.0002	0.0002	0.0002	0.0002	0.0002	0.0002	0.0002	0.0002	0.0002	0.0002	0.0002	0.0002	0.0002	0.0002	0.0002	0.0002	0.0002	0.0002	0.0002	0.0002	0.0002	0.0002	0.0002	0.0002	0.0002	0.0002	0.0002	0.0002	0.0002	0.0002	0.0002	0.0002
							0.0002	0.0002	0.0002	0.0002	0.0002	0.0002	0.0002	0.0002	0.0002	0.0002	0.0002	0.0002	0.0002	0.0002	0.0002	0.0002	0.0002	0.0002	0.0002	0.0002	0.0002	0.0002	0.0002	0.0002	0.0002	0.0002	0.0002	0.0002	0.0002	0.0002	0.0002	0.0002	0.0002	0.0002	0.0002	0.0002	0.0002	0.0002	0.0002	0.0002	0.0002	0.0002	0.0002	0.0002	0.0002	0.0002	0.0002	0.0002	0.0002	0.0002	0.0002	0.0002	0.0002	0.0002	0.0002	0.0002	0.0002	0.0002	0.0002	0.0002	0.0002	0.0002	0.0002	0.0002	0.0002	0.0002	0.0002	0.0002	0.0002	0.0002	0.0002	0.0002	0.0002	0.0002	0.0002	0.0002	0.0002	0.0002	0.0002	0.0002	0.0002	0.0002	0.0002	0.0002	0.0002	0.0002	0.0002	0.0002	0.0002	0.0002	0.0002	0.0002	0.0002	0.0002	0.0002	0.0002	0.0002	0.0002	0.0002
							0.0002	0.0002	0.0002	0.0002	0.0002	0.0002	0.0002	0.0002	0.0002	0.0002	0.0002	0.0002	0.0002	0.0002	0.0002	0.0002	0.0002	0.0002	0.0002	0.0002	0.0002	0.0002	0.0002	0.0002	0.0002	0.0002	0.0002	0.0002	0.0002	0.0002	0.0002	0.0002	0.0002	0.0002	0.0002	0.0002	0.0002	0.0002	0.0002	0.0002	0.0002	0.0002	0.0002	0.0002	0.0002	0.0002	0.0002	0.0002	0.0002	0.0002	0.0002	0.0002	0.0002	0.0002	0.0002	0.0002	0.0002	0.0002	0.0002	0.0002	0.0002	0.0002	0.0002	0.0002	0.0002	0.0002	0.0002	0.0002	0.0002	0.0002	0.0002	0.0002	0.0002	0.0002	0.0002	0.0002	0.0002	0.0002	0.0002	0.0002	0.0002	0.0002	0.0002	0.0002	0.0002	0.0002	0.0002	0.0002	0.0002	0.0002	0.0002	0.0002	0.0002	0.0002	0.0002	0.0002	0.0002	0.0002	0.0002
							0.0002	0.0002	0.0002	0.0002	0.0002	0.0002	0.0002	0.0002	0.0002	0.0002	0.0002	0.0002	0.0002	0.0002	0.0002	0.0002	0.0002	0.0002	0.0002	0.0002	0.0002	0.0002	0.0002	0.0002	0.0002	0.0002	0.0002	0.0002	0.0002	0.0002	0.0002	0.0002	0.0002	0.0002	0.0002	0.0002	0.0002	0.0002	0.0002	0.0002	0.0002	0.0002	0.0002	0.0002	0.0002	0.0002	0.0002	0.0002	0.0002	0.0002	0.0002	0.0002	0.0002	0.0002	0.0002	0.0002	0.0002	0.0002	0.0002	0.0002	0.0002	0.0002	0.0002	0.0002	0.0002	0.0002	0.0002	0.0002	0.0002	0.0002	0.0002	0.0002	0.0002	0.0002	0.0002	0.0002	0.0002	0.0002	0.0002	0.0002	0.0002	0.0002	0.0002	0.0002	0.0002	0.0002	0.0002	0.0002	0.0002	0.0002	0.0002	0.0002	0.0002	0.0002	0.0002	0.0002	0.0002	0.0002	0.0002
							0.0002	0.0002	0.0002	0.0002	0.0002	0.0002	0.0002	0.0002	0.0002	0.0002	0.0002	0.0002	0.0002	0.0002	0.0002	0.0002	0.0002	0.0002	0.0002	0.0002	0.0002	0.0002	0.0002	0.0002	0.0002	0.0002	0.0002	0.0002	0.0002	0.0002	0.0002	0.0002	0.0002	0.0002	0.0002	0.0002	0.0002	0.0002	0.0002	0.0002	0.0002	0.0002	0.0002	0.0002	0.0002	0.0002	0.0002	0.0002	0.0002	0.0002	0.0002	0.0002	0.0002	0.0002	0.0002	0.0002	0.0002	0.0002	0.0002	0.0002	0.0002	0.0002	0.0002	0.0002	0.0002	0.0002	0.0002	0.0002	0.0002	0.0002	0.0002	0.0002	0.0002	0.0002	0.0002	0.0002	0.0002	0.0002	0.0002	0.0002	0.0002	0.0002	0.0002	0.0002	0.0002	0.0002	0.0002	0.0002	0.0002	0.0002	0.0002	0.0002	0.0002	0.0002	0.0002	0.0002	0.0002	0.0002	0.0002
							0.0002	0.0002	0.0002	0.0002	0.0002	0.0002	0.0002	0.0002	0.0002	0.0002	0.0002	0.0002	0.0002	0.0002	0.0002	0.0002	0.0002	0.0002	0.0002	0.0002	0.0002	0.0002	0.0002	0.0002	0.0002	0.0002	0.0002	0.0002	0.0002	0.0002	0.0002	0.0002	0.0002	0.0002	0.0002	0.0002	0.0002	0.0002	0.0002	0.0002	0.0002	0.0002	0.0002	0.0002	0.0002	0.0002	0.0002	0.0002	0.0002	0.0002	0.0002	0.0002	0.0002	0.0002	0.0002	0.0002	0.0002	0.0002	0.0002	0.0002	0.0002	0.0002	0.0002	0.0002	0.0002	0.0002	0.0002	0.0002	0.0002	0.0002	0.0002	0.0002	0.0002	0.0002	0.0002	0.0002	0.0002	0.0002	0.0002	0.0002	0.0002	0.0002	0.0002	0.0002	0.0002	0.0002	0.0002	0.0002	0.0002	0.0002	0.0002	0.0002	0.0002	0.0002	0.0002	0.0002	0.0002	0.0002	0.0002
							0.0002	0.0002	0.0002	0.0002	0.0002	0.0002	0.0002	0.0002	0.0002	0.0002	0.0002	0.0002	0.0002	0.0002	0.0002	0.0002	0.0002	0.0002	0.0002	0.0002	0.0002	0.0002	0.0002	0.0002	0.0002	0.0002	0.0002	0.0002	0.0002	0.0002	0.0002	0.0002	0.0002	0.0002	0.0002	0.0002	0.0002	0.0002	0.0002	0.0002	0.0002	0.0002	0.0002	0.0002	0.0002	0.0002	0.0002	0.0002	0.0002	0.0002	0.0002	0.0002	0.0002	0.0002	0.0002	0.0002	0.0002	0.0002	0.0002	0.0002	0.0002	0.0002	0.0002	0.0002	0.0002	0.0002	0.0002	0.0002	0.0002	0.0002	0.0002	0.0002	0.0002	0.0002	0.0002	0.0002	0.0002	0.0002	0.0002	0.0002	0.0002	0.0002	0.0002	0.0002	0.0002	0.0002	0.0002	0.0002	0.0002	0.0002	0.0002	0.0002	0.0002	0.0002	0.0002	0.0002	0.0002	0.0002	0.0002
							0.0002	0.0002	0.0002	0.0002	0.0002	0.0002	0.0002	0.0002	0.0002	0.0002	0.0002	0.0002	0.0002	0.0002	0.0002	0.0002	0.0002	0.0002	0.0002	0.0002	0.0002	0.0002	0.0002	0.0002	0.0002	0.0002	0.0002	0.0002	0.0002	0.0002	0.0002	0.0002	0.0002	0.0002	0.0002	0.0002	0.0002	0.0002	0.0002	0.0002	0.0002	0.0002	0.0002	0.0002	0.0002	0.0002	0.0002	0.0002	0.0002	0.0002	0.0002	0.0002	0.0002	0.0002	0.0002	0.0002	0.0002	0.0002	0.0002	0.0002	0.0002	0.0002	0.0002	0.0002	0.0002	0.0002	0.0002	0.0002	0.0002	0.0002	0.0002	0.0002	0.0002	0.0002	0.0002	0.0002	0.0002	0.0002	0.0002	0.0002	0.0002	0.0002	0.0002	0.0002	0.0002	0.0002	0.0002	0.0002	0.0002	0.0002	0.0002	0.0002	0.0002	0.0002	0.0002	0.0002	0.0002	0.0002	0.0002
							0.0002	0.0002	0.0002	0.0002	0.0002	0.0002	0.0002	0.0002	0.0002	0.0002	0.0002	0.0002	0.0002	0.0002	0.0002	0.0002	0.0002	0.0002	0.0002	0.0002	0.0002	0.0002	0.0002	0.0002	0.0002	0.0002	0.0002	0.0002	0.0002	0.0002	0.0002	0.0002	0.0002	0.0002	0.0002	0.0002	0.0002	0.0002	0.0002	0.0002	0.0002	0.0002	0.0002	0.0002	0.0002	0.0002	0.0002	0.0002	0.0002	0.0002	0.0002	0.0002	0.0002	0.0002	0.0002	0.0002	0.0002	0.0002	0.0002	0.0002	0.0002	0.0002	0.0002	0.0002	0.0002	0.0002	0.0002	0.0002	0.0002	0.0002	0.0002	0.0002	0.0002	0.0002	0.0002	0.0002	0.0002	0.0002	0.0002	0.0002	0.0002	0.0002	0.0002	0.0002	0.0002	0.0002	0.0002	0.0002	0.0002	0.0002	0.0002	0.0002	0.0002	0.0002	0.0002	0.0002	0.0002	0.0002	0.0002
							0.0002	0.0002	0.0002	0.0002	0.0002	0.0002	0.0002	0.0002	0.0002	0.0002	0.0002	0.0002	0.0002	0.0002	0.0002	0.0002	0.0002	0.0002	0.0002	0.0002	0.0002	0.0002	0.0002	0.0002	0.0002	0.0002	0.0002	0.0002	0.0002	0.0002	0.0002	0.0002	0.0002	0.0002	0.0002	0.0002	0.0002	0.0002	0.0002	0.0002	0.0002	0.0002	0.0002	0.0002	0.0002	0.0002	0.0002	0.0002	0.0002	0.0002	0.0002	0.0002	0.0002	0.0002	0.0002	0.0002	0.0002	0.0002	0.0002	0.0002	0.0002	0.0002	0.0002	0.0002	0.0002	0.0002	0.0002	0.0002	0.0002	0.0002	0.0002	0.0002	0.0002	0.0002	0.0002	0.0002	0.0002	0.0002	0.0002	0.0002	0.0002	0.0002	0.0002	0.0002	0.0002	0.0002	0.0002	0.0002	0.0002	0.0002	0.0002	0.0002	0.0002	0.0002	0.0002	0.0002	0.0002	0.0002	0.0002
							0.0002	0.0002	0.0002	0.0002	0.0002	0.0002	0.0002	0.0002	0.0002	0.0002	0.0002	0.0002	0.0002	0.0002	0.0002	0.0002	0.0002	0.0002	0.0002	0.0002	0.0002	0.0002	0.0002	0.0002	0.0002	0.0002	0.0002	0.0002	0.0002	0.0002	0.0002	0.0002	0.0002	0.0002	0.0002	0.0002	0.0002	0.0002	0.0002	0.0002	0.0002	0.0002	0.0002	0.0002	0.0002	0.0002	0.0002	0.0002	0.0002	0.0002	0.0002	0.0002	0.0002	0.0002	0.0002	0.0002	0.0002	0.0002	0.0002	0.0002	0.0002	0.0002	0.0002	0.0002	0.0002	0.0002	0.0002	0.0002	0.0002	0.0002	0.0002	0.0002	0.0002	0.0002	0.0002	0.0002	0.0002	0.0002	0.0002	0.0002	0.0002	0.0002	0.0002	0.0002	0.0002	0.0002	0.0002	0.0002	0.0002	0.0002	0.0002	0.0002	0.0002	0.0002	0.0002	0.0002	0.0002	0.0002	0.0002
							0.0002	0.0002	0.0002	0.0002	0.0002	0.0002	0.0002	0.0002	0.0002	0.0002	0.0002	0.0002	0.0002	0.0002	0.0002	0.0002	0.0002	0.0002	0.0002	0.0002	0.0002	0.0002	0.0002	0.0002	0.0002	0.0002	0.0002	0.0002	0.0002	0.0002	0.0002	0.0002	0.0002	0.0002	0.0002	0.0002	0.0002	0.0002	0.0002	0.0002	0.0002	0.0002	0.0002	0.0002	0.0002	0.0002	0.0002	0.0002	0.0002	0.0002	0.0002	0.0002	0.0002	0.0002	0.0002	0.0002	0.0002	0.0002	0.0002	0.0002	0.0002	0.0002	0.0002	0.0002	0.0002	0.0002	0.0002	0.0002	0.0002	0.0002	0.0002	0.0002	0.0002	0.0002	0.0002	0.0002	0.0002	0.0002	0.0002	0.0002	0.0002	0.0002	0.0002	0.0002	0.0002	0.0002	0.0002	0.0002	0.0002	0.0002	0.0002	0.0002	0.0002	0.0002	0.0002	0.0002	0.0002	0.0002	0.0002
							0.0002	0.0002	0.0002	0.0002	0.0002	0.0002	0.0002	0.0002	0.0002	0.0002	0.0002	0.0002	0.0002	0.0002	0.0002	0.0002	0.0002	0.0002	0.0002	0.0002	0.0002	0.0002	0.0002	0.0002	0.0002	0.0002	0.0002	0.0002	0.0002	0.0002	0.0002	0.0002	0.0002	0.0002	0.0002	0.0002	0.0002	0.0002	0.0002	0.0002	0.0002	0.0002	0.0002	0.0002	0.0002	0.0002	0.0002	0.0002	0.0002	0.0002	0.0002	0.0002	0.0002	0.0002	0.0002	0.0002	0.0002	0.0002	0.0002	0.0002	0.0002	0.0002	0.0002	0.0002	0.0002	0.0002	0.0002	0.0002	0.0002	0.0002	0.0002	0.0002	0.0002	0.0002	0.0002	0.0002	0.0002	0.0002	0.0002	0.0002	0.0002	0.0002	0.0002	0.0002	0.0002	0.0002	0.0002	0.0002	0.0002	0.0002	0.0002	0.0002	0.0002	0.0002	0.0002	0.0002	0.0002	0.0002	0.0002
							0.0002	0.0002	0.0002	0.0002	0.0002	0.0002	0.0002	0.0002	0.0002	0.0002	0.0002	0.0002	0.0002	0.0002	0.0002	0.0002	0.0002	0.0002	0.0002	0.0002	0.0002	0.0002	0.0002	0.0002	0.0002	0.0002	0.0002	0.0002	0.0002	0.0002	0.0002	0.0002	0.0002	0.0002	0.0002	0.0002	0.0002	0.0002	0.0002	0.0002	0.0002	0.0002	0.0002	0.0002	0.0002	0.0002	0.0002	0.0002	0.0002	0.0002	0.0002	0.0002	0.0002	0.0002	0.0002	0.0002	0.0002	0.0002	0.0002	0.0002	0.0002	0.0002	0.0002	0.0002	0.0002	0.0002	0.0002	0.0002	0.0002	0.0002	0.0002	0.0002	0.0002	0.0002	0.0002	0.0002	0.0002	0.0002	0.0002	0.0002	0.0002	0.0002	0.0002	0.0002	0.0002	0.0002	0.0002	0.0002	0.0002	0.0002	0.0002	0.0002	0.0002	0.0002	0.0002	0.0002	0.0002	0.0002	0.0002
							0.0002	0.0002	0.0002	0.0002	0.0002	0.0002	0.0002	0.0002	0.0002	0.0002	0.0002	0.0002	0.0002	0.0002	0.0002	0.0002	0.0002	0.0002	0.0002	0.0002	0.0002	0.0002	0.0002	0.0002	0.0002	0.0002	0.0002	0.0002	0.0002	0.0002	0.0002	0.0002	0.0002	0.0002	0.0002	0.0002	0.0002	0.0002	0.0002	0.0002	0.0002	0.0002	0.0002	0.0002	0.0002	0.0002	0.0002	0.0002	0.0002	0.0002	0.0002	0.0002	0.0002	0.0002	0.0002	0.0002	0.0002	0.0002	0.0002	0.0002	0.0002	0.0002	0.0002	0.0002	0.0002	0.0002	0.0002	0.0002	0.0002	0.0002	0.0002	0.0002	0.0002	0.0002	0.0002	0.0002	0.0002	0.0002	0.0002	0.0002	0.0002	0.0002	0.0002	0.0002	0.0002	0.0002	0.0002	0.0002	0.0002	0.0002	0.0002	0.0002	0.0002	0.0002	0.0002	0.0002	0.0002	0.0002	0.0002
							0.0002	0.0002	0.0002	0.0002	0.0002	0.0002	0.0002	0.0002	0.0002	0.0002	0.0002	0.0002	0.0002	0.0002	0.0002	0.0002	0.0002	0.0002	0.0002	0.0002	0.0002	0.0002	0.0002	0.0002	0.0002	0.0002	0.0002	0.0002	0.0002	0.0002	0.0002	0.0002	0.0002	0.0002	0.0002	0.0002	0.0002	0.0002	0.0002	0.0002	0.0002	0.0002	0.0002	0.0002	0.0002	0.0002	0.0002	0.0002	0.0002	0.0002	0.0002	0.0002	0.0002	0.0002	0.0002	0.0002	0.0002	0.0002	0.0002	0.0002	0.0002	0.0002	0.0002	0.0002	0.0002	0.0002	0.0002	0.0002	0.0002	0.0002	0.0002	0.0002	0.0002	0.0002	0.0002	0.0002	0.0002	0.0002	0.0002	0.0002	0.0002	0.0002	0.0002	0.0002	0.0002	0.0002	0.0002	0.0002	0.0002	0.0002	0.0002	0.0002	0.0002	0.0002	0.0002	0.0002	0.0002	0.0002	0.0002
							0.0002	0.0002	0.0002	0.0002	0.0002	0.0002	0.0002	0.0002	0.0002	0.0002	0.0002	0.0002	0.0002	0.0002	0.0002	0.0002	0.0002	0.0002	0.0002	0.0002	0.0002	0.0002	0.0002	0.0002	0.0002	0.0002	0.0002	0.0002	0.0002	0.0002	0.0002	0.0002	0.0002	0.0002	0.0002	0.0002	0.0002	0.0002	0.0002	0.0002	0.0002	0.0002	0.0002	0.0002	0.0002	0.0002	0.0002	0.0002	0.0002	0.0002	0.0002	0.0002	0.0002	0.0002	0.0002	0.0002	0.0002	0.0002	0.0002	0.0002	0.0002	0.0002	0.0002	0.0002	0.0002	0.0002	0.0002	0.0002	0.0002	0.0002	0.0002	0.0002	0.0002	0.0002	0.0002	0.0002	0.0002	0.0002	0.0002	0.0002	0.0002	0.0002	0.0002	0.0002	0.0002	0.0002	0.0002	0.0002	0.0002	0.0002	0.0002	0.0002	0.0002	0.0002	0.0002	0.0002	0.0002	0.0002	0.0002
							0.0002	0.0002	0.0002	0.0002	0.0002	0.0002	0.0002	0.0002	0.0002	0.0002	0.0002	0.0002	0.0002	0.0002	0.0002	0.0002	0.0002	0.0002	0.0002	0.0002	0.0002	0.0002	0.0002	0.0002	0.0002	0.0002	0.0002	0.0002	0.0002	0.0002	0.0002	0.0002	0.0002	0.0002	0.0002	0.0002	0.0002	0.0002	0.0002	0.0002	0.0002	0.0002	0.0002	0.0002	0.0002	0.0002	0.0002	0.0002	0.0002	0.0002	0.0002	0.0002	0.0002	0.0002	0.0002	0.0002	0.0002	0.0002	0.0002	0.0002	0.0002	0.0002	0.0002	0.0002	0.0002	0.0002	0.0002	0.0002	0.0002	0.0002	0.0002	0.0002	0.0002	0.0002	0.0002	0.0002	0.0002	0.0002	0.0002	0.0002	0.0002	0.0002	0.0002	0.0002	0.0002	0.0002	0.0002	0.0002	0.0002	0.0002	0.0002	0.0002	0.0002	0.0002	0.0002	0.0002	0.0002	0.0002	0.0002
							0.0002	0.0002	0.0002	0.0002	0.0002	0.0002	0.0002	0.0002	0.0002	0.0002	0.0002	0.0002	0.0002	0.0002	0.0002	0.0002	0.0002	0.0002	0.0002	0.0002	0.0002	0.0002	0.0002	0.0002	0.0002	0.0002	0.0002	0.0002	0.0002	0.0002	0.0002	0.0002	0.0002	0.0002	0.0002	0.0002	0.0002	0.0002	0.0002	0.0002	0.0002	0.0002	0.0002	0.0002	0.0002	0.0002	0.0002	0.0002	0.0002	0.0002	0.0002	0.0002	0.0002	0.0002	0.0002	0.0002	0.0002	0.0002	0.0002	0.0002	0.0002	0.0002	0.0002	0.0002	0.0002	0.0002	0.0002	0.0002	0.0002	0.0002	0.0002	0.0002	0.0002	0.0002	0.0002	0.0002	0.0002	0.0002	0.0002	0.0002	0.0002	0.0002	0.0002	0.0002	0.0002	0.0002	0.0002	0.0002	0.0002	0.0002	0.0002	0.0002	0.0002	0.0002	0.0002	0.0002	0.0002	0.0002	0.0002
							0.0002	0.0002	0.0002	0.0002	0.0002	0.0002	0.0002	0.0002	0.0002	0.0002	0.0002	0.0002	0.0002	0.0002	0.0002	0.0002	0.0002	0.0002	0.0002	0.0002	0.0002	0.0002	0.0002	0.0002	0.0002	0.0002	0.0002	0.0002	0.0002	0.0002	0.0002	0.0002	0.0002	0.0002	0.0002	0.0002	0.0002	0.0002	0.0002	0.0002	0.0002	0.0002	0.0002	0.0002	0.0002	0.0002	0.0002	0.0002	0.0002	0.0002	0.0002	0.0002	0.0002	0.0002	0.0002	0.0002	0.0002	0.0002	0.0002	0.0002	0.0002	0.0002	0.0002	0.0002	0.0002	0.0002	0.0002	0.0002	0.0002	0.0002	0.0002	0.0002	0.0002	0.0002	0.0002	0.0002	0.0002	0.0002	0.0002	0.0002	0.0002	0.0002	0.0002	0.0002	0.0002	0.0002	0.0002	0.0002	0.0002	0.0002	0.0002	0.0002	0.0002	0.0002	0.0002	0.0002	0.0002	0.0002	0.0002
							0.0002	0.0002	0.0002	0.0002	0.0002	0.0002	0.0002	0.0002	0.0002	0.0002	0.0002	0.0002	0.0002	0.0002	0.0002	0.0002	0.0002	0.0002	0.0002	0.0002	0.0002	0.0002	0.0002	0.0002	0.0002	0.0002	0.0002	0.0002	0.0002	0.0002	0.0002	0.0002	0.0002	0.0002	0.0002	0.0002	0.0002	0.0002	0.0002	0.0002	0.0002	0.0002	0.0002	0.0002	0.0002	0.0002	0.0002	0.0002	0.0002	0.0002	0.0002	0.0002	0.0002	0.0002	0.0002	0.0002	0.0002	0.0002	0.0002	0.0002	0.0002	0.0002	0.0002	0.0002	0.0002	0.0002	0.0002	0.0002	0.0002	0.0002	0.0002	0.0002	0.0002	0.0002	0.0002	0.0002	0.0002	0.0002	0.0002	0.0002	0.0002	0.0002	0.0002	0.0002	0.0002	0.0002	0.0002	0.0002	0.0002	0.0002	0.0002	0.0002	0.0002	0.0002	0.0002	0.0002	0.0002	0.0002	0.0002
							0.0002	0.0002	0.0002	0.0002	0.0002	0.0002	0.0002	0.0002	0.0002	0.0002	0.0002	0.0002	0.0002	0.0002	0.0002	0.0002	0.0002	0.0002	0.0002	0.0002	0.0002	0.0002	0.0002	0.0002	0.0002	0.0002	0.0002	0.0002	0.0002	0.0002	0.0002	0.0002	0.0002	0.0002	0.0002	0.0002	0.0002	0.0002	0.0002	0.0002	0.0002	0.0002	0.0002	0.0002	0.0002	0.0002	0.0002	0.0002	0.0002	0.0002	0.0002	0.0002	0.0002	0.0002	0.0002	0.0002	0.0002	0.0002	0.0002	0.0002	0.0002	0.0002	0.0002	0.0002	0.0002	0.0002	0.0002	0.0002	0.0002	0.0002	0.0002	0.0002	0.0002	0.0002	0.0002	0.0002	0.0002	0.0002	0.0002	0.0002	0.0002	0.0002	0.0002	0.0002	0.0002	0.0002	0.0002	0.0002	0.0002	0.0002	0.0002	0.0002	0.0002	0.0002	0.0002	0.0002	0.0002	0.0002	0.0002
							0.0002	0.0002	0.0002	0.0002	0.0002	0.0002	0.0002	0.0002	0.0002	0.0002	0.0002	0.0002	0.0002	0.0002	0.0002	0.0002	0.0002	0.0002	0.0002	0.0002	0.0002	0.0002	0.0002	0.0002	0.0002	0.0002	0.0002	0.0002	0.0002	0.0002	0.0002	0.0002	0.0002	0.0002	0.0002	0.0002	0.0002	0.0002	0.0002	0.0002	0.0002	0.0002	0.0002	0.0002	0.0002	0.0002	0.0002	0.0002	0.0002	0.0002	0.0002	0.0002	0.0002	0.0002	0.0002	0.0002	0.0002	0.0002	0.0002	0.0002	0.0002	0.0002	0.0002	0.0002	0.0002	0.0002	0.0002	0.0002	0.0002	0.0002	0.0002	0.0002	0.0002	0.0002	0.0002	0.0002	0.0002	0.0002	0.0002	0.0002	0.0002	0.0002	0.0002	0.0002	0.0002	0.0002	0.0002	0.0002	0.0002	0.0002	0.0002	0.0002	0.0002	0.0002	0.0002	0.0002	0.0002	0.0002	0.0002
							0.0002	0.0002	0.0002	0.0002	0.0002	0.0002	0.0002	0.0002	0.0002	0.0002	0.0002	0.0002	0.0002	0.0002	0.0002	0.0002	0.0002	0.0002	0.0002	0.0002	0.0002	0.0002	0.0002	0.0002	0.0002	0.0002	0.0002	0.0002	0.0002	0.0002	0.0002	0.0002	0.0002	0.0002	0.0002	0.0002	0.0002	0.0002	0.0002	0.0002	0.0002	0.0002	0.0002	0.0002	0.0002	0.0002	0.0002	0.0002	0.0002	0.0002	0.0002	0.0002	0.0002	0.0002	0.0002	0.0002	0.0002	0.0002	0.0002	0.0002	0.0002	0.0002	0.0002	0.0002	0.0002	0.0002	0.0002	0.0002	0.0002	0.0002	0.0002	0.0002	0.0002	0.0002	0.0002	0.0002	0.0002	0.0002	0.0002	0.0002	0.0002	0.0002	0.0002	0.0002	0.0002	0.0002	0.0002	0.0002	0.0002	0.0002	0.0002	0.0002	0.0002	0.0002	0.0002	0.0002	0.0002	0.0002	0.0002
							0.0002	0.0002	0.0002	0.0002	0.0002	0.0002	0.0002	0.0002	0.0002	0.0002	0.0002	0.0002	0.0002	0.0002	0.0002	0.0002	0.0002	0.0002	0.0002	0.0002	0.0002	0.0002	0.0002	0.0002	0.0002	0.0002	0.0002	0.0002	0.0002	0.0002	0.0002	0.0002	0.0002	0.0002	0.0002	0.0002	0.0002	0.0002	0.0002	0.0002	0.0002	0.0002	0.0002	0.0002	0.0002	0.0002	0.0002	0.0002	0.0002	0.0002	0.0002	0.0002	0.0002	0.0002	0.0002	0.0002	0.0002	0.0002	0.0002	0.0002	0.0002	0.0002	0.0002	0.0002	0.0002	0.0002	0.0002	0.0002	0.0002	0.0002	0.0002	0.0002	0.0002	0.0002	0.0002	0.0002	0.0002	0.0002	0.0002	0.0002	0.0002	0.0002	0.0002	0.0002	0.0002	0.0002	0.0002	0.0002	0.0002	0.0002	0.0002	0.0002	0.0002	0.0002	0.0002	0.0002	0.0002	0.0002	0.0002
							0.0002	0.0002	0.0002	0.0002	0.0002	0.0002	0.0002	0.0002	0.0002	0.0002	0.0002	0.0002	0.0002	0.0002	0.0002	0.0002	0.0002	0.0002	0.0002	0.0002	0.0002	0.0002	0.0002	0.0002	0.0002	0.0002	0.0002	0.0002	0.0002	0.0002	0.0002	0.0002	0.0002	0.0002	0.0002	0.0002	0.0002	0.0002	0.0002	0.0002	0.0002	0.0002	0.0002	0.0002	0.0002	0.0002	0.0002	0.0002	0.0002	0.0002	0.0002	0.0002	0.0002	0.0002	0.0002	0.0002	0.0002	0.0002	0.0002	0.0002	0.0002	0.0002	0.0002	0.0002	0.0002	0.0002	0.0002	0.0002	0.0002	0.0002	0.0002	0.0002	0.0002	0.0002	0.0002	0.0002	0.0002	0.0002	0.0002	0.0002	0.0002	0.0002	0.0002	0.0002	0.0002	0.0002	0.0002	0.0002	0.0002	0.0002	0.0002	0.0002	0.0002	0.0002	0.0002	0.0002	0.0002	0.0002	0.0002
							0.0002	0.0002	0.0002	0.0002	0.0002	0.0002	0.0002	0.0002	0.0002	0.0002	0.0002	0.0002	0.0002	0.0002	0.0002	0.0002	0.0002	0.0002	0.0002	0.0002	0.0002	0.0002	0.0002	0.0002	0.0002	0.0002	0.0002	0.0002	0.0002	0.0002	0.0002	0.0002	0.0002	0.0002	0.0002	0.0002	0.0002	0.0002	0.0002	0.0002	0.0002	0.0002	0.0002	0.0002	0.0002	0.0002	0.0002	0.0002	0.0002	0.0002	0.0002	0.0002	0.0002	0.0002	0.0002	0.0002	0.0002	0.0002	0.0002	0.0002	0.0002	0.0002	0.0002	0.0002	0.0002	0.0002	0.0002	0.0002	0.0002	0.0002	0.0002	0.0002	0.0002	0.0002	0.0002	0.0002	0.0002	0.0002	0.0002	0.0002	0.0002	0.0002	0.0002	0.0002	0.0002	0.0002	0.0002	0.0002	0.0002	0.0002	0.0002	0.0002	0.0002	0.0002	0.0002	0.0002	0.0002	0.0002	0.0002
							0.0002	0.0002	0.0002	0.0002	0.0002	0.0002	0.0002	0.0002	0.0002	0.0002	0.0002	0.0002	0.0002	0.0002	0.0002	0.0002	0.0002	0.0002	0.0002	0.0002	0.0002	0.0002	0.0002	0.0002	0.0002	0.0002	0.0002	0.0002	0.0002	0.0002	0.0002	0.0002	0.0002	0.0002	0.0002	0.0002	0.0002	0.0002	0.0002	0.0002	0.0002	0.0002	0.0002	0.0002	0.0002	0.0002	0.0002	0.0002	0.0002	0.0002	0.0002	0.0002	0.0002	0.0002	0.0002	0.0002	0.0002	0.0002	0.0002	0.0002	0.0002	0.0002	0.0002	0.0002	0.0002	0.0002	0.0002	0.0002	0.0002	0.0002	0.0002	0.0002	0.0002	0.0002	0.0002	0.0002	0.0002	0.0002	0.0002	0.0002	0.0002	0.0002	0.0002	0.0002	0.0002	0.0002	0.0002	0.0002	0.0002	0.0002	0.0002	0.0002	0.0002	0.0002	0.0002	0.0002	0.0002	0.0002	0.0002
							0.0002	0.0002	0.0002	0.0002	0.0002	0.0002	0.0002	0.0002	0.0002	0.0002	0.0002	0.0002	0.0002	0.0002	0.0002	0.0002	0.0002	0.0002	0.0002	0.0002	0.0002	0.0002	0.0002	0.0002	0.0002	0.0002	0.0002	0.0002	0.0002	0.0002	0.0002	0.0002	0.0002	0.0002	0.0002	0.0002	0.0002	0.0002	0.0002	0.0002	0.0002	0.0002	0.0002	0.0002	0.0002	0.0002	0.0002	0.0002	0.0002	0.0002	0.0002	0.0002	0.0002	0.0002	0.0002	0.0002	0.0002	0.0002	0.0002	0.0002	0.0002	0.0002	0.0002	0.0002	0.0002	0.0002	0.0002	0.0002	0.0002	0.0002	0.0002	0.0002	0.0002	0.0002	0.0002	0.0002	0.0002	0.0002	0.0002	0.0002	0.0002	0.0002	0.0002	0.0002	0.0002	0.0002	0.0002	0.0002	0.0002	0.0002	0.0002	0.0002	0.0002	0.0002	0.0002	0.0002	0.0002	0.0002	0.0002
							0.0002	0.0002	0.0002	0.0002	0.0002	0.0002	0.0002	0.0002	0.0002	0.0002	0.0002	0.0002	0.0002	0.0002	0.0002	0.0002	0.0002	0.0002	0.0002	0.0002	0.0002	0.0002	0.0002	0.0002	0.0002	0.0002	0.0002	0.0002	0.0002	0.0002	0.0002	0.0002	0.0002	0.0002	0.0002	0.0002	0.0002	0.0002	0.0002	0.0002	0.0002	0.0002	0.0002	0.0002	0.0002	0.0002	0.0002	0.0002	0.0002	0.0002	0.0002	0.0002	0.0002	0.0002	0.0002	0.0002	0.0002	0.0002	0.0002	0.0002	0.0002	0.0002	0.0002	0.0002	0.0002	0.0002	0.0002	0.0002	0.0002	0.0002	0.0002	0.0002	0.0002	0.0002	0.0002	0.0002	0.0002	0.0002	0.0002	0.0002	0.0002	0.0002	0.0002	0.0002	0.0002	0.0002	0.0002	0.0002	0.0002	0.0002	0.0002	0.0002	0.0002	0.0002	0.0002	0.0002	0.0002	0.0002	0.0002
							0.0002	0.0002	0.0002	0.0002	0.0002	0.0002	0.0002	0.0002	0.0002	0.0002	0.0002	0.0002	0.0002	0.0002	0.0002	0.0002	0.0002	0.0002	0.0002	0.0002	0.0002	0.0002	0.0002	0.0002	0.0002	0.0002	0.0002	0.0002	0.0002	0.0002	0.0002	0.0002	0.0002	0.0002	0.0002	0.0002	0.0002	0.0002	0.0002	0.0002	0.0002	0.0002	0.0002	0.0002	0.0002	0.0002	0.0002	0.0002	0.0002	0.0002	0.0002	0.0002	0.0002	0.0002	0.0002	0.0002	0.0002	0.0002	0.0002	0.0002	0.0002	0.0002	0.0002	0.0002	0.0002	0.0002	0.0002	0.0002	0.0002	0.0002	0.0002	0.0002	0.0002	0.0002	0.0002	0.0002	0.0002	0.0002	0.0002	0.0002	0.0002	0.0002	0.0002	0.0002	0.0002	0.0002	0.0002	0.0002	0.0002	0.0002	0.0002	0.0002	0.0002	0.0002	0.0002	0.0002	0.0002	0.0002	0.0002
							0.0002	0.0002	0.0002	0.0002	0.0002	0.0002	0.0002	0.0002	0.0002	0.0002	0.0002	0.0002	0.0002	0.0002	0.0002	0.0002	0.0002	0.0002	0.0002	0.0002	0.0002	0.0002	0.0002	0.0002	0.0002	0.0002	0.0002	0.0002	0.0002	0.0002	0.0002	0.0002	0.0002	0.0002	0.0002	0.0002	0.0002	0.0002	0.0002	0.0002	0.0002	0.0002	0.0002	0.0002	0.0002	0.0002	0.0002	0.0002	0.0002	0.0002	0.0002	0.0002	0.0002	0.0002	0.0002	0.0002	0.0002	0.0002	0.0002	0.0002	0.0002	0.0002	0.0002	0.0002	0.0002	0.0002	0.0002	0.0002	0.0002	0.0002	0.0002	0.0002	0.0002	0.0002	0.0002	0.0002	0.0002	0.0002	0.0002	0.0002	0.0002	0.0002	0.0002	0.0002	0.0002	0.0002	0.0002	0.0002	0.0002	0.0002	0.0002	0.0002	0.0002	0.0002	0.0002	0.0002	0.0002	0.0002	0.0002
							0.0002	0.0002	0.0002	0.0002	0.0002	0.0002	0.0002	0.0002	0.0002	0.0002	0.0002	0.0002	0.0002	0.0002	0.0002	0.0002	0.0002	0.0002	0.0002	0.0002	0.0002	0.0002	0.0002	0.0002	0.0002	0.0002	0.0002	0.0002	0.0002	0.0002	0.0002	0.0002	0.0002	0.0002	0.0002	0.0002	0.0002	0.0002	0.0002	0.0002	0.0002	0.0002	0.0002	0.0002	0.0002	0.0002	0.0002	0.0002	0.0002	0.0002	0.0002	0.0002	0.0002	0.0002	0.0002	0.0002	0.0002	0.0002	0.0002	0.0002	0.0002	0.0002	0.0002	0.0002	0.0002	0.0002	0.0002	0.0002	0.0002	0.0002	0.0002	0.0002	0.0002	0.0002	0.0002	0.0002	0.0002	0.0002	0.0002	0.0002	0.0002	0.0002	0.0002	0.0002	0.0002	0.0002	0.0002	0.0002	0.0002	0.0002	0.0002	0.0002	0.0002	0.0002	0.0002	0.0002	0.0002	0.0002	0.0002
							0.0002	0.0002	0.0002	0.0002	0.0002	0.0002	0.0002	0.0002	0.0002	0.0002	0.0002	0.0002	0.0002	0.0002	0.0002	0.0002	0.0002	0.0002	0.0002	0.0002	0.0002	0.0002	0.0002	0.0002	0.0002	0.0002	0.0002	0.0002	0.0002	0.0002	0.0002	0.0002	0.0002	0.0002	0.0002	0.0002	0.0002	0.0002	0.0002	0.0002	0.0002	0.0002	0.0002	0.0002	0.0002	0.0002	0.0002	0.0002	0.0002	0.0002	0.0002	0.0002	0.0002	0.0002	0.0002	0.0002	0.0002	0.0002	0.0002	0.0002	0.0002	0.0002	0.0002	0.0002	0.0002	0.0002	0.0002	0.0002	0.0002	0.0002	0.0002	0.0002	0.0002	0.0002	0.0002	0.0002	0.0002	0.0002	0.0002	0.0002	0.0002	0.0002	0.0002	0.0002	0.0002	0.0002	0.0002	0.0002	0.0002	0.0002	0.0002	0.0002	0.0002	0.0002	0.0002	0.0002	0.0002	0.0002	0.0002
							0.0002	0.0002	0.0002	0.0002	0.0002	0.0002	0.0002	0.0002	0.0002	0.0002	0.0002	0.0002	0.0002	0.0002	0.0002	0.0002	0.0002	0.0002	0.0002	0.0002	0.0002	0.0002	0.0002	0.0002	0.0002	0.0002	0.0002	0.0002	0.0002	0.0002	0.0002	0.0002	0.0002	0.0002	0.0002	0.0002	0.0002	0.0002	0.0002	0.0002	0.0002	0.0002	0.0002	0.0002	0.0002	0.0002	0.0002	0.0002	0.0002	0.0002	0.0002	0.0002	0.0002	0.0002	0.0002	0.0002	0.0002	0.0002	0.0002	0.0002	0.0002	0.0002	0.0002	0.0002	0.0002	0.0002	0.0002	0.0002	0.0002	0.0002	0.0002	0.0002	0.0002	0.0002	0.0002	0.0002	0.0002	0.0002	0.0002	0.0002	0.0002	0.0002	0.0002	0.0002	0.0002	0.0002	0.0002	0.0002	0.0002	0.0002	0.0002	0.0002	0.0002	0.0002	0.0002	0.0002	0.0002	0.0002	0.0002
							0.0002	0.0002	0.0002	0.0002	0.0002	0.0002	0.0002	0.0002	0.0002	0.0002	0.0002	0.0002	0.0002	0.0002	0.0002	0.0002	0.0002	0.0002	0.0002	0.0002	0.0002	0.0002	0.0002	0.0002	0.0002	0.0002	0.0002	0.0002	0.0002	0.0002	0.0002	0.0002	0.0002	0.0002	0.0002	0.0002	0.0002	0.0002	0.0002	0.0002	0.0002	0.0002	0.0002	0.0002	0.0002	0.0002	0.0002	0.0002	0.0002	0.0002	0.0002	0.0002	0.0002	0.0002	0.0002	0.0002	0.0002	0.0002	0.0002	0.0002	0.0002	0.0002	0.0002	0.0002	0.0002	0.0002	0.0002	0.0002	0.0002	0.0002	0.0002	0.0002	0.0002	0.0002	0.0002	0.0002	0.0002	0.0002	0.0002	0.0002	0.0002	0.0002	0.0002	0.0002	0.0002	0.0002	0.0002	0.0002	0.0002	0.0002	0.0002	0.0002	0.0002	0.0002	0.0002	0.0002	0.0002	0.0002	0.0002
							0.0002	0.0002	0.0002	0.0002	0.0002	0.0002	0.0002	0.0002	0.0002	0.0002	0.0002	0.0002	0.0002	0.0002	0.0002	0.0002	0.0002	0.0002	0.0002	0.0002	0.0002	0.0002	0.0002	0.0002	0.0002	0.0002	0.0002	0.0002	0.0002	0.0002	0.0002	0.0002	0.0002	0.0002	0.0002	0.0002	0.0002	0.0002	0.0002	0.0002	0.0002	0.0002	0.0002	0.0002	0.0002	0.0002	0.0002	0.0002	0.0002	0.0002	0.0002	0.0002	0.0002	0.0002	0.0002	0.0002	0.0002	0.0002	0.0002	0.0002	0.0002	0.0002	0.0002	0.0002	0.0002	0.0002	0.0002	0.0002	0.0002	0.0002	0.0002	0.0002	0.0002	0.0002	0.0002	0.0002	0.0002	0.0002	0.0002	0.0002	0.0002	0.0002	0.0002	0.0002	0.0002	0.0002	0.0002	0.0002	0.0002	0.0002	0.0002	0.0002	0.0002	0.0002	0.0002	0.0002	0.0002	0.0002	0.0002
							0.0002	0.0002	0.0002	0.0002	0.0002	0.0002	0.0002	0.0002	0.0002	0.0002	0.0002	0.0002	0.0002	0.0002	0.0002	0.0002	0.0002	0.0002	0.0002	0.0002	0.0002	0.0002	0.0002	0.0002	0.0002	0.0002	0.0002	0.0002	0.0002	0.0002	0.0002	0.0002	0.0002	0.0002	0.0002	0.0002	0.0002	0.0002	0.0002	0.0002	0.0002	0.0002	0.0002	0.0002	0.0002	0.0002	0.0002	0.0002	0.0002	0.0002	0.0002	0.0002	0.0002	0.0002	0.0002	0.0002	0.0002	0.0002	0.0002	0.0002	0.0002	0.0002	0.0002	0.0002	0.0002	0.0002	0.0002	0.0002	0.0002	0.0002	0.0002	0.0002	0.0002	0.0002	0.0002	0.0002	0.0002	0.0002	0.0002	0.0002	0.0002	0.0002	0.0002	0.0002	0.0002	0.0002	0.0002	0.0002	0.0002	0.0002	0.0002	0.0002	0.0002	0.0002	0.0002	0.0002	0.0002	0.0002	0.0002
							0.0002	0.0002	0.0002	0.0002	0.0002	0.0002	0.0002	0.0002	0.0002	0.0002	0.0002	0.0002	0.0002	0.0002	0.0002	0.0002	0.0002	0.0002	0.0002	0.0002	0.0002	0.0002	0.0002	0.0002	0.0002	0.0002	0.0002	0.0002	0.0002	0.0002	0.0002	0.0002	0.0002	0.0002	0.0002	0.0002	0.0002	0.0002	0.0002	0.0002	0.0002	0.0002	0.0002	0.0002	0.0002	0.0002	0.0002	0.0002	0.0002	0.0002	0.0002	0.0002	0.0002	0.0002	0.0002	0.0002	0.0002	0.0002	0.0002	0.0002	0.0002	0.0002	0.0002	0.0002	0.0002	0.0002	0.0002	0.0002	0.0002	0.0002	0.0002	0.0002	0.0002	0.0002	0.0002	0.0002	0.0002	0.0002	0.0002	0.0002	0.0002	0.0002	0.0002	0.0002	0.0002	0.0002	0.0002	0.0002	0.0002	0.0002	0.0002	0.0002	0.0002	0.0002	0.0002	0.0002	0.0002	0.0002	0.0002
							0.0002	0.0002	0.0002	0.0002	0.0002	0.0002	0.0002	0.0002	0.0002	0.0002	0.0002	0.0002	0.0002	0.0002	0.0002	0.0002	0.0002	0.0002	0.0002	0.0002	0.0002	0.0002	0.0002	0.0002	0.0002	0.0002	0.0002	0.0002	0.0002	0.0002	0.0002	0.0002	0.0002	0.0002	0.0002	0.0002	0.0002	0.0002	0.0002	0.0002	0.0002	0.0002	0.0002	0.0002	0.0002	0.0002	0.0002	0.0002	0.0002	0.0002	0.0002	0.0002	0.0002	0.0002	0.0002	0.0002	0.0002	0.0002	0.0002	0.0002	0.0002	0.0002	0.0002	0.0002	0.0002	0.0002	0.0002	0.0002	0.0002	0.0002	0.0002	0.0002	0.0002	0.0002	0.0002	0.0002	0.0002	0.0002	0.0002	0.0002	0.0002	0.0002	0.0002	0.0002	0.0002	0.0002	0.0002	0.0002	0.0002	0.0002	0.0002	0.0002	0.0002	0.0002	0.0002	0.0002	0.0002	0.0002	0.0002
							0.0002	0.0002	0.0002	0.0002	0.0002	0.0002	0.0002	0.0002	0.0002	0.0002	0.0002	0.0002	0.0002	0.0002	0.0002	0.0002	0.0002	0.0002	0.0002	0.0002	0.0002	0.0002	0.0002	0.0002	0.0002	0.0002	0.0002	0.0002	0.0002	0.0002	0.0002	0.0002	0.0002	0.0002	0.0002	0.0002	0.0002	0.0002	0.0002	0.0002	0.0002	0.0002	0.0002	0.0002	0.0002	0.0002	0.0002	0.0002	0.0002	0.0002	0.0002	0.0002	0.0002	0.0002	0.0002	0.0002	0.0002	0.0002	0.0002	0.0002	0.0002	0.0002	0.0002	0.0002	0.0002	0.0002	0.0002	0.0002	0.0002	0.0002	0.0002	0.0002	0.0002	0.0002	0.0002	0.0002	0.0002	0.0002	0.0002	0.0002	0.0002	0.0002	0.0002	0.0002	0.0002	0.0002	0.0002	0.0002	0.0002	0.0002	0.0002	0.0002	0.0002	0.0002	0.0002	0.0002	0.0002	0.0002	0.0002
							0.0002	0.0002	0.0002	0.0002	0.0002	0.0002	0.0002	0.0002	0.0002	0.0002	0.0002	0.0002	0.0002	0.0002	0.0002	0.0002	0.0002	0.0002	0.0002	0.0002	0.0002	0.0002	0.0002	0.0002	0.0002	0.0002	0.0002	0.0002	0.0002	0.0002	0.0002	0.0002	0.0002	0.0002	0.0002	0.0002	0.0002	0.0002	0.0002	0.0002	0.0002	0.0002	0.0002	0.0002	0.0002	0.0002	0.0002	0.0002	0.0002	0.0002	0.0002	0.0002	0.0002	0.0002	0.0002	0.0002	0.0002	0.0002	0.0002	0.0002	0.0002	0.0002	0.0002	0.0002	0.0002	0.0002	0.0002	0.0002	0.0002	0.0002	0.0002	0.0002	0.0002	0.0002	0.0002	0.0002	0.0002	0.0002	0.0002	0.0002	0.0002	0.0002	0.0002	0.0002	0.0002	0.0002	0.0002	0.0002	0.0002	0.0002	0.0002	0.0002	0.0002	0.0002	0.0002	0.0002	0.0002	0.0002	0.0002
							0.0002	0.0002	0.0002	0.0002	0.0002	0.0002	0.0002	0.0002	0.0002	0.0002	0.0002	0.0002	0.0002	0.0002	0.0002	0.0002	0.0002	0.0002	0.0002	0.0002	0.0002	0.0002	0.0002	0.0002	0.0002	0.0002	0.0002	0.0002	0.0002	0.0002	0.0002	0.0002	0.0002	0.0002	0.0002	0.0002	0.0002	0.0002	0.0002	0.0002	0.0002	0.0002	0.0002	0.0002	0.0002	0.0002	0.0002	0.0002	0.0002	0.0002	0.0002	0.0002	0.0002	0.0002	0.0002	0.0002	0.0002	0.0002	0.0002	0.0002	0.0002	0.0002	0.0002	0.0002	0.0002	0.0002	0.0002	0.0002	0.0002	0.0002	0.0002	0.0002	0.0002	0.0002	0.0002	0.0002	0.0002	0.0002	0.0002	0.0002	0.0002	0.0002	0.0002	0.0002	0.0002	0.0002	0.0002	0.0002	0.0002	0.0002	0.0002	0.0002	0.0002	0.0002	0.0002	0.0002	0.0002	0.0002	0.0002
							0.0002	0.0002	0.0002	0.0002	0.0002	0.0002	0.0002	0.0002	0.0002	0.0002	0.0002	0.0002	0.0002	0.0002	0.0002	0.0002	0.0002	0.0002	0.0002	0.0002	0.0002	0.0002	0.0002	0.0002	0.0002	0.0002	0.0002	0.0002	0.0002	0.0002	0.0002	0.0002	0.0002	0.0002	0.0002	0.0002	0.0002	0.0002	0.0002	0.0002	0.0002	0.0002	0.0002	0.0002	0.0002	0.0002	0.0002	0.0002	0.0002	0.0002	0.0002	0.0002	0.0002	0.0002	0.0002	0.0002	0.0002	0.0002	0.0002	0.0002	0.0002	0.0002	0.0002	0.0002	0.0002	0.0002	0.0002	0.0002	0.0002	0.0002	0.0002	0.0002	0.0002	0.0002	0.0002	0.0002	0.0002	0.0002	0.0002	0.0002	0.0002	0.0002	0.0002	0.0002	0.0002	0.0002	0.0002	0.0002	0.0002	0.0002	0.0002	0.0002	0.0002	0.0002	0.0002	0.0002	0.0002	0.0002	0.0002
							0.0002	0.0002	0.0002	0.0002	0.0002	0.0002	0.0002	0.0002	0.0002	0.0002	0.0002	0.0002	0.0002	0.0002	0.0002	0.0002	0.0002	0.0002	0.0002	0.0002	0.0002	0.0002	0.0002	0.0002	0.0002	0.0002	0.0002	0.0002	0.0002	0.0002	0.0002	0.0002	0.0002	0.0002	0.0002	0.0002	0.0002	0.0002	0.0002	0.0002	0.0002	0.0002	0.0002	0.0002	0.0002	0.0002	0.0002	0.0002	0.0002	0.0002	0.0002	0.0002	0.0002	0.0002	0.0002	0.0002	0.0002	0.0002	0.0002	0.0002	0.0002	0.0002	0.0002	0.0002	0.0002	0.0002	0.0002	0.0002	0.0002	0.0002	0.0002	0.0002	0.0002	0.0002	0.0002	0.0002	0.0002	0.0002	0.0002	0.0002	0.0002	0.0002	0.0002	0.0002	0.0002	0.0002	0.0002	0.0002	0.0002	0.0002	0.0002	0.0002	0.0002	0.0002	0.0002	0.0002	0.0002	0.0002	0.0002
							0.0002	0.0002	0.0002	0.0002	0.0002	0.0002	0.0002	0.0002	0.0002	0.0002	0.0002	0.0002	0.0002	0.0002	0.0002	0.0002	0.0002	0.0002	0.0002	0.0002	0.0002	0.0002	0.0002	0.0002	0.0002	0.0002	0.0002	0.0002	0.0002	0.0002	0.0002	0.0002	0.0002	0.0002	0.0002	0.0002	0.0002	0.0002	0.0002	0.0002	0.0002	0.0002	0.0002	0.0002	0.0002	0.0002	0.0002	0.0002	0.0002	0.0002	0.0002	0.0002	0.0002	0.0002	0.0002	0.0002	0.0002	0.0002	0.0002	0.0002	0.0002	0.0002	0.0002	0.0002	0.0002	0.0002	0.0002	0.0002	0.0002	0.0002	0.0002	0.0002	0.0002	0.0002	0.0002	0.0002	0.0002	0.0002	0.0002	0.0002	0.0002	0.0002	0.0002	0.0002	0.0002	0.0002	0.0002	0.0002	0.0002	0.0002	0.0002	0.0002	0.0002	0.0002	0.0002	0.0002	0.0002	0.0002	0.0002
							0.0002	0.0002	0.0002	0.0002	0.0002	0.0002	0.0002	0.0002	0.0002	0.0002	0.0002	0.0002	0.0002	0.0002	0.0002	0.0002	0.0002	0.0002	0.0002	0.0002	0.0002	0.0002	0.0002	0.0002	0.0002	0.0002	0.0002	0.0002	0.0002	0.0002	0.0002	0.0002	0.0002	0.0002	0.0002	0.0002	0.0002	0.0002	0.0002	0.0002	0.0002	0.0002	0.0002	0.0002	0.0002	0.0002	0.0002	0.0002	0.0002	0.0002	0.0002	0.0002	0.0002	0.0002	0.0002	0.0002	0.0002	0.0002	0.0002	0.0002	0.0002	0.0002	0.0002	0.0002	0.0002	0.0002	0.0002	0.0002	0.0002	0.0002	0.0002	0.0002	0.0002	0.0002	0.0002	0.0002	0.0002	0.0002	0.0002	0.0002	0.0002	0.0002	0.0002	0.0002	0.0002	0.0002	0.0002	0.0002	0.0002	0.0002	0.0002	0.0002	0.0002	0.0002	0.0002	0.0002	0.0002	0.0002	0.0002
							0.0002	0.0002	0.0002	0.0002	0.0002	0.0002	0.0002	0.0002	0.0002	0.0002	0.0002	0.0002	0.0002	0.0002	0.0002	0.0002	0.0002	0.0002	0.0002	0.0002	0.0002	0.0002	0.0002	0.0002	0.0002	0.0002	0.0002	0.0002	0.0002	0.0002	0.0002	0.0002	0.0002	0.0002	0.0002	0.0002	0.0002	0.0002	0.0002	0.0002	0.0002	0.0002	0.0002	0.0002	0.0002	0.0002	0.0002	0.0002	0.0002	0.0002	0.0002	0.0002	0.0002	0.0002	0.0002	0.0002	0.0002	0.0002	0.0002	0.0002	0.0002	0.0002	0.0002	0.0002	0.0002	0.0002	0.0002	0.0002	0.0002	0.0002	0.0002	0.0002	0.0002	0.0002	0.0002	0.0002	0.0002	0.0002	0.0002	0.0002	0.0002	0.0002	0.0002	0.0002	0.0002	0.0002	0.0002	0.0002	0.0002	0.0002	0.0002	0.0002	0.0002	0.0002	0.0002	0.0002	0.0002	0.0002	0.0002
							0.0002	0.0002	0.0002	0.0002	0.0002	0.0002	0.0002	0.0002	0.0002	0.0002	0.0002	0.0002	0.0002	0.0002	0.0002	0.0002	0.0002	0.0002	0.0002	0.0002	0.0002	0.0002	0.0002	0.0002	0.0002	0.0002	0.0002	0.0002	0.0002	0.0002	0.0002	0.0002	0.0002	0.0002	0.0002	0.0002	0.0002	0.0002	0.0002	0.0002	0.0002	0.0002	0.0002	0.0002	0.0002	0.0002	0.0002	0.0002	0.0002	0.0002	0.0002	0.0002	0.0002	0.0002	0.0002	0.0002	0.0002	0.0002	0.0002	0.0002	0.0002	0.0002	0.0002	0.0002	0.0002	0.0002	0.0002	0.0002	0.0002	0.0002	0.0002	0.0002	0.0002	0.0002	0.0002	0.0002	0.0002	0.0002	0.0002	0.0002	0.0002	0.0002	0.0002	0.0002	0.0002	0.0002	0.0002	0.0002	0.0002	0.0002	0.0002	0.0002	0.0002	0.0002	0.0002	0.0002	0.0002	0.0002	0.0002
							0.0002	0.0002	0.0002	0.0002	0.0002	0.0002	0.0002	0.0002	0.0002	0.0002	0.0002	0.0002	0.0002	0.0002	0.0002	0.0002	0.0002	0.0002	0.0002	0.0002	0.0002	0.0002	0.0002	0.0002	0.0002	0.0002	0.0002	0.0002	0.0002	0.0002	0.0002	0.0002	0.0002	0.0002	0.0002	0.0002	0.0002	0.0002	0.0002	0.0002	0.0002	0.0002	0.0002	0.0002	0.0002	0.0002	0.0002	0.0002	0.0002	0.0002	0.0002	0.0002	0.0002	0.0002	0.0002	0.0002	0.0002	0.0002	0.0002	0.0002	0.0002	0.0002	0.0002	0.0002	0.0002	0.0002	0.0002	0.0002	0.0002	0.0002	0.0002	0.0002	0.0002	0.0002	0.0002	0.0002	0.0002	0.0002	0.0002	0.0002	0.0002	0.0002	0.0002	0.0002	0.0002	0.0002	0.0002	0.0002	0.0002	0.0002	0.0002	0.0002	0.0002	0.0002	0.0002	0.0002	0.0002	0.0002	0.0002
							0.0002	0.0002	0.0002	0.0002	0.0002	0.0002	0.0002	0.0002	0.0002	0.0002	0.0002	0.0002	0.0002	0.0002	0.0002	0.0002	0.0002	0.0002	0.0002	0.0002	0.0002	0.0002	0.0002	0.0002	0.0002	0.0002	0.0002	0.0002	0.0002	0.0002	0.0002	0.0002	0.0002	0.0002	0.0002	0.0002	0.0002	0.0002	0.0002	0.0002	0.0002	0.0002	0.0002	0.0002	0.0002	0.0002	0.0002	0.0002	0.0002	0.0002	0.0002	0.0002	0.0002	0.0002	0.0002	0.0002	0.0002	0.0002	0.0002	0.0002	0.0002	0.0002	0.0002	0.0002	0.0002	0.0002	0.0002	0.0002	0.0002	0.0002	0.0002	0.0002	0.0002	0.0002	0.0002	0.0002	0.0002	0.0002	0.0002	0.0002	0.0002	0.0002	0.0002	0.0002	0.0002	0.0002	0.0002	0.0002	0.0002	0.0002	0.0002	0.0002	0.0002	0.0002	0.0002	0.0002	0.0002	0.0002	0.0002
							0.0002	0.0002	0.0002	0.0002	0.0002	0.0002	0.0002	0.0002	0.0002	0.0002	0.0002	0.0002	0.0002	0.0002	0.0002	0.0002	0.0002	0.0002	0.0002	0.0002	0.0002	0.0002	0.0002	0.0002	0.0002	0.0002	0.0002	0.0002	0.0002	0.0002	0.0002	0.0002	0.0002	0.0002	0.0002	0.0002	0.0002	0.0002	0.0002	0.0002	0.0002	0.0002	0.0002	0.0002	0.0002	0.0002	0.0002	0.0002	0.0002	0.0002	0.0002	0.0002	0.0002	0.0002	0.0002	0.0002	0.0002	0.0002	0.0002	0.0002	0.0002	0.0002	0.0002	0.0002	0.0002	0.0002	0.0002	0.0002	0.0002	0.0002	0.0002	0.0002	0.0002	0.0002	0.0002	0.0002	0.0002	0.0002	0.0002	0.0002	0.0002	0.0002	0.0002	0.0002	0.0002	0.0002	0.0002	0.0002	0.0002	0.0002	0.0002	0.0002	0.0002	0.0002	0.0002	0.0002	0.0002	0.0002	0.0002
							0.0002	0.0002	0.0002	0.0002	0.0002	0.0002	0.0002	0.0002	0.0002	0.0002	0.0002	0.0002	0.0002	0.0002	0.0002	0.0002	0.0002	0.0002	0.0002	0.0002	0.0002	0.0002	0.0002	0.0002	0.0002	0.0002	0.0002	0.0002	0.0002	0.0002	0.0002	0.0002	0.0002	0.0002	0.0002	0.0002	0.0002	0.0002	0.0002	0.0002	0.0002	0.0002	0.0002	0.0002	0.0002	0.0002	0.0002	0.0002	0.0002	0.0002	0.0002	0.0002	0.0002	0.0002	0.0002	0.0002	0.0002	0.0002	0.0002	0.0002	0.0002	0.0002	0.0002	0.0002	0.0002	0.0002	0.0002	0.0002	0.0002	0.0002	0.0002	0.0002	0.0002	0.0002	0.0002	0.0002	0.0002	0.0002	0.0002	0.0002	0.0002	0.0002	0.0002	0.0002	0.0002	0.0002	0.0002	0.0002	0.0002	0.0002	0.0002	0.0002	0.0002	0.0002	0.0002	0.0002	0.0002	0.0002	0.0002
							0.0002	0.0002	0.0002	0.0002	0.0002	0.0002	0.0002	0.0002	0.0002	0.0002	0.0002	0.0002	0.0002	0.0002	0.0002	0.0002	0.0002	0.0002	0.0002	0.0002	0.0002	0.0002	0.0002	0.0002	0.0002	0.0002	0.0002	0.0002	0.0002	0.0002	0.0002	0.0002	0.0002	0.0002	0.0002	0.0002	0.0002	0.0002	0.0002	0.0002	0.0002	0.0002	0.0002	0.0002	0.0002	0.0002	0.0002	0.0002	0.0002	0.0002	0.0002	0.0002	0.0002	0.0002	0.0002	0.0002	0.0002	0.0002	0.0002	0.0002	0.0002	0.0002	0.0002	0.0002	0.0002	0.0002	0.0002	0.0002	0.0002	0.0002	0.0002	0.0002	0.0002	0.0002	0.0002	0.0002	0.0002	0.0002	0.0002	0.0002	0.0002	0.0002	0.0002	0.0002	0.0002	0.0002	0.0002	0.0002	0.0002	0.0002	0.0002	0.0002	0.0002	0.0002	0.0002	0.0002	0.0002	0.0002	0.0002
							0.0002	0.0002	0.0002	0.0002	0.0002	0.0002	0.0002	0.0002	0.0002	0.0002	0.0002	0.0002	0.0002	0.0002	0.0002	0.0002	0.0002	0.0002	0.0002	0.0002	0.0002	0.0002	0.0002	0.0002	0.0002	0.0002	0.0002	0.0002	0.0002	0.0002	0.0002	0.0002	0.0002	0.0002	0.0002	0.0002	0.0002	0.0002	0.0002	0.0002	0.0002	0.0002	0.0002	0.0002	0.0002	0.0002	0.0002	0.0002	0.0002	0.0002	0.0002	0.0002	0.0002	0.0002	0.0002	0.0002	0.0002	0.0002	0.0002	0.0002	0.0002	0.0002	0.0002	0.0002	0.0002	0.0002	0.0002	0.0002	0.0002	0.0002	0.0002	0.0002	0.0002	0.0002	0.0002	0.0002	0.0002	0.0002	0.0002	0.0002	0.0002	0.0002	0.0002	0.0002	0.0002	0.0002	0.0002	0.0002	0.0002	0.0002	0.0002	0.0002	0.0002	0.0002	0.0002	0.0002	0.0002	0.0002	0.0002
							0.0002	0.0002	0.0002	0.0002	0.0002	0.0002	0.0002	0.0002	0.0002	0.0002	0.0002	0.0002	0.0002	0.0002	0.0002	0.0002	0.0002	0.0002	0.0002	0.0002	0.0002	0.0002	0.0002	0.0002	0.0002	0.0002	0.0002	0.0002	0.0002	0.0002	0.0002	0.0002	0.0002	0.0002	0.0002	0.0002	0.0002	0.0002	0.0002	0.0002	0.0002	0.0002	0.0002	0.0002	0.0002	0.0002	0.0002	0.0002	0.0002	0.0002	0.0002	0.0002	0.0002	0.0002	0.0002	0.0002	0.0002	0.0002	0.0002	0.0002	0.0002	0.0002	0.0002	0.0002	0.0002	0.0002	0.0002	0.0002	0.0002	0.0002	0.0002	0.0002	0.0002	0.0002	0.0002	0.0002	0.0002	0.0002	0.0002	0.0002	0.0002	0.0002	0.0002	0.0002	0.0002	0.0002	0.0002	0.0002	0.0002	0.0002	0.0002	0.0002	0.0002	0.0002	0.0002	0.0002	0.0002	0.0002	0.0002
							0.0002	0.0002	0.0002	0.0002	0.0002	0.0002	0.0002	0.0002	0.0002	0.0002	0.0002	0.0002	0.0002	0.0002	0.0002	0.0002	0.0002	0.0002	0.0002	0.0002	0.0002	0.0002	0.0002	0.0002	0.0002	0.0002	0.0002	0.0002	0.0002	0.0002	0.0002	0.0002	0.0002	0.0002	0.0002	0.0002	0.0002	0.0002	0.0002	0.0002	0.0002	0.0002	0.0002	0.0002	0.0002	0.0002	0.0002	0.0002	0.0002	0.0002	0.0002	0.0002	0.0002	0.0002	0.0002	0.0002	0.0002	0.0002	0.0002	0.0002	0.0002	0.0002	0.0002	0.0002	0.0002	0.0002	0.0002	0.0002	0.0002	0.0002	0.0002	0.0002	0.0002	0.0002	0.0002	0.0002	0.0002	0.0002	0.0002	0.0002	0.0002	0.0002	0.0002	0.0002	0.0002	0.0002	0.0002	0.0002	0.0002	0.0002	0.0002	0.0002	0.0002	0.0002	0.0002	0.0002	0.0002	0.0002	0.0002
							0.0002	0.0002	0.0002	0.0002	0.0002	0.0002	0.0002	0.0002	0.0002	0.0002	0.0002	0.0002	0.0002	0.0002	0.0002	0.0002	0.0002	0.0002	0.0002	0.0002	0.0002	0.0002	0.0002	0.0002	0.0002	0.0002	0.0002	0.0002	0.0002	0.0002	0.0002	0.0002	0.0002	0.0002	0.0002	0.0002	0.0002	0.0002	0.0002	0.0002	0.0002	0.0002	0.0002	0.0002	0.0002	0.0002	0.0002	0.0002	0.0002	0.0002	0.0002	0.0002	0.0002	0.0002	0.0002	0.0002	0.0002	0.0002	0.0002	0.0002	0.0002	0.0002	0.0002	0.0002	0.0002	0.0002	0.0002	0.0002	0.0002	0.0002	0.0002	0.0002	0.0002	0.0002	0.0002	0.0002	0.0002	0.0002	0.0002	0.0002	0.0002	0.0002	0.0002	0.0002	0.0002	0.0002	0.0002	0.0002	0.0002	0.0002	0.0002	0.0002	0.0002	0.0002	0.0002	0.0002	0.0002	0.0002	0.0002
							0.0002	0.0002	0.0002	0.0002	0.0002	0.0002	0.0002	0.0002	0.0002	0.0002	0.0002	0.0002	0.0002	0.0002	0.0002	0.0002	0.0002	0.0002	0.0002	0.0002	0.0002	0.0002	0.0002	0.0002	0.0002	0.0002	0.0002	0.0002	0.0002	0.0002	0.0002	0.0002	0.0002	0.0002	0.0002	0.0002	0.0002	0.0002	0.0002	0.0002	0.0002	0.0002	0.0002	0.0002	0.0002	0.0002	0.0002	0.0002	0.0002	0.0002	0.0002	0.0002	0.0002	0.0002	0.0002	0.0002	0.0002	0.0002	0.0002	0.0002	0.0002	0.0002	0.0002	0.0002	0.0002	0.0002	0.0002	0.0002	0.0002	0.0002	0.0002	0.0002	0.0002	0.0002	0.0002	0.0002	0.0002	0.0002	0.0002	0.0002	0.0002	0.0002	0.0002	0.0002	0.0002	0.0002	0.0002	0.0002	0.0002	0.0002	0.0002	0.0002	0.0002	0.0002	0.0002	0.0002	0.0002	0.0002	0.0002
							0.0002	0.0002	0.0002	0.0002	0.0002	0.0002	0.0002	0.0002	0.0002	0.0002	0.0002	0.0002	0.0002	0.0002	0.0002	0.0002	0.0002	0.0002	0.0002	0.0002	0.0002	0.0002	0.0002	0.0002	0.0002	0.0002	0.0002	0.0002	0.0002	0.0002	0.0002	0.0002	0.0002	0.0002	0.0002	0.0002	0.0002	0.0002	0.0002	0.0002	0.0002	0.0002	0.0002	0.0002	0.0002	0.0002	0.0002	0.0002	0.0002	0.0002	0.0002	0.0002	0.0002	0.0002	0.0002	0.0002	0.0002	0.0002	0.0002	0.0002	0.0002	0.0002	0.0002	0.0002	0.0002	0.0002	0.0002	0.0002	0.0002	0.0002	0.0002	0.0002	0.0002	0.0002	0.0002	0.0002	0.0002	0.0002	0.0002	0.0002	0.0002	0.0002	0.0002	0.0002	0.0002	0.0002	0.0002	0.0002	0.0002	0.0002	0.0002	0.0002	0.0002	0.0002	0.0002	0.0002	0.0002	0.0002	0.0002
							0.0002	0.0002	0.0002	0.0002	0.0002	0.0002	0.0002	0.0002	0.0002	0.0002	0.0002	0.0002	0.0002	0.0002	0.0002	0.0002	0.0002	0.0002	0.0002	0.0002	0.0002	0.0002	0.0002	0.0002	0.0002	0.0002	0.0002	0.0002	0.0002	0.0002	0.0002	0.0002	0.0002	0.0002	0.0002	0.0002	0.0002	0.0002	0.0002	0.0002	0.0002	0.0002	0.0002	0.0002	0.0002	0.0002	0.0002	0.0002	0.0002	0.0002	0.0002	0.0002	0.0002	0.0002	0.0002	0.0002	0.0002	0.0002	0.0002	0.0002	0.0002	0.0002	0.0002	0.0002	0.0002	0.0002	0.0002	0.0002	0.0002	0.0002	0.0002	0.0002	0.0002	0.0002	0.0002	0.0002	0.0002	0.0002	0.0002	0.0002	0.0002	0.0002	0.0002	0.0002	0.0002	0.0002	0.0002	0.0002	0.0002	0.0002	0.0002	0.0002	0.0002	0.0002	0.0002	0.0002	0.0002	0.0002	0.0002
							0.0002	0.0002	0.0002	0.0002	0.0002	0.0002	0.0002	0.0002	0.0002	0.0002	0.0002	0.0002	0.0002	0.0002	0.0002	0.0002	0.0002	0.0002	0.0002	0.0002	0.0002	0.0002	0.0002	0.0002	0.0002	0.0002	0.0002	0.0002	0.0002	0.0002	0.0002	0.0002	0.0002	0.0002	0.0002	0.0002	0.0002	0.0002	0.0002	0.0002	0.0002	0.0002	0.0002	0.0002	0.0002	0.0002	0.0002	0.0002	0.0002	0.0002	0.0002	0.0002	0.0002	0.0002	0.0002	0.0002	0.0002	0.0002	0.0002	0.0002	0.0002	0.0002	0.0002	0.0002	0.0002	0.0002	0.0002	0.0002	0.0002	0.0002	0.0002	0.0002	0.0002	0.0002	0.0002	0.0002	0.0002	0.0002	0.0002	0.0002	0.0002	0.0002	0.0002	0.0002	0.0002	0.0002	0.0002	0.0002	0.0002	0.0002	0.0002	0.0002	0.0002	0.0002	0.0002	0.0002	0.0002	0.0002	0.0002
							0.0002	0.0002	0.0002	0.0002	0.0002	0.0002	0.0002	0.0002	0.0002	0.0002	0.0002	0.0002	0.0002	0.0002	0.0002	0.0002	0.0002	0.0002	0.0002	0.0002	0.0002	0.0002	0.0002	0.0002	0.0002	0.0002	0.0002	0.0002	0.0002	0.0002	0.0002	0.0002	0.0002	0.0002	0.0002	0.0002	0.0002	0.0002	0.0002	0.0002	0.0002	0.0002	0.0002	0.0002	0.0002	0.0002	0.0002	0.0002	0.0002	0.0002	0.0002	0.0002	0.0002	0.0002	0.0002	0.0002	0.0002	0.0002	0.0002	0.0002	0.0002	0.0002	0.0002	0.0002	0.0002	0.0002	0.0002	0.0002	0.0002	0.0002	0.0002	0.0002	0.0002	0.0002	0.0002	0.0002	0.0002	0.0002	0.0002	0.0002	0.0002	0.0002	0.0002	0.0002	0.0002	0.0002	0.0002	0.0002	0.0002	0.0002	0.0002	0.0002	0.0002	0.0002	0.0002	0.0002	0.0002	0.0002	0.0002
							0.0002	0.0002	0.0002	0.0002	0.0002	0.0002	0.0002	0.0002	0.0002	0.0002	0.0002	0.0002	0.0002	0.0002	0.0002	0.0002	0.0002	0.0002	0.0002	0.0002	0.0002	0.0002	0.0002	0.0002	0.0002	0.0002	0.0002	0.0002	0.0002	0.0002	0.0002	0.0002	0.0002	0.0002	0.0002	0.0002	0.0002	0.0002	0.0002	0.0002	0.0002	0.0002	0.0002	0.0002	0.0002	0.0002	0.0002	0.0002	0.0002	0.0002	0.0002	0.0002	0.0002	0.0002	0.0002	0.0002	0.0002	0.0002	0.0002	0.0002	0.0002	0.0002	0.0002	0.0002	0.0002	0.0002	0.0002	0.0002	0.0002	0.0002	0.0002	0.0002	0.0002	0.0002	0.0002	0.0002	0.0002	0.0002	0.0002	0.0002	0.0002	0.0002	0.0002	0.0002	0.0002	0.0002	0.0002	0.0002	0.0002	0.0002	0.0002	0.0002	0.0002	0.0002	0.0002	0.0002	0.0002	0.0002	0.0002
							0.0002	0.0002	0.0002	0.0002	0.0002	0.0002	0.0002	0.0002	0.0002	0.0002	0.0002	0.0002	0.0002	0.0002	0.0002	0.0002	0.0002	0.0002	0.0002	0.0002	0.0002	0.0002	0.0002	0.0002	0.0002	0.0002	0.0002	0.0002	0.0002	0.0002	0.0002	0.0002	0.0002	0.0002	0.0002	0.0002	0.0002	0.0002	0.0002	0.0002	0.0002	0.0002	0.0002	0.0002	0.0002	0.0002	0.0002	0.0002	0.0002	0.0002	0.0002	0.0002	0.0002	0.0002	0.0002	0.0002	0.0002	0.0002	0.0002	0.0002	0.0002	0.0002	0.0002	0.0002	0.0002	0.0002	0.0002	0.0002	0.0002	0.0002	0.0002	0.0002	0.0002	0.0002	0.0002	0.0002	0.0002	0.0002	0.0002	0.0002	0.0002	0.0002	0.0002	0.0002	0.0002	0.0002	0.0002	0.0002	0.0002	0.0002	0.0002	0.0002	0.0002	0.0002	0.0002	0.0002	0.0002	0.0002	0.0002
							0.0002	0.0002	0.0002	0.0002	0.0002	0.0002	0.0002	0.0002	0.0002	0.0002	0.0002	0.0002	0.0002	0.0002	0.0002	0.0002	0.0002	0.0002	0.0002	0.0002	0.0002	0.0002	0.0002	0.0002	0.0002	0.0002	0.0002	0.0002	0.0002	0.0002	0.0002	0.0002	0.0002	0.0002	0.0002	0.0002	0.0002	0.0002	0.0002	0.0002	0.0002	0.0002	0.0002	0.0002	0.0002	0.0002	0.0002	0.0002	0.0002	0.0002	0.0002	0.0002	0.0002	0.0002	0.0002	0.0002	0.0002	0.0002	0.0002	0.0002	0.0002	0.0002	0.0002	0.0002	0.0002	0.0002	0.0002	0.0002	0.0002	0.0002	0.0002	0.0002	0.0002	0.0002	0.0002	0.0002	0.0002	0.0002	0.0002	0.0002	0.0002	0.0002	0.0002	0.0002	0.0002	0.0002	0.0002	0.0002	0.0002	0.0002	0.0002	0.0002	0.0002	0.0002	0.0002	0.0002	0.0002	0.0002	0.0002
							0.0002	0.0002	0.0002	0.0002	0.0002	0.0002	0.0002	0.0002	0.0002	0.0002	0.0002	0.0002	0.0002	0.0002	0.0002	0.0002	0.0002	0.0002	0.0002	0.0002	0.0002	0.0002	0.0002	0.0002	0.0002	0.0002	0.0002	0.0002	0.0002	0.0002	0.0002	0.0002	0.0002	0.0002	0.0002	0.0002	0.0002	0.0002	0.0002	0.0002	0.0002	0.0002	0.0002	0.0002	0.0002	0.0002	0.0002	0.0002	0.0002	0.0002	0.0002	0.0002	0.0002	0.0002	0.0002	0.0002	0.0002	0.0002	0.0002	0.0002	0.0002	0.0002	0.0002	0.0002	0.0002	0.0002	0.0002	0.0002	0.0002	0.0002	0.0002	0.0002	0.0002	0.0002	0.0002	0.0002	0.0002	0.0002	0.0002	0.0002	0.0002	0.0002	0.0002	0.0002	0.0002	0.0002	0.0002	0.0002	0.0002	0.0002	0.0002	0.0002	0.0002	0.0002	0.0002	0.0002	0.0002	0.0002	0.0002
							0.0002	0.0002	0.0002	0.0002	0.0002	0.0002	0.0002	0.0002	0.0002	0.0002	0.0002	0.0002	0.0002	0.0002	0.0002	0.0002	0.0002	0.0002	0.0002	0.0002	0.0002	0.0002	0.0002	0.0002	0.0002	0.0002	0.0002	0.0002	0.0002	0.0002	0.0002	0.0002	0.0002	0.0002	0.0002	0.0002	0.0002	0.0002	0.0002	0.0002	0.0002	0.0002	0.0002	0.0002	0.0002	0.0002	0.0002	0.0002	0.0002	0.0002	0.0002	0.0002	0.0002	0.0002	0.0002	0.0002	0.0002	0.0002	0.0002	0.0002	0.0002	0.0002	0.0002	0.0002	0.0002	0.0002	0.0002	0.0002	0.0002	0.0002	0.0002	0.0002	0.0002	0.0002	0.0002	0.0002	0.0002	0.0002	0.0002	0.0002	0.0002	0.0002	0.0002	0.0002	0.0002	0.0002	0.0002	0.0002	0.0002	0.0002	0.0002	0.0002	0.0002	0.0002	0.0002	0.0002	0.0002	0.0002	0.0002
							0.0002	0.0002	0.0002	0.0002	0.0002	0.0002	0.0002	0.0002	0.0002	0.0002	0.0002	0.0002	0.0002	0.0002	0.0002	0.0002	0.0002	0.0002	0.0002	0.0002	0.0002	0.0002	0.0002	0.0002	0.0002	0.0002	0.0002	0.0002	0.0002	0.0002	0.0002	0.0002	0.0002	0.0002	0.0002	0.0002	0.0002	0.0002	0.0002	0.0002	0.0002	0.0002	0.0002	0.0002	0.0002	0.0002	0.0002	0.0002	0.0002	0.0002	0.0002	0.0002	0.0002	0.0002	0.0002	0.0002	0.0002	0.0002	0.0002	0.0002	0.0002	0.0002	0.0002	0.0002	0.0002	0.0002	0.0002	0.0002	0.0002	0.0002	0.0002	0.0002	0.0002	0.0002	0.0002	0.0002	0.0002	0.0002	0.0002	0.0002	0.0002	0.0002	0.0002	0.0002	0.0002	0.0002	0.0002	0.0002	0.0002	0.0002	0.0002	0.0002	0.0002	0.0002	0.0002	0.0002	0.0002	0.0002	0.0002
							0.0002	0.0002	0.0002	0.0002	0.0002	0.0002	0.0002	0.0002	0.0002	0.0002	0.0002	0.0002	0.0002	0.0002	0.0002	0.0002	0.0002	0.0002	0.0002	0.0002	0.0002	0.0002	0.0002	0.0002	0.0002	0.0002	0.0002	0.0002	0.0002	0.0002	0.0002	0.0002	0.0002	0.0002	0.0002	0.0002	0.0002	0.0002	0.0002	0.0002	0.0002	0.0002	0.0002	0.0002	0.0002	0.0002	0.0002	0.0002	0.0002	0.0002	0.0002	0.0002	0.0002	0.0002	0.0002	0.0002	0.0002	0.0002	0.0002	0.0002	0.0002	0.0002	0.0002	0.0002	0.0002	0.0002	0.0002	0.0002	0.0002	0.0002	0.0002	0.0002	0.0002	0.0002	0.0002	0.0002	0.0002	0.0002	0.0002	0.0002	0.0002	0.0002	0.0002	0.0002	0.0002	0.0002	0.0002	0.0002	0.0002	0.0002	0.0002	0.0002	0.0002	0.0002	0.0002	0.0002	0.0002	0.0002	0.0002
							0.0002	0.0002	0.0002	0.0002	0.0002	0.0002	0.0002	0.0002	0.0002	0.0002	0.0002	0.0002	0.0002	0.0002	0.0002	0.0002	0.0002	0.0002	0.0002	0.0002	0.0002	0.0002	0.0002	0.0002	0.0002	0.0002	0.0002	0.0002	0.0002	0.0002	0.0002	0.0002	0.0002	0.0002	0.0002	0.0002	0.0002	0.0002	0.0002	0.0002	0.0002	0.0002	0.0002	0.0002	0.0002	0.0002	0.0002	0.0002	0.0002	0.0002	0.0002	0.0002	0.0002	0.0002	0.0002	0.0002	0.0002	0.0002	0.0002	0.0002	0.0002	0.0002	0.0002	0.0002	0.0002	0.0002	0.0002	0.0002	0.0002	0.0002	0.0002	0.0002	0.0002	0.0002	0.0002	0.0002	0.0002	0.0002	0.0002	0.0002	0.0002	0.0002	0.0002	0.0002	0.0002	0.0002	0.0002	0.0002	0.0002	0.0002	0.0002	0.0002	0.0002	0.0002	0.0002	0.0002	0.0002	0.0002	0.0002
							0.0002	0.0002	0.0002	0.0002	0.0002	0.0002	0.0002	0.0002	0.0002	0.0002	0.0002	0.0002	0.0002	0.0002	0.0002	0.0002	0.0002	0.0002	0.0002	0.0002	0.0002	0.0002	0.0002	0.0002	0.0002	0.0002	0.0002	0.0002	0.0002	0.0002	0.0002	0.0002	0.0002	0.0002	0.0002	0.0002	0.0002	0.0002	0.0002	0.0002	0.0002	0.0002	0.0002	0.0002	0.0002	0.0002	0.0002	0.0002	0.0002	0.0002	0.0002	0.0002	0.0002	0.0002	0.0002	0.0002	0.0002	0.0002	0.0002	0.0002	0.0002	0.0002	0.0002	0.0002	0.0002	0.0002	0.0002	0.0002	0.0002	0.0002	0.0002	0.0002	0.0002	0.0002	0.0002	0.0002	0.0002	0.0002	0.0002	0.0002	0.0002	0.0002	0.0002	0.0002	0.0002	0.0002	0.0002	0.0002	0.0002	0.0002	0.0002	0.0002	0.0002	0.0002	0.0002	0.0002	0.0002	0.0002	0.0002
							0.0002	0.0002	0.0002	0.0002	0.0002	0.0002	0.0002	0.0002	0.0002	0.0002	0.0002	0.0002	0.0002	0.0002	0.0002	0.0002	0.0002	0.0002	0.0002	0.0002	0.0002	0.0002	0.0002	0.0002	0.0002	0.0002	0.0002	0.0002	0.0002	0.0002	0.0002	0.0002	0.0002	0.0002	0.0002	0.0002	0.0002	0.0002	0.0002	0.0002	0.0002	0.0002	0.0002	0.0002	0.0002	0.0002	0.0002	0.0002	0.0002	0.0002	0.0002	0.0002	0.0002	0.0002	0.0002	0.0002	0.0002	0.0002	0.0002	0.0002	0.0002	0.0002	0.0002	0.0002	0.0002	0.0002	0.0002	0.0002	0.0002	0.0002	0.0002	0.0002	0.0002	0.0002	0.0002	0.0002	0.0002	0.0002	0.0002	0.0002	0.0002	0.0002	0.0002	0.0002	0.0002	0.0002	0.0002	0.0002	0.0002	0.0002	0.0002	0.0002	0.0002	0.0002	0.0002	0.0002	0.0002	0.0002	0.0002
							0.0002	0.0002	0.0002	0.0002	0.0002	0.0002	0.0002	0.0002	0.0002	0.0002	0.0002	0.0002	0.0002	0.0002	0.0002	0.0002	0.0002	0.0002	0.0002	0.0002	0.0002	0.0002	0.0002	0.0002	0.0002	0.0002	0.0002	0.0002	0.0002	0.0002	0.0002	0.0002	0.0002	0.0002	0.0002	0.0002	0.0002	0.0002	0.0002	0.0002	0.0002	0.0002	0.0002	0.0002	0.0002	0.0002	0.0002	0.0002	0.0002	0.0002	0.0002	0.0002	0.0002	0.0002	0.0002	0.0002	0.0002	0.0002	0.0002	0.0002	0.0002	0.0002	0.0002	0.0002	0.0002	0.0002	0.0002	0.0002	0.0002	0.0002	0.0002	0.0002	0.0002	0.0002	0.0002	0.0002	0.0002	0.0002	0.0002	0.0002	0.0002	0.0002	0.0002	0.0002	0.0002	0.0002	0.0002	0.0002	0.0002	0.0002	0.0002	0.0002	0.0002	0.0002	0.0002	0.0002	0.0002	0.0002	0.0002
							0.0002	0.0002	0.0002	0.0002	0.0002	0.0002	0.0002	0.0002	0.0002	0.0002	0.0002	0.0002	0.0002	0.0002	0.0002	0.0002	0.0002	0.0002	0.0002	0.0002	0.0002	0.0002	0.0002	0.0002	0.0002	0.0002	0.0002	0.0002	0.0002	0.0002	0.0002	0.0002	0.0002	0.0002	0.0002	0.0002	0.0002	0.0002	0.0002	0.0002	0.0002	0.0002	0.0002	0.0002	0.0002	0.0002	0.0002	0.0002	0.0002	0.0002	0.0002	0.0002	0.0002	0.0002	0.0002	0.0002	0.0002	0.0002	0.0002	0.0002	0.0002	0.0002	0.0002	0.0002	0.0002	0.0002	0.0002	0.0002	0.0002	0.0002	0.0002	0.0002	0.0002	0.0002	0.0002	0.0002	0.0002	0.0002	0.0002	0.0002	0.0002	0.0002	0.0002	0.0002	0.0002	0.0002	0.0002	0.0002	0.0002	0.0002	0.0002	0.0002	0.0002	0.0002	0.0002	0.0002	0.0002	0.0002	0.0002
							0.0002	0.0002	0.0002	0.0002	0.0002	0.0002	0.0002	0.0002	0.0002	0.0002	0.0002	0.0002	0.0002	0.0002	0.0002	0.0002	0.0002	0.0002	0.0002	0.0002	0.0002	0.0002	0.0002	0.0002	0.0002	0.0002	0.0002	0.0002	0.0002	0.0002	0.0002	0.0002	0.0002	0.0002	0.0002	0.0002	0.0002	0.0002	0.0002	0.0002	0.0002	0.0002	0.0002	0.0002	0.0002	0.0002	0.0002	0.0002	0.0002	0.0002	0.0002	0.0002	0.0002	0.0002	0.0002	0.0002	0.0002	0.0002	0.0002	0.0002	0.0002	0.0002	0.0002	0.0002	0.0002	0.0002	0.0002	0.0002	0.0002	0.0002	0.0002	0.0002	0.0002	0.0002	0.0002	0.0002	0.0002	0.0002	0.0002	0.0002	0.0002	0.0002	0.0002	0.0002	0.0002	0.0002	0.0002	0.0002	0.0002	0.0002	0.0002	0.0002	0.0002	0.0002	0.0002	0.0002	0.0002	0.0002	0.0002
							0.0002	0.0002	0.0002	0.0002	0.0002	0.0002	0.0002	0.0002	0.0002	0.0002	0.0002	0.0002	0.0002	0.0002	0.0002	0.0002	0.0002	0.0002	0.0002	0.0002	0.0002	0.0002	0.0002	0.0002	0.0002	0.0002	0.0002	0.0002	0.0002	0.0002	0.0002	0.0002	0.0002	0.0002	0.0002	0.0002	0.0002	0.0002	0.0002	0.0002	0.0002	0.0002	0.0002	0.0002	0.0002	0.0002	0.0002	0.0002	0.0002	0.0002	0.0002	0.0002	0.0002	0.0002	0.0002	0.0002	0.0002	0.0002	0.0002	0.0002	0.0002	0.0002	0.0002	0.0002	0.0002	0.0002	0.0002	0.0002	0.0002	0.0002	0.0002	0.0002	0.0002	0.0002	0.0002	0.0002	0.0002	0.0002	0.0002	0.0002	0.0002	0.0002	0.0002	0.0002	0.0002	0.0002	0.0002	0.0002	0.0002	0.0002	0.0002	0.0002	0.0002	0.0002	0.0002	0.0002	0.0002	0.0002	0.0002
							0.0002	0.0002	0.0002	0.0002	0.0002	0.0002	0.0002	0.0002	0.0002	0.0002	0.0002	0.0002	0.0002	0.0002	0.0002	0.0002	0.0002	0.0002	0.0002	0.0002	0.0002	0.0002	0.0002	0.0002	0.0002	0.0002	0.0002	0.0002	0.0002	0.0002	0.0002	0.0002	0.0002	0.0002	0.0002	0.0002	0.0002	0.0002	0.0002	0.0002	0.0002	0.0002	0.0002	0.0002	0.0002	0.0002	0.0002	0.0002	0.0002	0.0002	0.0002	0.0002	0.0002	0.0002	0.0002	0.0002	0.0002	0.0002	0.0002	0.0002	0.0002	0.0002	0.0002	0.0002	0.0002	0.0002	0.0002	0.0002	0.0002	0.0002	0.0002	0.0002	0.0002	0.0002	0.0002	0.0002	0.0002	0.0002	0.0002	0.0002	0.0002	0.0002	0.0002	0.0002	0.0002	0.0002	0.0002	0.0002	0.0002	0.0002	0.0002	0.0002	0.0002	0.0002	0.0002	0.0002	0.0002	0.0002	0.0002
							0.0002	0.0002	0.0002	0.0002	0.0002	0.0002	0.0002	0.0002	0.0002	0.0002	0.0002	0.0002	0.0002	0.0002	0.0002	0.0002	0.0002	0.0002	0.0002	0.0002	0.0002	0.0002	0.0002	0.0002	0.0002	0.0002	0.0002	0.0002	0.0002	0.0002	0.0002	0.0002	0.0002	0.0002	0.0002	0.0002	0.0002	0.0002	0.0002	0.0002	0.0002	0.0002	0.0002	0.0002	0.0002	0.0002	0.0002	0.0002	0.0002	0.0002	0.0002	0.0002	0.0002	0.0002	0.0002	0.0002	0.0002	0.0002	0.0002	0.0002	0.0002	0.0002	0.0002	0.0002	0.0002	0.0002	0.0002	0.0002	0.0002	0.0002	0.0002	0.0002	0.0002	0.0002	0.0002	0.0002	0.0002	0.0002	0.0002	0.0002	0.0002	0.0002	0.0002	0.0002	0.0002	0.0002	0.0002	0.0002	0.0002	0.0002	0.0002	0.0002	0.0002	0.0002	0.0002	0.0002	0.0002	0.0002	0.0002
							0.0002	0.0002	0.0002	0.0002	0.0002	0.0002	0.0002	0.0002	0.0002	0.0002	0.0002	0.0002	0.0002	0.0002	0.0002	0.0002	0.0002	0.0002	0.0002	0.0002	0.0002	0.0002	0.0002	0.0002	0.0002	0.0002	0.0002	0.0002	0.0002	0.0002	0.0002	0.0002	0.0002	0.0002	0.0002	0.0002	0.0002	0.0002	0.0002	0.0002	0.0002	0.0002	0.0002	0.0002	0.0002	0.0002	0.0002	0.0002	0.0002	0.0002	0.0002	0.0002	0.0002	0.0002	0.0002	0.0002	0.0002	0.0002	0.0002	0.0002	0.0002	0.0002	0.0002	0.0002	0.0002	0.0002	0.0002	0.0002	0.0002	0.0002	0.0002	0.0002	0.0002	0.0002	0.0002	0.0002	0.0002	0.0002	0.0002	0.0002	0.0002	0.0002	0.0002	0.0002	0.0002	0.0002	0.0002	0.0002	0.0002	0.0002	0.0002	0.0002	0.0002	0.0002	0.0002	0.0002	0.0002	0.0002	0.0002
							0.0002	0.0002	0.0002	0.0002	0.0002	0.0002	0.0002	0.0002	0.0002	0.0002	0.0002	0.0002	0.0002	0.0002	0.0002	0.0002	0.0002	0.0002	0.0002	0.0002	0.0002	0.0002	0.0002	0.0002	0.0002	0.0002	0.0002	0.0002	0.0002	0.0002	0.0002	0.0002	0.0002	0.0002	0.0002	0.0002	0.0002	0.0002	0.0002	0.0002	0.0002	0.0002	0.0002	0.0002	0.0002	0.0002	0.0002	0.0002	0.0002	0.0002	0.0002	0.0002	0.0002	0.0002	0.0002	0.0002	0.0002	0.0002	0.0002	0.0002	0.0002	0.0002	0.0002	0.0002	0.0002	0.0002	0.0002	0.0002	0.0002	0.0002	0.0002	0.0002	0.0002	0.0002	0.0002	0.0002	0.0002	0.0002	0.0002	0.0002	0.0002	0.0002	0.0002	0.0002	0.0002	0.0002	0.0002	0.0002	0.0002	0.0002	0.0002	0.0002	0.0002	0.0002	0.0002	0.0002	0.0002	0.0002	0.0002
							0.0002	0.0002	0.0002	0.0002	0.0002	0.0002	0.0002	0.0002	0.0002	0.0002	0.0002	0.0002	0.0002	0.0002	0.0002	0.0002	0.0002	0.0002	0.0002	0.0002	0.0002	0.0002	0.0002	0.0002	0.0002	0.0002	0.0002	0.0002	0.0002	0.0002	0.0002	0.0002	0.0002	0.0002	0.0002	0.0002	0.0002	0.0002	0.0002	0.0002	0.0002	0.0002	0.0002	0.0002	0.0002	0.0002	0.0002	0.0002	0.0002	0.0002	0.0002	0.0002	0.0002	0.0002	0.0002	0.0002	0.0002	0.0002	0.0002	0.0002	0.0002	0.0002	0.0002	0.0002	0.0002	0.0002	0.0002	0.0002	0.0002	0.0002	0.0002	0.0002	0.0002	0.0002	0.0002	0.0002	0.0002	0.0002	0.0002	0.0002	0.0002	0.0002	0.0002	0.0002	0.0002	0.0002	0.0002	0.0002	0.0002	0.0002	0.0002	0.0002	0.0002	0.0002	0.0002	0.0002	0.0002	0.0002	0.0002
							0.0002	0.0002	0.0002	0.0002	0.0002	0.0002	0.0002	0.0002	0.0002	0.0002	0.0002	0.0002	0.0002	0.0002	0.0002	0.0002	0.0002	0.0002	0.0002	0.0002	0.0002	0.0002	0.0002	0.0002	0.0002	0.0002	0.0002	0.0002	0.0002	0.0002	0.0002	0.0002	0.0002	0.0002	0.0002	0.0002	0.0002	0.0002	0.0002	0.0002	0.0002	0.0002	0.0002	0.0002	0.0002	0.0002	0.0002	0.0002	0.0002	0.0002	0.0002	0.0002	0.0002	0.0002	0.0002	0.0002	0.0002	0.0002	0.0002	0.0002	0.0002	0.0002	0.0002	0.0002	0.0002	0.0002	0.0002	0.0002	0.0002	0.0002	0.0002	0.0002	0.0002	0.0002	0.0002	0.0002	0.0002	0.0002	0.0002	0.0002	0.0002	0.0002	0.0002	0.0002	0.0002	0.0002	0.0002	0.0002	0.0002	0.0002	0.0002	0.0002	0.0002	0.0002	0.0002	0.0002	0.0002	0.0002	0.0002
							0.0002	0.0002	0.0002	0.0002	0.0002	0.0002	0.0002	0.0002	0.0002	0.0002	0.0002	0.0002	0.0002	0.0002	0.0002	0.0002	0.0002	0.0002	0.0002	0.0002	0.0002	0.0002	0.0002	0.0002	0.0002	0.0002	0.0002	0.0002	0.0002	0.0002	0.0002	0.0002	0.0002	0.0002	0.0002	0.0002	0.0002	0.0002	0.0002	0.0002	0.0002	0.0002	0.0002	0.0002	0.0002	0.0002	0.0002	0.0002	0.0002	0.0002	0.0002	0.0002	0.0002	0.0002	0.0002	0.0002	0.0002	0.0002	0.0002	0.0002	0.0002	0.0002	0.0002	0.0002	0.0002	0.0002	0.0002	0.0002	0.0002	0.0002	0.0002	0.0002	0.0002	0.0002	0.0002	0.0002	0.0002	0.0002	0.0002	0.0002	0.0002	0.0002	0.0002	0.0002	0.0002	0.0002	0.0002	0.0002	0.0002	0.0002	0.0002	0.0002	0.0002	0.0002	0.0002	0.0002	0.0002	0.0002	0.0002
							0.0002	0.0002	0.0002	0.0002	0.0002	0.0002	0.0002	0.0002	0.0002	0.0002	0.0002	0.0002	0.0002	0.0002	0.0002	0.0002	0.0002	0.0002	0.0002	0.0002	0.0002	0.0002	0.0002	0.0002	0.0002	0.0002	0.0002	0.0002	0.0002	0.0002	0.0002	0.0002	0.0002	0.0002	0.0002	0.0002	0.0002	0.0002	0.0002	0.0002	0.0002	0.0002	0.0002	0.0002	0.0002	0.0002	0.0002	0.0002	0.0002	0.0002	0.0002	0.0002	0.0002	0.0002	0.0002	0.0002	0.0002	0.0002	0.0002	0.0002	0.0002	0.0002	0.0002	0.0002	0.0002	0.0002	0.0002	0.0002	0.0002	0.0002	0.0002	0.0002	0.0002	0.0002	0.0002	0.0002	0.0002	0.0002	0.0002	0.0002	0.0002	0.0002	0.0002	0.0002	0.0002	0.0002	0.0002	0.0002	0.0002	0.0002	0.0002	0.0002	0.0002	0.0002	0.0002	0.0002	0.0002	0.0002	0.0002
							0.0002	0.0002	0.0002	0.0002	0.0002	0.0002	0.0002	0.0002	0.0002	0.0002	0.0002	0.0002	0.0002	0.0002	0.0002	0.0002	0.0002	0.0002	0.0002	0.0002	0.0002	0.0002	0.0002	0.0002	0.0002	0.0002	0.0002	0.0002	0.0002	0.0002	0.0002	0.0002	0.0002	0.0002	0.0002	0.0002	0.0002	0.0002	0.0002	0.0002	0.0002	0.0002	0.0002	0.0002	0.0002	0.0002	0.0002	0.0002	0.0002	0.0002	0.0002	0.0002	0.0002	0.0002	0.0002	0.0002	0.0002	0.0002	0.0002	0.0002	0.0002	0.0002	0.0002	0.0002	0.0002	0.0002	0.0002	0.0002	0.0002	0.0002	0.0002	0.0002	0.0002	0.0002	0.0002	0.0002	0.0002	0.0002	0.0002	0.0002	0.0002	0.0002	0.0002	0.0002	0.0002	0.0002	0.0002	0.0002	0.0002	0.0002	0.0002	0.0002	0.0002	0.0002	0.0002	0.0002	0.0002	0.0002	0.0002
							0.0002	0.0002	0.0002	0.0002	0.0002	0.0002	0.0002	0.0002	0.0002	0.0002	0.0002	0.0002	0.0002	0.0002	0.0002	0.0002	0.0002	0.0002	0.0002	0.0002	0.0002	0.0002	0.0002	0.0002	0.0002	0.0002	0.0002	0.0002	0.0002	0.0002	0.0002	0.0002	0.0002	0.0002	0.0002	0.0002	0.0002	0.0002	0.0002	0.0002	0.0002	0.0002	0.0002	0.0002	0.0002	0.0002	0.0002	0.0002	0.0002	0.0002	0.0002	0.0002	0.0002	0.0002	0.0002	0.0002	0.0002	0.0002	0.0002	0.0002	0.0002	0.0002	0.0002	0.0002	0.0002	0.0002	0.0002	0.0002	0.0002	0.0002	0.0002	0.0002	0.0002	0.0002	0.0002	0.0002	0.0002	0.0002	0.0002	0.0002	0.0002	0.0002	0.0002	0.0002	0.0002	0.0002	0.0002	0.0002	0.0002	0.0002	0.0002	0.0002	0.0002	0.0002	0.0002	0.0002	0.0002	0.0002	0.0002
							0.0002	0.0002	0.0002	0.0002	0.0002	0.0002	0.0002	0.0002	0.0002	0.0002	0.0002	0.0002	0.0002	0.0002	0.0002	0.0002	0.0002	0.0002	0.0002	0.0002	0.0002	0.0002	0.0002	0.0002	0.0002	0.0002	0.0002	0.0002	0.0002	0.0002	0.0002	0.0002	0.0002	0.0002	0.0002	0.0002	0.0002	0.0002	0.0002	0.0002	0.0002	0.0002	0.0002	0.0002	0.0002	0.0002	0.0002	0.0002	0.0002	0.0002	0.0002	0.0002	0.0002	0.0002	0.0002	0.0002	0.0002	0.0002	0.0002	0.0002	0.0002	0.0002	0.0002	0.0002	0.0002	0.0002	0.0002	0.0002	0.0002	0.0002	0.0002	0.0002	0.0002	0.0002	0.0002	0.0002	0.0002	0.0002	0.0002	0.0002	0.0002	0.0002	0.0002	0.0002	0.0002	0.0002	0.0002	0.0002	0.0002	0.0002	0.0002	0.0002	0.0002	0.0002	0.0002	0.0002	0.0002	0.0002	0.0002
							0.0002	0.0002	0.0002	0.0002	0.0002	0.0002	0.0002	0.0002	0.0002	0.0002	0.0002	0.0002	0.0002	0.0002	0.0002	0.0002	0.0002	0.0002	0.0002	0.0002	0.0002	0.0002	0.0002	0.0002	0.0002	0.0002	0.0002	0.0002	0.0002	0.0002	0.0002	0.0002	0.0002	0.0002	0.0002	0.0002	0.0002	0.0002	0.0002	0.0002	0.0002	0.0002	0.0002	0.0002	0.0002	0.0002	0.0002	0.0002	0.0002	0.0002	0.0002	0.0002	0.0002	0.0002	0.0002	0.0002	0.0002	0.0002	0.0002	0.0002	0.0002	0.0002	0.0002	0.0002	0.0002	0.0002	0.0002	0.0002	0.0002	0.0002	0.0002	0.0002	0.0002	0.0002	0.0002	0.0002	0.0002	0.0002	0.0002	0.0002	0.0002	0.0002	0.0002	0.0002	0.0002	0.0002	0.0002	0.0002	0.0002	0.0002	0.0002	0.0002	0.0002	0.0002	0.0002	0.0002	0.0002	0.0002	0.0002
							0.0002	0.0002	0.0002	0.0002	0.0002	0.0002	0.0002	0.0002	0.0002	0.0002	0.0002	0.0002	0.0002	0.0002	0.0002	0.0002	0.0002	0.0002	0.0002	0.0002	0.0002	0.0002	0.0002	0.0002	0.0002	0.0002	0.0002	0.0002	0.0002	0.0002	0.0002	0.0002	0.0002	0.0002	0.0002	0.0002	0.0002	0.0002	0.0002	0.0002	0.0002	0.0002	0.0002	0.0002	0.0002	0.0002	0.0002	0.0002	0.0002	0.0002	0.0002	0.0002	0.0002	0.0002	0.0002	0.0002	0.0002	0.0002	0.0002	0.0002	0.0002	0.0002	0.0002	0.0002	0.0002	0.0002	0.0002	0.0002	0.0002	0.0002	0.0002	0.0002	0.0002	0.0002	0.0002	0.0002	0.0002	0.0002	0.0002	0.0002	0.0002	0.0002	0.0002	0.0002	0.0002	0.0002	0.0002	0.0002	0.0002	0.0002	0.0002	0.0002	0.0002	0.0002	0.0002	0.0002	0.0002	0.0002	0.0002
							0.0002	0.0002	0.0002	0.0002	0.0002	0.0002	0.0002	0.0002	0.0002	0.0002	0.0002	0.0002	0.0002	0.0002	0.0002	0.0002	0.0002	0.0002	0.0002	0.0002	0.0002	0.0002	0.0002	0.0002	0.0002	0.0002	0.0002	0.0002	0.0002	0.0002	0.0002	0.0002	0.0002	0.0002	0.0002	0.0002	0.0002	0.0002	0.0002	0.0002	0.0002	0.0002	0.0002	0.0002	0.0002	0.0002	0.0002	0.0002	0.0002	0.0002	0.0002	0.0002	0.0002	0.0002	0.0002	0.0002	0.0002	0.0002	0.0002	0.0002	0.0002	0.0002	0.0002	0.0002	0.0002	0.0002	0.0002	0.0002	0.0002	0.0002	0.0002	0.0002	0.0002	0.0002	0.0002	0.0002	0.0002	0.0002	0.0002	0.0002	0.0002	0.0002	0.0002	0.0002	0.0002	0.0002	0.0002	0.0002	0.0002	0.0002	0.0002	0.0002	0.0002	0.0002	0.0002	0.0002	0.0002	0.0002	0.0002

!***********************************************************************************
!Part 5: Markers in the genome (can be zero, defined by isgene in Part 4)
!***********************************************************************************
!mrk	wlocus	nallel	score (marker scores of all genotypes at the locus)
1	1	2	0.0001 	0.0002  0.0003
2	2	5	0.0001 	0.0002 	0.0003 	0.0004 	0.0005 	0.0006 	0.0007 	0.0008 	0.0009 	0.0010 	0.0011 	0.0012 	0.0013 	0.0014 	0.0015
3	3	10	0.0001 	0.0002 	0.0003 	0.0004 	0.0005 	0.0006 	0.0007 	0.0008 	0.0009 	0.0010 	0.0011 	0.0012 	0.0013 	0.0014 	0.0015 	0.0016 	0.0017 	0.0018 	0.0019 	0.0020 	0.0021 	0.0022 	0.0023 	0.0024 	0.0025 	0.0026 	0.0027 	0.0028 	0.0029 	0.0030 	0.0031 	0.0032 	0.0033 	0.0034 	0.0035 	0.0036 	0.0037 	0.0038 	0.0039 	0.0040 	0.0041 	0.0042 	0.0043 	0.0044 	0.0045 	0.0046 	0.0047 	0.0048 	0.0049 	0.0050 	0.0051 	0.0052 	0.0053 	0.0054 	0.0055 
4	4	20	0.0001 	0.0002 	0.0003 	0.0004 	0.0005 	0.0006 	0.0007 	0.0008 	0.0009 	0.0010 	0.0011 	0.0012 	0.0013 	0.0014 	0.0015 	0.0016 	0.0017 	0.0018 	0.0019 	0.0020 	0.0021 	0.0022 	0.0023 	0.0024 	0.0025 	0.0026 	0.0027 	0.0028 	0.0029 	0.0030 	0.0031 	0.0032 	0.0033 	0.0034 	0.0035 	0.0036 	0.0037 	0.0038 	0.0039 	0.0040 	0.0041 	0.0042 	0.0043 	0.0044 	0.0045 	0.0046 	0.0047 	0.0048 	0.0049 	0.0050 	0.0051 	0.0052 	0.0053 	0.0054 	0.0055 	0.0056 	0.0057 	0.0058 	0.0059 	0.0060 	0.0061 	0.0062 	0.0063 	0.0064 	0.0065 	0.0066 	0.0067 	0.0068 	0.0069 	0.0070 	0.0071 	0.0072 	0.0073 	0.0074 	0.0075 	0.0076 	0.0077 	0.0078 	0.0079 	0.0080 	0.0081 	0.0082 	0.0083 	0.0084 	0.0085 	0.0086 	0.0087 	0.0088 	0.0089 	0.0090 	0.0091 	0.0092 	0.0093 	0.0094 	0.0095 	0.0096 	0.0097 	0.0098 	0.0099 	0.0100 
					0.0101 	0.0102 	0.0103 	0.0104 	0.0105 	0.0106 	0.0107 	0.0108 	0.0109 	0.0110 	0.0111 	0.0112 	0.0113 	0.0114 	0.0115 	0.0116 	0.0117 	0.0118 	0.0119 	0.0120 	0.0121 	0.0122 	0.0123 	0.0124 	0.0125 	0.0126 	0.0127 	0.0128 	0.0129 	0.0130 	0.0131 	0.0132 	0.0133 	0.0134 	0.0135 	0.0136 	0.0137 	0.0138 	0.0139 	0.0140 	0.0141 	0.0142 	0.0143 	0.0144 	0.0145 	0.0146 	0.0147 	0.0148 	0.0149 	0.0150 	0.0151 	0.0152 	0.0153 	0.0154 	0.0155 	0.0156 	0.0157 	0.0158 	0.0159 	0.0160 	0.0161 	0.0162 	0.0163 	0.0164 	0.0165 	0.0166 	0.0167 	0.0168 	0.0169 	0.0170 	0.0171 	0.0172 	0.0173 	0.0174 	0.0175 	0.0176 	0.0177 	0.0178 	0.0179 	0.0180 	0.0181 	0.0182 	0.0183 	0.0184 	0.0185 	0.0186 	0.0187 	0.0188 	0.0189 	0.0190 	0.0191 	0.0192 	0.0193 	0.0194 	0.0195 	0.0196 	0.0197 	0.0198 	0.0199 	0.0200 
					0.0201 	0.0202 	0.0203 	0.0204 	0.0205 	0.0206 	0.0207 	0.0208 	0.0209 	0.0210 	 	
5	5	25	0.0001	0.0002	0.0003	0.0004	0.0005	0.0006	0.0007	0.0008	0.0009	0.001	0.0011	0.0012	0.0013	0.0014	0.0015	0.0016	0.0017	0.0018	0.0019	0.002	0.0021	0.0022	0.0023	0.0024	0.0025	0.0026	0.0027	0.0028	0.0029	0.003	0.0031	0.0032	0.0033	0.0034	0.0035	0.0036	0.0037	0.0038	0.0039	0.004	0.0041	0.0042	0.0043	0.0044	0.0045	0.0046	0.0047	0.0048	0.0049	0.005	0.0051	0.0052	0.0053	0.0054	0.0055	0.0056	0.0057	0.0058	0.0059	0.006	0.0061	0.0062	0.0063	0.0064	0.0065	0.0066	0.0067	0.0068	0.0069	0.007	0.0071	0.0072	0.0073	0.0074	0.0075	0.0076	0.0077	0.0078	0.0079	0.008	0.0081	0.0082	0.0083	0.0084	0.0085	0.0086	0.0087	0.0088	0.0089	0.009	0.0091	0.0092	0.0093	0.0094	0.0095	0.0096	0.0097	0.0098	0.0099	0.01		
					0.0101	0.0102	0.0103	0.0104	0.0105	0.0106	0.0107	0.0108	0.0109	0.011	0.0111	0.0112	0.0113	0.0114	0.0115	0.0116	0.0117	0.0118	0.0119	0.012	0.0121	0.0122	0.0123	0.0124	0.0125	0.0126	0.0127	0.0128	0.0129	0.013	0.0131	0.0132	0.0133	0.0134	0.0135	0.0136	0.0137	0.0138	0.0139	0.014	0.0141	0.0142	0.0143	0.0144	0.0145	0.0146	0.0147	0.0148	0.0149	0.015	0.0151	0.0152	0.0153	0.0154	0.0155	0.0156	0.0157	0.0158	0.0159	0.016	0.0161	0.0162	0.0163	0.0164	0.0165	0.0166	0.0167	0.0168	0.0169	0.017	0.0171	0.0172	0.0173	0.0174	0.0175	0.0176	0.0177	0.0178	0.0179	0.018	0.0181	0.0182	0.0183	0.0184	0.0185	0.0186	0.0187	0.0188	0.0189	0.019	0.0191	0.0192	0.0193	0.0194	0.0195	0.0196	0.0197	0.0198	0.0199	0.02		
					0.0201	0.0202	0.0203	0.0204	0.0205	0.0206	0.0207	0.0208	0.0209	0.021	0.0211	0.0212	0.0213	0.0214	0.0215	0.0216	0.0217	0.0218	0.0219	0.022	0.0221	0.0222	0.0223	0.0224	0.0225	0.0226	0.0227	0.0228	0.0229	0.023	0.0231	0.0232	0.0233	0.0234	0.0235	0.0236	0.0237	0.0238	0.0239	0.024	0.0241	0.0242	0.0243	0.0244	0.0245	0.0246	0.0247	0.0248	0.0249	0.025	0.0251	0.0252	0.0253	0.0254	0.0255	0.0256	0.0257	0.0258	0.0259	0.026	0.0261	0.0262	0.0263	0.0264	0.0265	0.0266	0.0267	0.0268	0.0269	0.027	0.0271	0.0272	0.0273	0.0274	0.0275	0.0276	0.0277	0.0278	0.0279	0.028	0.0281	0.0282	0.0283	0.0284	0.0285	0.0286	0.0287	0.0288	0.0289	0.029	0.0291	0.0292	0.0293	0.0294	0.0295	0.0296	0.0297	0.0298	0.0299	0.03		
					0.0301	0.0302	0.0303	0.0304	0.0305	0.0306	0.0307	0.0308	0.0309	0.031	0.0311	0.0312	0.0313	0.0314	0.0315	0.0316	0.0317	0.0318	0.0319	0.032	0.0321	0.0322	0.0323	0.0324	0.0325																																																																													
6	6	50	0.0001 	0.0002 	0.0003 	0.0004 	0.0005 	0.0006 	0.0007 	0.0008 	0.0009 	0.0010 	0.0011 	0.0012 	0.0013 	0.0014 	0.0015 	0.0016 	0.0017 	0.0018 	0.0019 	0.0020 	0.0021 	0.0022 	0.0023 	0.0024 	0.0025 	0.0026 	0.0027 	0.0028 	0.0029 	0.0030 	0.0031 	0.0032 	0.0033 	0.0034 	0.0035 	0.0036 	0.0037 	0.0038 	0.0039 	0.0040 	0.0041 	0.0042 	0.0043 	0.0044 	0.0045 	0.0046 	0.0047 	0.0048 	0.0049 	0.0050 	0.0051 	0.0052 	0.0053 	0.0054 	0.0055 	0.0056 	0.0057 	0.0058 	0.0059 	0.0060 	0.0061 	0.0062 	0.0063 	0.0064 	0.0065 	0.0066 	0.0067 	0.0068 	0.0069 	0.0070 	0.0071 	0.0072 	0.0073 	0.0074 	0.0075 	0.0076 	0.0077 	0.0078 	0.0079 	0.0080 	0.0081 	0.0082 	0.0083 	0.0084 	0.0085 	0.0086 	0.0087 	0.0088 	0.0089 	0.0090 	0.0091 	0.0092 	0.0093 	0.0094 	0.0095 	0.0096 	0.0097 	0.0098 	0.0099 	0.0100 
					0.0101 	0.0102 	0.0103 	0.0104 	0.0105 	0.0106 	0.0107 	0.0108 	0.0109 	0.0110 	0.0111 	0.0112 	0.0113 	0.0114 	0.0115 	0.0116 	0.0117 	0.0118 	0.0119 	0.0120 	0.0121 	0.0122 	0.0123 	0.0124 	0.0125 	0.0126 	0.0127 	0.0128 	0.0129 	0.0130 	0.0131 	0.0132 	0.0133 	0.0134 	0.0135 	0.0136 	0.0137 	0.0138 	0.0139 	0.0140 	0.0141 	0.0142 	0.0143 	0.0144 	0.0145 	0.0146 	0.0147 	0.0148 	0.0149 	0.0150 	0.0151 	0.0152 	0.0153 	0.0154 	0.0155 	0.0156 	0.0157 	0.0158 	0.0159 	0.0160 	0.0161 	0.0162 	0.0163 	0.0164 	0.0165 	0.0166 	0.0167 	0.0168 	0.0169 	0.0170 	0.0171 	0.0172 	0.0173 	0.0174 	0.0175 	0.0176 	0.0177 	0.0178 	0.0179 	0.0180 	0.0181 	0.0182 	0.0183 	0.0184 	0.0185 	0.0186 	0.0187 	0.0188 	0.0189 	0.0190 	0.0191 	0.0192 	0.0193 	0.0194 	0.0195 	0.0196 	0.0197 	0.0198 	0.0199 	0.0200 
					0.0201 	0.0202 	0.0203 	0.0204 	0.0205 	0.0206 	0.0207 	0.0208 	0.0209 	0.0210 	0.0211 	0.0212 	0.0213 	0.0214 	0.0215 	0.0216 	0.0217 	0.0218 	0.0219 	0.0220 	0.0221 	0.0222 	0.0223 	0.0224 	0.0225 	0.0226 	0.0227 	0.0228 	0.0229 	0.0230 	0.0231 	0.0232 	0.0233 	0.0234 	0.0235 	0.0236 	0.0237 	0.0238 	0.0239 	0.0240 	0.0241 	0.0242 	0.0243 	0.0244 	0.0245 	0.0246 	0.0247 	0.0248 	0.0249 	0.0250 	0.0251 	0.0252 	0.0253 	0.0254 	0.0255 	0.0256 	0.0257 	0.0258 	0.0259 	0.0260 	0.0261 	0.0262 	0.0263 	0.0264 	0.0265 	0.0266 	0.0267 	0.0268 	0.0269 	0.0270 	0.0271 	0.0272 	0.0273 	0.0274 	0.0275 	0.0276 	0.0277 	0.0278 	0.0279 	0.0280 	0.0281 	0.0282 	0.0283 	0.0284 	0.0285 	0.0286 	0.0287 	0.0288 	0.0289 	0.0290 	0.0291 	0.0292 	0.0293 	0.0294 	0.0295 	0.0296 	0.0297 	0.0298 	0.0299 	0.0300 
					0.0301 	0.0302 	0.0303 	0.0304 	0.0305 	0.0306 	0.0307 	0.0308 	0.0309 	0.0310 	0.0311 	0.0312 	0.0313 	0.0314 	0.0315 	0.0316 	0.0317 	0.0318 	0.0319 	0.0320 	0.0321 	0.0322 	0.0323 	0.0324 	0.0325 	0.0326 	0.0327 	0.0328 	0.0329 	0.0330 	0.0331 	0.0332 	0.0333 	0.0334 	0.0335 	0.0336 	0.0337 	0.0338 	0.0339 	0.0340 	0.0341 	0.0342 	0.0343 	0.0344 	0.0345 	0.0346 	0.0347 	0.0348 	0.0349 	0.0350 	0.0351 	0.0352 	0.0353 	0.0354 	0.0355 	0.0356 	0.0357 	0.0358 	0.0359 	0.0360 	0.0361 	0.0362 	0.0363 	0.0364 	0.0365 	0.0366 	0.0367 	0.0368 	0.0369 	0.0370 	0.0371 	0.0372 	0.0373 	0.0374 	0.0375 	0.0376 	0.0377 	0.0378 	0.0379 	0.0380 	0.0381 	0.0382 	0.0383 	0.0384 	0.0385 	0.0386 	0.0387 	0.0388 	0.0389 	0.0390 	0.0391 	0.0392 	0.0393 	0.0394 	0.0395 	0.0396 	0.0397 	0.0398 	0.0399 	0.0400 
					0.0401 	0.0402 	0.0403 	0.0404 	0.0405 	0.0406 	0.0407 	0.0408 	0.0409 	0.0410 	0.0411 	0.0412 	0.0413 	0.0414 	0.0415 	0.0416 	0.0417 	0.0418 	0.0419 	0.0420 	0.0421 	0.0422 	0.0423 	0.0424 	0.0425 	0.0426 	0.0427 	0.0428 	0.0429 	0.0430 	0.0431 	0.0432 	0.0433 	0.0434 	0.0435 	0.0436 	0.0437 	0.0438 	0.0439 	0.0440 	0.0441 	0.0442 	0.0443 	0.0444 	0.0445 	0.0446 	0.0447 	0.0448 	0.0449 	0.0450 	0.0451 	0.0452 	0.0453 	0.0454 	0.0455 	0.0456 	0.0457 	0.0458 	0.0459 	0.0460 	0.0461 	0.0462 	0.0463 	0.0464 	0.0465 	0.0466 	0.0467 	0.0468 	0.0469 	0.0470 	0.0471 	0.0472 	0.0473 	0.0474 	0.0475 	0.0476 	0.0477 	0.0478 	0.0479 	0.0480 	0.0481 	0.0482 	0.0483 	0.0484 	0.0485 	0.0486 	0.0487 	0.0488 	0.0489 	0.0490 	0.0491 	0.0492 	0.0493 	0.0494 	0.0495 	0.0496 	0.0497 	0.0498 	0.0499 	0.0500 
					0.0501 	0.0502 	0.0503 	0.0504 	0.0505 	0.0506 	0.0507 	0.0508 	0.0509 	0.0510 	0.0511 	0.0512 	0.0513 	0.0514 	0.0515 	0.0516 	0.0517 	0.0518 	0.0519 	0.0520 	0.0521 	0.0522 	0.0523 	0.0524 	0.0525 	0.0526 	0.0527 	0.0528 	0.0529 	0.0530 	0.0531 	0.0532 	0.0533 	0.0534 	0.0535 	0.0536 	0.0537 	0.0538 	0.0539 	0.0540 	0.0541 	0.0542 	0.0543 	0.0544 	0.0545 	0.0546 	0.0547 	0.0548 	0.0549 	0.0550 	0.0551 	0.0552 	0.0553 	0.0554 	0.0555 	0.0556 	0.0557 	0.0558 	0.0559 	0.0560 	0.0561 	0.0562 	0.0563 	0.0564 	0.0565 	0.0566 	0.0567 	0.0568 	0.0569 	0.0570 	0.0571 	0.0572 	0.0573 	0.0574 	0.0575 	0.0576 	0.0577 	0.0578 	0.0579 	0.0580 	0.0581 	0.0582 	0.0583 	0.0584 	0.0585 	0.0586 	0.0587 	0.0588 	0.0589 	0.0590 	0.0591 	0.0592 	0.0593 	0.0594 	0.0595 	0.0596 	0.0597 	0.0598 	0.0599 	0.0600 
					0.0601 	0.0602 	0.0603 	0.0604 	0.0605 	0.0606 	0.0607 	0.0608 	0.0609 	0.0610 	0.0611 	0.0612 	0.0613 	0.0614 	0.0615 	0.0616 	0.0617 	0.0618 	0.0619 	0.0620 	0.0621 	0.0622 	0.0623 	0.0624 	0.0625 	0.0626 	0.0627 	0.0628 	0.0629 	0.0630 	0.0631 	0.0632 	0.0633 	0.0634 	0.0635 	0.0636 	0.0637 	0.0638 	0.0639 	0.0640 	0.0641 	0.0642 	0.0643 	0.0644 	0.0645 	0.0646 	0.0647 	0.0648 	0.0649 	0.0650 	0.0651 	0.0652 	0.0653 	0.0654 	0.0655 	0.0656 	0.0657 	0.0658 	0.0659 	0.0660 	0.0661 	0.0662 	0.0663 	0.0664 	0.0665 	0.0666 	0.0667 	0.0668 	0.0669 	0.0670 	0.0671 	0.0672 	0.0673 	0.0674 	0.0675 	0.0676 	0.0677 	0.0678 	0.0679 	0.0680 	0.0681 	0.0682 	0.0683 	0.0684 	0.0685 	0.0686 	0.0687 	0.0688 	0.0689 	0.0690 	0.0691 	0.0692 	0.0693 	0.0694 	0.0695 	0.0696 	0.0697 	0.0698 	0.0699 	0.0700 
					0.0701 	0.0702 	0.0703 	0.0704 	0.0705 	0.0706 	0.0707 	0.0708 	0.0709 	0.0710 	0.0711 	0.0712 	0.0713 	0.0714 	0.0715 	0.0716 	0.0717 	0.0718 	0.0719 	0.0720 	0.0721 	0.0722 	0.0723 	0.0724 	0.0725 	0.0726 	0.0727 	0.0728 	0.0729 	0.0730 	0.0731 	0.0732 	0.0733 	0.0734 	0.0735 	0.0736 	0.0737 	0.0738 	0.0739 	0.0740 	0.0741 	0.0742 	0.0743 	0.0744 	0.0745 	0.0746 	0.0747 	0.0748 	0.0749 	0.0750 	0.0751 	0.0752 	0.0753 	0.0754 	0.0755 	0.0756 	0.0757 	0.0758 	0.0759 	0.0760 	0.0761 	0.0762 	0.0763 	0.0764 	0.0765 	0.0766 	0.0767 	0.0768 	0.0769 	0.0770 	0.0771 	0.0772 	0.0773 	0.0774 	0.0775 	0.0776 	0.0777 	0.0778 	0.0779 	0.0780 	0.0781 	0.0782 	0.0783 	0.0784 	0.0785 	0.0786 	0.0787 	0.0788 	0.0789 	0.0790 	0.0791 	0.0792 	0.0793 	0.0794 	0.0795 	0.0796 	0.0797 	0.0798 	0.0799 	0.0800 
					0.0801 	0.0802 	0.0803 	0.0804 	0.0805 	0.0806 	0.0807 	0.0808 	0.0809 	0.0810 	0.0811 	0.0812 	0.0813 	0.0814 	0.0815 	0.0816 	0.0817 	0.0818 	0.0819 	0.0820 	0.0821 	0.0822 	0.0823 	0.0824 	0.0825 	0.0826 	0.0827 	0.0828 	0.0829 	0.0830 	0.0831 	0.0832 	0.0833 	0.0834 	0.0835 	0.0836 	0.0837 	0.0838 	0.0839 	0.0840 	0.0841 	0.0842 	0.0843 	0.0844 	0.0845 	0.0846 	0.0847 	0.0848 	0.0849 	0.0850 	0.0851 	0.0852 	0.0853 	0.0854 	0.0855 	0.0856 	0.0857 	0.0858 	0.0859 	0.0860 	0.0861 	0.0862 	0.0863 	0.0864 	0.0865 	0.0866 	0.0867 	0.0868 	0.0869 	0.0870 	0.0871 	0.0872 	0.0873 	0.0874 	0.0875 	0.0876 	0.0877 	0.0878 	0.0879 	0.0880 	0.0881 	0.0882 	0.0883 	0.0884 	0.0885 	0.0886 	0.0887 	0.0888 	0.0889 	0.0890 	0.0891 	0.0892 	0.0893 	0.0894 	0.0895 	0.0896 	0.0897 	0.0898 	0.0899 	0.0900 
					0.0901 	0.0902 	0.0903 	0.0904 	0.0905 	0.0906 	0.0907 	0.0908 	0.0909 	0.0910 	0.0911 	0.0912 	0.0913 	0.0914 	0.0915 	0.0916 	0.0917 	0.0918 	0.0919 	0.0920 	0.0921 	0.0922 	0.0923 	0.0924 	0.0925 	0.0926 	0.0927 	0.0928 	0.0929 	0.0930 	0.0931 	0.0932 	0.0933 	0.0934 	0.0935 	0.0936 	0.0937 	0.0938 	0.0939 	0.0940 	0.0941 	0.0942 	0.0943 	0.0944 	0.0945 	0.0946 	0.0947 	0.0948 	0.0949 	0.0950 	0.0951 	0.0952 	0.0953 	0.0954 	0.0955 	0.0956 	0.0957 	0.0958 	0.0959 	0.0960 	0.0961 	0.0962 	0.0963 	0.0964 	0.0965 	0.0966 	0.0967 	0.0968 	0.0969 	0.0970 	0.0971 	0.0972 	0.0973 	0.0974 	0.0975 	0.0976 	0.0977 	0.0978 	0.0979 	0.0980 	0.0981 	0.0982 	0.0983 	0.0984 	0.0985 	0.0986 	0.0987 	0.0988 	0.0989 	0.0990 	0.0991 	0.0992 	0.0993 	0.0994 	0.0995 	0.0996 	0.0997 	0.0998 	0.0999 	0.1000 
					0.1001 	0.1002 	0.1003 	0.1004 	0.1005 	0.1006 	0.1007 	0.1008 	0.1009 	0.1010 	0.1011 	0.1012 	0.1013 	0.1014 	0.1015 	0.1016 	0.1017 	0.1018 	0.1019 	0.1020 	0.1021 	0.1022 	0.1023 	0.1024 	0.1025 	0.1026 	0.1027 	0.1028 	0.1029 	0.1030 	0.1031 	0.1032 	0.1033 	0.1034 	0.1035 	0.1036 	0.1037 	0.1038 	0.1039 	0.1040 	0.1041 	0.1042 	0.1043 	0.1044 	0.1045 	0.1046 	0.1047 	0.1048 	0.1049 	0.1050 	0.1051 	0.1052 	0.1053 	0.1054 	0.1055 	0.1056 	0.1057 	0.1058 	0.1059 	0.1060 	0.1061 	0.1062 	0.1063 	0.1064 	0.1065 	0.1066 	0.1067 	0.1068 	0.1069 	0.1070 	0.1071 	0.1072 	0.1073 	0.1074 	0.1075 	0.1076 	0.1077 	0.1078 	0.1079 	0.1080 	0.1081 	0.1082 	0.1083 	0.1084 	0.1085 	0.1086 	0.1087 	0.1088 	0.1089 	0.1090 	0.1091 	0.1092 	0.1093 	0.1094 	0.1095 	0.1096 	0.1097 	0.1098 	0.1099 	0.1100 
					0.1101 	0.1102 	0.1103 	0.1104 	0.1105 	0.1106 	0.1107 	0.1108 	0.1109 	0.1110 	0.1111 	0.1112 	0.1113 	0.1114 	0.1115 	0.1116 	0.1117 	0.1118 	0.1119 	0.1120 	0.1121 	0.1122 	0.1123 	0.1124 	0.1125 	0.1126 	0.1127 	0.1128 	0.1129 	0.1130 	0.1131 	0.1132 	0.1133 	0.1134 	0.1135 	0.1136 	0.1137 	0.1138 	0.1139 	0.1140 	0.1141 	0.1142 	0.1143 	0.1144 	0.1145 	0.1146 	0.1147 	0.1148 	0.1149 	0.1150 	0.1151 	0.1152 	0.1153 	0.1154 	0.1155 	0.1156 	0.1157 	0.1158 	0.1159 	0.1160 	0.1161 	0.1162 	0.1163 	0.1164 	0.1165 	0.1166 	0.1167 	0.1168 	0.1169 	0.1170 	0.1171 	0.1172 	0.1173 	0.1174 	0.1175 	0.1176 	0.1177 	0.1178 	0.1179 	0.1180 	0.1181 	0.1182 	0.1183 	0.1184 	0.1185 	0.1186 	0.1187 	0.1188 	0.1189 	0.1190 	0.1191 	0.1192 	0.1193 	0.1194 	0.1195 	0.1196 	0.1197 	0.1198 	0.1199 	0.1200 
					0.1201 	0.1202 	0.1203 	0.1204 	0.1205 	0.1206 	0.1207 	0.1208 	0.1209 	0.1210 	0.1211 	0.1212 	0.1213 	0.1214 	0.1215 	0.1216 	0.1217 	0.1218 	0.1219 	0.1220 	0.1221 	0.1222 	0.1223 	0.1224 	0.1225 	0.1226 	0.1227 	0.1228 	0.1229 	0.1230 	0.1231 	0.1232 	0.1233 	0.1234 	0.1235 	0.1236 	0.1237 	0.1238 	0.1239 	0.1240 	0.1241 	0.1242 	0.1243 	0.1244 	0.1245 	0.1246 	0.1247 	0.1248 	0.1249 	0.1250 	0.1251 	0.1252 	0.1253 	0.1254 	0.1255 	0.1256 	0.1257 	0.1258 	0.1259 	0.1260 	0.1261 	0.1262 	0.1263 	0.1264 	0.1265 	0.1266 	0.1267 	0.1268 	0.1269 	0.1270 	0.1271 	0.1272 	0.1273 	0.1274 	0.1275 																									
7	7	100	0.0001 	0.0002 	0.0003 	0.0004 	0.0005 	0.0006 	0.0007 	0.0008 	0.0009 	0.0010 	0.0011 	0.0012 	0.0013 	0.0014 	0.0015 	0.0016 	0.0017 	0.0018 	0.0019 	0.0020 	0.0021 	0.0022 	0.0023 	0.0024 	0.0025 	0.0026 	0.0027 	0.0028 	0.0029 	0.0030 	0.0031 	0.0032 	0.0033 	0.0034 	0.0035 	0.0036 	0.0037 	0.0038 	0.0039 	0.0040 	0.0041 	0.0042 	0.0043 	0.0044 	0.0045 	0.0046 	0.0047 	0.0048 	0.0049 	0.0050 	0.0051 	0.0052 	0.0053 	0.0054 	0.0055 	0.0056 	0.0057 	0.0058 	0.0059 	0.0060 	0.0061 	0.0062 	0.0063 	0.0064 	0.0065 	0.0066 	0.0067 	0.0068 	0.0069 	0.0070 	0.0071 	0.0072 	0.0073 	0.0074 	0.0075 	0.0076 	0.0077 	0.0078 	0.0079 	0.0080 	0.0081 	0.0082 	0.0083 	0.0084 	0.0085 	0.0086 	0.0087 	0.0088 	0.0089 	0.0090 	0.0091 	0.0092 	0.0093 	0.0094 	0.0095 	0.0096 	0.0097 	0.0098 	0.0099 	0.0100 		
					0.0101 	0.0102 	0.0103 	0.0104 	0.0105 	0.0106 	0.0107 	0.0108 	0.0109 	0.0110 	0.0111 	0.0112 	0.0113 	0.0114 	0.0115 	0.0116 	0.0117 	0.0118 	0.0119 	0.0120 	0.0121 	0.0122 	0.0123 	0.0124 	0.0125 	0.0126 	0.0127 	0.0128 	0.0129 	0.0130 	0.0131 	0.0132 	0.0133 	0.0134 	0.0135 	0.0136 	0.0137 	0.0138 	0.0139 	0.0140 	0.0141 	0.0142 	0.0143 	0.0144 	0.0145 	0.0146 	0.0147 	0.0148 	0.0149 	0.0150 	0.0151 	0.0152 	0.0153 	0.0154 	0.0155 	0.0156 	0.0157 	0.0158 	0.0159 	0.0160 	0.0161 	0.0162 	0.0163 	0.0164 	0.0165 	0.0166 	0.0167 	0.0168 	0.0169 	0.0170 	0.0171 	0.0172 	0.0173 	0.0174 	0.0175 	0.0176 	0.0177 	0.0178 	0.0179 	0.0180 	0.0181 	0.0182 	0.0183 	0.0184 	0.0185 	0.0186 	0.0187 	0.0188 	0.0189 	0.0190 	0.0191 	0.0192 	0.0193 	0.0194 	0.0195 	0.0196 	0.0197 	0.0198 	0.0199 	0.0200 		
					0.0201 	0.0202 	0.0203 	0.0204 	0.0205 	0.0206 	0.0207 	0.0208 	0.0209 	0.0210 	0.0211 	0.0212 	0.0213 	0.0214 	0.0215 	0.0216 	0.0217 	0.0218 	0.0219 	0.0220 	0.0221 	0.0222 	0.0223 	0.0224 	0.0225 	0.0226 	0.0227 	0.0228 	0.0229 	0.0230 	0.0231 	0.0232 	0.0233 	0.0234 	0.0235 	0.0236 	0.0237 	0.0238 	0.0239 	0.0240 	0.0241 	0.0242 	0.0243 	0.0244 	0.0245 	0.0246 	0.0247 	0.0248 	0.0249 	0.0250 	0.0251 	0.0252 	0.0253 	0.0254 	0.0255 	0.0256 	0.0257 	0.0258 	0.0259 	0.0260 	0.0261 	0.0262 	0.0263 	0.0264 	0.0265 	0.0266 	0.0267 	0.0268 	0.0269 	0.0270 	0.0271 	0.0272 	0.0273 	0.0274 	0.0275 	0.0276 	0.0277 	0.0278 	0.0279 	0.0280 	0.0281 	0.0282 	0.0283 	0.0284 	0.0285 	0.0286 	0.0287 	0.0288 	0.0289 	0.0290 	0.0291 	0.0292 	0.0293 	0.0294 	0.0295 	0.0296 	0.0297 	0.0298 	0.0299 	0.0300 		
					0.0301 	0.0302 	0.0303 	0.0304 	0.0305 	0.0306 	0.0307 	0.0308 	0.0309 	0.0310 	0.0311 	0.0312 	0.0313 	0.0314 	0.0315 	0.0316 	0.0317 	0.0318 	0.0319 	0.0320 	0.0321 	0.0322 	0.0323 	0.0324 	0.0325 	0.0326 	0.0327 	0.0328 	0.0329 	0.0330 	0.0331 	0.0332 	0.0333 	0.0334 	0.0335 	0.0336 	0.0337 	0.0338 	0.0339 	0.0340 	0.0341 	0.0342 	0.0343 	0.0344 	0.0345 	0.0346 	0.0347 	0.0348 	0.0349 	0.0350 	0.0351 	0.0352 	0.0353 	0.0354 	0.0355 	0.0356 	0.0357 	0.0358 	0.0359 	0.0360 	0.0361 	0.0362 	0.0363 	0.0364 	0.0365 	0.0366 	0.0367 	0.0368 	0.0369 	0.0370 	0.0371 	0.0372 	0.0373 	0.0374 	0.0375 	0.0376 	0.0377 	0.0378 	0.0379 	0.0380 	0.0381 	0.0382 	0.0383 	0.0384 	0.0385 	0.0386 	0.0387 	0.0388 	0.0389 	0.0390 	0.0391 	0.0392 	0.0393 	0.0394 	0.0395 	0.0396 	0.0397 	0.0398 	0.0399 	0.0400 		
					0.0401 	0.0402 	0.0403 	0.0404 	0.0405 	0.0406 	0.0407 	0.0408 	0.0409 	0.0410 	0.0411 	0.0412 	0.0413 	0.0414 	0.0415 	0.0416 	0.0417 	0.0418 	0.0419 	0.0420 	0.0421 	0.0422 	0.0423 	0.0424 	0.0425 	0.0426 	0.0427 	0.0428 	0.0429 	0.0430 	0.0431 	0.0432 	0.0433 	0.0434 	0.0435 	0.0436 	0.0437 	0.0438 	0.0439 	0.0440 	0.0441 	0.0442 	0.0443 	0.0444 	0.0445 	0.0446 	0.0447 	0.0448 	0.0449 	0.0450 	0.0451 	0.0452 	0.0453 	0.0454 	0.0455 	0.0456 	0.0457 	0.0458 	0.0459 	0.0460 	0.0461 	0.0462 	0.0463 	0.0464 	0.0465 	0.0466 	0.0467 	0.0468 	0.0469 	0.0470 	0.0471 	0.0472 	0.0473 	0.0474 	0.0475 	0.0476 	0.0477 	0.0478 	0.0479 	0.0480 	0.0481 	0.0482 	0.0483 	0.0484 	0.0485 	0.0486 	0.0487 	0.0488 	0.0489 	0.0490 	0.0491 	0.0492 	0.0493 	0.0494 	0.0495 	0.0496 	0.0497 	0.0498 	0.0499 	0.0500 		
					0.0501 	0.0502 	0.0503 	0.0504 	0.0505 	0.0506 	0.0507 	0.0508 	0.0509 	0.0510 	0.0511 	0.0512 	0.0513 	0.0514 	0.0515 	0.0516 	0.0517 	0.0518 	0.0519 	0.0520 	0.0521 	0.0522 	0.0523 	0.0524 	0.0525 	0.0526 	0.0527 	0.0528 	0.0529 	0.0530 	0.0531 	0.0532 	0.0533 	0.0534 	0.0535 	0.0536 	0.0537 	0.0538 	0.0539 	0.0540 	0.0541 	0.0542 	0.0543 	0.0544 	0.0545 	0.0546 	0.0547 	0.0548 	0.0549 	0.0550 	0.0551 	0.0552 	0.0553 	0.0554 	0.0555 	0.0556 	0.0557 	0.0558 	0.0559 	0.0560 	0.0561 	0.0562 	0.0563 	0.0564 	0.0565 	0.0566 	0.0567 	0.0568 	0.0569 	0.0570 	0.0571 	0.0572 	0.0573 	0.0574 	0.0575 	0.0576 	0.0577 	0.0578 	0.0579 	0.0580 	0.0581 	0.0582 	0.0583 	0.0584 	0.0585 	0.0586 	0.0587 	0.0588 	0.0589 	0.0590 	0.0591 	0.0592 	0.0593 	0.0594 	0.0595 	0.0596 	0.0597 	0.0598 	0.0599 	0.0600 		
					0.0601 	0.0602 	0.0603 	0.0604 	0.0605 	0.0606 	0.0607 	0.0608 	0.0609 	0.0610 	0.0611 	0.0612 	0.0613 	0.0614 	0.0615 	0.0616 	0.0617 	0.0618 	0.0619 	0.0620 	0.0621 	0.0622 	0.0623 	0.0624 	0.0625 	0.0626 	0.0627 	0.0628 	0.0629 	0.0630 	0.0631 	0.0632 	0.0633 	0.0634 	0.0635 	0.0636 	0.0637 	0.0638 	0.0639 	0.0640 	0.0641 	0.0642 	0.0643 	0.0644 	0.0645 	0.0646 	0.0647 	0.0648 	0.0649 	0.0650 	0.0651 	0.0652 	0.0653 	0.0654 	0.0655 	0.0656 	0.0657 	0.0658 	0.0659 	0.0660 	0.0661 	0.0662 	0.0663 	0.0664 	0.0665 	0.0666 	0.0667 	0.0668 	0.0669 	0.0670 	0.0671 	0.0672 	0.0673 	0.0674 	0.0675 	0.0676 	0.0677 	0.0678 	0.0679 	0.0680 	0.0681 	0.0682 	0.0683 	0.0684 	0.0685 	0.0686 	0.0687 	0.0688 	0.0689 	0.0690 	0.0691 	0.0692 	0.0693 	0.0694 	0.0695 	0.0696 	0.0697 	0.0698 	0.0699 	0.0700 		
					0.0701 	0.0702 	0.0703 	0.0704 	0.0705 	0.0706 	0.0707 	0.0708 	0.0709 	0.0710 	0.0711 	0.0712 	0.0713 	0.0714 	0.0715 	0.0716 	0.0717 	0.0718 	0.0719 	0.0720 	0.0721 	0.0722 	0.0723 	0.0724 	0.0725 	0.0726 	0.0727 	0.0728 	0.0729 	0.0730 	0.0731 	0.0732 	0.0733 	0.0734 	0.0735 	0.0736 	0.0737 	0.0738 	0.0739 	0.0740 	0.0741 	0.0742 	0.0743 	0.0744 	0.0745 	0.0746 	0.0747 	0.0748 	0.0749 	0.0750 	0.0751 	0.0752 	0.0753 	0.0754 	0.0755 	0.0756 	0.0757 	0.0758 	0.0759 	0.0760 	0.0761 	0.0762 	0.0763 	0.0764 	0.0765 	0.0766 	0.0767 	0.0768 	0.0769 	0.0770 	0.0771 	0.0772 	0.0773 	0.0774 	0.0775 	0.0776 	0.0777 	0.0778 	0.0779 	0.0780 	0.0781 	0.0782 	0.0783 	0.0784 	0.0785 	0.0786 	0.0787 	0.0788 	0.0789 	0.0790 	0.0791 	0.0792 	0.0793 	0.0794 	0.0795 	0.0796 	0.0797 	0.0798 	0.0799 	0.0800 		
					0.0801 	0.0802 	0.0803 	0.0804 	0.0805 	0.0806 	0.0807 	0.0808 	0.0809 	0.0810 	0.0811 	0.0812 	0.0813 	0.0814 	0.0815 	0.0816 	0.0817 	0.0818 	0.0819 	0.0820 	0.0821 	0.0822 	0.0823 	0.0824 	0.0825 	0.0826 	0.0827 	0.0828 	0.0829 	0.0830 	0.0831 	0.0832 	0.0833 	0.0834 	0.0835 	0.0836 	0.0837 	0.0838 	0.0839 	0.0840 	0.0841 	0.0842 	0.0843 	0.0844 	0.0845 	0.0846 	0.0847 	0.0848 	0.0849 	0.0850 	0.0851 	0.0852 	0.0853 	0.0854 	0.0855 	0.0856 	0.0857 	0.0858 	0.0859 	0.0860 	0.0861 	0.0862 	0.0863 	0.0864 	0.0865 	0.0866 	0.0867 	0.0868 	0.0869 	0.0870 	0.0871 	0.0872 	0.0873 	0.0874 	0.0875 	0.0876 	0.0877 	0.0878 	0.0879 	0.0880 	0.0881 	0.0882 	0.0883 	0.0884 	0.0885 	0.0886 	0.0887 	0.0888 	0.0889 	0.0890 	0.0891 	0.0892 	0.0893 	0.0894 	0.0895 	0.0896 	0.0897 	0.0898 	0.0899 	0.0900 		
					0.0901 	0.0902 	0.0903 	0.0904 	0.0905 	0.0906 	0.0907 	0.0908 	0.0909 	0.0910 	0.0911 	0.0912 	0.0913 	0.0914 	0.0915 	0.0916 	0.0917 	0.0918 	0.0919 	0.0920 	0.0921 	0.0922 	0.0923 	0.0924 	0.0925 	0.0926 	0.0927 	0.0928 	0.0929 	0.0930 	0.0931 	0.0932 	0.0933 	0.0934 	0.0935 	0.0936 	0.0937 	0.0938 	0.0939 	0.0940 	0.0941 	0.0942 	0.0943 	0.0944 	0.0945 	0.0946 	0.0947 	0.0948 	0.0949 	0.0950 	0.0951 	0.0952 	0.0953 	0.0954 	0.0955 	0.0956 	0.0957 	0.0958 	0.0959 	0.0960 	0.0961 	0.0962 	0.0963 	0.0964 	0.0965 	0.0966 	0.0967 	0.0968 	0.0969 	0.0970 	0.0971 	0.0972 	0.0973 	0.0974 	0.0975 	0.0976 	0.0977 	0.0978 	0.0979 	0.0980 	0.0981 	0.0982 	0.0983 	0.0984 	0.0985 	0.0986 	0.0987 	0.0988 	0.0989 	0.0990 	0.0991 	0.0992 	0.0993 	0.0994 	0.0995 	0.0996 	0.0997 	0.0998 	0.0999 	0.1000 		
					0.1001 	0.1002 	0.1003 	0.1004 	0.1005 	0.1006 	0.1007 	0.1008 	0.1009 	0.1010 	0.1011 	0.1012 	0.1013 	0.1014 	0.1015 	0.1016 	0.1017 	0.1018 	0.1019 	0.1020 	0.1021 	0.1022 	0.1023 	0.1024 	0.1025 	0.1026 	0.1027 	0.1028 	0.1029 	0.1030 	0.1031 	0.1032 	0.1033 	0.1034 	0.1035 	0.1036 	0.1037 	0.1038 	0.1039 	0.1040 	0.1041 	0.1042 	0.1043 	0.1044 	0.1045 	0.1046 	0.1047 	0.1048 	0.1049 	0.1050 	0.1051 	0.1052 	0.1053 	0.1054 	0.1055 	0.1056 	0.1057 	0.1058 	0.1059 	0.1060 	0.1061 	0.1062 	0.1063 	0.1064 	0.1065 	0.1066 	0.1067 	0.1068 	0.1069 	0.1070 	0.1071 	0.1072 	0.1073 	0.1074 	0.1075 	0.1076 	0.1077 	0.1078 	0.1079 	0.1080 	0.1081 	0.1082 	0.1083 	0.1084 	0.1085 	0.1086 	0.1087 	0.1088 	0.1089 	0.1090 	0.1091 	0.1092 	0.1093 	0.1094 	0.1095 	0.1096 	0.1097 	0.1098 	0.1099 	0.1100 		
					0.1101 	0.1102 	0.1103 	0.1104 	0.1105 	0.1106 	0.1107 	0.1108 	0.1109 	0.1110 	0.1111 	0.1112 	0.1113 	0.1114 	0.1115 	0.1116 	0.1117 	0.1118 	0.1119 	0.1120 	0.1121 	0.1122 	0.1123 	0.1124 	0.1125 	0.1126 	0.1127 	0.1128 	0.1129 	0.1130 	0.1131 	0.1132 	0.1133 	0.1134 	0.1135 	0.1136 	0.1137 	0.1138 	0.1139 	0.1140 	0.1141 	0.1142 	0.1143 	0.1144 	0.1145 	0.1146 	0.1147 	0.1148 	0.1149 	0.1150 	0.1151 	0.1152 	0.1153 	0.1154 	0.1155 	0.1156 	0.1157 	0.1158 	0.1159 	0.1160 	0.1161 	0.1162 	0.1163 	0.1164 	0.1165 	0.1166 	0.1167 	0.1168 	0.1169 	0.1170 	0.1171 	0.1172 	0.1173 	0.1174 	0.1175 	0.1176 	0.1177 	0.1178 	0.1179 	0.1180 	0.1181 	0.1182 	0.1183 	0.1184 	0.1185 	0.1186 	0.1187 	0.1188 	0.1189 	0.1190 	0.1191 	0.1192 	0.1193 	0.1194 	0.1195 	0.1196 	0.1197 	0.1198 	0.1199 	0.1200 		
					0.1201 	0.1202 	0.1203 	0.1204 	0.1205 	0.1206 	0.1207 	0.1208 	0.1209 	0.1210 	0.1211 	0.1212 	0.1213 	0.1214 	0.1215 	0.1216 	0.1217 	0.1218 	0.1219 	0.1220 	0.1221 	0.1222 	0.1223 	0.1224 	0.1225 	0.1226 	0.1227 	0.1228 	0.1229 	0.1230 	0.1231 	0.1232 	0.1233 	0.1234 	0.1235 	0.1236 	0.1237 	0.1238 	0.1239 	0.1240 	0.1241 	0.1242 	0.1243 	0.1244 	0.1245 	0.1246 	0.1247 	0.1248 	0.1249 	0.1250 	0.1251 	0.1252 	0.1253 	0.1254 	0.1255 	0.1256 	0.1257 	0.1258 	0.1259 	0.1260 	0.1261 	0.1262 	0.1263 	0.1264 	0.1265 	0.1266 	0.1267 	0.1268 	0.1269 	0.1270 	0.1271 	0.1272 	0.1273 	0.1274 	0.1275 	0.1276 	0.1277 	0.1278 	0.1279 	0.1280 	0.1281 	0.1282 	0.1283 	0.1284 	0.1285 	0.1286 	0.1287 	0.1288 	0.1289 	0.1290 	0.1291 	0.1292 	0.1293 	0.1294 	0.1295 	0.1296 	0.1297 	0.1298 	0.1299 	0.1300 		
					0.1301 	0.1302 	0.1303 	0.1304 	0.1305 	0.1306 	0.1307 	0.1308 	0.1309 	0.1310 	0.1311 	0.1312 	0.1313 	0.1314 	0.1315 	0.1316 	0.1317 	0.1318 	0.1319 	0.1320 	0.1321 	0.1322 	0.1323 	0.1324 	0.1325 	0.1326 	0.1327 	0.1328 	0.1329 	0.1330 	0.1331 	0.1332 	0.1333 	0.1334 	0.1335 	0.1336 	0.1337 	0.1338 	0.1339 	0.1340 	0.1341 	0.1342 	0.1343 	0.1344 	0.1345 	0.1346 	0.1347 	0.1348 	0.1349 	0.1350 	0.1351 	0.1352 	0.1353 	0.1354 	0.1355 	0.1356 	0.1357 	0.1358 	0.1359 	0.1360 	0.1361 	0.1362 	0.1363 	0.1364 	0.1365 	0.1366 	0.1367 	0.1368 	0.1369 	0.1370 	0.1371 	0.1372 	0.1373 	0.1374 	0.1375 	0.1376 	0.1377 	0.1378 	0.1379 	0.1380 	0.1381 	0.1382 	0.1383 	0.1384 	0.1385 	0.1386 	0.1387 	0.1388 	0.1389 	0.1390 	0.1391 	0.1392 	0.1393 	0.1394 	0.1395 	0.1396 	0.1397 	0.1398 	0.1399 	0.1400 		
					0.1401 	0.1402 	0.1403 	0.1404 	0.1405 	0.1406 	0.1407 	0.1408 	0.1409 	0.1410 	0.1411 	0.1412 	0.1413 	0.1414 	0.1415 	0.1416 	0.1417 	0.1418 	0.1419 	0.1420 	0.1421 	0.1422 	0.1423 	0.1424 	0.1425 	0.1426 	0.1427 	0.1428 	0.1429 	0.1430 	0.1431 	0.1432 	0.1433 	0.1434 	0.1435 	0.1436 	0.1437 	0.1438 	0.1439 	0.1440 	0.1441 	0.1442 	0.1443 	0.1444 	0.1445 	0.1446 	0.1447 	0.1448 	0.1449 	0.1450 	0.1451 	0.1452 	0.1453 	0.1454 	0.1455 	0.1456 	0.1457 	0.1458 	0.1459 	0.1460 	0.1461 	0.1462 	0.1463 	0.1464 	0.1465 	0.1466 	0.1467 	0.1468 	0.1469 	0.1470 	0.1471 	0.1472 	0.1473 	0.1474 	0.1475 	0.1476 	0.1477 	0.1478 	0.1479 	0.1480 	0.1481 	0.1482 	0.1483 	0.1484 	0.1485 	0.1486 	0.1487 	0.1488 	0.1489 	0.1490 	0.1491 	0.1492 	0.1493 	0.1494 	0.1495 	0.1496 	0.1497 	0.1498 	0.1499 	0.1500 		
					0.1501 	0.1502 	0.1503 	0.1504 	0.1505 	0.1506 	0.1507 	0.1508 	0.1509 	0.1510 	0.1511 	0.1512 	0.1513 	0.1514 	0.1515 	0.1516 	0.1517 	0.1518 	0.1519 	0.1520 	0.1521 	0.1522 	0.1523 	0.1524 	0.1525 	0.1526 	0.1527 	0.1528 	0.1529 	0.1530 	0.1531 	0.1532 	0.1533 	0.1534 	0.1535 	0.1536 	0.1537 	0.1538 	0.1539 	0.1540 	0.1541 	0.1542 	0.1543 	0.1544 	0.1545 	0.1546 	0.1547 	0.1548 	0.1549 	0.1550 	0.1551 	0.1552 	0.1553 	0.1554 	0.1555 	0.1556 	0.1557 	0.1558 	0.1559 	0.1560 	0.1561 	0.1562 	0.1563 	0.1564 	0.1565 	0.1566 	0.1567 	0.1568 	0.1569 	0.1570 	0.1571 	0.1572 	0.1573 	0.1574 	0.1575 	0.1576 	0.1577 	0.1578 	0.1579 	0.1580 	0.1581 	0.1582 	0.1583 	0.1584 	0.1585 	0.1586 	0.1587 	0.1588 	0.1589 	0.1590 	0.1591 	0.1592 	0.1593 	0.1594 	0.1595 	0.1596 	0.1597 	0.1598 	0.1599 	0.1600 		
					0.1601 	0.1602 	0.1603 	0.1604 	0.1605 	0.1606 	0.1607 	0.1608 	0.1609 	0.1610 	0.1611 	0.1612 	0.1613 	0.1614 	0.1615 	0.1616 	0.1617 	0.1618 	0.1619 	0.1620 	0.1621 	0.1622 	0.1623 	0.1624 	0.1625 	0.1626 	0.1627 	0.1628 	0.1629 	0.1630 	0.1631 	0.1632 	0.1633 	0.1634 	0.1635 	0.1636 	0.1637 	0.1638 	0.1639 	0.1640 	0.1641 	0.1642 	0.1643 	0.1644 	0.1645 	0.1646 	0.1647 	0.1648 	0.1649 	0.1650 	0.1651 	0.1652 	0.1653 	0.1654 	0.1655 	0.1656 	0.1657 	0.1658 	0.1659 	0.1660 	0.1661 	0.1662 	0.1663 	0.1664 	0.1665 	0.1666 	0.1667 	0.1668 	0.1669 	0.1670 	0.1671 	0.1672 	0.1673 	0.1674 	0.1675 	0.1676 	0.1677 	0.1678 	0.1679 	0.1680 	0.1681 	0.1682 	0.1683 	0.1684 	0.1685 	0.1686 	0.1687 	0.1688 	0.1689 	0.1690 	0.1691 	0.1692 	0.1693 	0.1694 	0.1695 	0.1696 	0.1697 	0.1698 	0.1699 	0.1700 		
					0.1701 	0.1702 	0.1703 	0.1704 	0.1705 	0.1706 	0.1707 	0.1708 	0.1709 	0.1710 	0.1711 	0.1712 	0.1713 	0.1714 	0.1715 	0.1716 	0.1717 	0.1718 	0.1719 	0.1720 	0.1721 	0.1722 	0.1723 	0.1724 	0.1725 	0.1726 	0.1727 	0.1728 	0.1729 	0.1730 	0.1731 	0.1732 	0.1733 	0.1734 	0.1735 	0.1736 	0.1737 	0.1738 	0.1739 	0.1740 	0.1741 	0.1742 	0.1743 	0.1744 	0.1745 	0.1746 	0.1747 	0.1748 	0.1749 	0.1750 	0.1751 	0.1752 	0.1753 	0.1754 	0.1755 	0.1756 	0.1757 	0.1758 	0.1759 	0.1760 	0.1761 	0.1762 	0.1763 	0.1764 	0.1765 	0.1766 	0.1767 	0.1768 	0.1769 	0.1770 	0.1771 	0.1772 	0.1773 	0.1774 	0.1775 	0.1776 	0.1777 	0.1778 	0.1779 	0.1780 	0.1781 	0.1782 	0.1783 	0.1784 	0.1785 	0.1786 	0.1787 	0.1788 	0.1789 	0.1790 	0.1791 	0.1792 	0.1793 	0.1794 	0.1795 	0.1796 	0.1797 	0.1798 	0.1799 	0.1800 		
					0.1801 	0.1802 	0.1803 	0.1804 	0.1805 	0.1806 	0.1807 	0.1808 	0.1809 	0.1810 	0.1811 	0.1812 	0.1813 	0.1814 	0.1815 	0.1816 	0.1817 	0.1818 	0.1819 	0.1820 	0.1821 	0.1822 	0.1823 	0.1824 	0.1825 	0.1826 	0.1827 	0.1828 	0.1829 	0.1830 	0.1831 	0.1832 	0.1833 	0.1834 	0.1835 	0.1836 	0.1837 	0.1838 	0.1839 	0.1840 	0.1841 	0.1842 	0.1843 	0.1844 	0.1845 	0.1846 	0.1847 	0.1848 	0.1849 	0.1850 	0.1851 	0.1852 	0.1853 	0.1854 	0.1855 	0.1856 	0.1857 	0.1858 	0.1859 	0.1860 	0.1861 	0.1862 	0.1863 	0.1864 	0.1865 	0.1866 	0.1867 	0.1868 	0.1869 	0.1870 	0.1871 	0.1872 	0.1873 	0.1874 	0.1875 	0.1876 	0.1877 	0.1878 	0.1879 	0.1880 	0.1881 	0.1882 	0.1883 	0.1884 	0.1885 	0.1886 	0.1887 	0.1888 	0.1889 	0.1890 	0.1891 	0.1892 	0.1893 	0.1894 	0.1895 	0.1896 	0.1897 	0.1898 	0.1899 	0.1900 		
					0.1901 	0.1902 	0.1903 	0.1904 	0.1905 	0.1906 	0.1907 	0.1908 	0.1909 	0.1910 	0.1911 	0.1912 	0.1913 	0.1914 	0.1915 	0.1916 	0.1917 	0.1918 	0.1919 	0.1920 	0.1921 	0.1922 	0.1923 	0.1924 	0.1925 	0.1926 	0.1927 	0.1928 	0.1929 	0.1930 	0.1931 	0.1932 	0.1933 	0.1934 	0.1935 	0.1936 	0.1937 	0.1938 	0.1939 	0.1940 	0.1941 	0.1942 	0.1943 	0.1944 	0.1945 	0.1946 	0.1947 	0.1948 	0.1949 	0.1950 	0.1951 	0.1952 	0.1953 	0.1954 	0.1955 	0.1956 	0.1957 	0.1958 	0.1959 	0.1960 	0.1961 	0.1962 	0.1963 	0.1964 	0.1965 	0.1966 	0.1967 	0.1968 	0.1969 	0.1970 	0.1971 	0.1972 	0.1973 	0.1974 	0.1975 	0.1976 	0.1977 	0.1978 	0.1979 	0.1980 	0.1981 	0.1982 	0.1983 	0.1984 	0.1985 	0.1986 	0.1987 	0.1988 	0.1989 	0.1990 	0.1991 	0.1992 	0.1993 	0.1994 	0.1995 	0.1996 	0.1997 	0.1998 	0.1999 	0.2000 		
					0.2001 	0.2002 	0.2003 	0.2004 	0.2005 	0.2006 	0.2007 	0.2008 	0.2009 	0.2010 	0.2011 	0.2012 	0.2013 	0.2014 	0.2015 	0.2016 	0.2017 	0.2018 	0.2019 	0.2020 	0.2021 	0.2022 	0.2023 	0.2024 	0.2025 	0.2026 	0.2027 	0.2028 	0.2029 	0.2030 	0.2031 	0.2032 	0.2033 	0.2034 	0.2035 	0.2036 	0.2037 	0.2038 	0.2039 	0.2040 	0.2041 	0.2042 	0.2043 	0.2044 	0.2045 	0.2046 	0.2047 	0.2048 	0.2049 	0.2050 	0.2051 	0.2052 	0.2053 	0.2054 	0.2055 	0.2056 	0.2057 	0.2058 	0.2059 	0.2060 	0.2061 	0.2062 	0.2063 	0.2064 	0.2065 	0.2066 	0.2067 	0.2068 	0.2069 	0.2070 	0.2071 	0.2072 	0.2073 	0.2074 	0.2075 	0.2076 	0.2077 	0.2078 	0.2079 	0.2080 	0.2081 	0.2082 	0.2083 	0.2084 	0.2085 	0.2086 	0.2087 	0.2088 	0.2089 	0.2090 	0.2091 	0.2092 	0.2093 	0.2094 	0.2095 	0.2096 	0.2097 	0.2098 	0.2099 	0.2100 		
					0.2101 	0.2102 	0.2103 	0.2104 	0.2105 	0.2106 	0.2107 	0.2108 	0.2109 	0.2110 	0.2111 	0.2112 	0.2113 	0.2114 	0.2115 	0.2116 	0.2117 	0.2118 	0.2119 	0.2120 	0.2121 	0.2122 	0.2123 	0.2124 	0.2125 	0.2126 	0.2127 	0.2128 	0.2129 	0.2130 	0.2131 	0.2132 	0.2133 	0.2134 	0.2135 	0.2136 	0.2137 	0.2138 	0.2139 	0.2140 	0.2141 	0.2142 	0.2143 	0.2144 	0.2145 	0.2146 	0.2147 	0.2148 	0.2149 	0.2150 	0.2151 	0.2152 	0.2153 	0.2154 	0.2155 	0.2156 	0.2157 	0.2158 	0.2159 	0.2160 	0.2161 	0.2162 	0.2163 	0.2164 	0.2165 	0.2166 	0.2167 	0.2168 	0.2169 	0.2170 	0.2171 	0.2172 	0.2173 	0.2174 	0.2175 	0.2176 	0.2177 	0.2178 	0.2179 	0.2180 	0.2181 	0.2182 	0.2183 	0.2184 	0.2185 	0.2186 	0.2187 	0.2188 	0.2189 	0.2190 	0.2191 	0.2192 	0.2193 	0.2194 	0.2195 	0.2196 	0.2197 	0.2198 	0.2199 	0.2200 		
					0.2201 	0.2202 	0.2203 	0.2204 	0.2205 	0.2206 	0.2207 	0.2208 	0.2209 	0.2210 	0.2211 	0.2212 	0.2213 	0.2214 	0.2215 	0.2216 	0.2217 	0.2218 	0.2219 	0.2220 	0.2221 	0.2222 	0.2223 	0.2224 	0.2225 	0.2226 	0.2227 	0.2228 	0.2229 	0.2230 	0.2231 	0.2232 	0.2233 	0.2234 	0.2235 	0.2236 	0.2237 	0.2238 	0.2239 	0.2240 	0.2241 	0.2242 	0.2243 	0.2244 	0.2245 	0.2246 	0.2247 	0.2248 	0.2249 	0.2250 	0.2251 	0.2252 	0.2253 	0.2254 	0.2255 	0.2256 	0.2257 	0.2258 	0.2259 	0.2260 	0.2261 	0.2262 	0.2263 	0.2264 	0.2265 	0.2266 	0.2267 	0.2268 	0.2269 	0.2270 	0.2271 	0.2272 	0.2273 	0.2274 	0.2275 	0.2276 	0.2277 	0.2278 	0.2279 	0.2280 	0.2281 	0.2282 	0.2283 	0.2284 	0.2285 	0.2286 	0.2287 	0.2288 	0.2289 	0.2290 	0.2291 	0.2292 	0.2293 	0.2294 	0.2295 	0.2296 	0.2297 	0.2298 	0.2299 	0.2300 		
					0.2301 	0.2302 	0.2303 	0.2304 	0.2305 	0.2306 	0.2307 	0.2308 	0.2309 	0.2310 	0.2311 	0.2312 	0.2313 	0.2314 	0.2315 	0.2316 	0.2317 	0.2318 	0.2319 	0.2320 	0.2321 	0.2322 	0.2323 	0.2324 	0.2325 	0.2326 	0.2327 	0.2328 	0.2329 	0.2330 	0.2331 	0.2332 	0.2333 	0.2334 	0.2335 	0.2336 	0.2337 	0.2338 	0.2339 	0.2340 	0.2341 	0.2342 	0.2343 	0.2344 	0.2345 	0.2346 	0.2347 	0.2348 	0.2349 	0.2350 	0.2351 	0.2352 	0.2353 	0.2354 	0.2355 	0.2356 	0.2357 	0.2358 	0.2359 	0.2360 	0.2361 	0.2362 	0.2363 	0.2364 	0.2365 	0.2366 	0.2367 	0.2368 	0.2369 	0.2370 	0.2371 	0.2372 	0.2373 	0.2374 	0.2375 	0.2376 	0.2377 	0.2378 	0.2379 	0.2380 	0.2381 	0.2382 	0.2383 	0.2384 	0.2385 	0.2386 	0.2387 	0.2388 	0.2389 	0.2390 	0.2391 	0.2392 	0.2393 	0.2394 	0.2395 	0.2396 	0.2397 	0.2398 	0.2399 	0.2400 		
					0.2401 	0.2402 	0.2403 	0.2404 	0.2405 	0.2406 	0.2407 	0.2408 	0.2409 	0.2410 	0.2411 	0.2412 	0.2413 	0.2414 	0.2415 	0.2416 	0.2417 	0.2418 	0.2419 	0.2420 	0.2421 	0.2422 	0.2423 	0.2424 	0.2425 	0.2426 	0.2427 	0.2428 	0.2429 	0.2430 	0.2431 	0.2432 	0.2433 	0.2434 	0.2435 	0.2436 	0.2437 	0.2438 	0.2439 	0.2440 	0.2441 	0.2442 	0.2443 	0.2444 	0.2445 	0.2446 	0.2447 	0.2448 	0.2449 	0.2450 	0.2451 	0.2452 	0.2453 	0.2454 	0.2455 	0.2456 	0.2457 	0.2458 	0.2459 	0.2460 	0.2461 	0.2462 	0.2463 	0.2464 	0.2465 	0.2466 	0.2467 	0.2468 	0.2469 	0.2470 	0.2471 	0.2472 	0.2473 	0.2474 	0.2475 	0.2476 	0.2477 	0.2478 	0.2479 	0.2480 	0.2481 	0.2482 	0.2483 	0.2484 	0.2485 	0.2486 	0.2487 	0.2488 	0.2489 	0.2490 	0.2491 	0.2492 	0.2493 	0.2494 	0.2495 	0.2496 	0.2497 	0.2498 	0.2499 	0.2500 		
					0.2501 	0.2502 	0.2503 	0.2504 	0.2505 	0.2506 	0.2507 	0.2508 	0.2509 	0.2510 	0.2511 	0.2512 	0.2513 	0.2514 	0.2515 	0.2516 	0.2517 	0.2518 	0.2519 	0.2520 	0.2521 	0.2522 	0.2523 	0.2524 	0.2525 	0.2526 	0.2527 	0.2528 	0.2529 	0.2530 	0.2531 	0.2532 	0.2533 	0.2534 	0.2535 	0.2536 	0.2537 	0.2538 	0.2539 	0.2540 	0.2541 	0.2542 	0.2543 	0.2544 	0.2545 	0.2546 	0.2547 	0.2548 	0.2549 	0.2550 	0.2551 	0.2552 	0.2553 	0.2554 	0.2555 	0.2556 	0.2557 	0.2558 	0.2559 	0.2560 	0.2561 	0.2562 	0.2563 	0.2564 	0.2565 	0.2566 	0.2567 	0.2568 	0.2569 	0.2570 	0.2571 	0.2572 	0.2573 	0.2574 	0.2575 	0.2576 	0.2577 	0.2578 	0.2579 	0.2580 	0.2581 	0.2582 	0.2583 	0.2584 	0.2585 	0.2586 	0.2587 	0.2588 	0.2589 	0.2590 	0.2591 	0.2592 	0.2593 	0.2594 	0.2595 	0.2596 	0.2597 	0.2598 	0.2599 	0.2600 		
					0.2601 	0.2602 	0.2603 	0.2604 	0.2605 	0.2606 	0.2607 	0.2608 	0.2609 	0.2610 	0.2611 	0.2612 	0.2613 	0.2614 	0.2615 	0.2616 	0.2617 	0.2618 	0.2619 	0.2620 	0.2621 	0.2622 	0.2623 	0.2624 	0.2625 	0.2626 	0.2627 	0.2628 	0.2629 	0.2630 	0.2631 	0.2632 	0.2633 	0.2634 	0.2635 	0.2636 	0.2637 	0.2638 	0.2639 	0.2640 	0.2641 	0.2642 	0.2643 	0.2644 	0.2645 	0.2646 	0.2647 	0.2648 	0.2649 	0.2650 	0.2651 	0.2652 	0.2653 	0.2654 	0.2655 	0.2656 	0.2657 	0.2658 	0.2659 	0.2660 	0.2661 	0.2662 	0.2663 	0.2664 	0.2665 	0.2666 	0.2667 	0.2668 	0.2669 	0.2670 	0.2671 	0.2672 	0.2673 	0.2674 	0.2675 	0.2676 	0.2677 	0.2678 	0.2679 	0.2680 	0.2681 	0.2682 	0.2683 	0.2684 	0.2685 	0.2686 	0.2687 	0.2688 	0.2689 	0.2690 	0.2691 	0.2692 	0.2693 	0.2694 	0.2695 	0.2696 	0.2697 	0.2698 	0.2699 	0.2700 		
					0.2701 	0.2702 	0.2703 	0.2704 	0.2705 	0.2706 	0.2707 	0.2708 	0.2709 	0.2710 	0.2711 	0.2712 	0.2713 	0.2714 	0.2715 	0.2716 	0.2717 	0.2718 	0.2719 	0.2720 	0.2721 	0.2722 	0.2723 	0.2724 	0.2725 	0.2726 	0.2727 	0.2728 	0.2729 	0.2730 	0.2731 	0.2732 	0.2733 	0.2734 	0.2735 	0.2736 	0.2737 	0.2738 	0.2739 	0.2740 	0.2741 	0.2742 	0.2743 	0.2744 	0.2745 	0.2746 	0.2747 	0.2748 	0.2749 	0.2750 	0.2751 	0.2752 	0.2753 	0.2754 	0.2755 	0.2756 	0.2757 	0.2758 	0.2759 	0.2760 	0.2761 	0.2762 	0.2763 	0.2764 	0.2765 	0.2766 	0.2767 	0.2768 	0.2769 	0.2770 	0.2771 	0.2772 	0.2773 	0.2774 	0.2775 	0.2776 	0.2777 	0.2778 	0.2779 	0.2780 	0.2781 	0.2782 	0.2783 	0.2784 	0.2785 	0.2786 	0.2787 	0.2788 	0.2789 	0.2790 	0.2791 	0.2792 	0.2793 	0.2794 	0.2795 	0.2796 	0.2797 	0.2798 	0.2799 	0.2800 		
					0.2801 	0.2802 	0.2803 	0.2804 	0.2805 	0.2806 	0.2807 	0.2808 	0.2809 	0.2810 	0.2811 	0.2812 	0.2813 	0.2814 	0.2815 	0.2816 	0.2817 	0.2818 	0.2819 	0.2820 	0.2821 	0.2822 	0.2823 	0.2824 	0.2825 	0.2826 	0.2827 	0.2828 	0.2829 	0.2830 	0.2831 	0.2832 	0.2833 	0.2834 	0.2835 	0.2836 	0.2837 	0.2838 	0.2839 	0.2840 	0.2841 	0.2842 	0.2843 	0.2844 	0.2845 	0.2846 	0.2847 	0.2848 	0.2849 	0.2850 	0.2851 	0.2852 	0.2853 	0.2854 	0.2855 	0.2856 	0.2857 	0.2858 	0.2859 	0.2860 	0.2861 	0.2862 	0.2863 	0.2864 	0.2865 	0.2866 	0.2867 	0.2868 	0.2869 	0.2870 	0.2871 	0.2872 	0.2873 	0.2874 	0.2875 	0.2876 	0.2877 	0.2878 	0.2879 	0.2880 	0.2881 	0.2882 	0.2883 	0.2884 	0.2885 	0.2886 	0.2887 	0.2888 	0.2889 	0.2890 	0.2891 	0.2892 	0.2893 	0.2894 	0.2895 	0.2896 	0.2897 	0.2898 	0.2899 	0.2900 		
					0.2901 	0.2902 	0.2903 	0.2904 	0.2905 	0.2906 	0.2907 	0.2908 	0.2909 	0.2910 	0.2911 	0.2912 	0.2913 	0.2914 	0.2915 	0.2916 	0.2917 	0.2918 	0.2919 	0.2920 	0.2921 	0.2922 	0.2923 	0.2924 	0.2925 	0.2926 	0.2927 	0.2928 	0.2929 	0.2930 	0.2931 	0.2932 	0.2933 	0.2934 	0.2935 	0.2936 	0.2937 	0.2938 	0.2939 	0.2940 	0.2941 	0.2942 	0.2943 	0.2944 	0.2945 	0.2946 	0.2947 	0.2948 	0.2949 	0.2950 	0.2951 	0.2952 	0.2953 	0.2954 	0.2955 	0.2956 	0.2957 	0.2958 	0.2959 	0.2960 	0.2961 	0.2962 	0.2963 	0.2964 	0.2965 	0.2966 	0.2967 	0.2968 	0.2969 	0.2970 	0.2971 	0.2972 	0.2973 	0.2974 	0.2975 	0.2976 	0.2977 	0.2978 	0.2979 	0.2980 	0.2981 	0.2982 	0.2983 	0.2984 	0.2985 	0.2986 	0.2987 	0.2988 	0.2989 	0.2990 	0.2991 	0.2992 	0.2993 	0.2994 	0.2995 	0.2996 	0.2997 	0.2998 	0.2999 	0.3000 		
					0.3001 	0.3002 	0.3003 	0.3004 	0.3005 	0.3006 	0.3007 	0.3008 	0.3009 	0.3010 	0.3011 	0.3012 	0.3013 	0.3014 	0.3015 	0.3016 	0.3017 	0.3018 	0.3019 	0.3020 	0.3021 	0.3022 	0.3023 	0.3024 	0.3025 	0.3026 	0.3027 	0.3028 	0.3029 	0.3030 	0.3031 	0.3032 	0.3033 	0.3034 	0.3035 	0.3036 	0.3037 	0.3038 	0.3039 	0.3040 	0.3041 	0.3042 	0.3043 	0.3044 	0.3045 	0.3046 	0.3047 	0.3048 	0.3049 	0.3050 	0.3051 	0.3052 	0.3053 	0.3054 	0.3055 	0.3056 	0.3057 	0.3058 	0.3059 	0.3060 	0.3061 	0.3062 	0.3063 	0.3064 	0.3065 	0.3066 	0.3067 	0.3068 	0.3069 	0.3070 	0.3071 	0.3072 	0.3073 	0.3074 	0.3075 	0.3076 	0.3077 	0.3078 	0.3079 	0.3080 	0.3081 	0.3082 	0.3083 	0.3084 	0.3085 	0.3086 	0.3087 	0.3088 	0.3089 	0.3090 	0.3091 	0.3092 	0.3093 	0.3094 	0.3095 	0.3096 	0.3097 	0.3098 	0.3099 	0.3100 		
					0.3101 	0.3102 	0.3103 	0.3104 	0.3105 	0.3106 	0.3107 	0.3108 	0.3109 	0.3110 	0.3111 	0.3112 	0.3113 	0.3114 	0.3115 	0.3116 	0.3117 	0.3118 	0.3119 	0.3120 	0.3121 	0.3122 	0.3123 	0.3124 	0.3125 	0.3126 	0.3127 	0.3128 	0.3129 	0.3130 	0.3131 	0.3132 	0.3133 	0.3134 	0.3135 	0.3136 	0.3137 	0.3138 	0.3139 	0.3140 	0.3141 	0.3142 	0.3143 	0.3144 	0.3145 	0.3146 	0.3147 	0.3148 	0.3149 	0.3150 	0.3151 	0.3152 	0.3153 	0.3154 	0.3155 	0.3156 	0.3157 	0.3158 	0.3159 	0.3160 	0.3161 	0.3162 	0.3163 	0.3164 	0.3165 	0.3166 	0.3167 	0.3168 	0.3169 	0.3170 	0.3171 	0.3172 	0.3173 	0.3174 	0.3175 	0.3176 	0.3177 	0.3178 	0.3179 	0.3180 	0.3181 	0.3182 	0.3183 	0.3184 	0.3185 	0.3186 	0.3187 	0.3188 	0.3189 	0.3190 	0.3191 	0.3192 	0.3193 	0.3194 	0.3195 	0.3196 	0.3197 	0.3198 	0.3199 	0.3200 		
					0.3201 	0.3202 	0.3203 	0.3204 	0.3205 	0.3206 	0.3207 	0.3208 	0.3209 	0.3210 	0.3211 	0.3212 	0.3213 	0.3214 	0.3215 	0.3216 	0.3217 	0.3218 	0.3219 	0.3220 	0.3221 	0.3222 	0.3223 	0.3224 	0.3225 	0.3226 	0.3227 	0.3228 	0.3229 	0.3230 	0.3231 	0.3232 	0.3233 	0.3234 	0.3235 	0.3236 	0.3237 	0.3238 	0.3239 	0.3240 	0.3241 	0.3242 	0.3243 	0.3244 	0.3245 	0.3246 	0.3247 	0.3248 	0.3249 	0.3250 	0.3251 	0.3252 	0.3253 	0.3254 	0.3255 	0.3256 	0.3257 	0.3258 	0.3259 	0.3260 	0.3261 	0.3262 	0.3263 	0.3264 	0.3265 	0.3266 	0.3267 	0.3268 	0.3269 	0.3270 	0.3271 	0.3272 	0.3273 	0.3274 	0.3275 	0.3276 	0.3277 	0.3278 	0.3279 	0.3280 	0.3281 	0.3282 	0.3283 	0.3284 	0.3285 	0.3286 	0.3287 	0.3288 	0.3289 	0.3290 	0.3291 	0.3292 	0.3293 	0.3294 	0.3295 	0.3296 	0.3297 	0.3298 	0.3299 	0.3300 		
					0.3301 	0.3302 	0.3303 	0.3304 	0.3305 	0.3306 	0.3307 	0.3308 	0.3309 	0.3310 	0.3311 	0.3312 	0.3313 	0.3314 	0.3315 	0.3316 	0.3317 	0.3318 	0.3319 	0.3320 	0.3321 	0.3322 	0.3323 	0.3324 	0.3325 	0.3326 	0.3327 	0.3328 	0.3329 	0.3330 	0.3331 	0.3332 	0.3333 	0.3334 	0.3335 	0.3336 	0.3337 	0.3338 	0.3339 	0.3340 	0.3341 	0.3342 	0.3343 	0.3344 	0.3345 	0.3346 	0.3347 	0.3348 	0.3349 	0.3350 	0.3351 	0.3352 	0.3353 	0.3354 	0.3355 	0.3356 	0.3357 	0.3358 	0.3359 	0.3360 	0.3361 	0.3362 	0.3363 	0.3364 	0.3365 	0.3366 	0.3367 	0.3368 	0.3369 	0.3370 	0.3371 	0.3372 	0.3373 	0.3374 	0.3375 	0.3376 	0.3377 	0.3378 	0.3379 	0.3380 	0.3381 	0.3382 	0.3383 	0.3384 	0.3385 	0.3386 	0.3387 	0.3388 	0.3389 	0.3390 	0.3391 	0.3392 	0.3393 	0.3394 	0.3395 	0.3396 	0.3397 	0.3398 	0.3399 	0.3400 		
					0.3401 	0.3402 	0.3403 	0.3404 	0.3405 	0.3406 	0.3407 	0.3408 	0.3409 	0.3410 	0.3411 	0.3412 	0.3413 	0.3414 	0.3415 	0.3416 	0.3417 	0.3418 	0.3419 	0.3420 	0.3421 	0.3422 	0.3423 	0.3424 	0.3425 	0.3426 	0.3427 	0.3428 	0.3429 	0.3430 	0.3431 	0.3432 	0.3433 	0.3434 	0.3435 	0.3436 	0.3437 	0.3438 	0.3439 	0.3440 	0.3441 	0.3442 	0.3443 	0.3444 	0.3445 	0.3446 	0.3447 	0.3448 	0.3449 	0.3450 	0.3451 	0.3452 	0.3453 	0.3454 	0.3455 	0.3456 	0.3457 	0.3458 	0.3459 	0.3460 	0.3461 	0.3462 	0.3463 	0.3464 	0.3465 	0.3466 	0.3467 	0.3468 	0.3469 	0.3470 	0.3471 	0.3472 	0.3473 	0.3474 	0.3475 	0.3476 	0.3477 	0.3478 	0.3479 	0.3480 	0.3481 	0.3482 	0.3483 	0.3484 	0.3485 	0.3486 	0.3487 	0.3488 	0.3489 	0.3490 	0.3491 	0.3492 	0.3493 	0.3494 	0.3495 	0.3496 	0.3497 	0.3498 	0.3499 	0.3500 		
					0.3501 	0.3502 	0.3503 	0.3504 	0.3505 	0.3506 	0.3507 	0.3508 	0.3509 	0.3510 	0.3511 	0.3512 	0.3513 	0.3514 	0.3515 	0.3516 	0.3517 	0.3518 	0.3519 	0.3520 	0.3521 	0.3522 	0.3523 	0.3524 	0.3525 	0.3526 	0.3527 	0.3528 	0.3529 	0.3530 	0.3531 	0.3532 	0.3533 	0.3534 	0.3535 	0.3536 	0.3537 	0.3538 	0.3539 	0.3540 	0.3541 	0.3542 	0.3543 	0.3544 	0.3545 	0.3546 	0.3547 	0.3548 	0.3549 	0.3550 	0.3551 	0.3552 	0.3553 	0.3554 	0.3555 	0.3556 	0.3557 	0.3558 	0.3559 	0.3560 	0.3561 	0.3562 	0.3563 	0.3564 	0.3565 	0.3566 	0.3567 	0.3568 	0.3569 	0.3570 	0.3571 	0.3572 	0.3573 	0.3574 	0.3575 	0.3576 	0.3577 	0.3578 	0.3579 	0.3580 	0.3581 	0.3582 	0.3583 	0.3584 	0.3585 	0.3586 	0.3587 	0.3588 	0.3589 	0.3590 	0.3591 	0.3592 	0.3593 	0.3594 	0.3595 	0.3596 	0.3597 	0.3598 	0.3599 	0.3600 		
					0.3601 	0.3602 	0.3603 	0.3604 	0.3605 	0.3606 	0.3607 	0.3608 	0.3609 	0.3610 	0.3611 	0.3612 	0.3613 	0.3614 	0.3615 	0.3616 	0.3617 	0.3618 	0.3619 	0.3620 	0.3621 	0.3622 	0.3623 	0.3624 	0.3625 	0.3626 	0.3627 	0.3628 	0.3629 	0.3630 	0.3631 	0.3632 	0.3633 	0.3634 	0.3635 	0.3636 	0.3637 	0.3638 	0.3639 	0.3640 	0.3641 	0.3642 	0.3643 	0.3644 	0.3645 	0.3646 	0.3647 	0.3648 	0.3649 	0.3650 	0.3651 	0.3652 	0.3653 	0.3654 	0.3655 	0.3656 	0.3657 	0.3658 	0.3659 	0.3660 	0.3661 	0.3662 	0.3663 	0.3664 	0.3665 	0.3666 	0.3667 	0.3668 	0.3669 	0.3670 	0.3671 	0.3672 	0.3673 	0.3674 	0.3675 	0.3676 	0.3677 	0.3678 	0.3679 	0.3680 	0.3681 	0.3682 	0.3683 	0.3684 	0.3685 	0.3686 	0.3687 	0.3688 	0.3689 	0.3690 	0.3691 	0.3692 	0.3693 	0.3694 	0.3695 	0.3696 	0.3697 	0.3698 	0.3699 	0.3700 		
					0.3701 	0.3702 	0.3703 	0.3704 	0.3705 	0.3706 	0.3707 	0.3708 	0.3709 	0.3710 	0.3711 	0.3712 	0.3713 	0.3714 	0.3715 	0.3716 	0.3717 	0.3718 	0.3719 	0.3720 	0.3721 	0.3722 	0.3723 	0.3724 	0.3725 	0.3726 	0.3727 	0.3728 	0.3729 	0.3730 	0.3731 	0.3732 	0.3733 	0.3734 	0.3735 	0.3736 	0.3737 	0.3738 	0.3739 	0.3740 	0.3741 	0.3742 	0.3743 	0.3744 	0.3745 	0.3746 	0.3747 	0.3748 	0.3749 	0.3750 	0.3751 	0.3752 	0.3753 	0.3754 	0.3755 	0.3756 	0.3757 	0.3758 	0.3759 	0.3760 	0.3761 	0.3762 	0.3763 	0.3764 	0.3765 	0.3766 	0.3767 	0.3768 	0.3769 	0.3770 	0.3771 	0.3772 	0.3773 	0.3774 	0.3775 	0.3776 	0.3777 	0.3778 	0.3779 	0.3780 	0.3781 	0.3782 	0.3783 	0.3784 	0.3785 	0.3786 	0.3787 	0.3788 	0.3789 	0.3790 	0.3791 	0.3792 	0.3793 	0.3794 	0.3795 	0.3796 	0.3797 	0.3798 	0.3799 	0.3800 		
					0.3801 	0.3802 	0.3803 	0.3804 	0.3805 	0.3806 	0.3807 	0.3808 	0.3809 	0.3810 	0.3811 	0.3812 	0.3813 	0.3814 	0.3815 	0.3816 	0.3817 	0.3818 	0.3819 	0.3820 	0.3821 	0.3822 	0.3823 	0.3824 	0.3825 	0.3826 	0.3827 	0.3828 	0.3829 	0.3830 	0.3831 	0.3832 	0.3833 	0.3834 	0.3835 	0.3836 	0.3837 	0.3838 	0.3839 	0.3840 	0.3841 	0.3842 	0.3843 	0.3844 	0.3845 	0.3846 	0.3847 	0.3848 	0.3849 	0.3850 	0.3851 	0.3852 	0.3853 	0.3854 	0.3855 	0.3856 	0.3857 	0.3858 	0.3859 	0.3860 	0.3861 	0.3862 	0.3863 	0.3864 	0.3865 	0.3866 	0.3867 	0.3868 	0.3869 	0.3870 	0.3871 	0.3872 	0.3873 	0.3874 	0.3875 	0.3876 	0.3877 	0.3878 	0.3879 	0.3880 	0.3881 	0.3882 	0.3883 	0.3884 	0.3885 	0.3886 	0.3887 	0.3888 	0.3889 	0.3890 	0.3891 	0.3892 	0.3893 	0.3894 	0.3895 	0.3896 	0.3897 	0.3898 	0.3899 	0.3900 		
					0.3901 	0.3902 	0.3903 	0.3904 	0.3905 	0.3906 	0.3907 	0.3908 	0.3909 	0.3910 	0.3911 	0.3912 	0.3913 	0.3914 	0.3915 	0.3916 	0.3917 	0.3918 	0.3919 	0.3920 	0.3921 	0.3922 	0.3923 	0.3924 	0.3925 	0.3926 	0.3927 	0.3928 	0.3929 	0.3930 	0.3931 	0.3932 	0.3933 	0.3934 	0.3935 	0.3936 	0.3937 	0.3938 	0.3939 	0.3940 	0.3941 	0.3942 	0.3943 	0.3944 	0.3945 	0.3946 	0.3947 	0.3948 	0.3949 	0.3950 	0.3951 	0.3952 	0.3953 	0.3954 	0.3955 	0.3956 	0.3957 	0.3958 	0.3959 	0.3960 	0.3961 	0.3962 	0.3963 	0.3964 	0.3965 	0.3966 	0.3967 	0.3968 	0.3969 	0.3970 	0.3971 	0.3972 	0.3973 	0.3974 	0.3975 	0.3976 	0.3977 	0.3978 	0.3979 	0.3980 	0.3981 	0.3982 	0.3983 	0.3984 	0.3985 	0.3986 	0.3987 	0.3988 	0.3989 	0.3990 	0.3991 	0.3992 	0.3993 	0.3994 	0.3995 	0.3996 	0.3997 	0.3998 	0.3999 	0.4000 		
					0.4001 	0.4002 	0.4003 	0.4004 	0.4005 	0.4006 	0.4007 	0.4008 	0.4009 	0.4010 	0.4011 	0.4012 	0.4013 	0.4014 	0.4015 	0.4016 	0.4017 	0.4018 	0.4019 	0.4020 	0.4021 	0.4022 	0.4023 	0.4024 	0.4025 	0.4026 	0.4027 	0.4028 	0.4029 	0.4030 	0.4031 	0.4032 	0.4033 	0.4034 	0.4035 	0.4036 	0.4037 	0.4038 	0.4039 	0.4040 	0.4041 	0.4042 	0.4043 	0.4044 	0.4045 	0.4046 	0.4047 	0.4048 	0.4049 	0.4050 	0.4051 	0.4052 	0.4053 	0.4054 	0.4055 	0.4056 	0.4057 	0.4058 	0.4059 	0.4060 	0.4061 	0.4062 	0.4063 	0.4064 	0.4065 	0.4066 	0.4067 	0.4068 	0.4069 	0.4070 	0.4071 	0.4072 	0.4073 	0.4074 	0.4075 	0.4076 	0.4077 	0.4078 	0.4079 	0.4080 	0.4081 	0.4082 	0.4083 	0.4084 	0.4085 	0.4086 	0.4087 	0.4088 	0.4089 	0.4090 	0.4091 	0.4092 	0.4093 	0.4094 	0.4095 	0.4096 	0.4097 	0.4098 	0.4099 	0.4100 		
					0.4101 	0.4102 	0.4103 	0.4104 	0.4105 	0.4106 	0.4107 	0.4108 	0.4109 	0.4110 	0.4111 	0.4112 	0.4113 	0.4114 	0.4115 	0.4116 	0.4117 	0.4118 	0.4119 	0.4120 	0.4121 	0.4122 	0.4123 	0.4124 	0.4125 	0.4126 	0.4127 	0.4128 	0.4129 	0.4130 	0.4131 	0.4132 	0.4133 	0.4134 	0.4135 	0.4136 	0.4137 	0.4138 	0.4139 	0.4140 	0.4141 	0.4142 	0.4143 	0.4144 	0.4145 	0.4146 	0.4147 	0.4148 	0.4149 	0.4150 	0.4151 	0.4152 	0.4153 	0.4154 	0.4155 	0.4156 	0.4157 	0.4158 	0.4159 	0.4160 	0.4161 	0.4162 	0.4163 	0.4164 	0.4165 	0.4166 	0.4167 	0.4168 	0.4169 	0.4170 	0.4171 	0.4172 	0.4173 	0.4174 	0.4175 	0.4176 	0.4177 	0.4178 	0.4179 	0.4180 	0.4181 	0.4182 	0.4183 	0.4184 	0.4185 	0.4186 	0.4187 	0.4188 	0.4189 	0.4190 	0.4191 	0.4192 	0.4193 	0.4194 	0.4195 	0.4196 	0.4197 	0.4198 	0.4199 	0.4200 		
					0.4201 	0.4202 	0.4203 	0.4204 	0.4205 	0.4206 	0.4207 	0.4208 	0.4209 	0.4210 	0.4211 	0.4212 	0.4213 	0.4214 	0.4215 	0.4216 	0.4217 	0.4218 	0.4219 	0.4220 	0.4221 	0.4222 	0.4223 	0.4224 	0.4225 	0.4226 	0.4227 	0.4228 	0.4229 	0.4230 	0.4231 	0.4232 	0.4233 	0.4234 	0.4235 	0.4236 	0.4237 	0.4238 	0.4239 	0.4240 	0.4241 	0.4242 	0.4243 	0.4244 	0.4245 	0.4246 	0.4247 	0.4248 	0.4249 	0.4250 	0.4251 	0.4252 	0.4253 	0.4254 	0.4255 	0.4256 	0.4257 	0.4258 	0.4259 	0.4260 	0.4261 	0.4262 	0.4263 	0.4264 	0.4265 	0.4266 	0.4267 	0.4268 	0.4269 	0.4270 	0.4271 	0.4272 	0.4273 	0.4274 	0.4275 	0.4276 	0.4277 	0.4278 	0.4279 	0.4280 	0.4281 	0.4282 	0.4283 	0.4284 	0.4285 	0.4286 	0.4287 	0.4288 	0.4289 	0.4290 	0.4291 	0.4292 	0.4293 	0.4294 	0.4295 	0.4296 	0.4297 	0.4298 	0.4299 	0.4300 		
					0.4301 	0.4302 	0.4303 	0.4304 	0.4305 	0.4306 	0.4307 	0.4308 	0.4309 	0.4310 	0.4311 	0.4312 	0.4313 	0.4314 	0.4315 	0.4316 	0.4317 	0.4318 	0.4319 	0.4320 	0.4321 	0.4322 	0.4323 	0.4324 	0.4325 	0.4326 	0.4327 	0.4328 	0.4329 	0.4330 	0.4331 	0.4332 	0.4333 	0.4334 	0.4335 	0.4336 	0.4337 	0.4338 	0.4339 	0.4340 	0.4341 	0.4342 	0.4343 	0.4344 	0.4345 	0.4346 	0.4347 	0.4348 	0.4349 	0.4350 	0.4351 	0.4352 	0.4353 	0.4354 	0.4355 	0.4356 	0.4357 	0.4358 	0.4359 	0.4360 	0.4361 	0.4362 	0.4363 	0.4364 	0.4365 	0.4366 	0.4367 	0.4368 	0.4369 	0.4370 	0.4371 	0.4372 	0.4373 	0.4374 	0.4375 	0.4376 	0.4377 	0.4378 	0.4379 	0.4380 	0.4381 	0.4382 	0.4383 	0.4384 	0.4385 	0.4386 	0.4387 	0.4388 	0.4389 	0.4390 	0.4391 	0.4392 	0.4393 	0.4394 	0.4395 	0.4396 	0.4397 	0.4398 	0.4399 	0.4400 		
					0.4401 	0.4402 	0.4403 	0.4404 	0.4405 	0.4406 	0.4407 	0.4408 	0.4409 	0.4410 	0.4411 	0.4412 	0.4413 	0.4414 	0.4415 	0.4416 	0.4417 	0.4418 	0.4419 	0.4420 	0.4421 	0.4422 	0.4423 	0.4424 	0.4425 	0.4426 	0.4427 	0.4428 	0.4429 	0.4430 	0.4431 	0.4432 	0.4433 	0.4434 	0.4435 	0.4436 	0.4437 	0.4438 	0.4439 	0.4440 	0.4441 	0.4442 	0.4443 	0.4444 	0.4445 	0.4446 	0.4447 	0.4448 	0.4449 	0.4450 	0.4451 	0.4452 	0.4453 	0.4454 	0.4455 	0.4456 	0.4457 	0.4458 	0.4459 	0.4460 	0.4461 	0.4462 	0.4463 	0.4464 	0.4465 	0.4466 	0.4467 	0.4468 	0.4469 	0.4470 	0.4471 	0.4472 	0.4473 	0.4474 	0.4475 	0.4476 	0.4477 	0.4478 	0.4479 	0.4480 	0.4481 	0.4482 	0.4483 	0.4484 	0.4485 	0.4486 	0.4487 	0.4488 	0.4489 	0.4490 	0.4491 	0.4492 	0.4493 	0.4494 	0.4495 	0.4496 	0.4497 	0.4498 	0.4499 	0.4500 		
					0.4501 	0.4502 	0.4503 	0.4504 	0.4505 	0.4506 	0.4507 	0.4508 	0.4509 	0.4510 	0.4511 	0.4512 	0.4513 	0.4514 	0.4515 	0.4516 	0.4517 	0.4518 	0.4519 	0.4520 	0.4521 	0.4522 	0.4523 	0.4524 	0.4525 	0.4526 	0.4527 	0.4528 	0.4529 	0.4530 	0.4531 	0.4532 	0.4533 	0.4534 	0.4535 	0.4536 	0.4537 	0.4538 	0.4539 	0.4540 	0.4541 	0.4542 	0.4543 	0.4544 	0.4545 	0.4546 	0.4547 	0.4548 	0.4549 	0.4550 	0.4551 	0.4552 	0.4553 	0.4554 	0.4555 	0.4556 	0.4557 	0.4558 	0.4559 	0.4560 	0.4561 	0.4562 	0.4563 	0.4564 	0.4565 	0.4566 	0.4567 	0.4568 	0.4569 	0.4570 	0.4571 	0.4572 	0.4573 	0.4574 	0.4575 	0.4576 	0.4577 	0.4578 	0.4579 	0.4580 	0.4581 	0.4582 	0.4583 	0.4584 	0.4585 	0.4586 	0.4587 	0.4588 	0.4589 	0.4590 	0.4591 	0.4592 	0.4593 	0.4594 	0.4595 	0.4596 	0.4597 	0.4598 	0.4599 	0.4600 		
					0.4601 	0.4602 	0.4603 	0.4604 	0.4605 	0.4606 	0.4607 	0.4608 	0.4609 	0.4610 	0.4611 	0.4612 	0.4613 	0.4614 	0.4615 	0.4616 	0.4617 	0.4618 	0.4619 	0.4620 	0.4621 	0.4622 	0.4623 	0.4624 	0.4625 	0.4626 	0.4627 	0.4628 	0.4629 	0.4630 	0.4631 	0.4632 	0.4633 	0.4634 	0.4635 	0.4636 	0.4637 	0.4638 	0.4639 	0.4640 	0.4641 	0.4642 	0.4643 	0.4644 	0.4645 	0.4646 	0.4647 	0.4648 	0.4649 	0.4650 	0.4651 	0.4652 	0.4653 	0.4654 	0.4655 	0.4656 	0.4657 	0.4658 	0.4659 	0.4660 	0.4661 	0.4662 	0.4663 	0.4664 	0.4665 	0.4666 	0.4667 	0.4668 	0.4669 	0.4670 	0.4671 	0.4672 	0.4673 	0.4674 	0.4675 	0.4676 	0.4677 	0.4678 	0.4679 	0.4680 	0.4681 	0.4682 	0.4683 	0.4684 	0.4685 	0.4686 	0.4687 	0.4688 	0.4689 	0.4690 	0.4691 	0.4692 	0.4693 	0.4694 	0.4695 	0.4696 	0.4697 	0.4698 	0.4699 	0.4700 		
					0.4701 	0.4702 	0.4703 	0.4704 	0.4705 	0.4706 	0.4707 	0.4708 	0.4709 	0.4710 	0.4711 	0.4712 	0.4713 	0.4714 	0.4715 	0.4716 	0.4717 	0.4718 	0.4719 	0.4720 	0.4721 	0.4722 	0.4723 	0.4724 	0.4725 	0.4726 	0.4727 	0.4728 	0.4729 	0.4730 	0.4731 	0.4732 	0.4733 	0.4734 	0.4735 	0.4736 	0.4737 	0.4738 	0.4739 	0.4740 	0.4741 	0.4742 	0.4743 	0.4744 	0.4745 	0.4746 	0.4747 	0.4748 	0.4749 	0.4750 	0.4751 	0.4752 	0.4753 	0.4754 	0.4755 	0.4756 	0.4757 	0.4758 	0.4759 	0.4760 	0.4761 	0.4762 	0.4763 	0.4764 	0.4765 	0.4766 	0.4767 	0.4768 	0.4769 	0.4770 	0.4771 	0.4772 	0.4773 	0.4774 	0.4775 	0.4776 	0.4777 	0.4778 	0.4779 	0.4780 	0.4781 	0.4782 	0.4783 	0.4784 	0.4785 	0.4786 	0.4787 	0.4788 	0.4789 	0.4790 	0.4791 	0.4792 	0.4793 	0.4794 	0.4795 	0.4796 	0.4797 	0.4798 	0.4799 	0.4800 		
					0.4801 	0.4802 	0.4803 	0.4804 	0.4805 	0.4806 	0.4807 	0.4808 	0.4809 	0.4810 	0.4811 	0.4812 	0.4813 	0.4814 	0.4815 	0.4816 	0.4817 	0.4818 	0.4819 	0.4820 	0.4821 	0.4822 	0.4823 	0.4824 	0.4825 	0.4826 	0.4827 	0.4828 	0.4829 	0.4830 	0.4831 	0.4832 	0.4833 	0.4834 	0.4835 	0.4836 	0.4837 	0.4838 	0.4839 	0.4840 	0.4841 	0.4842 	0.4843 	0.4844 	0.4845 	0.4846 	0.4847 	0.4848 	0.4849 	0.4850 	0.4851 	0.4852 	0.4853 	0.4854 	0.4855 	0.4856 	0.4857 	0.4858 	0.4859 	0.4860 	0.4861 	0.4862 	0.4863 	0.4864 	0.4865 	0.4866 	0.4867 	0.4868 	0.4869 	0.4870 	0.4871 	0.4872 	0.4873 	0.4874 	0.4875 	0.4876 	0.4877 	0.4878 	0.4879 	0.4880 	0.4881 	0.4882 	0.4883 	0.4884 	0.4885 	0.4886 	0.4887 	0.4888 	0.4889 	0.4890 	0.4891 	0.4892 	0.4893 	0.4894 	0.4895 	0.4896 	0.4897 	0.4898 	0.4899 	0.4900 		
					0.4901 	0.4902 	0.4903 	0.4904 	0.4905 	0.4906 	0.4907 	0.4908 	0.4909 	0.4910 	0.4911 	0.4912 	0.4913 	0.4914 	0.4915 	0.4916 	0.4917 	0.4918 	0.4919 	0.4920 	0.4921 	0.4922 	0.4923 	0.4924 	0.4925 	0.4926 	0.4927 	0.4928 	0.4929 	0.4930 	0.4931 	0.4932 	0.4933 	0.4934 	0.4935 	0.4936 	0.4937 	0.4938 	0.4939 	0.4940 	0.4941 	0.4942 	0.4943 	0.4944 	0.4945 	0.4946 	0.4947 	0.4948 	0.4949 	0.4950 	0.4951 	0.4952 	0.4953 	0.4954 	0.4955 	0.4956 	0.4957 	0.4958 	0.4959 	0.4960 	0.4961 	0.4962 	0.4963 	0.4964 	0.4965 	0.4966 	0.4967 	0.4968 	0.4969 	0.4970 	0.4971 	0.4972 	0.4973 	0.4974 	0.4975 	0.4976 	0.4977 	0.4978 	0.4979 	0.4980 	0.4981 	0.4982 	0.4983 	0.4984 	0.4985 	0.4986 	0.4987 	0.4988 	0.4989 	0.4990 	0.4991 	0.4992 	0.4993 	0.4994 	0.4995 	0.4996 	0.4997 	0.4998 	0.4999 	0.5000 		
					0.5001 	0.5002 	0.5003 	0.5004 	0.5005 	0.5006 	0.5007 	0.5008 	0.5009 	0.5010 	0.5011 	0.5012 	0.5013 	0.5014 	0.5015 	0.5016 	0.5017 	0.5018 	0.5019 	0.5020 	0.5021 	0.5022 	0.5023 	0.5024 	0.5025 	0.5026 	0.5027 	0.5028 	0.5029 	0.5030 	0.5031 	0.5032 	0.5033 	0.5034 	0.5035 	0.5036 	0.5037 	0.5038 	0.5039 	0.5040 	0.5041 	0.5042 	0.5043 	0.5044 	0.5045 	0.5046 	0.5047 	0.5048 	0.5049 	0.5050 	
8	8	2	0.0001 	0.0002  0.0003
9	9	5	0.0001 	0.0002 	0.0003 	0.0004 	0.0005 	0.0006 	0.0007 	0.0008 	0.0009 	0.0010 	0.0011 	0.0012 	0.0013 	0.0014 	0.0015
10	10	10	0.0001 	0.0002 	0.0003 	0.0004 	0.0005 	0.0006 	0.0007 	0.0008 	0.0009 	0.0010 	0.0011 	0.0012 	0.0013 	0.0014 	0.0015 	0.0016 	0.0017 	0.0018 	0.0019 	0.0020 	0.0021 	0.0022 	0.0023 	0.0024 	0.0025 	0.0026 	0.0027 	0.0028 	0.0029 	0.0030 	0.0031 	0.0032 	0.0033 	0.0034 	0.0035 	0.0036 	0.0037 	0.0038 	0.0039 	0.0040 	0.0041 	0.0042 	0.0043 	0.0044 	0.0045 	0.0046 	0.0047 	0.0048 	0.0049 	0.0050 	0.0051 	0.0052 	0.0053 	0.0054 	0.0055 
11	11	20	0.0001 	0.0002 	0.0003 	0.0004 	0.0005 	0.0006 	0.0007 	0.0008 	0.0009 	0.0010 	0.0011 	0.0012 	0.0013 	0.0014 	0.0015 	0.0016 	0.0017 	0.0018 	0.0019 	0.0020 	0.0021 	0.0022 	0.0023 	0.0024 	0.0025 	0.0026 	0.0027 	0.0028 	0.0029 	0.0030 	0.0031 	0.0032 	0.0033 	0.0034 	0.0035 	0.0036 	0.0037 	0.0038 	0.0039 	0.0040 	0.0041 	0.0042 	0.0043 	0.0044 	0.0045 	0.0046 	0.0047 	0.0048 	0.0049 	0.0050 	0.0051 	0.0052 	0.0053 	0.0054 	0.0055 	0.0056 	0.0057 	0.0058 	0.0059 	0.0060 	0.0061 	0.0062 	0.0063 	0.0064 	0.0065 	0.0066 	0.0067 	0.0068 	0.0069 	0.0070 	0.0071 	0.0072 	0.0073 	0.0074 	0.0075 	0.0076 	0.0077 	0.0078 	0.0079 	0.0080 	0.0081 	0.0082 	0.0083 	0.0084 	0.0085 	0.0086 	0.0087 	0.0088 	0.0089 	0.0090 	0.0091 	0.0092 	0.0093 	0.0094 	0.0095 	0.0096 	0.0097 	0.0098 	0.0099 	0.0100 
					0.0101 	0.0102 	0.0103 	0.0104 	0.0105 	0.0106 	0.0107 	0.0108 	0.0109 	0.0110 	0.0111 	0.0112 	0.0113 	0.0114 	0.0115 	0.0116 	0.0117 	0.0118 	0.0119 	0.0120 	0.0121 	0.0122 	0.0123 	0.0124 	0.0125 	0.0126 	0.0127 	0.0128 	0.0129 	0.0130 	0.0131 	0.0132 	0.0133 	0.0134 	0.0135 	0.0136 	0.0137 	0.0138 	0.0139 	0.0140 	0.0141 	0.0142 	0.0143 	0.0144 	0.0145 	0.0146 	0.0147 	0.0148 	0.0149 	0.0150 	0.0151 	0.0152 	0.0153 	0.0154 	0.0155 	0.0156 	0.0157 	0.0158 	0.0159 	0.0160 	0.0161 	0.0162 	0.0163 	0.0164 	0.0165 	0.0166 	0.0167 	0.0168 	0.0169 	0.0170 	0.0171 	0.0172 	0.0173 	0.0174 	0.0175 	0.0176 	0.0177 	0.0178 	0.0179 	0.0180 	0.0181 	0.0182 	0.0183 	0.0184 	0.0185 	0.0186 	0.0187 	0.0188 	0.0189 	0.0190 	0.0191 	0.0192 	0.0193 	0.0194 	0.0195 	0.0196 	0.0197 	0.0198 	0.0199 	0.0200 
					0.0201 	0.0202 	0.0203 	0.0204 	0.0205 	0.0206 	0.0207 	0.0208 	0.0209 	0.0210 	 	
12	12	25	0.0001	0.0002	0.0003	0.0004	0.0005	0.0006	0.0007	0.0008	0.0009	0.001	0.0011	0.0012	0.0013	0.0014	0.0015	0.0016	0.0017	0.0018	0.0019	0.002	0.0021	0.0022	0.0023	0.0024	0.0025	0.0026	0.0027	0.0028	0.0029	0.003	0.0031	0.0032	0.0033	0.0034	0.0035	0.0036	0.0037	0.0038	0.0039	0.004	0.0041	0.0042	0.0043	0.0044	0.0045	0.0046	0.0047	0.0048	0.0049	0.005	0.0051	0.0052	0.0053	0.0054	0.0055	0.0056	0.0057	0.0058	0.0059	0.006	0.0061	0.0062	0.0063	0.0064	0.0065	0.0066	0.0067	0.0068	0.0069	0.007	0.0071	0.0072	0.0073	0.0074	0.0075	0.0076	0.0077	0.0078	0.0079	0.008	0.0081	0.0082	0.0083	0.0084	0.0085	0.0086	0.0087	0.0088	0.0089	0.009	0.0091	0.0092	0.0093	0.0094	0.0095	0.0096	0.0097	0.0098	0.0099	0.01		
					0.0101	0.0102	0.0103	0.0104	0.0105	0.0106	0.0107	0.0108	0.0109	0.011	0.0111	0.0112	0.0113	0.0114	0.0115	0.0116	0.0117	0.0118	0.0119	0.012	0.0121	0.0122	0.0123	0.0124	0.0125	0.0126	0.0127	0.0128	0.0129	0.013	0.0131	0.0132	0.0133	0.0134	0.0135	0.0136	0.0137	0.0138	0.0139	0.014	0.0141	0.0142	0.0143	0.0144	0.0145	0.0146	0.0147	0.0148	0.0149	0.015	0.0151	0.0152	0.0153	0.0154	0.0155	0.0156	0.0157	0.0158	0.0159	0.016	0.0161	0.0162	0.0163	0.0164	0.0165	0.0166	0.0167	0.0168	0.0169	0.017	0.0171	0.0172	0.0173	0.0174	0.0175	0.0176	0.0177	0.0178	0.0179	0.018	0.0181	0.0182	0.0183	0.0184	0.0185	0.0186	0.0187	0.0188	0.0189	0.019	0.0191	0.0192	0.0193	0.0194	0.0195	0.0196	0.0197	0.0198	0.0199	0.02		
					0.0201	0.0202	0.0203	0.0204	0.0205	0.0206	0.0207	0.0208	0.0209	0.021	0.0211	0.0212	0.0213	0.0214	0.0215	0.0216	0.0217	0.0218	0.0219	0.022	0.0221	0.0222	0.0223	0.0224	0.0225	0.0226	0.0227	0.0228	0.0229	0.023	0.0231	0.0232	0.0233	0.0234	0.0235	0.0236	0.0237	0.0238	0.0239	0.024	0.0241	0.0242	0.0243	0.0244	0.0245	0.0246	0.0247	0.0248	0.0249	0.025	0.0251	0.0252	0.0253	0.0254	0.0255	0.0256	0.0257	0.0258	0.0259	0.026	0.0261	0.0262	0.0263	0.0264	0.0265	0.0266	0.0267	0.0268	0.0269	0.027	0.0271	0.0272	0.0273	0.0274	0.0275	0.0276	0.0277	0.0278	0.0279	0.028	0.0281	0.0282	0.0283	0.0284	0.0285	0.0286	0.0287	0.0288	0.0289	0.029	0.0291	0.0292	0.0293	0.0294	0.0295	0.0296	0.0297	0.0298	0.0299	0.03		
					0.0301	0.0302	0.0303	0.0304	0.0305	0.0306	0.0307	0.0308	0.0309	0.031	0.0311	0.0312	0.0313	0.0314	0.0315	0.0316	0.0317	0.0318	0.0319	0.032	0.0321	0.0322	0.0323	0.0324	0.0325																																																																													
13	13	50	0.0001 	0.0002 	0.0003 	0.0004 	0.0005 	0.0006 	0.0007 	0.0008 	0.0009 	0.0010 	0.0011 	0.0012 	0.0013 	0.0014 	0.0015 	0.0016 	0.0017 	0.0018 	0.0019 	0.0020 	0.0021 	0.0022 	0.0023 	0.0024 	0.0025 	0.0026 	0.0027 	0.0028 	0.0029 	0.0030 	0.0031 	0.0032 	0.0033 	0.0034 	0.0035 	0.0036 	0.0037 	0.0038 	0.0039 	0.0040 	0.0041 	0.0042 	0.0043 	0.0044 	0.0045 	0.0046 	0.0047 	0.0048 	0.0049 	0.0050 	0.0051 	0.0052 	0.0053 	0.0054 	0.0055 	0.0056 	0.0057 	0.0058 	0.0059 	0.0060 	0.0061 	0.0062 	0.0063 	0.0064 	0.0065 	0.0066 	0.0067 	0.0068 	0.0069 	0.0070 	0.0071 	0.0072 	0.0073 	0.0074 	0.0075 	0.0076 	0.0077 	0.0078 	0.0079 	0.0080 	0.0081 	0.0082 	0.0083 	0.0084 	0.0085 	0.0086 	0.0087 	0.0088 	0.0089 	0.0090 	0.0091 	0.0092 	0.0093 	0.0094 	0.0095 	0.0096 	0.0097 	0.0098 	0.0099 	0.0100 
					0.0101 	0.0102 	0.0103 	0.0104 	0.0105 	0.0106 	0.0107 	0.0108 	0.0109 	0.0110 	0.0111 	0.0112 	0.0113 	0.0114 	0.0115 	0.0116 	0.0117 	0.0118 	0.0119 	0.0120 	0.0121 	0.0122 	0.0123 	0.0124 	0.0125 	0.0126 	0.0127 	0.0128 	0.0129 	0.0130 	0.0131 	0.0132 	0.0133 	0.0134 	0.0135 	0.0136 	0.0137 	0.0138 	0.0139 	0.0140 	0.0141 	0.0142 	0.0143 	0.0144 	0.0145 	0.0146 	0.0147 	0.0148 	0.0149 	0.0150 	0.0151 	0.0152 	0.0153 	0.0154 	0.0155 	0.0156 	0.0157 	0.0158 	0.0159 	0.0160 	0.0161 	0.0162 	0.0163 	0.0164 	0.0165 	0.0166 	0.0167 	0.0168 	0.0169 	0.0170 	0.0171 	0.0172 	0.0173 	0.0174 	0.0175 	0.0176 	0.0177 	0.0178 	0.0179 	0.0180 	0.0181 	0.0182 	0.0183 	0.0184 	0.0185 	0.0186 	0.0187 	0.0188 	0.0189 	0.0190 	0.0191 	0.0192 	0.0193 	0.0194 	0.0195 	0.0196 	0.0197 	0.0198 	0.0199 	0.0200 
					0.0201 	0.0202 	0.0203 	0.0204 	0.0205 	0.0206 	0.0207 	0.0208 	0.0209 	0.0210 	0.0211 	0.0212 	0.0213 	0.0214 	0.0215 	0.0216 	0.0217 	0.0218 	0.0219 	0.0220 	0.0221 	0.0222 	0.0223 	0.0224 	0.0225 	0.0226 	0.0227 	0.0228 	0.0229 	0.0230 	0.0231 	0.0232 	0.0233 	0.0234 	0.0235 	0.0236 	0.0237 	0.0238 	0.0239 	0.0240 	0.0241 	0.0242 	0.0243 	0.0244 	0.0245 	0.0246 	0.0247 	0.0248 	0.0249 	0.0250 	0.0251 	0.0252 	0.0253 	0.0254 	0.0255 	0.0256 	0.0257 	0.0258 	0.0259 	0.0260 	0.0261 	0.0262 	0.0263 	0.0264 	0.0265 	0.0266 	0.0267 	0.0268 	0.0269 	0.0270 	0.0271 	0.0272 	0.0273 	0.0274 	0.0275 	0.0276 	0.0277 	0.0278 	0.0279 	0.0280 	0.0281 	0.0282 	0.0283 	0.0284 	0.0285 	0.0286 	0.0287 	0.0288 	0.0289 	0.0290 	0.0291 	0.0292 	0.0293 	0.0294 	0.0295 	0.0296 	0.0297 	0.0298 	0.0299 	0.0300 
					0.0301 	0.0302 	0.0303 	0.0304 	0.0305 	0.0306 	0.0307 	0.0308 	0.0309 	0.0310 	0.0311 	0.0312 	0.0313 	0.0314 	0.0315 	0.0316 	0.0317 	0.0318 	0.0319 	0.0320 	0.0321 	0.0322 	0.0323 	0.0324 	0.0325 	0.0326 	0.0327 	0.0328 	0.0329 	0.0330 	0.0331 	0.0332 	0.0333 	0.0334 	0.0335 	0.0336 	0.0337 	0.0338 	0.0339 	0.0340 	0.0341 	0.0342 	0.0343 	0.0344 	0.0345 	0.0346 	0.0347 	0.0348 	0.0349 	0.0350 	0.0351 	0.0352 	0.0353 	0.0354 	0.0355 	0.0356 	0.0357 	0.0358 	0.0359 	0.0360 	0.0361 	0.0362 	0.0363 	0.0364 	0.0365 	0.0366 	0.0367 	0.0368 	0.0369 	0.0370 	0.0371 	0.0372 	0.0373 	0.0374 	0.0375 	0.0376 	0.0377 	0.0378 	0.0379 	0.0380 	0.0381 	0.0382 	0.0383 	0.0384 	0.0385 	0.0386 	0.0387 	0.0388 	0.0389 	0.0390 	0.0391 	0.0392 	0.0393 	0.0394 	0.0395 	0.0396 	0.0397 	0.0398 	0.0399 	0.0400 
					0.0401 	0.0402 	0.0403 	0.0404 	0.0405 	0.0406 	0.0407 	0.0408 	0.0409 	0.0410 	0.0411 	0.0412 	0.0413 	0.0414 	0.0415 	0.0416 	0.0417 	0.0418 	0.0419 	0.0420 	0.0421 	0.0422 	0.0423 	0.0424 	0.0425 	0.0426 	0.0427 	0.0428 	0.0429 	0.0430 	0.0431 	0.0432 	0.0433 	0.0434 	0.0435 	0.0436 	0.0437 	0.0438 	0.0439 	0.0440 	0.0441 	0.0442 	0.0443 	0.0444 	0.0445 	0.0446 	0.0447 	0.0448 	0.0449 	0.0450 	0.0451 	0.0452 	0.0453 	0.0454 	0.0455 	0.0456 	0.0457 	0.0458 	0.0459 	0.0460 	0.0461 	0.0462 	0.0463 	0.0464 	0.0465 	0.0466 	0.0467 	0.0468 	0.0469 	0.0470 	0.0471 	0.0472 	0.0473 	0.0474 	0.0475 	0.0476 	0.0477 	0.0478 	0.0479 	0.0480 	0.0481 	0.0482 	0.0483 	0.0484 	0.0485 	0.0486 	0.0487 	0.0488 	0.0489 	0.0490 	0.0491 	0.0492 	0.0493 	0.0494 	0.0495 	0.0496 	0.0497 	0.0498 	0.0499 	0.0500 
					0.0501 	0.0502 	0.0503 	0.0504 	0.0505 	0.0506 	0.0507 	0.0508 	0.0509 	0.0510 	0.0511 	0.0512 	0.0513 	0.0514 	0.0515 	0.0516 	0.0517 	0.0518 	0.0519 	0.0520 	0.0521 	0.0522 	0.0523 	0.0524 	0.0525 	0.0526 	0.0527 	0.0528 	0.0529 	0.0530 	0.0531 	0.0532 	0.0533 	0.0534 	0.0535 	0.0536 	0.0537 	0.0538 	0.0539 	0.0540 	0.0541 	0.0542 	0.0543 	0.0544 	0.0545 	0.0546 	0.0547 	0.0548 	0.0549 	0.0550 	0.0551 	0.0552 	0.0553 	0.0554 	0.0555 	0.0556 	0.0557 	0.0558 	0.0559 	0.0560 	0.0561 	0.0562 	0.0563 	0.0564 	0.0565 	0.0566 	0.0567 	0.0568 	0.0569 	0.0570 	0.0571 	0.0572 	0.0573 	0.0574 	0.0575 	0.0576 	0.0577 	0.0578 	0.0579 	0.0580 	0.0581 	0.0582 	0.0583 	0.0584 	0.0585 	0.0586 	0.0587 	0.0588 	0.0589 	0.0590 	0.0591 	0.0592 	0.0593 	0.0594 	0.0595 	0.0596 	0.0597 	0.0598 	0.0599 	0.0600 
					0.0601 	0.0602 	0.0603 	0.0604 	0.0605 	0.0606 	0.0607 	0.0608 	0.0609 	0.0610 	0.0611 	0.0612 	0.0613 	0.0614 	0.0615 	0.0616 	0.0617 	0.0618 	0.0619 	0.0620 	0.0621 	0.0622 	0.0623 	0.0624 	0.0625 	0.0626 	0.0627 	0.0628 	0.0629 	0.0630 	0.0631 	0.0632 	0.0633 	0.0634 	0.0635 	0.0636 	0.0637 	0.0638 	0.0639 	0.0640 	0.0641 	0.0642 	0.0643 	0.0644 	0.0645 	0.0646 	0.0647 	0.0648 	0.0649 	0.0650 	0.0651 	0.0652 	0.0653 	0.0654 	0.0655 	0.0656 	0.0657 	0.0658 	0.0659 	0.0660 	0.0661 	0.0662 	0.0663 	0.0664 	0.0665 	0.0666 	0.0667 	0.0668 	0.0669 	0.0670 	0.0671 	0.0672 	0.0673 	0.0674 	0.0675 	0.0676 	0.0677 	0.0678 	0.0679 	0.0680 	0.0681 	0.0682 	0.0683 	0.0684 	0.0685 	0.0686 	0.0687 	0.0688 	0.0689 	0.0690 	0.0691 	0.0692 	0.0693 	0.0694 	0.0695 	0.0696 	0.0697 	0.0698 	0.0699 	0.0700 
					0.0701 	0.0702 	0.0703 	0.0704 	0.0705 	0.0706 	0.0707 	0.0708 	0.0709 	0.0710 	0.0711 	0.0712 	0.0713 	0.0714 	0.0715 	0.0716 	0.0717 	0.0718 	0.0719 	0.0720 	0.0721 	0.0722 	0.0723 	0.0724 	0.0725 	0.0726 	0.0727 	0.0728 	0.0729 	0.0730 	0.0731 	0.0732 	0.0733 	0.0734 	0.0735 	0.0736 	0.0737 	0.0738 	0.0739 	0.0740 	0.0741 	0.0742 	0.0743 	0.0744 	0.0745 	0.0746 	0.0747 	0.0748 	0.0749 	0.0750 	0.0751 	0.0752 	0.0753 	0.0754 	0.0755 	0.0756 	0.0757 	0.0758 	0.0759 	0.0760 	0.0761 	0.0762 	0.0763 	0.0764 	0.0765 	0.0766 	0.0767 	0.0768 	0.0769 	0.0770 	0.0771 	0.0772 	0.0773 	0.0774 	0.0775 	0.0776 	0.0777 	0.0778 	0.0779 	0.0780 	0.0781 	0.0782 	0.0783 	0.0784 	0.0785 	0.0786 	0.0787 	0.0788 	0.0789 	0.0790 	0.0791 	0.0792 	0.0793 	0.0794 	0.0795 	0.0796 	0.0797 	0.0798 	0.0799 	0.0800 
					0.0801 	0.0802 	0.0803 	0.0804 	0.0805 	0.0806 	0.0807 	0.0808 	0.0809 	0.0810 	0.0811 	0.0812 	0.0813 	0.0814 	0.0815 	0.0816 	0.0817 	0.0818 	0.0819 	0.0820 	0.0821 	0.0822 	0.0823 	0.0824 	0.0825 	0.0826 	0.0827 	0.0828 	0.0829 	0.0830 	0.0831 	0.0832 	0.0833 	0.0834 	0.0835 	0.0836 	0.0837 	0.0838 	0.0839 	0.0840 	0.0841 	0.0842 	0.0843 	0.0844 	0.0845 	0.0846 	0.0847 	0.0848 	0.0849 	0.0850 	0.0851 	0.0852 	0.0853 	0.0854 	0.0855 	0.0856 	0.0857 	0.0858 	0.0859 	0.0860 	0.0861 	0.0862 	0.0863 	0.0864 	0.0865 	0.0866 	0.0867 	0.0868 	0.0869 	0.0870 	0.0871 	0.0872 	0.0873 	0.0874 	0.0875 	0.0876 	0.0877 	0.0878 	0.0879 	0.0880 	0.0881 	0.0882 	0.0883 	0.0884 	0.0885 	0.0886 	0.0887 	0.0888 	0.0889 	0.0890 	0.0891 	0.0892 	0.0893 	0.0894 	0.0895 	0.0896 	0.0897 	0.0898 	0.0899 	0.0900 
					0.0901 	0.0902 	0.0903 	0.0904 	0.0905 	0.0906 	0.0907 	0.0908 	0.0909 	0.0910 	0.0911 	0.0912 	0.0913 	0.0914 	0.0915 	0.0916 	0.0917 	0.0918 	0.0919 	0.0920 	0.0921 	0.0922 	0.0923 	0.0924 	0.0925 	0.0926 	0.0927 	0.0928 	0.0929 	0.0930 	0.0931 	0.0932 	0.0933 	0.0934 	0.0935 	0.0936 	0.0937 	0.0938 	0.0939 	0.0940 	0.0941 	0.0942 	0.0943 	0.0944 	0.0945 	0.0946 	0.0947 	0.0948 	0.0949 	0.0950 	0.0951 	0.0952 	0.0953 	0.0954 	0.0955 	0.0956 	0.0957 	0.0958 	0.0959 	0.0960 	0.0961 	0.0962 	0.0963 	0.0964 	0.0965 	0.0966 	0.0967 	0.0968 	0.0969 	0.0970 	0.0971 	0.0972 	0.0973 	0.0974 	0.0975 	0.0976 	0.0977 	0.0978 	0.0979 	0.0980 	0.0981 	0.0982 	0.0983 	0.0984 	0.0985 	0.0986 	0.0987 	0.0988 	0.0989 	0.0990 	0.0991 	0.0992 	0.0993 	0.0994 	0.0995 	0.0996 	0.0997 	0.0998 	0.0999 	0.1000 
					0.1001 	0.1002 	0.1003 	0.1004 	0.1005 	0.1006 	0.1007 	0.1008 	0.1009 	0.1010 	0.1011 	0.1012 	0.1013 	0.1014 	0.1015 	0.1016 	0.1017 	0.1018 	0.1019 	0.1020 	0.1021 	0.1022 	0.1023 	0.1024 	0.1025 	0.1026 	0.1027 	0.1028 	0.1029 	0.1030 	0.1031 	0.1032 	0.1033 	0.1034 	0.1035 	0.1036 	0.1037 	0.1038 	0.1039 	0.1040 	0.1041 	0.1042 	0.1043 	0.1044 	0.1045 	0.1046 	0.1047 	0.1048 	0.1049 	0.1050 	0.1051 	0.1052 	0.1053 	0.1054 	0.1055 	0.1056 	0.1057 	0.1058 	0.1059 	0.1060 	0.1061 	0.1062 	0.1063 	0.1064 	0.1065 	0.1066 	0.1067 	0.1068 	0.1069 	0.1070 	0.1071 	0.1072 	0.1073 	0.1074 	0.1075 	0.1076 	0.1077 	0.1078 	0.1079 	0.1080 	0.1081 	0.1082 	0.1083 	0.1084 	0.1085 	0.1086 	0.1087 	0.1088 	0.1089 	0.1090 	0.1091 	0.1092 	0.1093 	0.1094 	0.1095 	0.1096 	0.1097 	0.1098 	0.1099 	0.1100 
					0.1101 	0.1102 	0.1103 	0.1104 	0.1105 	0.1106 	0.1107 	0.1108 	0.1109 	0.1110 	0.1111 	0.1112 	0.1113 	0.1114 	0.1115 	0.1116 	0.1117 	0.1118 	0.1119 	0.1120 	0.1121 	0.1122 	0.1123 	0.1124 	0.1125 	0.1126 	0.1127 	0.1128 	0.1129 	0.1130 	0.1131 	0.1132 	0.1133 	0.1134 	0.1135 	0.1136 	0.1137 	0.1138 	0.1139 	0.1140 	0.1141 	0.1142 	0.1143 	0.1144 	0.1145 	0.1146 	0.1147 	0.1148 	0.1149 	0.1150 	0.1151 	0.1152 	0.1153 	0.1154 	0.1155 	0.1156 	0.1157 	0.1158 	0.1159 	0.1160 	0.1161 	0.1162 	0.1163 	0.1164 	0.1165 	0.1166 	0.1167 	0.1168 	0.1169 	0.1170 	0.1171 	0.1172 	0.1173 	0.1174 	0.1175 	0.1176 	0.1177 	0.1178 	0.1179 	0.1180 	0.1181 	0.1182 	0.1183 	0.1184 	0.1185 	0.1186 	0.1187 	0.1188 	0.1189 	0.1190 	0.1191 	0.1192 	0.1193 	0.1194 	0.1195 	0.1196 	0.1197 	0.1198 	0.1199 	0.1200 
					0.1201 	0.1202 	0.1203 	0.1204 	0.1205 	0.1206 	0.1207 	0.1208 	0.1209 	0.1210 	0.1211 	0.1212 	0.1213 	0.1214 	0.1215 	0.1216 	0.1217 	0.1218 	0.1219 	0.1220 	0.1221 	0.1222 	0.1223 	0.1224 	0.1225 	0.1226 	0.1227 	0.1228 	0.1229 	0.1230 	0.1231 	0.1232 	0.1233 	0.1234 	0.1235 	0.1236 	0.1237 	0.1238 	0.1239 	0.1240 	0.1241 	0.1242 	0.1243 	0.1244 	0.1245 	0.1246 	0.1247 	0.1248 	0.1249 	0.1250 	0.1251 	0.1252 	0.1253 	0.1254 	0.1255 	0.1256 	0.1257 	0.1258 	0.1259 	0.1260 	0.1261 	0.1262 	0.1263 	0.1264 	0.1265 	0.1266 	0.1267 	0.1268 	0.1269 	0.1270 	0.1271 	0.1272 	0.1273 	0.1274 	0.1275 																									
14	14	100	0.0001 	0.0002 	0.0003 	0.0004 	0.0005 	0.0006 	0.0007 	0.0008 	0.0009 	0.0010 	0.0011 	0.0012 	0.0013 	0.0014 	0.0015 	0.0016 	0.0017 	0.0018 	0.0019 	0.0020 	0.0021 	0.0022 	0.0023 	0.0024 	0.0025 	0.0026 	0.0027 	0.0028 	0.0029 	0.0030 	0.0031 	0.0032 	0.0033 	0.0034 	0.0035 	0.0036 	0.0037 	0.0038 	0.0039 	0.0040 	0.0041 	0.0042 	0.0043 	0.0044 	0.0045 	0.0046 	0.0047 	0.0048 	0.0049 	0.0050 	0.0051 	0.0052 	0.0053 	0.0054 	0.0055 	0.0056 	0.0057 	0.0058 	0.0059 	0.0060 	0.0061 	0.0062 	0.0063 	0.0064 	0.0065 	0.0066 	0.0067 	0.0068 	0.0069 	0.0070 	0.0071 	0.0072 	0.0073 	0.0074 	0.0075 	0.0076 	0.0077 	0.0078 	0.0079 	0.0080 	0.0081 	0.0082 	0.0083 	0.0084 	0.0085 	0.0086 	0.0087 	0.0088 	0.0089 	0.0090 	0.0091 	0.0092 	0.0093 	0.0094 	0.0095 	0.0096 	0.0097 	0.0098 	0.0099 	0.0100 		
					0.0101 	0.0102 	0.0103 	0.0104 	0.0105 	0.0106 	0.0107 	0.0108 	0.0109 	0.0110 	0.0111 	0.0112 	0.0113 	0.0114 	0.0115 	0.0116 	0.0117 	0.0118 	0.0119 	0.0120 	0.0121 	0.0122 	0.0123 	0.0124 	0.0125 	0.0126 	0.0127 	0.0128 	0.0129 	0.0130 	0.0131 	0.0132 	0.0133 	0.0134 	0.0135 	0.0136 	0.0137 	0.0138 	0.0139 	0.0140 	0.0141 	0.0142 	0.0143 	0.0144 	0.0145 	0.0146 	0.0147 	0.0148 	0.0149 	0.0150 	0.0151 	0.0152 	0.0153 	0.0154 	0.0155 	0.0156 	0.0157 	0.0158 	0.0159 	0.0160 	0.0161 	0.0162 	0.0163 	0.0164 	0.0165 	0.0166 	0.0167 	0.0168 	0.0169 	0.0170 	0.0171 	0.0172 	0.0173 	0.0174 	0.0175 	0.0176 	0.0177 	0.0178 	0.0179 	0.0180 	0.0181 	0.0182 	0.0183 	0.0184 	0.0185 	0.0186 	0.0187 	0.0188 	0.0189 	0.0190 	0.0191 	0.0192 	0.0193 	0.0194 	0.0195 	0.0196 	0.0197 	0.0198 	0.0199 	0.0200 		
					0.0201 	0.0202 	0.0203 	0.0204 	0.0205 	0.0206 	0.0207 	0.0208 	0.0209 	0.0210 	0.0211 	0.0212 	0.0213 	0.0214 	0.0215 	0.0216 	0.0217 	0.0218 	0.0219 	0.0220 	0.0221 	0.0222 	0.0223 	0.0224 	0.0225 	0.0226 	0.0227 	0.0228 	0.0229 	0.0230 	0.0231 	0.0232 	0.0233 	0.0234 	0.0235 	0.0236 	0.0237 	0.0238 	0.0239 	0.0240 	0.0241 	0.0242 	0.0243 	0.0244 	0.0245 	0.0246 	0.0247 	0.0248 	0.0249 	0.0250 	0.0251 	0.0252 	0.0253 	0.0254 	0.0255 	0.0256 	0.0257 	0.0258 	0.0259 	0.0260 	0.0261 	0.0262 	0.0263 	0.0264 	0.0265 	0.0266 	0.0267 	0.0268 	0.0269 	0.0270 	0.0271 	0.0272 	0.0273 	0.0274 	0.0275 	0.0276 	0.0277 	0.0278 	0.0279 	0.0280 	0.0281 	0.0282 	0.0283 	0.0284 	0.0285 	0.0286 	0.0287 	0.0288 	0.0289 	0.0290 	0.0291 	0.0292 	0.0293 	0.0294 	0.0295 	0.0296 	0.0297 	0.0298 	0.0299 	0.0300 		
					0.0301 	0.0302 	0.0303 	0.0304 	0.0305 	0.0306 	0.0307 	0.0308 	0.0309 	0.0310 	0.0311 	0.0312 	0.0313 	0.0314 	0.0315 	0.0316 	0.0317 	0.0318 	0.0319 	0.0320 	0.0321 	0.0322 	0.0323 	0.0324 	0.0325 	0.0326 	0.0327 	0.0328 	0.0329 	0.0330 	0.0331 	0.0332 	0.0333 	0.0334 	0.0335 	0.0336 	0.0337 	0.0338 	0.0339 	0.0340 	0.0341 	0.0342 	0.0343 	0.0344 	0.0345 	0.0346 	0.0347 	0.0348 	0.0349 	0.0350 	0.0351 	0.0352 	0.0353 	0.0354 	0.0355 	0.0356 	0.0357 	0.0358 	0.0359 	0.0360 	0.0361 	0.0362 	0.0363 	0.0364 	0.0365 	0.0366 	0.0367 	0.0368 	0.0369 	0.0370 	0.0371 	0.0372 	0.0373 	0.0374 	0.0375 	0.0376 	0.0377 	0.0378 	0.0379 	0.0380 	0.0381 	0.0382 	0.0383 	0.0384 	0.0385 	0.0386 	0.0387 	0.0388 	0.0389 	0.0390 	0.0391 	0.0392 	0.0393 	0.0394 	0.0395 	0.0396 	0.0397 	0.0398 	0.0399 	0.0400 		
					0.0401 	0.0402 	0.0403 	0.0404 	0.0405 	0.0406 	0.0407 	0.0408 	0.0409 	0.0410 	0.0411 	0.0412 	0.0413 	0.0414 	0.0415 	0.0416 	0.0417 	0.0418 	0.0419 	0.0420 	0.0421 	0.0422 	0.0423 	0.0424 	0.0425 	0.0426 	0.0427 	0.0428 	0.0429 	0.0430 	0.0431 	0.0432 	0.0433 	0.0434 	0.0435 	0.0436 	0.0437 	0.0438 	0.0439 	0.0440 	0.0441 	0.0442 	0.0443 	0.0444 	0.0445 	0.0446 	0.0447 	0.0448 	0.0449 	0.0450 	0.0451 	0.0452 	0.0453 	0.0454 	0.0455 	0.0456 	0.0457 	0.0458 	0.0459 	0.0460 	0.0461 	0.0462 	0.0463 	0.0464 	0.0465 	0.0466 	0.0467 	0.0468 	0.0469 	0.0470 	0.0471 	0.0472 	0.0473 	0.0474 	0.0475 	0.0476 	0.0477 	0.0478 	0.0479 	0.0480 	0.0481 	0.0482 	0.0483 	0.0484 	0.0485 	0.0486 	0.0487 	0.0488 	0.0489 	0.0490 	0.0491 	0.0492 	0.0493 	0.0494 	0.0495 	0.0496 	0.0497 	0.0498 	0.0499 	0.0500 		
					0.0501 	0.0502 	0.0503 	0.0504 	0.0505 	0.0506 	0.0507 	0.0508 	0.0509 	0.0510 	0.0511 	0.0512 	0.0513 	0.0514 	0.0515 	0.0516 	0.0517 	0.0518 	0.0519 	0.0520 	0.0521 	0.0522 	0.0523 	0.0524 	0.0525 	0.0526 	0.0527 	0.0528 	0.0529 	0.0530 	0.0531 	0.0532 	0.0533 	0.0534 	0.0535 	0.0536 	0.0537 	0.0538 	0.0539 	0.0540 	0.0541 	0.0542 	0.0543 	0.0544 	0.0545 	0.0546 	0.0547 	0.0548 	0.0549 	0.0550 	0.0551 	0.0552 	0.0553 	0.0554 	0.0555 	0.0556 	0.0557 	0.0558 	0.0559 	0.0560 	0.0561 	0.0562 	0.0563 	0.0564 	0.0565 	0.0566 	0.0567 	0.0568 	0.0569 	0.0570 	0.0571 	0.0572 	0.0573 	0.0574 	0.0575 	0.0576 	0.0577 	0.0578 	0.0579 	0.0580 	0.0581 	0.0582 	0.0583 	0.0584 	0.0585 	0.0586 	0.0587 	0.0588 	0.0589 	0.0590 	0.0591 	0.0592 	0.0593 	0.0594 	0.0595 	0.0596 	0.0597 	0.0598 	0.0599 	0.0600 		
					0.0601 	0.0602 	0.0603 	0.0604 	0.0605 	0.0606 	0.0607 	0.0608 	0.0609 	0.0610 	0.0611 	0.0612 	0.0613 	0.0614 	0.0615 	0.0616 	0.0617 	0.0618 	0.0619 	0.0620 	0.0621 	0.0622 	0.0623 	0.0624 	0.0625 	0.0626 	0.0627 	0.0628 	0.0629 	0.0630 	0.0631 	0.0632 	0.0633 	0.0634 	0.0635 	0.0636 	0.0637 	0.0638 	0.0639 	0.0640 	0.0641 	0.0642 	0.0643 	0.0644 	0.0645 	0.0646 	0.0647 	0.0648 	0.0649 	0.0650 	0.0651 	0.0652 	0.0653 	0.0654 	0.0655 	0.0656 	0.0657 	0.0658 	0.0659 	0.0660 	0.0661 	0.0662 	0.0663 	0.0664 	0.0665 	0.0666 	0.0667 	0.0668 	0.0669 	0.0670 	0.0671 	0.0672 	0.0673 	0.0674 	0.0675 	0.0676 	0.0677 	0.0678 	0.0679 	0.0680 	0.0681 	0.0682 	0.0683 	0.0684 	0.0685 	0.0686 	0.0687 	0.0688 	0.0689 	0.0690 	0.0691 	0.0692 	0.0693 	0.0694 	0.0695 	0.0696 	0.0697 	0.0698 	0.0699 	0.0700 		
					0.0701 	0.0702 	0.0703 	0.0704 	0.0705 	0.0706 	0.0707 	0.0708 	0.0709 	0.0710 	0.0711 	0.0712 	0.0713 	0.0714 	0.0715 	0.0716 	0.0717 	0.0718 	0.0719 	0.0720 	0.0721 	0.0722 	0.0723 	0.0724 	0.0725 	0.0726 	0.0727 	0.0728 	0.0729 	0.0730 	0.0731 	0.0732 	0.0733 	0.0734 	0.0735 	0.0736 	0.0737 	0.0738 	0.0739 	0.0740 	0.0741 	0.0742 	0.0743 	0.0744 	0.0745 	0.0746 	0.0747 	0.0748 	0.0749 	0.0750 	0.0751 	0.0752 	0.0753 	0.0754 	0.0755 	0.0756 	0.0757 	0.0758 	0.0759 	0.0760 	0.0761 	0.0762 	0.0763 	0.0764 	0.0765 	0.0766 	0.0767 	0.0768 	0.0769 	0.0770 	0.0771 	0.0772 	0.0773 	0.0774 	0.0775 	0.0776 	0.0777 	0.0778 	0.0779 	0.0780 	0.0781 	0.0782 	0.0783 	0.0784 	0.0785 	0.0786 	0.0787 	0.0788 	0.0789 	0.0790 	0.0791 	0.0792 	0.0793 	0.0794 	0.0795 	0.0796 	0.0797 	0.0798 	0.0799 	0.0800 		
					0.0801 	0.0802 	0.0803 	0.0804 	0.0805 	0.0806 	0.0807 	0.0808 	0.0809 	0.0810 	0.0811 	0.0812 	0.0813 	0.0814 	0.0815 	0.0816 	0.0817 	0.0818 	0.0819 	0.0820 	0.0821 	0.0822 	0.0823 	0.0824 	0.0825 	0.0826 	0.0827 	0.0828 	0.0829 	0.0830 	0.0831 	0.0832 	0.0833 	0.0834 	0.0835 	0.0836 	0.0837 	0.0838 	0.0839 	0.0840 	0.0841 	0.0842 	0.0843 	0.0844 	0.0845 	0.0846 	0.0847 	0.0848 	0.0849 	0.0850 	0.0851 	0.0852 	0.0853 	0.0854 	0.0855 	0.0856 	0.0857 	0.0858 	0.0859 	0.0860 	0.0861 	0.0862 	0.0863 	0.0864 	0.0865 	0.0866 	0.0867 	0.0868 	0.0869 	0.0870 	0.0871 	0.0872 	0.0873 	0.0874 	0.0875 	0.0876 	0.0877 	0.0878 	0.0879 	0.0880 	0.0881 	0.0882 	0.0883 	0.0884 	0.0885 	0.0886 	0.0887 	0.0888 	0.0889 	0.0890 	0.0891 	0.0892 	0.0893 	0.0894 	0.0895 	0.0896 	0.0897 	0.0898 	0.0899 	0.0900 		
					0.0901 	0.0902 	0.0903 	0.0904 	0.0905 	0.0906 	0.0907 	0.0908 	0.0909 	0.0910 	0.0911 	0.0912 	0.0913 	0.0914 	0.0915 	0.0916 	0.0917 	0.0918 	0.0919 	0.0920 	0.0921 	0.0922 	0.0923 	0.0924 	0.0925 	0.0926 	0.0927 	0.0928 	0.0929 	0.0930 	0.0931 	0.0932 	0.0933 	0.0934 	0.0935 	0.0936 	0.0937 	0.0938 	0.0939 	0.0940 	0.0941 	0.0942 	0.0943 	0.0944 	0.0945 	0.0946 	0.0947 	0.0948 	0.0949 	0.0950 	0.0951 	0.0952 	0.0953 	0.0954 	0.0955 	0.0956 	0.0957 	0.0958 	0.0959 	0.0960 	0.0961 	0.0962 	0.0963 	0.0964 	0.0965 	0.0966 	0.0967 	0.0968 	0.0969 	0.0970 	0.0971 	0.0972 	0.0973 	0.0974 	0.0975 	0.0976 	0.0977 	0.0978 	0.0979 	0.0980 	0.0981 	0.0982 	0.0983 	0.0984 	0.0985 	0.0986 	0.0987 	0.0988 	0.0989 	0.0990 	0.0991 	0.0992 	0.0993 	0.0994 	0.0995 	0.0996 	0.0997 	0.0998 	0.0999 	0.1000 		
					0.1001 	0.1002 	0.1003 	0.1004 	0.1005 	0.1006 	0.1007 	0.1008 	0.1009 	0.1010 	0.1011 	0.1012 	0.1013 	0.1014 	0.1015 	0.1016 	0.1017 	0.1018 	0.1019 	0.1020 	0.1021 	0.1022 	0.1023 	0.1024 	0.1025 	0.1026 	0.1027 	0.1028 	0.1029 	0.1030 	0.1031 	0.1032 	0.1033 	0.1034 	0.1035 	0.1036 	0.1037 	0.1038 	0.1039 	0.1040 	0.1041 	0.1042 	0.1043 	0.1044 	0.1045 	0.1046 	0.1047 	0.1048 	0.1049 	0.1050 	0.1051 	0.1052 	0.1053 	0.1054 	0.1055 	0.1056 	0.1057 	0.1058 	0.1059 	0.1060 	0.1061 	0.1062 	0.1063 	0.1064 	0.1065 	0.1066 	0.1067 	0.1068 	0.1069 	0.1070 	0.1071 	0.1072 	0.1073 	0.1074 	0.1075 	0.1076 	0.1077 	0.1078 	0.1079 	0.1080 	0.1081 	0.1082 	0.1083 	0.1084 	0.1085 	0.1086 	0.1087 	0.1088 	0.1089 	0.1090 	0.1091 	0.1092 	0.1093 	0.1094 	0.1095 	0.1096 	0.1097 	0.1098 	0.1099 	0.1100 		
					0.1101 	0.1102 	0.1103 	0.1104 	0.1105 	0.1106 	0.1107 	0.1108 	0.1109 	0.1110 	0.1111 	0.1112 	0.1113 	0.1114 	0.1115 	0.1116 	0.1117 	0.1118 	0.1119 	0.1120 	0.1121 	0.1122 	0.1123 	0.1124 	0.1125 	0.1126 	0.1127 	0.1128 	0.1129 	0.1130 	0.1131 	0.1132 	0.1133 	0.1134 	0.1135 	0.1136 	0.1137 	0.1138 	0.1139 	0.1140 	0.1141 	0.1142 	0.1143 	0.1144 	0.1145 	0.1146 	0.1147 	0.1148 	0.1149 	0.1150 	0.1151 	0.1152 	0.1153 	0.1154 	0.1155 	0.1156 	0.1157 	0.1158 	0.1159 	0.1160 	0.1161 	0.1162 	0.1163 	0.1164 	0.1165 	0.1166 	0.1167 	0.1168 	0.1169 	0.1170 	0.1171 	0.1172 	0.1173 	0.1174 	0.1175 	0.1176 	0.1177 	0.1178 	0.1179 	0.1180 	0.1181 	0.1182 	0.1183 	0.1184 	0.1185 	0.1186 	0.1187 	0.1188 	0.1189 	0.1190 	0.1191 	0.1192 	0.1193 	0.1194 	0.1195 	0.1196 	0.1197 	0.1198 	0.1199 	0.1200 		
					0.1201 	0.1202 	0.1203 	0.1204 	0.1205 	0.1206 	0.1207 	0.1208 	0.1209 	0.1210 	0.1211 	0.1212 	0.1213 	0.1214 	0.1215 	0.1216 	0.1217 	0.1218 	0.1219 	0.1220 	0.1221 	0.1222 	0.1223 	0.1224 	0.1225 	0.1226 	0.1227 	0.1228 	0.1229 	0.1230 	0.1231 	0.1232 	0.1233 	0.1234 	0.1235 	0.1236 	0.1237 	0.1238 	0.1239 	0.1240 	0.1241 	0.1242 	0.1243 	0.1244 	0.1245 	0.1246 	0.1247 	0.1248 	0.1249 	0.1250 	0.1251 	0.1252 	0.1253 	0.1254 	0.1255 	0.1256 	0.1257 	0.1258 	0.1259 	0.1260 	0.1261 	0.1262 	0.1263 	0.1264 	0.1265 	0.1266 	0.1267 	0.1268 	0.1269 	0.1270 	0.1271 	0.1272 	0.1273 	0.1274 	0.1275 	0.1276 	0.1277 	0.1278 	0.1279 	0.1280 	0.1281 	0.1282 	0.1283 	0.1284 	0.1285 	0.1286 	0.1287 	0.1288 	0.1289 	0.1290 	0.1291 	0.1292 	0.1293 	0.1294 	0.1295 	0.1296 	0.1297 	0.1298 	0.1299 	0.1300 		
					0.1301 	0.1302 	0.1303 	0.1304 	0.1305 	0.1306 	0.1307 	0.1308 	0.1309 	0.1310 	0.1311 	0.1312 	0.1313 	0.1314 	0.1315 	0.1316 	0.1317 	0.1318 	0.1319 	0.1320 	0.1321 	0.1322 	0.1323 	0.1324 	0.1325 	0.1326 	0.1327 	0.1328 	0.1329 	0.1330 	0.1331 	0.1332 	0.1333 	0.1334 	0.1335 	0.1336 	0.1337 	0.1338 	0.1339 	0.1340 	0.1341 	0.1342 	0.1343 	0.1344 	0.1345 	0.1346 	0.1347 	0.1348 	0.1349 	0.1350 	0.1351 	0.1352 	0.1353 	0.1354 	0.1355 	0.1356 	0.1357 	0.1358 	0.1359 	0.1360 	0.1361 	0.1362 	0.1363 	0.1364 	0.1365 	0.1366 	0.1367 	0.1368 	0.1369 	0.1370 	0.1371 	0.1372 	0.1373 	0.1374 	0.1375 	0.1376 	0.1377 	0.1378 	0.1379 	0.1380 	0.1381 	0.1382 	0.1383 	0.1384 	0.1385 	0.1386 	0.1387 	0.1388 	0.1389 	0.1390 	0.1391 	0.1392 	0.1393 	0.1394 	0.1395 	0.1396 	0.1397 	0.1398 	0.1399 	0.1400 		
					0.1401 	0.1402 	0.1403 	0.1404 	0.1405 	0.1406 	0.1407 	0.1408 	0.1409 	0.1410 	0.1411 	0.1412 	0.1413 	0.1414 	0.1415 	0.1416 	0.1417 	0.1418 	0.1419 	0.1420 	0.1421 	0.1422 	0.1423 	0.1424 	0.1425 	0.1426 	0.1427 	0.1428 	0.1429 	0.1430 	0.1431 	0.1432 	0.1433 	0.1434 	0.1435 	0.1436 	0.1437 	0.1438 	0.1439 	0.1440 	0.1441 	0.1442 	0.1443 	0.1444 	0.1445 	0.1446 	0.1447 	0.1448 	0.1449 	0.1450 	0.1451 	0.1452 	0.1453 	0.1454 	0.1455 	0.1456 	0.1457 	0.1458 	0.1459 	0.1460 	0.1461 	0.1462 	0.1463 	0.1464 	0.1465 	0.1466 	0.1467 	0.1468 	0.1469 	0.1470 	0.1471 	0.1472 	0.1473 	0.1474 	0.1475 	0.1476 	0.1477 	0.1478 	0.1479 	0.1480 	0.1481 	0.1482 	0.1483 	0.1484 	0.1485 	0.1486 	0.1487 	0.1488 	0.1489 	0.1490 	0.1491 	0.1492 	0.1493 	0.1494 	0.1495 	0.1496 	0.1497 	0.1498 	0.1499 	0.1500 		
					0.1501 	0.1502 	0.1503 	0.1504 	0.1505 	0.1506 	0.1507 	0.1508 	0.1509 	0.1510 	0.1511 	0.1512 	0.1513 	0.1514 	0.1515 	0.1516 	0.1517 	0.1518 	0.1519 	0.1520 	0.1521 	0.1522 	0.1523 	0.1524 	0.1525 	0.1526 	0.1527 	0.1528 	0.1529 	0.1530 	0.1531 	0.1532 	0.1533 	0.1534 	0.1535 	0.1536 	0.1537 	0.1538 	0.1539 	0.1540 	0.1541 	0.1542 	0.1543 	0.1544 	0.1545 	0.1546 	0.1547 	0.1548 	0.1549 	0.1550 	0.1551 	0.1552 	0.1553 	0.1554 	0.1555 	0.1556 	0.1557 	0.1558 	0.1559 	0.1560 	0.1561 	0.1562 	0.1563 	0.1564 	0.1565 	0.1566 	0.1567 	0.1568 	0.1569 	0.1570 	0.1571 	0.1572 	0.1573 	0.1574 	0.1575 	0.1576 	0.1577 	0.1578 	0.1579 	0.1580 	0.1581 	0.1582 	0.1583 	0.1584 	0.1585 	0.1586 	0.1587 	0.1588 	0.1589 	0.1590 	0.1591 	0.1592 	0.1593 	0.1594 	0.1595 	0.1596 	0.1597 	0.1598 	0.1599 	0.1600 		
					0.1601 	0.1602 	0.1603 	0.1604 	0.1605 	0.1606 	0.1607 	0.1608 	0.1609 	0.1610 	0.1611 	0.1612 	0.1613 	0.1614 	0.1615 	0.1616 	0.1617 	0.1618 	0.1619 	0.1620 	0.1621 	0.1622 	0.1623 	0.1624 	0.1625 	0.1626 	0.1627 	0.1628 	0.1629 	0.1630 	0.1631 	0.1632 	0.1633 	0.1634 	0.1635 	0.1636 	0.1637 	0.1638 	0.1639 	0.1640 	0.1641 	0.1642 	0.1643 	0.1644 	0.1645 	0.1646 	0.1647 	0.1648 	0.1649 	0.1650 	0.1651 	0.1652 	0.1653 	0.1654 	0.1655 	0.1656 	0.1657 	0.1658 	0.1659 	0.1660 	0.1661 	0.1662 	0.1663 	0.1664 	0.1665 	0.1666 	0.1667 	0.1668 	0.1669 	0.1670 	0.1671 	0.1672 	0.1673 	0.1674 	0.1675 	0.1676 	0.1677 	0.1678 	0.1679 	0.1680 	0.1681 	0.1682 	0.1683 	0.1684 	0.1685 	0.1686 	0.1687 	0.1688 	0.1689 	0.1690 	0.1691 	0.1692 	0.1693 	0.1694 	0.1695 	0.1696 	0.1697 	0.1698 	0.1699 	0.1700 		
					0.1701 	0.1702 	0.1703 	0.1704 	0.1705 	0.1706 	0.1707 	0.1708 	0.1709 	0.1710 	0.1711 	0.1712 	0.1713 	0.1714 	0.1715 	0.1716 	0.1717 	0.1718 	0.1719 	0.1720 	0.1721 	0.1722 	0.1723 	0.1724 	0.1725 	0.1726 	0.1727 	0.1728 	0.1729 	0.1730 	0.1731 	0.1732 	0.1733 	0.1734 	0.1735 	0.1736 	0.1737 	0.1738 	0.1739 	0.1740 	0.1741 	0.1742 	0.1743 	0.1744 	0.1745 	0.1746 	0.1747 	0.1748 	0.1749 	0.1750 	0.1751 	0.1752 	0.1753 	0.1754 	0.1755 	0.1756 	0.1757 	0.1758 	0.1759 	0.1760 	0.1761 	0.1762 	0.1763 	0.1764 	0.1765 	0.1766 	0.1767 	0.1768 	0.1769 	0.1770 	0.1771 	0.1772 	0.1773 	0.1774 	0.1775 	0.1776 	0.1777 	0.1778 	0.1779 	0.1780 	0.1781 	0.1782 	0.1783 	0.1784 	0.1785 	0.1786 	0.1787 	0.1788 	0.1789 	0.1790 	0.1791 	0.1792 	0.1793 	0.1794 	0.1795 	0.1796 	0.1797 	0.1798 	0.1799 	0.1800 		
					0.1801 	0.1802 	0.1803 	0.1804 	0.1805 	0.1806 	0.1807 	0.1808 	0.1809 	0.1810 	0.1811 	0.1812 	0.1813 	0.1814 	0.1815 	0.1816 	0.1817 	0.1818 	0.1819 	0.1820 	0.1821 	0.1822 	0.1823 	0.1824 	0.1825 	0.1826 	0.1827 	0.1828 	0.1829 	0.1830 	0.1831 	0.1832 	0.1833 	0.1834 	0.1835 	0.1836 	0.1837 	0.1838 	0.1839 	0.1840 	0.1841 	0.1842 	0.1843 	0.1844 	0.1845 	0.1846 	0.1847 	0.1848 	0.1849 	0.1850 	0.1851 	0.1852 	0.1853 	0.1854 	0.1855 	0.1856 	0.1857 	0.1858 	0.1859 	0.1860 	0.1861 	0.1862 	0.1863 	0.1864 	0.1865 	0.1866 	0.1867 	0.1868 	0.1869 	0.1870 	0.1871 	0.1872 	0.1873 	0.1874 	0.1875 	0.1876 	0.1877 	0.1878 	0.1879 	0.1880 	0.1881 	0.1882 	0.1883 	0.1884 	0.1885 	0.1886 	0.1887 	0.1888 	0.1889 	0.1890 	0.1891 	0.1892 	0.1893 	0.1894 	0.1895 	0.1896 	0.1897 	0.1898 	0.1899 	0.1900 		
					0.1901 	0.1902 	0.1903 	0.1904 	0.1905 	0.1906 	0.1907 	0.1908 	0.1909 	0.1910 	0.1911 	0.1912 	0.1913 	0.1914 	0.1915 	0.1916 	0.1917 	0.1918 	0.1919 	0.1920 	0.1921 	0.1922 	0.1923 	0.1924 	0.1925 	0.1926 	0.1927 	0.1928 	0.1929 	0.1930 	0.1931 	0.1932 	0.1933 	0.1934 	0.1935 	0.1936 	0.1937 	0.1938 	0.1939 	0.1940 	0.1941 	0.1942 	0.1943 	0.1944 	0.1945 	0.1946 	0.1947 	0.1948 	0.1949 	0.1950 	0.1951 	0.1952 	0.1953 	0.1954 	0.1955 	0.1956 	0.1957 	0.1958 	0.1959 	0.1960 	0.1961 	0.1962 	0.1963 	0.1964 	0.1965 	0.1966 	0.1967 	0.1968 	0.1969 	0.1970 	0.1971 	0.1972 	0.1973 	0.1974 	0.1975 	0.1976 	0.1977 	0.1978 	0.1979 	0.1980 	0.1981 	0.1982 	0.1983 	0.1984 	0.1985 	0.1986 	0.1987 	0.1988 	0.1989 	0.1990 	0.1991 	0.1992 	0.1993 	0.1994 	0.1995 	0.1996 	0.1997 	0.1998 	0.1999 	0.2000 		
					0.2001 	0.2002 	0.2003 	0.2004 	0.2005 	0.2006 	0.2007 	0.2008 	0.2009 	0.2010 	0.2011 	0.2012 	0.2013 	0.2014 	0.2015 	0.2016 	0.2017 	0.2018 	0.2019 	0.2020 	0.2021 	0.2022 	0.2023 	0.2024 	0.2025 	0.2026 	0.2027 	0.2028 	0.2029 	0.2030 	0.2031 	0.2032 	0.2033 	0.2034 	0.2035 	0.2036 	0.2037 	0.2038 	0.2039 	0.2040 	0.2041 	0.2042 	0.2043 	0.2044 	0.2045 	0.2046 	0.2047 	0.2048 	0.2049 	0.2050 	0.2051 	0.2052 	0.2053 	0.2054 	0.2055 	0.2056 	0.2057 	0.2058 	0.2059 	0.2060 	0.2061 	0.2062 	0.2063 	0.2064 	0.2065 	0.2066 	0.2067 	0.2068 	0.2069 	0.2070 	0.2071 	0.2072 	0.2073 	0.2074 	0.2075 	0.2076 	0.2077 	0.2078 	0.2079 	0.2080 	0.2081 	0.2082 	0.2083 	0.2084 	0.2085 	0.2086 	0.2087 	0.2088 	0.2089 	0.2090 	0.2091 	0.2092 	0.2093 	0.2094 	0.2095 	0.2096 	0.2097 	0.2098 	0.2099 	0.2100 		
					0.2101 	0.2102 	0.2103 	0.2104 	0.2105 	0.2106 	0.2107 	0.2108 	0.2109 	0.2110 	0.2111 	0.2112 	0.2113 	0.2114 	0.2115 	0.2116 	0.2117 	0.2118 	0.2119 	0.2120 	0.2121 	0.2122 	0.2123 	0.2124 	0.2125 	0.2126 	0.2127 	0.2128 	0.2129 	0.2130 	0.2131 	0.2132 	0.2133 	0.2134 	0.2135 	0.2136 	0.2137 	0.2138 	0.2139 	0.2140 	0.2141 	0.2142 	0.2143 	0.2144 	0.2145 	0.2146 	0.2147 	0.2148 	0.2149 	0.2150 	0.2151 	0.2152 	0.2153 	0.2154 	0.2155 	0.2156 	0.2157 	0.2158 	0.2159 	0.2160 	0.2161 	0.2162 	0.2163 	0.2164 	0.2165 	0.2166 	0.2167 	0.2168 	0.2169 	0.2170 	0.2171 	0.2172 	0.2173 	0.2174 	0.2175 	0.2176 	0.2177 	0.2178 	0.2179 	0.2180 	0.2181 	0.2182 	0.2183 	0.2184 	0.2185 	0.2186 	0.2187 	0.2188 	0.2189 	0.2190 	0.2191 	0.2192 	0.2193 	0.2194 	0.2195 	0.2196 	0.2197 	0.2198 	0.2199 	0.2200 		
					0.2201 	0.2202 	0.2203 	0.2204 	0.2205 	0.2206 	0.2207 	0.2208 	0.2209 	0.2210 	0.2211 	0.2212 	0.2213 	0.2214 	0.2215 	0.2216 	0.2217 	0.2218 	0.2219 	0.2220 	0.2221 	0.2222 	0.2223 	0.2224 	0.2225 	0.2226 	0.2227 	0.2228 	0.2229 	0.2230 	0.2231 	0.2232 	0.2233 	0.2234 	0.2235 	0.2236 	0.2237 	0.2238 	0.2239 	0.2240 	0.2241 	0.2242 	0.2243 	0.2244 	0.2245 	0.2246 	0.2247 	0.2248 	0.2249 	0.2250 	0.2251 	0.2252 	0.2253 	0.2254 	0.2255 	0.2256 	0.2257 	0.2258 	0.2259 	0.2260 	0.2261 	0.2262 	0.2263 	0.2264 	0.2265 	0.2266 	0.2267 	0.2268 	0.2269 	0.2270 	0.2271 	0.2272 	0.2273 	0.2274 	0.2275 	0.2276 	0.2277 	0.2278 	0.2279 	0.2280 	0.2281 	0.2282 	0.2283 	0.2284 	0.2285 	0.2286 	0.2287 	0.2288 	0.2289 	0.2290 	0.2291 	0.2292 	0.2293 	0.2294 	0.2295 	0.2296 	0.2297 	0.2298 	0.2299 	0.2300 		
					0.2301 	0.2302 	0.2303 	0.2304 	0.2305 	0.2306 	0.2307 	0.2308 	0.2309 	0.2310 	0.2311 	0.2312 	0.2313 	0.2314 	0.2315 	0.2316 	0.2317 	0.2318 	0.2319 	0.2320 	0.2321 	0.2322 	0.2323 	0.2324 	0.2325 	0.2326 	0.2327 	0.2328 	0.2329 	0.2330 	0.2331 	0.2332 	0.2333 	0.2334 	0.2335 	0.2336 	0.2337 	0.2338 	0.2339 	0.2340 	0.2341 	0.2342 	0.2343 	0.2344 	0.2345 	0.2346 	0.2347 	0.2348 	0.2349 	0.2350 	0.2351 	0.2352 	0.2353 	0.2354 	0.2355 	0.2356 	0.2357 	0.2358 	0.2359 	0.2360 	0.2361 	0.2362 	0.2363 	0.2364 	0.2365 	0.2366 	0.2367 	0.2368 	0.2369 	0.2370 	0.2371 	0.2372 	0.2373 	0.2374 	0.2375 	0.2376 	0.2377 	0.2378 	0.2379 	0.2380 	0.2381 	0.2382 	0.2383 	0.2384 	0.2385 	0.2386 	0.2387 	0.2388 	0.2389 	0.2390 	0.2391 	0.2392 	0.2393 	0.2394 	0.2395 	0.2396 	0.2397 	0.2398 	0.2399 	0.2400 		
					0.2401 	0.2402 	0.2403 	0.2404 	0.2405 	0.2406 	0.2407 	0.2408 	0.2409 	0.2410 	0.2411 	0.2412 	0.2413 	0.2414 	0.2415 	0.2416 	0.2417 	0.2418 	0.2419 	0.2420 	0.2421 	0.2422 	0.2423 	0.2424 	0.2425 	0.2426 	0.2427 	0.2428 	0.2429 	0.2430 	0.2431 	0.2432 	0.2433 	0.2434 	0.2435 	0.2436 	0.2437 	0.2438 	0.2439 	0.2440 	0.2441 	0.2442 	0.2443 	0.2444 	0.2445 	0.2446 	0.2447 	0.2448 	0.2449 	0.2450 	0.2451 	0.2452 	0.2453 	0.2454 	0.2455 	0.2456 	0.2457 	0.2458 	0.2459 	0.2460 	0.2461 	0.2462 	0.2463 	0.2464 	0.2465 	0.2466 	0.2467 	0.2468 	0.2469 	0.2470 	0.2471 	0.2472 	0.2473 	0.2474 	0.2475 	0.2476 	0.2477 	0.2478 	0.2479 	0.2480 	0.2481 	0.2482 	0.2483 	0.2484 	0.2485 	0.2486 	0.2487 	0.2488 	0.2489 	0.2490 	0.2491 	0.2492 	0.2493 	0.2494 	0.2495 	0.2496 	0.2497 	0.2498 	0.2499 	0.2500 		
					0.2501 	0.2502 	0.2503 	0.2504 	0.2505 	0.2506 	0.2507 	0.2508 	0.2509 	0.2510 	0.2511 	0.2512 	0.2513 	0.2514 	0.2515 	0.2516 	0.2517 	0.2518 	0.2519 	0.2520 	0.2521 	0.2522 	0.2523 	0.2524 	0.2525 	0.2526 	0.2527 	0.2528 	0.2529 	0.2530 	0.2531 	0.2532 	0.2533 	0.2534 	0.2535 	0.2536 	0.2537 	0.2538 	0.2539 	0.2540 	0.2541 	0.2542 	0.2543 	0.2544 	0.2545 	0.2546 	0.2547 	0.2548 	0.2549 	0.2550 	0.2551 	0.2552 	0.2553 	0.2554 	0.2555 	0.2556 	0.2557 	0.2558 	0.2559 	0.2560 	0.2561 	0.2562 	0.2563 	0.2564 	0.2565 	0.2566 	0.2567 	0.2568 	0.2569 	0.2570 	0.2571 	0.2572 	0.2573 	0.2574 	0.2575 	0.2576 	0.2577 	0.2578 	0.2579 	0.2580 	0.2581 	0.2582 	0.2583 	0.2584 	0.2585 	0.2586 	0.2587 	0.2588 	0.2589 	0.2590 	0.2591 	0.2592 	0.2593 	0.2594 	0.2595 	0.2596 	0.2597 	0.2598 	0.2599 	0.2600 		
					0.2601 	0.2602 	0.2603 	0.2604 	0.2605 	0.2606 	0.2607 	0.2608 	0.2609 	0.2610 	0.2611 	0.2612 	0.2613 	0.2614 	0.2615 	0.2616 	0.2617 	0.2618 	0.2619 	0.2620 	0.2621 	0.2622 	0.2623 	0.2624 	0.2625 	0.2626 	0.2627 	0.2628 	0.2629 	0.2630 	0.2631 	0.2632 	0.2633 	0.2634 	0.2635 	0.2636 	0.2637 	0.2638 	0.2639 	0.2640 	0.2641 	0.2642 	0.2643 	0.2644 	0.2645 	0.2646 	0.2647 	0.2648 	0.2649 	0.2650 	0.2651 	0.2652 	0.2653 	0.2654 	0.2655 	0.2656 	0.2657 	0.2658 	0.2659 	0.2660 	0.2661 	0.2662 	0.2663 	0.2664 	0.2665 	0.2666 	0.2667 	0.2668 	0.2669 	0.2670 	0.2671 	0.2672 	0.2673 	0.2674 	0.2675 	0.2676 	0.2677 	0.2678 	0.2679 	0.2680 	0.2681 	0.2682 	0.2683 	0.2684 	0.2685 	0.2686 	0.2687 	0.2688 	0.2689 	0.2690 	0.2691 	0.2692 	0.2693 	0.2694 	0.2695 	0.2696 	0.2697 	0.2698 	0.2699 	0.2700 		
					0.2701 	0.2702 	0.2703 	0.2704 	0.2705 	0.2706 	0.2707 	0.2708 	0.2709 	0.2710 	0.2711 	0.2712 	0.2713 	0.2714 	0.2715 	0.2716 	0.2717 	0.2718 	0.2719 	0.2720 	0.2721 	0.2722 	0.2723 	0.2724 	0.2725 	0.2726 	0.2727 	0.2728 	0.2729 	0.2730 	0.2731 	0.2732 	0.2733 	0.2734 	0.2735 	0.2736 	0.2737 	0.2738 	0.2739 	0.2740 	0.2741 	0.2742 	0.2743 	0.2744 	0.2745 	0.2746 	0.2747 	0.2748 	0.2749 	0.2750 	0.2751 	0.2752 	0.2753 	0.2754 	0.2755 	0.2756 	0.2757 	0.2758 	0.2759 	0.2760 	0.2761 	0.2762 	0.2763 	0.2764 	0.2765 	0.2766 	0.2767 	0.2768 	0.2769 	0.2770 	0.2771 	0.2772 	0.2773 	0.2774 	0.2775 	0.2776 	0.2777 	0.2778 	0.2779 	0.2780 	0.2781 	0.2782 	0.2783 	0.2784 	0.2785 	0.2786 	0.2787 	0.2788 	0.2789 	0.2790 	0.2791 	0.2792 	0.2793 	0.2794 	0.2795 	0.2796 	0.2797 	0.2798 	0.2799 	0.2800 		
					0.2801 	0.2802 	0.2803 	0.2804 	0.2805 	0.2806 	0.2807 	0.2808 	0.2809 	0.2810 	0.2811 	0.2812 	0.2813 	0.2814 	0.2815 	0.2816 	0.2817 	0.2818 	0.2819 	0.2820 	0.2821 	0.2822 	0.2823 	0.2824 	0.2825 	0.2826 	0.2827 	0.2828 	0.2829 	0.2830 	0.2831 	0.2832 	0.2833 	0.2834 	0.2835 	0.2836 	0.2837 	0.2838 	0.2839 	0.2840 	0.2841 	0.2842 	0.2843 	0.2844 	0.2845 	0.2846 	0.2847 	0.2848 	0.2849 	0.2850 	0.2851 	0.2852 	0.2853 	0.2854 	0.2855 	0.2856 	0.2857 	0.2858 	0.2859 	0.2860 	0.2861 	0.2862 	0.2863 	0.2864 	0.2865 	0.2866 	0.2867 	0.2868 	0.2869 	0.2870 	0.2871 	0.2872 	0.2873 	0.2874 	0.2875 	0.2876 	0.2877 	0.2878 	0.2879 	0.2880 	0.2881 	0.2882 	0.2883 	0.2884 	0.2885 	0.2886 	0.2887 	0.2888 	0.2889 	0.2890 	0.2891 	0.2892 	0.2893 	0.2894 	0.2895 	0.2896 	0.2897 	0.2898 	0.2899 	0.2900 		
					0.2901 	0.2902 	0.2903 	0.2904 	0.2905 	0.2906 	0.2907 	0.2908 	0.2909 	0.2910 	0.2911 	0.2912 	0.2913 	0.2914 	0.2915 	0.2916 	0.2917 	0.2918 	0.2919 	0.2920 	0.2921 	0.2922 	0.2923 	0.2924 	0.2925 	0.2926 	0.2927 	0.2928 	0.2929 	0.2930 	0.2931 	0.2932 	0.2933 	0.2934 	0.2935 	0.2936 	0.2937 	0.2938 	0.2939 	0.2940 	0.2941 	0.2942 	0.2943 	0.2944 	0.2945 	0.2946 	0.2947 	0.2948 	0.2949 	0.2950 	0.2951 	0.2952 	0.2953 	0.2954 	0.2955 	0.2956 	0.2957 	0.2958 	0.2959 	0.2960 	0.2961 	0.2962 	0.2963 	0.2964 	0.2965 	0.2966 	0.2967 	0.2968 	0.2969 	0.2970 	0.2971 	0.2972 	0.2973 	0.2974 	0.2975 	0.2976 	0.2977 	0.2978 	0.2979 	0.2980 	0.2981 	0.2982 	0.2983 	0.2984 	0.2985 	0.2986 	0.2987 	0.2988 	0.2989 	0.2990 	0.2991 	0.2992 	0.2993 	0.2994 	0.2995 	0.2996 	0.2997 	0.2998 	0.2999 	0.3000 		
					0.3001 	0.3002 	0.3003 	0.3004 	0.3005 	0.3006 	0.3007 	0.3008 	0.3009 	0.3010 	0.3011 	0.3012 	0.3013 	0.3014 	0.3015 	0.3016 	0.3017 	0.3018 	0.3019 	0.3020 	0.3021 	0.3022 	0.3023 	0.3024 	0.3025 	0.3026 	0.3027 	0.3028 	0.3029 	0.3030 	0.3031 	0.3032 	0.3033 	0.3034 	0.3035 	0.3036 	0.3037 	0.3038 	0.3039 	0.3040 	0.3041 	0.3042 	0.3043 	0.3044 	0.3045 	0.3046 	0.3047 	0.3048 	0.3049 	0.3050 	0.3051 	0.3052 	0.3053 	0.3054 	0.3055 	0.3056 	0.3057 	0.3058 	0.3059 	0.3060 	0.3061 	0.3062 	0.3063 	0.3064 	0.3065 	0.3066 	0.3067 	0.3068 	0.3069 	0.3070 	0.3071 	0.3072 	0.3073 	0.3074 	0.3075 	0.3076 	0.3077 	0.3078 	0.3079 	0.3080 	0.3081 	0.3082 	0.3083 	0.3084 	0.3085 	0.3086 	0.3087 	0.3088 	0.3089 	0.3090 	0.3091 	0.3092 	0.3093 	0.3094 	0.3095 	0.3096 	0.3097 	0.3098 	0.3099 	0.3100 		
					0.3101 	0.3102 	0.3103 	0.3104 	0.3105 	0.3106 	0.3107 	0.3108 	0.3109 	0.3110 	0.3111 	0.3112 	0.3113 	0.3114 	0.3115 	0.3116 	0.3117 	0.3118 	0.3119 	0.3120 	0.3121 	0.3122 	0.3123 	0.3124 	0.3125 	0.3126 	0.3127 	0.3128 	0.3129 	0.3130 	0.3131 	0.3132 	0.3133 	0.3134 	0.3135 	0.3136 	0.3137 	0.3138 	0.3139 	0.3140 	0.3141 	0.3142 	0.3143 	0.3144 	0.3145 	0.3146 	0.3147 	0.3148 	0.3149 	0.3150 	0.3151 	0.3152 	0.3153 	0.3154 	0.3155 	0.3156 	0.3157 	0.3158 	0.3159 	0.3160 	0.3161 	0.3162 	0.3163 	0.3164 	0.3165 	0.3166 	0.3167 	0.3168 	0.3169 	0.3170 	0.3171 	0.3172 	0.3173 	0.3174 	0.3175 	0.3176 	0.3177 	0.3178 	0.3179 	0.3180 	0.3181 	0.3182 	0.3183 	0.3184 	0.3185 	0.3186 	0.3187 	0.3188 	0.3189 	0.3190 	0.3191 	0.3192 	0.3193 	0.3194 	0.3195 	0.3196 	0.3197 	0.3198 	0.3199 	0.3200 		
					0.3201 	0.3202 	0.3203 	0.3204 	0.3205 	0.3206 	0.3207 	0.3208 	0.3209 	0.3210 	0.3211 	0.3212 	0.3213 	0.3214 	0.3215 	0.3216 	0.3217 	0.3218 	0.3219 	0.3220 	0.3221 	0.3222 	0.3223 	0.3224 	0.3225 	0.3226 	0.3227 	0.3228 	0.3229 	0.3230 	0.3231 	0.3232 	0.3233 	0.3234 	0.3235 	0.3236 	0.3237 	0.3238 	0.3239 	0.3240 	0.3241 	0.3242 	0.3243 	0.3244 	0.3245 	0.3246 	0.3247 	0.3248 	0.3249 	0.3250 	0.3251 	0.3252 	0.3253 	0.3254 	0.3255 	0.3256 	0.3257 	0.3258 	0.3259 	0.3260 	0.3261 	0.3262 	0.3263 	0.3264 	0.3265 	0.3266 	0.3267 	0.3268 	0.3269 	0.3270 	0.3271 	0.3272 	0.3273 	0.3274 	0.3275 	0.3276 	0.3277 	0.3278 	0.3279 	0.3280 	0.3281 	0.3282 	0.3283 	0.3284 	0.3285 	0.3286 	0.3287 	0.3288 	0.3289 	0.3290 	0.3291 	0.3292 	0.3293 	0.3294 	0.3295 	0.3296 	0.3297 	0.3298 	0.3299 	0.3300 		
					0.3301 	0.3302 	0.3303 	0.3304 	0.3305 	0.3306 	0.3307 	0.3308 	0.3309 	0.3310 	0.3311 	0.3312 	0.3313 	0.3314 	0.3315 	0.3316 	0.3317 	0.3318 	0.3319 	0.3320 	0.3321 	0.3322 	0.3323 	0.3324 	0.3325 	0.3326 	0.3327 	0.3328 	0.3329 	0.3330 	0.3331 	0.3332 	0.3333 	0.3334 	0.3335 	0.3336 	0.3337 	0.3338 	0.3339 	0.3340 	0.3341 	0.3342 	0.3343 	0.3344 	0.3345 	0.3346 	0.3347 	0.3348 	0.3349 	0.3350 	0.3351 	0.3352 	0.3353 	0.3354 	0.3355 	0.3356 	0.3357 	0.3358 	0.3359 	0.3360 	0.3361 	0.3362 	0.3363 	0.3364 	0.3365 	0.3366 	0.3367 	0.3368 	0.3369 	0.3370 	0.3371 	0.3372 	0.3373 	0.3374 	0.3375 	0.3376 	0.3377 	0.3378 	0.3379 	0.3380 	0.3381 	0.3382 	0.3383 	0.3384 	0.3385 	0.3386 	0.3387 	0.3388 	0.3389 	0.3390 	0.3391 	0.3392 	0.3393 	0.3394 	0.3395 	0.3396 	0.3397 	0.3398 	0.3399 	0.3400 		
					0.3401 	0.3402 	0.3403 	0.3404 	0.3405 	0.3406 	0.3407 	0.3408 	0.3409 	0.3410 	0.3411 	0.3412 	0.3413 	0.3414 	0.3415 	0.3416 	0.3417 	0.3418 	0.3419 	0.3420 	0.3421 	0.3422 	0.3423 	0.3424 	0.3425 	0.3426 	0.3427 	0.3428 	0.3429 	0.3430 	0.3431 	0.3432 	0.3433 	0.3434 	0.3435 	0.3436 	0.3437 	0.3438 	0.3439 	0.3440 	0.3441 	0.3442 	0.3443 	0.3444 	0.3445 	0.3446 	0.3447 	0.3448 	0.3449 	0.3450 	0.3451 	0.3452 	0.3453 	0.3454 	0.3455 	0.3456 	0.3457 	0.3458 	0.3459 	0.3460 	0.3461 	0.3462 	0.3463 	0.3464 	0.3465 	0.3466 	0.3467 	0.3468 	0.3469 	0.3470 	0.3471 	0.3472 	0.3473 	0.3474 	0.3475 	0.3476 	0.3477 	0.3478 	0.3479 	0.3480 	0.3481 	0.3482 	0.3483 	0.3484 	0.3485 	0.3486 	0.3487 	0.3488 	0.3489 	0.3490 	0.3491 	0.3492 	0.3493 	0.3494 	0.3495 	0.3496 	0.3497 	0.3498 	0.3499 	0.3500 		
					0.3501 	0.3502 	0.3503 	0.3504 	0.3505 	0.3506 	0.3507 	0.3508 	0.3509 	0.3510 	0.3511 	0.3512 	0.3513 	0.3514 	0.3515 	0.3516 	0.3517 	0.3518 	0.3519 	0.3520 	0.3521 	0.3522 	0.3523 	0.3524 	0.3525 	0.3526 	0.3527 	0.3528 	0.3529 	0.3530 	0.3531 	0.3532 	0.3533 	0.3534 	0.3535 	0.3536 	0.3537 	0.3538 	0.3539 	0.3540 	0.3541 	0.3542 	0.3543 	0.3544 	0.3545 	0.3546 	0.3547 	0.3548 	0.3549 	0.3550 	0.3551 	0.3552 	0.3553 	0.3554 	0.3555 	0.3556 	0.3557 	0.3558 	0.3559 	0.3560 	0.3561 	0.3562 	0.3563 	0.3564 	0.3565 	0.3566 	0.3567 	0.3568 	0.3569 	0.3570 	0.3571 	0.3572 	0.3573 	0.3574 	0.3575 	0.3576 	0.3577 	0.3578 	0.3579 	0.3580 	0.3581 	0.3582 	0.3583 	0.3584 	0.3585 	0.3586 	0.3587 	0.3588 	0.3589 	0.3590 	0.3591 	0.3592 	0.3593 	0.3594 	0.3595 	0.3596 	0.3597 	0.3598 	0.3599 	0.3600 		
					0.3601 	0.3602 	0.3603 	0.3604 	0.3605 	0.3606 	0.3607 	0.3608 	0.3609 	0.3610 	0.3611 	0.3612 	0.3613 	0.3614 	0.3615 	0.3616 	0.3617 	0.3618 	0.3619 	0.3620 	0.3621 	0.3622 	0.3623 	0.3624 	0.3625 	0.3626 	0.3627 	0.3628 	0.3629 	0.3630 	0.3631 	0.3632 	0.3633 	0.3634 	0.3635 	0.3636 	0.3637 	0.3638 	0.3639 	0.3640 	0.3641 	0.3642 	0.3643 	0.3644 	0.3645 	0.3646 	0.3647 	0.3648 	0.3649 	0.3650 	0.3651 	0.3652 	0.3653 	0.3654 	0.3655 	0.3656 	0.3657 	0.3658 	0.3659 	0.3660 	0.3661 	0.3662 	0.3663 	0.3664 	0.3665 	0.3666 	0.3667 	0.3668 	0.3669 	0.3670 	0.3671 	0.3672 	0.3673 	0.3674 	0.3675 	0.3676 	0.3677 	0.3678 	0.3679 	0.3680 	0.3681 	0.3682 	0.3683 	0.3684 	0.3685 	0.3686 	0.3687 	0.3688 	0.3689 	0.3690 	0.3691 	0.3692 	0.3693 	0.3694 	0.3695 	0.3696 	0.3697 	0.3698 	0.3699 	0.3700 		
					0.3701 	0.3702 	0.3703 	0.3704 	0.3705 	0.3706 	0.3707 	0.3708 	0.3709 	0.3710 	0.3711 	0.3712 	0.3713 	0.3714 	0.3715 	0.3716 	0.3717 	0.3718 	0.3719 	0.3720 	0.3721 	0.3722 	0.3723 	0.3724 	0.3725 	0.3726 	0.3727 	0.3728 	0.3729 	0.3730 	0.3731 	0.3732 	0.3733 	0.3734 	0.3735 	0.3736 	0.3737 	0.3738 	0.3739 	0.3740 	0.3741 	0.3742 	0.3743 	0.3744 	0.3745 	0.3746 	0.3747 	0.3748 	0.3749 	0.3750 	0.3751 	0.3752 	0.3753 	0.3754 	0.3755 	0.3756 	0.3757 	0.3758 	0.3759 	0.3760 	0.3761 	0.3762 	0.3763 	0.3764 	0.3765 	0.3766 	0.3767 	0.3768 	0.3769 	0.3770 	0.3771 	0.3772 	0.3773 	0.3774 	0.3775 	0.3776 	0.3777 	0.3778 	0.3779 	0.3780 	0.3781 	0.3782 	0.3783 	0.3784 	0.3785 	0.3786 	0.3787 	0.3788 	0.3789 	0.3790 	0.3791 	0.3792 	0.3793 	0.3794 	0.3795 	0.3796 	0.3797 	0.3798 	0.3799 	0.3800 		
					0.3801 	0.3802 	0.3803 	0.3804 	0.3805 	0.3806 	0.3807 	0.3808 	0.3809 	0.3810 	0.3811 	0.3812 	0.3813 	0.3814 	0.3815 	0.3816 	0.3817 	0.3818 	0.3819 	0.3820 	0.3821 	0.3822 	0.3823 	0.3824 	0.3825 	0.3826 	0.3827 	0.3828 	0.3829 	0.3830 	0.3831 	0.3832 	0.3833 	0.3834 	0.3835 	0.3836 	0.3837 	0.3838 	0.3839 	0.3840 	0.3841 	0.3842 	0.3843 	0.3844 	0.3845 	0.3846 	0.3847 	0.3848 	0.3849 	0.3850 	0.3851 	0.3852 	0.3853 	0.3854 	0.3855 	0.3856 	0.3857 	0.3858 	0.3859 	0.3860 	0.3861 	0.3862 	0.3863 	0.3864 	0.3865 	0.3866 	0.3867 	0.3868 	0.3869 	0.3870 	0.3871 	0.3872 	0.3873 	0.3874 	0.3875 	0.3876 	0.3877 	0.3878 	0.3879 	0.3880 	0.3881 	0.3882 	0.3883 	0.3884 	0.3885 	0.3886 	0.3887 	0.3888 	0.3889 	0.3890 	0.3891 	0.3892 	0.3893 	0.3894 	0.3895 	0.3896 	0.3897 	0.3898 	0.3899 	0.3900 		
					0.3901 	0.3902 	0.3903 	0.3904 	0.3905 	0.3906 	0.3907 	0.3908 	0.3909 	0.3910 	0.3911 	0.3912 	0.3913 	0.3914 	0.3915 	0.3916 	0.3917 	0.3918 	0.3919 	0.3920 	0.3921 	0.3922 	0.3923 	0.3924 	0.3925 	0.3926 	0.3927 	0.3928 	0.3929 	0.3930 	0.3931 	0.3932 	0.3933 	0.3934 	0.3935 	0.3936 	0.3937 	0.3938 	0.3939 	0.3940 	0.3941 	0.3942 	0.3943 	0.3944 	0.3945 	0.3946 	0.3947 	0.3948 	0.3949 	0.3950 	0.3951 	0.3952 	0.3953 	0.3954 	0.3955 	0.3956 	0.3957 	0.3958 	0.3959 	0.3960 	0.3961 	0.3962 	0.3963 	0.3964 	0.3965 	0.3966 	0.3967 	0.3968 	0.3969 	0.3970 	0.3971 	0.3972 	0.3973 	0.3974 	0.3975 	0.3976 	0.3977 	0.3978 	0.3979 	0.3980 	0.3981 	0.3982 	0.3983 	0.3984 	0.3985 	0.3986 	0.3987 	0.3988 	0.3989 	0.3990 	0.3991 	0.3992 	0.3993 	0.3994 	0.3995 	0.3996 	0.3997 	0.3998 	0.3999 	0.4000 		
					0.4001 	0.4002 	0.4003 	0.4004 	0.4005 	0.4006 	0.4007 	0.4008 	0.4009 	0.4010 	0.4011 	0.4012 	0.4013 	0.4014 	0.4015 	0.4016 	0.4017 	0.4018 	0.4019 	0.4020 	0.4021 	0.4022 	0.4023 	0.4024 	0.4025 	0.4026 	0.4027 	0.4028 	0.4029 	0.4030 	0.4031 	0.4032 	0.4033 	0.4034 	0.4035 	0.4036 	0.4037 	0.4038 	0.4039 	0.4040 	0.4041 	0.4042 	0.4043 	0.4044 	0.4045 	0.4046 	0.4047 	0.4048 	0.4049 	0.4050 	0.4051 	0.4052 	0.4053 	0.4054 	0.4055 	0.4056 	0.4057 	0.4058 	0.4059 	0.4060 	0.4061 	0.4062 	0.4063 	0.4064 	0.4065 	0.4066 	0.4067 	0.4068 	0.4069 	0.4070 	0.4071 	0.4072 	0.4073 	0.4074 	0.4075 	0.4076 	0.4077 	0.4078 	0.4079 	0.4080 	0.4081 	0.4082 	0.4083 	0.4084 	0.4085 	0.4086 	0.4087 	0.4088 	0.4089 	0.4090 	0.4091 	0.4092 	0.4093 	0.4094 	0.4095 	0.4096 	0.4097 	0.4098 	0.4099 	0.4100 		
					0.4101 	0.4102 	0.4103 	0.4104 	0.4105 	0.4106 	0.4107 	0.4108 	0.4109 	0.4110 	0.4111 	0.4112 	0.4113 	0.4114 	0.4115 	0.4116 	0.4117 	0.4118 	0.4119 	0.4120 	0.4121 	0.4122 	0.4123 	0.4124 	0.4125 	0.4126 	0.4127 	0.4128 	0.4129 	0.4130 	0.4131 	0.4132 	0.4133 	0.4134 	0.4135 	0.4136 	0.4137 	0.4138 	0.4139 	0.4140 	0.4141 	0.4142 	0.4143 	0.4144 	0.4145 	0.4146 	0.4147 	0.4148 	0.4149 	0.4150 	0.4151 	0.4152 	0.4153 	0.4154 	0.4155 	0.4156 	0.4157 	0.4158 	0.4159 	0.4160 	0.4161 	0.4162 	0.4163 	0.4164 	0.4165 	0.4166 	0.4167 	0.4168 	0.4169 	0.4170 	0.4171 	0.4172 	0.4173 	0.4174 	0.4175 	0.4176 	0.4177 	0.4178 	0.4179 	0.4180 	0.4181 	0.4182 	0.4183 	0.4184 	0.4185 	0.4186 	0.4187 	0.4188 	0.4189 	0.4190 	0.4191 	0.4192 	0.4193 	0.4194 	0.4195 	0.4196 	0.4197 	0.4198 	0.4199 	0.4200 		
					0.4201 	0.4202 	0.4203 	0.4204 	0.4205 	0.4206 	0.4207 	0.4208 	0.4209 	0.4210 	0.4211 	0.4212 	0.4213 	0.4214 	0.4215 	0.4216 	0.4217 	0.4218 	0.4219 	0.4220 	0.4221 	0.4222 	0.4223 	0.4224 	0.4225 	0.4226 	0.4227 	0.4228 	0.4229 	0.4230 	0.4231 	0.4232 	0.4233 	0.4234 	0.4235 	0.4236 	0.4237 	0.4238 	0.4239 	0.4240 	0.4241 	0.4242 	0.4243 	0.4244 	0.4245 	0.4246 	0.4247 	0.4248 	0.4249 	0.4250 	0.4251 	0.4252 	0.4253 	0.4254 	0.4255 	0.4256 	0.4257 	0.4258 	0.4259 	0.4260 	0.4261 	0.4262 	0.4263 	0.4264 	0.4265 	0.4266 	0.4267 	0.4268 	0.4269 	0.4270 	0.4271 	0.4272 	0.4273 	0.4274 	0.4275 	0.4276 	0.4277 	0.4278 	0.4279 	0.4280 	0.4281 	0.4282 	0.4283 	0.4284 	0.4285 	0.4286 	0.4287 	0.4288 	0.4289 	0.4290 	0.4291 	0.4292 	0.4293 	0.4294 	0.4295 	0.4296 	0.4297 	0.4298 	0.4299 	0.4300 		
					0.4301 	0.4302 	0.4303 	0.4304 	0.4305 	0.4306 	0.4307 	0.4308 	0.4309 	0.4310 	0.4311 	0.4312 	0.4313 	0.4314 	0.4315 	0.4316 	0.4317 	0.4318 	0.4319 	0.4320 	0.4321 	0.4322 	0.4323 	0.4324 	0.4325 	0.4326 	0.4327 	0.4328 	0.4329 	0.4330 	0.4331 	0.4332 	0.4333 	0.4334 	0.4335 	0.4336 	0.4337 	0.4338 	0.4339 	0.4340 	0.4341 	0.4342 	0.4343 	0.4344 	0.4345 	0.4346 	0.4347 	0.4348 	0.4349 	0.4350 	0.4351 	0.4352 	0.4353 	0.4354 	0.4355 	0.4356 	0.4357 	0.4358 	0.4359 	0.4360 	0.4361 	0.4362 	0.4363 	0.4364 	0.4365 	0.4366 	0.4367 	0.4368 	0.4369 	0.4370 	0.4371 	0.4372 	0.4373 	0.4374 	0.4375 	0.4376 	0.4377 	0.4378 	0.4379 	0.4380 	0.4381 	0.4382 	0.4383 	0.4384 	0.4385 	0.4386 	0.4387 	0.4388 	0.4389 	0.4390 	0.4391 	0.4392 	0.4393 	0.4394 	0.4395 	0.4396 	0.4397 	0.4398 	0.4399 	0.4400 		
					0.4401 	0.4402 	0.4403 	0.4404 	0.4405 	0.4406 	0.4407 	0.4408 	0.4409 	0.4410 	0.4411 	0.4412 	0.4413 	0.4414 	0.4415 	0.4416 	0.4417 	0.4418 	0.4419 	0.4420 	0.4421 	0.4422 	0.4423 	0.4424 	0.4425 	0.4426 	0.4427 	0.4428 	0.4429 	0.4430 	0.4431 	0.4432 	0.4433 	0.4434 	0.4435 	0.4436 	0.4437 	0.4438 	0.4439 	0.4440 	0.4441 	0.4442 	0.4443 	0.4444 	0.4445 	0.4446 	0.4447 	0.4448 	0.4449 	0.4450 	0.4451 	0.4452 	0.4453 	0.4454 	0.4455 	0.4456 	0.4457 	0.4458 	0.4459 	0.4460 	0.4461 	0.4462 	0.4463 	0.4464 	0.4465 	0.4466 	0.4467 	0.4468 	0.4469 	0.4470 	0.4471 	0.4472 	0.4473 	0.4474 	0.4475 	0.4476 	0.4477 	0.4478 	0.4479 	0.4480 	0.4481 	0.4482 	0.4483 	0.4484 	0.4485 	0.4486 	0.4487 	0.4488 	0.4489 	0.4490 	0.4491 	0.4492 	0.4493 	0.4494 	0.4495 	0.4496 	0.4497 	0.4498 	0.4499 	0.4500 		
					0.4501 	0.4502 	0.4503 	0.4504 	0.4505 	0.4506 	0.4507 	0.4508 	0.4509 	0.4510 	0.4511 	0.4512 	0.4513 	0.4514 	0.4515 	0.4516 	0.4517 	0.4518 	0.4519 	0.4520 	0.4521 	0.4522 	0.4523 	0.4524 	0.4525 	0.4526 	0.4527 	0.4528 	0.4529 	0.4530 	0.4531 	0.4532 	0.4533 	0.4534 	0.4535 	0.4536 	0.4537 	0.4538 	0.4539 	0.4540 	0.4541 	0.4542 	0.4543 	0.4544 	0.4545 	0.4546 	0.4547 	0.4548 	0.4549 	0.4550 	0.4551 	0.4552 	0.4553 	0.4554 	0.4555 	0.4556 	0.4557 	0.4558 	0.4559 	0.4560 	0.4561 	0.4562 	0.4563 	0.4564 	0.4565 	0.4566 	0.4567 	0.4568 	0.4569 	0.4570 	0.4571 	0.4572 	0.4573 	0.4574 	0.4575 	0.4576 	0.4577 	0.4578 	0.4579 	0.4580 	0.4581 	0.4582 	0.4583 	0.4584 	0.4585 	0.4586 	0.4587 	0.4588 	0.4589 	0.4590 	0.4591 	0.4592 	0.4593 	0.4594 	0.4595 	0.4596 	0.4597 	0.4598 	0.4599 	0.4600 		
					0.4601 	0.4602 	0.4603 	0.4604 	0.4605 	0.4606 	0.4607 	0.4608 	0.4609 	0.4610 	0.4611 	0.4612 	0.4613 	0.4614 	0.4615 	0.4616 	0.4617 	0.4618 	0.4619 	0.4620 	0.4621 	0.4622 	0.4623 	0.4624 	0.4625 	0.4626 	0.4627 	0.4628 	0.4629 	0.4630 	0.4631 	0.4632 	0.4633 	0.4634 	0.4635 	0.4636 	0.4637 	0.4638 	0.4639 	0.4640 	0.4641 	0.4642 	0.4643 	0.4644 	0.4645 	0.4646 	0.4647 	0.4648 	0.4649 	0.4650 	0.4651 	0.4652 	0.4653 	0.4654 	0.4655 	0.4656 	0.4657 	0.4658 	0.4659 	0.4660 	0.4661 	0.4662 	0.4663 	0.4664 	0.4665 	0.4666 	0.4667 	0.4668 	0.4669 	0.4670 	0.4671 	0.4672 	0.4673 	0.4674 	0.4675 	0.4676 	0.4677 	0.4678 	0.4679 	0.4680 	0.4681 	0.4682 	0.4683 	0.4684 	0.4685 	0.4686 	0.4687 	0.4688 	0.4689 	0.4690 	0.4691 	0.4692 	0.4693 	0.4694 	0.4695 	0.4696 	0.4697 	0.4698 	0.4699 	0.4700 		
					0.4701 	0.4702 	0.4703 	0.4704 	0.4705 	0.4706 	0.4707 	0.4708 	0.4709 	0.4710 	0.4711 	0.4712 	0.4713 	0.4714 	0.4715 	0.4716 	0.4717 	0.4718 	0.4719 	0.4720 	0.4721 	0.4722 	0.4723 	0.4724 	0.4725 	0.4726 	0.4727 	0.4728 	0.4729 	0.4730 	0.4731 	0.4732 	0.4733 	0.4734 	0.4735 	0.4736 	0.4737 	0.4738 	0.4739 	0.4740 	0.4741 	0.4742 	0.4743 	0.4744 	0.4745 	0.4746 	0.4747 	0.4748 	0.4749 	0.4750 	0.4751 	0.4752 	0.4753 	0.4754 	0.4755 	0.4756 	0.4757 	0.4758 	0.4759 	0.4760 	0.4761 	0.4762 	0.4763 	0.4764 	0.4765 	0.4766 	0.4767 	0.4768 	0.4769 	0.4770 	0.4771 	0.4772 	0.4773 	0.4774 	0.4775 	0.4776 	0.4777 	0.4778 	0.4779 	0.4780 	0.4781 	0.4782 	0.4783 	0.4784 	0.4785 	0.4786 	0.4787 	0.4788 	0.4789 	0.4790 	0.4791 	0.4792 	0.4793 	0.4794 	0.4795 	0.4796 	0.4797 	0.4798 	0.4799 	0.4800 		
					0.4801 	0.4802 	0.4803 	0.4804 	0.4805 	0.4806 	0.4807 	0.4808 	0.4809 	0.4810 	0.4811 	0.4812 	0.4813 	0.4814 	0.4815 	0.4816 	0.4817 	0.4818 	0.4819 	0.4820 	0.4821 	0.4822 	0.4823 	0.4824 	0.4825 	0.4826 	0.4827 	0.4828 	0.4829 	0.4830 	0.4831 	0.4832 	0.4833 	0.4834 	0.4835 	0.4836 	0.4837 	0.4838 	0.4839 	0.4840 	0.4841 	0.4842 	0.4843 	0.4844 	0.4845 	0.4846 	0.4847 	0.4848 	0.4849 	0.4850 	0.4851 	0.4852 	0.4853 	0.4854 	0.4855 	0.4856 	0.4857 	0.4858 	0.4859 	0.4860 	0.4861 	0.4862 	0.4863 	0.4864 	0.4865 	0.4866 	0.4867 	0.4868 	0.4869 	0.4870 	0.4871 	0.4872 	0.4873 	0.4874 	0.4875 	0.4876 	0.4877 	0.4878 	0.4879 	0.4880 	0.4881 	0.4882 	0.4883 	0.4884 	0.4885 	0.4886 	0.4887 	0.4888 	0.4889 	0.4890 	0.4891 	0.4892 	0.4893 	0.4894 	0.4895 	0.4896 	0.4897 	0.4898 	0.4899 	0.4900 		
					0.4901 	0.4902 	0.4903 	0.4904 	0.4905 	0.4906 	0.4907 	0.4908 	0.4909 	0.4910 	0.4911 	0.4912 	0.4913 	0.4914 	0.4915 	0.4916 	0.4917 	0.4918 	0.4919 	0.4920 	0.4921 	0.4922 	0.4923 	0.4924 	0.4925 	0.4926 	0.4927 	0.4928 	0.4929 	0.4930 	0.4931 	0.4932 	0.4933 	0.4934 	0.4935 	0.4936 	0.4937 	0.4938 	0.4939 	0.4940 	0.4941 	0.4942 	0.4943 	0.4944 	0.4945 	0.4946 	0.4947 	0.4948 	0.4949 	0.4950 	0.4951 	0.4952 	0.4953 	0.4954 	0.4955 	0.4956 	0.4957 	0.4958 	0.4959 	0.4960 	0.4961 	0.4962 	0.4963 	0.4964 	0.4965 	0.4966 	0.4967 	0.4968 	0.4969 	0.4970 	0.4971 	0.4972 	0.4973 	0.4974 	0.4975 	0.4976 	0.4977 	0.4978 	0.4979 	0.4980 	0.4981 	0.4982 	0.4983 	0.4984 	0.4985 	0.4986 	0.4987 	0.4988 	0.4989 	0.4990 	0.4991 	0.4992 	0.4993 	0.4994 	0.4995 	0.4996 	0.4997 	0.4998 	0.4999 	0.5000 		
					0.5001 	0.5002 	0.5003 	0.5004 	0.5005 	0.5006 	0.5007 	0.5008 	0.5009 	0.5010 	0.5011 	0.5012 	0.5013 	0.5014 	0.5015 	0.5016 	0.5017 	0.5018 	0.5019 	0.5020 	0.5021 	0.5022 	0.5023 	0.5024 	0.5025 	0.5026 	0.5027 	0.5028 	0.5029 	0.5030 	0.5031 	0.5032 	0.5033 	0.5034 	0.5035 	0.5036 	0.5037 	0.5038 	0.5039 	0.5040 	0.5041 	0.5042 	0.5043 	0.5044 	0.5045 	0.5046 	0.5047 	0.5048 	0.5049 	0.5050 																																																				

!***********************************************************************************
!Part 6: Genes in the genome (can be zero, defined by isgene in Part 4)
!***********************************************************************************
!gene	wlocus	nallel	ntrt
!	 		wtrt	wenv	gvalue (genotypic values of the additive-dominant gene)	

!***********************************************************************************
!Part 7: Epistasis networks in the genome (can be zero)
!***********************************************************************************
!epn	wtrt	wenv	nlocus	wlocus								
!				evalue (genotypic values of all gene combinations in the network)


!***********************************************************************************
!Part 8: Cytoplasms in the genome (can be zero)
!***********************************************************************************
!cyto	name	mutate	murate (mutation rates to other cytoplasms)


!***********************************************************************************
!Part 9: Cytoplasm and cyto-locus actions (can be zero)
!***********************************************************************************
!cact	wcyto	wtrt	wenv	nlocus	wlocus
!					cvalue (cytoplasm or cytoplasm-locus values)


!***********************************************************************************
!Part 10: Fertility values of female and male gametes (can be zero)	
!***********************************************************************************
!fert	wcyto	nlocus	wlocus
!			fvalue (female gamete fertility)
!			mvalue (male gamete fertility)
