# Supplementary material for: Blib is a multi-module simulation platform for genetics studies and intelligent breeding
Source: Commun Biol. 2022 Nov 3;5:1167. doi: 10.1038/s42003-022-04151-9 (PMC9630530; doi:10.1038/s42003-022-04151-9)
Supplement: Supplementary file 4 — Supplementary Software 1 [file 42003_2022_4151_MOESM4_ESM.zip › Supplementary software/Drift/Drift.par]

!This application simulate the genetic drift 
20210712   !Random seed, system clock used if <=0 
50         !Size of the random mating population 
20          !Number of cycles 
5         !Number of runs
