# Supplementary material for: Blib is a multi-module simulation platform for genetics studies and intelligent breeding
Source: Commun Biol. 2022 Nov 3;5:1167. doi: 10.1038/s42003-022-04151-9 (PMC9630530; doi:10.1038/s42003-022-04151-9)
Supplement: Supplementary file 4 — Supplementary Software 1 [file 42003_2022_4151_MOESM4_ESM.zip › Supplementary software/Drift/Drift.pop]

!***********************************************************************************
!***********************************************************************************
! 
!Required information to define a genetic and breeding population 
!
!***********************************************************************************
!***********************************************************************************
!psize	pdefn: population size (psize) and defination method (pdefn) 						
1000	1						

!htype
2

!locus	nallel	htype	freq (alleles from 1 to nallel-1)

!pdefn=1, by equal allele frequencies (no need to give)
!pdefn=2, by specified allele frequencies (need to give)
!pdefn=3, by allele combination (row for locus)
!pdefn=4, by allele combination (column for locus)
!pdefn=5, pure lines by allele combination (row for locus)
!pdefn=6, pure lines by allele combination (column for locus)
!htype=1, only homozygosity is present
!htype=2, both homozygosity and heterozygosity are present
