# Supplementary material for: Blib is a multi-module simulation platform for genetics studies and intelligent breeding
Source: Commun Biol. 2022 Nov 3;5:1167. doi: 10.1038/s42003-022-04151-9 (PMC9630530; doi:10.1038/s42003-022-04151-9)
Supplement: Supplementary file 4 — Supplementary Software 1 [file 42003_2022_4151_MOESM4_ESM.zip › Supplementary software/Drift with output files/Case study I/Drift-size10.fst]

icycle  ichr  ilocus  jlocus  FstOBS  FstHWE  FstMUT
     1     1       1       1  0.0220  0.0473  0.5237
     1     2       1       2  0.0337  0.0456  0.2365
     1     3       1       3  0.0022  0.0467  0.1420
     1     4       1       4 -0.0042  0.0501  0.0976
     1     5       1       5 -0.0000  0.0498  0.0879
     1     6       1       6 -0.0041  0.0493  0.0684
     1     7       1       7  0.0030  0.0501  0.0596
     2     1       1       1  0.0120  0.0888  0.5444
     2     2       1       2  0.0475  0.0939  0.2752
     2     3       1       3  0.0511  0.0963  0.1867
     2     4       1       4  0.0379  0.1013  0.1462
     2     5       1       5  0.0417  0.1000  0.1360
     2     6       1       6  0.0582  0.0985  0.1166
     2     7       1       7  0.0465  0.0982  0.1073
     3     1       1       1  0.1480  0.1490  0.5745
     3     2       1       2  0.1250  0.1442  0.3153
     3     3       1       3  0.0822  0.1406  0.2265
     3     4       1       4  0.1074  0.1446  0.1874
     3     5       1       5  0.0906  0.1435  0.1777
     3     6       1       6  0.1031  0.1452  0.1622
     3     7       1       7  0.1040  0.1444  0.1530
     4     1       1       1  0.1380  0.1587  0.5794
     4     2       1       2  0.1550  0.1911  0.3528
     4     3       1       3  0.1167  0.1840  0.2656
     4     4       1       4  0.1463  0.1909  0.2314
     4     5       1       5  0.1469  0.1910  0.2234
     4     6       1       6  0.1480  0.1870  0.2033
     4     7       1       7  0.1343  0.1840  0.1922
     5     1       1       1  0.2180  0.2231  0.6115
     5     2       1       2  0.2038  0.2450  0.3960
     5     3       1       3  0.2300  0.2273  0.3045
     5     4       1       4  0.2042  0.2257  0.2645
     5     5       1       5  0.2083  0.2291  0.2600
     5     6       1       6  0.2000  0.2268  0.2422
     5     7       1       7  0.1899  0.2221  0.2299
     6     1       1       1  0.2560  0.2826  0.6413
     6     2       1       2  0.2413  0.2763  0.4211
     6     3       1       3  0.2189  0.2679  0.3411
     6     4       1       4  0.2074  0.2543  0.2916
     6     5       1       5  0.2146  0.2684  0.2977
     6     6       1       6  0.2306  0.2604  0.2752
     6     7       1       7  0.2232  0.2605  0.2679
     7     1       1       1  0.2620  0.3105  0.6553
     7     2       1       2  0.2738  0.3126  0.4501
     7     3       1       3  0.2778  0.2973  0.3676
     7     4       1       4  0.2579  0.2958  0.3310
     7     5       1       5  0.2594  0.2977  0.3258
     7     6       1       6  0.2520  0.2871  0.3013
     7     7       1       7  0.2677  0.2907  0.2978
     8     1       1       1  0.2960  0.3290  0.6645
     8     2       1       2  0.3138  0.3509  0.4807
     8     3       1       3  0.2600  0.3288  0.3959
     8     4       1       4  0.3116  0.3454  0.3781
     8     5       1       5  0.2885  0.3250  0.3520
     8     6       1       6  0.2837  0.3249  0.3385
     8     7       1       7  0.2949  0.3248  0.3316
     9     1       1       1  0.4020  0.3867  0.6934
     9     2       1       2  0.3550  0.3847  0.5077
     9     3       1       3  0.3389  0.3592  0.4233
     9     4       1       4  0.3537  0.3849  0.4157
     9     5       1       5  0.3219  0.3575  0.3832
     9     6       1       6  0.3245  0.3503  0.3632
     9     7       1       7  0.3424  0.3672  0.3736
    10     1       1       1  0.3980  0.4327  0.7163
    10     2       1       2  0.3913  0.4238  0.5390
    10     3       1       3  0.3478  0.3860  0.4474
    10     4       1       4  0.3884  0.4174  0.4465
    10     5       1       5  0.3635  0.3855  0.4101
    10     6       1       6  0.3347  0.3835  0.3959
    10     7       1       7  0.3768  0.4012  0.4071
    11     1       1       1  0.4040  0.4456  0.7228
    11     2       1       2  0.4412  0.4683  0.5746
    11     3       1       3  0.4022  0.4245  0.4820
    11     4       1       4  0.4326  0.4616  0.4886
    11     5       1       5  0.3781  0.4147  0.4381
    11     6       1       6  0.3745  0.4161  0.4278
    11     7       1       7  0.3848  0.4419  0.4475
    12     1       1       1  0.4340  0.4713  0.7356
    12     2       1       2  0.4838  0.5020  0.6016
    12     3       1       3  0.4378  0.4715  0.5243
    12     4       1       4  0.4568  0.4987  0.5237
    12     5       1       5  0.4156  0.4348  0.4575
    12     6       1       6  0.4122  0.4460  0.4571
    12     7       1       7  0.4596  0.4737  0.4789
    13     1       1       1  0.4940  0.5179  0.7590
    13     2       1       2  0.4838  0.5234  0.6187
    13     3       1       3  0.4633  0.4952  0.5456
    13     4       1       4  0.5042  0.5238  0.5476
    13     5       1       5  0.3937  0.4548  0.4766
    13     6       1       6  0.4592  0.4806  0.4910
    13     7       1       7  0.4636  0.4991  0.5041
    14     1       1       1  0.4800  0.5164  0.7582
    14     2       1       2  0.5313  0.5729  0.6583
    14     3       1       3  0.4844  0.5097  0.5588
    14     4       1       4  0.5347  0.5537  0.5760
    14     5       1       5  0.4625  0.4866  0.5071
    14     6       1       6  0.4765  0.4981  0.5081
    14     7       1       7  0.5051  0.5294  0.5341
    15     1       1       1  0.5160  0.5450  0.7725
    15     2       1       2  0.5550  0.5924  0.6739
    15     3       1       3  0.5056  0.5267  0.5740
    15     4       1       4  0.5379  0.5679  0.5896
    15     5       1       5  0.4896  0.5197  0.5390
    15     6       1       6  0.4980  0.5261  0.5355
    15     7       1       7  0.5253  0.5573  0.5617
    16     1       1       1  0.5500  0.5553  0.7776
    16     2       1       2  0.5875  0.6129  0.6903
    16     3       1       3  0.5111  0.5538  0.5984
    16     4       1       4  0.5611  0.5975  0.6176
    16     5       1       5  0.5187  0.5409  0.5593
    16     6       1       6  0.5571  0.5558  0.5647
    16     7       1       7  0.5202  0.5654  0.5698
    17     1       1       1  0.5680  0.5780  0.7890
    17     2       1       2  0.5925  0.6250  0.7000
    17     3       1       3  0.5544  0.5841  0.6257
    17     4       1       4  0.6021  0.6149  0.6341
    17     5       1       5  0.5458  0.5640  0.5814
    17     6       1       6  0.5439  0.5642  0.5729
    17     7       1       7  0.5778  0.5880  0.5922
    18     1       1       1  0.5820  0.6021  0.8011
    18     2       1       2  0.6275  0.6548  0.7239
    18     3       1       3  0.5900  0.6079  0.6472
    18     4       1       4  0.6263  0.6248  0.6436
    18     5       1       5  0.5583  0.5795  0.5963
    18     6       1       6  0.5714  0.5840  0.5924
    18     7       1       7  0.5990  0.6053  0.6093
    19     1       1       1  0.6140  0.6335  0.8167
    19     2       1       2  0.6650  0.6733  0.7386
    19     3       1       3  0.6267  0.6414  0.6773
    19     4       1       4  0.6074  0.6425  0.6604
    19     5       1       5  0.5792  0.6057  0.6215
    19     6       1       6  0.5684  0.6039  0.6118
    19     7       1       7  0.6121  0.6276  0.6313
    20     1       1       1  0.6560  0.6574  0.8287
    20     2       1       2  0.6850  0.6974  0.7579
    20     3       1       3  0.6311  0.6571  0.6914
    20     4       1       4  0.6463  0.6625  0.6794
    20     5       1       5  0.5990  0.6285  0.6434
    20     6       1       6  0.6327  0.6226  0.6301
    20     7       1       7  0.6000  0.6306  0.6343
    21     1       1       1  0.6220  0.6497  0.8248
    21     2       1       2  0.6925  0.7035  0.7628
    21     3       1       3  0.6600  0.6775  0.7098
    21     4       1       4  0.6547  0.6718  0.6882
    21     5       1       5  0.6312  0.6373  0.6518
    21     6       1       6  0.6153  0.6309  0.6383
    21     7       1       7  0.6434  0.6627  0.6661
    22     1       1       1  0.6520  0.6546  0.8273
    22     2       1       2  0.6925  0.7127  0.7702
    22     3       1       3  0.6733  0.6969  0.7273
    22     4       1       4  0.6832  0.6961  0.7113
    22     5       1       5  0.6240  0.6519  0.6659
    22     6       1       6  0.6357  0.6451  0.6521
    22     7       1       7  0.6859  0.6867  0.6898
    23     1       1       1  0.6860  0.6859  0.8430
    23     2       1       2  0.7225  0.7233  0.7786
    23     3       1       3  0.7000  0.7214  0.7493
    23     4       1       4  0.7042  0.7051  0.7198
    23     5       1       5  0.6646  0.6703  0.6834
    23     6       1       6  0.6724  0.6705  0.6771
    23     7       1       7  0.6879  0.6988  0.7018
    24     1       1       1  0.6840  0.7196  0.8598
    24     2       1       2  0.7250  0.7391  0.7913
    24     3       1       3  0.7456  0.7492  0.7743
    24     4       1       4  0.7211  0.7104  0.7248
    24     5       1       5  0.6729  0.6882  0.7006
    24     6       1       6  0.6867  0.6878  0.6940
    24     7       1       7  0.7131  0.7097  0.7127
    25     1       1       1  0.7300  0.7453  0.8726
    25     2       1       2  0.7438  0.7613  0.8090
    25     3       1       3  0.7656  0.7653  0.7888
    25     4       1       4  0.7211  0.7336  0.7469
    25     5       1       5  0.6844  0.6949  0.7071
    25     6       1       6  0.6888  0.6967  0.7027
    25     7       1       7  0.6909  0.7134  0.7163
    26     1       1       1  0.7620  0.7641  0.8820
    26     2       1       2  0.7413  0.7727  0.8181
    26     3       1       3  0.7644  0.7788  0.8009
    26     4       1       4  0.7411  0.7531  0.7654
    26     5       1       5  0.7167  0.7198  0.7310
    26     6       1       6  0.6939  0.7106  0.7164
    26     7       1       7  0.7192  0.7206  0.7234
    27     1       1       1  0.7620  0.7767  0.8883
    27     2       1       2  0.7550  0.7862  0.8289
    27     3       1       3  0.7911  0.7943  0.8148
    27     4       1       4  0.7568  0.7580  0.7701
    27     5       1       5  0.7375  0.7479  0.7580
    27     6       1       6  0.6949  0.7186  0.7243
    27     7       1       7  0.7333  0.7419  0.7444
    28     1       1       1  0.7700  0.7773  0.8886
    28     2       1       2  0.7838  0.7928  0.8342
    28     3       1       3  0.7889  0.7992  0.8193
    28     4       1       4  0.7579  0.7727  0.7841
    28     5       1       5  0.7490  0.7646  0.7740
    28     6       1       6  0.7245  0.7401  0.7453
    28     7       1       7  0.7394  0.7396  0.7422
    29     1       1       1  0.7820  0.7979  0.8990
    29     2       1       2  0.8113  0.8113  0.8490
    29     3       1       3  0.7956  0.8034  0.8230
    29     4       1       4  0.7737  0.7884  0.7990
    29     5       1       5  0.7594  0.7802  0.7889
    29     6       1       6  0.7520  0.7633  0.7680
    29     7       1       7  0.7475  0.7555  0.7579
    30     1       1       1  0.7680  0.8024  0.9012
    30     2       1       2  0.8000  0.8163  0.8530
    30     3       1       3  0.8133  0.8197  0.8377
    30     4       1       4  0.7926  0.8079  0.8175
    30     5       1       5  0.7833  0.7995  0.8075
    30     6       1       6  0.7684  0.7744  0.7789
    30     7       1       7  0.7687  0.7803  0.7825
    31     1       1       1  0.7980  0.8149  0.9075
    31     2       1       2  0.8163  0.8245  0.8596
    31     3       1       3  0.8122  0.8241  0.8416
    31     4       1       4  0.8074  0.8190  0.8280
    31     5       1       5  0.7812  0.8022  0.8101
    31     6       1       6  0.7673  0.7871  0.7914
    31     7       1       7  0.7657  0.7898  0.7919
    32     1       1       1  0.8200  0.8270  0.9135
    32     2       1       2  0.8213  0.8375  0.8700
    32     3       1       3  0.8244  0.8298  0.8468
    32     4       1       4  0.8042  0.8178  0.8269
    32     5       1       5  0.7958  0.8073  0.8150
    32     6       1       6  0.7959  0.7973  0.8014
    32     7       1       7  0.7818  0.7993  0.8013
    33     1       1       1  0.8220  0.8411  0.9205
    33     2       1       2  0.8338  0.8499  0.8799
    33     3       1       3  0.8289  0.8377  0.8539
    33     4       1       4  0.8063  0.8238  0.8326
    33     5       1       5  0.8062  0.8131  0.8206
    33     6       1       6  0.7878  0.8008  0.8047
    33     7       1       7  0.7828  0.8069  0.8088
    34     1       1       1  0.8380  0.8529  0.9264
    34     2       1       2  0.8375  0.8546  0.8837
    34     3       1       3  0.8356  0.8403  0.8562
    34     4       1       4  0.8095  0.8292  0.8377
    34     5       1       5  0.8198  0.8219  0.8290
    34     6       1       6  0.7918  0.8092  0.8130
    34     7       1       7  0.7990  0.8086  0.8106
    35     1       1       1  0.8520  0.8596  0.9298
    35     2       1       2  0.8638  0.8735  0.8988
    35     3       1       3  0.8422  0.8476  0.8628
    35     4       1       4  0.8221  0.8357  0.8439
    35     5       1       5  0.8135  0.8214  0.8285
    35     6       1       6  0.8143  0.8198  0.8234
    35     7       1       7  0.8091  0.8143  0.8162
    36     1       1       1  0.8660  0.8693  0.9347
    36     2       1       2  0.8738  0.8834  0.9067
    36     3       1       3  0.8544  0.8588  0.8730
    36     4       1       4  0.8211  0.8338  0.8421
    36     5       1       5  0.8323  0.8266  0.8335
    36     6       1       6  0.8082  0.8301  0.8335
    36     7       1       7  0.7879  0.8194  0.8212
    37     1       1       1  0.8560  0.8638  0.9319
    37     2       1       2  0.8988  0.8890  0.9112
    37     3       1       3  0.8578  0.8603  0.8743
    37     4       1       4  0.8295  0.8457  0.8534
    37     5       1       5  0.8219  0.8374  0.8439
    37     6       1       6  0.8316  0.8500  0.8530
    37     7       1       7  0.8000  0.8240  0.8257
    38     1       1       1  0.8600  0.8708  0.9354
    38     2       1       2  0.8863  0.8881  0.9105
    38     3       1       3  0.8578  0.8693  0.8824
    38     4       1       4  0.8411  0.8564  0.8635
    38     5       1       5  0.8302  0.8408  0.8471
    38     6       1       6  0.8480  0.8471  0.8502
    38     7       1       7  0.8222  0.8368  0.8384
    39     1       1       1  0.8820  0.8847  0.9424
    39     2       1       2  0.8850  0.8966  0.9173
    39     3       1       3  0.8711  0.8734  0.8861
    39     4       1       4  0.8695  0.8768  0.8829
    39     5       1       5  0.8385  0.8548  0.8606
    39     6       1       6  0.8612  0.8619  0.8647
    39     7       1       7  0.8444  0.8447  0.8463
    40     1       1       1  0.8880  0.9006  0.9503
    40     2       1       2  0.9013  0.9054  0.9243
    40     3       1       3  0.8456  0.8754  0.8879
    40     4       1       4  0.8800  0.8837  0.8895
    40     5       1       5  0.8604  0.8705  0.8756
    40     6       1       6  0.8582  0.8670  0.8697
    40     7       1       7  0.8485  0.8537  0.8552
    41     1       1       1  0.8940  0.9051  0.9525
    41     2       1       2  0.9062  0.9143  0.9314
    41     3       1       3  0.8844  0.8919  0.9027
    41     4       1       4  0.8779  0.8812  0.8871
    41     5       1       5  0.8729  0.8781  0.8829
    41     6       1       6  0.8622  0.8772  0.8796
    41     7       1       7  0.8556  0.8641  0.8654
    42     1       1       1  0.8920  0.9072  0.9536
    42     2       1       2  0.8888  0.9011  0.9208
    42     3       1       3  0.8811  0.8917  0.9025
    42     4       1       4  0.8737  0.8908  0.8963
    42     5       1       5  0.8646  0.8767  0.8816
    42     6       1       6  0.8755  0.8781  0.8805
    42     7       1       7  0.8677  0.8713  0.8726
    43     1       1       1  0.9140  0.9153  0.9576
    43     2       1       2  0.9200  0.9153  0.9322
    43     3       1       3  0.8989  0.8883  0.8994
    43     4       1       4  0.8968  0.9046  0.9094
    43     5       1       5  0.8812  0.8823  0.8870
    43     6       1       6  0.8806  0.8829  0.8852
    43     7       1       7  0.8758  0.8797  0.8809
    44     1       1       1  0.9400  0.9388  0.9694
    44     2       1       2  0.9125  0.9123  0.9298
    44     3       1       3  0.8856  0.8939  0.9045
    44     4       1       4  0.8937  0.9030  0.9078
    44     5       1       5  0.8781  0.8880  0.8924
    44     6       1       6  0.8867  0.8917  0.8939
    44     7       1       7  0.8616  0.8751  0.8763
    45     1       1       1  0.9520  0.9448  0.9724
    45     2       1       2  0.9025  0.9114  0.9291
    45     3       1       3  0.8856  0.8932  0.9039
    45     4       1       4  0.9021  0.9007  0.9056
    45     5       1       5  0.8990  0.8980  0.9021
    45     6       1       6  0.8867  0.8946  0.8968
    45     7       1       7  0.8818  0.8886  0.8897
    46     1       1       1  0.9500  0.9457  0.9729
    46     2       1       2  0.9100  0.9181  0.9345
    46     3       1       3  0.9000  0.8961  0.9065
    46     4       1       4  0.8905  0.9017  0.9066
    46     5       1       5  0.8937  0.8968  0.9009
    46     6       1       6  0.8888  0.9012  0.9031
    46     7       1       7  0.8899  0.8927  0.8937
    47     1       1       1  0.9520  0.9510  0.9755
    47     2       1       2  0.9162  0.9246  0.9396
    47     3       1       3  0.8911  0.8976  0.9078
    47     4       1       4  0.8989  0.9043  0.9091
    47     5       1       5  0.8802  0.8949  0.8992
    47     6       1       6  0.9082  0.9049  0.9068
    47     7       1       7  0.8939  0.9003  0.9012
    48     1       1       1  0.9560  0.9552  0.9776
    48     2       1       2  0.9212  0.9233  0.9386
    48     3       1       3  0.9089  0.9058  0.9153
    48     4       1       4  0.9011  0.9116  0.9160
    48     5       1       5  0.8958  0.9023  0.9062
    48     6       1       6  0.8847  0.8999  0.9020
    48     7       1       7  0.8949  0.9000  0.9010
    49     1       1       1  0.9620  0.9565  0.9783
    49     2       1       2  0.9238  0.9242  0.9394
    49     3       1       3  0.9056  0.9086  0.9178
    49     4       1       4  0.9105  0.9127  0.9170
    49     5       1       5  0.8927  0.8999  0.9039
    49     6       1       6  0.9020  0.9050  0.9069
    49     7       1       7  0.9051  0.9036  0.9046
    50     1       1       1  0.9620  0.9615  0.9807
    50     2       1       2  0.9075  0.9249  0.9399
    50     3       1       3  0.9033  0.9066  0.9159
    50     4       1       4  0.9221  0.9182  0.9223
    50     5       1       5  0.9031  0.9060  0.9097
    50     6       1       6  0.9051  0.9116  0.9133
    50     7       1       7  0.9051  0.9110  0.9119
    51     1       1       1  0.9540  0.9623  0.9811
    51     2       1       2  0.9087  0.9276  0.9420
    51     3       1       3  0.9056  0.9088  0.9179
    51     4       1       4  0.9189  0.9201  0.9240
    51     5       1       5  0.9083  0.9123  0.9158
    51     6       1       6  0.9102  0.9140  0.9157
    51     7       1       7  0.9131  0.9225  0.9233
    52     1       1       1  0.9620  0.9645  0.9823
    52     2       1       2  0.9350  0.9366  0.9493
    52     3       1       3  0.9133  0.9141  0.9226
    52     4       1       4  0.9063  0.9235  0.9273
    52     5       1       5  0.8979  0.9123  0.9158
    52     6       1       6  0.9214  0.9141  0.9158
    52     7       1       7  0.9253  0.9261  0.9268
    53     1       1       1  0.9580  0.9635  0.9818
    53     2       1       2  0.9413  0.9402  0.9521
    53     3       1       3  0.9033  0.9104  0.9193
    53     4       1       4  0.9211  0.9227  0.9265
    53     5       1       5  0.9115  0.9141  0.9175
    53     6       1       6  0.9092  0.9165  0.9182
    53     7       1       7  0.9394  0.9396  0.9402
    54     1       1       1  0.9660  0.9685  0.9842
    54     2       1       2  0.9438  0.9404  0.9523
    54     3       1       3  0.9044  0.9058  0.9152
    54     4       1       4  0.9316  0.9308  0.9342
    54     5       1       5  0.9198  0.9173  0.9206
    54     6       1       6  0.9184  0.9238  0.9253
    54     7       1       7  0.9444  0.9477  0.9482
    55     1       1       1  0.9600  0.9704  0.9852
    55     2       1       2  0.9425  0.9431  0.9545
    55     3       1       3  0.9044  0.9116  0.9204
    55     4       1       4  0.9347  0.9269  0.9306
    55     5       1       5  0.9083  0.9139  0.9173
    55     6       1       6  0.9337  0.9234  0.9249
    55     7       1       7  0.9434  0.9479  0.9484
    56     1       1       1  0.9700  0.9731  0.9866
    56     2       1       2  0.9463  0.9426  0.9540
    56     3       1       3  0.9089  0.9180  0.9262
    56     4       1       4  0.9274  0.9295  0.9330
    56     5       1       5  0.9187  0.9158  0.9192
    56     6       1       6  0.9429  0.9308  0.9322
    56     7       1       7  0.9515  0.9499  0.9504
    57     1       1       1  0.9800  0.9828  0.9914
    57     2       1       2  0.9438  0.9432  0.9545
    57     3       1       3  0.9267  0.9267  0.9340
    57     4       1       4  0.9305  0.9364  0.9396
    57     5       1       5  0.9198  0.9179  0.9211
    57     6       1       6  0.9469  0.9402  0.9414
    57     7       1       7  0.9556  0.9514  0.9519
    58     1       1       1  0.9760  0.9816  0.9908
    58     2       1       2  0.9338  0.9452  0.9561
    58     3       1       3  0.9400  0.9357  0.9421
    58     4       1       4  0.9347  0.9419  0.9448
    58     5       1       5  0.9208  0.9241  0.9271
    58     6       1       6  0.9398  0.9458  0.9469
    58     7       1       7  0.9576  0.9518  0.9523
    59     1       1       1  0.9860  0.9817  0.9909
    59     2       1       2  0.9525  0.9517  0.9614
    59     3       1       3  0.9489  0.9442  0.9498
    59     4       1       4  0.9421  0.9423  0.9451
    59     5       1       5  0.9229  0.9322  0.9349
    59     6       1       6  0.9469  0.9454  0.9465
    59     7       1       7  0.9515  0.9525  0.9530
    60     1       1       1  0.9900  0.9861  0.9930
    60     2       1       2  0.9438  0.9517  0.9613
    60     3       1       3  0.9522  0.9548  0.9594
    60     4       1       4  0.9432  0.9406  0.9436
    60     5       1       5  0.9437  0.9418  0.9441
    60     6       1       6  0.9398  0.9474  0.9484
    60     7       1       7  0.9576  0.9632  0.9636
    61     1       1       1  0.9820  0.9807  0.9904
    61     2       1       2  0.9488  0.9521  0.9617
    61     3       1       3  0.9556  0.9567  0.9610
    61     4       1       4  0.9421  0.9478  0.9504
    61     5       1       5  0.9427  0.9439  0.9462
    61     6       1       6  0.9531  0.9512  0.9522
    61     7       1       7  0.9636  0.9682  0.9685
    62     1       1       1  0.9780  0.9807  0.9904
    62     2       1       2  0.9588  0.9631  0.9704
    62     3       1       3  0.9522  0.9563  0.9607
    62     4       1       4  0.9421  0.9497  0.9522
    62     5       1       5  0.9281  0.9444  0.9466
    62     6       1       6  0.9551  0.9572  0.9581
    62     7       1       7  0.9737  0.9754  0.9756
    63     1       1       1  0.9900  0.9885  0.9942
    63     2       1       2  0.9575  0.9628  0.9702
    63     3       1       3  0.9567  0.9567  0.9611
    63     4       1       4  0.9505  0.9518  0.9543
    63     5       1       5  0.9448  0.9481  0.9501
    63     6       1       6  0.9714  0.9669  0.9676
    63     7       1       7  0.9768  0.9777  0.9779
    64     1       1       1  0.9920  0.9930  0.9965
    64     2       1       2  0.9600  0.9630  0.9704
    64     3       1       3  0.9544  0.9548  0.9594
    64     4       1       4  0.9537  0.9569  0.9591
    64     5       1       5  0.9448  0.9472  0.9493
    64     6       1       6  0.9694  0.9733  0.9738
    64     7       1       7  0.9818  0.9833  0.9835
    65     1       1       1  0.9960  0.9964  0.9982
    65     2       1       2  0.9550  0.9606  0.9685
    65     3       1       3  0.9533  0.9573  0.9616
    65     4       1       4  0.9505  0.9571  0.9592
    65     5       1       5  0.9437  0.9456  0.9478
    65     6       1       6  0.9724  0.9748  0.9754
    65     7       1       7  0.9869  0.9874  0.9875
    66     1       1       1  0.9980  0.9981  0.9990
    66     2       1       2  0.9650  0.9709  0.9767
    66     3       1       3  0.9456  0.9563  0.9607
    66     4       1       4  0.9558  0.9542  0.9565
    66     5       1       5  0.9490  0.9480  0.9500
    66     6       1       6  0.9694  0.9746  0.9751
    66     7       1       7  0.9879  0.9879  0.9880
    67     1       1       1  1.0000  1.0000  1.0000
    67     2       1       2  0.9712  0.9719  0.9776
    67     3       1       3  0.9533  0.9568  0.9611
    67     4       1       4  0.9568  0.9547  0.9569
    67     5       1       5  0.9542  0.9469  0.9490
    67     6       1       6  0.9684  0.9726  0.9732
    67     7       1       7  0.9889  0.9892  0.9893
    68     1       1       1  1.0000  1.0000  1.0000
    68     2       1       2  0.9700  0.9696  0.9757
    68     3       1       3  0.9511  0.9608  0.9647
    68     4       1       4  0.9453  0.9569  0.9591
    68     5       1       5  0.9448  0.9528  0.9546
    68     6       1       6  0.9694  0.9738  0.9743
    68     7       1       7  0.9879  0.9880  0.9881
    69     1       1       1  1.0000  1.0000  1.0000
    69     2       1       2  0.9737  0.9774  0.9819
    69     3       1       3  0.9567  0.9623  0.9660
    69     4       1       4  0.9642  0.9588  0.9609
    69     5       1       5  0.9573  0.9555  0.9572
    69     6       1       6  0.9765  0.9784  0.9789
    69     7       1       7  0.9889  0.9862  0.9863
    70     1       1       1  1.0000  1.0000  1.0000
    70     2       1       2  0.9725  0.9769  0.9815
    70     3       1       3  0.9622  0.9617  0.9655
    70     4       1       4  0.9642  0.9615  0.9634
    70     5       1       5  0.9562  0.9558  0.9576
    70     6       1       6  0.9765  0.9742  0.9748
    70     7       1       7  0.9879  0.9884  0.9885
    71     1       1       1  1.0000  1.0000  1.0000
    71     2       1       2  0.9712  0.9767  0.9814
    71     3       1       3  0.9589  0.9654  0.9688
    71     4       1       4  0.9568  0.9617  0.9636
    71     5       1       5  0.9490  0.9542  0.9560
    71     6       1       6  0.9776  0.9765  0.9770
    71     7       1       7  0.9919  0.9893  0.9894
    72     1       1       1  1.0000  1.0000  1.0000
    72     2       1       2  0.9825  0.9731  0.9785
    72     3       1       3  0.9689  0.9694  0.9725
    72     4       1       4  0.9695  0.9664  0.9681
    72     5       1       5  0.9552  0.9576  0.9592
    72     6       1       6  0.9745  0.9756  0.9761
    72     7       1       7  0.9889  0.9898  0.9899
    73     1       1       1  1.0000  1.0000  1.0000
    73     2       1       2  0.9700  0.9743  0.9794
    73     3       1       3  0.9556  0.9696  0.9726
    73     4       1       4  0.9642  0.9662  0.9679
    73     5       1       5  0.9635  0.9618  0.9633
    73     6       1       6  0.9755  0.9807  0.9811
    73     7       1       7  0.9919  0.9898  0.9899
    74     1       1       1  1.0000  1.0000  1.0000
    74     2       1       2  0.9725  0.9741  0.9793
    74     3       1       3  0.9678  0.9708  0.9737
    74     4       1       4  0.9589  0.9651  0.9668
    74     5       1       5  0.9635  0.9607  0.9623
    74     6       1       6  0.9857  0.9822  0.9826
    74     7       1       7  0.9869  0.9906  0.9906
    75     1       1       1  1.0000  1.0000  1.0000
    75     2       1       2  0.9762  0.9787  0.9829
    75     3       1       3  0.9667  0.9711  0.9740
    75     4       1       4  0.9611  0.9651  0.9668
    75     5       1       5  0.9688  0.9658  0.9672
    75     6       1       6  0.9786  0.9822  0.9826
    75     7       1       7  0.9909  0.9914  0.9914
    76     1       1       1  1.0000  1.0000  1.0000
    76     2       1       2  0.9787  0.9817  0.9853
    76     3       1       3  0.9733  0.9754  0.9779
    76     4       1       4  0.9600  0.9624  0.9643
    76     5       1       5  0.9656  0.9688  0.9700
    76     6       1       6  0.9837  0.9831  0.9834
    76     7       1       7  0.9929  0.9932  0.9932
    77     1       1       1  1.0000  1.0000  1.0000
    77     2       1       2  0.9837  0.9809  0.9847
    77     3       1       3  0.9733  0.9807  0.9826
    77     4       1       4  0.9526  0.9624  0.9643
    77     5       1       5  0.9729  0.9726  0.9737
    77     6       1       6  0.9827  0.9842  0.9845
    77     7       1       7  0.9949  0.9942  0.9942
    78     1       1       1  1.0000  1.0000  1.0000
    78     2       1       2  0.9837  0.9827  0.9861
    78     3       1       3  0.9778  0.9807  0.9826
    78     4       1       4  0.9632  0.9659  0.9676
    78     5       1       5  0.9729  0.9769  0.9778
    78     6       1       6  0.9806  0.9842  0.9845
    78     7       1       7  0.9929  0.9926  0.9926
    79     1       1       1  1.0000  1.0000  1.0000
    79     2       1       2  0.9775  0.9811  0.9849
    79     3       1       3  0.9822  0.9843  0.9859
    79     4       1       4  0.9653  0.9692  0.9707
    79     5       1       5  0.9771  0.9780  0.9789
    79     6       1       6  0.9878  0.9866  0.9869
    79     7       1       7  0.9929  0.9922  0.9922
    80     1       1       1  1.0000  1.0000  1.0000
    80     2       1       2  0.9837  0.9841  0.9872
    80     3       1       3  0.9844  0.9861  0.9875
    80     4       1       4  0.9632  0.9686  0.9702
    80     5       1       5  0.9781  0.9809  0.9816
    80     6       1       6  0.9827  0.9857  0.9859
    80     7       1       7  0.9909  0.9906  0.9906
    81     1       1       1  1.0000  1.0000  1.0000
    81     2       1       2  0.9800  0.9829  0.9863
    81     3       1       3  0.9844  0.9848  0.9863
    81     4       1       4  0.9632  0.9685  0.9700
    81     5       1       5  0.9812  0.9782  0.9791
    81     6       1       6  0.9847  0.9862  0.9865
    81     7       1       7  0.9960  0.9909  0.9910
    82     1       1       1  1.0000  1.0000  1.0000
    82     2       1       2  0.9837  0.9874  0.9900
    82     3       1       3  0.9822  0.9839  0.9855
    82     4       1       4  0.9684  0.9687  0.9703
    82     5       1       5  0.9844  0.9824  0.9832
    82     6       1       6  0.9857  0.9853  0.9856
    82     7       1       7  0.9929  0.9922  0.9922
    83     1       1       1  1.0000  1.0000  1.0000
    83     2       1       2  0.9900  0.9898  0.9918
    83     3       1       3  0.9844  0.9844  0.9860
    83     4       1       4  0.9705  0.9693  0.9708
    83     5       1       5  0.9802  0.9812  0.9819
    83     6       1       6  0.9867  0.9873  0.9876
    83     7       1       7  0.9929  0.9932  0.9932
    84     1       1       1  1.0000  1.0000  1.0000
    84     2       1       2  0.9912  0.9891  0.9912
    84     3       1       3  0.9822  0.9863  0.9877
    84     4       1       4  0.9695  0.9705  0.9719
    84     5       1       5  0.9792  0.9812  0.9820
    84     6       1       6  0.9888  0.9882  0.9885
    84     7       1       7  0.9919  0.9931  0.9932
    85     1       1       1  1.0000  1.0000  1.0000
    85     2       1       2  0.9912  0.9908  0.9926
    85     3       1       3  0.9911  0.9891  0.9902
    85     4       1       4  0.9716  0.9763  0.9775
    85     5       1       5  0.9844  0.9845  0.9851
    85     6       1       6  0.9929  0.9888  0.9891
    85     7       1       7  0.9909  0.9924  0.9924
    86     1       1       1  1.0000  1.0000  1.0000
    86     2       1       2  0.9900  0.9918  0.9934
    86     3       1       3  0.9900  0.9901  0.9910
    86     4       1       4  0.9737  0.9770  0.9782
    86     5       1       5  0.9844  0.9860  0.9865
    86     6       1       6  0.9878  0.9905  0.9907
    86     7       1       7  0.9929  0.9932  0.9932
    87     1       1       1  1.0000  1.0000  1.0000
    87     2       1       2  0.9875  0.9906  0.9925
    87     3       1       3  0.9900  0.9918  0.9926
    87     4       1       4  0.9832  0.9784  0.9795
    87     5       1       5  0.9823  0.9849  0.9855
    87     6       1       6  0.9949  0.9923  0.9924
    87     7       1       7  0.9939  0.9944  0.9945
    88     1       1       1  1.0000  1.0000  1.0000
    88     2       1       2  0.9925  0.9926  0.9941
    88     3       1       3  0.9900  0.9925  0.9932
    88     4       1       4  0.9789  0.9746  0.9759
    88     5       1       5  0.9833  0.9875  0.9880
    88     6       1       6  0.9939  0.9928  0.9929
    88     7       1       7  0.9960  0.9952  0.9952
    89     1       1       1  1.0000  1.0000  1.0000
    89     2       1       2  0.9900  0.9915  0.9932
    89     3       1       3  0.9933  0.9927  0.9934
    89     4       1       4  0.9821  0.9814  0.9824
    89     5       1       5  0.9875  0.9841  0.9847
    89     6       1       6  0.9939  0.9939  0.9940
    89     7       1       7  0.9949  0.9950  0.9950
    90     1       1       1  1.0000  1.0000  1.0000
    90     2       1       2  0.9900  0.9906  0.9925
    90     3       1       3  0.9900  0.9916  0.9924
    90     4       1       4  0.9811  0.9818  0.9827
    90     5       1       5  0.9833  0.9846  0.9852
    90     6       1       6  0.9929  0.9929  0.9930
    90     7       1       7  0.9960  0.9958  0.9958
    91     1       1       1  1.0000  1.0000  1.0000
    91     2       1       2  0.9925  0.9915  0.9932
    91     3       1       3  0.9944  0.9945  0.9951
    91     4       1       4  0.9863  0.9848  0.9855
    91     5       1       5  0.9854  0.9843  0.9849
    91     6       1       6  0.9949  0.9941  0.9942
    91     7       1       7  0.9949  0.9962  0.9962
    92     1       1       1  1.0000  1.0000  1.0000
    92     2       1       2  0.9937  0.9928  0.9942
    92     3       1       3  0.9967  0.9945  0.9951
    92     4       1       4  0.9874  0.9884  0.9890
    92     5       1       5  0.9865  0.9870  0.9875
    92     6       1       6  0.9929  0.9931  0.9932
    92     7       1       7  0.9970  0.9962  0.9962
    93     1       1       1  1.0000  1.0000  1.0000
    93     2       1       2  0.9950  0.9937  0.9950
    93     3       1       3  0.9933  0.9947  0.9952
    93     4       1       4  0.9853  0.9858  0.9865
    93     5       1       5  0.9906  0.9904  0.9907
    93     6       1       6  0.9918  0.9940  0.9941
    93     7       1       7  0.9960  0.9958  0.9958
    94     1       1       1  1.0000  1.0000  1.0000
    94     2       1       2  0.9925  0.9941  0.9953
    94     3       1       3  0.9922  0.9949  0.9954
    94     4       1       4  0.9800  0.9861  0.9868
    94     5       1       5  0.9885  0.9913  0.9916
    94     6       1       6  0.9929  0.9939  0.9940
    94     7       1       7  0.9990  0.9974  0.9974
    95     1       1       1  1.0000  1.0000  1.0000
    95     2       1       2  0.9912  0.9913  0.9930
    95     3       1       3  0.9967  0.9958  0.9962
    95     4       1       4  0.9842  0.9858  0.9865
    95     5       1       5  0.9958  0.9924  0.9927
    95     6       1       6  0.9939  0.9940  0.9941
    95     7       1       7  0.9970  0.9974  0.9974
    96     1       1       1  1.0000  1.0000  1.0000
    96     2       1       2  0.9900  0.9918  0.9934
    96     3       1       3  0.9956  0.9953  0.9958
    96     4       1       4  0.9842  0.9875  0.9882
    96     5       1       5  0.9906  0.9929  0.9931
    96     6       1       6  0.9949  0.9941  0.9942
    96     7       1       7  0.9980  0.9982  0.9982
    97     1       1       1  1.0000  1.0000  1.0000
    97     2       1       2  0.9912  0.9928  0.9942
    97     3       1       3  0.9956  0.9964  0.9968
    97     4       1       4  0.9905  0.9875  0.9882
    97     5       1       5  0.9927  0.9940  0.9942
    97     6       1       6  0.9949  0.9941  0.9942
    97     7       1       7  0.9980  0.9982  0.9982
    98     1       1       1  1.0000  1.0000  1.0000
    98     2       1       2  0.9962  0.9953  0.9962
    98     3       1       3  0.9967  0.9972  0.9974
    98     4       1       4  0.9811  0.9866  0.9873
    98     5       1       5  0.9958  0.9956  0.9958
    98     6       1       6  0.9969  0.9962  0.9962
    98     7       1       7  0.9980  0.9982  0.9982
    99     1       1       1  1.0000  1.0000  1.0000
    99     2       1       2  0.9987  0.9968  0.9974
    99     3       1       3  0.9944  0.9958  0.9962
    99     4       1       4  0.9895  0.9880  0.9886
    99     5       1       5  0.9948  0.9961  0.9962
    99     6       1       6  0.9959  0.9957  0.9958
    99     7       1       7  0.9970  0.9974  0.9975
   100     1       1       1  1.0000  1.0000  1.0000
   100     2       1       2  0.9975  0.9977  0.9982
   100     3       1       3  0.9956  0.9964  0.9968
   100     4       1       4  0.9905  0.9899  0.9904
   100     5       1       5  0.9937  0.9956  0.9958
   100     6       1       6  0.9949  0.9954  0.9954
   100     7       1       7  0.9980  0.9982  0.9982
