# Supplementary material for: Blib is a multi-module simulation platform for genetics studies and intelligent breeding
Source: Commun Biol. 2022 Nov 3;5:1167. doi: 10.1038/s42003-022-04151-9 (PMC9630530; doi:10.1038/s42003-022-04151-9)
Supplement: Supplementary file 4 — Supplementary Software 1 [file 42003_2022_4151_MOESM4_ESM.zip › Supplementary software/Drift with output files/Case study I/Drift-size10.ld]

   Run Cycle   1-- 2   1-- 3   1-- 4   1-- 5   1-- 6   1-- 7   2-- 3   2-- 4   2-- 5   2-- 6   2-- 7   3-- 4   3-- 5   3-- 6   3-- 7   4-- 5   4-- 6   4-- 7   5-- 6   5-- 7   6-- 7
     1     0  0.0150  0.0611  0.2105  0.3096  0.7281  0.9064  0.0526  0.2089  0.3085  0.7159  0.9162  0.2052  0.3107  0.7191  0.9193  0.3070  0.7124  0.9126  0.6895  0.8678  0.5156
     1     1  0.8250  0.8667  1.0000  1.0000  1.0000  1.0000  0.3750  0.4286  0.4286  0.4286  0.4286  0.1481  0.1481  0.1481  0.1481  0.0431  0.0431  0.0431  0.0278  0.0278  0.0071
     1     2  0.5536  0.8393  1.0000  1.0000  1.0000  1.0000  0.4464  0.4286  0.4464  0.5000  0.5000  0.1343  0.1343  0.1481  0.1481  0.0335  0.0383  0.0383  0.0247  0.0247  0.0071
     1     3  0.5000  0.8333  1.0000  0.7500  1.0000  0.8333  0.3571  0.3571  0.3571  0.3571  0.3304  0.1481  0.1296  0.1296  0.1296  0.0383  0.0383  0.0383  0.0216  0.0224  0.0057
     1     4  0.6875  1.0000  0.8750  0.8750  0.8750  0.8750  0.4464  0.3929  0.4464  0.4464  0.3929  0.1157  0.1343  0.1157  0.1204  0.0311  0.0275  0.0287  0.0201  0.0193  0.0043
     1     5  0.3611  0.3438  0.3958  0.5000  0.2917  0.3958  0.2679  0.2976  0.3214  0.2738  0.2738  0.0810  0.0856  0.0718  0.0718  0.0287  0.0215  0.0251  0.0170  0.0193  0.0035
     1     6  0.5000  0.5000  0.5000  0.5000  0.5000  0.2222  0.1786  0.2679  0.4286  0.2530  0.1643  0.0394  0.0556  0.0378  0.0181  0.0239  0.0179  0.0156  0.0141  0.0105  0.0018
     1     7  0.7188  0.2969  0.4375  0.6250  0.7187  0.1875  0.1190  0.3036  0.2619  0.2619  0.1895  0.0255  0.0309  0.0231  0.0158  0.0255  0.0227  0.0161  0.0121  0.0089  0.0017
     1     8  0.1875  0.0387  0.3611  0.3958  0.3438  0.1458  0.0293  0.2976  0.2679  0.1250  0.1393  0.0370  0.0370  0.0311  0.0122  0.0271  0.0159  0.0089  0.0116  0.0082  0.0013
     1     9  0.7778  0.2500  0.6667  0.3333  0.3611  0.6000  0.0923  0.2321  0.1756  0.1538  0.1560  0.0177  0.0127  0.0127  0.0069  0.0132  0.0093  0.0104  0.0033  0.0042  0.0006
     1    10  0.6111  0.0635  1.0000  0.5278  0.4000  0.6667  0.0147  0.2460  0.1310  0.0714  0.1875  0.0185  0.0082  0.0115  0.0075  0.0120  0.0121  0.0167  0.0031  0.0039  0.0011
     1    11  0.5000  0.0267  0.3667  0.5000  0.2167  0.3667  0.1048  0.3095  0.1964  0.1399  0.3095  0.0178  0.0140  0.0121  0.0193  0.0098  0.0060  0.0175  0.0048  0.0064  0.0015
     1    12  0.0000  0.0000  0.0000  0.0000  0.0000  0.0000  0.0877  0.1567  0.0714  0.2560  0.2054  0.0087  0.0033  0.0166  0.0185  0.0035  0.0059  0.0092  0.0022  0.0013  0.0013
     1    13  0.0000  0.0000  0.0000  0.0000  0.0000  0.0000  0.0446  0.0764  0.0491  0.1210  0.0952  0.0170  0.0041  0.0231  0.0154  0.0005  0.0069  0.0077  0.0018  0.0005  0.0010
     1    14  0.0000  0.0000  0.0000  0.0000  0.0000  0.0000  0.0242  0.0714  0.0268  0.0476  0.0310  0.0126  0.0014  0.0110  0.0057  0.0015  0.0056  0.0042  0.0013  0.0006  0.0004
     1    15  0.0000  0.0000  0.0000  0.0000  0.0000  0.0000  0.0119  0.1548  0.0714  0.0866  0.0714  0.0044  0.0001  0.0035  0.0031  0.0017  0.0056  0.0074  0.0004  0.0004  0.0004
     1    16  0.0000  0.0000  0.0000  0.0000  0.0000  0.0000  0.0134  0.0208  0.0714  0.0280  0.0119  0.0084  0.0021  0.0138  0.0031  0.0009  0.0022  0.0012  0.0006  0.0001  0.0003
     1    17  0.0000  0.0000  0.0000  0.0000  0.0000  0.0000  0.0458  0.0778  0.0333  0.0643  0.0841  0.0050  0.0022  0.0060  0.0025  0.0012  0.0013  0.0011  0.0004  0.0016  0.0006
     1    18  0.0000  0.0000  0.0000  0.0000  0.0000  0.0000  0.0578  0.0698  0.0119  0.0816  0.0317  0.0185  0.0020  0.0094  0.0053  0.0009  0.0019  0.0001  0.0003  0.0005  0.0005
     1    19  0.0000  0.0000  0.0000  0.0000  0.0000  0.0000  0.0375  0.0119  0.0298  0.0476  0.0119  0.0047  0.0042  0.0185  0.0098  0.0051  0.0024  0.0003  0.0014  0.0005  0.0003
     1    20  0.0000  0.0000  0.0000  0.0000  0.0000  0.0000  0.0329  0.0098  0.0208  0.0181  0.0060  0.0044  0.0035  0.0126  0.0046  0.0001  0.0020  0.0012  0.0000  0.0000  0.0002
     1    21  0.0000  0.0000  0.0000  0.0000  0.0000  0.0000  0.0543  0.0488  0.0272  0.0316  0.0317  0.0042  0.0026  0.0040  0.0031  0.0002  0.0006  0.0004  0.0003  0.0008  0.0003
     1    22  0.0000  0.0000  0.0000  0.0000  0.0000  0.0000  0.0410  0.0415  0.0192  0.0215  0.0185  0.0104  0.0081  0.0035  0.0021  0.0015  0.0013  0.0008  0.0008  0.0031  0.0002
     1    23  0.0000  0.0000  0.0000  0.0000  0.0000  0.0000  0.0444  0.0228  0.0179  0.0000  0.0000  0.0054  0.0058  0.0000  0.0000  0.0028  0.0000  0.0000  0.0000  0.0000  0.0000
     1    24  0.0000  0.0000  0.0000  0.0000  0.0000  0.0000  0.0759  0.0268  0.0223  0.0000  0.0000  0.0139  0.0062  0.0000  0.0000  0.0010  0.0000  0.0000  0.0000  0.0000  0.0000
     1    25  0.0000  0.0000  0.0000  0.0000  0.0000  0.0000  0.0187  0.0147  0.0204  0.0000  0.0000  0.0102  0.0043  0.0000  0.0000  0.0025  0.0000  0.0000  0.0000  0.0000  0.0000
     1    26  0.0000  0.0000  0.0000  0.0000  0.0000  0.0000  0.0034  0.0079  0.0034  0.0000  0.0000  0.0021  0.0015  0.0000  0.0000  0.0031  0.0000  0.0000  0.0000  0.0000  0.0000
     1    27  0.0000  0.0000  0.0000  0.0000  0.0000  0.0000  0.0000  0.0000  0.0000  0.0000  0.0000  0.0009  0.0000  0.0000  0.0000  0.0014  0.0000  0.0000  0.0000  0.0000  0.0000
     1    28  0.0000  0.0000  0.0000  0.0000  0.0000  0.0000  0.0000  0.0000  0.0000  0.0000  0.0000  0.0021  0.0185  0.0000  0.0000  0.0012  0.0000  0.0000  0.0000  0.0000  0.0000
     1    29  0.0000  0.0000  0.0000  0.0000  0.0000  0.0000  0.0000  0.0000  0.0000  0.0000  0.0000  0.0031  0.0185  0.0000  0.0000  0.0008  0.0000  0.0000  0.0000  0.0000  0.0000
     1    30  0.0000  0.0000  0.0000  0.0000  0.0000  0.0000  0.0000  0.0000  0.0000  0.0000  0.0000  0.0000  0.0000  0.0000  0.0000  0.0000  0.0000  0.0000  0.0000  0.0000  0.0000
     1    31  0.0000  0.0000  0.0000  0.0000  0.0000  0.0000  0.0000  0.0000  0.0000  0.0000  0.0000  0.0000  0.0000  0.0000  0.0000  0.0000  0.0000  0.0000  0.0000  0.0000  0.0000
     1    32  0.0000  0.0000  0.0000  0.0000  0.0000  0.0000  0.0000  0.0000  0.0000  0.0000  0.0000  0.0000  0.0000  0.0000  0.0000  0.0000  0.0000  0.0000  0.0000  0.0000  0.0000
     1    33  0.0000  0.0000  0.0000  0.0000  0.0000  0.0000  0.0000  0.0000  0.0000  0.0000  0.0000  0.0000  0.0000  0.0000  0.0000  0.0000  0.0000  0.0000  0.0000  0.0000  0.0000
     1    34  0.0000  0.0000  0.0000  0.0000  0.0000  0.0000  0.0000  0.0000  0.0000  0.0000  0.0000  0.0000  0.0000  0.0000  0.0000  0.0000  0.0000  0.0000  0.0000  0.0000  0.0000
     1    35  0.0000  0.0000  0.0000  0.0000  0.0000  0.0000  0.0000  0.0000  0.0000  0.0000  0.0000  0.0000  0.0000  0.0000  0.0000  0.0000  0.0000  0.0000  0.0000  0.0000  0.0000
     1    36  0.0000  0.0000  0.0000  0.0000  0.0000  0.0000  0.0000  0.0000  0.0000  0.0000  0.0000  0.0000  0.0000  0.0000  0.0000  0.0000  0.0000  0.0000  0.0000  0.0000  0.0000
     1    37  0.0000  0.0000  0.0000  0.0000  0.0000  0.0000  0.0000  0.0000  0.0000  0.0000  0.0000  0.0000  0.0000  0.0000  0.0000  0.0000  0.0000  0.0000  0.0000  0.0000  0.0000
     1    38  0.0000  0.0000  0.0000  0.0000  0.0000  0.0000  0.0000  0.0000  0.0000  0.0000  0.0000  0.0000  0.0000  0.0000  0.0000  0.0000  0.0000  0.0000  0.0000  0.0000  0.0000
     1    39  0.0000  0.0000  0.0000  0.0000  0.0000  0.0000  0.0000  0.0000  0.0000  0.0000  0.0000  0.0000  0.0000  0.0000  0.0000  0.0000  0.0000  0.0000  0.0000  0.0000  0.0000
     1    40  0.0000  0.0000  0.0000  0.0000  0.0000  0.0000  0.0000  0.0000  0.0000  0.0000  0.0000  0.0000  0.0000  0.0000  0.0000  0.0000  0.0000  0.0000  0.0000  0.0000  0.0000
     1    41  0.0000  0.0000  0.0000  0.0000  0.0000  0.0000  0.0000  0.0000  0.0000  0.0000  0.0000  0.0000  0.0000  0.0000  0.0000  0.0000  0.0000  0.0000  0.0000  0.0000  0.0000
     1    42  0.0000  0.0000  0.0000  0.0000  0.0000  0.0000  0.0000  0.0000  0.0000  0.0000  0.0000  0.0000  0.0000  0.0000  0.0000  0.0000  0.0000  0.0000  0.0000  0.0000  0.0000
     1    43  0.0000  0.0000  0.0000  0.0000  0.0000  0.0000  0.0000  0.0000  0.0000  0.0000  0.0000  0.0000  0.0000  0.0000  0.0000  0.0000  0.0000  0.0000  0.0000  0.0000  0.0000
     1    44  0.0000  0.0000  0.0000  0.0000  0.0000  0.0000  0.0000  0.0000  0.0000  0.0000  0.0000  0.0000  0.0000  0.0000  0.0000  0.0000  0.0000  0.0000  0.0000  0.0000  0.0000
     1    45  0.0000  0.0000  0.0000  0.0000  0.0000  0.0000  0.0000  0.0000  0.0000  0.0000  0.0000  0.0000  0.0000  0.0000  0.0000  0.0000  0.0000  0.0000  0.0000  0.0000  0.0000
     1    46  0.0000  0.0000  0.0000  0.0000  0.0000  0.0000  0.0000  0.0000  0.0000  0.0000  0.0000  0.0000  0.0000  0.0000  0.0000  0.0000  0.0000  0.0000  0.0000  0.0000  0.0000
     1    47  0.0000  0.0000  0.0000  0.0000  0.0000  0.0000  0.0000  0.0000  0.0000  0.0000  0.0000  0.0000  0.0000  0.0000  0.0000  0.0000  0.0000  0.0000  0.0000  0.0000  0.0000
     1    48  0.0000  0.0000  0.0000  0.0000  0.0000  0.0000  0.0000  0.0000  0.0000  0.0000  0.0000  0.0000  0.0000  0.0000  0.0000  0.0000  0.0000  0.0000  0.0000  0.0000  0.0000
     1    49  0.0000  0.0000  0.0000  0.0000  0.0000  0.0000  0.0000  0.0000  0.0000  0.0000  0.0000  0.0000  0.0000  0.0000  0.0000  0.0000  0.0000  0.0000  0.0000  0.0000  0.0000
     1    50  0.0000  0.0000  0.0000  0.0000  0.0000  0.0000  0.0000  0.0000  0.0000  0.0000  0.0000  0.0000  0.0000  0.0000  0.0000  0.0000  0.0000  0.0000  0.0000  0.0000  0.0000
     1    51  0.0000  0.0000  0.0000  0.0000  0.0000  0.0000  0.0000  0.0000  0.0000  0.0000  0.0000  0.0000  0.0000  0.0000  0.0000  0.0000  0.0000  0.0000  0.0000  0.0000  0.0000
     1    52  0.0000  0.0000  0.0000  0.0000  0.0000  0.0000  0.0000  0.0000  0.0000  0.0000  0.0000  0.0000  0.0000  0.0000  0.0000  0.0000  0.0000  0.0000  0.0000  0.0000  0.0000
     1    53  0.0000  0.0000  0.0000  0.0000  0.0000  0.0000  0.0000  0.0000  0.0000  0.0000  0.0000  0.0000  0.0000  0.0000  0.0000  0.0000  0.0000  0.0000  0.0000  0.0000  0.0000
     1    54  0.0000  0.0000  0.0000  0.0000  0.0000  0.0000  0.0000  0.0000  0.0000  0.0000  0.0000  0.0000  0.0000  0.0000  0.0000  0.0000  0.0000  0.0000  0.0000  0.0000  0.0000
     1    55  0.0000  0.0000  0.0000  0.0000  0.0000  0.0000  0.0000  0.0000  0.0000  0.0000  0.0000  0.0000  0.0000  0.0000  0.0000  0.0000  0.0000  0.0000  0.0000  0.0000  0.0000
     1    56  0.0000  0.0000  0.0000  0.0000  0.0000  0.0000  0.0000  0.0000  0.0000  0.0000  0.0000  0.0000  0.0000  0.0000  0.0000  0.0000  0.0000  0.0000  0.0000  0.0000  0.0000
     1    57  0.0000  0.0000  0.0000  0.0000  0.0000  0.0000  0.0000  0.0000  0.0000  0.0000  0.0000  0.0000  0.0000  0.0000  0.0000  0.0000  0.0000  0.0000  0.0000  0.0000  0.0000
     1    58  0.0000  0.0000  0.0000  0.0000  0.0000  0.0000  0.0000  0.0000  0.0000  0.0000  0.0000  0.0000  0.0000  0.0000  0.0000  0.0000  0.0000  0.0000  0.0000  0.0000  0.0000
     1    59  0.0000  0.0000  0.0000  0.0000  0.0000  0.0000  0.0000  0.0000  0.0000  0.0000  0.0000  0.0000  0.0000  0.0000  0.0000  0.0000  0.0000  0.0000  0.0000  0.0000  0.0000
     1    60  0.0000  0.0000  0.0000  0.0000  0.0000  0.0000  0.0000  0.0000  0.0000  0.0000  0.0000  0.0000  0.0000  0.0000  0.0000  0.0000  0.0000  0.0000  0.0000  0.0000  0.0000
     1    61  0.0000  0.0000  0.0000  0.0000  0.0000  0.0000  0.0000  0.0000  0.0000  0.0000  0.0000  0.0000  0.0000  0.0000  0.0000  0.0000  0.0000  0.0000  0.0000  0.0000  0.0000
     1    62  0.0000  0.0000  0.0000  0.0000  0.0000  0.0000  0.0000  0.0000  0.0000  0.0000  0.0000  0.0000  0.0000  0.0000  0.0000  0.0000  0.0000  0.0000  0.0000  0.0000  0.0000
     1    63  0.0000  0.0000  0.0000  0.0000  0.0000  0.0000  0.0000  0.0000  0.0000  0.0000  0.0000  0.0000  0.0000  0.0000  0.0000  0.0000  0.0000  0.0000  0.0000  0.0000  0.0000
     1    64  0.0000  0.0000  0.0000  0.0000  0.0000  0.0000  0.0000  0.0000  0.0000  0.0000  0.0000  0.0000  0.0000  0.0000  0.0000  0.0000  0.0000  0.0000  0.0000  0.0000  0.0000
     1    65  0.0000  0.0000  0.0000  0.0000  0.0000  0.0000  0.0000  0.0000  0.0000  0.0000  0.0000  0.0000  0.0000  0.0000  0.0000  0.0000  0.0000  0.0000  0.0000  0.0000  0.0000
     1    66  0.0000  0.0000  0.0000  0.0000  0.0000  0.0000  0.0000  0.0000  0.0000  0.0000  0.0000  0.0000  0.0000  0.0000  0.0000  0.0000  0.0000  0.0000  0.0000  0.0000  0.0000
     1    67  0.0000  0.0000  0.0000  0.0000  0.0000  0.0000  0.0000  0.0000  0.0000  0.0000  0.0000  0.0000  0.0000  0.0000  0.0000  0.0000  0.0000  0.0000  0.0000  0.0000  0.0000
     1    68  0.0000  0.0000  0.0000  0.0000  0.0000  0.0000  0.0000  0.0000  0.0000  0.0000  0.0000  0.0000  0.0000  0.0000  0.0000  0.0000  0.0000  0.0000  0.0000  0.0000  0.0000
     1    69  0.0000  0.0000  0.0000  0.0000  0.0000  0.0000  0.0000  0.0000  0.0000  0.0000  0.0000  0.0000  0.0000  0.0000  0.0000  0.0000  0.0000  0.0000  0.0000  0.0000  0.0000
     1    70  0.0000  0.0000  0.0000  0.0000  0.0000  0.0000  0.0000  0.0000  0.0000  0.0000  0.0000  0.0000  0.0000  0.0000  0.0000  0.0000  0.0000  0.0000  0.0000  0.0000  0.0000
     1    71  0.0000  0.0000  0.0000  0.0000  0.0000  0.0000  0.0000  0.0000  0.0000  0.0000  0.0000  0.0000  0.0000  0.0000  0.0000  0.0000  0.0000  0.0000  0.0000  0.0000  0.0000
     1    72  0.0000  0.0000  0.0000  0.0000  0.0000  0.0000  0.0000  0.0000  0.0000  0.0000  0.0000  0.0000  0.0000  0.0000  0.0000  0.0000  0.0000  0.0000  0.0000  0.0000  0.0000
     1    73  0.0000  0.0000  0.0000  0.0000  0.0000  0.0000  0.0000  0.0000  0.0000  0.0000  0.0000  0.0000  0.0000  0.0000  0.0000  0.0000  0.0000  0.0000  0.0000  0.0000  0.0000
     1    74  0.0000  0.0000  0.0000  0.0000  0.0000  0.0000  0.0000  0.0000  0.0000  0.0000  0.0000  0.0000  0.0000  0.0000  0.0000  0.0000  0.0000  0.0000  0.0000  0.0000  0.0000
     1    75  0.0000  0.0000  0.0000  0.0000  0.0000  0.0000  0.0000  0.0000  0.0000  0.0000  0.0000  0.0000  0.0000  0.0000  0.0000  0.0000  0.0000  0.0000  0.0000  0.0000  0.0000
     1    76  0.0000  0.0000  0.0000  0.0000  0.0000  0.0000  0.0000  0.0000  0.0000  0.0000  0.0000  0.0000  0.0000  0.0000  0.0000  0.0000  0.0000  0.0000  0.0000  0.0000  0.0000
     1    77  0.0000  0.0000  0.0000  0.0000  0.0000  0.0000  0.0000  0.0000  0.0000  0.0000  0.0000  0.0000  0.0000  0.0000  0.0000  0.0000  0.0000  0.0000  0.0000  0.0000  0.0000
     1    78  0.0000  0.0000  0.0000  0.0000  0.0000  0.0000  0.0000  0.0000  0.0000  0.0000  0.0000  0.0000  0.0000  0.0000  0.0000  0.0000  0.0000  0.0000  0.0000  0.0000  0.0000
     1    79  0.0000  0.0000  0.0000  0.0000  0.0000  0.0000  0.0000  0.0000  0.0000  0.0000  0.0000  0.0000  0.0000  0.0000  0.0000  0.0000  0.0000  0.0000  0.0000  0.0000  0.0000
     1    80  0.0000  0.0000  0.0000  0.0000  0.0000  0.0000  0.0000  0.0000  0.0000  0.0000  0.0000  0.0000  0.0000  0.0000  0.0000  0.0000  0.0000  0.0000  0.0000  0.0000  0.0000
     1    81  0.0000  0.0000  0.0000  0.0000  0.0000  0.0000  0.0000  0.0000  0.0000  0.0000  0.0000  0.0000  0.0000  0.0000  0.0000  0.0000  0.0000  0.0000  0.0000  0.0000  0.0000
     1    82  0.0000  0.0000  0.0000  0.0000  0.0000  0.0000  0.0000  0.0000  0.0000  0.0000  0.0000  0.0000  0.0000  0.0000  0.0000  0.0000  0.0000  0.0000  0.0000  0.0000  0.0000
     1    83  0.0000  0.0000  0.0000  0.0000  0.0000  0.0000  0.0000  0.0000  0.0000  0.0000  0.0000  0.0000  0.0000  0.0000  0.0000  0.0000  0.0000  0.0000  0.0000  0.0000  0.0000
     1    84  0.0000  0.0000  0.0000  0.0000  0.0000  0.0000  0.0000  0.0000  0.0000  0.0000  0.0000  0.0000  0.0000  0.0000  0.0000  0.0000  0.0000  0.0000  0.0000  0.0000  0.0000
     1    85  0.0000  0.0000  0.0000  0.0000  0.0000  0.0000  0.0000  0.0000  0.0000  0.0000  0.0000  0.0000  0.0000  0.0000  0.0000  0.0000  0.0000  0.0000  0.0000  0.0000  0.0000
     1    86  0.0000  0.0000  0.0000  0.0000  0.0000  0.0000  0.0000  0.0000  0.0000  0.0000  0.0000  0.0000  0.0000  0.0000  0.0000  0.0000  0.0000  0.0000  0.0000  0.0000  0.0000
     1    87  0.0000  0.0000  0.0000  0.0000  0.0000  0.0000  0.0000  0.0000  0.0000  0.0000  0.0000  0.0000  0.0000  0.0000  0.0000  0.0000  0.0000  0.0000  0.0000  0.0000  0.0000
     1    88  0.0000  0.0000  0.0000  0.0000  0.0000  0.0000  0.0000  0.0000  0.0000  0.0000  0.0000  0.0000  0.0000  0.0000  0.0000  0.0000  0.0000  0.0000  0.0000  0.0000  0.0000
     1    89  0.0000  0.0000  0.0000  0.0000  0.0000  0.0000  0.0000  0.0000  0.0000  0.0000  0.0000  0.0000  0.0000  0.0000  0.0000  0.0000  0.0000  0.0000  0.0000  0.0000  0.0000
     1    90  0.0000  0.0000  0.0000  0.0000  0.0000  0.0000  0.0000  0.0000  0.0000  0.0000  0.0000  0.0000  0.0000  0.0000  0.0000  0.0000  0.0000  0.0000  0.0000  0.0000  0.0000
     1    91  0.0000  0.0000  0.0000  0.0000  0.0000  0.0000  0.0000  0.0000  0.0000  0.0000  0.0000  0.0000  0.0000  0.0000  0.0000  0.0000  0.0000  0.0000  0.0000  0.0000  0.0000
     1    92  0.0000  0.0000  0.0000  0.0000  0.0000  0.0000  0.0000  0.0000  0.0000  0.0000  0.0000  0.0000  0.0000  0.0000  0.0000  0.0000  0.0000  0.0000  0.0000  0.0000  0.0000
     1    93  0.0000  0.0000  0.0000  0.0000  0.0000  0.0000  0.0000  0.0000  0.0000  0.0000  0.0000  0.0000  0.0000  0.0000  0.0000  0.0000  0.0000  0.0000  0.0000  0.0000  0.0000
     1    94  0.0000  0.0000  0.0000  0.0000  0.0000  0.0000  0.0000  0.0000  0.0000  0.0000  0.0000  0.0000  0.0000  0.0000  0.0000  0.0000  0.0000  0.0000  0.0000  0.0000  0.0000
     1    95  0.0000  0.0000  0.0000  0.0000  0.0000  0.0000  0.0000  0.0000  0.0000  0.0000  0.0000  0.0000  0.0000  0.0000  0.0000  0.0000  0.0000  0.0000  0.0000  0.0000  0.0000
     1    96  0.0000  0.0000  0.0000  0.0000  0.0000  0.0000  0.0000  0.0000  0.0000  0.0000  0.0000  0.0000  0.0000  0.0000  0.0000  0.0000  0.0000  0.0000  0.0000  0.0000  0.0000
     1    97  0.0000  0.0000  0.0000  0.0000  0.0000  0.0000  0.0000  0.0000  0.0000  0.0000  0.0000  0.0000  0.0000  0.0000  0.0000  0.0000  0.0000  0.0000  0.0000  0.0000  0.0000
     1    98  0.0000  0.0000  0.0000  0.0000  0.0000  0.0000  0.0000  0.0000  0.0000  0.0000  0.0000  0.0000  0.0000  0.0000  0.0000  0.0000  0.0000  0.0000  0.0000  0.0000  0.0000
     1    99  0.0000  0.0000  0.0000  0.0000  0.0000  0.0000  0.0000  0.0000  0.0000  0.0000  0.0000  0.0000  0.0000  0.0000  0.0000  0.0000  0.0000  0.0000  0.0000  0.0000  0.0000
     1   100  0.0000  0.0000  0.0000  0.0000  0.0000  0.0000  0.0000  0.0000  0.0000  0.0000  0.0000  0.0000  0.0000  0.0000  0.0000  0.0000  0.0000  0.0000  0.0000  0.0000  0.0000
     2     0  0.0150  0.0611  0.2105  0.3096  0.7281  0.9064  0.0526  0.2089  0.3085  0.7159  0.9162  0.2052  0.3107  0.7191  0.9193  0.3070  0.7124  0.9126  0.6895  0.8678  0.5156
     2     1  0.5000  0.5000  0.5000  0.5000  0.5000  0.5000  0.5000  0.5000  0.5000  0.5000  0.5000  0.1667  0.1481  0.1667  0.1667  0.0383  0.0431  0.0431  0.0247  0.0247  0.0071
     2     2  0.5583  0.8250  1.0000  0.7917  0.8250  1.0000  0.4286  0.4286  0.3750  0.4286  0.4286  0.1481  0.1296  0.1481  0.1481  0.0383  0.0383  0.0431  0.0216  0.0247  0.0063
     2     3  0.6875  0.3187  0.5875  1.0000  0.5167  1.0000  0.2857  0.3929  0.5000  0.3512  0.5000  0.0926  0.0926  0.0741  0.0926  0.0335  0.0255  0.0335  0.0185  0.0278  0.0047
     2     4  1.0000  0.8250  1.0000  0.8250  0.8250  1.0000  0.1448  0.2857  0.2560  0.2560  0.2857  0.0787  0.0787  0.0802  0.0787  0.0347  0.0347  0.0335  0.0216  0.0216  0.0055
     2     5  0.4444  0.3611  0.5833  0.5000  0.8333  0.8333  0.1865  0.1756  0.2143  0.3095  0.3274  0.0340  0.0333  0.0664  0.0664  0.0148  0.0173  0.0203  0.0117  0.0136  0.0049
     2     6  0.2604  0.6667  0.2833  0.6250  0.6250  0.8333  0.2411  0.1190  0.1935  0.1935  0.2579  0.0490  0.0664  0.0725  0.0947  0.0102  0.0115  0.0101  0.0116  0.0134  0.0034
     2     7  0.2292  0.4063  0.8333  0.5000  0.4583  0.8125  0.1205  0.0883  0.1032  0.1121  0.1101  0.0378  0.0309  0.0247  0.0486  0.0133  0.0109  0.0136  0.0089  0.0103  0.0019
     2     8  0.3778  0.3056  0.3333  0.6111  0.6111  0.5000  0.0540  0.0778  0.1571  0.1270  0.1048  0.0144  0.0314  0.0237  0.0324  0.0122  0.0090  0.0080  0.0104  0.0129  0.0022
     2     9  0.1458  0.4472  0.5708  0.4833  0.4833  0.6139  0.0789  0.0491  0.1071  0.0714  0.0506  0.0231  0.0231  0.0363  0.0285  0.0084  0.0060  0.0098  0.0085  0.0082  0.0022
     2    10  0.0655  0.1905  0.2917  0.8750  0.5417  0.2708  0.0131  0.0400  0.1020  0.0523  0.0855  0.0053  0.0311  0.0146  0.0212  0.0068  0.0084  0.0044  0.0104  0.0089  0.0015
     2    11  0.1550  0.2812  0.0938  1.0000  0.7187  0.0156  0.0202  0.0134  0.1429  0.0580  0.0022  0.0005  0.0316  0.0123  0.0069  0.0048  0.0008  0.0018  0.0123  0.0021  0.0002
     2    12  0.0536  0.0312  0.0312  0.3438  0.1354  0.0833  0.0204  0.0034  0.0317  0.0544  0.0034  0.0031  0.0093  0.0154  0.0062  0.0028  0.0018  0.0008  0.0067  0.0022  0.0011
     2    13  0.2266  0.0156  0.0703  0.2917  0.1094  0.0139  0.0183  0.0714  0.0893  0.0268  0.0020  0.0006  0.0259  0.0100  0.0185  0.0028  0.0018  0.0001  0.0041  0.0014  0.0001
     2    14  0.0011  0.2143  0.0000  0.5000  0.3413  0.0536  0.0306  0.0000  0.0317  0.0714  0.0077  0.0000  0.0099  0.0136  0.0046  0.0000  0.0000  0.0000  0.0077  0.0008  0.0001
     2    15  0.0238  0.0556  0.0000  0.2222  0.2222  0.0139  0.0102  0.0000  0.0544  0.0317  0.0077  0.0000  0.0287  0.0216  0.0093  0.0000  0.0000  0.0000  0.0118  0.0021  0.0002
     2    16  0.0556  0.0833  0.0000  0.5000  0.2222  0.0139  0.0214  0.0000  0.0524  0.0190  0.0000  0.0000  0.0247  0.0100  0.0041  0.0000  0.0000  0.0000  0.0075  0.0018  0.0002
     2    17  0.0238  0.0833  0.0000  0.2222  0.1296  0.0238  0.0561  0.0000  0.0561  0.1122  0.0131  0.0000  0.0231  0.0262  0.0053  0.0000  0.0000  0.0000  0.0077  0.0024  0.0004
     2    18  0.0062  0.1296  0.0000  0.0833  0.0556  0.0370  0.0119  0.0000  0.0317  0.0079  0.0053  0.0000  0.0163  0.0123  0.0127  0.0000  0.0000  0.0000  0.0047  0.0024  0.0002
     2    19  0.0000  0.1296  0.0000  0.1296  0.1296  0.0238  0.0000  0.0000  0.0000  0.0000  0.0000  0.0000  0.0156  0.0185  0.0001  0.0000  0.0000  0.0000  0.0049  0.0016  0.0003
     2    20  0.0000  0.0000  0.0000  0.0000  0.0000  0.0000  0.0000  0.0000  0.0000  0.0000  0.0000  0.0000  0.0255  0.0090  0.0010  0.0000  0.0000  0.0000  0.0047  0.0010  0.0003
     2    21  0.0000  0.0000  0.0000  0.0000  0.0000  0.0000  0.0000  0.0000  0.0000  0.0000  0.0000  0.0000  0.0301  0.0239  0.0012  0.0000  0.0000  0.0000  0.0086  0.0016  0.0008
     2    22  0.0000  0.0000  0.0000  0.0000  0.0000  0.0000  0.0000  0.0000  0.0000  0.0000  0.0000  0.0000  0.0208  0.0093  0.0000  0.0000  0.0000  0.0000  0.0032  0.0000  0.0000
     2    23  0.0000  0.0000  0.0000  0.0000  0.0000  0.0000  0.0000  0.0000  0.0000  0.0000  0.0000  0.0000  0.0271  0.0192  0.0000  0.0000  0.0000  0.0000  0.0062  0.0000  0.0000
     2    24  0.0000  0.0000  0.0000  0.0000  0.0000  0.0000  0.0000  0.0000  0.0000  0.0000  0.0000  0.0000  0.0057  0.0000  0.0000  0.0000  0.0000  0.0000  0.0000  0.0000  0.0000
     2    25  0.0000  0.0000  0.0000  0.0000  0.0000  0.0000  0.0000  0.0000  0.0000  0.0000  0.0000  0.0000  0.0005  0.0000  0.0000  0.0000  0.0000  0.0000  0.0000  0.0000  0.0000
     2    26  0.0000  0.0000  0.0000  0.0000  0.0000  0.0000  0.0000  0.0000  0.0000  0.0000  0.0000  0.0000  0.0034  0.0000  0.0000  0.0000  0.0000  0.0000  0.0000  0.0000  0.0000
     2    27  0.0000  0.0000  0.0000  0.0000  0.0000  0.0000  0.0000  0.0000  0.0000  0.0000  0.0000  0.0000  0.0079  0.0000  0.0000  0.0000  0.0000  0.0000  0.0000  0.0000  0.0000
     2    28  0.0000  0.0000  0.0000  0.0000  0.0000  0.0000  0.0000  0.0000  0.0000  0.0000  0.0000  0.0000  0.0000  0.0000  0.0000  0.0000  0.0000  0.0000  0.0000  0.0000  0.0000
     2    29  0.0000  0.0000  0.0000  0.0000  0.0000  0.0000  0.0000  0.0000  0.0000  0.0000  0.0000  0.0000  0.0000  0.0000  0.0000  0.0000  0.0000  0.0000  0.0000  0.0000  0.0000
     2    30  0.0000  0.0000  0.0000  0.0000  0.0000  0.0000  0.0000  0.0000  0.0000  0.0000  0.0000  0.0000  0.0000  0.0000  0.0000  0.0000  0.0000  0.0000  0.0000  0.0000  0.0000
     2    31  0.0000  0.0000  0.0000  0.0000  0.0000  0.0000  0.0000  0.0000  0.0000  0.0000  0.0000  0.0000  0.0000  0.0000  0.0000  0.0000  0.0000  0.0000  0.0000  0.0000  0.0000
     2    32  0.0000  0.0000  0.0000  0.0000  0.0000  0.0000  0.0000  0.0000  0.0000  0.0000  0.0000  0.0000  0.0000  0.0000  0.0000  0.0000  0.0000  0.0000  0.0000  0.0000  0.0000
     2    33  0.0000  0.0000  0.0000  0.0000  0.0000  0.0000  0.0000  0.0000  0.0000  0.0000  0.0000  0.0000  0.0000  0.0000  0.0000  0.0000  0.0000  0.0000  0.0000  0.0000  0.0000
     2    34  0.0000  0.0000  0.0000  0.0000  0.0000  0.0000  0.0000  0.0000  0.0000  0.0000  0.0000  0.0000  0.0000  0.0000  0.0000  0.0000  0.0000  0.0000  0.0000  0.0000  0.0000
     2    35  0.0000  0.0000  0.0000  0.0000  0.0000  0.0000  0.0000  0.0000  0.0000  0.0000  0.0000  0.0000  0.0000  0.0000  0.0000  0.0000  0.0000  0.0000  0.0000  0.0000  0.0000
     2    36  0.0000  0.0000  0.0000  0.0000  0.0000  0.0000  0.0000  0.0000  0.0000  0.0000  0.0000  0.0000  0.0000  0.0000  0.0000  0.0000  0.0000  0.0000  0.0000  0.0000  0.0000
     2    37  0.0000  0.0000  0.0000  0.0000  0.0000  0.0000  0.0000  0.0000  0.0000  0.0000  0.0000  0.0000  0.0000  0.0000  0.0000  0.0000  0.0000  0.0000  0.0000  0.0000  0.0000
     2    38  0.0000  0.0000  0.0000  0.0000  0.0000  0.0000  0.0000  0.0000  0.0000  0.0000  0.0000  0.0000  0.0000  0.0000  0.0000  0.0000  0.0000  0.0000  0.0000  0.0000  0.0000
     2    39  0.0000  0.0000  0.0000  0.0000  0.0000  0.0000  0.0000  0.0000  0.0000  0.0000  0.0000  0.0000  0.0000  0.0000  0.0000  0.0000  0.0000  0.0000  0.0000  0.0000  0.0000
     2    40  0.0000  0.0000  0.0000  0.0000  0.0000  0.0000  0.0000  0.0000  0.0000  0.0000  0.0000  0.0000  0.0000  0.0000  0.0000  0.0000  0.0000  0.0000  0.0000  0.0000  0.0000
     2    41  0.0000  0.0000  0.0000  0.0000  0.0000  0.0000  0.0000  0.0000  0.0000  0.0000  0.0000  0.0000  0.0000  0.0000  0.0000  0.0000  0.0000  0.0000  0.0000  0.0000  0.0000
     2    42  0.0000  0.0000  0.0000  0.0000  0.0000  0.0000  0.0000  0.0000  0.0000  0.0000  0.0000  0.0000  0.0000  0.0000  0.0000  0.0000  0.0000  0.0000  0.0000  0.0000  0.0000
     2    43  0.0000  0.0000  0.0000  0.0000  0.0000  0.0000  0.0000  0.0000  0.0000  0.0000  0.0000  0.0000  0.0000  0.0000  0.0000  0.0000  0.0000  0.0000  0.0000  0.0000  0.0000
     2    44  0.0000  0.0000  0.0000  0.0000  0.0000  0.0000  0.0000  0.0000  0.0000  0.0000  0.0000  0.0000  0.0000  0.0000  0.0000  0.0000  0.0000  0.0000  0.0000  0.0000  0.0000
     2    45  0.0000  0.0000  0.0000  0.0000  0.0000  0.0000  0.0000  0.0000  0.0000  0.0000  0.0000  0.0000  0.0000  0.0000  0.0000  0.0000  0.0000  0.0000  0.0000  0.0000  0.0000
     2    46  0.0000  0.0000  0.0000  0.0000  0.0000  0.0000  0.0000  0.0000  0.0000  0.0000  0.0000  0.0000  0.0000  0.0000  0.0000  0.0000  0.0000  0.0000  0.0000  0.0000  0.0000
     2    47  0.0000  0.0000  0.0000  0.0000  0.0000  0.0000  0.0000  0.0000  0.0000  0.0000  0.0000  0.0000  0.0000  0.0000  0.0000  0.0000  0.0000  0.0000  0.0000  0.0000  0.0000
     2    48  0.0000  0.0000  0.0000  0.0000  0.0000  0.0000  0.0000  0.0000  0.0000  0.0000  0.0000  0.0000  0.0000  0.0000  0.0000  0.0000  0.0000  0.0000  0.0000  0.0000  0.0000
     2    49  0.0000  0.0000  0.0000  0.0000  0.0000  0.0000  0.0000  0.0000  0.0000  0.0000  0.0000  0.0000  0.0000  0.0000  0.0000  0.0000  0.0000  0.0000  0.0000  0.0000  0.0000
     2    50  0.0000  0.0000  0.0000  0.0000  0.0000  0.0000  0.0000  0.0000  0.0000  0.0000  0.0000  0.0000  0.0000  0.0000  0.0000  0.0000  0.0000  0.0000  0.0000  0.0000  0.0000
     2    51  0.0000  0.0000  0.0000  0.0000  0.0000  0.0000  0.0000  0.0000  0.0000  0.0000  0.0000  0.0000  0.0000  0.0000  0.0000  0.0000  0.0000  0.0000  0.0000  0.0000  0.0000
     2    52  0.0000  0.0000  0.0000  0.0000  0.0000  0.0000  0.0000  0.0000  0.0000  0.0000  0.0000  0.0000  0.0000  0.0000  0.0000  0.0000  0.0000  0.0000  0.0000  0.0000  0.0000
     2    53  0.0000  0.0000  0.0000  0.0000  0.0000  0.0000  0.0000  0.0000  0.0000  0.0000  0.0000  0.0000  0.0000  0.0000  0.0000  0.0000  0.0000  0.0000  0.0000  0.0000  0.0000
     2    54  0.0000  0.0000  0.0000  0.0000  0.0000  0.0000  0.0000  0.0000  0.0000  0.0000  0.0000  0.0000  0.0000  0.0000  0.0000  0.0000  0.0000  0.0000  0.0000  0.0000  0.0000
     2    55  0.0000  0.0000  0.0000  0.0000  0.0000  0.0000  0.0000  0.0000  0.0000  0.0000  0.0000  0.0000  0.0000  0.0000  0.0000  0.0000  0.0000  0.0000  0.0000  0.0000  0.0000
     2    56  0.0000  0.0000  0.0000  0.0000  0.0000  0.0000  0.0000  0.0000  0.0000  0.0000  0.0000  0.0000  0.0000  0.0000  0.0000  0.0000  0.0000  0.0000  0.0000  0.0000  0.0000
     2    57  0.0000  0.0000  0.0000  0.0000  0.0000  0.0000  0.0000  0.0000  0.0000  0.0000  0.0000  0.0000  0.0000  0.0000  0.0000  0.0000  0.0000  0.0000  0.0000  0.0000  0.0000
     2    58  0.0000  0.0000  0.0000  0.0000  0.0000  0.0000  0.0000  0.0000  0.0000  0.0000  0.0000  0.0000  0.0000  0.0000  0.0000  0.0000  0.0000  0.0000  0.0000  0.0000  0.0000
     2    59  0.0000  0.0000  0.0000  0.0000  0.0000  0.0000  0.0000  0.0000  0.0000  0.0000  0.0000  0.0000  0.0000  0.0000  0.0000  0.0000  0.0000  0.0000  0.0000  0.0000  0.0000
     2    60  0.0000  0.0000  0.0000  0.0000  0.0000  0.0000  0.0000  0.0000  0.0000  0.0000  0.0000  0.0000  0.0000  0.0000  0.0000  0.0000  0.0000  0.0000  0.0000  0.0000  0.0000
     2    61  0.0000  0.0000  0.0000  0.0000  0.0000  0.0000  0.0000  0.0000  0.0000  0.0000  0.0000  0.0000  0.0000  0.0000  0.0000  0.0000  0.0000  0.0000  0.0000  0.0000  0.0000
     2    62  0.0000  0.0000  0.0000  0.0000  0.0000  0.0000  0.0000  0.0000  0.0000  0.0000  0.0000  0.0000  0.0000  0.0000  0.0000  0.0000  0.0000  0.0000  0.0000  0.0000  0.0000
     2    63  0.0000  0.0000  0.0000  0.0000  0.0000  0.0000  0.0000  0.0000  0.0000  0.0000  0.0000  0.0000  0.0000  0.0000  0.0000  0.0000  0.0000  0.0000  0.0000  0.0000  0.0000
     2    64  0.0000  0.0000  0.0000  0.0000  0.0000  0.0000  0.0000  0.0000  0.0000  0.0000  0.0000  0.0000  0.0000  0.0000  0.0000  0.0000  0.0000  0.0000  0.0000  0.0000  0.0000
     2    65  0.0000  0.0000  0.0000  0.0000  0.0000  0.0000  0.0000  0.0000  0.0000  0.0000  0.0000  0.0000  0.0000  0.0000  0.0000  0.0000  0.0000  0.0000  0.0000  0.0000  0.0000
     2    66  0.0000  0.0000  0.0000  0.0000  0.0000  0.0000  0.0000  0.0000  0.0000  0.0000  0.0000  0.0000  0.0000  0.0000  0.0000  0.0000  0.0000  0.0000  0.0000  0.0000  0.0000
     2    67  0.0000  0.0000  0.0000  0.0000  0.0000  0.0000  0.0000  0.0000  0.0000  0.0000  0.0000  0.0000  0.0000  0.0000  0.0000  0.0000  0.0000  0.0000  0.0000  0.0000  0.0000
     2    68  0.0000  0.0000  0.0000  0.0000  0.0000  0.0000  0.0000  0.0000  0.0000  0.0000  0.0000  0.0000  0.0000  0.0000  0.0000  0.0000  0.0000  0.0000  0.0000  0.0000  0.0000
     2    69  0.0000  0.0000  0.0000  0.0000  0.0000  0.0000  0.0000  0.0000  0.0000  0.0000  0.0000  0.0000  0.0000  0.0000  0.0000  0.0000  0.0000  0.0000  0.0000  0.0000  0.0000
     2    70  0.0000  0.0000  0.0000  0.0000  0.0000  0.0000  0.0000  0.0000  0.0000  0.0000  0.0000  0.0000  0.0000  0.0000  0.0000  0.0000  0.0000  0.0000  0.0000  0.0000  0.0000
     2    71  0.0000  0.0000  0.0000  0.0000  0.0000  0.0000  0.0000  0.0000  0.0000  0.0000  0.0000  0.0000  0.0000  0.0000  0.0000  0.0000  0.0000  0.0000  0.0000  0.0000  0.0000
     2    72  0.0000  0.0000  0.0000  0.0000  0.0000  0.0000  0.0000  0.0000  0.0000  0.0000  0.0000  0.0000  0.0000  0.0000  0.0000  0.0000  0.0000  0.0000  0.0000  0.0000  0.0000
     2    73  0.0000  0.0000  0.0000  0.0000  0.0000  0.0000  0.0000  0.0000  0.0000  0.0000  0.0000  0.0000  0.0000  0.0000  0.0000  0.0000  0.0000  0.0000  0.0000  0.0000  0.0000
     2    74  0.0000  0.0000  0.0000  0.0000  0.0000  0.0000  0.0000  0.0000  0.0000  0.0000  0.0000  0.0000  0.0000  0.0000  0.0000  0.0000  0.0000  0.0000  0.0000  0.0000  0.0000
     2    75  0.0000  0.0000  0.0000  0.0000  0.0000  0.0000  0.0000  0.0000  0.0000  0.0000  0.0000  0.0000  0.0000  0.0000  0.0000  0.0000  0.0000  0.0000  0.0000  0.0000  0.0000
     2    76  0.0000  0.0000  0.0000  0.0000  0.0000  0.0000  0.0000  0.0000  0.0000  0.0000  0.0000  0.0000  0.0000  0.0000  0.0000  0.0000  0.0000  0.0000  0.0000  0.0000  0.0000
     2    77  0.0000  0.0000  0.0000  0.0000  0.0000  0.0000  0.0000  0.0000  0.0000  0.0000  0.0000  0.0000  0.0000  0.0000  0.0000  0.0000  0.0000  0.0000  0.0000  0.0000  0.0000
     2    78  0.0000  0.0000  0.0000  0.0000  0.0000  0.0000  0.0000  0.0000  0.0000  0.0000  0.0000  0.0000  0.0000  0.0000  0.0000  0.0000  0.0000  0.0000  0.0000  0.0000  0.0000
     2    79  0.0000  0.0000  0.0000  0.0000  0.0000  0.0000  0.0000  0.0000  0.0000  0.0000  0.0000  0.0000  0.0000  0.0000  0.0000  0.0000  0.0000  0.0000  0.0000  0.0000  0.0000
     2    80  0.0000  0.0000  0.0000  0.0000  0.0000  0.0000  0.0000  0.0000  0.0000  0.0000  0.0000  0.0000  0.0000  0.0000  0.0000  0.0000  0.0000  0.0000  0.0000  0.0000  0.0000
     2    81  0.0000  0.0000  0.0000  0.0000  0.0000  0.0000  0.0000  0.0000  0.0000  0.0000  0.0000  0.0000  0.0000  0.0000  0.0000  0.0000  0.0000  0.0000  0.0000  0.0000  0.0000
     2    82  0.0000  0.0000  0.0000  0.0000  0.0000  0.0000  0.0000  0.0000  0.0000  0.0000  0.0000  0.0000  0.0000  0.0000  0.0000  0.0000  0.0000  0.0000  0.0000  0.0000  0.0000
     2    83  0.0000  0.0000  0.0000  0.0000  0.0000  0.0000  0.0000  0.0000  0.0000  0.0000  0.0000  0.0000  0.0000  0.0000  0.0000  0.0000  0.0000  0.0000  0.0000  0.0000  0.0000
     2    84  0.0000  0.0000  0.0000  0.0000  0.0000  0.0000  0.0000  0.0000  0.0000  0.0000  0.0000  0.0000  0.0000  0.0000  0.0000  0.0000  0.0000  0.0000  0.0000  0.0000  0.0000
     2    85  0.0000  0.0000  0.0000  0.0000  0.0000  0.0000  0.0000  0.0000  0.0000  0.0000  0.0000  0.0000  0.0000  0.0000  0.0000  0.0000  0.0000  0.0000  0.0000  0.0000  0.0000
     2    86  0.0000  0.0000  0.0000  0.0000  0.0000  0.0000  0.0000  0.0000  0.0000  0.0000  0.0000  0.0000  0.0000  0.0000  0.0000  0.0000  0.0000  0.0000  0.0000  0.0000  0.0000
     2    87  0.0000  0.0000  0.0000  0.0000  0.0000  0.0000  0.0000  0.0000  0.0000  0.0000  0.0000  0.0000  0.0000  0.0000  0.0000  0.0000  0.0000  0.0000  0.0000  0.0000  0.0000
     2    88  0.0000  0.0000  0.0000  0.0000  0.0000  0.0000  0.0000  0.0000  0.0000  0.0000  0.0000  0.0000  0.0000  0.0000  0.0000  0.0000  0.0000  0.0000  0.0000  0.0000  0.0000
     2    89  0.0000  0.0000  0.0000  0.0000  0.0000  0.0000  0.0000  0.0000  0.0000  0.0000  0.0000  0.0000  0.0000  0.0000  0.0000  0.0000  0.0000  0.0000  0.0000  0.0000  0.0000
     2    90  0.0000  0.0000  0.0000  0.0000  0.0000  0.0000  0.0000  0.0000  0.0000  0.0000  0.0000  0.0000  0.0000  0.0000  0.0000  0.0000  0.0000  0.0000  0.0000  0.0000  0.0000
     2    91  0.0000  0.0000  0.0000  0.0000  0.0000  0.0000  0.0000  0.0000  0.0000  0.0000  0.0000  0.0000  0.0000  0.0000  0.0000  0.0000  0.0000  0.0000  0.0000  0.0000  0.0000
     2    92  0.0000  0.0000  0.0000  0.0000  0.0000  0.0000  0.0000  0.0000  0.0000  0.0000  0.0000  0.0000  0.0000  0.0000  0.0000  0.0000  0.0000  0.0000  0.0000  0.0000  0.0000
     2    93  0.0000  0.0000  0.0000  0.0000  0.0000  0.0000  0.0000  0.0000  0.0000  0.0000  0.0000  0.0000  0.0000  0.0000  0.0000  0.0000  0.0000  0.0000  0.0000  0.0000  0.0000
     2    94  0.0000  0.0000  0.0000  0.0000  0.0000  0.0000  0.0000  0.0000  0.0000  0.0000  0.0000  0.0000  0.0000  0.0000  0.0000  0.0000  0.0000  0.0000  0.0000  0.0000  0.0000
     2    95  0.0000  0.0000  0.0000  0.0000  0.0000  0.0000  0.0000  0.0000  0.0000  0.0000  0.0000  0.0000  0.0000  0.0000  0.0000  0.0000  0.0000  0.0000  0.0000  0.0000  0.0000
     2    96  0.0000  0.0000  0.0000  0.0000  0.0000  0.0000  0.0000  0.0000  0.0000  0.0000  0.0000  0.0000  0.0000  0.0000  0.0000  0.0000  0.0000  0.0000  0.0000  0.0000  0.0000
     2    97  0.0000  0.0000  0.0000  0.0000  0.0000  0.0000  0.0000  0.0000  0.0000  0.0000  0.0000  0.0000  0.0000  0.0000  0.0000  0.0000  0.0000  0.0000  0.0000  0.0000  0.0000
     2    98  0.0000  0.0000  0.0000  0.0000  0.0000  0.0000  0.0000  0.0000  0.0000  0.0000  0.0000  0.0000  0.0000  0.0000  0.0000  0.0000  0.0000  0.0000  0.0000  0.0000  0.0000
     2    99  0.0000  0.0000  0.0000  0.0000  0.0000  0.0000  0.0000  0.0000  0.0000  0.0000  0.0000  0.0000  0.0000  0.0000  0.0000  0.0000  0.0000  0.0000  0.0000  0.0000  0.0000
     2   100  0.0000  0.0000  0.0000  0.0000  0.0000  0.0000  0.0000  0.0000  0.0000  0.0000  0.0000  0.0000  0.0000  0.0000  0.0000  0.0000  0.0000  0.0000  0.0000  0.0000  0.0000
     3     0  0.0150  0.0611  0.2105  0.3096  0.7281  0.9064  0.0526  0.2089  0.3085  0.7159  0.9162  0.2052  0.3107  0.7191  0.9193  0.3070  0.7124  0.9126  0.6895  0.8678  0.5156
     3     1  1.0000  1.0000  1.0000  1.0000  1.0000  1.0000  0.5714  0.6429  0.6429  0.6429  0.6429  0.1481  0.1481  0.1481  0.1481  0.0431  0.0431  0.0431  0.0278  0.0278  0.0071
     3     2  0.8875  0.8875  1.0000  1.0000  1.0000  1.0000  0.4286  0.4464  0.4464  0.5000  0.5000  0.1343  0.1343  0.1481  0.1481  0.0383  0.0383  0.0383  0.0247  0.0247  0.0071
     3     3  0.2222  0.2917  0.5000  0.5000  0.5000  0.5000  0.2143  0.2619  0.2857  0.2857  0.2222  0.0972  0.1111  0.1111  0.0833  0.0383  0.0383  0.0267  0.0278  0.0185  0.0047
     3     4  0.1181  0.5000  0.5000  0.3958  0.3611  0.3611  0.2321  0.2857  0.2857  0.2460  0.2222  0.0972  0.1019  0.0802  0.0802  0.0347  0.0303  0.0303  0.0185  0.0195  0.0043
     3     5  0.1825  0.2222  0.5000  0.5000  0.2222  0.5000  0.1111  0.2857  0.2321  0.1448  0.2321  0.0741  0.0679  0.0437  0.0602  0.0383  0.0239  0.0335  0.0141  0.0185  0.0027
     3     6  0.3413  0.0317  0.3810  0.5000  0.3810  0.1429  0.1429  0.3750  0.4286  0.2500  0.2560  0.0293  0.0370  0.0194  0.0179  0.0335  0.0173  0.0179  0.0123  0.0154  0.0017
     3     7  0.0635  0.2959  0.5000  0.3810  0.2024  0.1825  0.0748  0.1190  0.0873  0.0833  0.1111  0.0556  0.0450  0.0212  0.0414  0.0215  0.0156  0.0191  0.0073  0.0099  0.0018
     3     8  0.0408  0.5000  0.5000  0.1429  0.0918  0.1429  0.0135  0.0884  0.0893  0.0131  0.0561  0.0370  0.0146  0.0034  0.0146  0.0207  0.0107  0.0175  0.0057  0.0077  0.0019
     3     9  0.3472  0.5000  0.7083  0.2500  0.1429  0.6875  0.0053  0.1190  0.0357  0.0204  0.0744  0.0082  0.0031  0.0009  0.0185  0.0095  0.0075  0.0140  0.0069  0.0067  0.0011
     3    10  0.1500  0.3333  0.4000  0.1667  0.2067  0.2667  0.0804  0.1310  0.1741  0.0649  0.1488  0.0159  0.0093  0.0111  0.0262  0.0122  0.0046  0.0133  0.0022  0.0070  0.0010
     3    11  0.1333  0.2067  0.2667  0.0000  0.0556  0.1333  0.0683  0.1687  0.0169  0.0317  0.1052  0.0440  0.0072  0.0021  0.0214  0.0025  0.0012  0.0094  0.0005  0.0005  0.0003
     3    12  0.0833  0.1281  0.5781  0.1094  0.1250  0.2969  0.0839  0.1518  0.0169  0.0623  0.0625  0.0287  0.0035  0.0025  0.0130  0.0028  0.0056  0.0117  0.0009  0.0005  0.0008
     3    13  0.1528  0.0903  0.1458  0.0370  0.1111  0.2222  0.0448  0.1024  0.0185  0.0544  0.0833  0.0113  0.0021  0.0088  0.0169  0.0005  0.0043  0.0057  0.0003  0.0008  0.0013
     3    14  0.1875  0.0625  0.5833  0.0000  0.2292  0.1875  0.0268  0.0357  0.0000  0.0357  0.0317  0.0116  0.0000  0.0123  0.0077  0.0000  0.0028  0.0024  0.0000  0.0000  0.0004
     3    15  0.4556  0.2000  0.2143  0.0000  0.1778  0.2792  0.0357  0.0217  0.0000  0.0635  0.0446  0.0053  0.0000  0.0093  0.0278  0.0000  0.0027  0.0024  0.0000  0.0000  0.0008
     3    16  0.3500  0.5000  0.1429  0.0000  0.3958  0.3958  0.0500  0.0034  0.0000  0.0310  0.0310  0.0075  0.0000  0.0217  0.0186  0.0000  0.0010  0.0010  0.0000  0.0000  0.0009
     3    17  0.0667  0.1333  0.0655  0.0000  0.3472  0.2708  0.0295  0.0306  0.0000  0.0333  0.0310  0.0079  0.0000  0.0028  0.0041  0.0000  0.0027  0.0060  0.0000  0.0000  0.0008
     3    18  0.1125  0.2708  0.3333  0.0000  0.5000  0.7500  0.0384  0.0381  0.0000  0.0494  0.0518  0.0093  0.0000  0.0154  0.0174  0.0000  0.0024  0.0036  0.0000  0.0000  0.0012
     3    19  0.1667  0.1958  0.1000  0.0000  0.1562  0.4792  0.0161  0.0095  0.0000  0.0893  0.1161  0.0022  0.0000  0.0046  0.0287  0.0000  0.0010  0.0024  0.0000  0.0000  0.0009
     3    20  0.0833  0.0833  0.0938  0.0000  0.0417  0.2500  0.0476  0.0214  0.0000  0.0571  0.0730  0.0043  0.0000  0.0043  0.0136  0.0000  0.0035  0.0021  0.0000  0.0000  0.0005
     3    21  0.1944  0.5000  0.1167  0.0000  0.1429  0.8333  0.0425  0.0616  0.0000  0.0204  0.0575  0.0040  0.0000  0.0034  0.0168  0.0000  0.0029  0.0034  0.0000  0.0000  0.0002
     3    22  0.1861  0.5000  0.0267  0.0000  0.1267  0.1679  0.0261  0.0143  0.0000  0.0143  0.0204  0.0009  0.0000  0.0009  0.0015  0.0000  0.0017  0.0015  0.0000  0.0000  0.0001
     3    23  0.2333  0.2222  0.0238  0.0000  0.0918  0.3143  0.0079  0.0317  0.0000  0.0045  0.0096  0.0002  0.0000  0.0009  0.0185  0.0000  0.0002  0.0005  0.0000  0.0000  0.0001
     3    24  0.3958  0.0000  0.0312  0.0000  0.0486  0.1750  0.0000  0.0022  0.0000  0.0134  0.0368  0.0000  0.0000  0.0000  0.0000  0.0000  0.0008  0.0012  0.0000  0.0000  0.0002
     3    25  0.0139  0.0000  0.0833  0.0000  0.0833  0.1771  0.0000  0.0119  0.0000  0.0119  0.0060  0.0000  0.0000  0.0000  0.0000  0.0000  0.0005  0.0008  0.0000  0.0000  0.0005
     3    26  0.0238  0.0000  0.1296  0.0000  0.2833  0.1429  0.0000  0.0185  0.0000  0.0306  0.0058  0.0000  0.0000  0.0000  0.0000  0.0000  0.0048  0.0002  0.0000  0.0000  0.0003
     3    27  0.0370  0.0000  0.1296  0.0000  0.0238  0.2222  0.0000  0.0009  0.0000  0.0185  0.0119  0.0000  0.0000  0.0000  0.0000  0.0000  0.0012  0.0004  0.0000  0.0000  0.0000
     3    28  0.0000  0.0000  0.0139  0.0000  0.0000  0.0000  0.0000  0.0000  0.0000  0.0000  0.0000  0.0000  0.0000  0.0000  0.0000  0.0000  0.0000  0.0005  0.0000  0.0000  0.0000
     3    29  0.0000  0.0000  0.0000  0.0000  0.0000  0.0238  0.0000  0.0000  0.0000  0.0000  0.0000  0.0000  0.0000  0.0000  0.0000  0.0000  0.0000  0.0000  0.0000  0.0000  0.0000
     3    30  0.0000  0.0000  0.0000  0.0000  0.0000  0.0139  0.0000  0.0000  0.0000  0.0000  0.0000  0.0000  0.0000  0.0000  0.0000  0.0000  0.0000  0.0000  0.0000  0.0000  0.0000
     3    31  0.0000  0.0000  0.0000  0.0000  0.0000  0.0238  0.0000  0.0000  0.0000  0.0000  0.0000  0.0000  0.0000  0.0000  0.0000  0.0000  0.0000  0.0000  0.0000  0.0000  0.0000
     3    32  0.0000  0.0000  0.0000  0.0000  0.0000  0.0000  0.0000  0.0000  0.0000  0.0000  0.0000  0.0000  0.0000  0.0000  0.0000  0.0000  0.0000  0.0000  0.0000  0.0000  0.0000
     3    33  0.0000  0.0000  0.0000  0.0000  0.0000  0.0000  0.0000  0.0000  0.0000  0.0000  0.0000  0.0000  0.0000  0.0000  0.0000  0.0000  0.0000  0.0000  0.0000  0.0000  0.0000
     3    34  0.0000  0.0000  0.0000  0.0000  0.0000  0.0000  0.0000  0.0000  0.0000  0.0000  0.0000  0.0000  0.0000  0.0000  0.0000  0.0000  0.0000  0.0000  0.0000  0.0000  0.0000
     3    35  0.0000  0.0000  0.0000  0.0000  0.0000  0.0000  0.0000  0.0000  0.0000  0.0000  0.0000  0.0000  0.0000  0.0000  0.0000  0.0000  0.0000  0.0000  0.0000  0.0000  0.0000
     3    36  0.0000  0.0000  0.0000  0.0000  0.0000  0.0000  0.0000  0.0000  0.0000  0.0000  0.0000  0.0000  0.0000  0.0000  0.0000  0.0000  0.0000  0.0000  0.0000  0.0000  0.0000
     3    37  0.0000  0.0000  0.0000  0.0000  0.0000  0.0000  0.0000  0.0000  0.0000  0.0000  0.0000  0.0000  0.0000  0.0000  0.0000  0.0000  0.0000  0.0000  0.0000  0.0000  0.0000
     3    38  0.0000  0.0000  0.0000  0.0000  0.0000  0.0000  0.0000  0.0000  0.0000  0.0000  0.0000  0.0000  0.0000  0.0000  0.0000  0.0000  0.0000  0.0000  0.0000  0.0000  0.0000
     3    39  0.0000  0.0000  0.0000  0.0000  0.0000  0.0000  0.0000  0.0000  0.0000  0.0000  0.0000  0.0000  0.0000  0.0000  0.0000  0.0000  0.0000  0.0000  0.0000  0.0000  0.0000
     3    40  0.0000  0.0000  0.0000  0.0000  0.0000  0.0000  0.0000  0.0000  0.0000  0.0000  0.0000  0.0000  0.0000  0.0000  0.0000  0.0000  0.0000  0.0000  0.0000  0.0000  0.0000
     3    41  0.0000  0.0000  0.0000  0.0000  0.0000  0.0000  0.0000  0.0000  0.0000  0.0000  0.0000  0.0000  0.0000  0.0000  0.0000  0.0000  0.0000  0.0000  0.0000  0.0000  0.0000
     3    42  0.0000  0.0000  0.0000  0.0000  0.0000  0.0000  0.0000  0.0000  0.0000  0.0000  0.0000  0.0000  0.0000  0.0000  0.0000  0.0000  0.0000  0.0000  0.0000  0.0000  0.0000
     3    43  0.0000  0.0000  0.0000  0.0000  0.0000  0.0000  0.0000  0.0000  0.0000  0.0000  0.0000  0.0000  0.0000  0.0000  0.0000  0.0000  0.0000  0.0000  0.0000  0.0000  0.0000
     3    44  0.0000  0.0000  0.0000  0.0000  0.0000  0.0000  0.0000  0.0000  0.0000  0.0000  0.0000  0.0000  0.0000  0.0000  0.0000  0.0000  0.0000  0.0000  0.0000  0.0000  0.0000
     3    45  0.0000  0.0000  0.0000  0.0000  0.0000  0.0000  0.0000  0.0000  0.0000  0.0000  0.0000  0.0000  0.0000  0.0000  0.0000  0.0000  0.0000  0.0000  0.0000  0.0000  0.0000
     3    46  0.0000  0.0000  0.0000  0.0000  0.0000  0.0000  0.0000  0.0000  0.0000  0.0000  0.0000  0.0000  0.0000  0.0000  0.0000  0.0000  0.0000  0.0000  0.0000  0.0000  0.0000
     3    47  0.0000  0.0000  0.0000  0.0000  0.0000  0.0000  0.0000  0.0000  0.0000  0.0000  0.0000  0.0000  0.0000  0.0000  0.0000  0.0000  0.0000  0.0000  0.0000  0.0000  0.0000
     3    48  0.0000  0.0000  0.0000  0.0000  0.0000  0.0000  0.0000  0.0000  0.0000  0.0000  0.0000  0.0000  0.0000  0.0000  0.0000  0.0000  0.0000  0.0000  0.0000  0.0000  0.0000
     3    49  0.0000  0.0000  0.0000  0.0000  0.0000  0.0000  0.0000  0.0000  0.0000  0.0000  0.0000  0.0000  0.0000  0.0000  0.0000  0.0000  0.0000  0.0000  0.0000  0.0000  0.0000
     3    50  0.0000  0.0000  0.0000  0.0000  0.0000  0.0000  0.0000  0.0000  0.0000  0.0000  0.0000  0.0000  0.0000  0.0000  0.0000  0.0000  0.0000  0.0000  0.0000  0.0000  0.0000
     3    51  0.0000  0.0000  0.0000  0.0000  0.0000  0.0000  0.0000  0.0000  0.0000  0.0000  0.0000  0.0000  0.0000  0.0000  0.0000  0.0000  0.0000  0.0000  0.0000  0.0000  0.0000
     3    52  0.0000  0.0000  0.0000  0.0000  0.0000  0.0000  0.0000  0.0000  0.0000  0.0000  0.0000  0.0000  0.0000  0.0000  0.0000  0.0000  0.0000  0.0000  0.0000  0.0000  0.0000
     3    53  0.0000  0.0000  0.0000  0.0000  0.0000  0.0000  0.0000  0.0000  0.0000  0.0000  0.0000  0.0000  0.0000  0.0000  0.0000  0.0000  0.0000  0.0000  0.0000  0.0000  0.0000
     3    54  0.0000  0.0000  0.0000  0.0000  0.0000  0.0000  0.0000  0.0000  0.0000  0.0000  0.0000  0.0000  0.0000  0.0000  0.0000  0.0000  0.0000  0.0000  0.0000  0.0000  0.0000
     3    55  0.0000  0.0000  0.0000  0.0000  0.0000  0.0000  0.0000  0.0000  0.0000  0.0000  0.0000  0.0000  0.0000  0.0000  0.0000  0.0000  0.0000  0.0000  0.0000  0.0000  0.0000
     3    56  0.0000  0.0000  0.0000  0.0000  0.0000  0.0000  0.0000  0.0000  0.0000  0.0000  0.0000  0.0000  0.0000  0.0000  0.0000  0.0000  0.0000  0.0000  0.0000  0.0000  0.0000
     3    57  0.0000  0.0000  0.0000  0.0000  0.0000  0.0000  0.0000  0.0000  0.0000  0.0000  0.0000  0.0000  0.0000  0.0000  0.0000  0.0000  0.0000  0.0000  0.0000  0.0000  0.0000
     3    58  0.0000  0.0000  0.0000  0.0000  0.0000  0.0000  0.0000  0.0000  0.0000  0.0000  0.0000  0.0000  0.0000  0.0000  0.0000  0.0000  0.0000  0.0000  0.0000  0.0000  0.0000
     3    59  0.0000  0.0000  0.0000  0.0000  0.0000  0.0000  0.0000  0.0000  0.0000  0.0000  0.0000  0.0000  0.0000  0.0000  0.0000  0.0000  0.0000  0.0000  0.0000  0.0000  0.0000
     3    60  0.0000  0.0000  0.0000  0.0000  0.0000  0.0000  0.0000  0.0000  0.0000  0.0000  0.0000  0.0000  0.0000  0.0000  0.0000  0.0000  0.0000  0.0000  0.0000  0.0000  0.0000
     3    61  0.0000  0.0000  0.0000  0.0000  0.0000  0.0000  0.0000  0.0000  0.0000  0.0000  0.0000  0.0000  0.0000  0.0000  0.0000  0.0000  0.0000  0.0000  0.0000  0.0000  0.0000
     3    62  0.0000  0.0000  0.0000  0.0000  0.0000  0.0000  0.0000  0.0000  0.0000  0.0000  0.0000  0.0000  0.0000  0.0000  0.0000  0.0000  0.0000  0.0000  0.0000  0.0000  0.0000
     3    63  0.0000  0.0000  0.0000  0.0000  0.0000  0.0000  0.0000  0.0000  0.0000  0.0000  0.0000  0.0000  0.0000  0.0000  0.0000  0.0000  0.0000  0.0000  0.0000  0.0000  0.0000
     3    64  0.0000  0.0000  0.0000  0.0000  0.0000  0.0000  0.0000  0.0000  0.0000  0.0000  0.0000  0.0000  0.0000  0.0000  0.0000  0.0000  0.0000  0.0000  0.0000  0.0000  0.0000
     3    65  0.0000  0.0000  0.0000  0.0000  0.0000  0.0000  0.0000  0.0000  0.0000  0.0000  0.0000  0.0000  0.0000  0.0000  0.0000  0.0000  0.0000  0.0000  0.0000  0.0000  0.0000
     3    66  0.0000  0.0000  0.0000  0.0000  0.0000  0.0000  0.0000  0.0000  0.0000  0.0000  0.0000  0.0000  0.0000  0.0000  0.0000  0.0000  0.0000  0.0000  0.0000  0.0000  0.0000
     3    67  0.0000  0.0000  0.0000  0.0000  0.0000  0.0000  0.0000  0.0000  0.0000  0.0000  0.0000  0.0000  0.0000  0.0000  0.0000  0.0000  0.0000  0.0000  0.0000  0.0000  0.0000
     3    68  0.0000  0.0000  0.0000  0.0000  0.0000  0.0000  0.0000  0.0000  0.0000  0.0000  0.0000  0.0000  0.0000  0.0000  0.0000  0.0000  0.0000  0.0000  0.0000  0.0000  0.0000
     3    69  0.0000  0.0000  0.0000  0.0000  0.0000  0.0000  0.0000  0.0000  0.0000  0.0000  0.0000  0.0000  0.0000  0.0000  0.0000  0.0000  0.0000  0.0000  0.0000  0.0000  0.0000
     3    70  0.0000  0.0000  0.0000  0.0000  0.0000  0.0000  0.0000  0.0000  0.0000  0.0000  0.0000  0.0000  0.0000  0.0000  0.0000  0.0000  0.0000  0.0000  0.0000  0.0000  0.0000
     3    71  0.0000  0.0000  0.0000  0.0000  0.0000  0.0000  0.0000  0.0000  0.0000  0.0000  0.0000  0.0000  0.0000  0.0000  0.0000  0.0000  0.0000  0.0000  0.0000  0.0000  0.0000
     3    72  0.0000  0.0000  0.0000  0.0000  0.0000  0.0000  0.0000  0.0000  0.0000  0.0000  0.0000  0.0000  0.0000  0.0000  0.0000  0.0000  0.0000  0.0000  0.0000  0.0000  0.0000
     3    73  0.0000  0.0000  0.0000  0.0000  0.0000  0.0000  0.0000  0.0000  0.0000  0.0000  0.0000  0.0000  0.0000  0.0000  0.0000  0.0000  0.0000  0.0000  0.0000  0.0000  0.0000
     3    74  0.0000  0.0000  0.0000  0.0000  0.0000  0.0000  0.0000  0.0000  0.0000  0.0000  0.0000  0.0000  0.0000  0.0000  0.0000  0.0000  0.0000  0.0000  0.0000  0.0000  0.0000
     3    75  0.0000  0.0000  0.0000  0.0000  0.0000  0.0000  0.0000  0.0000  0.0000  0.0000  0.0000  0.0000  0.0000  0.0000  0.0000  0.0000  0.0000  0.0000  0.0000  0.0000  0.0000
     3    76  0.0000  0.0000  0.0000  0.0000  0.0000  0.0000  0.0000  0.0000  0.0000  0.0000  0.0000  0.0000  0.0000  0.0000  0.0000  0.0000  0.0000  0.0000  0.0000  0.0000  0.0000
     3    77  0.0000  0.0000  0.0000  0.0000  0.0000  0.0000  0.0000  0.0000  0.0000  0.0000  0.0000  0.0000  0.0000  0.0000  0.0000  0.0000  0.0000  0.0000  0.0000  0.0000  0.0000
     3    78  0.0000  0.0000  0.0000  0.0000  0.0000  0.0000  0.0000  0.0000  0.0000  0.0000  0.0000  0.0000  0.0000  0.0000  0.0000  0.0000  0.0000  0.0000  0.0000  0.0000  0.0000
     3    79  0.0000  0.0000  0.0000  0.0000  0.0000  0.0000  0.0000  0.0000  0.0000  0.0000  0.0000  0.0000  0.0000  0.0000  0.0000  0.0000  0.0000  0.0000  0.0000  0.0000  0.0000
     3    80  0.0000  0.0000  0.0000  0.0000  0.0000  0.0000  0.0000  0.0000  0.0000  0.0000  0.0000  0.0000  0.0000  0.0000  0.0000  0.0000  0.0000  0.0000  0.0000  0.0000  0.0000
     3    81  0.0000  0.0000  0.0000  0.0000  0.0000  0.0000  0.0000  0.0000  0.0000  0.0000  0.0000  0.0000  0.0000  0.0000  0.0000  0.0000  0.0000  0.0000  0.0000  0.0000  0.0000
     3    82  0.0000  0.0000  0.0000  0.0000  0.0000  0.0000  0.0000  0.0000  0.0000  0.0000  0.0000  0.0000  0.0000  0.0000  0.0000  0.0000  0.0000  0.0000  0.0000  0.0000  0.0000
     3    83  0.0000  0.0000  0.0000  0.0000  0.0000  0.0000  0.0000  0.0000  0.0000  0.0000  0.0000  0.0000  0.0000  0.0000  0.0000  0.0000  0.0000  0.0000  0.0000  0.0000  0.0000
     3    84  0.0000  0.0000  0.0000  0.0000  0.0000  0.0000  0.0000  0.0000  0.0000  0.0000  0.0000  0.0000  0.0000  0.0000  0.0000  0.0000  0.0000  0.0000  0.0000  0.0000  0.0000
     3    85  0.0000  0.0000  0.0000  0.0000  0.0000  0.0000  0.0000  0.0000  0.0000  0.0000  0.0000  0.0000  0.0000  0.0000  0.0000  0.0000  0.0000  0.0000  0.0000  0.0000  0.0000
     3    86  0.0000  0.0000  0.0000  0.0000  0.0000  0.0000  0.0000  0.0000  0.0000  0.0000  0.0000  0.0000  0.0000  0.0000  0.0000  0.0000  0.0000  0.0000  0.0000  0.0000  0.0000
     3    87  0.0000  0.0000  0.0000  0.0000  0.0000  0.0000  0.0000  0.0000  0.0000  0.0000  0.0000  0.0000  0.0000  0.0000  0.0000  0.0000  0.0000  0.0000  0.0000  0.0000  0.0000
     3    88  0.0000  0.0000  0.0000  0.0000  0.0000  0.0000  0.0000  0.0000  0.0000  0.0000  0.0000  0.0000  0.0000  0.0000  0.0000  0.0000  0.0000  0.0000  0.0000  0.0000  0.0000
     3    89  0.0000  0.0000  0.0000  0.0000  0.0000  0.0000  0.0000  0.0000  0.0000  0.0000  0.0000  0.0000  0.0000  0.0000  0.0000  0.0000  0.0000  0.0000  0.0000  0.0000  0.0000
     3    90  0.0000  0.0000  0.0000  0.0000  0.0000  0.0000  0.0000  0.0000  0.0000  0.0000  0.0000  0.0000  0.0000  0.0000  0.0000  0.0000  0.0000  0.0000  0.0000  0.0000  0.0000
     3    91  0.0000  0.0000  0.0000  0.0000  0.0000  0.0000  0.0000  0.0000  0.0000  0.0000  0.0000  0.0000  0.0000  0.0000  0.0000  0.0000  0.0000  0.0000  0.0000  0.0000  0.0000
     3    92  0.0000  0.0000  0.0000  0.0000  0.0000  0.0000  0.0000  0.0000  0.0000  0.0000  0.0000  0.0000  0.0000  0.0000  0.0000  0.0000  0.0000  0.0000  0.0000  0.0000  0.0000
     3    93  0.0000  0.0000  0.0000  0.0000  0.0000  0.0000  0.0000  0.0000  0.0000  0.0000  0.0000  0.0000  0.0000  0.0000  0.0000  0.0000  0.0000  0.0000  0.0000  0.0000  0.0000
     3    94  0.0000  0.0000  0.0000  0.0000  0.0000  0.0000  0.0000  0.0000  0.0000  0.0000  0.0000  0.0000  0.0000  0.0000  0.0000  0.0000  0.0000  0.0000  0.0000  0.0000  0.0000
     3    95  0.0000  0.0000  0.0000  0.0000  0.0000  0.0000  0.0000  0.0000  0.0000  0.0000  0.0000  0.0000  0.0000  0.0000  0.0000  0.0000  0.0000  0.0000  0.0000  0.0000  0.0000
     3    96  0.0000  0.0000  0.0000  0.0000  0.0000  0.0000  0.0000  0.0000  0.0000  0.0000  0.0000  0.0000  0.0000  0.0000  0.0000  0.0000  0.0000  0.0000  0.0000  0.0000  0.0000
     3    97  0.0000  0.0000  0.0000  0.0000  0.0000  0.0000  0.0000  0.0000  0.0000  0.0000  0.0000  0.0000  0.0000  0.0000  0.0000  0.0000  0.0000  0.0000  0.0000  0.0000  0.0000
     3    98  0.0000  0.0000  0.0000  0.0000  0.0000  0.0000  0.0000  0.0000  0.0000  0.0000  0.0000  0.0000  0.0000  0.0000  0.0000  0.0000  0.0000  0.0000  0.0000  0.0000  0.0000
     3    99  0.0000  0.0000  0.0000  0.0000  0.0000  0.0000  0.0000  0.0000  0.0000  0.0000  0.0000  0.0000  0.0000  0.0000  0.0000  0.0000  0.0000  0.0000  0.0000  0.0000  0.0000
     3   100  0.0000  0.0000  0.0000  0.0000  0.0000  0.0000  0.0000  0.0000  0.0000  0.0000  0.0000  0.0000  0.0000  0.0000  0.0000  0.0000  0.0000  0.0000  0.0000  0.0000  0.0000
     4     0  0.0150  0.0611  0.2105  0.3096  0.7281  0.9064  0.0526  0.2089  0.3085  0.7159  0.9162  0.2052  0.3107  0.7191  0.9193  0.3070  0.7124  0.9126  0.6895  0.8678  0.5156
     4     1  0.6667  0.8333  1.0000  1.0000  1.0000  1.0000  0.4286  0.5000  0.5000  0.5000  0.5000  0.1481  0.1481  0.1481  0.1481  0.0431  0.0431  0.0431  0.0278  0.0278  0.0071
     4     2  0.4861  0.8333  1.0000  1.0000  0.7083  1.0000  0.2698  0.3571  0.3571  0.3036  0.3571  0.1296  0.1296  0.0988  0.1296  0.0431  0.0335  0.0431  0.0216  0.0278  0.0055
     4     3  0.3819  0.8333  0.6875  0.8542  1.0000  1.0000  0.2857  0.2917  0.3036  0.3571  0.2857  0.0972  0.1204  0.1296  0.1296  0.0299  0.0335  0.0287  0.0247  0.0224  0.0063
     4     4  0.3438  0.6250  0.8750  0.7500  1.0000  0.8125  0.1473  0.2173  0.1905  0.2381  0.2381  0.0741  0.0741  0.0926  0.0926  0.0263  0.0311  0.0275  0.0193  0.0162  0.0055
     4     5  0.3700  0.5472  0.8667  0.4778  0.4583  0.8250  0.1560  0.1893  0.1000  0.0833  0.1893  0.0787  0.0597  0.0638  0.0849  0.0159  0.0179  0.0263  0.0075  0.0113  0.0031
     4     6  0.1944  1.0000  0.5833  0.7500  0.6111  0.6667  0.2143  0.1131  0.1101  0.1597  0.1637  0.0926  0.0926  0.1111  0.1296  0.0144  0.0152  0.0179  0.0098  0.0116  0.0033
     4     7  0.1007  0.3611  0.2917  0.2569  0.2917  0.2917  0.1627  0.1250  0.0853  0.1161  0.1429  0.0926  0.0576  0.0648  0.0864  0.0118  0.0129  0.0144  0.0051  0.0075  0.0020
     4     8  0.2500  0.2917  0.2917  0.1875  0.2656  0.2917  0.1190  0.1476  0.1210  0.1500  0.1889  0.0499  0.0281  0.0478  0.0473  0.0076  0.0106  0.0175  0.0037  0.0078  0.0017
     4     9  0.0139  0.1296  0.0370  0.0556  0.5000  0.2222  0.0417  0.0045  0.0000  0.0082  0.0082  0.0370  0.0099  0.0347  0.0345  0.0010  0.0054  0.0041  0.0010  0.0013  0.0016
     4    10  0.0000  0.0000  0.0000  0.0000  0.0000  0.0000  0.0317  0.0714  0.0034  0.0185  0.0079  0.0247  0.0311  0.0602  0.0168  0.0018  0.0048  0.0019  0.0039  0.0006  0.0007
     4    11  0.0000  0.0000  0.0000  0.0000  0.0000  0.0000  0.0714  0.0185  0.0020  0.0714  0.0714  0.0082  0.0127  0.0355  0.0288  0.0005  0.0021  0.0029  0.0018  0.0005  0.0014
     4    12  0.0000  0.0000  0.0000  0.0000  0.0000  0.0000  0.0000  0.0000  0.0000  0.0000  0.0000  0.0000  0.0093  0.0370  0.0057  0.0000  0.0000  0.0000  0.0005  0.0005  0.0009
     4    13  0.0000  0.0000  0.0000  0.0000  0.0000  0.0000  0.0000  0.0000  0.0000  0.0000  0.0000  0.0000  0.0127  0.0386  0.0220  0.0000  0.0000  0.0000  0.0004  0.0012  0.0008
     4    14  0.0000  0.0000  0.0000  0.0000  0.0000  0.0000  0.0000  0.0000  0.0000  0.0000  0.0000  0.0000  0.0053  0.0301  0.0208  0.0000  0.0000  0.0000  0.0009  0.0009  0.0004
     4    15  0.0000  0.0000  0.0000  0.0000  0.0000  0.0000  0.0000  0.0000  0.0000  0.0000  0.0000  0.0000  0.0053  0.0154  0.0259  0.0000  0.0000  0.0000  0.0009  0.0008  0.0007
     4    16  0.0000  0.0000  0.0000  0.0000  0.0000  0.0000  0.0000  0.0000  0.0000  0.0000  0.0000  0.0000  0.0075  0.0132  0.0228  0.0000  0.0000  0.0000  0.0001  0.0006  0.0003
     4    17  0.0000  0.0000  0.0000  0.0000  0.0000  0.0000  0.0000  0.0000  0.0000  0.0000  0.0000  0.0000  0.0009  0.0000  0.0024  0.0000  0.0000  0.0000  0.0001  0.0000  0.0000
     4    18  0.0000  0.0000  0.0000  0.0000  0.0000  0.0000  0.0000  0.0000  0.0000  0.0000  0.0000  0.0000  0.0075  0.0212  0.0021  0.0000  0.0000  0.0000  0.0012  0.0005  0.0002
     4    19  0.0000  0.0000  0.0000  0.0000  0.0000  0.0000  0.0000  0.0000  0.0000  0.0000  0.0000  0.0000  0.0063  0.0082  0.0012  0.0000  0.0000  0.0000  0.0014  0.0001  0.0000
     4    20  0.0000  0.0000  0.0000  0.0000  0.0000  0.0000  0.0000  0.0000  0.0000  0.0000  0.0000  0.0000  0.0024  0.0031  0.0069  0.0000  0.0000  0.0000  0.0021  0.0021  0.0005
     4    21  0.0000  0.0000  0.0000  0.0000  0.0000  0.0000  0.0000  0.0000  0.0000  0.0000  0.0000  0.0000  0.0026  0.0069  0.0053  0.0000  0.0000  0.0000  0.0014  0.0049  0.0002
     4    22  0.0000  0.0000  0.0000  0.0000  0.0000  0.0000  0.0000  0.0000  0.0000  0.0000  0.0000  0.0000  0.0093  0.0020  0.0132  0.0000  0.0000  0.0000  0.0002  0.0024  0.0005
     4    23  0.0000  0.0000  0.0000  0.0000  0.0000  0.0000  0.0000  0.0000  0.0000  0.0000  0.0000  0.0000  0.0066  0.0046  0.0027  0.0000  0.0000  0.0000  0.0015  0.0035  0.0004
     4    24  0.0000  0.0000  0.0000  0.0000  0.0000  0.0000  0.0000  0.0000  0.0000  0.0000  0.0000  0.0000  0.0208  0.0021  0.0083  0.0000  0.0000  0.0000  0.0005  0.0012  0.0002
     4    25  0.0000  0.0000  0.0000  0.0000  0.0000  0.0000  0.0000  0.0000  0.0000  0.0000  0.0000  0.0000  0.0080  0.0031  0.0041  0.0000  0.0000  0.0000  0.0008  0.0003  0.0000
     4    26  0.0000  0.0000  0.0000  0.0000  0.0000  0.0000  0.0000  0.0000  0.0000  0.0000  0.0000  0.0000  0.0204  0.0000  0.0130  0.0000  0.0000  0.0000  0.0000  0.0027  0.0000
     4    27  0.0000  0.0000  0.0000  0.0000  0.0000  0.0000  0.0000  0.0000  0.0000  0.0000  0.0000  0.0000  0.0185  0.0000  0.0185  0.0000  0.0000  0.0000  0.0000  0.0005  0.0000
     4    28  0.0000  0.0000  0.0000  0.0000  0.0000  0.0000  0.0000  0.0000  0.0000  0.0000  0.0000  0.0000  0.0185  0.0000  0.0082  0.0000  0.0000  0.0000  0.0000  0.0014  0.0000
     4    29  0.0000  0.0000  0.0000  0.0000  0.0000  0.0000  0.0000  0.0000  0.0000  0.0000  0.0000  0.0000  0.0000  0.0000  0.0000  0.0000  0.0000  0.0000  0.0000  0.0001  0.0000
     4    30  0.0000  0.0000  0.0000  0.0000  0.0000  0.0000  0.0000  0.0000  0.0000  0.0000  0.0000  0.0000  0.0000  0.0000  0.0000  0.0000  0.0000  0.0000  0.0000  0.0000  0.0000
     4    31  0.0000  0.0000  0.0000  0.0000  0.0000  0.0000  0.0000  0.0000  0.0000  0.0000  0.0000  0.0000  0.0000  0.0000  0.0000  0.0000  0.0000  0.0000  0.0000  0.0000  0.0000
     4    32  0.0000  0.0000  0.0000  0.0000  0.0000  0.0000  0.0000  0.0000  0.0000  0.0000  0.0000  0.0000  0.0000  0.0000  0.0000  0.0000  0.0000  0.0000  0.0000  0.0000  0.0000
     4    33  0.0000  0.0000  0.0000  0.0000  0.0000  0.0000  0.0000  0.0000  0.0000  0.0000  0.0000  0.0000  0.0000  0.0000  0.0000  0.0000  0.0000  0.0000  0.0000  0.0000  0.0000
     4    34  0.0000  0.0000  0.0000  0.0000  0.0000  0.0000  0.0000  0.0000  0.0000  0.0000  0.0000  0.0000  0.0000  0.0000  0.0000  0.0000  0.0000  0.0000  0.0000  0.0000  0.0000
     4    35  0.0000  0.0000  0.0000  0.0000  0.0000  0.0000  0.0000  0.0000  0.0000  0.0000  0.0000  0.0000  0.0000  0.0000  0.0000  0.0000  0.0000  0.0000  0.0000  0.0000  0.0000
     4    36  0.0000  0.0000  0.0000  0.0000  0.0000  0.0000  0.0000  0.0000  0.0000  0.0000  0.0000  0.0000  0.0000  0.0000  0.0000  0.0000  0.0000  0.0000  0.0000  0.0000  0.0000
     4    37  0.0000  0.0000  0.0000  0.0000  0.0000  0.0000  0.0000  0.0000  0.0000  0.0000  0.0000  0.0000  0.0000  0.0000  0.0000  0.0000  0.0000  0.0000  0.0000  0.0000  0.0000
     4    38  0.0000  0.0000  0.0000  0.0000  0.0000  0.0000  0.0000  0.0000  0.0000  0.0000  0.0000  0.0000  0.0000  0.0000  0.0000  0.0000  0.0000  0.0000  0.0000  0.0000  0.0000
     4    39  0.0000  0.0000  0.0000  0.0000  0.0000  0.0000  0.0000  0.0000  0.0000  0.0000  0.0000  0.0000  0.0000  0.0000  0.0000  0.0000  0.0000  0.0000  0.0000  0.0000  0.0000
     4    40  0.0000  0.0000  0.0000  0.0000  0.0000  0.0000  0.0000  0.0000  0.0000  0.0000  0.0000  0.0000  0.0000  0.0000  0.0000  0.0000  0.0000  0.0000  0.0000  0.0000  0.0000
     4    41  0.0000  0.0000  0.0000  0.0000  0.0000  0.0000  0.0000  0.0000  0.0000  0.0000  0.0000  0.0000  0.0000  0.0000  0.0000  0.0000  0.0000  0.0000  0.0000  0.0000  0.0000
     4    42  0.0000  0.0000  0.0000  0.0000  0.0000  0.0000  0.0000  0.0000  0.0000  0.0000  0.0000  0.0000  0.0000  0.0000  0.0000  0.0000  0.0000  0.0000  0.0000  0.0000  0.0000
     4    43  0.0000  0.0000  0.0000  0.0000  0.0000  0.0000  0.0000  0.0000  0.0000  0.0000  0.0000  0.0000  0.0000  0.0000  0.0000  0.0000  0.0000  0.0000  0.0000  0.0000  0.0000
     4    44  0.0000  0.0000  0.0000  0.0000  0.0000  0.0000  0.0000  0.0000  0.0000  0.0000  0.0000  0.0000  0.0000  0.0000  0.0000  0.0000  0.0000  0.0000  0.0000  0.0000  0.0000
     4    45  0.0000  0.0000  0.0000  0.0000  0.0000  0.0000  0.0000  0.0000  0.0000  0.0000  0.0000  0.0000  0.0000  0.0000  0.0000  0.0000  0.0000  0.0000  0.0000  0.0000  0.0000
     4    46  0.0000  0.0000  0.0000  0.0000  0.0000  0.0000  0.0000  0.0000  0.0000  0.0000  0.0000  0.0000  0.0000  0.0000  0.0000  0.0000  0.0000  0.0000  0.0000  0.0000  0.0000
     4    47  0.0000  0.0000  0.0000  0.0000  0.0000  0.0000  0.0000  0.0000  0.0000  0.0000  0.0000  0.0000  0.0000  0.0000  0.0000  0.0000  0.0000  0.0000  0.0000  0.0000  0.0000
     4    48  0.0000  0.0000  0.0000  0.0000  0.0000  0.0000  0.0000  0.0000  0.0000  0.0000  0.0000  0.0000  0.0000  0.0000  0.0000  0.0000  0.0000  0.0000  0.0000  0.0000  0.0000
     4    49  0.0000  0.0000  0.0000  0.0000  0.0000  0.0000  0.0000  0.0000  0.0000  0.0000  0.0000  0.0000  0.0000  0.0000  0.0000  0.0000  0.0000  0.0000  0.0000  0.0000  0.0000
     4    50  0.0000  0.0000  0.0000  0.0000  0.0000  0.0000  0.0000  0.0000  0.0000  0.0000  0.0000  0.0000  0.0000  0.0000  0.0000  0.0000  0.0000  0.0000  0.0000  0.0000  0.0000
     4    51  0.0000  0.0000  0.0000  0.0000  0.0000  0.0000  0.0000  0.0000  0.0000  0.0000  0.0000  0.0000  0.0000  0.0000  0.0000  0.0000  0.0000  0.0000  0.0000  0.0000  0.0000
     4    52  0.0000  0.0000  0.0000  0.0000  0.0000  0.0000  0.0000  0.0000  0.0000  0.0000  0.0000  0.0000  0.0000  0.0000  0.0000  0.0000  0.0000  0.0000  0.0000  0.0000  0.0000
     4    53  0.0000  0.0000  0.0000  0.0000  0.0000  0.0000  0.0000  0.0000  0.0000  0.0000  0.0000  0.0000  0.0000  0.0000  0.0000  0.0000  0.0000  0.0000  0.0000  0.0000  0.0000
     4    54  0.0000  0.0000  0.0000  0.0000  0.0000  0.0000  0.0000  0.0000  0.0000  0.0000  0.0000  0.0000  0.0000  0.0000  0.0000  0.0000  0.0000  0.0000  0.0000  0.0000  0.0000
     4    55  0.0000  0.0000  0.0000  0.0000  0.0000  0.0000  0.0000  0.0000  0.0000  0.0000  0.0000  0.0000  0.0000  0.0000  0.0000  0.0000  0.0000  0.0000  0.0000  0.0000  0.0000
     4    56  0.0000  0.0000  0.0000  0.0000  0.0000  0.0000  0.0000  0.0000  0.0000  0.0000  0.0000  0.0000  0.0000  0.0000  0.0000  0.0000  0.0000  0.0000  0.0000  0.0000  0.0000
     4    57  0.0000  0.0000  0.0000  0.0000  0.0000  0.0000  0.0000  0.0000  0.0000  0.0000  0.0000  0.0000  0.0000  0.0000  0.0000  0.0000  0.0000  0.0000  0.0000  0.0000  0.0000
     4    58  0.0000  0.0000  0.0000  0.0000  0.0000  0.0000  0.0000  0.0000  0.0000  0.0000  0.0000  0.0000  0.0000  0.0000  0.0000  0.0000  0.0000  0.0000  0.0000  0.0000  0.0000
     4    59  0.0000  0.0000  0.0000  0.0000  0.0000  0.0000  0.0000  0.0000  0.0000  0.0000  0.0000  0.0000  0.0000  0.0000  0.0000  0.0000  0.0000  0.0000  0.0000  0.0000  0.0000
     4    60  0.0000  0.0000  0.0000  0.0000  0.0000  0.0000  0.0000  0.0000  0.0000  0.0000  0.0000  0.0000  0.0000  0.0000  0.0000  0.0000  0.0000  0.0000  0.0000  0.0000  0.0000
     4    61  0.0000  0.0000  0.0000  0.0000  0.0000  0.0000  0.0000  0.0000  0.0000  0.0000  0.0000  0.0000  0.0000  0.0000  0.0000  0.0000  0.0000  0.0000  0.0000  0.0000  0.0000
     4    62  0.0000  0.0000  0.0000  0.0000  0.0000  0.0000  0.0000  0.0000  0.0000  0.0000  0.0000  0.0000  0.0000  0.0000  0.0000  0.0000  0.0000  0.0000  0.0000  0.0000  0.0000
     4    63  0.0000  0.0000  0.0000  0.0000  0.0000  0.0000  0.0000  0.0000  0.0000  0.0000  0.0000  0.0000  0.0000  0.0000  0.0000  0.0000  0.0000  0.0000  0.0000  0.0000  0.0000
     4    64  0.0000  0.0000  0.0000  0.0000  0.0000  0.0000  0.0000  0.0000  0.0000  0.0000  0.0000  0.0000  0.0000  0.0000  0.0000  0.0000  0.0000  0.0000  0.0000  0.0000  0.0000
     4    65  0.0000  0.0000  0.0000  0.0000  0.0000  0.0000  0.0000  0.0000  0.0000  0.0000  0.0000  0.0000  0.0000  0.0000  0.0000  0.0000  0.0000  0.0000  0.0000  0.0000  0.0000
     4    66  0.0000  0.0000  0.0000  0.0000  0.0000  0.0000  0.0000  0.0000  0.0000  0.0000  0.0000  0.0000  0.0000  0.0000  0.0000  0.0000  0.0000  0.0000  0.0000  0.0000  0.0000
     4    67  0.0000  0.0000  0.0000  0.0000  0.0000  0.0000  0.0000  0.0000  0.0000  0.0000  0.0000  0.0000  0.0000  0.0000  0.0000  0.0000  0.0000  0.0000  0.0000  0.0000  0.0000
     4    68  0.0000  0.0000  0.0000  0.0000  0.0000  0.0000  0.0000  0.0000  0.0000  0.0000  0.0000  0.0000  0.0000  0.0000  0.0000  0.0000  0.0000  0.0000  0.0000  0.0000  0.0000
     4    69  0.0000  0.0000  0.0000  0.0000  0.0000  0.0000  0.0000  0.0000  0.0000  0.0000  0.0000  0.0000  0.0000  0.0000  0.0000  0.0000  0.0000  0.0000  0.0000  0.0000  0.0000
     4    70  0.0000  0.0000  0.0000  0.0000  0.0000  0.0000  0.0000  0.0000  0.0000  0.0000  0.0000  0.0000  0.0000  0.0000  0.0000  0.0000  0.0000  0.0000  0.0000  0.0000  0.0000
     4    71  0.0000  0.0000  0.0000  0.0000  0.0000  0.0000  0.0000  0.0000  0.0000  0.0000  0.0000  0.0000  0.0000  0.0000  0.0000  0.0000  0.0000  0.0000  0.0000  0.0000  0.0000
     4    72  0.0000  0.0000  0.0000  0.0000  0.0000  0.0000  0.0000  0.0000  0.0000  0.0000  0.0000  0.0000  0.0000  0.0000  0.0000  0.0000  0.0000  0.0000  0.0000  0.0000  0.0000
     4    73  0.0000  0.0000  0.0000  0.0000  0.0000  0.0000  0.0000  0.0000  0.0000  0.0000  0.0000  0.0000  0.0000  0.0000  0.0000  0.0000  0.0000  0.0000  0.0000  0.0000  0.0000
     4    74  0.0000  0.0000  0.0000  0.0000  0.0000  0.0000  0.0000  0.0000  0.0000  0.0000  0.0000  0.0000  0.0000  0.0000  0.0000  0.0000  0.0000  0.0000  0.0000  0.0000  0.0000
     4    75  0.0000  0.0000  0.0000  0.0000  0.0000  0.0000  0.0000  0.0000  0.0000  0.0000  0.0000  0.0000  0.0000  0.0000  0.0000  0.0000  0.0000  0.0000  0.0000  0.0000  0.0000
     4    76  0.0000  0.0000  0.0000  0.0000  0.0000  0.0000  0.0000  0.0000  0.0000  0.0000  0.0000  0.0000  0.0000  0.0000  0.0000  0.0000  0.0000  0.0000  0.0000  0.0000  0.0000
     4    77  0.0000  0.0000  0.0000  0.0000  0.0000  0.0000  0.0000  0.0000  0.0000  0.0000  0.0000  0.0000  0.0000  0.0000  0.0000  0.0000  0.0000  0.0000  0.0000  0.0000  0.0000
     4    78  0.0000  0.0000  0.0000  0.0000  0.0000  0.0000  0.0000  0.0000  0.0000  0.0000  0.0000  0.0000  0.0000  0.0000  0.0000  0.0000  0.0000  0.0000  0.0000  0.0000  0.0000
     4    79  0.0000  0.0000  0.0000  0.0000  0.0000  0.0000  0.0000  0.0000  0.0000  0.0000  0.0000  0.0000  0.0000  0.0000  0.0000  0.0000  0.0000  0.0000  0.0000  0.0000  0.0000
     4    80  0.0000  0.0000  0.0000  0.0000  0.0000  0.0000  0.0000  0.0000  0.0000  0.0000  0.0000  0.0000  0.0000  0.0000  0.0000  0.0000  0.0000  0.0000  0.0000  0.0000  0.0000
     4    81  0.0000  0.0000  0.0000  0.0000  0.0000  0.0000  0.0000  0.0000  0.0000  0.0000  0.0000  0.0000  0.0000  0.0000  0.0000  0.0000  0.0000  0.0000  0.0000  0.0000  0.0000
     4    82  0.0000  0.0000  0.0000  0.0000  0.0000  0.0000  0.0000  0.0000  0.0000  0.0000  0.0000  0.0000  0.0000  0.0000  0.0000  0.0000  0.0000  0.0000  0.0000  0.0000  0.0000
     4    83  0.0000  0.0000  0.0000  0.0000  0.0000  0.0000  0.0000  0.0000  0.0000  0.0000  0.0000  0.0000  0.0000  0.0000  0.0000  0.0000  0.0000  0.0000  0.0000  0.0000  0.0000
     4    84  0.0000  0.0000  0.0000  0.0000  0.0000  0.0000  0.0000  0.0000  0.0000  0.0000  0.0000  0.0000  0.0000  0.0000  0.0000  0.0000  0.0000  0.0000  0.0000  0.0000  0.0000
     4    85  0.0000  0.0000  0.0000  0.0000  0.0000  0.0000  0.0000  0.0000  0.0000  0.0000  0.0000  0.0000  0.0000  0.0000  0.0000  0.0000  0.0000  0.0000  0.0000  0.0000  0.0000
     4    86  0.0000  0.0000  0.0000  0.0000  0.0000  0.0000  0.0000  0.0000  0.0000  0.0000  0.0000  0.0000  0.0000  0.0000  0.0000  0.0000  0.0000  0.0000  0.0000  0.0000  0.0000
     4    87  0.0000  0.0000  0.0000  0.0000  0.0000  0.0000  0.0000  0.0000  0.0000  0.0000  0.0000  0.0000  0.0000  0.0000  0.0000  0.0000  0.0000  0.0000  0.0000  0.0000  0.0000
     4    88  0.0000  0.0000  0.0000  0.0000  0.0000  0.0000  0.0000  0.0000  0.0000  0.0000  0.0000  0.0000  0.0000  0.0000  0.0000  0.0000  0.0000  0.0000  0.0000  0.0000  0.0000
     4    89  0.0000  0.0000  0.0000  0.0000  0.0000  0.0000  0.0000  0.0000  0.0000  0.0000  0.0000  0.0000  0.0000  0.0000  0.0000  0.0000  0.0000  0.0000  0.0000  0.0000  0.0000
     4    90  0.0000  0.0000  0.0000  0.0000  0.0000  0.0000  0.0000  0.0000  0.0000  0.0000  0.0000  0.0000  0.0000  0.0000  0.0000  0.0000  0.0000  0.0000  0.0000  0.0000  0.0000
     4    91  0.0000  0.0000  0.0000  0.0000  0.0000  0.0000  0.0000  0.0000  0.0000  0.0000  0.0000  0.0000  0.0000  0.0000  0.0000  0.0000  0.0000  0.0000  0.0000  0.0000  0.0000
     4    92  0.0000  0.0000  0.0000  0.0000  0.0000  0.0000  0.0000  0.0000  0.0000  0.0000  0.0000  0.0000  0.0000  0.0000  0.0000  0.0000  0.0000  0.0000  0.0000  0.0000  0.0000
     4    93  0.0000  0.0000  0.0000  0.0000  0.0000  0.0000  0.0000  0.0000  0.0000  0.0000  0.0000  0.0000  0.0000  0.0000  0.0000  0.0000  0.0000  0.0000  0.0000  0.0000  0.0000
     4    94  0.0000  0.0000  0.0000  0.0000  0.0000  0.0000  0.0000  0.0000  0.0000  0.0000  0.0000  0.0000  0.0000  0.0000  0.0000  0.0000  0.0000  0.0000  0.0000  0.0000  0.0000
     4    95  0.0000  0.0000  0.0000  0.0000  0.0000  0.0000  0.0000  0.0000  0.0000  0.0000  0.0000  0.0000  0.0000  0.0000  0.0000  0.0000  0.0000  0.0000  0.0000  0.0000  0.0000
     4    96  0.0000  0.0000  0.0000  0.0000  0.0000  0.0000  0.0000  0.0000  0.0000  0.0000  0.0000  0.0000  0.0000  0.0000  0.0000  0.0000  0.0000  0.0000  0.0000  0.0000  0.0000
     4    97  0.0000  0.0000  0.0000  0.0000  0.0000  0.0000  0.0000  0.0000  0.0000  0.0000  0.0000  0.0000  0.0000  0.0000  0.0000  0.0000  0.0000  0.0000  0.0000  0.0000  0.0000
     4    98  0.0000  0.0000  0.0000  0.0000  0.0000  0.0000  0.0000  0.0000  0.0000  0.0000  0.0000  0.0000  0.0000  0.0000  0.0000  0.0000  0.0000  0.0000  0.0000  0.0000  0.0000
     4    99  0.0000  0.0000  0.0000  0.0000  0.0000  0.0000  0.0000  0.0000  0.0000  0.0000  0.0000  0.0000  0.0000  0.0000  0.0000  0.0000  0.0000  0.0000  0.0000  0.0000  0.0000
     4   100  0.0000  0.0000  0.0000  0.0000  0.0000  0.0000  0.0000  0.0000  0.0000  0.0000  0.0000  0.0000  0.0000  0.0000  0.0000  0.0000  0.0000  0.0000  0.0000  0.0000  0.0000
     5     0  0.0150  0.0611  0.2105  0.3096  0.7281  0.9064  0.0526  0.2089  0.3085  0.7159  0.9162  0.2052  0.3107  0.7191  0.9193  0.3070  0.7124  0.9126  0.6895  0.8678  0.5156
     5     1  0.8333  1.0000  1.0000  1.0000  1.0000  1.0000  0.5000  0.5000  0.5000  0.5000  0.5000  0.1667  0.1667  0.1667  0.1667  0.0431  0.0431  0.0431  0.0278  0.0278  0.0071
     5     2  0.8393  0.7143  0.6250  1.0000  1.0000  1.0000  0.3750  0.3036  0.3750  0.4286  0.4286  0.1019  0.1157  0.1481  0.1481  0.0239  0.0287  0.0287  0.0216  0.0216  0.0071
     5     3  0.1667  0.3000  0.3000  0.5000  0.4000  0.5000  0.2560  0.1964  0.3036  0.3036  0.3036  0.0810  0.1019  0.1019  0.1019  0.0257  0.0287  0.0257  0.0216  0.0247  0.0055
     5     4  0.3958  0.8333  0.7500  0.8750  0.7083  1.0000  0.1548  0.2143  0.2411  0.1488  0.2500  0.0448  0.0509  0.0399  0.0741  0.0215  0.0171  0.0207  0.0152  0.0175  0.0034
     5     5  0.5000  0.5000  0.5000  0.5000  0.5000  0.5000  0.2143  0.2857  0.3095  0.2778  0.2857  0.0602  0.0694  0.0741  0.0741  0.0263  0.0239  0.0227  0.0165  0.0162  0.0044
     5     6  0.0000  0.0000  0.0000  0.0000  0.0000  0.0000  0.1429  0.2470  0.2381  0.2946  0.1935  0.0391  0.0597  0.0453  0.0391  0.0165  0.0213  0.0100  0.0137  0.0117  0.0023
     5     7  0.0000  0.0000  0.0000  0.0000  0.0000  0.0000  0.1329  0.1925  0.2321  0.1687  0.0754  0.0525  0.0725  0.0679  0.0370  0.0219  0.0229  0.0144  0.0141  0.0067  0.0017
     5     8  0.0000  0.0000  0.0000  0.0000  0.0000  0.0000  0.1667  0.2143  0.1964  0.1329  0.1548  0.0833  0.0671  0.0502  0.0378  0.0271  0.0197  0.0165  0.0129  0.0108  0.0018
     5     9  0.0000  0.0000  0.0000  0.0000  0.0000  0.0000  0.1095  0.1825  0.2857  0.2024  0.1984  0.0256  0.0491  0.0287  0.0358  0.0159  0.0138  0.0085  0.0135  0.0087  0.0019
     5    10  0.0000  0.0000  0.0000  0.0000  0.0000  0.0000  0.1095  0.0942  0.1865  0.1151  0.0461  0.0313  0.0407  0.0424  0.0156  0.0165  0.0191  0.0076  0.0127  0.0077  0.0015
     5    11  0.0000  0.0000  0.0000  0.0000  0.0000  0.0000  0.1310  0.0848  0.1607  0.0714  0.0833  0.0309  0.0401  0.0256  0.0082  0.0102  0.0073  0.0032  0.0048  0.0021  0.0003
     5    12  0.0000  0.0000  0.0000  0.0000  0.0000  0.0000  0.0937  0.0587  0.0638  0.0587  0.0479  0.0247  0.0380  0.0329  0.0305  0.0077  0.0053  0.0017  0.0058  0.0021  0.0004
     5    13  0.0000  0.0000  0.0000  0.0000  0.0000  0.0000  0.1171  0.0686  0.0940  0.0257  0.0272  0.0314  0.0395  0.0314  0.0071  0.0088  0.0078  0.0005  0.0053  0.0021  0.0002
     5    14  0.0000  0.0000  0.0000  0.0000  0.0000  0.0000  0.1091  0.0595  0.0794  0.1143  0.0556  0.0270  0.0329  0.0374  0.0111  0.0082  0.0067  0.0028  0.0053  0.0020  0.0005
     5    15  0.0000  0.0000  0.0000  0.0000  0.0000  0.0000  0.0595  0.0516  0.0714  0.0683  0.0143  0.0031  0.0424  0.0253  0.0056  0.0015  0.0019  0.0008  0.0045  0.0019  0.0002
     5    16  0.0000  0.0000  0.0000  0.0000  0.0000  0.0000  0.0734  0.0556  0.0893  0.0972  0.0738  0.0090  0.0214  0.0545  0.0231  0.0033  0.0029  0.0021  0.0039  0.0036  0.0009
     5    17  0.0000  0.0000  0.0000  0.0000  0.0000  0.0000  0.0159  0.0238  0.0250  0.0595  0.0143  0.0093  0.0041  0.0103  0.0049  0.0027  0.0022  0.0010  0.0019  0.0002  0.0001
     5    18  0.0000  0.0000  0.0000  0.0000  0.0000  0.0000  0.0302  0.0311  0.0310  0.0627  0.0107  0.0144  0.0162  0.0226  0.0231  0.0009  0.0047  0.0011  0.0021  0.0006  0.0011
     5    19  0.0000  0.0000  0.0000  0.0000  0.0000  0.0000  0.0357  0.0134  0.0119  0.0367  0.0055  0.0159  0.0148  0.0241  0.0057  0.0022  0.0026  0.0010  0.0024  0.0018  0.0004
     5    20  0.0000  0.0000  0.0000  0.0000  0.0000  0.0000  0.0136  0.0091  0.0079  0.0204  0.0002  0.0123  0.0122  0.0216  0.0097  0.0032  0.0038  0.0014  0.0020  0.0013  0.0003
     5    21  0.0000  0.0000  0.0000  0.0000  0.0000  0.0000  0.0215  0.0204  0.0204  0.0147  0.0000  0.0041  0.0136  0.0126  0.0000  0.0048  0.0010  0.0000  0.0015  0.0000  0.0000
     5    22  0.0000  0.0000  0.0000  0.0000  0.0000  0.0000  0.0204  0.0204  0.0034  0.0238  0.0000  0.0066  0.0015  0.0093  0.0000  0.0009  0.0002  0.0000  0.0009  0.0000  0.0000
     5    23  0.0000  0.0000  0.0000  0.0000  0.0000  0.0000  0.0181  0.0181  0.0476  0.0479  0.0000  0.0067  0.0086  0.0047  0.0000  0.0010  0.0012  0.0000  0.0033  0.0000  0.0000
     5    24  0.0000  0.0000  0.0000  0.0000  0.0000  0.0000  0.0214  0.0384  0.0357  0.0625  0.0000  0.0041  0.0049  0.0037  0.0000  0.0014  0.0038  0.0000  0.0034  0.0000  0.0000
     5    25  0.0000  0.0000  0.0000  0.0000  0.0000  0.0000  0.0053  0.0333  0.0214  0.0571  0.0000  0.0185  0.0021  0.0048  0.0000  0.0010  0.0032  0.0000  0.0020  0.0000  0.0000
     5    26  0.0000  0.0000  0.0000  0.0000  0.0000  0.0000  0.0020  0.0134  0.0022  0.0156  0.0000  0.0082  0.0185  0.0031  0.0000  0.0034  0.0021  0.0000  0.0006  0.0000  0.0000
     5    27  0.0000  0.0000  0.0000  0.0000  0.0000  0.0000  0.0000  0.0192  0.0314  0.0575  0.0000  0.0000  0.0000  0.0000  0.0000  0.0010  0.0056  0.0000  0.0014  0.0000  0.0000
     5    28  0.0000  0.0000  0.0000  0.0000  0.0000  0.0000  0.0000  0.0119  0.0069  0.0218  0.0000  0.0000  0.0000  0.0000  0.0000  0.0007  0.0034  0.0000  0.0024  0.0000  0.0000
     5    29  0.0000  0.0000  0.0000  0.0000  0.0000  0.0000  0.0000  0.0714  0.0060  0.0455  0.0000  0.0000  0.0000  0.0000  0.0000  0.0001  0.0056  0.0000  0.0015  0.0000  0.0000
     5    30  0.0000  0.0000  0.0000  0.0000  0.0000  0.0000  0.0000  0.0302  0.0250  0.0384  0.0000  0.0000  0.0000  0.0000  0.0000  0.0024  0.0057  0.0000  0.0021  0.0000  0.0000
     5    31  0.0000  0.0000  0.0000  0.0000  0.0000  0.0000  0.0000  0.0082  0.0000  0.0268  0.0000  0.0000  0.0000  0.0000  0.0000  0.0035  0.0052  0.0000  0.0019  0.0000  0.0000
     5    32  0.0000  0.0000  0.0000  0.0000  0.0000  0.0000  0.0000  0.0091  0.0196  0.0714  0.0000  0.0000  0.0000  0.0000  0.0000  0.0006  0.0032  0.0000  0.0024  0.0000  0.0000
     5    33  0.0000  0.0000  0.0000  0.0000  0.0000  0.0000  0.0000  0.0000  0.0000  0.0000  0.0000  0.0000  0.0000  0.0000  0.0000  0.0049  0.0032  0.0000  0.0024  0.0000  0.0000
     5    34  0.0000  0.0000  0.0000  0.0000  0.0000  0.0000  0.0000  0.0000  0.0000  0.0000  0.0000  0.0000  0.0000  0.0000  0.0000  0.0013  0.0058  0.0000  0.0015  0.0000  0.0000
     5    35  0.0000  0.0000  0.0000  0.0000  0.0000  0.0000  0.0000  0.0000  0.0000  0.0000  0.0000  0.0000  0.0000  0.0000  0.0000  0.0008  0.0019  0.0000  0.0008  0.0000  0.0000
     5    36  0.0000  0.0000  0.0000  0.0000  0.0000  0.0000  0.0000  0.0000  0.0000  0.0000  0.0000  0.0000  0.0000  0.0000  0.0000  0.0002  0.0013  0.0000  0.0011  0.0000  0.0000
     5    37  0.0000  0.0000  0.0000  0.0000  0.0000  0.0000  0.0000  0.0000  0.0000  0.0000  0.0000  0.0000  0.0000  0.0000  0.0000  0.0000  0.0024  0.0000  0.0013  0.0000  0.0000
     5    38  0.0000  0.0000  0.0000  0.0000  0.0000  0.0000  0.0000  0.0000  0.0000  0.0000  0.0000  0.0000  0.0000  0.0000  0.0000  0.0012  0.0043  0.0000  0.0015  0.0000  0.0000
     5    39  0.0000  0.0000  0.0000  0.0000  0.0000  0.0000  0.0000  0.0000  0.0000  0.0000  0.0000  0.0000  0.0000  0.0000  0.0000  0.0002  0.0012  0.0000  0.0009  0.0000  0.0000
     5    40  0.0000  0.0000  0.0000  0.0000  0.0000  0.0000  0.0000  0.0000  0.0000  0.0000  0.0000  0.0000  0.0000  0.0000  0.0000  0.0008  0.0004  0.0000  0.0001  0.0000  0.0000
     5    41  0.0000  0.0000  0.0000  0.0000  0.0000  0.0000  0.0000  0.0000  0.0000  0.0000  0.0000  0.0000  0.0000  0.0000  0.0000  0.0004  0.0021  0.0000  0.0000  0.0000  0.0000
     5    42  0.0000  0.0000  0.0000  0.0000  0.0000  0.0000  0.0000  0.0000  0.0000  0.0000  0.0000  0.0000  0.0000  0.0000  0.0000  0.0000  0.0004  0.0000  0.0001  0.0000  0.0000
     5    43  0.0000  0.0000  0.0000  0.0000  0.0000  0.0000  0.0000  0.0000  0.0000  0.0000  0.0000  0.0000  0.0000  0.0000  0.0000  0.0002  0.0000  0.0000  0.0000  0.0000  0.0000
     5    44  0.0000  0.0000  0.0000  0.0000  0.0000  0.0000  0.0000  0.0000  0.0000  0.0000  0.0000  0.0000  0.0000  0.0000  0.0000  0.0000  0.0000  0.0000  0.0000  0.0000  0.0000
     5    45  0.0000  0.0000  0.0000  0.0000  0.0000  0.0000  0.0000  0.0000  0.0000  0.0000  0.0000  0.0000  0.0000  0.0000  0.0000  0.0000  0.0000  0.0000  0.0000  0.0000  0.0000
     5    46  0.0000  0.0000  0.0000  0.0000  0.0000  0.0000  0.0000  0.0000  0.0000  0.0000  0.0000  0.0000  0.0000  0.0000  0.0000  0.0000  0.0000  0.0000  0.0000  0.0000  0.0000
     5    47  0.0000  0.0000  0.0000  0.0000  0.0000  0.0000  0.0000  0.0000  0.0000  0.0000  0.0000  0.0000  0.0000  0.0000  0.0000  0.0000  0.0000  0.0000  0.0000  0.0000  0.0000
     5    48  0.0000  0.0000  0.0000  0.0000  0.0000  0.0000  0.0000  0.0000  0.0000  0.0000  0.0000  0.0000  0.0000  0.0000  0.0000  0.0000  0.0000  0.0000  0.0000  0.0000  0.0000
     5    49  0.0000  0.0000  0.0000  0.0000  0.0000  0.0000  0.0000  0.0000  0.0000  0.0000  0.0000  0.0000  0.0000  0.0000  0.0000  0.0000  0.0000  0.0000  0.0000  0.0000  0.0000
     5    50  0.0000  0.0000  0.0000  0.0000  0.0000  0.0000  0.0000  0.0000  0.0000  0.0000  0.0000  0.0000  0.0000  0.0000  0.0000  0.0000  0.0000  0.0000  0.0000  0.0000  0.0000
     5    51  0.0000  0.0000  0.0000  0.0000  0.0000  0.0000  0.0000  0.0000  0.0000  0.0000  0.0000  0.0000  0.0000  0.0000  0.0000  0.0000  0.0000  0.0000  0.0000  0.0000  0.0000
     5    52  0.0000  0.0000  0.0000  0.0000  0.0000  0.0000  0.0000  0.0000  0.0000  0.0000  0.0000  0.0000  0.0000  0.0000  0.0000  0.0000  0.0000  0.0000  0.0000  0.0000  0.0000
     5    53  0.0000  0.0000  0.0000  0.0000  0.0000  0.0000  0.0000  0.0000  0.0000  0.0000  0.0000  0.0000  0.0000  0.0000  0.0000  0.0000  0.0000  0.0000  0.0000  0.0000  0.0000
     5    54  0.0000  0.0000  0.0000  0.0000  0.0000  0.0000  0.0000  0.0000  0.0000  0.0000  0.0000  0.0000  0.0000  0.0000  0.0000  0.0000  0.0000  0.0000  0.0000  0.0000  0.0000
     5    55  0.0000  0.0000  0.0000  0.0000  0.0000  0.0000  0.0000  0.0000  0.0000  0.0000  0.0000  0.0000  0.0000  0.0000  0.0000  0.0000  0.0000  0.0000  0.0000  0.0000  0.0000
     5    56  0.0000  0.0000  0.0000  0.0000  0.0000  0.0000  0.0000  0.0000  0.0000  0.0000  0.0000  0.0000  0.0000  0.0000  0.0000  0.0000  0.0000  0.0000  0.0000  0.0000  0.0000
     5    57  0.0000  0.0000  0.0000  0.0000  0.0000  0.0000  0.0000  0.0000  0.0000  0.0000  0.0000  0.0000  0.0000  0.0000  0.0000  0.0000  0.0000  0.0000  0.0000  0.0000  0.0000
     5    58  0.0000  0.0000  0.0000  0.0000  0.0000  0.0000  0.0000  0.0000  0.0000  0.0000  0.0000  0.0000  0.0000  0.0000  0.0000  0.0000  0.0000  0.0000  0.0000  0.0000  0.0000
     5    59  0.0000  0.0000  0.0000  0.0000  0.0000  0.0000  0.0000  0.0000  0.0000  0.0000  0.0000  0.0000  0.0000  0.0000  0.0000  0.0000  0.0000  0.0000  0.0000  0.0000  0.0000
     5    60  0.0000  0.0000  0.0000  0.0000  0.0000  0.0000  0.0000  0.0000  0.0000  0.0000  0.0000  0.0000  0.0000  0.0000  0.0000  0.0000  0.0000  0.0000  0.0000  0.0000  0.0000
     5    61  0.0000  0.0000  0.0000  0.0000  0.0000  0.0000  0.0000  0.0000  0.0000  0.0000  0.0000  0.0000  0.0000  0.0000  0.0000  0.0000  0.0000  0.0000  0.0000  0.0000  0.0000
     5    62  0.0000  0.0000  0.0000  0.0000  0.0000  0.0000  0.0000  0.0000  0.0000  0.0000  0.0000  0.0000  0.0000  0.0000  0.0000  0.0000  0.0000  0.0000  0.0000  0.0000  0.0000
     5    63  0.0000  0.0000  0.0000  0.0000  0.0000  0.0000  0.0000  0.0000  0.0000  0.0000  0.0000  0.0000  0.0000  0.0000  0.0000  0.0000  0.0000  0.0000  0.0000  0.0000  0.0000
     5    64  0.0000  0.0000  0.0000  0.0000  0.0000  0.0000  0.0000  0.0000  0.0000  0.0000  0.0000  0.0000  0.0000  0.0000  0.0000  0.0000  0.0000  0.0000  0.0000  0.0000  0.0000
     5    65  0.0000  0.0000  0.0000  0.0000  0.0000  0.0000  0.0000  0.0000  0.0000  0.0000  0.0000  0.0000  0.0000  0.0000  0.0000  0.0000  0.0000  0.0000  0.0000  0.0000  0.0000
     5    66  0.0000  0.0000  0.0000  0.0000  0.0000  0.0000  0.0000  0.0000  0.0000  0.0000  0.0000  0.0000  0.0000  0.0000  0.0000  0.0000  0.0000  0.0000  0.0000  0.0000  0.0000
     5    67  0.0000  0.0000  0.0000  0.0000  0.0000  0.0000  0.0000  0.0000  0.0000  0.0000  0.0000  0.0000  0.0000  0.0000  0.0000  0.0000  0.0000  0.0000  0.0000  0.0000  0.0000
     5    68  0.0000  0.0000  0.0000  0.0000  0.0000  0.0000  0.0000  0.0000  0.0000  0.0000  0.0000  0.0000  0.0000  0.0000  0.0000  0.0000  0.0000  0.0000  0.0000  0.0000  0.0000
     5    69  0.0000  0.0000  0.0000  0.0000  0.0000  0.0000  0.0000  0.0000  0.0000  0.0000  0.0000  0.0000  0.0000  0.0000  0.0000  0.0000  0.0000  0.0000  0.0000  0.0000  0.0000
     5    70  0.0000  0.0000  0.0000  0.0000  0.0000  0.0000  0.0000  0.0000  0.0000  0.0000  0.0000  0.0000  0.0000  0.0000  0.0000  0.0000  0.0000  0.0000  0.0000  0.0000  0.0000
     5    71  0.0000  0.0000  0.0000  0.0000  0.0000  0.0000  0.0000  0.0000  0.0000  0.0000  0.0000  0.0000  0.0000  0.0000  0.0000  0.0000  0.0000  0.0000  0.0000  0.0000  0.0000
     5    72  0.0000  0.0000  0.0000  0.0000  0.0000  0.0000  0.0000  0.0000  0.0000  0.0000  0.0000  0.0000  0.0000  0.0000  0.0000  0.0000  0.0000  0.0000  0.0000  0.0000  0.0000
     5    73  0.0000  0.0000  0.0000  0.0000  0.0000  0.0000  0.0000  0.0000  0.0000  0.0000  0.0000  0.0000  0.0000  0.0000  0.0000  0.0000  0.0000  0.0000  0.0000  0.0000  0.0000
     5    74  0.0000  0.0000  0.0000  0.0000  0.0000  0.0000  0.0000  0.0000  0.0000  0.0000  0.0000  0.0000  0.0000  0.0000  0.0000  0.0000  0.0000  0.0000  0.0000  0.0000  0.0000
     5    75  0.0000  0.0000  0.0000  0.0000  0.0000  0.0000  0.0000  0.0000  0.0000  0.0000  0.0000  0.0000  0.0000  0.0000  0.0000  0.0000  0.0000  0.0000  0.0000  0.0000  0.0000
     5    76  0.0000  0.0000  0.0000  0.0000  0.0000  0.0000  0.0000  0.0000  0.0000  0.0000  0.0000  0.0000  0.0000  0.0000  0.0000  0.0000  0.0000  0.0000  0.0000  0.0000  0.0000
     5    77  0.0000  0.0000  0.0000  0.0000  0.0000  0.0000  0.0000  0.0000  0.0000  0.0000  0.0000  0.0000  0.0000  0.0000  0.0000  0.0000  0.0000  0.0000  0.0000  0.0000  0.0000
     5    78  0.0000  0.0000  0.0000  0.0000  0.0000  0.0000  0.0000  0.0000  0.0000  0.0000  0.0000  0.0000  0.0000  0.0000  0.0000  0.0000  0.0000  0.0000  0.0000  0.0000  0.0000
     5    79  0.0000  0.0000  0.0000  0.0000  0.0000  0.0000  0.0000  0.0000  0.0000  0.0000  0.0000  0.0000  0.0000  0.0000  0.0000  0.0000  0.0000  0.0000  0.0000  0.0000  0.0000
     5    80  0.0000  0.0000  0.0000  0.0000  0.0000  0.0000  0.0000  0.0000  0.0000  0.0000  0.0000  0.0000  0.0000  0.0000  0.0000  0.0000  0.0000  0.0000  0.0000  0.0000  0.0000
     5    81  0.0000  0.0000  0.0000  0.0000  0.0000  0.0000  0.0000  0.0000  0.0000  0.0000  0.0000  0.0000  0.0000  0.0000  0.0000  0.0000  0.0000  0.0000  0.0000  0.0000  0.0000
     5    82  0.0000  0.0000  0.0000  0.0000  0.0000  0.0000  0.0000  0.0000  0.0000  0.0000  0.0000  0.0000  0.0000  0.0000  0.0000  0.0000  0.0000  0.0000  0.0000  0.0000  0.0000
     5    83  0.0000  0.0000  0.0000  0.0000  0.0000  0.0000  0.0000  0.0000  0.0000  0.0000  0.0000  0.0000  0.0000  0.0000  0.0000  0.0000  0.0000  0.0000  0.0000  0.0000  0.0000
     5    84  0.0000  0.0000  0.0000  0.0000  0.0000  0.0000  0.0000  0.0000  0.0000  0.0000  0.0000  0.0000  0.0000  0.0000  0.0000  0.0000  0.0000  0.0000  0.0000  0.0000  0.0000
     5    85  0.0000  0.0000  0.0000  0.0000  0.0000  0.0000  0.0000  0.0000  0.0000  0.0000  0.0000  0.0000  0.0000  0.0000  0.0000  0.0000  0.0000  0.0000  0.0000  0.0000  0.0000
     5    86  0.0000  0.0000  0.0000  0.0000  0.0000  0.0000  0.0000  0.0000  0.0000  0.0000  0.0000  0.0000  0.0000  0.0000  0.0000  0.0000  0.0000  0.0000  0.0000  0.0000  0.0000
     5    87  0.0000  0.0000  0.0000  0.0000  0.0000  0.0000  0.0000  0.0000  0.0000  0.0000  0.0000  0.0000  0.0000  0.0000  0.0000  0.0000  0.0000  0.0000  0.0000  0.0000  0.0000
     5    88  0.0000  0.0000  0.0000  0.0000  0.0000  0.0000  0.0000  0.0000  0.0000  0.0000  0.0000  0.0000  0.0000  0.0000  0.0000  0.0000  0.0000  0.0000  0.0000  0.0000  0.0000
     5    89  0.0000  0.0000  0.0000  0.0000  0.0000  0.0000  0.0000  0.0000  0.0000  0.0000  0.0000  0.0000  0.0000  0.0000  0.0000  0.0000  0.0000  0.0000  0.0000  0.0000  0.0000
     5    90  0.0000  0.0000  0.0000  0.0000  0.0000  0.0000  0.0000  0.0000  0.0000  0.0000  0.0000  0.0000  0.0000  0.0000  0.0000  0.0000  0.0000  0.0000  0.0000  0.0000  0.0000
     5    91  0.0000  0.0000  0.0000  0.0000  0.0000  0.0000  0.0000  0.0000  0.0000  0.0000  0.0000  0.0000  0.0000  0.0000  0.0000  0.0000  0.0000  0.0000  0.0000  0.0000  0.0000
     5    92  0.0000  0.0000  0.0000  0.0000  0.0000  0.0000  0.0000  0.0000  0.0000  0.0000  0.0000  0.0000  0.0000  0.0000  0.0000  0.0000  0.0000  0.0000  0.0000  0.0000  0.0000
     5    93  0.0000  0.0000  0.0000  0.0000  0.0000  0.0000  0.0000  0.0000  0.0000  0.0000  0.0000  0.0000  0.0000  0.0000  0.0000  0.0000  0.0000  0.0000  0.0000  0.0000  0.0000
     5    94  0.0000  0.0000  0.0000  0.0000  0.0000  0.0000  0.0000  0.0000  0.0000  0.0000  0.0000  0.0000  0.0000  0.0000  0.0000  0.0000  0.0000  0.0000  0.0000  0.0000  0.0000
     5    95  0.0000  0.0000  0.0000  0.0000  0.0000  0.0000  0.0000  0.0000  0.0000  0.0000  0.0000  0.0000  0.0000  0.0000  0.0000  0.0000  0.0000  0.0000  0.0000  0.0000  0.0000
     5    96  0.0000  0.0000  0.0000  0.0000  0.0000  0.0000  0.0000  0.0000  0.0000  0.0000  0.0000  0.0000  0.0000  0.0000  0.0000  0.0000  0.0000  0.0000  0.0000  0.0000  0.0000
     5    97  0.0000  0.0000  0.0000  0.0000  0.0000  0.0000  0.0000  0.0000  0.0000  0.0000  0.0000  0.0000  0.0000  0.0000  0.0000  0.0000  0.0000  0.0000  0.0000  0.0000  0.0000
     5    98  0.0000  0.0000  0.0000  0.0000  0.0000  0.0000  0.0000  0.0000  0.0000  0.0000  0.0000  0.0000  0.0000  0.0000  0.0000  0.0000  0.0000  0.0000  0.0000  0.0000  0.0000
     5    99  0.0000  0.0000  0.0000  0.0000  0.0000  0.0000  0.0000  0.0000  0.0000  0.0000  0.0000  0.0000  0.0000  0.0000  0.0000  0.0000  0.0000  0.0000  0.0000  0.0000  0.0000
     5   100  0.0000  0.0000  0.0000  0.0000  0.0000  0.0000  0.0000  0.0000  0.0000  0.0000  0.0000  0.0000  0.0000  0.0000  0.0000  0.0000  0.0000  0.0000  0.0000  0.0000  0.0000
     6     0  0.0150  0.0611  0.2105  0.3096  0.7281  0.9064  0.0526  0.2089  0.3085  0.7159  0.9162  0.2052  0.3107  0.7191  0.9193  0.3070  0.7124  0.9126  0.6895  0.8678  0.5156
     6     1  0.5278  0.6875  1.0000  1.0000  1.0000  1.0000  0.2083  0.3036  0.3571  0.3571  0.3571  0.0972  0.1111  0.1111  0.1111  0.0383  0.0383  0.0383  0.0278  0.0278  0.0071
     6     2  0.8500  1.0000  1.0000  0.8875  1.0000  1.0000  0.3810  0.4286  0.4286  0.4286  0.4286  0.1296  0.1343  0.1481  0.1481  0.0347  0.0383  0.0383  0.0247  0.0247  0.0071
     6     3  0.4806  1.0000  0.8667  0.8222  1.0000  1.0000  0.2937  0.3750  0.3175  0.3988  0.4286  0.0988  0.1008  0.1111  0.1111  0.0287  0.0347  0.0383  0.0195  0.0216  0.0063
     6     4  0.8125  0.6458  0.8750  0.7500  0.8125  0.8750  0.2560  0.3214  0.3333  0.3750  0.3750  0.1034  0.0926  0.1111  0.0972  0.0255  0.0299  0.0299  0.0216  0.0195  0.0057
     6     5  0.8313  0.4750  0.7750  0.5875  0.6875  0.8875  0.2143  0.3036  0.2411  0.2857  0.3125  0.0833  0.0741  0.1019  0.0972  0.0251  0.0287  0.0287  0.0170  0.0162  0.0057
     6     6  0.5833  0.2813  0.7500  0.5417  0.8125  0.6875  0.1220  0.2540  0.1746  0.2857  0.2083  0.0741  0.0424  0.0556  0.0532  0.0207  0.0271  0.0223  0.0141  0.0131  0.0043
     6     7  0.6458  0.1905  0.7083  0.3333  0.8750  0.7083  0.0778  0.1786  0.1508  0.1935  0.2143  0.0170  0.0231  0.0172  0.0370  0.0101  0.0235  0.0223  0.0100  0.0093  0.0041
     6     8  0.1296  0.0370  0.5000  0.2222  0.2222  0.2222  0.0417  0.1607  0.0764  0.1131  0.1567  0.0324  0.0139  0.0262  0.0154  0.0136  0.0167  0.0191  0.0080  0.0067  0.0020
     6     9  0.1542  0.1900  0.7750  0.4500  0.5875  0.7750  0.0190  0.1905  0.1032  0.1905  0.1310  0.0148  0.0136  0.0111  0.0111  0.0175  0.0299  0.0227  0.0123  0.0082  0.0035
     6    10  0.3688  0.0938  0.8875  0.8500  0.6625  0.5875  0.0293  0.1667  0.1548  0.1250  0.0823  0.0147  0.0095  0.0108  0.0147  0.0255  0.0239  0.0207  0.0139  0.0104  0.0026
     6    11  0.3450  0.0317  0.4778  1.0000  0.6583  0.7917  0.0136  0.1476  0.1607  0.1643  0.1786  0.0126  0.0185  0.0141  0.0141  0.0207  0.0191  0.0191  0.0193  0.0193  0.0041
     6    12  0.0536  0.1296  0.1627  0.3810  0.0833  0.2619  0.0020  0.1429  0.0893  0.0268  0.1027  0.0031  0.0082  0.0082  0.0185  0.0141  0.0067  0.0146  0.0098  0.0131  0.0026
     6    13  0.0536  0.0000  0.1250  0.0573  0.1875  0.2500  0.0000  0.0714  0.0488  0.0204  0.0136  0.0000  0.0000  0.0000  0.0000  0.0105  0.0032  0.0056  0.0017  0.0037  0.0007
     6    14  0.0238  0.0000  0.1825  0.2619  0.5000  0.1032  0.0000  0.0185  0.0714  0.0053  0.0714  0.0000  0.0000  0.0000  0.0000  0.0068  0.0032  0.0035  0.0059  0.0111  0.0008
     6    15  0.0000  0.0000  0.3333  0.3958  0.0312  0.2569  0.0000  0.0000  0.0000  0.0000  0.0000  0.0000  0.0000  0.0000  0.0000  0.0055  0.0009  0.0036  0.0012  0.0069  0.0002
     6    16  0.0000  0.0000  0.1845  0.6250  0.0238  0.2381  0.0000  0.0000  0.0000  0.0000  0.0000  0.0000  0.0000  0.0000  0.0000  0.0084  0.0004  0.0037  0.0008  0.0079  0.0002
     6    17  0.0000  0.0000  0.2222  0.2222  0.2222  0.2222  0.0000  0.0000  0.0000  0.0000  0.0000  0.0000  0.0000  0.0000  0.0000  0.0048  0.0008  0.0022  0.0012  0.0071  0.0008
     6    18  0.0000  0.0000  0.0938  0.2917  0.5000  0.1250  0.0000  0.0000  0.0000  0.0000  0.0000  0.0000  0.0000  0.0000  0.0000  0.0029  0.0009  0.0026  0.0018  0.0052  0.0002
     6    19  0.0000  0.0000  0.0312  0.1250  0.5000  0.0536  0.0000  0.0000  0.0000  0.0000  0.0000  0.0000  0.0000  0.0000  0.0000  0.0035  0.0003  0.0018  0.0008  0.0009  0.0001
     6    20  0.0000  0.0000  0.2049  0.2222  0.0052  0.0370  0.0000  0.0000  0.0000  0.0000  0.0000  0.0000  0.0000  0.0000  0.0000  0.0018  0.0005  0.0012  0.0008  0.0008  0.0000
     6    21  0.0000  0.0000  0.0040  0.1825  0.0238  0.0238  0.0000  0.0000  0.0000  0.0000  0.0000  0.0000  0.0000  0.0000  0.0000  0.0021  0.0004  0.0004  0.0002  0.0002  0.0000
     6    22  0.0000  0.0000  0.1167  0.1250  0.0357  0.0000  0.0000  0.0000  0.0000  0.0000  0.0000  0.0000  0.0000  0.0000  0.0000  0.0008  0.0017  0.0000  0.0003  0.0000  0.0000
     6    23  0.0000  0.0000  0.3479  0.1342  0.0357  0.0000  0.0000  0.0000  0.0000  0.0000  0.0000  0.0000  0.0000  0.0000  0.0000  0.0011  0.0000  0.0000  0.0006  0.0000  0.0000
     6    24  0.0000  0.0000  0.1429  0.0317  0.0536  0.0000  0.0000  0.0000  0.0000  0.0000  0.0000  0.0000  0.0000  0.0000  0.0000  0.0019  0.0008  0.0000  0.0006  0.0000  0.0000
     6    25  0.0000  0.0000  0.1944  0.1875  0.1296  0.0000  0.0000  0.0000  0.0000  0.0000  0.0000  0.0000  0.0000  0.0000  0.0000  0.0017  0.0008  0.0000  0.0014  0.0000  0.0000
     6    26  0.0000  0.0000  0.1750  0.0069  0.1296  0.0000  0.0000  0.0000  0.0000  0.0000  0.0000  0.0000  0.0000  0.0000  0.0000  0.0008  0.0008  0.0000  0.0002  0.0000  0.0000
     6    27  0.0000  0.0000  0.5125  0.2200  0.1250  0.0000  0.0000  0.0000  0.0000  0.0000  0.0000  0.0000  0.0000  0.0000  0.0000  0.0017  0.0008  0.0000  0.0018  0.0000  0.0000
     6    28  0.0000  0.0000  0.5000  0.0833  0.0833  0.0000  0.0000  0.0000  0.0000  0.0000  0.0000  0.0000  0.0000  0.0000  0.0000  0.0003  0.0018  0.0000  0.0000  0.0000  0.0000
     6    29  0.0000  0.0000  0.2917  0.1944  0.0667  0.0000  0.0000  0.0000  0.0000  0.0000  0.0000  0.0000  0.0000  0.0000  0.0000  0.0005  0.0012  0.0000  0.0019  0.0000  0.0000
     6    30  0.0000  0.0000  0.2917  0.1094  0.7188  0.0000  0.0000  0.0000  0.0000  0.0000  0.0000  0.0000  0.0000  0.0000  0.0000  0.0008  0.0018  0.0000  0.0012  0.0000  0.0000
     6    31  0.0000  0.0000  0.1875  0.2917  0.1958  0.0000  0.0000  0.0000  0.0000  0.0000  0.0000  0.0000  0.0000  0.0000  0.0000  0.0010  0.0014  0.0000  0.0012  0.0000  0.0000
     6    32  0.0000  0.0000  0.3444  0.1939  0.2300  0.0000  0.0000  0.0000  0.0000  0.0000  0.0000  0.0000  0.0000  0.0000  0.0000  0.0011  0.0033  0.0000  0.0017  0.0000  0.0000
     6    33  0.0000  0.0000  0.5612  0.2175  0.0600  0.0000  0.0000  0.0000  0.0000  0.0000  0.0000  0.0000  0.0000  0.0000  0.0000  0.0021  0.0006  0.0000  0.0008  0.0000  0.0000
     6    34  0.0000  0.0000  0.2429  0.5333  0.0675  0.0000  0.0000  0.0000  0.0000  0.0000  0.0000  0.0000  0.0000  0.0000  0.0000  0.0038  0.0021  0.0000  0.0009  0.0000  0.0000
     6    35  0.0000  0.0000  0.1696  0.1637  0.1250  0.0000  0.0000  0.0000  0.0000  0.0000  0.0000  0.0000  0.0000  0.0000  0.0000  0.0072  0.0030  0.0000  0.0019  0.0000  0.0000
     6    36  0.0000  0.0000  0.1939  0.3250  0.2000  0.0000  0.0000  0.0000  0.0000  0.0000  0.0000  0.0000  0.0000  0.0000  0.0000  0.0043  0.0034  0.0000  0.0018  0.0000  0.0000
     6    37  0.0000  0.0000  0.1857  0.3214  0.0571  0.0000  0.0000  0.0000  0.0000  0.0000  0.0000  0.0000  0.0000  0.0000  0.0000  0.0035  0.0006  0.0000  0.0009  0.0000  0.0000
     6    38  0.0000  0.0000  0.3667  0.0417  0.3556  0.0000  0.0000  0.0000  0.0000  0.0000  0.0000  0.0000  0.0000  0.0000  0.0000  0.0020  0.0016  0.0000  0.0017  0.0000  0.0000
     6    39  0.0000  0.0000  0.1111  0.1175  0.0675  0.0000  0.0000  0.0000  0.0000  0.0000  0.0000  0.0000  0.0000  0.0000  0.0000  0.0009  0.0004  0.0000  0.0017  0.0000  0.0000
     6    40  0.0000  0.0000  0.2250  0.1389  0.3924  0.0000  0.0000  0.0000  0.0000  0.0000  0.0000  0.0000  0.0000  0.0000  0.0000  0.0004  0.0012  0.0000  0.0027  0.0000  0.0000
     6    41  0.0000  0.0000  0.0556  0.0370  0.0833  0.0000  0.0000  0.0000  0.0000  0.0000  0.0000  0.0000  0.0000  0.0000  0.0000  0.0021  0.0015  0.0000  0.0016  0.0000  0.0000
     6    42  0.0000  0.0000  0.0635  0.0635  0.1250  0.0000  0.0000  0.0000  0.0000  0.0000  0.0000  0.0000  0.0000  0.0000  0.0000  0.0009  0.0031  0.0000  0.0001  0.0000  0.0000
     6    43  0.0000  0.0000  0.0062  0.1296  0.0833  0.0000  0.0000  0.0000  0.0000  0.0000  0.0000  0.0000  0.0000  0.0000  0.0000  0.0005  0.0004  0.0000  0.0006  0.0000  0.0000
     6    44  0.0000  0.0000  0.0833  0.2300  0.2675  0.0000  0.0000  0.0000  0.0000  0.0000  0.0000  0.0000  0.0000  0.0000  0.0000  0.0021  0.0005  0.0000  0.0004  0.0000  0.0000
     6    45  0.0000  0.0000  0.2222  0.2778  0.5111  0.0000  0.0000  0.0000  0.0000  0.0000  0.0000  0.0000  0.0000  0.0000  0.0000  0.0035  0.0011  0.0000  0.0004  0.0000  0.0000
     6    46  0.0000  0.0000  0.1429  0.3333  0.5000  0.0000  0.0000  0.0000  0.0000  0.0000  0.0000  0.0000  0.0000  0.0000  0.0000  0.0003  0.0005  0.0000  0.0008  0.0000  0.0000
     6    47  0.0000  0.0000  0.1250  0.0600  0.2143  0.0000  0.0000  0.0000  0.0000  0.0000  0.0000  0.0000  0.0000  0.0000  0.0000  0.0018  0.0005  0.0000  0.0008  0.0000  0.0000
     6    48  0.0000  0.0000  0.0000  0.1267  0.0317  0.0000  0.0000  0.0000  0.0000  0.0000  0.0000  0.0000  0.0000  0.0000  0.0000  0.0000  0.0000  0.0000  0.0001  0.0000  0.0000
     6    49  0.0000  0.0000  0.0000  0.1000  0.2600  0.0000  0.0000  0.0000  0.0000  0.0000  0.0000  0.0000  0.0000  0.0000  0.0000  0.0000  0.0000  0.0000  0.0013  0.0000  0.0000
     6    50  0.0000  0.0000  0.0000  0.2750  0.0833  0.0000  0.0000  0.0000  0.0000  0.0000  0.0000  0.0000  0.0000  0.0000  0.0000  0.0000  0.0000  0.0000  0.0008  0.0000  0.0000
     6    51  0.0000  0.0000  0.0000  0.1875  0.0370  0.0000  0.0000  0.0000  0.0000  0.0000  0.0000  0.0000  0.0000  0.0000  0.0000  0.0000  0.0000  0.0000  0.0005  0.0000  0.0000
     6    52  0.0000  0.0000  0.0000  0.1089  0.0000  0.0000  0.0000  0.0000  0.0000  0.0000  0.0000  0.0000  0.0000  0.0000  0.0000  0.0000  0.0000  0.0000  0.0000  0.0000  0.0000
     6    53  0.0000  0.0000  0.0000  0.1111  0.0000  0.0000  0.0000  0.0000  0.0000  0.0000  0.0000  0.0000  0.0000  0.0000  0.0000  0.0000  0.0000  0.0000  0.0000  0.0000  0.0000
     6    54  0.0000  0.0000  0.0000  0.0833  0.0000  0.0000  0.0000  0.0000  0.0000  0.0000  0.0000  0.0000  0.0000  0.0000  0.0000  0.0000  0.0000  0.0000  0.0000  0.0000  0.0000
     6    55  0.0000  0.0000  0.0000  0.1296  0.0000  0.0000  0.0000  0.0000  0.0000  0.0000  0.0000  0.0000  0.0000  0.0000  0.0000  0.0000  0.0000  0.0000  0.0000  0.0000  0.0000
     6    56  0.0000  0.0000  0.0000  0.0833  0.0000  0.0000  0.0000  0.0000  0.0000  0.0000  0.0000  0.0000  0.0000  0.0000  0.0000  0.0000  0.0000  0.0000  0.0000  0.0000  0.0000
     6    57  0.0000  0.0000  0.0000  0.0000  0.0000  0.0000  0.0000  0.0000  0.0000  0.0000  0.0000  0.0000  0.0000  0.0000  0.0000  0.0000  0.0000  0.0000  0.0000  0.0000  0.0000
     6    58  0.0000  0.0000  0.0000  0.0000  0.0000  0.0000  0.0000  0.0000  0.0000  0.0000  0.0000  0.0000  0.0000  0.0000  0.0000  0.0000  0.0000  0.0000  0.0000  0.0000  0.0000
     6    59  0.0000  0.0000  0.0000  0.0000  0.0000  0.0000  0.0000  0.0000  0.0000  0.0000  0.0000  0.0000  0.0000  0.0000  0.0000  0.0000  0.0000  0.0000  0.0000  0.0000  0.0000
     6    60  0.0000  0.0000  0.0000  0.0000  0.0000  0.0000  0.0000  0.0000  0.0000  0.0000  0.0000  0.0000  0.0000  0.0000  0.0000  0.0000  0.0000  0.0000  0.0000  0.0000  0.0000
     6    61  0.0000  0.0000  0.0000  0.0000  0.0000  0.0000  0.0000  0.0000  0.0000  0.0000  0.0000  0.0000  0.0000  0.0000  0.0000  0.0000  0.0000  0.0000  0.0000  0.0000  0.0000
     6    62  0.0000  0.0000  0.0000  0.0000  0.0000  0.0000  0.0000  0.0000  0.0000  0.0000  0.0000  0.0000  0.0000  0.0000  0.0000  0.0000  0.0000  0.0000  0.0000  0.0000  0.0000
     6    63  0.0000  0.0000  0.0000  0.0000  0.0000  0.0000  0.0000  0.0000  0.0000  0.0000  0.0000  0.0000  0.0000  0.0000  0.0000  0.0000  0.0000  0.0000  0.0000  0.0000  0.0000
     6    64  0.0000  0.0000  0.0000  0.0000  0.0000  0.0000  0.0000  0.0000  0.0000  0.0000  0.0000  0.0000  0.0000  0.0000  0.0000  0.0000  0.0000  0.0000  0.0000  0.0000  0.0000
     6    65  0.0000  0.0000  0.0000  0.0000  0.0000  0.0000  0.0000  0.0000  0.0000  0.0000  0.0000  0.0000  0.0000  0.0000  0.0000  0.0000  0.0000  0.0000  0.0000  0.0000  0.0000
     6    66  0.0000  0.0000  0.0000  0.0000  0.0000  0.0000  0.0000  0.0000  0.0000  0.0000  0.0000  0.0000  0.0000  0.0000  0.0000  0.0000  0.0000  0.0000  0.0000  0.0000  0.0000
     6    67  0.0000  0.0000  0.0000  0.0000  0.0000  0.0000  0.0000  0.0000  0.0000  0.0000  0.0000  0.0000  0.0000  0.0000  0.0000  0.0000  0.0000  0.0000  0.0000  0.0000  0.0000
     6    68  0.0000  0.0000  0.0000  0.0000  0.0000  0.0000  0.0000  0.0000  0.0000  0.0000  0.0000  0.0000  0.0000  0.0000  0.0000  0.0000  0.0000  0.0000  0.0000  0.0000  0.0000
     6    69  0.0000  0.0000  0.0000  0.0000  0.0000  0.0000  0.0000  0.0000  0.0000  0.0000  0.0000  0.0000  0.0000  0.0000  0.0000  0.0000  0.0000  0.0000  0.0000  0.0000  0.0000
     6    70  0.0000  0.0000  0.0000  0.0000  0.0000  0.0000  0.0000  0.0000  0.0000  0.0000  0.0000  0.0000  0.0000  0.0000  0.0000  0.0000  0.0000  0.0000  0.0000  0.0000  0.0000
     6    71  0.0000  0.0000  0.0000  0.0000  0.0000  0.0000  0.0000  0.0000  0.0000  0.0000  0.0000  0.0000  0.0000  0.0000  0.0000  0.0000  0.0000  0.0000  0.0000  0.0000  0.0000
     6    72  0.0000  0.0000  0.0000  0.0000  0.0000  0.0000  0.0000  0.0000  0.0000  0.0000  0.0000  0.0000  0.0000  0.0000  0.0000  0.0000  0.0000  0.0000  0.0000  0.0000  0.0000
     6    73  0.0000  0.0000  0.0000  0.0000  0.0000  0.0000  0.0000  0.0000  0.0000  0.0000  0.0000  0.0000  0.0000  0.0000  0.0000  0.0000  0.0000  0.0000  0.0000  0.0000  0.0000
     6    74  0.0000  0.0000  0.0000  0.0000  0.0000  0.0000  0.0000  0.0000  0.0000  0.0000  0.0000  0.0000  0.0000  0.0000  0.0000  0.0000  0.0000  0.0000  0.0000  0.0000  0.0000
     6    75  0.0000  0.0000  0.0000  0.0000  0.0000  0.0000  0.0000  0.0000  0.0000  0.0000  0.0000  0.0000  0.0000  0.0000  0.0000  0.0000  0.0000  0.0000  0.0000  0.0000  0.0000
     6    76  0.0000  0.0000  0.0000  0.0000  0.0000  0.0000  0.0000  0.0000  0.0000  0.0000  0.0000  0.0000  0.0000  0.0000  0.0000  0.0000  0.0000  0.0000  0.0000  0.0000  0.0000
     6    77  0.0000  0.0000  0.0000  0.0000  0.0000  0.0000  0.0000  0.0000  0.0000  0.0000  0.0000  0.0000  0.0000  0.0000  0.0000  0.0000  0.0000  0.0000  0.0000  0.0000  0.0000
     6    78  0.0000  0.0000  0.0000  0.0000  0.0000  0.0000  0.0000  0.0000  0.0000  0.0000  0.0000  0.0000  0.0000  0.0000  0.0000  0.0000  0.0000  0.0000  0.0000  0.0000  0.0000
     6    79  0.0000  0.0000  0.0000  0.0000  0.0000  0.0000  0.0000  0.0000  0.0000  0.0000  0.0000  0.0000  0.0000  0.0000  0.0000  0.0000  0.0000  0.0000  0.0000  0.0000  0.0000
     6    80  0.0000  0.0000  0.0000  0.0000  0.0000  0.0000  0.0000  0.0000  0.0000  0.0000  0.0000  0.0000  0.0000  0.0000  0.0000  0.0000  0.0000  0.0000  0.0000  0.0000  0.0000
     6    81  0.0000  0.0000  0.0000  0.0000  0.0000  0.0000  0.0000  0.0000  0.0000  0.0000  0.0000  0.0000  0.0000  0.0000  0.0000  0.0000  0.0000  0.0000  0.0000  0.0000  0.0000
     6    82  0.0000  0.0000  0.0000  0.0000  0.0000  0.0000  0.0000  0.0000  0.0000  0.0000  0.0000  0.0000  0.0000  0.0000  0.0000  0.0000  0.0000  0.0000  0.0000  0.0000  0.0000
     6    83  0.0000  0.0000  0.0000  0.0000  0.0000  0.0000  0.0000  0.0000  0.0000  0.0000  0.0000  0.0000  0.0000  0.0000  0.0000  0.0000  0.0000  0.0000  0.0000  0.0000  0.0000
     6    84  0.0000  0.0000  0.0000  0.0000  0.0000  0.0000  0.0000  0.0000  0.0000  0.0000  0.0000  0.0000  0.0000  0.0000  0.0000  0.0000  0.0000  0.0000  0.0000  0.0000  0.0000
     6    85  0.0000  0.0000  0.0000  0.0000  0.0000  0.0000  0.0000  0.0000  0.0000  0.0000  0.0000  0.0000  0.0000  0.0000  0.0000  0.0000  0.0000  0.0000  0.0000  0.0000  0.0000
     6    86  0.0000  0.0000  0.0000  0.0000  0.0000  0.0000  0.0000  0.0000  0.0000  0.0000  0.0000  0.0000  0.0000  0.0000  0.0000  0.0000  0.0000  0.0000  0.0000  0.0000  0.0000
     6    87  0.0000  0.0000  0.0000  0.0000  0.0000  0.0000  0.0000  0.0000  0.0000  0.0000  0.0000  0.0000  0.0000  0.0000  0.0000  0.0000  0.0000  0.0000  0.0000  0.0000  0.0000
     6    88  0.0000  0.0000  0.0000  0.0000  0.0000  0.0000  0.0000  0.0000  0.0000  0.0000  0.0000  0.0000  0.0000  0.0000  0.0000  0.0000  0.0000  0.0000  0.0000  0.0000  0.0000
     6    89  0.0000  0.0000  0.0000  0.0000  0.0000  0.0000  0.0000  0.0000  0.0000  0.0000  0.0000  0.0000  0.0000  0.0000  0.0000  0.0000  0.0000  0.0000  0.0000  0.0000  0.0000
     6    90  0.0000  0.0000  0.0000  0.0000  0.0000  0.0000  0.0000  0.0000  0.0000  0.0000  0.0000  0.0000  0.0000  0.0000  0.0000  0.0000  0.0000  0.0000  0.0000  0.0000  0.0000
     6    91  0.0000  0.0000  0.0000  0.0000  0.0000  0.0000  0.0000  0.0000  0.0000  0.0000  0.0000  0.0000  0.0000  0.0000  0.0000  0.0000  0.0000  0.0000  0.0000  0.0000  0.0000
     6    92  0.0000  0.0000  0.0000  0.0000  0.0000  0.0000  0.0000  0.0000  0.0000  0.0000  0.0000  0.0000  0.0000  0.0000  0.0000  0.0000  0.0000  0.0000  0.0000  0.0000  0.0000
     6    93  0.0000  0.0000  0.0000  0.0000  0.0000  0.0000  0.0000  0.0000  0.0000  0.0000  0.0000  0.0000  0.0000  0.0000  0.0000  0.0000  0.0000  0.0000  0.0000  0.0000  0.0000
     6    94  0.0000  0.0000  0.0000  0.0000  0.0000  0.0000  0.0000  0.0000  0.0000  0.0000  0.0000  0.0000  0.0000  0.0000  0.0000  0.0000  0.0000  0.0000  0.0000  0.0000  0.0000
     6    95  0.0000  0.0000  0.0000  0.0000  0.0000  0.0000  0.0000  0.0000  0.0000  0.0000  0.0000  0.0000  0.0000  0.0000  0.0000  0.0000  0.0000  0.0000  0.0000  0.0000  0.0000
     6    96  0.0000  0.0000  0.0000  0.0000  0.0000  0.0000  0.0000  0.0000  0.0000  0.0000  0.0000  0.0000  0.0000  0.0000  0.0000  0.0000  0.0000  0.0000  0.0000  0.0000  0.0000
     6    97  0.0000  0.0000  0.0000  0.0000  0.0000  0.0000  0.0000  0.0000  0.0000  0.0000  0.0000  0.0000  0.0000  0.0000  0.0000  0.0000  0.0000  0.0000  0.0000  0.0000  0.0000
     6    98  0.0000  0.0000  0.0000  0.0000  0.0000  0.0000  0.0000  0.0000  0.0000  0.0000  0.0000  0.0000  0.0000  0.0000  0.0000  0.0000  0.0000  0.0000  0.0000  0.0000  0.0000
     6    99  0.0000  0.0000  0.0000  0.0000  0.0000  0.0000  0.0000  0.0000  0.0000  0.0000  0.0000  0.0000  0.0000  0.0000  0.0000  0.0000  0.0000  0.0000  0.0000  0.0000  0.0000
     6   100  0.0000  0.0000  0.0000  0.0000  0.0000  0.0000  0.0000  0.0000  0.0000  0.0000  0.0000  0.0000  0.0000  0.0000  0.0000  0.0000  0.0000  0.0000  0.0000  0.0000  0.0000
     7     0  0.0150  0.0611  0.2105  0.3096  0.7281  0.9064  0.0526  0.2089  0.3085  0.7159  0.9162  0.2052  0.3107  0.7191  0.9193  0.3070  0.7124  0.9126  0.6895  0.8678  0.5156
     7     1  0.7917  1.0000  0.8250  0.8667  1.0000  1.0000  0.5000  0.4643  0.4464  0.5000  0.5000  0.1481  0.1481  0.1667  0.1667  0.0335  0.0383  0.0383  0.0247  0.0247  0.0071
     7     2  0.5000  0.5000  0.5000  0.5000  0.5000  0.5000  0.4286  0.4286  0.4286  0.3175  0.4286  0.1667  0.1667  0.1296  0.1667  0.0431  0.0335  0.0431  0.0216  0.0278  0.0055
     7     3  0.7000  1.0000  0.8750  0.8750  0.8750  1.0000  0.2524  0.3571  0.3143  0.3143  0.2857  0.1111  0.1111  0.1111  0.1296  0.0347  0.0347  0.0335  0.0247  0.0216  0.0055
     7     4  0.5408  0.7143  0.7857  1.0000  0.7143  0.4583  0.1020  0.1429  0.1429  0.1020  0.0714  0.0648  0.1111  0.0972  0.0802  0.0203  0.0219  0.0191  0.0185  0.0154  0.0034
     7     5  0.0536  0.5000  0.5000  0.5000  0.2917  0.5000  0.1735  0.2143  0.1327  0.0578  0.1327  0.1111  0.0833  0.0679  0.1019  0.0251  0.0207  0.0299  0.0103  0.0139  0.0031
     7     6  0.0703  0.5000  0.2656  0.5000  0.1250  0.5000  0.0714  0.0268  0.0491  0.0179  0.0491  0.0648  0.0849  0.0174  0.0849  0.0161  0.0063  0.0161  0.0042  0.0162  0.0009
     7     7  0.0000  0.1667  0.1333  0.1667  0.1100  0.3500  0.0714  0.0119  0.0491  0.0022  0.0379  0.0370  0.0561  0.0162  0.0486  0.0106  0.0032  0.0128  0.0032  0.0120  0.0012
     7     8  0.1250  0.5312  0.3688  0.8875  0.1167  0.2175  0.0491  0.0082  0.0268  0.0417  0.0134  0.0289  0.0671  0.0162  0.0324  0.0094  0.0034  0.0059  0.0028  0.0074  0.0009
     7     9  0.0370  0.8125  0.1042  0.4792  0.2917  0.1667  0.0185  0.0119  0.0714  0.0020  0.0053  0.0266  0.0556  0.0214  0.0185  0.0057  0.0028  0.0026  0.0036  0.0033  0.0002
     7    10  0.0000  0.2000  0.0267  0.2333  0.1000  0.4000  0.0000  0.0000  0.0000  0.0000  0.0000  0.0065  0.0193  0.0214  0.0278  0.0045  0.0028  0.0066  0.0015  0.0065  0.0010
     7    11  0.0000  0.1181  0.1458  0.3611  0.1094  0.1181  0.0000  0.0000  0.0000  0.0000  0.0000  0.0321  0.0247  0.0231  0.0231  0.0082  0.0026  0.0086  0.0021  0.0027  0.0005
     7    12  0.0000  0.1825  0.1825  0.3413  0.1429  0.1825  0.0000  0.0000  0.0000  0.0000  0.0000  0.0206  0.0514  0.0231  0.0226  0.0106  0.0060  0.0048  0.0044  0.0065  0.0004
     7    13  0.0000  0.0833  0.0238  0.5000  0.0370  0.2222  0.0000  0.0000  0.0000  0.0000  0.0000  0.0132  0.0147  0.0239  0.0266  0.0006  0.0030  0.0035  0.0004  0.0030  0.0007
     7    14  0.0000  0.2222  0.0238  0.5000  0.0833  0.1296  0.0000  0.0000  0.0000  0.0000  0.0000  0.0097  0.0266  0.0157  0.0334  0.0005  0.0021  0.0017  0.0012  0.0021  0.0009
     7    15  0.0000  0.0833  0.0139  0.0238  0.1296  0.0556  0.0000  0.0000  0.0000  0.0000  0.0000  0.0098  0.0175  0.0324  0.0287  0.0005  0.0013  0.0009  0.0025  0.0036  0.0014
     7    16  0.0000  0.0833  0.0139  0.0556  0.0833  0.1296  0.0000  0.0000  0.0000  0.0000  0.0000  0.0370  0.0218  0.0336  0.0211  0.0012  0.0055  0.0033  0.0024  0.0007  0.0005
     7    17  0.0000  0.1032  0.0011  0.2143  0.1825  0.0536  0.0000  0.0000  0.0000  0.0000  0.0000  0.0038  0.0108  0.0242  0.0127  0.0003  0.0029  0.0005  0.0010  0.0008  0.0004
     7    18  0.0000  0.1181  0.0139  0.1111  0.2024  0.0069  0.0000  0.0000  0.0000  0.0000  0.0000  0.0044  0.0177  0.0185  0.0202  0.0032  0.0014  0.0001  0.0064  0.0019  0.0009
     7    19  0.0000  0.2619  0.0918  0.2619  0.1627  0.0635  0.0000  0.0000  0.0000  0.0000  0.0000  0.0185  0.0475  0.0324  0.0185  0.0014  0.0033  0.0014  0.0033  0.0013  0.0008
     7    20  0.0000  0.1250  0.0000  0.3438  0.7188  0.2031  0.0000  0.0000  0.0000  0.0000  0.0000  0.0000  0.0255  0.0128  0.0241  0.0000  0.0000  0.0000  0.0022  0.0022  0.0008
     7    21  0.0000  0.1429  0.0000  0.3413  0.0635  0.0635  0.0000  0.0000  0.0000  0.0000  0.0000  0.0000  0.0208  0.0139  0.0123  0.0000  0.0000  0.0000  0.0046  0.0041  0.0010
     7    22  0.0000  0.3214  0.0000  0.3413  0.0635  0.2143  0.0000  0.0000  0.0000  0.0000  0.0000  0.0000  0.0216  0.0069  0.0097  0.0000  0.0000  0.0000  0.0038  0.0025  0.0002
     7    23  0.0000  0.0000  0.0000  0.0000  0.0000  0.0000  0.0000  0.0000  0.0000  0.0000  0.0000  0.0000  0.0081  0.0296  0.0023  0.0000  0.0000  0.0000  0.0029  0.0028  0.0006
     7    24  0.0000  0.0000  0.0000  0.0000  0.0000  0.0000  0.0000  0.0000  0.0000  0.0000  0.0000  0.0000  0.0118  0.0259  0.0104  0.0000  0.0000  0.0000  0.0044  0.0020  0.0007
     7    25  0.0000  0.0000  0.0000  0.0000  0.0000  0.0000  0.0000  0.0000  0.0000  0.0000  0.0000  0.0000  0.0081  0.0162  0.0046  0.0000  0.0000  0.0000  0.0030  0.0017  0.0007
     7    26  0.0000  0.0000  0.0000  0.0000  0.0000  0.0000  0.0000  0.0000  0.0000  0.0000  0.0000  0.0000  0.0026  0.0262  0.0115  0.0000  0.0000  0.0000  0.0026  0.0015  0.0007
     7    27  0.0000  0.0000  0.0000  0.0000  0.0000  0.0000  0.0000  0.0000  0.0000  0.0000  0.0000  0.0000  0.0041  0.0108  0.0047  0.0000  0.0000  0.0000  0.0005  0.0003  0.0003
     7    28  0.0000  0.0000  0.0000  0.0000  0.0000  0.0000  0.0000  0.0000  0.0000  0.0000  0.0000  0.0000  0.0046  0.0185  0.0031  0.0000  0.0000  0.0000  0.0010  0.0014  0.0004
     7    29  0.0000  0.0000  0.0000  0.0000  0.0000  0.0000  0.0000  0.0000  0.0000  0.0000  0.0000  0.0000  0.0053  0.0185  0.0056  0.0000  0.0000  0.0000  0.0013  0.0000  0.0003
     7    30  0.0000  0.0000  0.0000  0.0000  0.0000  0.0000  0.0000  0.0000  0.0000  0.0000  0.0000  0.0000  0.0000  0.0000  0.0000  0.0000  0.0000  0.0000  0.0019  0.0017  0.0006
     7    31  0.0000  0.0000  0.0000  0.0000  0.0000  0.0000  0.0000  0.0000  0.0000  0.0000  0.0000  0.0000  0.0000  0.0000  0.0000  0.0000  0.0000  0.0000  0.0009  0.0003  0.0006
     7    32  0.0000  0.0000  0.0000  0.0000  0.0000  0.0000  0.0000  0.0000  0.0000  0.0000  0.0000  0.0000  0.0000  0.0000  0.0000  0.0000  0.0000  0.0000  0.0016  0.0011  0.0003
     7    33  0.0000  0.0000  0.0000  0.0000  0.0000  0.0000  0.0000  0.0000  0.0000  0.0000  0.0000  0.0000  0.0000  0.0000  0.0000  0.0000  0.0000  0.0000  0.0015  0.0013  0.0005
     7    34  0.0000  0.0000  0.0000  0.0000  0.0000  0.0000  0.0000  0.0000  0.0000  0.0000  0.0000  0.0000  0.0000  0.0000  0.0000  0.0000  0.0000  0.0000  0.0022  0.0043  0.0005
     7    35  0.0000  0.0000  0.0000  0.0000  0.0000  0.0000  0.0000  0.0000  0.0000  0.0000  0.0000  0.0000  0.0000  0.0000  0.0000  0.0000  0.0000  0.0000  0.0001  0.0005  0.0005
     7    36  0.0000  0.0000  0.0000  0.0000  0.0000  0.0000  0.0000  0.0000  0.0000  0.0000  0.0000  0.0000  0.0000  0.0000  0.0000  0.0000  0.0000  0.0000  0.0011  0.0015  0.0004
     7    37  0.0000  0.0000  0.0000  0.0000  0.0000  0.0000  0.0000  0.0000  0.0000  0.0000  0.0000  0.0000  0.0000  0.0000  0.0000  0.0000  0.0000  0.0000  0.0003  0.0002  0.0004
     7    38  0.0000  0.0000  0.0000  0.0000  0.0000  0.0000  0.0000  0.0000  0.0000  0.0000  0.0000  0.0000  0.0000  0.0000  0.0000  0.0000  0.0000  0.0000  0.0000  0.0000  0.0004
     7    39  0.0000  0.0000  0.0000  0.0000  0.0000  0.0000  0.0000  0.0000  0.0000  0.0000  0.0000  0.0000  0.0000  0.0000  0.0000  0.0000  0.0000  0.0000  0.0000  0.0000  0.0003
     7    40  0.0000  0.0000  0.0000  0.0000  0.0000  0.0000  0.0000  0.0000  0.0000  0.0000  0.0000  0.0000  0.0000  0.0000  0.0000  0.0000  0.0000  0.0000  0.0000  0.0000  0.0000
     7    41  0.0000  0.0000  0.0000  0.0000  0.0000  0.0000  0.0000  0.0000  0.0000  0.0000  0.0000  0.0000  0.0000  0.0000  0.0000  0.0000  0.0000  0.0000  0.0000  0.0000  0.0002
     7    42  0.0000  0.0000  0.0000  0.0000  0.0000  0.0000  0.0000  0.0000  0.0000  0.0000  0.0000  0.0000  0.0000  0.0000  0.0000  0.0000  0.0000  0.0000  0.0000  0.0000  0.0005
     7    43  0.0000  0.0000  0.0000  0.0000  0.0000  0.0000  0.0000  0.0000  0.0000  0.0000  0.0000  0.0000  0.0000  0.0000  0.0000  0.0000  0.0000  0.0000  0.0000  0.0000  0.0000
     7    44  0.0000  0.0000  0.0000  0.0000  0.0000  0.0000  0.0000  0.0000  0.0000  0.0000  0.0000  0.0000  0.0000  0.0000  0.0000  0.0000  0.0000  0.0000  0.0000  0.0000  0.0000
     7    45  0.0000  0.0000  0.0000  0.0000  0.0000  0.0000  0.0000  0.0000  0.0000  0.0000  0.0000  0.0000  0.0000  0.0000  0.0000  0.0000  0.0000  0.0000  0.0000  0.0000  0.0001
     7    46  0.0000  0.0000  0.0000  0.0000  0.0000  0.0000  0.0000  0.0000  0.0000  0.0000  0.0000  0.0000  0.0000  0.0000  0.0000  0.0000  0.0000  0.0000  0.0000  0.0000  0.0000
     7    47  0.0000  0.0000  0.0000  0.0000  0.0000  0.0000  0.0000  0.0000  0.0000  0.0000  0.0000  0.0000  0.0000  0.0000  0.0000  0.0000  0.0000  0.0000  0.0000  0.0000  0.0002
     7    48  0.0000  0.0000  0.0000  0.0000  0.0000  0.0000  0.0000  0.0000  0.0000  0.0000  0.0000  0.0000  0.0000  0.0000  0.0000  0.0000  0.0000  0.0000  0.0000  0.0000  0.0001
     7    49  0.0000  0.0000  0.0000  0.0000  0.0000  0.0000  0.0000  0.0000  0.0000  0.0000  0.0000  0.0000  0.0000  0.0000  0.0000  0.0000  0.0000  0.0000  0.0000  0.0000  0.0001
     7    50  0.0000  0.0000  0.0000  0.0000  0.0000  0.0000  0.0000  0.0000  0.0000  0.0000  0.0000  0.0000  0.0000  0.0000  0.0000  0.0000  0.0000  0.0000  0.0000  0.0000  0.0000
     7    51  0.0000  0.0000  0.0000  0.0000  0.0000  0.0000  0.0000  0.0000  0.0000  0.0000  0.0000  0.0000  0.0000  0.0000  0.0000  0.0000  0.0000  0.0000  0.0000  0.0000  0.0000
     7    52  0.0000  0.0000  0.0000  0.0000  0.0000  0.0000  0.0000  0.0000  0.0000  0.0000  0.0000  0.0000  0.0000  0.0000  0.0000  0.0000  0.0000  0.0000  0.0000  0.0000  0.0000
     7    53  0.0000  0.0000  0.0000  0.0000  0.0000  0.0000  0.0000  0.0000  0.0000  0.0000  0.0000  0.0000  0.0000  0.0000  0.0000  0.0000  0.0000  0.0000  0.0000  0.0000  0.0000
     7    54  0.0000  0.0000  0.0000  0.0000  0.0000  0.0000  0.0000  0.0000  0.0000  0.0000  0.0000  0.0000  0.0000  0.0000  0.0000  0.0000  0.0000  0.0000  0.0000  0.0000  0.0000
     7    55  0.0000  0.0000  0.0000  0.0000  0.0000  0.0000  0.0000  0.0000  0.0000  0.0000  0.0000  0.0000  0.0000  0.0000  0.0000  0.0000  0.0000  0.0000  0.0000  0.0000  0.0000
     7    56  0.0000  0.0000  0.0000  0.0000  0.0000  0.0000  0.0000  0.0000  0.0000  0.0000  0.0000  0.0000  0.0000  0.0000  0.0000  0.0000  0.0000  0.0000  0.0000  0.0000  0.0000
     7    57  0.0000  0.0000  0.0000  0.0000  0.0000  0.0000  0.0000  0.0000  0.0000  0.0000  0.0000  0.0000  0.0000  0.0000  0.0000  0.0000  0.0000  0.0000  0.0000  0.0000  0.0000
     7    58  0.0000  0.0000  0.0000  0.0000  0.0000  0.0000  0.0000  0.0000  0.0000  0.0000  0.0000  0.0000  0.0000  0.0000  0.0000  0.0000  0.0000  0.0000  0.0000  0.0000  0.0000
     7    59  0.0000  0.0000  0.0000  0.0000  0.0000  0.0000  0.0000  0.0000  0.0000  0.0000  0.0000  0.0000  0.0000  0.0000  0.0000  0.0000  0.0000  0.0000  0.0000  0.0000  0.0000
     7    60  0.0000  0.0000  0.0000  0.0000  0.0000  0.0000  0.0000  0.0000  0.0000  0.0000  0.0000  0.0000  0.0000  0.0000  0.0000  0.0000  0.0000  0.0000  0.0000  0.0000  0.0000
     7    61  0.0000  0.0000  0.0000  0.0000  0.0000  0.0000  0.0000  0.0000  0.0000  0.0000  0.0000  0.0000  0.0000  0.0000  0.0000  0.0000  0.0000  0.0000  0.0000  0.0000  0.0000
     7    62  0.0000  0.0000  0.0000  0.0000  0.0000  0.0000  0.0000  0.0000  0.0000  0.0000  0.0000  0.0000  0.0000  0.0000  0.0000  0.0000  0.0000  0.0000  0.0000  0.0000  0.0000
     7    63  0.0000  0.0000  0.0000  0.0000  0.0000  0.0000  0.0000  0.0000  0.0000  0.0000  0.0000  0.0000  0.0000  0.0000  0.0000  0.0000  0.0000  0.0000  0.0000  0.0000  0.0000
     7    64  0.0000  0.0000  0.0000  0.0000  0.0000  0.0000  0.0000  0.0000  0.0000  0.0000  0.0000  0.0000  0.0000  0.0000  0.0000  0.0000  0.0000  0.0000  0.0000  0.0000  0.0000
     7    65  0.0000  0.0000  0.0000  0.0000  0.0000  0.0000  0.0000  0.0000  0.0000  0.0000  0.0000  0.0000  0.0000  0.0000  0.0000  0.0000  0.0000  0.0000  0.0000  0.0000  0.0000
     7    66  0.0000  0.0000  0.0000  0.0000  0.0000  0.0000  0.0000  0.0000  0.0000  0.0000  0.0000  0.0000  0.0000  0.0000  0.0000  0.0000  0.0000  0.0000  0.0000  0.0000  0.0000
     7    67  0.0000  0.0000  0.0000  0.0000  0.0000  0.0000  0.0000  0.0000  0.0000  0.0000  0.0000  0.0000  0.0000  0.0000  0.0000  0.0000  0.0000  0.0000  0.0000  0.0000  0.0000
     7    68  0.0000  0.0000  0.0000  0.0000  0.0000  0.0000  0.0000  0.0000  0.0000  0.0000  0.0000  0.0000  0.0000  0.0000  0.0000  0.0000  0.0000  0.0000  0.0000  0.0000  0.0000
     7    69  0.0000  0.0000  0.0000  0.0000  0.0000  0.0000  0.0000  0.0000  0.0000  0.0000  0.0000  0.0000  0.0000  0.0000  0.0000  0.0000  0.0000  0.0000  0.0000  0.0000  0.0000
     7    70  0.0000  0.0000  0.0000  0.0000  0.0000  0.0000  0.0000  0.0000  0.0000  0.0000  0.0000  0.0000  0.0000  0.0000  0.0000  0.0000  0.0000  0.0000  0.0000  0.0000  0.0000
     7    71  0.0000  0.0000  0.0000  0.0000  0.0000  0.0000  0.0000  0.0000  0.0000  0.0000  0.0000  0.0000  0.0000  0.0000  0.0000  0.0000  0.0000  0.0000  0.0000  0.0000  0.0000
     7    72  0.0000  0.0000  0.0000  0.0000  0.0000  0.0000  0.0000  0.0000  0.0000  0.0000  0.0000  0.0000  0.0000  0.0000  0.0000  0.0000  0.0000  0.0000  0.0000  0.0000  0.0000
     7    73  0.0000  0.0000  0.0000  0.0000  0.0000  0.0000  0.0000  0.0000  0.0000  0.0000  0.0000  0.0000  0.0000  0.0000  0.0000  0.0000  0.0000  0.0000  0.0000  0.0000  0.0000
     7    74  0.0000  0.0000  0.0000  0.0000  0.0000  0.0000  0.0000  0.0000  0.0000  0.0000  0.0000  0.0000  0.0000  0.0000  0.0000  0.0000  0.0000  0.0000  0.0000  0.0000  0.0000
     7    75  0.0000  0.0000  0.0000  0.0000  0.0000  0.0000  0.0000  0.0000  0.0000  0.0000  0.0000  0.0000  0.0000  0.0000  0.0000  0.0000  0.0000  0.0000  0.0000  0.0000  0.0000
     7    76  0.0000  0.0000  0.0000  0.0000  0.0000  0.0000  0.0000  0.0000  0.0000  0.0000  0.0000  0.0000  0.0000  0.0000  0.0000  0.0000  0.0000  0.0000  0.0000  0.0000  0.0000
     7    77  0.0000  0.0000  0.0000  0.0000  0.0000  0.0000  0.0000  0.0000  0.0000  0.0000  0.0000  0.0000  0.0000  0.0000  0.0000  0.0000  0.0000  0.0000  0.0000  0.0000  0.0000
     7    78  0.0000  0.0000  0.0000  0.0000  0.0000  0.0000  0.0000  0.0000  0.0000  0.0000  0.0000  0.0000  0.0000  0.0000  0.0000  0.0000  0.0000  0.0000  0.0000  0.0000  0.0000
     7    79  0.0000  0.0000  0.0000  0.0000  0.0000  0.0000  0.0000  0.0000  0.0000  0.0000  0.0000  0.0000  0.0000  0.0000  0.0000  0.0000  0.0000  0.0000  0.0000  0.0000  0.0000
     7    80  0.0000  0.0000  0.0000  0.0000  0.0000  0.0000  0.0000  0.0000  0.0000  0.0000  0.0000  0.0000  0.0000  0.0000  0.0000  0.0000  0.0000  0.0000  0.0000  0.0000  0.0000
     7    81  0.0000  0.0000  0.0000  0.0000  0.0000  0.0000  0.0000  0.0000  0.0000  0.0000  0.0000  0.0000  0.0000  0.0000  0.0000  0.0000  0.0000  0.0000  0.0000  0.0000  0.0000
     7    82  0.0000  0.0000  0.0000  0.0000  0.0000  0.0000  0.0000  0.0000  0.0000  0.0000  0.0000  0.0000  0.0000  0.0000  0.0000  0.0000  0.0000  0.0000  0.0000  0.0000  0.0000
     7    83  0.0000  0.0000  0.0000  0.0000  0.0000  0.0000  0.0000  0.0000  0.0000  0.0000  0.0000  0.0000  0.0000  0.0000  0.0000  0.0000  0.0000  0.0000  0.0000  0.0000  0.0000
     7    84  0.0000  0.0000  0.0000  0.0000  0.0000  0.0000  0.0000  0.0000  0.0000  0.0000  0.0000  0.0000  0.0000  0.0000  0.0000  0.0000  0.0000  0.0000  0.0000  0.0000  0.0000
     7    85  0.0000  0.0000  0.0000  0.0000  0.0000  0.0000  0.0000  0.0000  0.0000  0.0000  0.0000  0.0000  0.0000  0.0000  0.0000  0.0000  0.0000  0.0000  0.0000  0.0000  0.0000
     7    86  0.0000  0.0000  0.0000  0.0000  0.0000  0.0000  0.0000  0.0000  0.0000  0.0000  0.0000  0.0000  0.0000  0.0000  0.0000  0.0000  0.0000  0.0000  0.0000  0.0000  0.0000
     7    87  0.0000  0.0000  0.0000  0.0000  0.0000  0.0000  0.0000  0.0000  0.0000  0.0000  0.0000  0.0000  0.0000  0.0000  0.0000  0.0000  0.0000  0.0000  0.0000  0.0000  0.0000
     7    88  0.0000  0.0000  0.0000  0.0000  0.0000  0.0000  0.0000  0.0000  0.0000  0.0000  0.0000  0.0000  0.0000  0.0000  0.0000  0.0000  0.0000  0.0000  0.0000  0.0000  0.0000
     7    89  0.0000  0.0000  0.0000  0.0000  0.0000  0.0000  0.0000  0.0000  0.0000  0.0000  0.0000  0.0000  0.0000  0.0000  0.0000  0.0000  0.0000  0.0000  0.0000  0.0000  0.0000
     7    90  0.0000  0.0000  0.0000  0.0000  0.0000  0.0000  0.0000  0.0000  0.0000  0.0000  0.0000  0.0000  0.0000  0.0000  0.0000  0.0000  0.0000  0.0000  0.0000  0.0000  0.0000
     7    91  0.0000  0.0000  0.0000  0.0000  0.0000  0.0000  0.0000  0.0000  0.0000  0.0000  0.0000  0.0000  0.0000  0.0000  0.0000  0.0000  0.0000  0.0000  0.0000  0.0000  0.0000
     7    92  0.0000  0.0000  0.0000  0.0000  0.0000  0.0000  0.0000  0.0000  0.0000  0.0000  0.0000  0.0000  0.0000  0.0000  0.0000  0.0000  0.0000  0.0000  0.0000  0.0000  0.0000
     7    93  0.0000  0.0000  0.0000  0.0000  0.0000  0.0000  0.0000  0.0000  0.0000  0.0000  0.0000  0.0000  0.0000  0.0000  0.0000  0.0000  0.0000  0.0000  0.0000  0.0000  0.0000
     7    94  0.0000  0.0000  0.0000  0.0000  0.0000  0.0000  0.0000  0.0000  0.0000  0.0000  0.0000  0.0000  0.0000  0.0000  0.0000  0.0000  0.0000  0.0000  0.0000  0.0000  0.0000
     7    95  0.0000  0.0000  0.0000  0.0000  0.0000  0.0000  0.0000  0.0000  0.0000  0.0000  0.0000  0.0000  0.0000  0.0000  0.0000  0.0000  0.0000  0.0000  0.0000  0.0000  0.0000
     7    96  0.0000  0.0000  0.0000  0.0000  0.0000  0.0000  0.0000  0.0000  0.0000  0.0000  0.0000  0.0000  0.0000  0.0000  0.0000  0.0000  0.0000  0.0000  0.0000  0.0000  0.0000
     7    97  0.0000  0.0000  0.0000  0.0000  0.0000  0.0000  0.0000  0.0000  0.0000  0.0000  0.0000  0.0000  0.0000  0.0000  0.0000  0.0000  0.0000  0.0000  0.0000  0.0000  0.0000
     7    98  0.0000  0.0000  0.0000  0.0000  0.0000  0.0000  0.0000  0.0000  0.0000  0.0000  0.0000  0.0000  0.0000  0.0000  0.0000  0.0000  0.0000  0.0000  0.0000  0.0000  0.0000
     7    99  0.0000  0.0000  0.0000  0.0000  0.0000  0.0000  0.0000  0.0000  0.0000  0.0000  0.0000  0.0000  0.0000  0.0000  0.0000  0.0000  0.0000  0.0000  0.0000  0.0000  0.0000
     7   100  0.0000  0.0000  0.0000  0.0000  0.0000  0.0000  0.0000  0.0000  0.0000  0.0000  0.0000  0.0000  0.0000  0.0000  0.0000  0.0000  0.0000  0.0000  0.0000  0.0000  0.0000
     8     0  0.0150  0.0611  0.2105  0.3096  0.7281  0.9064  0.0526  0.2089  0.3085  0.7159  0.9162  0.2052  0.3107  0.7191  0.9193  0.3070  0.7124  0.9126  0.6895  0.8678  0.5156
     8     1  0.4889  1.0000  1.0000  1.0000  1.0000  1.0000  0.3333  0.3571  0.3571  0.3571  0.3571  0.1481  0.1481  0.1481  0.1481  0.0431  0.0431  0.0431  0.0278  0.0278  0.0071
     8     2  0.4250  0.8500  1.0000  0.7000  0.7000  0.8500  0.2222  0.2857  0.2500  0.2024  0.2143  0.1173  0.1173  0.0864  0.1008  0.0347  0.0287  0.0287  0.0170  0.0185  0.0039
     8     3  0.3300  0.6625  0.8875  0.8875  0.8875  1.0000  0.2429  0.3571  0.3571  0.3571  0.3571  0.1111  0.1111  0.0972  0.1019  0.0383  0.0335  0.0347  0.0216  0.0224  0.0057
     8     4  0.1800  0.3125  0.1688  0.4042  0.8500  0.8500  0.0937  0.0841  0.1413  0.2143  0.1889  0.0267  0.0540  0.0638  0.0638  0.0088  0.0117  0.0117  0.0154  0.0134  0.0048
     8     5  0.3333  0.2222  0.2292  0.5000  0.5000  0.3958  0.1000  0.0971  0.2143  0.1107  0.1786  0.0284  0.0741  0.0355  0.0602  0.0191  0.0098  0.0127  0.0154  0.0216  0.0029
     8     6  0.1094  0.0156  0.1094  0.5000  0.2917  0.5000  0.0759  0.1265  0.2589  0.1310  0.1384  0.0160  0.0370  0.0157  0.0308  0.0144  0.0065  0.0096  0.0134  0.0185  0.0028
     8     7  0.2222  0.1296  0.0833  0.5000  0.5000  0.5000  0.0500  0.0786  0.0946  0.0738  0.0940  0.0093  0.0174  0.0144  0.0175  0.0048  0.0048  0.0048  0.0105  0.0073  0.0019
     8     8  0.1296  0.0556  0.0370  0.2222  0.5000  0.5000  0.0238  0.0655  0.1607  0.1181  0.1151  0.0025  0.0099  0.0080  0.0136  0.0068  0.0024  0.0031  0.0072  0.0075  0.0020
     8     9  0.0000  0.0000  0.0000  0.0000  0.0000  0.0000  0.0371  0.0384  0.1774  0.1476  0.1000  0.0037  0.0074  0.0086  0.0086  0.0008  0.0024  0.0033  0.0081  0.0079  0.0016
     8    10  0.0000  0.0000  0.0000  0.0000  0.0000  0.0000  0.0281  0.0119  0.0992  0.0804  0.2143  0.0009  0.0291  0.0126  0.0150  0.0048  0.0021  0.0012  0.0079  0.0072  0.0014
     8    11  0.0000  0.0000  0.0000  0.0000  0.0000  0.0000  0.0185  0.0000  0.1111  0.0714  0.0762  0.0000  0.0185  0.0185  0.0021  0.0000  0.0000  0.0000  0.0105  0.0052  0.0008
     8    12  0.0000  0.0000  0.0000  0.0000  0.0000  0.0000  0.0204  0.0000  0.0524  0.0714  0.0565  0.0000  0.0115  0.0110  0.0038  0.0000  0.0000  0.0000  0.0064  0.0077  0.0011
     8    13  0.0000  0.0000  0.0000  0.0000  0.0000  0.0000  0.0431  0.0000  0.0833  0.0286  0.1190  0.0000  0.0097  0.0079  0.0185  0.0000  0.0000  0.0000  0.0019  0.0105  0.0006
     8    14  0.0000  0.0000  0.0000  0.0000  0.0000  0.0000  0.0317  0.0000  0.1175  0.0429  0.0433  0.0000  0.0185  0.0185  0.0082  0.0000  0.0000  0.0000  0.0062  0.0075  0.0011
     8    15  0.0000  0.0000  0.0000  0.0000  0.0000  0.0000  0.0459  0.0000  0.0387  0.0384  0.0565  0.0000  0.0082  0.0119  0.0126  0.0000  0.0000  0.0000  0.0016  0.0063  0.0006
     8    16  0.0000  0.0000  0.0000  0.0000  0.0000  0.0000  0.0343  0.0000  0.0565  0.0286  0.0544  0.0000  0.0185  0.0025  0.0136  0.0000  0.0000  0.0000  0.0042  0.0058  0.0003
     8    17  0.0000  0.0000  0.0000  0.0000  0.0000  0.0000  0.0357  0.0000  0.0571  0.0119  0.0417  0.0000  0.0127  0.0231  0.0058  0.0000  0.0000  0.0000  0.0031  0.0022  0.0003
     8    18  0.0000  0.0000  0.0000  0.0000  0.0000  0.0000  0.0034  0.0000  0.0417  0.0022  0.0119  0.0000  0.0126  0.0097  0.0009  0.0000  0.0000  0.0000  0.0041  0.0019  0.0003
     8    19  0.0000  0.0000  0.0000  0.0000  0.0000  0.0000  0.0051  0.0000  0.0381  0.0400  0.0256  0.0000  0.0068  0.0097  0.0009  0.0000  0.0000  0.0000  0.0043  0.0014  0.0003
     8    20  0.0000  0.0000  0.0000  0.0000  0.0000  0.0000  0.0136  0.0000  0.0781  0.0179  0.0107  0.0000  0.0035  0.0009  0.0009  0.0000  0.0000  0.0000  0.0008  0.0025  0.0001
     8    21  0.0000  0.0000  0.0000  0.0000  0.0000  0.0000  0.0119  0.0000  0.0357  0.0268  0.0045  0.0000  0.0053  0.0009  0.0009  0.0000  0.0000  0.0000  0.0005  0.0015  0.0001
     8    22  0.0000  0.0000  0.0000  0.0000  0.0000  0.0000  0.0491  0.0000  0.0248  0.0290  0.0417  0.0000  0.0018  0.0031  0.0031  0.0000  0.0000  0.0000  0.0018  0.0016  0.0004
     8    23  0.0000  0.0000  0.0000  0.0000  0.0000  0.0000  0.0136  0.0000  0.0638  0.0079  0.0193  0.0000  0.0056  0.0034  0.0020  0.0000  0.0000  0.0000  0.0009  0.0015  0.0001
     8    24  0.0000  0.0000  0.0000  0.0000  0.0000  0.0000  0.0375  0.0000  0.0417  0.0179  0.0374  0.0000  0.0147  0.0012  0.0009  0.0000  0.0000  0.0000  0.0007  0.0010  0.0001
     8    25  0.0000  0.0000  0.0000  0.0000  0.0000  0.0000  0.0077  0.0000  0.0289  0.0006  0.0034  0.0000  0.0266  0.0041  0.0012  0.0000  0.0000  0.0000  0.0008  0.0012  0.0001
     8    26  0.0000  0.0000  0.0000  0.0000  0.0000  0.0000  0.0053  0.0000  0.0134  0.0020  0.0006  0.0000  0.0031  0.0031  0.0009  0.0000  0.0000  0.0000  0.0006  0.0002  0.0000
     8    27  0.0000  0.0000  0.0000  0.0000  0.0000  0.0000  0.0077  0.0000  0.0034  0.0102  0.0102  0.0000  0.0000  0.0093  0.0006  0.0000  0.0000  0.0000  0.0004  0.0007  0.0002
     8    28  0.0000  0.0000  0.0000  0.0000  0.0000  0.0000  0.0034  0.0000  0.0131  0.0077  0.0187  0.0000  0.0048  0.0082  0.0031  0.0000  0.0000  0.0000  0.0001  0.0004  0.0000
     8    29  0.0000  0.0000  0.0000  0.0000  0.0000  0.0000  0.0000  0.0000  0.0000  0.0045  0.0193  0.0000  0.0000  0.0000  0.0000  0.0000  0.0000  0.0000  0.0000  0.0008  0.0002
     8    30  0.0000  0.0000  0.0000  0.0000  0.0000  0.0000  0.0000  0.0000  0.0007  0.0045  0.0417  0.0000  0.0000  0.0000  0.0000  0.0000  0.0000  0.0000  0.0007  0.0012  0.0001
     8    31  0.0000  0.0000  0.0000  0.0000  0.0000  0.0000  0.0000  0.0000  0.0000  0.0000  0.0000  0.0000  0.0000  0.0000  0.0000  0.0000  0.0000  0.0000  0.0001  0.0005  0.0001
     8    32  0.0000  0.0000  0.0000  0.0000  0.0000  0.0000  0.0000  0.0000  0.0000  0.0000  0.0000  0.0000  0.0000  0.0000  0.0000  0.0000  0.0000  0.0000  0.0026  0.0022  0.0001
     8    33  0.0000  0.0000  0.0000  0.0000  0.0000  0.0000  0.0000  0.0000  0.0000  0.0000  0.0000  0.0000  0.0000  0.0000  0.0000  0.0000  0.0000  0.0000  0.0008  0.0004  0.0002
     8    34  0.0000  0.0000  0.0000  0.0000  0.0000  0.0000  0.0000  0.0000  0.0000  0.0000  0.0000  0.0000  0.0000  0.0000  0.0000  0.0000  0.0000  0.0000  0.0005  0.0005  0.0000
     8    35  0.0000  0.0000  0.0000  0.0000  0.0000  0.0000  0.0000  0.0000  0.0000  0.0000  0.0000  0.0000  0.0000  0.0000  0.0000  0.0000  0.0000  0.0000  0.0015  0.0000  0.0000
     8    36  0.0000  0.0000  0.0000  0.0000  0.0000  0.0000  0.0000  0.0000  0.0000  0.0000  0.0000  0.0000  0.0000  0.0000  0.0000  0.0000  0.0000  0.0000  0.0003  0.0000  0.0000
     8    37  0.0000  0.0000  0.0000  0.0000  0.0000  0.0000  0.0000  0.0000  0.0000  0.0000  0.0000  0.0000  0.0000  0.0000  0.0000  0.0000  0.0000  0.0000  0.0000  0.0000  0.0000
     8    38  0.0000  0.0000  0.0000  0.0000  0.0000  0.0000  0.0000  0.0000  0.0000  0.0000  0.0000  0.0000  0.0000  0.0000  0.0000  0.0000  0.0000  0.0000  0.0000  0.0000  0.0000
     8    39  0.0000  0.0000  0.0000  0.0000  0.0000  0.0000  0.0000  0.0000  0.0000  0.0000  0.0000  0.0000  0.0000  0.0000  0.0000  0.0000  0.0000  0.0000  0.0000  0.0000  0.0000
     8    40  0.0000  0.0000  0.0000  0.0000  0.0000  0.0000  0.0000  0.0000  0.0000  0.0000  0.0000  0.0000  0.0000  0.0000  0.0000  0.0000  0.0000  0.0000  0.0000  0.0000  0.0000
     8    41  0.0000  0.0000  0.0000  0.0000  0.0000  0.0000  0.0000  0.0000  0.0000  0.0000  0.0000  0.0000  0.0000  0.0000  0.0000  0.0000  0.0000  0.0000  0.0000  0.0000  0.0000
     8    42  0.0000  0.0000  0.0000  0.0000  0.0000  0.0000  0.0000  0.0000  0.0000  0.0000  0.0000  0.0000  0.0000  0.0000  0.0000  0.0000  0.0000  0.0000  0.0000  0.0000  0.0000
     8    43  0.0000  0.0000  0.0000  0.0000  0.0000  0.0000  0.0000  0.0000  0.0000  0.0000  0.0000  0.0000  0.0000  0.0000  0.0000  0.0000  0.0000  0.0000  0.0000  0.0000  0.0000
     8    44  0.0000  0.0000  0.0000  0.0000  0.0000  0.0000  0.0000  0.0000  0.0000  0.0000  0.0000  0.0000  0.0000  0.0000  0.0000  0.0000  0.0000  0.0000  0.0000  0.0000  0.0000
     8    45  0.0000  0.0000  0.0000  0.0000  0.0000  0.0000  0.0000  0.0000  0.0000  0.0000  0.0000  0.0000  0.0000  0.0000  0.0000  0.0000  0.0000  0.0000  0.0000  0.0000  0.0000
     8    46  0.0000  0.0000  0.0000  0.0000  0.0000  0.0000  0.0000  0.0000  0.0000  0.0000  0.0000  0.0000  0.0000  0.0000  0.0000  0.0000  0.0000  0.0000  0.0000  0.0000  0.0000
     8    47  0.0000  0.0000  0.0000  0.0000  0.0000  0.0000  0.0000  0.0000  0.0000  0.0000  0.0000  0.0000  0.0000  0.0000  0.0000  0.0000  0.0000  0.0000  0.0000  0.0000  0.0000
     8    48  0.0000  0.0000  0.0000  0.0000  0.0000  0.0000  0.0000  0.0000  0.0000  0.0000  0.0000  0.0000  0.0000  0.0000  0.0000  0.0000  0.0000  0.0000  0.0000  0.0000  0.0000
     8    49  0.0000  0.0000  0.0000  0.0000  0.0000  0.0000  0.0000  0.0000  0.0000  0.0000  0.0000  0.0000  0.0000  0.0000  0.0000  0.0000  0.0000  0.0000  0.0000  0.0000  0.0000
     8    50  0.0000  0.0000  0.0000  0.0000  0.0000  0.0000  0.0000  0.0000  0.0000  0.0000  0.0000  0.0000  0.0000  0.0000  0.0000  0.0000  0.0000  0.0000  0.0000  0.0000  0.0000
     8    51  0.0000  0.0000  0.0000  0.0000  0.0000  0.0000  0.0000  0.0000  0.0000  0.0000  0.0000  0.0000  0.0000  0.0000  0.0000  0.0000  0.0000  0.0000  0.0000  0.0000  0.0000
     8    52  0.0000  0.0000  0.0000  0.0000  0.0000  0.0000  0.0000  0.0000  0.0000  0.0000  0.0000  0.0000  0.0000  0.0000  0.0000  0.0000  0.0000  0.0000  0.0000  0.0000  0.0000
     8    53  0.0000  0.0000  0.0000  0.0000  0.0000  0.0000  0.0000  0.0000  0.0000  0.0000  0.0000  0.0000  0.0000  0.0000  0.0000  0.0000  0.0000  0.0000  0.0000  0.0000  0.0000
     8    54  0.0000  0.0000  0.0000  0.0000  0.0000  0.0000  0.0000  0.0000  0.0000  0.0000  0.0000  0.0000  0.0000  0.0000  0.0000  0.0000  0.0000  0.0000  0.0000  0.0000  0.0000
     8    55  0.0000  0.0000  0.0000  0.0000  0.0000  0.0000  0.0000  0.0000  0.0000  0.0000  0.0000  0.0000  0.0000  0.0000  0.0000  0.0000  0.0000  0.0000  0.0000  0.0000  0.0000
     8    56  0.0000  0.0000  0.0000  0.0000  0.0000  0.0000  0.0000  0.0000  0.0000  0.0000  0.0000  0.0000  0.0000  0.0000  0.0000  0.0000  0.0000  0.0000  0.0000  0.0000  0.0000
     8    57  0.0000  0.0000  0.0000  0.0000  0.0000  0.0000  0.0000  0.0000  0.0000  0.0000  0.0000  0.0000  0.0000  0.0000  0.0000  0.0000  0.0000  0.0000  0.0000  0.0000  0.0000
     8    58  0.0000  0.0000  0.0000  0.0000  0.0000  0.0000  0.0000  0.0000  0.0000  0.0000  0.0000  0.0000  0.0000  0.0000  0.0000  0.0000  0.0000  0.0000  0.0000  0.0000  0.0000
     8    59  0.0000  0.0000  0.0000  0.0000  0.0000  0.0000  0.0000  0.0000  0.0000  0.0000  0.0000  0.0000  0.0000  0.0000  0.0000  0.0000  0.0000  0.0000  0.0000  0.0000  0.0000
     8    60  0.0000  0.0000  0.0000  0.0000  0.0000  0.0000  0.0000  0.0000  0.0000  0.0000  0.0000  0.0000  0.0000  0.0000  0.0000  0.0000  0.0000  0.0000  0.0000  0.0000  0.0000
     8    61  0.0000  0.0000  0.0000  0.0000  0.0000  0.0000  0.0000  0.0000  0.0000  0.0000  0.0000  0.0000  0.0000  0.0000  0.0000  0.0000  0.0000  0.0000  0.0000  0.0000  0.0000
     8    62  0.0000  0.0000  0.0000  0.0000  0.0000  0.0000  0.0000  0.0000  0.0000  0.0000  0.0000  0.0000  0.0000  0.0000  0.0000  0.0000  0.0000  0.0000  0.0000  0.0000  0.0000
     8    63  0.0000  0.0000  0.0000  0.0000  0.0000  0.0000  0.0000  0.0000  0.0000  0.0000  0.0000  0.0000  0.0000  0.0000  0.0000  0.0000  0.0000  0.0000  0.0000  0.0000  0.0000
     8    64  0.0000  0.0000  0.0000  0.0000  0.0000  0.0000  0.0000  0.0000  0.0000  0.0000  0.0000  0.0000  0.0000  0.0000  0.0000  0.0000  0.0000  0.0000  0.0000  0.0000  0.0000
     8    65  0.0000  0.0000  0.0000  0.0000  0.0000  0.0000  0.0000  0.0000  0.0000  0.0000  0.0000  0.0000  0.0000  0.0000  0.0000  0.0000  0.0000  0.0000  0.0000  0.0000  0.0000
     8    66  0.0000  0.0000  0.0000  0.0000  0.0000  0.0000  0.0000  0.0000  0.0000  0.0000  0.0000  0.0000  0.0000  0.0000  0.0000  0.0000  0.0000  0.0000  0.0000  0.0000  0.0000
     8    67  0.0000  0.0000  0.0000  0.0000  0.0000  0.0000  0.0000  0.0000  0.0000  0.0000  0.0000  0.0000  0.0000  0.0000  0.0000  0.0000  0.0000  0.0000  0.0000  0.0000  0.0000
     8    68  0.0000  0.0000  0.0000  0.0000  0.0000  0.0000  0.0000  0.0000  0.0000  0.0000  0.0000  0.0000  0.0000  0.0000  0.0000  0.0000  0.0000  0.0000  0.0000  0.0000  0.0000
     8    69  0.0000  0.0000  0.0000  0.0000  0.0000  0.0000  0.0000  0.0000  0.0000  0.0000  0.0000  0.0000  0.0000  0.0000  0.0000  0.0000  0.0000  0.0000  0.0000  0.0000  0.0000
     8    70  0.0000  0.0000  0.0000  0.0000  0.0000  0.0000  0.0000  0.0000  0.0000  0.0000  0.0000  0.0000  0.0000  0.0000  0.0000  0.0000  0.0000  0.0000  0.0000  0.0000  0.0000
     8    71  0.0000  0.0000  0.0000  0.0000  0.0000  0.0000  0.0000  0.0000  0.0000  0.0000  0.0000  0.0000  0.0000  0.0000  0.0000  0.0000  0.0000  0.0000  0.0000  0.0000  0.0000
     8    72  0.0000  0.0000  0.0000  0.0000  0.0000  0.0000  0.0000  0.0000  0.0000  0.0000  0.0000  0.0000  0.0000  0.0000  0.0000  0.0000  0.0000  0.0000  0.0000  0.0000  0.0000
     8    73  0.0000  0.0000  0.0000  0.0000  0.0000  0.0000  0.0000  0.0000  0.0000  0.0000  0.0000  0.0000  0.0000  0.0000  0.0000  0.0000  0.0000  0.0000  0.0000  0.0000  0.0000
     8    74  0.0000  0.0000  0.0000  0.0000  0.0000  0.0000  0.0000  0.0000  0.0000  0.0000  0.0000  0.0000  0.0000  0.0000  0.0000  0.0000  0.0000  0.0000  0.0000  0.0000  0.0000
     8    75  0.0000  0.0000  0.0000  0.0000  0.0000  0.0000  0.0000  0.0000  0.0000  0.0000  0.0000  0.0000  0.0000  0.0000  0.0000  0.0000  0.0000  0.0000  0.0000  0.0000  0.0000
     8    76  0.0000  0.0000  0.0000  0.0000  0.0000  0.0000  0.0000  0.0000  0.0000  0.0000  0.0000  0.0000  0.0000  0.0000  0.0000  0.0000  0.0000  0.0000  0.0000  0.0000  0.0000
     8    77  0.0000  0.0000  0.0000  0.0000  0.0000  0.0000  0.0000  0.0000  0.0000  0.0000  0.0000  0.0000  0.0000  0.0000  0.0000  0.0000  0.0000  0.0000  0.0000  0.0000  0.0000
     8    78  0.0000  0.0000  0.0000  0.0000  0.0000  0.0000  0.0000  0.0000  0.0000  0.0000  0.0000  0.0000  0.0000  0.0000  0.0000  0.0000  0.0000  0.0000  0.0000  0.0000  0.0000
     8    79  0.0000  0.0000  0.0000  0.0000  0.0000  0.0000  0.0000  0.0000  0.0000  0.0000  0.0000  0.0000  0.0000  0.0000  0.0000  0.0000  0.0000  0.0000  0.0000  0.0000  0.0000
     8    80  0.0000  0.0000  0.0000  0.0000  0.0000  0.0000  0.0000  0.0000  0.0000  0.0000  0.0000  0.0000  0.0000  0.0000  0.0000  0.0000  0.0000  0.0000  0.0000  0.0000  0.0000
     8    81  0.0000  0.0000  0.0000  0.0000  0.0000  0.0000  0.0000  0.0000  0.0000  0.0000  0.0000  0.0000  0.0000  0.0000  0.0000  0.0000  0.0000  0.0000  0.0000  0.0000  0.0000
     8    82  0.0000  0.0000  0.0000  0.0000  0.0000  0.0000  0.0000  0.0000  0.0000  0.0000  0.0000  0.0000  0.0000  0.0000  0.0000  0.0000  0.0000  0.0000  0.0000  0.0000  0.0000
     8    83  0.0000  0.0000  0.0000  0.0000  0.0000  0.0000  0.0000  0.0000  0.0000  0.0000  0.0000  0.0000  0.0000  0.0000  0.0000  0.0000  0.0000  0.0000  0.0000  0.0000  0.0000
     8    84  0.0000  0.0000  0.0000  0.0000  0.0000  0.0000  0.0000  0.0000  0.0000  0.0000  0.0000  0.0000  0.0000  0.0000  0.0000  0.0000  0.0000  0.0000  0.0000  0.0000  0.0000
     8    85  0.0000  0.0000  0.0000  0.0000  0.0000  0.0000  0.0000  0.0000  0.0000  0.0000  0.0000  0.0000  0.0000  0.0000  0.0000  0.0000  0.0000  0.0000  0.0000  0.0000  0.0000
     8    86  0.0000  0.0000  0.0000  0.0000  0.0000  0.0000  0.0000  0.0000  0.0000  0.0000  0.0000  0.0000  0.0000  0.0000  0.0000  0.0000  0.0000  0.0000  0.0000  0.0000  0.0000
     8    87  0.0000  0.0000  0.0000  0.0000  0.0000  0.0000  0.0000  0.0000  0.0000  0.0000  0.0000  0.0000  0.0000  0.0000  0.0000  0.0000  0.0000  0.0000  0.0000  0.0000  0.0000
     8    88  0.0000  0.0000  0.0000  0.0000  0.0000  0.0000  0.0000  0.0000  0.0000  0.0000  0.0000  0.0000  0.0000  0.0000  0.0000  0.0000  0.0000  0.0000  0.0000  0.0000  0.0000
     8    89  0.0000  0.0000  0.0000  0.0000  0.0000  0.0000  0.0000  0.0000  0.0000  0.0000  0.0000  0.0000  0.0000  0.0000  0.0000  0.0000  0.0000  0.0000  0.0000  0.0000  0.0000
     8    90  0.0000  0.0000  0.0000  0.0000  0.0000  0.0000  0.0000  0.0000  0.0000  0.0000  0.0000  0.0000  0.0000  0.0000  0.0000  0.0000  0.0000  0.0000  0.0000  0.0000  0.0000
     8    91  0.0000  0.0000  0.0000  0.0000  0.0000  0.0000  0.0000  0.0000  0.0000  0.0000  0.0000  0.0000  0.0000  0.0000  0.0000  0.0000  0.0000  0.0000  0.0000  0.0000  0.0000
     8    92  0.0000  0.0000  0.0000  0.0000  0.0000  0.0000  0.0000  0.0000  0.0000  0.0000  0.0000  0.0000  0.0000  0.0000  0.0000  0.0000  0.0000  0.0000  0.0000  0.0000  0.0000
     8    93  0.0000  0.0000  0.0000  0.0000  0.0000  0.0000  0.0000  0.0000  0.0000  0.0000  0.0000  0.0000  0.0000  0.0000  0.0000  0.0000  0.0000  0.0000  0.0000  0.0000  0.0000
     8    94  0.0000  0.0000  0.0000  0.0000  0.0000  0.0000  0.0000  0.0000  0.0000  0.0000  0.0000  0.0000  0.0000  0.0000  0.0000  0.0000  0.0000  0.0000  0.0000  0.0000  0.0000
     8    95  0.0000  0.0000  0.0000  0.0000  0.0000  0.0000  0.0000  0.0000  0.0000  0.0000  0.0000  0.0000  0.0000  0.0000  0.0000  0.0000  0.0000  0.0000  0.0000  0.0000  0.0000
     8    96  0.0000  0.0000  0.0000  0.0000  0.0000  0.0000  0.0000  0.0000  0.0000  0.0000  0.0000  0.0000  0.0000  0.0000  0.0000  0.0000  0.0000  0.0000  0.0000  0.0000  0.0000
     8    97  0.0000  0.0000  0.0000  0.0000  0.0000  0.0000  0.0000  0.0000  0.0000  0.0000  0.0000  0.0000  0.0000  0.0000  0.0000  0.0000  0.0000  0.0000  0.0000  0.0000  0.0000
     8    98  0.0000  0.0000  0.0000  0.0000  0.0000  0.0000  0.0000  0.0000  0.0000  0.0000  0.0000  0.0000  0.0000  0.0000  0.0000  0.0000  0.0000  0.0000  0.0000  0.0000  0.0000
     8    99  0.0000  0.0000  0.0000  0.0000  0.0000  0.0000  0.0000  0.0000  0.0000  0.0000  0.0000  0.0000  0.0000  0.0000  0.0000  0.0000  0.0000  0.0000  0.0000  0.0000  0.0000
     8   100  0.0000  0.0000  0.0000  0.0000  0.0000  0.0000  0.0000  0.0000  0.0000  0.0000  0.0000  0.0000  0.0000  0.0000  0.0000  0.0000  0.0000  0.0000  0.0000  0.0000  0.0000
     9     0  0.0150  0.0611  0.2105  0.3096  0.7281  0.9064  0.0526  0.2089  0.3085  0.7159  0.9162  0.2052  0.3107  0.7191  0.9193  0.3070  0.7124  0.9126  0.6895  0.8678  0.5156
     9     1  0.4861  1.0000  1.0000  1.0000  1.0000  1.0000  0.4286  0.4286  0.4286  0.4286  0.4286  0.1667  0.1667  0.1667  0.1667  0.0431  0.0431  0.0431  0.0278  0.0278  0.0071
     9     2  0.7375  0.7000  1.0000  1.0000  1.0000  1.0000  0.3036  0.3810  0.3810  0.4286  0.4286  0.1157  0.1157  0.1296  0.1296  0.0383  0.0383  0.0383  0.0247  0.0247  0.0071
     9     3  0.2569  0.3611  0.5000  0.3958  0.5000  0.5000  0.2401  0.2202  0.2976  0.3571  0.3571  0.0725  0.0988  0.1111  0.1111  0.0227  0.0287  0.0287  0.0216  0.0216  0.0071
     9     4  0.1528  0.2569  0.2222  0.3438  0.5000  0.1875  0.1627  0.2222  0.2068  0.2649  0.1994  0.0597  0.0718  0.0926  0.0710  0.0183  0.0207  0.0159  0.0135  0.0116  0.0043
     9     5  0.2467  0.1550  0.3187  0.4042  0.5375  0.5500  0.0410  0.1857  0.2143  0.1667  0.0937  0.0315  0.0358  0.0346  0.0343  0.0239  0.0161  0.0156  0.0134  0.0127  0.0028
     9     6  0.2321  0.5000  0.2143  0.1190  0.7857  0.8393  0.0156  0.0179  0.0342  0.0714  0.0714  0.0105  0.0165  0.0237  0.0298  0.0038  0.0104  0.0077  0.0061  0.0058  0.0029
     9     7  0.2917  0.5000  0.1667  0.1111  0.4167  0.7083  0.0417  0.0045  0.0119  0.0193  0.0491  0.0154  0.0165  0.0247  0.0432  0.0040  0.0132  0.0062  0.0027  0.0022  0.0023
     9     8  0.2222  0.2917  0.1667  0.1250  0.7500  0.6458  0.0119  0.0079  0.0034  0.0714  0.0317  0.0169  0.0053  0.0316  0.0244  0.0071  0.0096  0.0066  0.0029  0.0028  0.0036
     9     9  0.3095  0.2708  0.6250  0.5500  0.6250  0.5833  0.0446  0.0459  0.0105  0.0969  0.0425  0.0197  0.0157  0.0255  0.0158  0.0049  0.0102  0.0078  0.0048  0.0042  0.0019
     9    10  0.3800  0.4806  0.5000  0.1508  0.4806  0.6000  0.0786  0.0471  0.0459  0.1214  0.0375  0.0317  0.0185  0.0561  0.0334  0.0021  0.0114  0.0068  0.0031  0.0011  0.0012
     9    11  0.0833  0.4063  0.0938  0.1875  0.4062  0.1042  0.0374  0.0051  0.0006  0.0459  0.0204  0.0155  0.0089  0.0347  0.0255  0.0009  0.0074  0.0011  0.0015  0.0012  0.0006
     9    12  0.3438  0.5417  0.1032  0.1296  0.6389  0.4556  0.0417  0.0091  0.0119  0.0417  0.0278  0.0141  0.0082  0.0432  0.0185  0.0012  0.0036  0.0005  0.0014  0.0008  0.0016
     9    13  0.2569  0.5868  0.1146  0.1296  0.5139  0.2031  0.0387  0.0119  0.0185  0.1250  0.0223  0.0105  0.0048  0.0417  0.0108  0.0008  0.0052  0.0019  0.0031  0.0031  0.0011
     9    14  0.0408  0.5536  0.2798  0.0000  0.4048  0.3143  0.0459  0.0204  0.0000  0.0488  0.0488  0.0231  0.0000  0.0432  0.0327  0.0000  0.0048  0.0061  0.0000  0.0000  0.0013
     9    15  0.0312  0.7500  0.1429  0.0000  0.7500  0.2917  0.0268  0.0077  0.0000  0.0491  0.0491  0.0119  0.0000  0.0625  0.0239  0.0000  0.0048  0.0031  0.0000  0.0000  0.0021
     9    16  0.0370  0.3333  0.0833  0.0000  0.2222  0.2500  0.0053  0.0020  0.0000  0.0053  0.0317  0.0185  0.0000  0.0031  0.0188  0.0000  0.0010  0.0053  0.0000  0.0000  0.0002
     9    17  0.1094  0.4375  0.0312  0.0000  0.2917  0.4688  0.0119  0.0007  0.0000  0.0417  0.0156  0.0044  0.0000  0.0334  0.0255  0.0000  0.0015  0.0013  0.0000  0.0000  0.0017
     9    18  0.1296  0.2333  0.3958  0.0000  1.0000  0.1778  0.0034  0.0119  0.0000  0.0185  0.0317  0.0053  0.0000  0.0140  0.0108  0.0000  0.0048  0.0011  0.0000  0.0000  0.0008
     9    19  0.0000  0.3400  0.0238  0.0000  0.1333  0.0667  0.0379  0.0034  0.0000  0.0119  0.0714  0.0013  0.0000  0.0125  0.0116  0.0000  0.0017  0.0010  0.0000  0.0000  0.0014
     9    20  0.0238  0.1769  0.0536  0.0000  0.4048  0.4524  0.0034  0.0317  0.0000  0.0185  0.0714  0.0020  0.0000  0.0068  0.0068  0.0000  0.0028  0.0033  0.0000  0.0000  0.0008
     9    21  0.0833  0.1875  0.0635  0.0000  0.1458  0.2569  0.0020  0.0185  0.0000  0.0317  0.0185  0.0009  0.0000  0.0093  0.0050  0.0000  0.0018  0.0004  0.0000  0.0000  0.0007
     9    22  0.1296  0.0536  0.0238  0.0000  0.3810  0.3810  0.0020  0.0009  0.0000  0.0317  0.0317  0.0005  0.0000  0.0098  0.0069  0.0000  0.0021  0.0048  0.0000  0.0000  0.0017
     9    23  0.0139  0.0833  0.2222  0.0000  0.3438  0.5000  0.0119  0.0009  0.0000  0.0714  0.0185  0.0014  0.0000  0.0095  0.0134  0.0000  0.0021  0.0021  0.0000  0.0000  0.0015
     9    24  0.0000  0.0000  0.0000  0.0000  0.0000  0.0000  0.0000  0.0000  0.0000  0.0000  0.0000  0.0000  0.0000  0.0053  0.0013  0.0000  0.0000  0.0000  0.0000  0.0000  0.0004
     9    25  0.0000  0.0000  0.0000  0.0000  0.0000  0.0000  0.0000  0.0000  0.0000  0.0000  0.0000  0.0000  0.0000  0.0020  0.0088  0.0000  0.0000  0.0000  0.0000  0.0000  0.0001
     9    26  0.0000  0.0000  0.0000  0.0000  0.0000  0.0000  0.0000  0.0000  0.0000  0.0000  0.0000  0.0000  0.0000  0.0137  0.0075  0.0000  0.0000  0.0000  0.0000  0.0000  0.0003
     9    27  0.0000  0.0000  0.0000  0.0000  0.0000  0.0000  0.0000  0.0000  0.0000  0.0000  0.0000  0.0000  0.0000  0.0021  0.0009  0.0000  0.0000  0.0000  0.0000  0.0000  0.0005
     9    28  0.0000  0.0000  0.0000  0.0000  0.0000  0.0000  0.0000  0.0000  0.0000  0.0000  0.0000  0.0000  0.0000  0.0099  0.0006  0.0000  0.0000  0.0000  0.0000  0.0000  0.0001
     9    29  0.0000  0.0000  0.0000  0.0000  0.0000  0.0000  0.0000  0.0000  0.0000  0.0000  0.0000  0.0000  0.0000  0.0035  0.0021  0.0000  0.0000  0.0000  0.0000  0.0000  0.0002
     9    30  0.0000  0.0000  0.0000  0.0000  0.0000  0.0000  0.0000  0.0000  0.0000  0.0000  0.0000  0.0000  0.0000  0.0031  0.0031  0.0000  0.0000  0.0000  0.0000  0.0000  0.0000
     9    31  0.0000  0.0000  0.0000  0.0000  0.0000  0.0000  0.0000  0.0000  0.0000  0.0000  0.0000  0.0000  0.0000  0.0015  0.0047  0.0000  0.0000  0.0000  0.0000  0.0000  0.0002
     9    32  0.0000  0.0000  0.0000  0.0000  0.0000  0.0000  0.0000  0.0000  0.0000  0.0000  0.0000  0.0000  0.0000  0.0040  0.0122  0.0000  0.0000  0.0000  0.0000  0.0000  0.0006
     9    33  0.0000  0.0000  0.0000  0.0000  0.0000  0.0000  0.0000  0.0000  0.0000  0.0000  0.0000  0.0000  0.0000  0.0025  0.0047  0.0000  0.0000  0.0000  0.0000  0.0000  0.0001
     9    34  0.0000  0.0000  0.0000  0.0000  0.0000  0.0000  0.0000  0.0000  0.0000  0.0000  0.0000  0.0000  0.0000  0.0069  0.0212  0.0000  0.0000  0.0000  0.0000  0.0000  0.0002
     9    35  0.0000  0.0000  0.0000  0.0000  0.0000  0.0000  0.0000  0.0000  0.0000  0.0000  0.0000  0.0000  0.0000  0.0041  0.0093  0.0000  0.0000  0.0000  0.0000  0.0000  0.0005
     9    36  0.0000  0.0000  0.0000  0.0000  0.0000  0.0000  0.0000  0.0000  0.0000  0.0000  0.0000  0.0000  0.0000  0.0034  0.0015  0.0000  0.0000  0.0000  0.0000  0.0000  0.0001
     9    37  0.0000  0.0000  0.0000  0.0000  0.0000  0.0000  0.0000  0.0000  0.0000  0.0000  0.0000  0.0000  0.0000  0.0115  0.0086  0.0000  0.0000  0.0000  0.0000  0.0000  0.0001
     9    38  0.0000  0.0000  0.0000  0.0000  0.0000  0.0000  0.0000  0.0000  0.0000  0.0000  0.0000  0.0000  0.0000  0.0025  0.0108  0.0000  0.0000  0.0000  0.0000  0.0000  0.0002
     9    39  0.0000  0.0000  0.0000  0.0000  0.0000  0.0000  0.0000  0.0000  0.0000  0.0000  0.0000  0.0000  0.0000  0.0025  0.0021  0.0000  0.0000  0.0000  0.0000  0.0000  0.0001
     9    40  0.0000  0.0000  0.0000  0.0000  0.0000  0.0000  0.0000  0.0000  0.0000  0.0000  0.0000  0.0000  0.0000  0.0025  0.0021  0.0000  0.0000  0.0000  0.0000  0.0000  0.0001
     9    41  0.0000  0.0000  0.0000  0.0000  0.0000  0.0000  0.0000  0.0000  0.0000  0.0000  0.0000  0.0000  0.0000  0.0034  0.0009  0.0000  0.0000  0.0000  0.0000  0.0000  0.0003
     9    42  0.0000  0.0000  0.0000  0.0000  0.0000  0.0000  0.0000  0.0000  0.0000  0.0000  0.0000  0.0000  0.0000  0.0025  0.0046  0.0000  0.0000  0.0000  0.0000  0.0000  0.0001
     9    43  0.0000  0.0000  0.0000  0.0000  0.0000  0.0000  0.0000  0.0000  0.0000  0.0000  0.0000  0.0000  0.0000  0.0012  0.0031  0.0000  0.0000  0.0000  0.0000  0.0000  0.0001
     9    44  0.0000  0.0000  0.0000  0.0000  0.0000  0.0000  0.0000  0.0000  0.0000  0.0000  0.0000  0.0000  0.0000  0.0062  0.0046  0.0000  0.0000  0.0000  0.0000  0.0000  0.0001
     9    45  0.0000  0.0000  0.0000  0.0000  0.0000  0.0000  0.0000  0.0000  0.0000  0.0000  0.0000  0.0000  0.0000  0.0031  0.0014  0.0000  0.0000  0.0000  0.0000  0.0000  0.0001
     9    46  0.0000  0.0000  0.0000  0.0000  0.0000  0.0000  0.0000  0.0000  0.0000  0.0000  0.0000  0.0000  0.0000  0.0022  0.0031  0.0000  0.0000  0.0000  0.0000  0.0000  0.0001
     9    47  0.0000  0.0000  0.0000  0.0000  0.0000  0.0000  0.0000  0.0000  0.0000  0.0000  0.0000  0.0000  0.0000  0.0031  0.0014  0.0000  0.0000  0.0000  0.0000  0.0000  0.0000
     9    48  0.0000  0.0000  0.0000  0.0000  0.0000  0.0000  0.0000  0.0000  0.0000  0.0000  0.0000  0.0000  0.0000  0.0046  0.0006  0.0000  0.0000  0.0000  0.0000  0.0000  0.0000
     9    49  0.0000  0.0000  0.0000  0.0000  0.0000  0.0000  0.0000  0.0000  0.0000  0.0000  0.0000  0.0000  0.0000  0.0046  0.0000  0.0000  0.0000  0.0000  0.0000  0.0000  0.0000
     9    50  0.0000  0.0000  0.0000  0.0000  0.0000  0.0000  0.0000  0.0000  0.0000  0.0000  0.0000  0.0000  0.0000  0.0041  0.0000  0.0000  0.0000  0.0000  0.0000  0.0000  0.0000
     9    51  0.0000  0.0000  0.0000  0.0000  0.0000  0.0000  0.0000  0.0000  0.0000  0.0000  0.0000  0.0000  0.0000  0.0012  0.0000  0.0000  0.0000  0.0000  0.0000  0.0000  0.0000
     9    52  0.0000  0.0000  0.0000  0.0000  0.0000  0.0000  0.0000  0.0000  0.0000  0.0000  0.0000  0.0000  0.0000  0.0009  0.0000  0.0000  0.0000  0.0000  0.0000  0.0000  0.0000
     9    53  0.0000  0.0000  0.0000  0.0000  0.0000  0.0000  0.0000  0.0000  0.0000  0.0000  0.0000  0.0000  0.0000  0.0053  0.0000  0.0000  0.0000  0.0000  0.0000  0.0000  0.0000
     9    54  0.0000  0.0000  0.0000  0.0000  0.0000  0.0000  0.0000  0.0000  0.0000  0.0000  0.0000  0.0000  0.0000  0.0105  0.0000  0.0000  0.0000  0.0000  0.0000  0.0000  0.0000
     9    55  0.0000  0.0000  0.0000  0.0000  0.0000  0.0000  0.0000  0.0000  0.0000  0.0000  0.0000  0.0000  0.0000  0.0062  0.0000  0.0000  0.0000  0.0000  0.0000  0.0000  0.0000
     9    56  0.0000  0.0000  0.0000  0.0000  0.0000  0.0000  0.0000  0.0000  0.0000  0.0000  0.0000  0.0000  0.0000  0.0039  0.0000  0.0000  0.0000  0.0000  0.0000  0.0000  0.0000
     9    57  0.0000  0.0000  0.0000  0.0000  0.0000  0.0000  0.0000  0.0000  0.0000  0.0000  0.0000  0.0000  0.0000  0.0059  0.0000  0.0000  0.0000  0.0000  0.0000  0.0000  0.0000
     9    58  0.0000  0.0000  0.0000  0.0000  0.0000  0.0000  0.0000  0.0000  0.0000  0.0000  0.0000  0.0000  0.0000  0.0081  0.0000  0.0000  0.0000  0.0000  0.0000  0.0000  0.0000
     9    59  0.0000  0.0000  0.0000  0.0000  0.0000  0.0000  0.0000  0.0000  0.0000  0.0000  0.0000  0.0000  0.0000  0.0025  0.0000  0.0000  0.0000  0.0000  0.0000  0.0000  0.0000
     9    60  0.0000  0.0000  0.0000  0.0000  0.0000  0.0000  0.0000  0.0000  0.0000  0.0000  0.0000  0.0000  0.0000  0.0010  0.0000  0.0000  0.0000  0.0000  0.0000  0.0000  0.0000
     9    61  0.0000  0.0000  0.0000  0.0000  0.0000  0.0000  0.0000  0.0000  0.0000  0.0000  0.0000  0.0000  0.0000  0.0082  0.0000  0.0000  0.0000  0.0000  0.0000  0.0000  0.0000
     9    62  0.0000  0.0000  0.0000  0.0000  0.0000  0.0000  0.0000  0.0000  0.0000  0.0000  0.0000  0.0000  0.0000  0.0069  0.0000  0.0000  0.0000  0.0000  0.0000  0.0000  0.0000
     9    63  0.0000  0.0000  0.0000  0.0000  0.0000  0.0000  0.0000  0.0000  0.0000  0.0000  0.0000  0.0000  0.0000  0.0148  0.0000  0.0000  0.0000  0.0000  0.0000  0.0000  0.0000
     9    64  0.0000  0.0000  0.0000  0.0000  0.0000  0.0000  0.0000  0.0000  0.0000  0.0000  0.0000  0.0000  0.0000  0.0005  0.0000  0.0000  0.0000  0.0000  0.0000  0.0000  0.0000
     9    65  0.0000  0.0000  0.0000  0.0000  0.0000  0.0000  0.0000  0.0000  0.0000  0.0000  0.0000  0.0000  0.0000  0.0006  0.0000  0.0000  0.0000  0.0000  0.0000  0.0000  0.0000
     9    66  0.0000  0.0000  0.0000  0.0000  0.0000  0.0000  0.0000  0.0000  0.0000  0.0000  0.0000  0.0000  0.0000  0.0028  0.0000  0.0000  0.0000  0.0000  0.0000  0.0000  0.0000
     9    67  0.0000  0.0000  0.0000  0.0000  0.0000  0.0000  0.0000  0.0000  0.0000  0.0000  0.0000  0.0000  0.0000  0.0062  0.0000  0.0000  0.0000  0.0000  0.0000  0.0000  0.0000
     9    68  0.0000  0.0000  0.0000  0.0000  0.0000  0.0000  0.0000  0.0000  0.0000  0.0000  0.0000  0.0000  0.0000  0.0077  0.0000  0.0000  0.0000  0.0000  0.0000  0.0000  0.0000
     9    69  0.0000  0.0000  0.0000  0.0000  0.0000  0.0000  0.0000  0.0000  0.0000  0.0000  0.0000  0.0000  0.0000  0.0115  0.0000  0.0000  0.0000  0.0000  0.0000  0.0000  0.0000
     9    70  0.0000  0.0000  0.0000  0.0000  0.0000  0.0000  0.0000  0.0000  0.0000  0.0000  0.0000  0.0000  0.0000  0.0015  0.0000  0.0000  0.0000  0.0000  0.0000  0.0000  0.0000
     9    71  0.0000  0.0000  0.0000  0.0000  0.0000  0.0000  0.0000  0.0000  0.0000  0.0000  0.0000  0.0000  0.0000  0.0013  0.0000  0.0000  0.0000  0.0000  0.0000  0.0000  0.0000
     9    72  0.0000  0.0000  0.0000  0.0000  0.0000  0.0000  0.0000  0.0000  0.0000  0.0000  0.0000  0.0000  0.0000  0.0009  0.0000  0.0000  0.0000  0.0000  0.0000  0.0000  0.0000
     9    73  0.0000  0.0000  0.0000  0.0000  0.0000  0.0000  0.0000  0.0000  0.0000  0.0000  0.0000  0.0000  0.0000  0.0021  0.0000  0.0000  0.0000  0.0000  0.0000  0.0000  0.0000
     9    74  0.0000  0.0000  0.0000  0.0000  0.0000  0.0000  0.0000  0.0000  0.0000  0.0000  0.0000  0.0000  0.0000  0.0000  0.0000  0.0000  0.0000  0.0000  0.0000  0.0000  0.0000
     9    75  0.0000  0.0000  0.0000  0.0000  0.0000  0.0000  0.0000  0.0000  0.0000  0.0000  0.0000  0.0000  0.0000  0.0000  0.0000  0.0000  0.0000  0.0000  0.0000  0.0000  0.0000
     9    76  0.0000  0.0000  0.0000  0.0000  0.0000  0.0000  0.0000  0.0000  0.0000  0.0000  0.0000  0.0000  0.0000  0.0000  0.0000  0.0000  0.0000  0.0000  0.0000  0.0000  0.0000
     9    77  0.0000  0.0000  0.0000  0.0000  0.0000  0.0000  0.0000  0.0000  0.0000  0.0000  0.0000  0.0000  0.0000  0.0000  0.0000  0.0000  0.0000  0.0000  0.0000  0.0000  0.0000
     9    78  0.0000  0.0000  0.0000  0.0000  0.0000  0.0000  0.0000  0.0000  0.0000  0.0000  0.0000  0.0000  0.0000  0.0000  0.0000  0.0000  0.0000  0.0000  0.0000  0.0000  0.0000
     9    79  0.0000  0.0000  0.0000  0.0000  0.0000  0.0000  0.0000  0.0000  0.0000  0.0000  0.0000  0.0000  0.0000  0.0000  0.0000  0.0000  0.0000  0.0000  0.0000  0.0000  0.0000
     9    80  0.0000  0.0000  0.0000  0.0000  0.0000  0.0000  0.0000  0.0000  0.0000  0.0000  0.0000  0.0000  0.0000  0.0000  0.0000  0.0000  0.0000  0.0000  0.0000  0.0000  0.0000
     9    81  0.0000  0.0000  0.0000  0.0000  0.0000  0.0000  0.0000  0.0000  0.0000  0.0000  0.0000  0.0000  0.0000  0.0000  0.0000  0.0000  0.0000  0.0000  0.0000  0.0000  0.0000
     9    82  0.0000  0.0000  0.0000  0.0000  0.0000  0.0000  0.0000  0.0000  0.0000  0.0000  0.0000  0.0000  0.0000  0.0000  0.0000  0.0000  0.0000  0.0000  0.0000  0.0000  0.0000
     9    83  0.0000  0.0000  0.0000  0.0000  0.0000  0.0000  0.0000  0.0000  0.0000  0.0000  0.0000  0.0000  0.0000  0.0000  0.0000  0.0000  0.0000  0.0000  0.0000  0.0000  0.0000
     9    84  0.0000  0.0000  0.0000  0.0000  0.0000  0.0000  0.0000  0.0000  0.0000  0.0000  0.0000  0.0000  0.0000  0.0000  0.0000  0.0000  0.0000  0.0000  0.0000  0.0000  0.0000
     9    85  0.0000  0.0000  0.0000  0.0000  0.0000  0.0000  0.0000  0.0000  0.0000  0.0000  0.0000  0.0000  0.0000  0.0000  0.0000  0.0000  0.0000  0.0000  0.0000  0.0000  0.0000
     9    86  0.0000  0.0000  0.0000  0.0000  0.0000  0.0000  0.0000  0.0000  0.0000  0.0000  0.0000  0.0000  0.0000  0.0000  0.0000  0.0000  0.0000  0.0000  0.0000  0.0000  0.0000
     9    87  0.0000  0.0000  0.0000  0.0000  0.0000  0.0000  0.0000  0.0000  0.0000  0.0000  0.0000  0.0000  0.0000  0.0000  0.0000  0.0000  0.0000  0.0000  0.0000  0.0000  0.0000
     9    88  0.0000  0.0000  0.0000  0.0000  0.0000  0.0000  0.0000  0.0000  0.0000  0.0000  0.0000  0.0000  0.0000  0.0000  0.0000  0.0000  0.0000  0.0000  0.0000  0.0000  0.0000
     9    89  0.0000  0.0000  0.0000  0.0000  0.0000  0.0000  0.0000  0.0000  0.0000  0.0000  0.0000  0.0000  0.0000  0.0000  0.0000  0.0000  0.0000  0.0000  0.0000  0.0000  0.0000
     9    90  0.0000  0.0000  0.0000  0.0000  0.0000  0.0000  0.0000  0.0000  0.0000  0.0000  0.0000  0.0000  0.0000  0.0000  0.0000  0.0000  0.0000  0.0000  0.0000  0.0000  0.0000
     9    91  0.0000  0.0000  0.0000  0.0000  0.0000  0.0000  0.0000  0.0000  0.0000  0.0000  0.0000  0.0000  0.0000  0.0000  0.0000  0.0000  0.0000  0.0000  0.0000  0.0000  0.0000
     9    92  0.0000  0.0000  0.0000  0.0000  0.0000  0.0000  0.0000  0.0000  0.0000  0.0000  0.0000  0.0000  0.0000  0.0000  0.0000  0.0000  0.0000  0.0000  0.0000  0.0000  0.0000
     9    93  0.0000  0.0000  0.0000  0.0000  0.0000  0.0000  0.0000  0.0000  0.0000  0.0000  0.0000  0.0000  0.0000  0.0000  0.0000  0.0000  0.0000  0.0000  0.0000  0.0000  0.0000
     9    94  0.0000  0.0000  0.0000  0.0000  0.0000  0.0000  0.0000  0.0000  0.0000  0.0000  0.0000  0.0000  0.0000  0.0000  0.0000  0.0000  0.0000  0.0000  0.0000  0.0000  0.0000
     9    95  0.0000  0.0000  0.0000  0.0000  0.0000  0.0000  0.0000  0.0000  0.0000  0.0000  0.0000  0.0000  0.0000  0.0000  0.0000  0.0000  0.0000  0.0000  0.0000  0.0000  0.0000
     9    96  0.0000  0.0000  0.0000  0.0000  0.0000  0.0000  0.0000  0.0000  0.0000  0.0000  0.0000  0.0000  0.0000  0.0000  0.0000  0.0000  0.0000  0.0000  0.0000  0.0000  0.0000
     9    97  0.0000  0.0000  0.0000  0.0000  0.0000  0.0000  0.0000  0.0000  0.0000  0.0000  0.0000  0.0000  0.0000  0.0000  0.0000  0.0000  0.0000  0.0000  0.0000  0.0000  0.0000
     9    98  0.0000  0.0000  0.0000  0.0000  0.0000  0.0000  0.0000  0.0000  0.0000  0.0000  0.0000  0.0000  0.0000  0.0000  0.0000  0.0000  0.0000  0.0000  0.0000  0.0000  0.0000
     9    99  0.0000  0.0000  0.0000  0.0000  0.0000  0.0000  0.0000  0.0000  0.0000  0.0000  0.0000  0.0000  0.0000  0.0000  0.0000  0.0000  0.0000  0.0000  0.0000  0.0000  0.0000
     9   100  0.0000  0.0000  0.0000  0.0000  0.0000  0.0000  0.0000  0.0000  0.0000  0.0000  0.0000  0.0000  0.0000  0.0000  0.0000  0.0000  0.0000  0.0000  0.0000  0.0000  0.0000
    10     0  0.0150  0.0611  0.2105  0.3096  0.7281  0.9064  0.0526  0.2089  0.3085  0.7159  0.9162  0.2052  0.3107  0.7191  0.9193  0.3070  0.7124  0.9126  0.6895  0.8678  0.5156
    10     1  1.0000  0.8393  1.0000  1.0000  1.0000  1.0000  0.4286  0.5000  0.5000  0.5000  0.5000  0.1481  0.1481  0.1481  0.1481  0.0431  0.0431  0.0431  0.0278  0.0278  0.0071
    10     2  0.8667  0.6917  0.8667  1.0000  1.0000  1.0000  0.3274  0.3810  0.4286  0.4286  0.4286  0.1111  0.1296  0.1296  0.1296  0.0383  0.0383  0.0383  0.0278  0.0278  0.0071
    10     3  0.7083  0.5278  0.8333  0.8542  1.0000  1.0000  0.3274  0.4464  0.4464  0.5000  0.5000  0.0849  0.0802  0.0926  0.0926  0.0347  0.0383  0.0383  0.0247  0.0247  0.0071
    10     4  0.7500  0.8333  1.0000  0.8333  0.7500  1.0000  0.1984  0.1349  0.2302  0.1984  0.2857  0.0761  0.0947  0.0947  0.0926  0.0197  0.0197  0.0191  0.0168  0.0185  0.0050
    10     5  0.4222  0.6500  1.0000  1.0000  1.0000  0.8667  0.1607  0.2619  0.2857  0.2560  0.2262  0.0833  0.0926  0.0787  0.0787  0.0383  0.0335  0.0287  0.0247  0.0216  0.0051
    10     6  0.0833  0.1429  0.5000  0.5000  0.3413  0.3810  0.1324  0.2500  0.2500  0.1548  0.1964  0.0414  0.0484  0.0267  0.0484  0.0245  0.0197  0.0209  0.0154  0.0185  0.0034
    10     7  0.5417  0.3250  0.5625  0.6458  0.5750  0.4250  0.0845  0.1210  0.1389  0.1429  0.0988  0.0444  0.0469  0.0400  0.0335  0.0193  0.0105  0.0121  0.0105  0.0100  0.0021
    10     8  0.3958  0.2500  0.6250  0.7083  0.5000  0.5188  0.0724  0.1865  0.1746  0.1607  0.0402  0.0448  0.0303  0.0386  0.0056  0.0191  0.0175  0.0049  0.0134  0.0052  0.0009
    10     9  0.2000  0.0417  0.5750  0.8313  0.4708  0.5018  0.0193  0.1518  0.1786  0.1012  0.0357  0.0108  0.0108  0.0057  0.0053  0.0191  0.0183  0.0044  0.0093  0.0047  0.0005
    10    10  0.1111  0.1701  0.2569  0.2396  0.1458  0.0370  0.0476  0.0984  0.0556  0.0971  0.0185  0.0095  0.0018  0.0054  0.0031  0.0079  0.0085  0.0012  0.0037  0.0008  0.0001
    10    11  0.1250  0.2917  1.0000  0.2500  0.6250  0.0000  0.0034  0.0714  0.0333  0.0167  0.0000  0.0126  0.0068  0.0126  0.0000  0.0080  0.0089  0.0000  0.0051  0.0000  0.0000
    10    12  0.1845  0.3214  1.0000  0.5714  0.5000  0.0000  0.0536  0.1250  0.0893  0.0774  0.0000  0.0301  0.0150  0.0278  0.0000  0.0138  0.0171  0.0000  0.0049  0.0000  0.0000
    10    13  0.1310  0.3133  0.5833  0.2667  0.5750  0.0000  0.0079  0.0488  0.0091  0.0374  0.0000  0.0284  0.0222  0.0235  0.0000  0.0074  0.0159  0.0000  0.0048  0.0000  0.0000
    10    14  0.0573  0.3889  0.5139  0.4048  0.4792  0.0000  0.0179  0.0491  0.0077  0.0156  0.0000  0.0370  0.0229  0.0153  0.0000  0.0059  0.0102  0.0000  0.0037  0.0000  0.0000
    10    15  0.1296  0.3000  0.5222  0.3022  0.3717  0.0000  0.0053  0.0185  0.0079  0.0079  0.0000  0.0239  0.0198  0.0213  0.0000  0.0083  0.0072  0.0000  0.0054  0.0000  0.0000
    10    16  0.1296  0.0667  0.3681  0.1429  0.2500  0.0000  0.0079  0.0185  0.0034  0.0185  0.0000  0.0080  0.0058  0.0130  0.0000  0.0055  0.0050  0.0000  0.0047  0.0000  0.0000
    10    17  0.0000  0.0408  0.3214  0.0944  0.2113  0.0000  0.0000  0.0000  0.0000  0.0000  0.0000  0.0013  0.0034  0.0016  0.0000  0.0048  0.0041  0.0000  0.0023  0.0000  0.0000
    10    18  0.0000  0.0536  0.0312  0.0139  0.2969  0.0000  0.0000  0.0000  0.0000  0.0000  0.0000  0.0108  0.0048  0.0075  0.0000  0.0001  0.0025  0.0000  0.0014  0.0000  0.0000
    10    19  0.0000  0.0000  0.0000  0.0052  0.2049  0.0000  0.0000  0.0000  0.0000  0.0000  0.0000  0.0000  0.0000  0.0000  0.0000  0.0000  0.0000  0.0000  0.0004  0.0000  0.0000
    10    20  0.0000  0.0000  0.0000  0.0833  0.3958  0.0000  0.0000  0.0000  0.0000  0.0000  0.0000  0.0000  0.0000  0.0000  0.0000  0.0000  0.0000  0.0000  0.0005  0.0000  0.0000
    10    21  0.0000  0.0000  0.0000  0.0000  0.2500  0.0000  0.0000  0.0000  0.0000  0.0000  0.0000  0.0000  0.0000  0.0000  0.0000  0.0000  0.0000  0.0000  0.0000  0.0000  0.0000
    10    22  0.0000  0.0000  0.0000  0.0000  0.3229  0.0000  0.0000  0.0000  0.0000  0.0000  0.0000  0.0000  0.0000  0.0000  0.0000  0.0000  0.0000  0.0000  0.0000  0.0000  0.0000
    10    23  0.0000  0.0000  0.0000  0.0000  0.1857  0.0000  0.0000  0.0000  0.0000  0.0000  0.0000  0.0000  0.0000  0.0000  0.0000  0.0000  0.0000  0.0000  0.0000  0.0000  0.0000
    10    24  0.0000  0.0000  0.0000  0.0000  0.0238  0.0000  0.0000  0.0000  0.0000  0.0000  0.0000  0.0000  0.0000  0.0000  0.0000  0.0000  0.0000  0.0000  0.0000  0.0000  0.0000
    10    25  0.0000  0.0000  0.0000  0.0000  0.1939  0.0000  0.0000  0.0000  0.0000  0.0000  0.0000  0.0000  0.0000  0.0000  0.0000  0.0000  0.0000  0.0000  0.0000  0.0000  0.0000
    10    26  0.0000  0.0000  0.0000  0.0000  0.0238  0.0000  0.0000  0.0000  0.0000  0.0000  0.0000  0.0000  0.0000  0.0000  0.0000  0.0000  0.0000  0.0000  0.0000  0.0000  0.0000
    10    27  0.0000  0.0000  0.0000  0.0000  0.2400  0.0000  0.0000  0.0000  0.0000  0.0000  0.0000  0.0000  0.0000  0.0000  0.0000  0.0000  0.0000  0.0000  0.0000  0.0000  0.0000
    10    28  0.0000  0.0000  0.0000  0.0000  0.1944  0.0000  0.0000  0.0000  0.0000  0.0000  0.0000  0.0000  0.0000  0.0000  0.0000  0.0000  0.0000  0.0000  0.0000  0.0000  0.0000
    10    29  0.0000  0.0000  0.0000  0.0000  0.0312  0.0000  0.0000  0.0000  0.0000  0.0000  0.0000  0.0000  0.0000  0.0000  0.0000  0.0000  0.0000  0.0000  0.0000  0.0000  0.0000
    10    30  0.0000  0.0000  0.0000  0.0000  0.1429  0.0000  0.0000  0.0000  0.0000  0.0000  0.0000  0.0000  0.0000  0.0000  0.0000  0.0000  0.0000  0.0000  0.0000  0.0000  0.0000
    10    31  0.0000  0.0000  0.0000  0.0000  0.2333  0.0000  0.0000  0.0000  0.0000  0.0000  0.0000  0.0000  0.0000  0.0000  0.0000  0.0000  0.0000  0.0000  0.0000  0.0000  0.0000
    10    32  0.0000  0.0000  0.0000  0.0000  0.1000  0.0000  0.0000  0.0000  0.0000  0.0000  0.0000  0.0000  0.0000  0.0000  0.0000  0.0000  0.0000  0.0000  0.0000  0.0000  0.0000
    10    33  0.0000  0.0000  0.0000  0.0000  0.1250  0.0000  0.0000  0.0000  0.0000  0.0000  0.0000  0.0000  0.0000  0.0000  0.0000  0.0000  0.0000  0.0000  0.0000  0.0000  0.0000
    10    34  0.0000  0.0000  0.0000  0.0000  0.0675  0.0000  0.0000  0.0000  0.0000  0.0000  0.0000  0.0000  0.0000  0.0000  0.0000  0.0000  0.0000  0.0000  0.0000  0.0000  0.0000
    10    35  0.0000  0.0000  0.0000  0.0000  0.1267  0.0000  0.0000  0.0000  0.0000  0.0000  0.0000  0.0000  0.0000  0.0000  0.0000  0.0000  0.0000  0.0000  0.0000  0.0000  0.0000
    10    36  0.0000  0.0000  0.0000  0.0000  0.1958  0.0000  0.0000  0.0000  0.0000  0.0000  0.0000  0.0000  0.0000  0.0000  0.0000  0.0000  0.0000  0.0000  0.0000  0.0000  0.0000
    10    37  0.0000  0.0000  0.0000  0.0000  0.2467  0.0000  0.0000  0.0000  0.0000  0.0000  0.0000  0.0000  0.0000  0.0000  0.0000  0.0000  0.0000  0.0000  0.0000  0.0000  0.0000
    10    38  0.0000  0.0000  0.0000  0.0000  0.0312  0.0000  0.0000  0.0000  0.0000  0.0000  0.0000  0.0000  0.0000  0.0000  0.0000  0.0000  0.0000  0.0000  0.0000  0.0000  0.0000
    10    39  0.0000  0.0000  0.0000  0.0000  0.0040  0.0000  0.0000  0.0000  0.0000  0.0000  0.0000  0.0000  0.0000  0.0000  0.0000  0.0000  0.0000  0.0000  0.0000  0.0000  0.0000
    10    40  0.0000  0.0000  0.0000  0.0000  0.0313  0.0000  0.0000  0.0000  0.0000  0.0000  0.0000  0.0000  0.0000  0.0000  0.0000  0.0000  0.0000  0.0000  0.0000  0.0000  0.0000
    10    41  0.0000  0.0000  0.0000  0.0000  0.0833  0.0000  0.0000  0.0000  0.0000  0.0000  0.0000  0.0000  0.0000  0.0000  0.0000  0.0000  0.0000  0.0000  0.0000  0.0000  0.0000
    10    42  0.0000  0.0000  0.0000  0.0000  0.2938  0.0000  0.0000  0.0000  0.0000  0.0000  0.0000  0.0000  0.0000  0.0000  0.0000  0.0000  0.0000  0.0000  0.0000  0.0000  0.0000
    10    43  0.0000  0.0000  0.0000  0.0000  0.0238  0.0000  0.0000  0.0000  0.0000  0.0000  0.0000  0.0000  0.0000  0.0000  0.0000  0.0000  0.0000  0.0000  0.0000  0.0000  0.0000
    10    44  0.0000  0.0000  0.0000  0.0000  0.2222  0.0000  0.0000  0.0000  0.0000  0.0000  0.0000  0.0000  0.0000  0.0000  0.0000  0.0000  0.0000  0.0000  0.0000  0.0000  0.0000
    10    45  0.0000  0.0000  0.0000  0.0000  0.0000  0.0000  0.0000  0.0000  0.0000  0.0000  0.0000  0.0000  0.0000  0.0000  0.0000  0.0000  0.0000  0.0000  0.0000  0.0000  0.0000
    10    46  0.0000  0.0000  0.0000  0.0000  0.0000  0.0000  0.0000  0.0000  0.0000  0.0000  0.0000  0.0000  0.0000  0.0000  0.0000  0.0000  0.0000  0.0000  0.0000  0.0000  0.0000
    10    47  0.0000  0.0000  0.0000  0.0000  0.0000  0.0000  0.0000  0.0000  0.0000  0.0000  0.0000  0.0000  0.0000  0.0000  0.0000  0.0000  0.0000  0.0000  0.0000  0.0000  0.0000
    10    48  0.0000  0.0000  0.0000  0.0000  0.0000  0.0000  0.0000  0.0000  0.0000  0.0000  0.0000  0.0000  0.0000  0.0000  0.0000  0.0000  0.0000  0.0000  0.0000  0.0000  0.0000
    10    49  0.0000  0.0000  0.0000  0.0000  0.0000  0.0000  0.0000  0.0000  0.0000  0.0000  0.0000  0.0000  0.0000  0.0000  0.0000  0.0000  0.0000  0.0000  0.0000  0.0000  0.0000
    10    50  0.0000  0.0000  0.0000  0.0000  0.0000  0.0000  0.0000  0.0000  0.0000  0.0000  0.0000  0.0000  0.0000  0.0000  0.0000  0.0000  0.0000  0.0000  0.0000  0.0000  0.0000
    10    51  0.0000  0.0000  0.0000  0.0000  0.0000  0.0000  0.0000  0.0000  0.0000  0.0000  0.0000  0.0000  0.0000  0.0000  0.0000  0.0000  0.0000  0.0000  0.0000  0.0000  0.0000
    10    52  0.0000  0.0000  0.0000  0.0000  0.0000  0.0000  0.0000  0.0000  0.0000  0.0000  0.0000  0.0000  0.0000  0.0000  0.0000  0.0000  0.0000  0.0000  0.0000  0.0000  0.0000
    10    53  0.0000  0.0000  0.0000  0.0000  0.0000  0.0000  0.0000  0.0000  0.0000  0.0000  0.0000  0.0000  0.0000  0.0000  0.0000  0.0000  0.0000  0.0000  0.0000  0.0000  0.0000
    10    54  0.0000  0.0000  0.0000  0.0000  0.0000  0.0000  0.0000  0.0000  0.0000  0.0000  0.0000  0.0000  0.0000  0.0000  0.0000  0.0000  0.0000  0.0000  0.0000  0.0000  0.0000
    10    55  0.0000  0.0000  0.0000  0.0000  0.0000  0.0000  0.0000  0.0000  0.0000  0.0000  0.0000  0.0000  0.0000  0.0000  0.0000  0.0000  0.0000  0.0000  0.0000  0.0000  0.0000
    10    56  0.0000  0.0000  0.0000  0.0000  0.0000  0.0000  0.0000  0.0000  0.0000  0.0000  0.0000  0.0000  0.0000  0.0000  0.0000  0.0000  0.0000  0.0000  0.0000  0.0000  0.0000
    10    57  0.0000  0.0000  0.0000  0.0000  0.0000  0.0000  0.0000  0.0000  0.0000  0.0000  0.0000  0.0000  0.0000  0.0000  0.0000  0.0000  0.0000  0.0000  0.0000  0.0000  0.0000
    10    58  0.0000  0.0000  0.0000  0.0000  0.0000  0.0000  0.0000  0.0000  0.0000  0.0000  0.0000  0.0000  0.0000  0.0000  0.0000  0.0000  0.0000  0.0000  0.0000  0.0000  0.0000
    10    59  0.0000  0.0000  0.0000  0.0000  0.0000  0.0000  0.0000  0.0000  0.0000  0.0000  0.0000  0.0000  0.0000  0.0000  0.0000  0.0000  0.0000  0.0000  0.0000  0.0000  0.0000
    10    60  0.0000  0.0000  0.0000  0.0000  0.0000  0.0000  0.0000  0.0000  0.0000  0.0000  0.0000  0.0000  0.0000  0.0000  0.0000  0.0000  0.0000  0.0000  0.0000  0.0000  0.0000
    10    61  0.0000  0.0000  0.0000  0.0000  0.0000  0.0000  0.0000  0.0000  0.0000  0.0000  0.0000  0.0000  0.0000  0.0000  0.0000  0.0000  0.0000  0.0000  0.0000  0.0000  0.0000
    10    62  0.0000  0.0000  0.0000  0.0000  0.0000  0.0000  0.0000  0.0000  0.0000  0.0000  0.0000  0.0000  0.0000  0.0000  0.0000  0.0000  0.0000  0.0000  0.0000  0.0000  0.0000
    10    63  0.0000  0.0000  0.0000  0.0000  0.0000  0.0000  0.0000  0.0000  0.0000  0.0000  0.0000  0.0000  0.0000  0.0000  0.0000  0.0000  0.0000  0.0000  0.0000  0.0000  0.0000
    10    64  0.0000  0.0000  0.0000  0.0000  0.0000  0.0000  0.0000  0.0000  0.0000  0.0000  0.0000  0.0000  0.0000  0.0000  0.0000  0.0000  0.0000  0.0000  0.0000  0.0000  0.0000
    10    65  0.0000  0.0000  0.0000  0.0000  0.0000  0.0000  0.0000  0.0000  0.0000  0.0000  0.0000  0.0000  0.0000  0.0000  0.0000  0.0000  0.0000  0.0000  0.0000  0.0000  0.0000
    10    66  0.0000  0.0000  0.0000  0.0000  0.0000  0.0000  0.0000  0.0000  0.0000  0.0000  0.0000  0.0000  0.0000  0.0000  0.0000  0.0000  0.0000  0.0000  0.0000  0.0000  0.0000
    10    67  0.0000  0.0000  0.0000  0.0000  0.0000  0.0000  0.0000  0.0000  0.0000  0.0000  0.0000  0.0000  0.0000  0.0000  0.0000  0.0000  0.0000  0.0000  0.0000  0.0000  0.0000
    10    68  0.0000  0.0000  0.0000  0.0000  0.0000  0.0000  0.0000  0.0000  0.0000  0.0000  0.0000  0.0000  0.0000  0.0000  0.0000  0.0000  0.0000  0.0000  0.0000  0.0000  0.0000
    10    69  0.0000  0.0000  0.0000  0.0000  0.0000  0.0000  0.0000  0.0000  0.0000  0.0000  0.0000  0.0000  0.0000  0.0000  0.0000  0.0000  0.0000  0.0000  0.0000  0.0000  0.0000
    10    70  0.0000  0.0000  0.0000  0.0000  0.0000  0.0000  0.0000  0.0000  0.0000  0.0000  0.0000  0.0000  0.0000  0.0000  0.0000  0.0000  0.0000  0.0000  0.0000  0.0000  0.0000
    10    71  0.0000  0.0000  0.0000  0.0000  0.0000  0.0000  0.0000  0.0000  0.0000  0.0000  0.0000  0.0000  0.0000  0.0000  0.0000  0.0000  0.0000  0.0000  0.0000  0.0000  0.0000
    10    72  0.0000  0.0000  0.0000  0.0000  0.0000  0.0000  0.0000  0.0000  0.0000  0.0000  0.0000  0.0000  0.0000  0.0000  0.0000  0.0000  0.0000  0.0000  0.0000  0.0000  0.0000
    10    73  0.0000  0.0000  0.0000  0.0000  0.0000  0.0000  0.0000  0.0000  0.0000  0.0000  0.0000  0.0000  0.0000  0.0000  0.0000  0.0000  0.0000  0.0000  0.0000  0.0000  0.0000
    10    74  0.0000  0.0000  0.0000  0.0000  0.0000  0.0000  0.0000  0.0000  0.0000  0.0000  0.0000  0.0000  0.0000  0.0000  0.0000  0.0000  0.0000  0.0000  0.0000  0.0000  0.0000
    10    75  0.0000  0.0000  0.0000  0.0000  0.0000  0.0000  0.0000  0.0000  0.0000  0.0000  0.0000  0.0000  0.0000  0.0000  0.0000  0.0000  0.0000  0.0000  0.0000  0.0000  0.0000
    10    76  0.0000  0.0000  0.0000  0.0000  0.0000  0.0000  0.0000  0.0000  0.0000  0.0000  0.0000  0.0000  0.0000  0.0000  0.0000  0.0000  0.0000  0.0000  0.0000  0.0000  0.0000
    10    77  0.0000  0.0000  0.0000  0.0000  0.0000  0.0000  0.0000  0.0000  0.0000  0.0000  0.0000  0.0000  0.0000  0.0000  0.0000  0.0000  0.0000  0.0000  0.0000  0.0000  0.0000
    10    78  0.0000  0.0000  0.0000  0.0000  0.0000  0.0000  0.0000  0.0000  0.0000  0.0000  0.0000  0.0000  0.0000  0.0000  0.0000  0.0000  0.0000  0.0000  0.0000  0.0000  0.0000
    10    79  0.0000  0.0000  0.0000  0.0000  0.0000  0.0000  0.0000  0.0000  0.0000  0.0000  0.0000  0.0000  0.0000  0.0000  0.0000  0.0000  0.0000  0.0000  0.0000  0.0000  0.0000
    10    80  0.0000  0.0000  0.0000  0.0000  0.0000  0.0000  0.0000  0.0000  0.0000  0.0000  0.0000  0.0000  0.0000  0.0000  0.0000  0.0000  0.0000  0.0000  0.0000  0.0000  0.0000
    10    81  0.0000  0.0000  0.0000  0.0000  0.0000  0.0000  0.0000  0.0000  0.0000  0.0000  0.0000  0.0000  0.0000  0.0000  0.0000  0.0000  0.0000  0.0000  0.0000  0.0000  0.0000
    10    82  0.0000  0.0000  0.0000  0.0000  0.0000  0.0000  0.0000  0.0000  0.0000  0.0000  0.0000  0.0000  0.0000  0.0000  0.0000  0.0000  0.0000  0.0000  0.0000  0.0000  0.0000
    10    83  0.0000  0.0000  0.0000  0.0000  0.0000  0.0000  0.0000  0.0000  0.0000  0.0000  0.0000  0.0000  0.0000  0.0000  0.0000  0.0000  0.0000  0.0000  0.0000  0.0000  0.0000
    10    84  0.0000  0.0000  0.0000  0.0000  0.0000  0.0000  0.0000  0.0000  0.0000  0.0000  0.0000  0.0000  0.0000  0.0000  0.0000  0.0000  0.0000  0.0000  0.0000  0.0000  0.0000
    10    85  0.0000  0.0000  0.0000  0.0000  0.0000  0.0000  0.0000  0.0000  0.0000  0.0000  0.0000  0.0000  0.0000  0.0000  0.0000  0.0000  0.0000  0.0000  0.0000  0.0000  0.0000
    10    86  0.0000  0.0000  0.0000  0.0000  0.0000  0.0000  0.0000  0.0000  0.0000  0.0000  0.0000  0.0000  0.0000  0.0000  0.0000  0.0000  0.0000  0.0000  0.0000  0.0000  0.0000
    10    87  0.0000  0.0000  0.0000  0.0000  0.0000  0.0000  0.0000  0.0000  0.0000  0.0000  0.0000  0.0000  0.0000  0.0000  0.0000  0.0000  0.0000  0.0000  0.0000  0.0000  0.0000
    10    88  0.0000  0.0000  0.0000  0.0000  0.0000  0.0000  0.0000  0.0000  0.0000  0.0000  0.0000  0.0000  0.0000  0.0000  0.0000  0.0000  0.0000  0.0000  0.0000  0.0000  0.0000
    10    89  0.0000  0.0000  0.0000  0.0000  0.0000  0.0000  0.0000  0.0000  0.0000  0.0000  0.0000  0.0000  0.0000  0.0000  0.0000  0.0000  0.0000  0.0000  0.0000  0.0000  0.0000
    10    90  0.0000  0.0000  0.0000  0.0000  0.0000  0.0000  0.0000  0.0000  0.0000  0.0000  0.0000  0.0000  0.0000  0.0000  0.0000  0.0000  0.0000  0.0000  0.0000  0.0000  0.0000
    10    91  0.0000  0.0000  0.0000  0.0000  0.0000  0.0000  0.0000  0.0000  0.0000  0.0000  0.0000  0.0000  0.0000  0.0000  0.0000  0.0000  0.0000  0.0000  0.0000  0.0000  0.0000
    10    92  0.0000  0.0000  0.0000  0.0000  0.0000  0.0000  0.0000  0.0000  0.0000  0.0000  0.0000  0.0000  0.0000  0.0000  0.0000  0.0000  0.0000  0.0000  0.0000  0.0000  0.0000
    10    93  0.0000  0.0000  0.0000  0.0000  0.0000  0.0000  0.0000  0.0000  0.0000  0.0000  0.0000  0.0000  0.0000  0.0000  0.0000  0.0000  0.0000  0.0000  0.0000  0.0000  0.0000
    10    94  0.0000  0.0000  0.0000  0.0000  0.0000  0.0000  0.0000  0.0000  0.0000  0.0000  0.0000  0.0000  0.0000  0.0000  0.0000  0.0000  0.0000  0.0000  0.0000  0.0000  0.0000
    10    95  0.0000  0.0000  0.0000  0.0000  0.0000  0.0000  0.0000  0.0000  0.0000  0.0000  0.0000  0.0000  0.0000  0.0000  0.0000  0.0000  0.0000  0.0000  0.0000  0.0000  0.0000
    10    96  0.0000  0.0000  0.0000  0.0000  0.0000  0.0000  0.0000  0.0000  0.0000  0.0000  0.0000  0.0000  0.0000  0.0000  0.0000  0.0000  0.0000  0.0000  0.0000  0.0000  0.0000
    10    97  0.0000  0.0000  0.0000  0.0000  0.0000  0.0000  0.0000  0.0000  0.0000  0.0000  0.0000  0.0000  0.0000  0.0000  0.0000  0.0000  0.0000  0.0000  0.0000  0.0000  0.0000
    10    98  0.0000  0.0000  0.0000  0.0000  0.0000  0.0000  0.0000  0.0000  0.0000  0.0000  0.0000  0.0000  0.0000  0.0000  0.0000  0.0000  0.0000  0.0000  0.0000  0.0000  0.0000
    10    99  0.0000  0.0000  0.0000  0.0000  0.0000  0.0000  0.0000  0.0000  0.0000  0.0000  0.0000  0.0000  0.0000  0.0000  0.0000  0.0000  0.0000  0.0000  0.0000  0.0000  0.0000
    10   100  0.0000  0.0000  0.0000  0.0000  0.0000  0.0000  0.0000  0.0000  0.0000  0.0000  0.0000  0.0000  0.0000  0.0000  0.0000  0.0000  0.0000  0.0000  0.0000  0.0000  0.0000
    11     0  0.0150  0.0611  0.2105  0.3096  0.7281  0.9064  0.0526  0.2089  0.3085  0.7159  0.9162  0.2052  0.3107  0.7191  0.9193  0.3070  0.7124  0.9126  0.6895  0.8678  0.5156
    11     1  0.5000  0.5000  0.5000  0.5000  0.5000  0.5000  0.4286  0.5714  0.5714  0.5714  0.5714  0.1296  0.1296  0.1296  0.1296  0.0431  0.0431  0.0431  0.0278  0.0278  0.0071
    11     2  0.4750  0.6875  1.0000  0.6875  1.0000  1.0000  0.2321  0.3214  0.3036  0.3214  0.3571  0.1111  0.0972  0.0926  0.1111  0.0335  0.0335  0.0383  0.0216  0.0247  0.0063
    11     3  0.8393  0.8393  1.0000  1.0000  0.7857  1.0000  0.3036  0.3571  0.3036  0.2460  0.3571  0.1481  0.1343  0.1173  0.1481  0.0383  0.0335  0.0431  0.0195  0.0247  0.0055
    11     4  0.2689  0.8250  0.8667  0.7333  1.0000  0.4806  0.1667  0.1952  0.1667  0.2143  0.1286  0.1019  0.1019  0.1111  0.0787  0.0251  0.0287  0.0187  0.0193  0.0131  0.0031
    11     5  0.2833  0.8125  0.8333  0.8333  0.8125  0.5625  0.1238  0.1413  0.1889  0.2143  0.1286  0.0802  0.0864  0.0972  0.0833  0.0245  0.0239  0.0156  0.0185  0.0123  0.0033
    11     6  0.5467  0.8250  1.0000  0.5472  0.8667  0.8250  0.2286  0.3000  0.2095  0.3143  0.2143  0.0864  0.0586  0.0880  0.0741  0.0207  0.0255  0.0207  0.0111  0.0090  0.0037
    11     7  0.0732  0.6190  0.7143  0.4107  0.6250  0.8393  0.0643  0.1107  0.0577  0.0839  0.0946  0.0617  0.0638  0.0556  0.0494  0.0175  0.0167  0.0144  0.0090  0.0068  0.0027
    11     8  0.0938  0.1111  0.2917  0.1528  0.3958  0.5000  0.0257  0.0946  0.0768  0.1107  0.1268  0.0432  0.0280  0.0444  0.0321  0.0179  0.0227  0.0191  0.0116  0.0105  0.0039
    11     9  0.3000  0.0333  0.1000  0.2333  0.3000  0.3000  0.0476  0.1429  0.1667  0.2232  0.1696  0.0174  0.0185  0.0262  0.0190  0.0128  0.0144  0.0114  0.0103  0.0089  0.0025
    11    10  0.1032  0.3413  0.3810  0.2024  0.3016  0.5000  0.0437  0.0655  0.0670  0.0635  0.1220  0.0284  0.0370  0.0198  0.0432  0.0156  0.0122  0.0239  0.0078  0.0123  0.0027
    11    11  0.0573  0.5000  0.5000  0.2917  0.5000  0.3438  0.0082  0.0665  0.0496  0.0461  0.0734  0.0185  0.0108  0.0185  0.0127  0.0133  0.0112  0.0118  0.0073  0.0078  0.0020
    11    12  0.0536  0.5000  0.5000  0.5000  0.2917  0.2917  0.0077  0.0884  0.1020  0.0816  0.0969  0.0185  0.0185  0.0108  0.0108  0.0159  0.0074  0.0087  0.0041  0.0075  0.0012
    11    13  0.0000  0.0000  0.0000  0.0000  0.0000  0.0000  0.0204  0.1161  0.0952  0.0456  0.1250  0.0185  0.0141  0.0068  0.0141  0.0182  0.0076  0.0173  0.0057  0.0102  0.0015
    11    14  0.0000  0.0000  0.0000  0.0000  0.0000  0.0000  0.0179  0.0625  0.0491  0.0119  0.1429  0.0025  0.0148  0.0000  0.0056  0.0125  0.0035  0.0126  0.0022  0.0053  0.0005
    11    15  0.0000  0.0000  0.0000  0.0000  0.0000  0.0000  0.0544  0.0317  0.0317  0.0215  0.0488  0.0144  0.0165  0.0189  0.0226  0.0092  0.0060  0.0070  0.0036  0.0035  0.0009
    11    16  0.0000  0.0000  0.0000  0.0000  0.0000  0.0000  0.0179  0.0134  0.0293  0.0119  0.0243  0.0060  0.0066  0.0160  0.0035  0.0042  0.0051  0.0009  0.0053  0.0013  0.0005
    11    17  0.0000  0.0000  0.0000  0.0000  0.0000  0.0000  0.0423  0.0306  0.0119  0.0232  0.0006  0.0116  0.0046  0.0168  0.0053  0.0009  0.0065  0.0004  0.0039  0.0002  0.0002
    11    18  0.0000  0.0000  0.0000  0.0000  0.0000  0.0000  0.0243  0.0204  0.0317  0.0218  0.0020  0.0001  0.0082  0.0037  0.0063  0.0017  0.0014  0.0006  0.0027  0.0005  0.0001
    11    19  0.0000  0.0000  0.0000  0.0000  0.0000  0.0000  0.0000  0.0010  0.0317  0.0094  0.0134  0.0089  0.0037  0.0012  0.0041  0.0023  0.0044  0.0011  0.0017  0.0013  0.0004
    11    20  0.0000  0.0000  0.0000  0.0000  0.0000  0.0000  0.0119  0.0159  0.0134  0.0119  0.0134  0.0074  0.0043  0.0062  0.0073  0.0024  0.0019  0.0027  0.0013  0.0013  0.0003
    11    21  0.0000  0.0000  0.0000  0.0000  0.0000  0.0000  0.0187  0.0571  0.0295  0.0079  0.0375  0.0038  0.0031  0.0009  0.0031  0.0023  0.0008  0.0038  0.0031  0.0019  0.0001
    11    22  0.0000  0.0000  0.0000  0.0000  0.0000  0.0000  0.0034  0.0204  0.0034  0.0000  0.0136  0.0014  0.0048  0.0000  0.0082  0.0016  0.0000  0.0023  0.0000  0.0023  0.0000
    11    23  0.0000  0.0000  0.0000  0.0000  0.0000  0.0000  0.0000  0.0034  0.0204  0.0000  0.0204  0.0000  0.0000  0.0000  0.0000  0.0040  0.0000  0.0007  0.0000  0.0010  0.0000
    11    24  0.0000  0.0000  0.0000  0.0000  0.0000  0.0000  0.0000  0.0119  0.0079  0.0000  0.0374  0.0000  0.0000  0.0000  0.0000  0.0035  0.0000  0.0025  0.0000  0.0015  0.0000
    11    25  0.0000  0.0000  0.0000  0.0000  0.0000  0.0000  0.0000  0.0131  0.0045  0.0000  0.0091  0.0000  0.0000  0.0000  0.0000  0.0031  0.0000  0.0019  0.0000  0.0009  0.0000
    11    26  0.0000  0.0000  0.0000  0.0000  0.0000  0.0000  0.0000  0.0714  0.0317  0.0000  0.0034  0.0000  0.0000  0.0000  0.0000  0.0039  0.0000  0.0009  0.0000  0.0025  0.0000
    11    27  0.0000  0.0000  0.0000  0.0000  0.0000  0.0000  0.0000  0.0417  0.0268  0.0000  0.0119  0.0000  0.0000  0.0000  0.0000  0.0050  0.0000  0.0021  0.0000  0.0031  0.0000
    11    28  0.0000  0.0000  0.0000  0.0000  0.0000  0.0000  0.0000  0.0357  0.0571  0.0000  0.0119  0.0000  0.0000  0.0000  0.0000  0.0056  0.0000  0.0018  0.0000  0.0018  0.0000
    11    29  0.0000  0.0000  0.0000  0.0000  0.0000  0.0000  0.0000  0.0099  0.0337  0.0000  0.0034  0.0000  0.0000  0.0000  0.0000  0.0038  0.0000  0.0017  0.0000  0.0020  0.0000
    11    30  0.0000  0.0000  0.0000  0.0000  0.0000  0.0000  0.0000  0.0060  0.0310  0.0000  0.0183  0.0000  0.0000  0.0000  0.0000  0.0032  0.0000  0.0008  0.0000  0.0015  0.0000
    11    31  0.0000  0.0000  0.0000  0.0000  0.0000  0.0000  0.0000  0.0230  0.0400  0.0000  0.0079  0.0000  0.0000  0.0000  0.0000  0.0011  0.0000  0.0008  0.0000  0.0014  0.0000
    11    32  0.0000  0.0000  0.0000  0.0000  0.0000  0.0000  0.0000  0.0156  0.0661  0.0000  0.0079  0.0000  0.0000  0.0000  0.0000  0.0032  0.0000  0.0002  0.0000  0.0014  0.0000
    11    33  0.0000  0.0000  0.0000  0.0000  0.0000  0.0000  0.0000  0.0069  0.0169  0.0000  0.0007  0.0000  0.0000  0.0000  0.0000  0.0058  0.0000  0.0023  0.0000  0.0018  0.0000
    11    34  0.0000  0.0000  0.0000  0.0000  0.0000  0.0000  0.0000  0.0543  0.0409  0.0000  0.0179  0.0000  0.0000  0.0000  0.0000  0.0026  0.0000  0.0012  0.0000  0.0015  0.0000
    11    35  0.0000  0.0000  0.0000  0.0000  0.0000  0.0000  0.0000  0.0159  0.0781  0.0000  0.0000  0.0000  0.0000  0.0000  0.0000  0.0024  0.0000  0.0000  0.0000  0.0000  0.0000
    11    36  0.0000  0.0000  0.0000  0.0000  0.0000  0.0000  0.0000  0.0393  0.0571  0.0000  0.0000  0.0000  0.0000  0.0000  0.0000  0.0036  0.0000  0.0000  0.0000  0.0000  0.0000
    11    37  0.0000  0.0000  0.0000  0.0000  0.0000  0.0000  0.0000  0.0486  0.0454  0.0000  0.0000  0.0000  0.0000  0.0000  0.0000  0.0025  0.0000  0.0000  0.0000  0.0000  0.0000
    11    38  0.0000  0.0000  0.0000  0.0000  0.0000  0.0000  0.0000  0.0022  0.0268  0.0000  0.0000  0.0000  0.0000  0.0000  0.0000  0.0045  0.0000  0.0000  0.0000  0.0000  0.0000
    11    39  0.0000  0.0000  0.0000  0.0000  0.0000  0.0000  0.0000  0.0280  0.0774  0.0000  0.0000  0.0000  0.0000  0.0000  0.0000  0.0022  0.0000  0.0000  0.0000  0.0000  0.0000
    11    40  0.0000  0.0000  0.0000  0.0000  0.0000  0.0000  0.0000  0.0204  0.0232  0.0000  0.0000  0.0000  0.0000  0.0000  0.0000  0.0050  0.0000  0.0000  0.0000  0.0000  0.0000
    11    41  0.0000  0.0000  0.0000  0.0000  0.0000  0.0000  0.0000  0.0278  0.0144  0.0000  0.0000  0.0000  0.0000  0.0000  0.0000  0.0059  0.0000  0.0000  0.0000  0.0000  0.0000
    11    42  0.0000  0.0000  0.0000  0.0000  0.0000  0.0000  0.0000  0.0595  0.0357  0.0000  0.0000  0.0000  0.0000  0.0000  0.0000  0.0019  0.0000  0.0000  0.0000  0.0000  0.0000
    11    43  0.0000  0.0000  0.0000  0.0000  0.0000  0.0000  0.0000  0.0317  0.0159  0.0000  0.0000  0.0000  0.0000  0.0000  0.0000  0.0005  0.0000  0.0000  0.0000  0.0000  0.0000
    11    44  0.0000  0.0000  0.0000  0.0000  0.0000  0.0000  0.0000  0.0079  0.0826  0.0000  0.0000  0.0000  0.0000  0.0000  0.0000  0.0001  0.0000  0.0000  0.0000  0.0000  0.0000
    11    45  0.0000  0.0000  0.0000  0.0000  0.0000  0.0000  0.0000  0.0000  0.0223  0.0000  0.0000  0.0000  0.0000  0.0000  0.0000  0.0000  0.0000  0.0000  0.0000  0.0000  0.0000
    11    46  0.0000  0.0000  0.0000  0.0000  0.0000  0.0000  0.0000  0.0000  0.0051  0.0000  0.0000  0.0000  0.0000  0.0000  0.0000  0.0000  0.0000  0.0000  0.0000  0.0000  0.0000
    11    47  0.0000  0.0000  0.0000  0.0000  0.0000  0.0000  0.0000  0.0000  0.0187  0.0000  0.0000  0.0000  0.0000  0.0000  0.0000  0.0000  0.0000  0.0000  0.0000  0.0000  0.0000
    11    48  0.0000  0.0000  0.0000  0.0000  0.0000  0.0000  0.0000  0.0000  0.0053  0.0000  0.0000  0.0000  0.0000  0.0000  0.0000  0.0000  0.0000  0.0000  0.0000  0.0000  0.0000
    11    49  0.0000  0.0000  0.0000  0.0000  0.0000  0.0000  0.0000  0.0000  0.0034  0.0000  0.0000  0.0000  0.0000  0.0000  0.0000  0.0000  0.0000  0.0000  0.0000  0.0000  0.0000
    11    50  0.0000  0.0000  0.0000  0.0000  0.0000  0.0000  0.0000  0.0000  0.0000  0.0000  0.0000  0.0000  0.0000  0.0000  0.0000  0.0000  0.0000  0.0000  0.0000  0.0000  0.0000
    11    51  0.0000  0.0000  0.0000  0.0000  0.0000  0.0000  0.0000  0.0000  0.0000  0.0000  0.0000  0.0000  0.0000  0.0000  0.0000  0.0000  0.0000  0.0000  0.0000  0.0000  0.0000
    11    52  0.0000  0.0000  0.0000  0.0000  0.0000  0.0000  0.0000  0.0000  0.0000  0.0000  0.0000  0.0000  0.0000  0.0000  0.0000  0.0000  0.0000  0.0000  0.0000  0.0000  0.0000
    11    53  0.0000  0.0000  0.0000  0.0000  0.0000  0.0000  0.0000  0.0000  0.0000  0.0000  0.0000  0.0000  0.0000  0.0000  0.0000  0.0000  0.0000  0.0000  0.0000  0.0000  0.0000
    11    54  0.0000  0.0000  0.0000  0.0000  0.0000  0.0000  0.0000  0.0000  0.0000  0.0000  0.0000  0.0000  0.0000  0.0000  0.0000  0.0000  0.0000  0.0000  0.0000  0.0000  0.0000
    11    55  0.0000  0.0000  0.0000  0.0000  0.0000  0.0000  0.0000  0.0000  0.0000  0.0000  0.0000  0.0000  0.0000  0.0000  0.0000  0.0000  0.0000  0.0000  0.0000  0.0000  0.0000
    11    56  0.0000  0.0000  0.0000  0.0000  0.0000  0.0000  0.0000  0.0000  0.0000  0.0000  0.0000  0.0000  0.0000  0.0000  0.0000  0.0000  0.0000  0.0000  0.0000  0.0000  0.0000
    11    57  0.0000  0.0000  0.0000  0.0000  0.0000  0.0000  0.0000  0.0000  0.0000  0.0000  0.0000  0.0000  0.0000  0.0000  0.0000  0.0000  0.0000  0.0000  0.0000  0.0000  0.0000
    11    58  0.0000  0.0000  0.0000  0.0000  0.0000  0.0000  0.0000  0.0000  0.0000  0.0000  0.0000  0.0000  0.0000  0.0000  0.0000  0.0000  0.0000  0.0000  0.0000  0.0000  0.0000
    11    59  0.0000  0.0000  0.0000  0.0000  0.0000  0.0000  0.0000  0.0000  0.0000  0.0000  0.0000  0.0000  0.0000  0.0000  0.0000  0.0000  0.0000  0.0000  0.0000  0.0000  0.0000
    11    60  0.0000  0.0000  0.0000  0.0000  0.0000  0.0000  0.0000  0.0000  0.0000  0.0000  0.0000  0.0000  0.0000  0.0000  0.0000  0.0000  0.0000  0.0000  0.0000  0.0000  0.0000
    11    61  0.0000  0.0000  0.0000  0.0000  0.0000  0.0000  0.0000  0.0000  0.0000  0.0000  0.0000  0.0000  0.0000  0.0000  0.0000  0.0000  0.0000  0.0000  0.0000  0.0000  0.0000
    11    62  0.0000  0.0000  0.0000  0.0000  0.0000  0.0000  0.0000  0.0000  0.0000  0.0000  0.0000  0.0000  0.0000  0.0000  0.0000  0.0000  0.0000  0.0000  0.0000  0.0000  0.0000
    11    63  0.0000  0.0000  0.0000  0.0000  0.0000  0.0000  0.0000  0.0000  0.0000  0.0000  0.0000  0.0000  0.0000  0.0000  0.0000  0.0000  0.0000  0.0000  0.0000  0.0000  0.0000
    11    64  0.0000  0.0000  0.0000  0.0000  0.0000  0.0000  0.0000  0.0000  0.0000  0.0000  0.0000  0.0000  0.0000  0.0000  0.0000  0.0000  0.0000  0.0000  0.0000  0.0000  0.0000
    11    65  0.0000  0.0000  0.0000  0.0000  0.0000  0.0000  0.0000  0.0000  0.0000  0.0000  0.0000  0.0000  0.0000  0.0000  0.0000  0.0000  0.0000  0.0000  0.0000  0.0000  0.0000
    11    66  0.0000  0.0000  0.0000  0.0000  0.0000  0.0000  0.0000  0.0000  0.0000  0.0000  0.0000  0.0000  0.0000  0.0000  0.0000  0.0000  0.0000  0.0000  0.0000  0.0000  0.0000
    11    67  0.0000  0.0000  0.0000  0.0000  0.0000  0.0000  0.0000  0.0000  0.0000  0.0000  0.0000  0.0000  0.0000  0.0000  0.0000  0.0000  0.0000  0.0000  0.0000  0.0000  0.0000
    11    68  0.0000  0.0000  0.0000  0.0000  0.0000  0.0000  0.0000  0.0000  0.0000  0.0000  0.0000  0.0000  0.0000  0.0000  0.0000  0.0000  0.0000  0.0000  0.0000  0.0000  0.0000
    11    69  0.0000  0.0000  0.0000  0.0000  0.0000  0.0000  0.0000  0.0000  0.0000  0.0000  0.0000  0.0000  0.0000  0.0000  0.0000  0.0000  0.0000  0.0000  0.0000  0.0000  0.0000
    11    70  0.0000  0.0000  0.0000  0.0000  0.0000  0.0000  0.0000  0.0000  0.0000  0.0000  0.0000  0.0000  0.0000  0.0000  0.0000  0.0000  0.0000  0.0000  0.0000  0.0000  0.0000
    11    71  0.0000  0.0000  0.0000  0.0000  0.0000  0.0000  0.0000  0.0000  0.0000  0.0000  0.0000  0.0000  0.0000  0.0000  0.0000  0.0000  0.0000  0.0000  0.0000  0.0000  0.0000
    11    72  0.0000  0.0000  0.0000  0.0000  0.0000  0.0000  0.0000  0.0000  0.0000  0.0000  0.0000  0.0000  0.0000  0.0000  0.0000  0.0000  0.0000  0.0000  0.0000  0.0000  0.0000
    11    73  0.0000  0.0000  0.0000  0.0000  0.0000  0.0000  0.0000  0.0000  0.0000  0.0000  0.0000  0.0000  0.0000  0.0000  0.0000  0.0000  0.0000  0.0000  0.0000  0.0000  0.0000
    11    74  0.0000  0.0000  0.0000  0.0000  0.0000  0.0000  0.0000  0.0000  0.0000  0.0000  0.0000  0.0000  0.0000  0.0000  0.0000  0.0000  0.0000  0.0000  0.0000  0.0000  0.0000
    11    75  0.0000  0.0000  0.0000  0.0000  0.0000  0.0000  0.0000  0.0000  0.0000  0.0000  0.0000  0.0000  0.0000  0.0000  0.0000  0.0000  0.0000  0.0000  0.0000  0.0000  0.0000
    11    76  0.0000  0.0000  0.0000  0.0000  0.0000  0.0000  0.0000  0.0000  0.0000  0.0000  0.0000  0.0000  0.0000  0.0000  0.0000  0.0000  0.0000  0.0000  0.0000  0.0000  0.0000
    11    77  0.0000  0.0000  0.0000  0.0000  0.0000  0.0000  0.0000  0.0000  0.0000  0.0000  0.0000  0.0000  0.0000  0.0000  0.0000  0.0000  0.0000  0.0000  0.0000  0.0000  0.0000
    11    78  0.0000  0.0000  0.0000  0.0000  0.0000  0.0000  0.0000  0.0000  0.0000  0.0000  0.0000  0.0000  0.0000  0.0000  0.0000  0.0000  0.0000  0.0000  0.0000  0.0000  0.0000
    11    79  0.0000  0.0000  0.0000  0.0000  0.0000  0.0000  0.0000  0.0000  0.0000  0.0000  0.0000  0.0000  0.0000  0.0000  0.0000  0.0000  0.0000  0.0000  0.0000  0.0000  0.0000
    11    80  0.0000  0.0000  0.0000  0.0000  0.0000  0.0000  0.0000  0.0000  0.0000  0.0000  0.0000  0.0000  0.0000  0.0000  0.0000  0.0000  0.0000  0.0000  0.0000  0.0000  0.0000
    11    81  0.0000  0.0000  0.0000  0.0000  0.0000  0.0000  0.0000  0.0000  0.0000  0.0000  0.0000  0.0000  0.0000  0.0000  0.0000  0.0000  0.0000  0.0000  0.0000  0.0000  0.0000
    11    82  0.0000  0.0000  0.0000  0.0000  0.0000  0.0000  0.0000  0.0000  0.0000  0.0000  0.0000  0.0000  0.0000  0.0000  0.0000  0.0000  0.0000  0.0000  0.0000  0.0000  0.0000
    11    83  0.0000  0.0000  0.0000  0.0000  0.0000  0.0000  0.0000  0.0000  0.0000  0.0000  0.0000  0.0000  0.0000  0.0000  0.0000  0.0000  0.0000  0.0000  0.0000  0.0000  0.0000
    11    84  0.0000  0.0000  0.0000  0.0000  0.0000  0.0000  0.0000  0.0000  0.0000  0.0000  0.0000  0.0000  0.0000  0.0000  0.0000  0.0000  0.0000  0.0000  0.0000  0.0000  0.0000
    11    85  0.0000  0.0000  0.0000  0.0000  0.0000  0.0000  0.0000  0.0000  0.0000  0.0000  0.0000  0.0000  0.0000  0.0000  0.0000  0.0000  0.0000  0.0000  0.0000  0.0000  0.0000
    11    86  0.0000  0.0000  0.0000  0.0000  0.0000  0.0000  0.0000  0.0000  0.0000  0.0000  0.0000  0.0000  0.0000  0.0000  0.0000  0.0000  0.0000  0.0000  0.0000  0.0000  0.0000
    11    87  0.0000  0.0000  0.0000  0.0000  0.0000  0.0000  0.0000  0.0000  0.0000  0.0000  0.0000  0.0000  0.0000  0.0000  0.0000  0.0000  0.0000  0.0000  0.0000  0.0000  0.0000
    11    88  0.0000  0.0000  0.0000  0.0000  0.0000  0.0000  0.0000  0.0000  0.0000  0.0000  0.0000  0.0000  0.0000  0.0000  0.0000  0.0000  0.0000  0.0000  0.0000  0.0000  0.0000
    11    89  0.0000  0.0000  0.0000  0.0000  0.0000  0.0000  0.0000  0.0000  0.0000  0.0000  0.0000  0.0000  0.0000  0.0000  0.0000  0.0000  0.0000  0.0000  0.0000  0.0000  0.0000
    11    90  0.0000  0.0000  0.0000  0.0000  0.0000  0.0000  0.0000  0.0000  0.0000  0.0000  0.0000  0.0000  0.0000  0.0000  0.0000  0.0000  0.0000  0.0000  0.0000  0.0000  0.0000
    11    91  0.0000  0.0000  0.0000  0.0000  0.0000  0.0000  0.0000  0.0000  0.0000  0.0000  0.0000  0.0000  0.0000  0.0000  0.0000  0.0000  0.0000  0.0000  0.0000  0.0000  0.0000
    11    92  0.0000  0.0000  0.0000  0.0000  0.0000  0.0000  0.0000  0.0000  0.0000  0.0000  0.0000  0.0000  0.0000  0.0000  0.0000  0.0000  0.0000  0.0000  0.0000  0.0000  0.0000
    11    93  0.0000  0.0000  0.0000  0.0000  0.0000  0.0000  0.0000  0.0000  0.0000  0.0000  0.0000  0.0000  0.0000  0.0000  0.0000  0.0000  0.0000  0.0000  0.0000  0.0000  0.0000
    11    94  0.0000  0.0000  0.0000  0.0000  0.0000  0.0000  0.0000  0.0000  0.0000  0.0000  0.0000  0.0000  0.0000  0.0000  0.0000  0.0000  0.0000  0.0000  0.0000  0.0000  0.0000
    11    95  0.0000  0.0000  0.0000  0.0000  0.0000  0.0000  0.0000  0.0000  0.0000  0.0000  0.0000  0.0000  0.0000  0.0000  0.0000  0.0000  0.0000  0.0000  0.0000  0.0000  0.0000
    11    96  0.0000  0.0000  0.0000  0.0000  0.0000  0.0000  0.0000  0.0000  0.0000  0.0000  0.0000  0.0000  0.0000  0.0000  0.0000  0.0000  0.0000  0.0000  0.0000  0.0000  0.0000
    11    97  0.0000  0.0000  0.0000  0.0000  0.0000  0.0000  0.0000  0.0000  0.0000  0.0000  0.0000  0.0000  0.0000  0.0000  0.0000  0.0000  0.0000  0.0000  0.0000  0.0000  0.0000
    11    98  0.0000  0.0000  0.0000  0.0000  0.0000  0.0000  0.0000  0.0000  0.0000  0.0000  0.0000  0.0000  0.0000  0.0000  0.0000  0.0000  0.0000  0.0000  0.0000  0.0000  0.0000
    11    99  0.0000  0.0000  0.0000  0.0000  0.0000  0.0000  0.0000  0.0000  0.0000  0.0000  0.0000  0.0000  0.0000  0.0000  0.0000  0.0000  0.0000  0.0000  0.0000  0.0000  0.0000
    11   100  0.0000  0.0000  0.0000  0.0000  0.0000  0.0000  0.0000  0.0000  0.0000  0.0000  0.0000  0.0000  0.0000  0.0000  0.0000  0.0000  0.0000  0.0000  0.0000  0.0000  0.0000
    12     0  0.0150  0.0611  0.2105  0.3096  0.7281  0.9064  0.0526  0.2089  0.3085  0.7159  0.9162  0.2052  0.3107  0.7191  0.9193  0.3070  0.7124  0.9126  0.6895  0.8678  0.5156
    12     1  0.7188  1.0000  1.0000  1.0000  1.0000  1.0000  0.5714  0.5714  0.5000  0.5714  0.5714  0.1667  0.1481  0.1667  0.1667  0.0383  0.0431  0.0431  0.0247  0.0247  0.0071
    12     2  0.5000  1.0000  1.0000  1.0000  0.8750  1.0000  0.2857  0.2649  0.2857  0.2411  0.2857  0.1296  0.1481  0.1296  0.1481  0.0383  0.0335  0.0383  0.0247  0.0278  0.0063
    12     3  0.1667  0.8750  0.8750  0.7083  1.0000  1.0000  0.1964  0.1250  0.1518  0.1964  0.2143  0.1157  0.1157  0.1296  0.1481  0.0263  0.0287  0.0335  0.0185  0.0216  0.0063
    12     4  0.3750  0.8750  0.8333  0.6750  0.6667  1.0000  0.1518  0.1429  0.0696  0.1518  0.2143  0.0988  0.0741  0.1019  0.1296  0.0137  0.0255  0.0335  0.0086  0.0123  0.0055
    12     5  0.1667  0.5937  0.6875  0.4688  0.6875  0.6875  0.1071  0.0774  0.1071  0.1250  0.0833  0.0741  0.0532  0.0787  0.0602  0.0150  0.0239  0.0203  0.0123  0.0112  0.0047
    12     6  0.1429  0.3819  0.8333  0.4931  1.0000  0.7083  0.0714  0.1199  0.1122  0.1199  0.0791  0.0710  0.0514  0.0710  0.0448  0.0183  0.0263  0.0167  0.0121  0.0075  0.0029
    12     7  0.2222  0.5667  0.7778  0.4444  0.6111  0.7500  0.0317  0.0185  0.0185  0.0714  0.0714  0.0434  0.0469  0.0420  0.0454  0.0111  0.0106  0.0128  0.0111  0.0116  0.0033
    12     8  0.1296  0.6597  0.5139  0.5000  0.6146  0.5278  0.0317  0.0317  0.0714  0.0714  0.0185  0.0437  0.0535  0.0532  0.0684  0.0133  0.0169  0.0177  0.0098  0.0127  0.0027
    12     9  0.0000  0.4643  0.2917  0.5714  0.2381  0.4048  0.0000  0.0000  0.0000  0.0000  0.0000  0.0378  0.0301  0.0355  0.0255  0.0098  0.0118  0.0086  0.0036  0.0062  0.0013
    12    10  0.0000  0.8750  0.2500  0.2361  0.7000  0.2917  0.0000  0.0000  0.0000  0.0000  0.0000  0.0463  0.0365  0.0543  0.0448  0.0074  0.0086  0.0102  0.0068  0.0041  0.0013
    12    11  0.0000  0.1333  0.1667  0.1000  0.4000  0.4000  0.0000  0.0000  0.0000  0.0000  0.0000  0.0314  0.0093  0.0412  0.0401  0.0042  0.0104  0.0116  0.0021  0.0062  0.0024
    12    12  0.0000  0.3611  0.2500  0.1429  0.3438  0.0833  0.0000  0.0000  0.0000  0.0000  0.0000  0.0355  0.0152  0.0386  0.0571  0.0015  0.0071  0.0098  0.0013  0.0034  0.0014
    12    13  0.0000  0.4306  0.1333  0.1905  0.6250  0.5417  0.0000  0.0000  0.0000  0.0000  0.0000  0.0214  0.0414  0.0077  0.0576  0.0022  0.0019  0.0082  0.0012  0.0093  0.0009
    12    14  0.0000  0.2400  0.1500  0.4000  0.2000  0.2667  0.0000  0.0000  0.0000  0.0000  0.0000  0.0204  0.0231  0.0116  0.0377  0.0036  0.0054  0.0080  0.0034  0.0056  0.0016
    12    15  0.0000  0.0660  0.3333  0.1111  0.1111  0.5000  0.0000  0.0000  0.0000  0.0000  0.0000  0.0083  0.0169  0.0158  0.0228  0.0056  0.0024  0.0050  0.0065  0.0044  0.0016
    12    16  0.0000  0.0357  0.1250  0.8500  0.2625  0.4063  0.0000  0.0000  0.0000  0.0000  0.0000  0.0024  0.0126  0.0126  0.0053  0.0025  0.0008  0.0023  0.0041  0.0049  0.0004
    12    17  0.0000  0.1667  0.0486  0.4236  0.0833  0.7083  0.0000  0.0000  0.0000  0.0000  0.0000  0.0031  0.0116  0.0018  0.0324  0.0010  0.0001  0.0028  0.0006  0.0059  0.0003
    12    18  0.0000  0.1944  0.0937  0.2569  0.0312  0.1875  0.0000  0.0000  0.0000  0.0000  0.0000  0.0025  0.0112  0.0033  0.0103  0.0049  0.0004  0.0039  0.0014  0.0049  0.0004
    12    19  0.0000  0.5125  0.2500  0.6143  0.0714  0.6625  0.0000  0.0000  0.0000  0.0000  0.0000  0.0123  0.0212  0.0053  0.0278  0.0068  0.0006  0.0056  0.0010  0.0066  0.0002
    12    20  0.0000  0.2833  0.2422  0.2819  0.2143  0.4472  0.0000  0.0000  0.0000  0.0000  0.0000  0.0066  0.0170  0.0119  0.0131  0.0022  0.0033  0.0066  0.0006  0.0030  0.0005
    12    21  0.0000  0.3214  0.2625  0.8750  0.1094  0.8333  0.0000  0.0000  0.0000  0.0000  0.0000  0.0026  0.0082  0.0020  0.0126  0.0053  0.0012  0.0049  0.0012  0.0106  0.0008
    12    22  0.0000  0.3400  0.0000  0.1267  0.0000  0.2667  0.0000  0.0000  0.0000  0.0000  0.0000  0.0102  0.0091  0.0000  0.0231  0.0049  0.0000  0.0074  0.0000  0.0055  0.0000
    12    23  0.0000  0.5000  0.0040  0.1508  0.0000  0.2024  0.0000  0.0000  0.0000  0.0000  0.0000  0.0001  0.0056  0.0000  0.0075  0.0073  0.0000  0.0031  0.0000  0.0049  0.0000
    12    24  0.0000  0.2321  0.1875  0.2500  0.0000  0.5000  0.0000  0.0000  0.0000  0.0000  0.0000  0.0040  0.0186  0.0000  0.0281  0.0015  0.0000  0.0051  0.0000  0.0044  0.0000
    12    25  0.0000  0.5000  0.0370  0.5000  0.0000  0.5000  0.0000  0.0000  0.0000  0.0000  0.0000  0.0031  0.0197  0.0000  0.0231  0.0011  0.0000  0.0021  0.0000  0.0061  0.0000
    12    26  0.0000  0.2917  0.2917  0.2396  0.0000  0.2917  0.0000  0.0000  0.0000  0.0000  0.0000  0.0126  0.0068  0.0000  0.0082  0.0060  0.0000  0.0056  0.0000  0.0048  0.0000
    12    27  0.0000  0.0000  0.0000  0.0000  0.0000  0.0000  0.0000  0.0000  0.0000  0.0000  0.0000  0.0108  0.0015  0.0000  0.0127  0.0005  0.0000  0.0025  0.0000  0.0023  0.0000
    12    28  0.0000  0.0000  0.0000  0.0000  0.0000  0.0000  0.0000  0.0000  0.0000  0.0000  0.0000  0.0000  0.0005  0.0000  0.0031  0.0000  0.0000  0.0000  0.0000  0.0008  0.0000
    12    29  0.0000  0.0000  0.0000  0.0000  0.0000  0.0000  0.0000  0.0000  0.0000  0.0000  0.0000  0.0000  0.0012  0.0000  0.0031  0.0000  0.0000  0.0000  0.0000  0.0005  0.0000
    12    30  0.0000  0.0000  0.0000  0.0000  0.0000  0.0000  0.0000  0.0000  0.0000  0.0000  0.0000  0.0000  0.0020  0.0000  0.0012  0.0000  0.0000  0.0000  0.0000  0.0001  0.0000
    12    31  0.0000  0.0000  0.0000  0.0000  0.0000  0.0000  0.0000  0.0000  0.0000  0.0000  0.0000  0.0000  0.0031  0.0000  0.0031  0.0000  0.0000  0.0000  0.0000  0.0005  0.0000
    12    32  0.0000  0.0000  0.0000  0.0000  0.0000  0.0000  0.0000  0.0000  0.0000  0.0000  0.0000  0.0000  0.0021  0.0000  0.0014  0.0000  0.0000  0.0000  0.0000  0.0004  0.0000
    12    33  0.0000  0.0000  0.0000  0.0000  0.0000  0.0000  0.0000  0.0000  0.0000  0.0000  0.0000  0.0000  0.0053  0.0000  0.0009  0.0000  0.0000  0.0000  0.0000  0.0005  0.0000
    12    34  0.0000  0.0000  0.0000  0.0000  0.0000  0.0000  0.0000  0.0000  0.0000  0.0000  0.0000  0.0000  0.0009  0.0000  0.0053  0.0000  0.0000  0.0000  0.0000  0.0021  0.0000
    12    35  0.0000  0.0000  0.0000  0.0000  0.0000  0.0000  0.0000  0.0000  0.0000  0.0000  0.0000  0.0000  0.0000  0.0000  0.0003  0.0000  0.0000  0.0000  0.0000  0.0016  0.0000
    12    36  0.0000  0.0000  0.0000  0.0000  0.0000  0.0000  0.0000  0.0000  0.0000  0.0000  0.0000  0.0000  0.0102  0.0000  0.0044  0.0000  0.0000  0.0000  0.0000  0.0014  0.0000
    12    37  0.0000  0.0000  0.0000  0.0000  0.0000  0.0000  0.0000  0.0000  0.0000  0.0000  0.0000  0.0000  0.0024  0.0000  0.0046  0.0000  0.0000  0.0000  0.0000  0.0004  0.0000
    12    38  0.0000  0.0000  0.0000  0.0000  0.0000  0.0000  0.0000  0.0000  0.0000  0.0000  0.0000  0.0000  0.0069  0.0000  0.0120  0.0000  0.0000  0.0000  0.0000  0.0006  0.0000
    12    39  0.0000  0.0000  0.0000  0.0000  0.0000  0.0000  0.0000  0.0000  0.0000  0.0000  0.0000  0.0000  0.0041  0.0000  0.0044  0.0000  0.0000  0.0000  0.0000  0.0013  0.0000
    12    40  0.0000  0.0000  0.0000  0.0000  0.0000  0.0000  0.0000  0.0000  0.0000  0.0000  0.0000  0.0000  0.0069  0.0000  0.0015  0.0000  0.0000  0.0000  0.0000  0.0012  0.0000
    12    41  0.0000  0.0000  0.0000  0.0000  0.0000  0.0000  0.0000  0.0000  0.0000  0.0000  0.0000  0.0000  0.0047  0.0000  0.0039  0.0000  0.0000  0.0000  0.0000  0.0036  0.0000
    12    42  0.0000  0.0000  0.0000  0.0000  0.0000  0.0000  0.0000  0.0000  0.0000  0.0000  0.0000  0.0000  0.0009  0.0000  0.0075  0.0000  0.0000  0.0000  0.0000  0.0002  0.0000
    12    43  0.0000  0.0000  0.0000  0.0000  0.0000  0.0000  0.0000  0.0000  0.0000  0.0000  0.0000  0.0000  0.0000  0.0000  0.0132  0.0000  0.0000  0.0000  0.0000  0.0000  0.0000
    12    44  0.0000  0.0000  0.0000  0.0000  0.0000  0.0000  0.0000  0.0000  0.0000  0.0000  0.0000  0.0000  0.0000  0.0000  0.0056  0.0000  0.0000  0.0000  0.0000  0.0000  0.0000
    12    45  0.0000  0.0000  0.0000  0.0000  0.0000  0.0000  0.0000  0.0000  0.0000  0.0000  0.0000  0.0000  0.0000  0.0000  0.0226  0.0000  0.0000  0.0000  0.0000  0.0000  0.0000
    12    46  0.0000  0.0000  0.0000  0.0000  0.0000  0.0000  0.0000  0.0000  0.0000  0.0000  0.0000  0.0000  0.0000  0.0000  0.0015  0.0000  0.0000  0.0000  0.0000  0.0000  0.0000
    12    47  0.0000  0.0000  0.0000  0.0000  0.0000  0.0000  0.0000  0.0000  0.0000  0.0000  0.0000  0.0000  0.0000  0.0000  0.0022  0.0000  0.0000  0.0000  0.0000  0.0000  0.0000
    12    48  0.0000  0.0000  0.0000  0.0000  0.0000  0.0000  0.0000  0.0000  0.0000  0.0000  0.0000  0.0000  0.0000  0.0000  0.0086  0.0000  0.0000  0.0000  0.0000  0.0000  0.0000
    12    49  0.0000  0.0000  0.0000  0.0000  0.0000  0.0000  0.0000  0.0000  0.0000  0.0000  0.0000  0.0000  0.0000  0.0000  0.0083  0.0000  0.0000  0.0000  0.0000  0.0000  0.0000
    12    50  0.0000  0.0000  0.0000  0.0000  0.0000  0.0000  0.0000  0.0000  0.0000  0.0000  0.0000  0.0000  0.0000  0.0000  0.0003  0.0000  0.0000  0.0000  0.0000  0.0000  0.0000
    12    51  0.0000  0.0000  0.0000  0.0000  0.0000  0.0000  0.0000  0.0000  0.0000  0.0000  0.0000  0.0000  0.0000  0.0000  0.0054  0.0000  0.0000  0.0000  0.0000  0.0000  0.0000
    12    52  0.0000  0.0000  0.0000  0.0000  0.0000  0.0000  0.0000  0.0000  0.0000  0.0000  0.0000  0.0000  0.0000  0.0000  0.0006  0.0000  0.0000  0.0000  0.0000  0.0000  0.0000
    12    53  0.0000  0.0000  0.0000  0.0000  0.0000  0.0000  0.0000  0.0000  0.0000  0.0000  0.0000  0.0000  0.0000  0.0000  0.0046  0.0000  0.0000  0.0000  0.0000  0.0000  0.0000
    12    54  0.0000  0.0000  0.0000  0.0000  0.0000  0.0000  0.0000  0.0000  0.0000  0.0000  0.0000  0.0000  0.0000  0.0000  0.0093  0.0000  0.0000  0.0000  0.0000  0.0000  0.0000
    12    55  0.0000  0.0000  0.0000  0.0000  0.0000  0.0000  0.0000  0.0000  0.0000  0.0000  0.0000  0.0000  0.0000  0.0000  0.0013  0.0000  0.0000  0.0000  0.0000  0.0000  0.0000
    12    56  0.0000  0.0000  0.0000  0.0000  0.0000  0.0000  0.0000  0.0000  0.0000  0.0000  0.0000  0.0000  0.0000  0.0000  0.0031  0.0000  0.0000  0.0000  0.0000  0.0000  0.0000
    12    57  0.0000  0.0000  0.0000  0.0000  0.0000  0.0000  0.0000  0.0000  0.0000  0.0000  0.0000  0.0000  0.0000  0.0000  0.0021  0.0000  0.0000  0.0000  0.0000  0.0000  0.0000
    12    58  0.0000  0.0000  0.0000  0.0000  0.0000  0.0000  0.0000  0.0000  0.0000  0.0000  0.0000  0.0000  0.0000  0.0000  0.0000  0.0000  0.0000  0.0000  0.0000  0.0000  0.0000
    12    59  0.0000  0.0000  0.0000  0.0000  0.0000  0.0000  0.0000  0.0000  0.0000  0.0000  0.0000  0.0000  0.0000  0.0000  0.0000  0.0000  0.0000  0.0000  0.0000  0.0000  0.0000
    12    60  0.0000  0.0000  0.0000  0.0000  0.0000  0.0000  0.0000  0.0000  0.0000  0.0000  0.0000  0.0000  0.0000  0.0000  0.0000  0.0000  0.0000  0.0000  0.0000  0.0000  0.0000
    12    61  0.0000  0.0000  0.0000  0.0000  0.0000  0.0000  0.0000  0.0000  0.0000  0.0000  0.0000  0.0000  0.0000  0.0000  0.0000  0.0000  0.0000  0.0000  0.0000  0.0000  0.0000
    12    62  0.0000  0.0000  0.0000  0.0000  0.0000  0.0000  0.0000  0.0000  0.0000  0.0000  0.0000  0.0000  0.0000  0.0000  0.0000  0.0000  0.0000  0.0000  0.0000  0.0000  0.0000
    12    63  0.0000  0.0000  0.0000  0.0000  0.0000  0.0000  0.0000  0.0000  0.0000  0.0000  0.0000  0.0000  0.0000  0.0000  0.0000  0.0000  0.0000  0.0000  0.0000  0.0000  0.0000
    12    64  0.0000  0.0000  0.0000  0.0000  0.0000  0.0000  0.0000  0.0000  0.0000  0.0000  0.0000  0.0000  0.0000  0.0000  0.0000  0.0000  0.0000  0.0000  0.0000  0.0000  0.0000
    12    65  0.0000  0.0000  0.0000  0.0000  0.0000  0.0000  0.0000  0.0000  0.0000  0.0000  0.0000  0.0000  0.0000  0.0000  0.0000  0.0000  0.0000  0.0000  0.0000  0.0000  0.0000
    12    66  0.0000  0.0000  0.0000  0.0000  0.0000  0.0000  0.0000  0.0000  0.0000  0.0000  0.0000  0.0000  0.0000  0.0000  0.0000  0.0000  0.0000  0.0000  0.0000  0.0000  0.0000
    12    67  0.0000  0.0000  0.0000  0.0000  0.0000  0.0000  0.0000  0.0000  0.0000  0.0000  0.0000  0.0000  0.0000  0.0000  0.0000  0.0000  0.0000  0.0000  0.0000  0.0000  0.0000
    12    68  0.0000  0.0000  0.0000  0.0000  0.0000  0.0000  0.0000  0.0000  0.0000  0.0000  0.0000  0.0000  0.0000  0.0000  0.0000  0.0000  0.0000  0.0000  0.0000  0.0000  0.0000
    12    69  0.0000  0.0000  0.0000  0.0000  0.0000  0.0000  0.0000  0.0000  0.0000  0.0000  0.0000  0.0000  0.0000  0.0000  0.0000  0.0000  0.0000  0.0000  0.0000  0.0000  0.0000
    12    70  0.0000  0.0000  0.0000  0.0000  0.0000  0.0000  0.0000  0.0000  0.0000  0.0000  0.0000  0.0000  0.0000  0.0000  0.0000  0.0000  0.0000  0.0000  0.0000  0.0000  0.0000
    12    71  0.0000  0.0000  0.0000  0.0000  0.0000  0.0000  0.0000  0.0000  0.0000  0.0000  0.0000  0.0000  0.0000  0.0000  0.0000  0.0000  0.0000  0.0000  0.0000  0.0000  0.0000
    12    72  0.0000  0.0000  0.0000  0.0000  0.0000  0.0000  0.0000  0.0000  0.0000  0.0000  0.0000  0.0000  0.0000  0.0000  0.0000  0.0000  0.0000  0.0000  0.0000  0.0000  0.0000
    12    73  0.0000  0.0000  0.0000  0.0000  0.0000  0.0000  0.0000  0.0000  0.0000  0.0000  0.0000  0.0000  0.0000  0.0000  0.0000  0.0000  0.0000  0.0000  0.0000  0.0000  0.0000
    12    74  0.0000  0.0000  0.0000  0.0000  0.0000  0.0000  0.0000  0.0000  0.0000  0.0000  0.0000  0.0000  0.0000  0.0000  0.0000  0.0000  0.0000  0.0000  0.0000  0.0000  0.0000
    12    75  0.0000  0.0000  0.0000  0.0000  0.0000  0.0000  0.0000  0.0000  0.0000  0.0000  0.0000  0.0000  0.0000  0.0000  0.0000  0.0000  0.0000  0.0000  0.0000  0.0000  0.0000
    12    76  0.0000  0.0000  0.0000  0.0000  0.0000  0.0000  0.0000  0.0000  0.0000  0.0000  0.0000  0.0000  0.0000  0.0000  0.0000  0.0000  0.0000  0.0000  0.0000  0.0000  0.0000
    12    77  0.0000  0.0000  0.0000  0.0000  0.0000  0.0000  0.0000  0.0000  0.0000  0.0000  0.0000  0.0000  0.0000  0.0000  0.0000  0.0000  0.0000  0.0000  0.0000  0.0000  0.0000
    12    78  0.0000  0.0000  0.0000  0.0000  0.0000  0.0000  0.0000  0.0000  0.0000  0.0000  0.0000  0.0000  0.0000  0.0000  0.0000  0.0000  0.0000  0.0000  0.0000  0.0000  0.0000
    12    79  0.0000  0.0000  0.0000  0.0000  0.0000  0.0000  0.0000  0.0000  0.0000  0.0000  0.0000  0.0000  0.0000  0.0000  0.0000  0.0000  0.0000  0.0000  0.0000  0.0000  0.0000
    12    80  0.0000  0.0000  0.0000  0.0000  0.0000  0.0000  0.0000  0.0000  0.0000  0.0000  0.0000  0.0000  0.0000  0.0000  0.0000  0.0000  0.0000  0.0000  0.0000  0.0000  0.0000
    12    81  0.0000  0.0000  0.0000  0.0000  0.0000  0.0000  0.0000  0.0000  0.0000  0.0000  0.0000  0.0000  0.0000  0.0000  0.0000  0.0000  0.0000  0.0000  0.0000  0.0000  0.0000
    12    82  0.0000  0.0000  0.0000  0.0000  0.0000  0.0000  0.0000  0.0000  0.0000  0.0000  0.0000  0.0000  0.0000  0.0000  0.0000  0.0000  0.0000  0.0000  0.0000  0.0000  0.0000
    12    83  0.0000  0.0000  0.0000  0.0000  0.0000  0.0000  0.0000  0.0000  0.0000  0.0000  0.0000  0.0000  0.0000  0.0000  0.0000  0.0000  0.0000  0.0000  0.0000  0.0000  0.0000
    12    84  0.0000  0.0000  0.0000  0.0000  0.0000  0.0000  0.0000  0.0000  0.0000  0.0000  0.0000  0.0000  0.0000  0.0000  0.0000  0.0000  0.0000  0.0000  0.0000  0.0000  0.0000
    12    85  0.0000  0.0000  0.0000  0.0000  0.0000  0.0000  0.0000  0.0000  0.0000  0.0000  0.0000  0.0000  0.0000  0.0000  0.0000  0.0000  0.0000  0.0000  0.0000  0.0000  0.0000
    12    86  0.0000  0.0000  0.0000  0.0000  0.0000  0.0000  0.0000  0.0000  0.0000  0.0000  0.0000  0.0000  0.0000  0.0000  0.0000  0.0000  0.0000  0.0000  0.0000  0.0000  0.0000
    12    87  0.0000  0.0000  0.0000  0.0000  0.0000  0.0000  0.0000  0.0000  0.0000  0.0000  0.0000  0.0000  0.0000  0.0000  0.0000  0.0000  0.0000  0.0000  0.0000  0.0000  0.0000
    12    88  0.0000  0.0000  0.0000  0.0000  0.0000  0.0000  0.0000  0.0000  0.0000  0.0000  0.0000  0.0000  0.0000  0.0000  0.0000  0.0000  0.0000  0.0000  0.0000  0.0000  0.0000
    12    89  0.0000  0.0000  0.0000  0.0000  0.0000  0.0000  0.0000  0.0000  0.0000  0.0000  0.0000  0.0000  0.0000  0.0000  0.0000  0.0000  0.0000  0.0000  0.0000  0.0000  0.0000
    12    90  0.0000  0.0000  0.0000  0.0000  0.0000  0.0000  0.0000  0.0000  0.0000  0.0000  0.0000  0.0000  0.0000  0.0000  0.0000  0.0000  0.0000  0.0000  0.0000  0.0000  0.0000
    12    91  0.0000  0.0000  0.0000  0.0000  0.0000  0.0000  0.0000  0.0000  0.0000  0.0000  0.0000  0.0000  0.0000  0.0000  0.0000  0.0000  0.0000  0.0000  0.0000  0.0000  0.0000
    12    92  0.0000  0.0000  0.0000  0.0000  0.0000  0.0000  0.0000  0.0000  0.0000  0.0000  0.0000  0.0000  0.0000  0.0000  0.0000  0.0000  0.0000  0.0000  0.0000  0.0000  0.0000
    12    93  0.0000  0.0000  0.0000  0.0000  0.0000  0.0000  0.0000  0.0000  0.0000  0.0000  0.0000  0.0000  0.0000  0.0000  0.0000  0.0000  0.0000  0.0000  0.0000  0.0000  0.0000
    12    94  0.0000  0.0000  0.0000  0.0000  0.0000  0.0000  0.0000  0.0000  0.0000  0.0000  0.0000  0.0000  0.0000  0.0000  0.0000  0.0000  0.0000  0.0000  0.0000  0.0000  0.0000
    12    95  0.0000  0.0000  0.0000  0.0000  0.0000  0.0000  0.0000  0.0000  0.0000  0.0000  0.0000  0.0000  0.0000  0.0000  0.0000  0.0000  0.0000  0.0000  0.0000  0.0000  0.0000
    12    96  0.0000  0.0000  0.0000  0.0000  0.0000  0.0000  0.0000  0.0000  0.0000  0.0000  0.0000  0.0000  0.0000  0.0000  0.0000  0.0000  0.0000  0.0000  0.0000  0.0000  0.0000
    12    97  0.0000  0.0000  0.0000  0.0000  0.0000  0.0000  0.0000  0.0000  0.0000  0.0000  0.0000  0.0000  0.0000  0.0000  0.0000  0.0000  0.0000  0.0000  0.0000  0.0000  0.0000
    12    98  0.0000  0.0000  0.0000  0.0000  0.0000  0.0000  0.0000  0.0000  0.0000  0.0000  0.0000  0.0000  0.0000  0.0000  0.0000  0.0000  0.0000  0.0000  0.0000  0.0000  0.0000
    12    99  0.0000  0.0000  0.0000  0.0000  0.0000  0.0000  0.0000  0.0000  0.0000  0.0000  0.0000  0.0000  0.0000  0.0000  0.0000  0.0000  0.0000  0.0000  0.0000  0.0000  0.0000
    12   100  0.0000  0.0000  0.0000  0.0000  0.0000  0.0000  0.0000  0.0000  0.0000  0.0000  0.0000  0.0000  0.0000  0.0000  0.0000  0.0000  0.0000  0.0000  0.0000  0.0000  0.0000
    13     0  0.0150  0.0611  0.2105  0.3096  0.7281  0.9064  0.0526  0.2089  0.3085  0.7159  0.9162  0.2052  0.3107  0.7191  0.9193  0.3070  0.7124  0.9126  0.6895  0.8678  0.5156
    13     1  0.8750  0.8750  1.0000  1.0000  1.0000  1.0000  0.5000  0.5714  0.5000  0.5714  0.5714  0.1481  0.1296  0.1481  0.1481  0.0383  0.0431  0.0431  0.0247  0.0247  0.0071
    13     2  0.5000  0.5000  0.3413  0.5000  0.5000  0.5000  0.4286  0.3690  0.4286  0.4286  0.4286  0.1296  0.1481  0.1667  0.1667  0.0335  0.0335  0.0335  0.0247  0.0247  0.0071
    13     3  0.5417  0.8750  1.0000  0.8750  1.0000  1.0000  0.4464  0.5000  0.4286  0.5000  0.5000  0.1481  0.1343  0.1481  0.1481  0.0383  0.0431  0.0431  0.0247  0.0247  0.0071
    13     4  0.4000  0.3667  0.2667  0.2667  0.5000  0.4000  0.3810  0.3810  0.3988  0.4464  0.5179  0.0602  0.0741  0.0926  0.1111  0.0213  0.0219  0.0239  0.0134  0.0185  0.0047
    13     5  0.3000  0.2333  0.1667  0.2667  0.3000  0.5000  0.2560  0.2798  0.3571  0.2857  0.4464  0.0499  0.0597  0.0525  0.0664  0.0149  0.0150  0.0219  0.0117  0.0172  0.0036
    13     6  0.5000  0.2500  0.2569  0.2917  0.3958  0.5000  0.2429  0.3214  0.4464  0.3929  0.5714  0.0404  0.0491  0.0630  0.0741  0.0167  0.0163  0.0239  0.0139  0.0216  0.0047
    13     7  0.1825  0.3413  0.3810  0.3810  0.3810  0.3810  0.1667  0.2143  0.3095  0.2143  0.3571  0.0494  0.0864  0.0679  0.0741  0.0203  0.0156  0.0203  0.0162  0.0216  0.0041
    13     8  0.1825  0.2024  0.2619  0.3810  0.1825  0.2619  0.1458  0.2173  0.2381  0.1984  0.2083  0.0544  0.0718  0.0617  0.0671  0.0227  0.0175  0.0257  0.0123  0.0170  0.0029
    13     9  0.4444  0.6250  0.4236  0.6250  0.3333  0.4583  0.1052  0.1260  0.2024  0.1429  0.2024  0.0345  0.0586  0.0332  0.0370  0.0163  0.0068  0.0102  0.0081  0.0131  0.0017
    13    10  0.1429  0.5000  0.3413  0.5000  0.1627  0.2619  0.1339  0.1458  0.1696  0.1295  0.1429  0.0772  0.0671  0.0386  0.0359  0.0167  0.0095  0.0100  0.0104  0.0104  0.0019
    13    11  0.2600  0.2500  0.3667  0.2500  0.2000  0.2000  0.0786  0.0984  0.0643  0.0548  0.1857  0.0579  0.0440  0.0486  0.0359  0.0116  0.0092  0.0098  0.0029  0.0056  0.0011
    13    12  0.4375  0.2292  0.7187  0.5625  0.3625  0.2500  0.0997  0.1399  0.2188  0.0786  0.1161  0.0194  0.0170  0.0076  0.0147  0.0100  0.0055  0.0056  0.0017  0.0037  0.0002
    13    13  0.6583  0.4097  0.4556  0.2389  0.2867  0.2472  0.1577  0.1657  0.1181  0.0556  0.1657  0.0382  0.0229  0.0081  0.0132  0.0064  0.0045  0.0043  0.0020  0.0019  0.0004
    13    14  0.4375  0.6250  0.5208  0.2708  0.2396  0.1250  0.1448  0.2083  0.1419  0.0565  0.0754  0.0376  0.0260  0.0076  0.0165  0.0083  0.0025  0.0035  0.0009  0.0023  0.0001
    13    15  0.2792  0.3800  0.5889  0.4200  0.0317  0.4472  0.0741  0.2143  0.1143  0.0289  0.0774  0.0216  0.0270  0.0026  0.0102  0.0088  0.0017  0.0066  0.0013  0.0016  0.0004
    13    16  0.4467  0.0903  0.8222  0.2014  0.1354  0.1800  0.0159  0.1889  0.1175  0.0060  0.0529  0.0134  0.0018  0.0002  0.0015  0.0125  0.0048  0.0051  0.0004  0.0019  0.0002
    13    17  0.4250  0.0714  0.5167  0.3479  0.5000  0.1250  0.0317  0.3175  0.1270  0.0317  0.0218  0.0126  0.0060  0.0009  0.0001  0.0117  0.0012  0.0035  0.0008  0.0009  0.0001
    13    18  0.6333  0.0556  0.4806  0.3250  0.1296  0.1536  0.0317  0.1746  0.1488  0.0317  0.0578  0.0082  0.0053  0.0009  0.0034  0.0092  0.0048  0.0053  0.0005  0.0008  0.0000
    13    19  0.1007  0.0052  0.2917  0.2049  0.0052  0.1094  0.0714  0.1399  0.0883  0.0417  0.0290  0.0127  0.0098  0.0012  0.0012  0.0112  0.0033  0.0069  0.0004  0.0013  0.0000
    13    20  0.0238  0.0000  0.5000  0.1825  0.0238  0.3214  0.0000  0.1012  0.0536  0.0053  0.0149  0.0000  0.0000  0.0000  0.0000  0.0062  0.0048  0.0072  0.0002  0.0015  0.0001
    13    21  0.0370  0.0000  0.5000  0.0833  0.0370  0.0556  0.0000  0.0342  0.0417  0.0243  0.0134  0.0000  0.0000  0.0000  0.0000  0.0105  0.0048  0.0063  0.0021  0.0035  0.0001
    13    22  0.0000  0.0000  0.0000  0.0000  0.0000  0.0000  0.0000  0.0571  0.0048  0.0119  0.0034  0.0000  0.0000  0.0000  0.0000  0.0058  0.0033  0.0014  0.0007  0.0014  0.0000
    13    23  0.0000  0.0000  0.0000  0.0000  0.0000  0.0000  0.0000  0.0250  0.0179  0.0045  0.0250  0.0000  0.0000  0.0000  0.0000  0.0020  0.0004  0.0022  0.0006  0.0023  0.0001
    13    24  0.0000  0.0000  0.0000  0.0000  0.0000  0.0000  0.0000  0.0119  0.0417  0.0020  0.0417  0.0000  0.0000  0.0000  0.0000  0.0058  0.0021  0.0036  0.0014  0.0031  0.0008
    13    25  0.0000  0.0000  0.0000  0.0000  0.0000  0.0000  0.0000  0.0156  0.0134  0.0000  0.0317  0.0000  0.0000  0.0000  0.0000  0.0092  0.0000  0.0021  0.0000  0.0014  0.0000
    13    26  0.0000  0.0000  0.0000  0.0000  0.0000  0.0000  0.0000  0.0119  0.0119  0.0000  0.0009  0.0000  0.0000  0.0000  0.0000  0.0096  0.0000  0.0008  0.0000  0.0005  0.0000
    13    27  0.0000  0.0000  0.0000  0.0000  0.0000  0.0000  0.0000  0.0379  0.0060  0.0000  0.0317  0.0000  0.0000  0.0000  0.0000  0.0050  0.0000  0.0008  0.0000  0.0003  0.0000
    13    28  0.0000  0.0000  0.0000  0.0000  0.0000  0.0000  0.0000  0.0459  0.0034  0.0000  0.0002  0.0000  0.0000  0.0000  0.0000  0.0010  0.0000  0.0008  0.0000  0.0003  0.0000
    13    29  0.0000  0.0000  0.0000  0.0000  0.0000  0.0000  0.0000  0.0147  0.0002  0.0000  0.0002  0.0000  0.0000  0.0000  0.0000  0.0000  0.0000  0.0010  0.0000  0.0000  0.0000
    13    30  0.0000  0.0000  0.0000  0.0000  0.0000  0.0000  0.0000  0.0000  0.0000  0.0000  0.0000  0.0000  0.0000  0.0000  0.0000  0.0004  0.0000  0.0012  0.0000  0.0000  0.0000
    13    31  0.0000  0.0000  0.0000  0.0000  0.0000  0.0000  0.0000  0.0000  0.0000  0.0000  0.0000  0.0000  0.0000  0.0000  0.0000  0.0008  0.0000  0.0000  0.0000  0.0000  0.0000
    13    32  0.0000  0.0000  0.0000  0.0000  0.0000  0.0000  0.0000  0.0000  0.0000  0.0000  0.0000  0.0000  0.0000  0.0000  0.0000  0.0012  0.0000  0.0000  0.0000  0.0000  0.0000
    13    33  0.0000  0.0000  0.0000  0.0000  0.0000  0.0000  0.0000  0.0000  0.0000  0.0000  0.0000  0.0000  0.0000  0.0000  0.0000  0.0008  0.0000  0.0000  0.0000  0.0000  0.0000
    13    34  0.0000  0.0000  0.0000  0.0000  0.0000  0.0000  0.0000  0.0000  0.0000  0.0000  0.0000  0.0000  0.0000  0.0000  0.0000  0.0005  0.0000  0.0000  0.0000  0.0000  0.0000
    13    35  0.0000  0.0000  0.0000  0.0000  0.0000  0.0000  0.0000  0.0000  0.0000  0.0000  0.0000  0.0000  0.0000  0.0000  0.0000  0.0000  0.0000  0.0000  0.0000  0.0000  0.0000
    13    36  0.0000  0.0000  0.0000  0.0000  0.0000  0.0000  0.0000  0.0000  0.0000  0.0000  0.0000  0.0000  0.0000  0.0000  0.0000  0.0000  0.0000  0.0000  0.0000  0.0000  0.0000
    13    37  0.0000  0.0000  0.0000  0.0000  0.0000  0.0000  0.0000  0.0000  0.0000  0.0000  0.0000  0.0000  0.0000  0.0000  0.0000  0.0000  0.0000  0.0000  0.0000  0.0000  0.0000
    13    38  0.0000  0.0000  0.0000  0.0000  0.0000  0.0000  0.0000  0.0000  0.0000  0.0000  0.0000  0.0000  0.0000  0.0000  0.0000  0.0000  0.0000  0.0000  0.0000  0.0000  0.0000
    13    39  0.0000  0.0000  0.0000  0.0000  0.0000  0.0000  0.0000  0.0000  0.0000  0.0000  0.0000  0.0000  0.0000  0.0000  0.0000  0.0000  0.0000  0.0000  0.0000  0.0000  0.0000
    13    40  0.0000  0.0000  0.0000  0.0000  0.0000  0.0000  0.0000  0.0000  0.0000  0.0000  0.0000  0.0000  0.0000  0.0000  0.0000  0.0000  0.0000  0.0000  0.0000  0.0000  0.0000
    13    41  0.0000  0.0000  0.0000  0.0000  0.0000  0.0000  0.0000  0.0000  0.0000  0.0000  0.0000  0.0000  0.0000  0.0000  0.0000  0.0000  0.0000  0.0000  0.0000  0.0000  0.0000
    13    42  0.0000  0.0000  0.0000  0.0000  0.0000  0.0000  0.0000  0.0000  0.0000  0.0000  0.0000  0.0000  0.0000  0.0000  0.0000  0.0000  0.0000  0.0000  0.0000  0.0000  0.0000
    13    43  0.0000  0.0000  0.0000  0.0000  0.0000  0.0000  0.0000  0.0000  0.0000  0.0000  0.0000  0.0000  0.0000  0.0000  0.0000  0.0000  0.0000  0.0000  0.0000  0.0000  0.0000
    13    44  0.0000  0.0000  0.0000  0.0000  0.0000  0.0000  0.0000  0.0000  0.0000  0.0000  0.0000  0.0000  0.0000  0.0000  0.0000  0.0000  0.0000  0.0000  0.0000  0.0000  0.0000
    13    45  0.0000  0.0000  0.0000  0.0000  0.0000  0.0000  0.0000  0.0000  0.0000  0.0000  0.0000  0.0000  0.0000  0.0000  0.0000  0.0000  0.0000  0.0000  0.0000  0.0000  0.0000
    13    46  0.0000  0.0000  0.0000  0.0000  0.0000  0.0000  0.0000  0.0000  0.0000  0.0000  0.0000  0.0000  0.0000  0.0000  0.0000  0.0000  0.0000  0.0000  0.0000  0.0000  0.0000
    13    47  0.0000  0.0000  0.0000  0.0000  0.0000  0.0000  0.0000  0.0000  0.0000  0.0000  0.0000  0.0000  0.0000  0.0000  0.0000  0.0000  0.0000  0.0000  0.0000  0.0000  0.0000
    13    48  0.0000  0.0000  0.0000  0.0000  0.0000  0.0000  0.0000  0.0000  0.0000  0.0000  0.0000  0.0000  0.0000  0.0000  0.0000  0.0000  0.0000  0.0000  0.0000  0.0000  0.0000
    13    49  0.0000  0.0000  0.0000  0.0000  0.0000  0.0000  0.0000  0.0000  0.0000  0.0000  0.0000  0.0000  0.0000  0.0000  0.0000  0.0000  0.0000  0.0000  0.0000  0.0000  0.0000
    13    50  0.0000  0.0000  0.0000  0.0000  0.0000  0.0000  0.0000  0.0000  0.0000  0.0000  0.0000  0.0000  0.0000  0.0000  0.0000  0.0000  0.0000  0.0000  0.0000  0.0000  0.0000
    13    51  0.0000  0.0000  0.0000  0.0000  0.0000  0.0000  0.0000  0.0000  0.0000  0.0000  0.0000  0.0000  0.0000  0.0000  0.0000  0.0000  0.0000  0.0000  0.0000  0.0000  0.0000
    13    52  0.0000  0.0000  0.0000  0.0000  0.0000  0.0000  0.0000  0.0000  0.0000  0.0000  0.0000  0.0000  0.0000  0.0000  0.0000  0.0000  0.0000  0.0000  0.0000  0.0000  0.0000
    13    53  0.0000  0.0000  0.0000  0.0000  0.0000  0.0000  0.0000  0.0000  0.0000  0.0000  0.0000  0.0000  0.0000  0.0000  0.0000  0.0000  0.0000  0.0000  0.0000  0.0000  0.0000
    13    54  0.0000  0.0000  0.0000  0.0000  0.0000  0.0000  0.0000  0.0000  0.0000  0.0000  0.0000  0.0000  0.0000  0.0000  0.0000  0.0000  0.0000  0.0000  0.0000  0.0000  0.0000
    13    55  0.0000  0.0000  0.0000  0.0000  0.0000  0.0000  0.0000  0.0000  0.0000  0.0000  0.0000  0.0000  0.0000  0.0000  0.0000  0.0000  0.0000  0.0000  0.0000  0.0000  0.0000
    13    56  0.0000  0.0000  0.0000  0.0000  0.0000  0.0000  0.0000  0.0000  0.0000  0.0000  0.0000  0.0000  0.0000  0.0000  0.0000  0.0000  0.0000  0.0000  0.0000  0.0000  0.0000
    13    57  0.0000  0.0000  0.0000  0.0000  0.0000  0.0000  0.0000  0.0000  0.0000  0.0000  0.0000  0.0000  0.0000  0.0000  0.0000  0.0000  0.0000  0.0000  0.0000  0.0000  0.0000
    13    58  0.0000  0.0000  0.0000  0.0000  0.0000  0.0000  0.0000  0.0000  0.0000  0.0000  0.0000  0.0000  0.0000  0.0000  0.0000  0.0000  0.0000  0.0000  0.0000  0.0000  0.0000
    13    59  0.0000  0.0000  0.0000  0.0000  0.0000  0.0000  0.0000  0.0000  0.0000  0.0000  0.0000  0.0000  0.0000  0.0000  0.0000  0.0000  0.0000  0.0000  0.0000  0.0000  0.0000
    13    60  0.0000  0.0000  0.0000  0.0000  0.0000  0.0000  0.0000  0.0000  0.0000  0.0000  0.0000  0.0000  0.0000  0.0000  0.0000  0.0000  0.0000  0.0000  0.0000  0.0000  0.0000
    13    61  0.0000  0.0000  0.0000  0.0000  0.0000  0.0000  0.0000  0.0000  0.0000  0.0000  0.0000  0.0000  0.0000  0.0000  0.0000  0.0000  0.0000  0.0000  0.0000  0.0000  0.0000
    13    62  0.0000  0.0000  0.0000  0.0000  0.0000  0.0000  0.0000  0.0000  0.0000  0.0000  0.0000  0.0000  0.0000  0.0000  0.0000  0.0000  0.0000  0.0000  0.0000  0.0000  0.0000
    13    63  0.0000  0.0000  0.0000  0.0000  0.0000  0.0000  0.0000  0.0000  0.0000  0.0000  0.0000  0.0000  0.0000  0.0000  0.0000  0.0000  0.0000  0.0000  0.0000  0.0000  0.0000
    13    64  0.0000  0.0000  0.0000  0.0000  0.0000  0.0000  0.0000  0.0000  0.0000  0.0000  0.0000  0.0000  0.0000  0.0000  0.0000  0.0000  0.0000  0.0000  0.0000  0.0000  0.0000
    13    65  0.0000  0.0000  0.0000  0.0000  0.0000  0.0000  0.0000  0.0000  0.0000  0.0000  0.0000  0.0000  0.0000  0.0000  0.0000  0.0000  0.0000  0.0000  0.0000  0.0000  0.0000
    13    66  0.0000  0.0000  0.0000  0.0000  0.0000  0.0000  0.0000  0.0000  0.0000  0.0000  0.0000  0.0000  0.0000  0.0000  0.0000  0.0000  0.0000  0.0000  0.0000  0.0000  0.0000
    13    67  0.0000  0.0000  0.0000  0.0000  0.0000  0.0000  0.0000  0.0000  0.0000  0.0000  0.0000  0.0000  0.0000  0.0000  0.0000  0.0000  0.0000  0.0000  0.0000  0.0000  0.0000
    13    68  0.0000  0.0000  0.0000  0.0000  0.0000  0.0000  0.0000  0.0000  0.0000  0.0000  0.0000  0.0000  0.0000  0.0000  0.0000  0.0000  0.0000  0.0000  0.0000  0.0000  0.0000
    13    69  0.0000  0.0000  0.0000  0.0000  0.0000  0.0000  0.0000  0.0000  0.0000  0.0000  0.0000  0.0000  0.0000  0.0000  0.0000  0.0000  0.0000  0.0000  0.0000  0.0000  0.0000
    13    70  0.0000  0.0000  0.0000  0.0000  0.0000  0.0000  0.0000  0.0000  0.0000  0.0000  0.0000  0.0000  0.0000  0.0000  0.0000  0.0000  0.0000  0.0000  0.0000  0.0000  0.0000
    13    71  0.0000  0.0000  0.0000  0.0000  0.0000  0.0000  0.0000  0.0000  0.0000  0.0000  0.0000  0.0000  0.0000  0.0000  0.0000  0.0000  0.0000  0.0000  0.0000  0.0000  0.0000
    13    72  0.0000  0.0000  0.0000  0.0000  0.0000  0.0000  0.0000  0.0000  0.0000  0.0000  0.0000  0.0000  0.0000  0.0000  0.0000  0.0000  0.0000  0.0000  0.0000  0.0000  0.0000
    13    73  0.0000  0.0000  0.0000  0.0000  0.0000  0.0000  0.0000  0.0000  0.0000  0.0000  0.0000  0.0000  0.0000  0.0000  0.0000  0.0000  0.0000  0.0000  0.0000  0.0000  0.0000
    13    74  0.0000  0.0000  0.0000  0.0000  0.0000  0.0000  0.0000  0.0000  0.0000  0.0000  0.0000  0.0000  0.0000  0.0000  0.0000  0.0000  0.0000  0.0000  0.0000  0.0000  0.0000
    13    75  0.0000  0.0000  0.0000  0.0000  0.0000  0.0000  0.0000  0.0000  0.0000  0.0000  0.0000  0.0000  0.0000  0.0000  0.0000  0.0000  0.0000  0.0000  0.0000  0.0000  0.0000
    13    76  0.0000  0.0000  0.0000  0.0000  0.0000  0.0000  0.0000  0.0000  0.0000  0.0000  0.0000  0.0000  0.0000  0.0000  0.0000  0.0000  0.0000  0.0000  0.0000  0.0000  0.0000
    13    77  0.0000  0.0000  0.0000  0.0000  0.0000  0.0000  0.0000  0.0000  0.0000  0.0000  0.0000  0.0000  0.0000  0.0000  0.0000  0.0000  0.0000  0.0000  0.0000  0.0000  0.0000
    13    78  0.0000  0.0000  0.0000  0.0000  0.0000  0.0000  0.0000  0.0000  0.0000  0.0000  0.0000  0.0000  0.0000  0.0000  0.0000  0.0000  0.0000  0.0000  0.0000  0.0000  0.0000
    13    79  0.0000  0.0000  0.0000  0.0000  0.0000  0.0000  0.0000  0.0000  0.0000  0.0000  0.0000  0.0000  0.0000  0.0000  0.0000  0.0000  0.0000  0.0000  0.0000  0.0000  0.0000
    13    80  0.0000  0.0000  0.0000  0.0000  0.0000  0.0000  0.0000  0.0000  0.0000  0.0000  0.0000  0.0000  0.0000  0.0000  0.0000  0.0000  0.0000  0.0000  0.0000  0.0000  0.0000
    13    81  0.0000  0.0000  0.0000  0.0000  0.0000  0.0000  0.0000  0.0000  0.0000  0.0000  0.0000  0.0000  0.0000  0.0000  0.0000  0.0000  0.0000  0.0000  0.0000  0.0000  0.0000
    13    82  0.0000  0.0000  0.0000  0.0000  0.0000  0.0000  0.0000  0.0000  0.0000  0.0000  0.0000  0.0000  0.0000  0.0000  0.0000  0.0000  0.0000  0.0000  0.0000  0.0000  0.0000
    13    83  0.0000  0.0000  0.0000  0.0000  0.0000  0.0000  0.0000  0.0000  0.0000  0.0000  0.0000  0.0000  0.0000  0.0000  0.0000  0.0000  0.0000  0.0000  0.0000  0.0000  0.0000
    13    84  0.0000  0.0000  0.0000  0.0000  0.0000  0.0000  0.0000  0.0000  0.0000  0.0000  0.0000  0.0000  0.0000  0.0000  0.0000  0.0000  0.0000  0.0000  0.0000  0.0000  0.0000
    13    85  0.0000  0.0000  0.0000  0.0000  0.0000  0.0000  0.0000  0.0000  0.0000  0.0000  0.0000  0.0000  0.0000  0.0000  0.0000  0.0000  0.0000  0.0000  0.0000  0.0000  0.0000
    13    86  0.0000  0.0000  0.0000  0.0000  0.0000  0.0000  0.0000  0.0000  0.0000  0.0000  0.0000  0.0000  0.0000  0.0000  0.0000  0.0000  0.0000  0.0000  0.0000  0.0000  0.0000
    13    87  0.0000  0.0000  0.0000  0.0000  0.0000  0.0000  0.0000  0.0000  0.0000  0.0000  0.0000  0.0000  0.0000  0.0000  0.0000  0.0000  0.0000  0.0000  0.0000  0.0000  0.0000
    13    88  0.0000  0.0000  0.0000  0.0000  0.0000  0.0000  0.0000  0.0000  0.0000  0.0000  0.0000  0.0000  0.0000  0.0000  0.0000  0.0000  0.0000  0.0000  0.0000  0.0000  0.0000
    13    89  0.0000  0.0000  0.0000  0.0000  0.0000  0.0000  0.0000  0.0000  0.0000  0.0000  0.0000  0.0000  0.0000  0.0000  0.0000  0.0000  0.0000  0.0000  0.0000  0.0000  0.0000
    13    90  0.0000  0.0000  0.0000  0.0000  0.0000  0.0000  0.0000  0.0000  0.0000  0.0000  0.0000  0.0000  0.0000  0.0000  0.0000  0.0000  0.0000  0.0000  0.0000  0.0000  0.0000
    13    91  0.0000  0.0000  0.0000  0.0000  0.0000  0.0000  0.0000  0.0000  0.0000  0.0000  0.0000  0.0000  0.0000  0.0000  0.0000  0.0000  0.0000  0.0000  0.0000  0.0000  0.0000
    13    92  0.0000  0.0000  0.0000  0.0000  0.0000  0.0000  0.0000  0.0000  0.0000  0.0000  0.0000  0.0000  0.0000  0.0000  0.0000  0.0000  0.0000  0.0000  0.0000  0.0000  0.0000
    13    93  0.0000  0.0000  0.0000  0.0000  0.0000  0.0000  0.0000  0.0000  0.0000  0.0000  0.0000  0.0000  0.0000  0.0000  0.0000  0.0000  0.0000  0.0000  0.0000  0.0000  0.0000
    13    94  0.0000  0.0000  0.0000  0.0000  0.0000  0.0000  0.0000  0.0000  0.0000  0.0000  0.0000  0.0000  0.0000  0.0000  0.0000  0.0000  0.0000  0.0000  0.0000  0.0000  0.0000
    13    95  0.0000  0.0000  0.0000  0.0000  0.0000  0.0000  0.0000  0.0000  0.0000  0.0000  0.0000  0.0000  0.0000  0.0000  0.0000  0.0000  0.0000  0.0000  0.0000  0.0000  0.0000
    13    96  0.0000  0.0000  0.0000  0.0000  0.0000  0.0000  0.0000  0.0000  0.0000  0.0000  0.0000  0.0000  0.0000  0.0000  0.0000  0.0000  0.0000  0.0000  0.0000  0.0000  0.0000
    13    97  0.0000  0.0000  0.0000  0.0000  0.0000  0.0000  0.0000  0.0000  0.0000  0.0000  0.0000  0.0000  0.0000  0.0000  0.0000  0.0000  0.0000  0.0000  0.0000  0.0000  0.0000
    13    98  0.0000  0.0000  0.0000  0.0000  0.0000  0.0000  0.0000  0.0000  0.0000  0.0000  0.0000  0.0000  0.0000  0.0000  0.0000  0.0000  0.0000  0.0000  0.0000  0.0000  0.0000
    13    99  0.0000  0.0000  0.0000  0.0000  0.0000  0.0000  0.0000  0.0000  0.0000  0.0000  0.0000  0.0000  0.0000  0.0000  0.0000  0.0000  0.0000  0.0000  0.0000  0.0000  0.0000
    13   100  0.0000  0.0000  0.0000  0.0000  0.0000  0.0000  0.0000  0.0000  0.0000  0.0000  0.0000  0.0000  0.0000  0.0000  0.0000  0.0000  0.0000  0.0000  0.0000  0.0000  0.0000
    14     0  0.0150  0.0611  0.2105  0.3096  0.7281  0.9064  0.0526  0.2089  0.3085  0.7159  0.9162  0.2052  0.3107  0.7191  0.9193  0.3070  0.7124  0.9126  0.6895  0.8678  0.5156
    14     1  0.8222  1.0000  1.0000  1.0000  1.0000  1.0000  0.4286  0.4286  0.4286  0.4286  0.4286  0.1667  0.1667  0.1667  0.1667  0.0431  0.0431  0.0431  0.0278  0.0278  0.0071
    14     2  0.6167  0.6917  1.0000  1.0000  1.0000  1.0000  0.3750  0.4286  0.4286  0.4286  0.4286  0.1296  0.1296  0.1296  0.1296  0.0431  0.0431  0.0431  0.0278  0.0278  0.0071
    14     3  0.8125  1.0000  1.0000  0.5417  1.0000  1.0000  0.3393  0.4286  0.3125  0.4286  0.4286  0.1296  0.0972  0.1296  0.1296  0.0335  0.0431  0.0431  0.0216  0.0216  0.0071
    14     4  0.5708  0.8250  0.4472  1.0000  0.6917  1.0000  0.2321  0.2054  0.3125  0.3125  0.3571  0.0710  0.0972  0.0833  0.1111  0.0255  0.0207  0.0287  0.0193  0.0247  0.0055
    14     5  0.1875  0.1528  0.3611  0.3958  0.5000  0.5000  0.3036  0.3095  0.3750  0.4286  0.3571  0.0617  0.0741  0.0926  0.0741  0.0335  0.0335  0.0303  0.0247  0.0224  0.0063
    14     6  0.1875  0.2656  0.3438  0.2917  0.3437  0.5000  0.1280  0.1786  0.2321  0.2738  0.2381  0.0266  0.0401  0.0440  0.0440  0.0136  0.0203  0.0239  0.0141  0.0134  0.0047
    14     7  0.5000  0.1875  0.2656  0.5000  0.2917  0.1875  0.0992  0.1786  0.2857  0.2222  0.1905  0.0270  0.0486  0.0556  0.0309  0.0239  0.0163  0.0126  0.0165  0.0154  0.0027
    14     8  0.3611  0.3611  0.3611  0.3958  0.1528  0.3611  0.1657  0.1845  0.3571  0.3036  0.2639  0.0491  0.0571  0.0306  0.0285  0.0179  0.0128  0.0159  0.0123  0.0131  0.0023
    14     9  0.1354  0.3438  0.3437  0.3438  0.0573  0.1354  0.0804  0.1687  0.2262  0.0764  0.1845  0.0556  0.0424  0.0228  0.0260  0.0219  0.0117  0.0187  0.0060  0.0118  0.0014
    14    10  0.2500  0.2500  0.2569  0.3958  0.0833  0.3958  0.0590  0.1131  0.1929  0.0429  0.1714  0.0170  0.0228  0.0069  0.0170  0.0116  0.0068  0.0125  0.0054  0.0098  0.0013
    14    11  0.4444  0.2083  0.4375  0.7083  0.3667  0.4444  0.1111  0.1786  0.2381  0.1238  0.1687  0.0293  0.0448  0.0099  0.0144  0.0156  0.0065  0.0120  0.0074  0.0100  0.0013
    14    12  0.2113  0.1696  0.3393  0.4583  0.2173  0.1000  0.0536  0.0952  0.1627  0.0556  0.0675  0.0069  0.0309  0.0170  0.0120  0.0106  0.0051  0.0039  0.0061  0.0040  0.0006
    14    13  0.0833  0.2222  0.1875  0.0312  0.5000  0.1528  0.1190  0.1190  0.0595  0.0238  0.0952  0.0324  0.0216  0.0123  0.0288  0.0066  0.0060  0.0042  0.0017  0.0034  0.0004
    14    14  0.4300  0.1125  0.4300  1.0000  0.1612  0.1612  0.0821  0.0493  0.1893  0.0382  0.0596  0.0065  0.0278  0.0073  0.0066  0.0191  0.0078  0.0050  0.0055  0.0043  0.0006
    14    15  0.5417  0.1167  0.3000  0.5833  0.1667  0.2917  0.0446  0.0770  0.1458  0.0565  0.0417  0.0116  0.0255  0.0053  0.0046  0.0073  0.0037  0.0024  0.0031  0.0031  0.0000
    14    16  0.1429  0.0011  0.1905  0.2222  0.0952  0.0536  0.0204  0.0464  0.0982  0.0226  0.0379  0.0079  0.0038  0.0012  0.0020  0.0152  0.0029  0.0009  0.0047  0.0008  0.0002
    14    17  0.0938  0.0370  0.1007  0.1007  0.0833  0.0833  0.0119  0.0464  0.0402  0.0157  0.0022  0.0031  0.0048  0.0021  0.0005  0.0050  0.0021  0.0028  0.0031  0.0012  0.0002
    14    18  0.0937  0.0833  0.1429  0.2396  0.0417  0.0052  0.0268  0.0431  0.0616  0.0529  0.0357  0.0020  0.0185  0.0046  0.0012  0.0038  0.0030  0.0007  0.0019  0.0016  0.0000
    14    19  0.0156  0.0000  0.0139  0.2656  0.0156  0.0312  0.0000  0.0119  0.0893  0.0221  0.0179  0.0000  0.0000  0.0000  0.0000  0.0008  0.0005  0.0001  0.0026  0.0018  0.0000
    14    20  0.0000  0.0000  0.0000  0.0000  0.0000  0.0000  0.0000  0.0119  0.0144  0.0268  0.0053  0.0000  0.0000  0.0000  0.0000  0.0008  0.0008  0.0001  0.0021  0.0031  0.0001
    14    21  0.0000  0.0000  0.0000  0.0000  0.0000  0.0000  0.0000  0.0714  0.0417  0.0268  0.0045  0.0000  0.0000  0.0000  0.0000  0.0028  0.0018  0.0003  0.0024  0.0018  0.0002
    14    22  0.0000  0.0000  0.0000  0.0000  0.0000  0.0000  0.0000  0.0000  0.0000  0.0000  0.0000  0.0000  0.0000  0.0000  0.0000  0.0000  0.0000  0.0000  0.0009  0.0014  0.0003
    14    23  0.0000  0.0000  0.0000  0.0000  0.0000  0.0000  0.0000  0.0000  0.0000  0.0000  0.0000  0.0000  0.0000  0.0000  0.0000  0.0000  0.0000  0.0000  0.0009  0.0003  0.0001
    14    24  0.0000  0.0000  0.0000  0.0000  0.0000  0.0000  0.0000  0.0000  0.0000  0.0000  0.0000  0.0000  0.0000  0.0000  0.0000  0.0000  0.0000  0.0000  0.0015  0.0002  0.0008
    14    25  0.0000  0.0000  0.0000  0.0000  0.0000  0.0000  0.0000  0.0000  0.0000  0.0000  0.0000  0.0000  0.0000  0.0000  0.0000  0.0000  0.0000  0.0000  0.0009  0.0003  0.0001
    14    26  0.0000  0.0000  0.0000  0.0000  0.0000  0.0000  0.0000  0.0000  0.0000  0.0000  0.0000  0.0000  0.0000  0.0000  0.0000  0.0000  0.0000  0.0000  0.0018  0.0003  0.0005
    14    27  0.0000  0.0000  0.0000  0.0000  0.0000  0.0000  0.0000  0.0000  0.0000  0.0000  0.0000  0.0000  0.0000  0.0000  0.0000  0.0000  0.0000  0.0000  0.0004  0.0009  0.0001
    14    28  0.0000  0.0000  0.0000  0.0000  0.0000  0.0000  0.0000  0.0000  0.0000  0.0000  0.0000  0.0000  0.0000  0.0000  0.0000  0.0000  0.0000  0.0000  0.0002  0.0006  0.0001
    14    29  0.0000  0.0000  0.0000  0.0000  0.0000  0.0000  0.0000  0.0000  0.0000  0.0000  0.0000  0.0000  0.0000  0.0000  0.0000  0.0000  0.0000  0.0000  0.0003  0.0000  0.0000
    14    30  0.0000  0.0000  0.0000  0.0000  0.0000  0.0000  0.0000  0.0000  0.0000  0.0000  0.0000  0.0000  0.0000  0.0000  0.0000  0.0000  0.0000  0.0000  0.0005  0.0000  0.0000
    14    31  0.0000  0.0000  0.0000  0.0000  0.0000  0.0000  0.0000  0.0000  0.0000  0.0000  0.0000  0.0000  0.0000  0.0000  0.0000  0.0000  0.0000  0.0000  0.0008  0.0000  0.0000
    14    32  0.0000  0.0000  0.0000  0.0000  0.0000  0.0000  0.0000  0.0000  0.0000  0.0000  0.0000  0.0000  0.0000  0.0000  0.0000  0.0000  0.0000  0.0000  0.0001  0.0000  0.0000
    14    33  0.0000  0.0000  0.0000  0.0000  0.0000  0.0000  0.0000  0.0000  0.0000  0.0000  0.0000  0.0000  0.0000  0.0000  0.0000  0.0000  0.0000  0.0000  0.0001  0.0000  0.0000
    14    34  0.0000  0.0000  0.0000  0.0000  0.0000  0.0000  0.0000  0.0000  0.0000  0.0000  0.0000  0.0000  0.0000  0.0000  0.0000  0.0000  0.0000  0.0000  0.0000  0.0000  0.0000
    14    35  0.0000  0.0000  0.0000  0.0000  0.0000  0.0000  0.0000  0.0000  0.0000  0.0000  0.0000  0.0000  0.0000  0.0000  0.0000  0.0000  0.0000  0.0000  0.0000  0.0000  0.0000
    14    36  0.0000  0.0000  0.0000  0.0000  0.0000  0.0000  0.0000  0.0000  0.0000  0.0000  0.0000  0.0000  0.0000  0.0000  0.0000  0.0000  0.0000  0.0000  0.0000  0.0000  0.0000
    14    37  0.0000  0.0000  0.0000  0.0000  0.0000  0.0000  0.0000  0.0000  0.0000  0.0000  0.0000  0.0000  0.0000  0.0000  0.0000  0.0000  0.0000  0.0000  0.0000  0.0000  0.0000
    14    38  0.0000  0.0000  0.0000  0.0000  0.0000  0.0000  0.0000  0.0000  0.0000  0.0000  0.0000  0.0000  0.0000  0.0000  0.0000  0.0000  0.0000  0.0000  0.0000  0.0000  0.0000
    14    39  0.0000  0.0000  0.0000  0.0000  0.0000  0.0000  0.0000  0.0000  0.0000  0.0000  0.0000  0.0000  0.0000  0.0000  0.0000  0.0000  0.0000  0.0000  0.0000  0.0000  0.0000
    14    40  0.0000  0.0000  0.0000  0.0000  0.0000  0.0000  0.0000  0.0000  0.0000  0.0000  0.0000  0.0000  0.0000  0.0000  0.0000  0.0000  0.0000  0.0000  0.0000  0.0000  0.0000
    14    41  0.0000  0.0000  0.0000  0.0000  0.0000  0.0000  0.0000  0.0000  0.0000  0.0000  0.0000  0.0000  0.0000  0.0000  0.0000  0.0000  0.0000  0.0000  0.0000  0.0000  0.0000
    14    42  0.0000  0.0000  0.0000  0.0000  0.0000  0.0000  0.0000  0.0000  0.0000  0.0000  0.0000  0.0000  0.0000  0.0000  0.0000  0.0000  0.0000  0.0000  0.0000  0.0000  0.0000
    14    43  0.0000  0.0000  0.0000  0.0000  0.0000  0.0000  0.0000  0.0000  0.0000  0.0000  0.0000  0.0000  0.0000  0.0000  0.0000  0.0000  0.0000  0.0000  0.0000  0.0000  0.0000
    14    44  0.0000  0.0000  0.0000  0.0000  0.0000  0.0000  0.0000  0.0000  0.0000  0.0000  0.0000  0.0000  0.0000  0.0000  0.0000  0.0000  0.0000  0.0000  0.0000  0.0000  0.0000
    14    45  0.0000  0.0000  0.0000  0.0000  0.0000  0.0000  0.0000  0.0000  0.0000  0.0000  0.0000  0.0000  0.0000  0.0000  0.0000  0.0000  0.0000  0.0000  0.0000  0.0000  0.0000
    14    46  0.0000  0.0000  0.0000  0.0000  0.0000  0.0000  0.0000  0.0000  0.0000  0.0000  0.0000  0.0000  0.0000  0.0000  0.0000  0.0000  0.0000  0.0000  0.0000  0.0000  0.0000
    14    47  0.0000  0.0000  0.0000  0.0000  0.0000  0.0000  0.0000  0.0000  0.0000  0.0000  0.0000  0.0000  0.0000  0.0000  0.0000  0.0000  0.0000  0.0000  0.0000  0.0000  0.0000
    14    48  0.0000  0.0000  0.0000  0.0000  0.0000  0.0000  0.0000  0.0000  0.0000  0.0000  0.0000  0.0000  0.0000  0.0000  0.0000  0.0000  0.0000  0.0000  0.0000  0.0000  0.0000
    14    49  0.0000  0.0000  0.0000  0.0000  0.0000  0.0000  0.0000  0.0000  0.0000  0.0000  0.0000  0.0000  0.0000  0.0000  0.0000  0.0000  0.0000  0.0000  0.0000  0.0000  0.0000
    14    50  0.0000  0.0000  0.0000  0.0000  0.0000  0.0000  0.0000  0.0000  0.0000  0.0000  0.0000  0.0000  0.0000  0.0000  0.0000  0.0000  0.0000  0.0000  0.0000  0.0000  0.0000
    14    51  0.0000  0.0000  0.0000  0.0000  0.0000  0.0000  0.0000  0.0000  0.0000  0.0000  0.0000  0.0000  0.0000  0.0000  0.0000  0.0000  0.0000  0.0000  0.0000  0.0000  0.0000
    14    52  0.0000  0.0000  0.0000  0.0000  0.0000  0.0000  0.0000  0.0000  0.0000  0.0000  0.0000  0.0000  0.0000  0.0000  0.0000  0.0000  0.0000  0.0000  0.0000  0.0000  0.0000
    14    53  0.0000  0.0000  0.0000  0.0000  0.0000  0.0000  0.0000  0.0000  0.0000  0.0000  0.0000  0.0000  0.0000  0.0000  0.0000  0.0000  0.0000  0.0000  0.0000  0.0000  0.0000
    14    54  0.0000  0.0000  0.0000  0.0000  0.0000  0.0000  0.0000  0.0000  0.0000  0.0000  0.0000  0.0000  0.0000  0.0000  0.0000  0.0000  0.0000  0.0000  0.0000  0.0000  0.0000
    14    55  0.0000  0.0000  0.0000  0.0000  0.0000  0.0000  0.0000  0.0000  0.0000  0.0000  0.0000  0.0000  0.0000  0.0000  0.0000  0.0000  0.0000  0.0000  0.0000  0.0000  0.0000
    14    56  0.0000  0.0000  0.0000  0.0000  0.0000  0.0000  0.0000  0.0000  0.0000  0.0000  0.0000  0.0000  0.0000  0.0000  0.0000  0.0000  0.0000  0.0000  0.0000  0.0000  0.0000
    14    57  0.0000  0.0000  0.0000  0.0000  0.0000  0.0000  0.0000  0.0000  0.0000  0.0000  0.0000  0.0000  0.0000  0.0000  0.0000  0.0000  0.0000  0.0000  0.0000  0.0000  0.0000
    14    58  0.0000  0.0000  0.0000  0.0000  0.0000  0.0000  0.0000  0.0000  0.0000  0.0000  0.0000  0.0000  0.0000  0.0000  0.0000  0.0000  0.0000  0.0000  0.0000  0.0000  0.0000
    14    59  0.0000  0.0000  0.0000  0.0000  0.0000  0.0000  0.0000  0.0000  0.0000  0.0000  0.0000  0.0000  0.0000  0.0000  0.0000  0.0000  0.0000  0.0000  0.0000  0.0000  0.0000
    14    60  0.0000  0.0000  0.0000  0.0000  0.0000  0.0000  0.0000  0.0000  0.0000  0.0000  0.0000  0.0000  0.0000  0.0000  0.0000  0.0000  0.0000  0.0000  0.0000  0.0000  0.0000
    14    61  0.0000  0.0000  0.0000  0.0000  0.0000  0.0000  0.0000  0.0000  0.0000  0.0000  0.0000  0.0000  0.0000  0.0000  0.0000  0.0000  0.0000  0.0000  0.0000  0.0000  0.0000
    14    62  0.0000  0.0000  0.0000  0.0000  0.0000  0.0000  0.0000  0.0000  0.0000  0.0000  0.0000  0.0000  0.0000  0.0000  0.0000  0.0000  0.0000  0.0000  0.0000  0.0000  0.0000
    14    63  0.0000  0.0000  0.0000  0.0000  0.0000  0.0000  0.0000  0.0000  0.0000  0.0000  0.0000  0.0000  0.0000  0.0000  0.0000  0.0000  0.0000  0.0000  0.0000  0.0000  0.0000
    14    64  0.0000  0.0000  0.0000  0.0000  0.0000  0.0000  0.0000  0.0000  0.0000  0.0000  0.0000  0.0000  0.0000  0.0000  0.0000  0.0000  0.0000  0.0000  0.0000  0.0000  0.0000
    14    65  0.0000  0.0000  0.0000  0.0000  0.0000  0.0000  0.0000  0.0000  0.0000  0.0000  0.0000  0.0000  0.0000  0.0000  0.0000  0.0000  0.0000  0.0000  0.0000  0.0000  0.0000
    14    66  0.0000  0.0000  0.0000  0.0000  0.0000  0.0000  0.0000  0.0000  0.0000  0.0000  0.0000  0.0000  0.0000  0.0000  0.0000  0.0000  0.0000  0.0000  0.0000  0.0000  0.0000
    14    67  0.0000  0.0000  0.0000  0.0000  0.0000  0.0000  0.0000  0.0000  0.0000  0.0000  0.0000  0.0000  0.0000  0.0000  0.0000  0.0000  0.0000  0.0000  0.0000  0.0000  0.0000
    14    68  0.0000  0.0000  0.0000  0.0000  0.0000  0.0000  0.0000  0.0000  0.0000  0.0000  0.0000  0.0000  0.0000  0.0000  0.0000  0.0000  0.0000  0.0000  0.0000  0.0000  0.0000
    14    69  0.0000  0.0000  0.0000  0.0000  0.0000  0.0000  0.0000  0.0000  0.0000  0.0000  0.0000  0.0000  0.0000  0.0000  0.0000  0.0000  0.0000  0.0000  0.0000  0.0000  0.0000
    14    70  0.0000  0.0000  0.0000  0.0000  0.0000  0.0000  0.0000  0.0000  0.0000  0.0000  0.0000  0.0000  0.0000  0.0000  0.0000  0.0000  0.0000  0.0000  0.0000  0.0000  0.0000
    14    71  0.0000  0.0000  0.0000  0.0000  0.0000  0.0000  0.0000  0.0000  0.0000  0.0000  0.0000  0.0000  0.0000  0.0000  0.0000  0.0000  0.0000  0.0000  0.0000  0.0000  0.0000
    14    72  0.0000  0.0000  0.0000  0.0000  0.0000  0.0000  0.0000  0.0000  0.0000  0.0000  0.0000  0.0000  0.0000  0.0000  0.0000  0.0000  0.0000  0.0000  0.0000  0.0000  0.0000
    14    73  0.0000  0.0000  0.0000  0.0000  0.0000  0.0000  0.0000  0.0000  0.0000  0.0000  0.0000  0.0000  0.0000  0.0000  0.0000  0.0000  0.0000  0.0000  0.0000  0.0000  0.0000
    14    74  0.0000  0.0000  0.0000  0.0000  0.0000  0.0000  0.0000  0.0000  0.0000  0.0000  0.0000  0.0000  0.0000  0.0000  0.0000  0.0000  0.0000  0.0000  0.0000  0.0000  0.0000
    14    75  0.0000  0.0000  0.0000  0.0000  0.0000  0.0000  0.0000  0.0000  0.0000  0.0000  0.0000  0.0000  0.0000  0.0000  0.0000  0.0000  0.0000  0.0000  0.0000  0.0000  0.0000
    14    76  0.0000  0.0000  0.0000  0.0000  0.0000  0.0000  0.0000  0.0000  0.0000  0.0000  0.0000  0.0000  0.0000  0.0000  0.0000  0.0000  0.0000  0.0000  0.0000  0.0000  0.0000
    14    77  0.0000  0.0000  0.0000  0.0000  0.0000  0.0000  0.0000  0.0000  0.0000  0.0000  0.0000  0.0000  0.0000  0.0000  0.0000  0.0000  0.0000  0.0000  0.0000  0.0000  0.0000
    14    78  0.0000  0.0000  0.0000  0.0000  0.0000  0.0000  0.0000  0.0000  0.0000  0.0000  0.0000  0.0000  0.0000  0.0000  0.0000  0.0000  0.0000  0.0000  0.0000  0.0000  0.0000
    14    79  0.0000  0.0000  0.0000  0.0000  0.0000  0.0000  0.0000  0.0000  0.0000  0.0000  0.0000  0.0000  0.0000  0.0000  0.0000  0.0000  0.0000  0.0000  0.0000  0.0000  0.0000
    14    80  0.0000  0.0000  0.0000  0.0000  0.0000  0.0000  0.0000  0.0000  0.0000  0.0000  0.0000  0.0000  0.0000  0.0000  0.0000  0.0000  0.0000  0.0000  0.0000  0.0000  0.0000
    14    81  0.0000  0.0000  0.0000  0.0000  0.0000  0.0000  0.0000  0.0000  0.0000  0.0000  0.0000  0.0000  0.0000  0.0000  0.0000  0.0000  0.0000  0.0000  0.0000  0.0000  0.0000
    14    82  0.0000  0.0000  0.0000  0.0000  0.0000  0.0000  0.0000  0.0000  0.0000  0.0000  0.0000  0.0000  0.0000  0.0000  0.0000  0.0000  0.0000  0.0000  0.0000  0.0000  0.0000
    14    83  0.0000  0.0000  0.0000  0.0000  0.0000  0.0000  0.0000  0.0000  0.0000  0.0000  0.0000  0.0000  0.0000  0.0000  0.0000  0.0000  0.0000  0.0000  0.0000  0.0000  0.0000
    14    84  0.0000  0.0000  0.0000  0.0000  0.0000  0.0000  0.0000  0.0000  0.0000  0.0000  0.0000  0.0000  0.0000  0.0000  0.0000  0.0000  0.0000  0.0000  0.0000  0.0000  0.0000
    14    85  0.0000  0.0000  0.0000  0.0000  0.0000  0.0000  0.0000  0.0000  0.0000  0.0000  0.0000  0.0000  0.0000  0.0000  0.0000  0.0000  0.0000  0.0000  0.0000  0.0000  0.0000
    14    86  0.0000  0.0000  0.0000  0.0000  0.0000  0.0000  0.0000  0.0000  0.0000  0.0000  0.0000  0.0000  0.0000  0.0000  0.0000  0.0000  0.0000  0.0000  0.0000  0.0000  0.0000
    14    87  0.0000  0.0000  0.0000  0.0000  0.0000  0.0000  0.0000  0.0000  0.0000  0.0000  0.0000  0.0000  0.0000  0.0000  0.0000  0.0000  0.0000  0.0000  0.0000  0.0000  0.0000
    14    88  0.0000  0.0000  0.0000  0.0000  0.0000  0.0000  0.0000  0.0000  0.0000  0.0000  0.0000  0.0000  0.0000  0.0000  0.0000  0.0000  0.0000  0.0000  0.0000  0.0000  0.0000
    14    89  0.0000  0.0000  0.0000  0.0000  0.0000  0.0000  0.0000  0.0000  0.0000  0.0000  0.0000  0.0000  0.0000  0.0000  0.0000  0.0000  0.0000  0.0000  0.0000  0.0000  0.0000
    14    90  0.0000  0.0000  0.0000  0.0000  0.0000  0.0000  0.0000  0.0000  0.0000  0.0000  0.0000  0.0000  0.0000  0.0000  0.0000  0.0000  0.0000  0.0000  0.0000  0.0000  0.0000
    14    91  0.0000  0.0000  0.0000  0.0000  0.0000  0.0000  0.0000  0.0000  0.0000  0.0000  0.0000  0.0000  0.0000  0.0000  0.0000  0.0000  0.0000  0.0000  0.0000  0.0000  0.0000
    14    92  0.0000  0.0000  0.0000  0.0000  0.0000  0.0000  0.0000  0.0000  0.0000  0.0000  0.0000  0.0000  0.0000  0.0000  0.0000  0.0000  0.0000  0.0000  0.0000  0.0000  0.0000
    14    93  0.0000  0.0000  0.0000  0.0000  0.0000  0.0000  0.0000  0.0000  0.0000  0.0000  0.0000  0.0000  0.0000  0.0000  0.0000  0.0000  0.0000  0.0000  0.0000  0.0000  0.0000
    14    94  0.0000  0.0000  0.0000  0.0000  0.0000  0.0000  0.0000  0.0000  0.0000  0.0000  0.0000  0.0000  0.0000  0.0000  0.0000  0.0000  0.0000  0.0000  0.0000  0.0000  0.0000
    14    95  0.0000  0.0000  0.0000  0.0000  0.0000  0.0000  0.0000  0.0000  0.0000  0.0000  0.0000  0.0000  0.0000  0.0000  0.0000  0.0000  0.0000  0.0000  0.0000  0.0000  0.0000
    14    96  0.0000  0.0000  0.0000  0.0000  0.0000  0.0000  0.0000  0.0000  0.0000  0.0000  0.0000  0.0000  0.0000  0.0000  0.0000  0.0000  0.0000  0.0000  0.0000  0.0000  0.0000
    14    97  0.0000  0.0000  0.0000  0.0000  0.0000  0.0000  0.0000  0.0000  0.0000  0.0000  0.0000  0.0000  0.0000  0.0000  0.0000  0.0000  0.0000  0.0000  0.0000  0.0000  0.0000
    14    98  0.0000  0.0000  0.0000  0.0000  0.0000  0.0000  0.0000  0.0000  0.0000  0.0000  0.0000  0.0000  0.0000  0.0000  0.0000  0.0000  0.0000  0.0000  0.0000  0.0000  0.0000
    14    99  0.0000  0.0000  0.0000  0.0000  0.0000  0.0000  0.0000  0.0000  0.0000  0.0000  0.0000  0.0000  0.0000  0.0000  0.0000  0.0000  0.0000  0.0000  0.0000  0.0000  0.0000
    14   100  0.0000  0.0000  0.0000  0.0000  0.0000  0.0000  0.0000  0.0000  0.0000  0.0000  0.0000  0.0000  0.0000  0.0000  0.0000  0.0000  0.0000  0.0000  0.0000  0.0000  0.0000
    15     0  0.0150  0.0611  0.2105  0.3096  0.7281  0.9064  0.0526  0.2089  0.3085  0.7159  0.9162  0.2052  0.3107  0.7191  0.9193  0.3070  0.7124  0.9126  0.6895  0.8678  0.5156
    15     1  0.3810  0.3413  0.5000  0.5000  0.5000  0.5000  0.3095  0.5000  0.5000  0.5000  0.5000  0.1111  0.1111  0.1111  0.1111  0.0431  0.0431  0.0431  0.0278  0.0278  0.0071
    15     2  0.4833  1.0000  1.0000  1.0000  1.0000  1.0000  0.4286  0.4286  0.4286  0.4286  0.4286  0.1667  0.1667  0.1667  0.1667  0.0431  0.0431  0.0431  0.0278  0.0278  0.0071
    15     3  0.8542  0.8542  0.8542  0.8542  1.0000  0.6146  0.4464  0.5000  0.5179  0.5714  0.3839  0.1157  0.1157  0.1296  0.0880  0.0335  0.0383  0.0239  0.0247  0.0185  0.0047
    15     4  0.3611  0.5000  0.2917  0.5000  0.3958  0.3958  0.3115  0.3839  0.3988  0.3274  0.2619  0.0841  0.0972  0.0895  0.0849  0.0287  0.0227  0.0179  0.0193  0.0154  0.0041
    15     5  0.2667  0.4000  0.3000  0.5000  0.4000  0.4000  0.3274  0.1984  0.3750  0.3274  0.3988  0.0710  0.1157  0.1019  0.1157  0.0219  0.0199  0.0207  0.0216  0.0224  0.0049
    15     6  0.3750  0.6667  0.6250  0.7500  0.7500  1.0000  0.2857  0.1726  0.3036  0.2321  0.3214  0.0694  0.1019  0.0880  0.1111  0.0191  0.0156  0.0203  0.0162  0.0185  0.0041
    15     7  0.1032  0.5000  0.2222  0.3810  0.5000  0.3810  0.2798  0.2163  0.2917  0.3571  0.3571  0.0664  0.1019  0.1296  0.1111  0.0187  0.0239  0.0203  0.0216  0.0193  0.0063
    15     8  0.3667  0.3667  0.4000  0.5000  0.5000  0.2667  0.2083  0.1528  0.3095  0.3571  0.2103  0.0535  0.0988  0.1111  0.0602  0.0191  0.0191  0.0097  0.0247  0.0131  0.0039
    15     9  0.0600  0.3500  0.1333  0.5000  0.3667  0.3000  0.0518  0.0333  0.1214  0.1560  0.1143  0.0185  0.0556  0.0231  0.0370  0.0080  0.0058  0.0048  0.0111  0.0104  0.0025
    15    10  0.8333  0.2000  0.0694  0.8000  0.8333  0.4167  0.1127  0.0456  0.1286  0.1825  0.1607  0.0136  0.0165  0.0305  0.0247  0.0039  0.0096  0.0040  0.0078  0.0047  0.0021
    15    11  0.0833  0.2143  0.1429  0.1627  0.3214  0.2222  0.0598  0.1131  0.0417  0.1205  0.1131  0.0218  0.0129  0.0116  0.0204  0.0054  0.0054  0.0047  0.0035  0.0021  0.0019
    15    12  0.0833  0.0238  0.1875  0.0417  0.2917  0.5000  0.0091  0.0500  0.0583  0.1270  0.1429  0.0049  0.0035  0.0126  0.0068  0.0021  0.0096  0.0035  0.0034  0.0026  0.0022
    15    13  0.1429  0.0040  0.0918  0.0635  0.2619  0.5000  0.0342  0.0587  0.0982  0.1607  0.2321  0.0036  0.0082  0.0147  0.0108  0.0080  0.0080  0.0080  0.0082  0.0064  0.0033
    15    14  0.2917  0.1417  0.0938  0.2625  0.4625  0.6875  0.0367  0.0714  0.1250  0.1935  0.1875  0.0085  0.0157  0.0309  0.0255  0.0024  0.0084  0.0060  0.0082  0.0093  0.0033
    15    15  0.0833  0.1458  0.0938  0.1111  0.2569  0.1528  0.1238  0.0679  0.1095  0.2232  0.2143  0.0116  0.0100  0.0240  0.0305  0.0022  0.0049  0.0049  0.0082  0.0034  0.0029
    15    16  0.1333  0.0200  0.0000  0.3667  0.3000  0.0667  0.0333  0.0000  0.0635  0.2560  0.1081  0.0000  0.0031  0.0148  0.0025  0.0000  0.0000  0.0000  0.0053  0.0017  0.0017
    15    17  0.0833  0.0938  0.0000  0.0040  0.5000  0.1875  0.0518  0.0000  0.0374  0.1964  0.0863  0.0000  0.0026  0.0150  0.0141  0.0000  0.0000  0.0000  0.0014  0.0006  0.0012
    15    18  0.5781  0.0536  0.0000  0.1562  0.6250  0.1750  0.0969  0.0000  0.0357  0.2262  0.0675  0.0000  0.0053  0.0370  0.0201  0.0000  0.0000  0.0000  0.0021  0.0012  0.0013
    15    19  0.0635  0.1599  0.0000  0.0238  0.2024  0.0833  0.0578  0.0000  0.0048  0.1101  0.0863  0.0000  0.0021  0.0093  0.0122  0.0000  0.0000  0.0000  0.0012  0.0009  0.0016
    15    20  0.3208  0.3756  0.0000  0.1333  0.5467  0.0750  0.0250  0.0000  0.0298  0.1536  0.0327  0.0000  0.0028  0.0214  0.0049  0.0000  0.0000  0.0000  0.0015  0.0014  0.0005
    15    21  0.0387  0.0417  0.0000  0.0903  0.0486  0.0486  0.0306  0.0000  0.0306  0.0425  0.0204  0.0000  0.0099  0.0287  0.0128  0.0000  0.0000  0.0000  0.0026  0.0012  0.0007
    15    22  0.1875  0.0635  0.0000  0.0833  0.2917  0.0938  0.0204  0.0000  0.0312  0.1935  0.0446  0.0000  0.0031  0.0141  0.0079  0.0000  0.0000  0.0000  0.0035  0.0006  0.0011
    15    23  0.3661  0.1571  0.0000  0.2143  1.0000  0.2054  0.0143  0.0000  0.0295  0.1964  0.0446  0.0000  0.0041  0.0148  0.0056  0.0000  0.0000  0.0000  0.0062  0.0022  0.0014
    15    24  0.1094  0.0833  0.0000  0.0156  0.2656  0.0833  0.0069  0.0000  0.0241  0.1310  0.0179  0.0000  0.0035  0.0089  0.0031  0.0000  0.0000  0.0000  0.0027  0.0011  0.0005
    15    25  0.0833  0.0556  0.0000  0.0833  0.0833  0.0556  0.0143  0.0000  0.0375  0.0640  0.0500  0.0000  0.0041  0.0111  0.0007  0.0000  0.0000  0.0000  0.0017  0.0004  0.0001
    15    26  0.0000  0.0000  0.0000  0.0000  0.0000  0.0000  0.0265  0.0000  0.0150  0.0168  0.0157  0.0000  0.0040  0.0072  0.0058  0.0000  0.0000  0.0000  0.0022  0.0007  0.0000
    15    27  0.0000  0.0000  0.0000  0.0000  0.0000  0.0000  0.0218  0.0000  0.0119  0.0298  0.0204  0.0000  0.0000  0.0015  0.0014  0.0000  0.0000  0.0000  0.0031  0.0010  0.0010
    15    28  0.0000  0.0000  0.0000  0.0000  0.0000  0.0000  0.0208  0.0000  0.0134  0.0607  0.0280  0.0000  0.0069  0.0044  0.0012  0.0000  0.0000  0.0000  0.0021  0.0012  0.0005
    15    29  0.0000  0.0000  0.0000  0.0000  0.0000  0.0000  0.0119  0.0000  0.0000  0.0143  0.0000  0.0000  0.0021  0.0075  0.0108  0.0000  0.0000  0.0000  0.0031  0.0002  0.0000
    15    30  0.0000  0.0000  0.0000  0.0000  0.0000  0.0000  0.0086  0.0000  0.0000  0.0179  0.0051  0.0000  0.0000  0.0046  0.0079  0.0000  0.0000  0.0000  0.0000  0.0000  0.0000
    15    31  0.0000  0.0000  0.0000  0.0000  0.0000  0.0000  0.0058  0.0000  0.0000  0.0034  0.0077  0.0000  0.0000  0.0185  0.0086  0.0000  0.0000  0.0000  0.0000  0.0000  0.0003
    15    32  0.0000  0.0000  0.0000  0.0000  0.0000  0.0000  0.0045  0.0000  0.0000  0.0045  0.0077  0.0000  0.0000  0.0231  0.0126  0.0000  0.0000  0.0000  0.0000  0.0000  0.0005
    15    33  0.0000  0.0000  0.0000  0.0000  0.0000  0.0000  0.0034  0.0000  0.0000  0.0009  0.0034  0.0000  0.0000  0.0048  0.0185  0.0000  0.0000  0.0000  0.0000  0.0000  0.0002
    15    34  0.0000  0.0000  0.0000  0.0000  0.0000  0.0000  0.0000  0.0000  0.0000  0.0000  0.0000  0.0000  0.0000  0.0048  0.0185  0.0000  0.0000  0.0000  0.0000  0.0000  0.0003
    15    35  0.0000  0.0000  0.0000  0.0000  0.0000  0.0000  0.0000  0.0000  0.0000  0.0000  0.0000  0.0000  0.0000  0.0185  0.0069  0.0000  0.0000  0.0000  0.0000  0.0000  0.0001
    15    36  0.0000  0.0000  0.0000  0.0000  0.0000  0.0000  0.0000  0.0000  0.0000  0.0000  0.0000  0.0000  0.0000  0.0000  0.0108  0.0000  0.0000  0.0000  0.0000  0.0000  0.0000
    15    37  0.0000  0.0000  0.0000  0.0000  0.0000  0.0000  0.0000  0.0000  0.0000  0.0000  0.0000  0.0000  0.0000  0.0000  0.0028  0.0000  0.0000  0.0000  0.0000  0.0000  0.0000
    15    38  0.0000  0.0000  0.0000  0.0000  0.0000  0.0000  0.0000  0.0000  0.0000  0.0000  0.0000  0.0000  0.0000  0.0000  0.0021  0.0000  0.0000  0.0000  0.0000  0.0000  0.0000
    15    39  0.0000  0.0000  0.0000  0.0000  0.0000  0.0000  0.0000  0.0000  0.0000  0.0000  0.0000  0.0000  0.0000  0.0000  0.0009  0.0000  0.0000  0.0000  0.0000  0.0000  0.0000
    15    40  0.0000  0.0000  0.0000  0.0000  0.0000  0.0000  0.0000  0.0000  0.0000  0.0000  0.0000  0.0000  0.0000  0.0000  0.0024  0.0000  0.0000  0.0000  0.0000  0.0000  0.0000
    15    41  0.0000  0.0000  0.0000  0.0000  0.0000  0.0000  0.0000  0.0000  0.0000  0.0000  0.0000  0.0000  0.0000  0.0000  0.0082  0.0000  0.0000  0.0000  0.0000  0.0000  0.0000
    15    42  0.0000  0.0000  0.0000  0.0000  0.0000  0.0000  0.0000  0.0000  0.0000  0.0000  0.0000  0.0000  0.0000  0.0000  0.0001  0.0000  0.0000  0.0000  0.0000  0.0000  0.0000
    15    43  0.0000  0.0000  0.0000  0.0000  0.0000  0.0000  0.0000  0.0000  0.0000  0.0000  0.0000  0.0000  0.0000  0.0000  0.0020  0.0000  0.0000  0.0000  0.0000  0.0000  0.0000
    15    44  0.0000  0.0000  0.0000  0.0000  0.0000  0.0000  0.0000  0.0000  0.0000  0.0000  0.0000  0.0000  0.0000  0.0000  0.0005  0.0000  0.0000  0.0000  0.0000  0.0000  0.0000
    15    45  0.0000  0.0000  0.0000  0.0000  0.0000  0.0000  0.0000  0.0000  0.0000  0.0000  0.0000  0.0000  0.0000  0.0000  0.0014  0.0000  0.0000  0.0000  0.0000  0.0000  0.0000
    15    46  0.0000  0.0000  0.0000  0.0000  0.0000  0.0000  0.0000  0.0000  0.0000  0.0000  0.0000  0.0000  0.0000  0.0000  0.0000  0.0000  0.0000  0.0000  0.0000  0.0000  0.0000
    15    47  0.0000  0.0000  0.0000  0.0000  0.0000  0.0000  0.0000  0.0000  0.0000  0.0000  0.0000  0.0000  0.0000  0.0000  0.0000  0.0000  0.0000  0.0000  0.0000  0.0000  0.0000
    15    48  0.0000  0.0000  0.0000  0.0000  0.0000  0.0000  0.0000  0.0000  0.0000  0.0000  0.0000  0.0000  0.0000  0.0000  0.0000  0.0000  0.0000  0.0000  0.0000  0.0000  0.0000
    15    49  0.0000  0.0000  0.0000  0.0000  0.0000  0.0000  0.0000  0.0000  0.0000  0.0000  0.0000  0.0000  0.0000  0.0000  0.0000  0.0000  0.0000  0.0000  0.0000  0.0000  0.0000
    15    50  0.0000  0.0000  0.0000  0.0000  0.0000  0.0000  0.0000  0.0000  0.0000  0.0000  0.0000  0.0000  0.0000  0.0000  0.0000  0.0000  0.0000  0.0000  0.0000  0.0000  0.0000
    15    51  0.0000  0.0000  0.0000  0.0000  0.0000  0.0000  0.0000  0.0000  0.0000  0.0000  0.0000  0.0000  0.0000  0.0000  0.0000  0.0000  0.0000  0.0000  0.0000  0.0000  0.0000
    15    52  0.0000  0.0000  0.0000  0.0000  0.0000  0.0000  0.0000  0.0000  0.0000  0.0000  0.0000  0.0000  0.0000  0.0000  0.0000  0.0000  0.0000  0.0000  0.0000  0.0000  0.0000
    15    53  0.0000  0.0000  0.0000  0.0000  0.0000  0.0000  0.0000  0.0000  0.0000  0.0000  0.0000  0.0000  0.0000  0.0000  0.0000  0.0000  0.0000  0.0000  0.0000  0.0000  0.0000
    15    54  0.0000  0.0000  0.0000  0.0000  0.0000  0.0000  0.0000  0.0000  0.0000  0.0000  0.0000  0.0000  0.0000  0.0000  0.0000  0.0000  0.0000  0.0000  0.0000  0.0000  0.0000
    15    55  0.0000  0.0000  0.0000  0.0000  0.0000  0.0000  0.0000  0.0000  0.0000  0.0000  0.0000  0.0000  0.0000  0.0000  0.0000  0.0000  0.0000  0.0000  0.0000  0.0000  0.0000
    15    56  0.0000  0.0000  0.0000  0.0000  0.0000  0.0000  0.0000  0.0000  0.0000  0.0000  0.0000  0.0000  0.0000  0.0000  0.0000  0.0000  0.0000  0.0000  0.0000  0.0000  0.0000
    15    57  0.0000  0.0000  0.0000  0.0000  0.0000  0.0000  0.0000  0.0000  0.0000  0.0000  0.0000  0.0000  0.0000  0.0000  0.0000  0.0000  0.0000  0.0000  0.0000  0.0000  0.0000
    15    58  0.0000  0.0000  0.0000  0.0000  0.0000  0.0000  0.0000  0.0000  0.0000  0.0000  0.0000  0.0000  0.0000  0.0000  0.0000  0.0000  0.0000  0.0000  0.0000  0.0000  0.0000
    15    59  0.0000  0.0000  0.0000  0.0000  0.0000  0.0000  0.0000  0.0000  0.0000  0.0000  0.0000  0.0000  0.0000  0.0000  0.0000  0.0000  0.0000  0.0000  0.0000  0.0000  0.0000
    15    60  0.0000  0.0000  0.0000  0.0000  0.0000  0.0000  0.0000  0.0000  0.0000  0.0000  0.0000  0.0000  0.0000  0.0000  0.0000  0.0000  0.0000  0.0000  0.0000  0.0000  0.0000
    15    61  0.0000  0.0000  0.0000  0.0000  0.0000  0.0000  0.0000  0.0000  0.0000  0.0000  0.0000  0.0000  0.0000  0.0000  0.0000  0.0000  0.0000  0.0000  0.0000  0.0000  0.0000
    15    62  0.0000  0.0000  0.0000  0.0000  0.0000  0.0000  0.0000  0.0000  0.0000  0.0000  0.0000  0.0000  0.0000  0.0000  0.0000  0.0000  0.0000  0.0000  0.0000  0.0000  0.0000
    15    63  0.0000  0.0000  0.0000  0.0000  0.0000  0.0000  0.0000  0.0000  0.0000  0.0000  0.0000  0.0000  0.0000  0.0000  0.0000  0.0000  0.0000  0.0000  0.0000  0.0000  0.0000
    15    64  0.0000  0.0000  0.0000  0.0000  0.0000  0.0000  0.0000  0.0000  0.0000  0.0000  0.0000  0.0000  0.0000  0.0000  0.0000  0.0000  0.0000  0.0000  0.0000  0.0000  0.0000
    15    65  0.0000  0.0000  0.0000  0.0000  0.0000  0.0000  0.0000  0.0000  0.0000  0.0000  0.0000  0.0000  0.0000  0.0000  0.0000  0.0000  0.0000  0.0000  0.0000  0.0000  0.0000
    15    66  0.0000  0.0000  0.0000  0.0000  0.0000  0.0000  0.0000  0.0000  0.0000  0.0000  0.0000  0.0000  0.0000  0.0000  0.0000  0.0000  0.0000  0.0000  0.0000  0.0000  0.0000
    15    67  0.0000  0.0000  0.0000  0.0000  0.0000  0.0000  0.0000  0.0000  0.0000  0.0000  0.0000  0.0000  0.0000  0.0000  0.0000  0.0000  0.0000  0.0000  0.0000  0.0000  0.0000
    15    68  0.0000  0.0000  0.0000  0.0000  0.0000  0.0000  0.0000  0.0000  0.0000  0.0000  0.0000  0.0000  0.0000  0.0000  0.0000  0.0000  0.0000  0.0000  0.0000  0.0000  0.0000
    15    69  0.0000  0.0000  0.0000  0.0000  0.0000  0.0000  0.0000  0.0000  0.0000  0.0000  0.0000  0.0000  0.0000  0.0000  0.0000  0.0000  0.0000  0.0000  0.0000  0.0000  0.0000
    15    70  0.0000  0.0000  0.0000  0.0000  0.0000  0.0000  0.0000  0.0000  0.0000  0.0000  0.0000  0.0000  0.0000  0.0000  0.0000  0.0000  0.0000  0.0000  0.0000  0.0000  0.0000
    15    71  0.0000  0.0000  0.0000  0.0000  0.0000  0.0000  0.0000  0.0000  0.0000  0.0000  0.0000  0.0000  0.0000  0.0000  0.0000  0.0000  0.0000  0.0000  0.0000  0.0000  0.0000
    15    72  0.0000  0.0000  0.0000  0.0000  0.0000  0.0000  0.0000  0.0000  0.0000  0.0000  0.0000  0.0000  0.0000  0.0000  0.0000  0.0000  0.0000  0.0000  0.0000  0.0000  0.0000
    15    73  0.0000  0.0000  0.0000  0.0000  0.0000  0.0000  0.0000  0.0000  0.0000  0.0000  0.0000  0.0000  0.0000  0.0000  0.0000  0.0000  0.0000  0.0000  0.0000  0.0000  0.0000
    15    74  0.0000  0.0000  0.0000  0.0000  0.0000  0.0000  0.0000  0.0000  0.0000  0.0000  0.0000  0.0000  0.0000  0.0000  0.0000  0.0000  0.0000  0.0000  0.0000  0.0000  0.0000
    15    75  0.0000  0.0000  0.0000  0.0000  0.0000  0.0000  0.0000  0.0000  0.0000  0.0000  0.0000  0.0000  0.0000  0.0000  0.0000  0.0000  0.0000  0.0000  0.0000  0.0000  0.0000
    15    76  0.0000  0.0000  0.0000  0.0000  0.0000  0.0000  0.0000  0.0000  0.0000  0.0000  0.0000  0.0000  0.0000  0.0000  0.0000  0.0000  0.0000  0.0000  0.0000  0.0000  0.0000
    15    77  0.0000  0.0000  0.0000  0.0000  0.0000  0.0000  0.0000  0.0000  0.0000  0.0000  0.0000  0.0000  0.0000  0.0000  0.0000  0.0000  0.0000  0.0000  0.0000  0.0000  0.0000
    15    78  0.0000  0.0000  0.0000  0.0000  0.0000  0.0000  0.0000  0.0000  0.0000  0.0000  0.0000  0.0000  0.0000  0.0000  0.0000  0.0000  0.0000  0.0000  0.0000  0.0000  0.0000
    15    79  0.0000  0.0000  0.0000  0.0000  0.0000  0.0000  0.0000  0.0000  0.0000  0.0000  0.0000  0.0000  0.0000  0.0000  0.0000  0.0000  0.0000  0.0000  0.0000  0.0000  0.0000
    15    80  0.0000  0.0000  0.0000  0.0000  0.0000  0.0000  0.0000  0.0000  0.0000  0.0000  0.0000  0.0000  0.0000  0.0000  0.0000  0.0000  0.0000  0.0000  0.0000  0.0000  0.0000
    15    81  0.0000  0.0000  0.0000  0.0000  0.0000  0.0000  0.0000  0.0000  0.0000  0.0000  0.0000  0.0000  0.0000  0.0000  0.0000  0.0000  0.0000  0.0000  0.0000  0.0000  0.0000
    15    82  0.0000  0.0000  0.0000  0.0000  0.0000  0.0000  0.0000  0.0000  0.0000  0.0000  0.0000  0.0000  0.0000  0.0000  0.0000  0.0000  0.0000  0.0000  0.0000  0.0000  0.0000
    15    83  0.0000  0.0000  0.0000  0.0000  0.0000  0.0000  0.0000  0.0000  0.0000  0.0000  0.0000  0.0000  0.0000  0.0000  0.0000  0.0000  0.0000  0.0000  0.0000  0.0000  0.0000
    15    84  0.0000  0.0000  0.0000  0.0000  0.0000  0.0000  0.0000  0.0000  0.0000  0.0000  0.0000  0.0000  0.0000  0.0000  0.0000  0.0000  0.0000  0.0000  0.0000  0.0000  0.0000
    15    85  0.0000  0.0000  0.0000  0.0000  0.0000  0.0000  0.0000  0.0000  0.0000  0.0000  0.0000  0.0000  0.0000  0.0000  0.0000  0.0000  0.0000  0.0000  0.0000  0.0000  0.0000
    15    86  0.0000  0.0000  0.0000  0.0000  0.0000  0.0000  0.0000  0.0000  0.0000  0.0000  0.0000  0.0000  0.0000  0.0000  0.0000  0.0000  0.0000  0.0000  0.0000  0.0000  0.0000
    15    87  0.0000  0.0000  0.0000  0.0000  0.0000  0.0000  0.0000  0.0000  0.0000  0.0000  0.0000  0.0000  0.0000  0.0000  0.0000  0.0000  0.0000  0.0000  0.0000  0.0000  0.0000
    15    88  0.0000  0.0000  0.0000  0.0000  0.0000  0.0000  0.0000  0.0000  0.0000  0.0000  0.0000  0.0000  0.0000  0.0000  0.0000  0.0000  0.0000  0.0000  0.0000  0.0000  0.0000
    15    89  0.0000  0.0000  0.0000  0.0000  0.0000  0.0000  0.0000  0.0000  0.0000  0.0000  0.0000  0.0000  0.0000  0.0000  0.0000  0.0000  0.0000  0.0000  0.0000  0.0000  0.0000
    15    90  0.0000  0.0000  0.0000  0.0000  0.0000  0.0000  0.0000  0.0000  0.0000  0.0000  0.0000  0.0000  0.0000  0.0000  0.0000  0.0000  0.0000  0.0000  0.0000  0.0000  0.0000
    15    91  0.0000  0.0000  0.0000  0.0000  0.0000  0.0000  0.0000  0.0000  0.0000  0.0000  0.0000  0.0000  0.0000  0.0000  0.0000  0.0000  0.0000  0.0000  0.0000  0.0000  0.0000
    15    92  0.0000  0.0000  0.0000  0.0000  0.0000  0.0000  0.0000  0.0000  0.0000  0.0000  0.0000  0.0000  0.0000  0.0000  0.0000  0.0000  0.0000  0.0000  0.0000  0.0000  0.0000
    15    93  0.0000  0.0000  0.0000  0.0000  0.0000  0.0000  0.0000  0.0000  0.0000  0.0000  0.0000  0.0000  0.0000  0.0000  0.0000  0.0000  0.0000  0.0000  0.0000  0.0000  0.0000
    15    94  0.0000  0.0000  0.0000  0.0000  0.0000  0.0000  0.0000  0.0000  0.0000  0.0000  0.0000  0.0000  0.0000  0.0000  0.0000  0.0000  0.0000  0.0000  0.0000  0.0000  0.0000
    15    95  0.0000  0.0000  0.0000  0.0000  0.0000  0.0000  0.0000  0.0000  0.0000  0.0000  0.0000  0.0000  0.0000  0.0000  0.0000  0.0000  0.0000  0.0000  0.0000  0.0000  0.0000
    15    96  0.0000  0.0000  0.0000  0.0000  0.0000  0.0000  0.0000  0.0000  0.0000  0.0000  0.0000  0.0000  0.0000  0.0000  0.0000  0.0000  0.0000  0.0000  0.0000  0.0000  0.0000
    15    97  0.0000  0.0000  0.0000  0.0000  0.0000  0.0000  0.0000  0.0000  0.0000  0.0000  0.0000  0.0000  0.0000  0.0000  0.0000  0.0000  0.0000  0.0000  0.0000  0.0000  0.0000
    15    98  0.0000  0.0000  0.0000  0.0000  0.0000  0.0000  0.0000  0.0000  0.0000  0.0000  0.0000  0.0000  0.0000  0.0000  0.0000  0.0000  0.0000  0.0000  0.0000  0.0000  0.0000
    15    99  0.0000  0.0000  0.0000  0.0000  0.0000  0.0000  0.0000  0.0000  0.0000  0.0000  0.0000  0.0000  0.0000  0.0000  0.0000  0.0000  0.0000  0.0000  0.0000  0.0000  0.0000
    15   100  0.0000  0.0000  0.0000  0.0000  0.0000  0.0000  0.0000  0.0000  0.0000  0.0000  0.0000  0.0000  0.0000  0.0000  0.0000  0.0000  0.0000  0.0000  0.0000  0.0000  0.0000
    16     0  0.0150  0.0611  0.2105  0.3096  0.7281  0.9064  0.0526  0.2089  0.3085  0.7159  0.9162  0.2052  0.3107  0.7191  0.9193  0.3070  0.7124  0.9126  0.6895  0.8678  0.5156
    16     1  0.4167  1.0000  0.8125  1.0000  1.0000  1.0000  0.3571  0.3036  0.3571  0.3571  0.3571  0.1481  0.1667  0.1667  0.1667  0.0383  0.0383  0.0383  0.0278  0.0278  0.0071
    16     2  0.8250  1.0000  1.0000  0.8667  1.0000  1.0000  0.4286  0.3750  0.3750  0.4286  0.4286  0.1481  0.1481  0.1667  0.1667  0.0335  0.0383  0.0383  0.0247  0.0247  0.0071
    16     3  0.6472  0.6917  1.0000  0.7333  1.0000  0.6583  0.2976  0.3571  0.3095  0.3571  0.2560  0.1296  0.0880  0.1296  0.1111  0.0287  0.0431  0.0335  0.0185  0.0139  0.0055
    16     4  0.2917  0.3958  0.5000  0.3958  0.5000  0.5000  0.2500  0.3571  0.3214  0.3571  0.3214  0.1111  0.0972  0.1111  0.0972  0.0383  0.0431  0.0383  0.0247  0.0216  0.0063
    16     5  0.3661  0.5536  0.8393  0.8393  0.4643  0.8393  0.1488  0.1845  0.1339  0.1607  0.1607  0.0787  0.0556  0.0880  0.1019  0.0215  0.0251  0.0299  0.0108  0.0131  0.0049
    16     6  0.2688  0.7188  0.7188  0.7188  1.0000  1.0000  0.1536  0.2143  0.1107  0.1607  0.1464  0.0972  0.0787  0.0972  0.0787  0.0203  0.0335  0.0287  0.0139  0.0123  0.0049
    16     7  0.3413  0.1429  0.2619  0.2222  0.3810  0.2619  0.0952  0.1190  0.0972  0.1369  0.1548  0.0602  0.0486  0.0671  0.0602  0.0132  0.0167  0.0191  0.0108  0.0087  0.0031
    16     8  0.0635  0.1905  0.5000  0.2619  0.3810  0.2222  0.1238  0.1984  0.1111  0.2619  0.1429  0.0404  0.0463  0.0491  0.0293  0.0103  0.0207  0.0161  0.0093  0.0066  0.0033
    16     9  0.0000  0.0000  0.0000  0.0000  0.0000  0.0000  0.0833  0.2560  0.0952  0.1984  0.1726  0.0417  0.0173  0.0346  0.0491  0.0112  0.0271  0.0215  0.0058  0.0051  0.0034
    16    10  0.0000  0.0000  0.0000  0.0000  0.0000  0.0000  0.0446  0.0833  0.0823  0.1865  0.2143  0.0165  0.0087  0.0309  0.0201  0.0058  0.0122  0.0128  0.0086  0.0098  0.0044
    16    11  0.0000  0.0000  0.0000  0.0000  0.0000  0.0000  0.0655  0.1786  0.0893  0.2143  0.1488  0.0309  0.0053  0.0231  0.0208  0.0081  0.0271  0.0207  0.0062  0.0036  0.0035
    16    12  0.0000  0.0000  0.0000  0.0000  0.0000  0.0000  0.0254  0.1905  0.0446  0.2143  0.0823  0.0321  0.0120  0.0218  0.0216  0.0054  0.0209  0.0110  0.0044  0.0017  0.0017
    16    13  0.0000  0.0000  0.0000  0.0000  0.0000  0.0000  0.0575  0.1262  0.0257  0.0984  0.0683  0.0272  0.0122  0.0227  0.0203  0.0080  0.0169  0.0128  0.0055  0.0024  0.0023
    16    14  0.0000  0.0000  0.0000  0.0000  0.0000  0.0000  0.0375  0.0714  0.0143  0.1190  0.0714  0.0315  0.0022  0.0139  0.0192  0.0022  0.0085  0.0112  0.0004  0.0006  0.0017
    16    15  0.0000  0.0000  0.0000  0.0000  0.0000  0.0000  0.0010  0.1429  0.0159  0.0436  0.1179  0.0093  0.0012  0.0185  0.0069  0.0014  0.0084  0.0127  0.0009  0.0031  0.0019
    16    16  0.0000  0.0000  0.0000  0.0000  0.0000  0.0000  0.0045  0.0357  0.0119  0.0476  0.0923  0.0053  0.0024  0.0041  0.0185  0.0009  0.0035  0.0048  0.0003  0.0021  0.0015
    16    17  0.0000  0.0000  0.0000  0.0000  0.0000  0.0000  0.0449  0.0119  0.0134  0.0286  0.0829  0.0009  0.0075  0.0136  0.0122  0.0008  0.0021  0.0005  0.0008  0.0007  0.0012
    16    18  0.0000  0.0000  0.0000  0.0000  0.0000  0.0000  0.0529  0.0179  0.0256  0.0946  0.0280  0.0069  0.0043  0.0076  0.0042  0.0023  0.0025  0.0003  0.0014  0.0004  0.0004
    16    19  0.0000  0.0000  0.0000  0.0000  0.0000  0.0000  0.0034  0.0000  0.0214  0.0119  0.0476  0.0000  0.0009  0.0034  0.0024  0.0000  0.0000  0.0000  0.0013  0.0008  0.0006
    16    20  0.0000  0.0000  0.0000  0.0000  0.0000  0.0000  0.0306  0.0000  0.0131  0.0187  0.0006  0.0000  0.0009  0.0022  0.0080  0.0000  0.0000  0.0000  0.0013  0.0000  0.0002
    16    21  0.0000  0.0000  0.0000  0.0000  0.0000  0.0000  0.0006  0.0000  0.0053  0.0204  0.0119  0.0000  0.0009  0.0034  0.0020  0.0000  0.0000  0.0000  0.0001  0.0001  0.0004
    16    22  0.0000  0.0000  0.0000  0.0000  0.0000  0.0000  0.0000  0.0000  0.0000  0.0371  0.0048  0.0000  0.0000  0.0046  0.0021  0.0000  0.0000  0.0000  0.0000  0.0000  0.0001
    16    23  0.0000  0.0000  0.0000  0.0000  0.0000  0.0000  0.0007  0.0000  0.0000  0.0491  0.0060  0.0000  0.0000  0.0021  0.0006  0.0000  0.0000  0.0000  0.0000  0.0000  0.0002
    16    24  0.0000  0.0000  0.0000  0.0000  0.0000  0.0000  0.0045  0.0000  0.0000  0.0045  0.0119  0.0000  0.0000  0.0041  0.0031  0.0000  0.0000  0.0000  0.0000  0.0000  0.0001
    16    25  0.0000  0.0000  0.0000  0.0000  0.0000  0.0000  0.0053  0.0000  0.0000  0.0302  0.0119  0.0000  0.0000  0.0021  0.0014  0.0000  0.0000  0.0000  0.0000  0.0000  0.0006
    16    26  0.0000  0.0000  0.0000  0.0000  0.0000  0.0000  0.0000  0.0000  0.0000  0.0119  0.0053  0.0000  0.0000  0.0000  0.0000  0.0000  0.0000  0.0000  0.0000  0.0000  0.0002
    16    27  0.0000  0.0000  0.0000  0.0000  0.0000  0.0000  0.0000  0.0000  0.0000  0.0417  0.0338  0.0000  0.0000  0.0000  0.0000  0.0000  0.0000  0.0000  0.0000  0.0000  0.0008
    16    28  0.0000  0.0000  0.0000  0.0000  0.0000  0.0000  0.0000  0.0000  0.0000  0.0179  0.0045  0.0000  0.0000  0.0000  0.0000  0.0000  0.0000  0.0000  0.0000  0.0000  0.0002
    16    29  0.0000  0.0000  0.0000  0.0000  0.0000  0.0000  0.0000  0.0000  0.0000  0.0131  0.0423  0.0000  0.0000  0.0000  0.0000  0.0000  0.0000  0.0000  0.0000  0.0000  0.0001
    16    30  0.0000  0.0000  0.0000  0.0000  0.0000  0.0000  0.0000  0.0000  0.0000  0.0488  0.0119  0.0000  0.0000  0.0000  0.0000  0.0000  0.0000  0.0000  0.0000  0.0000  0.0001
    16    31  0.0000  0.0000  0.0000  0.0000  0.0000  0.0000  0.0000  0.0000  0.0000  0.0119  0.0045  0.0000  0.0000  0.0000  0.0000  0.0000  0.0000  0.0000  0.0000  0.0000  0.0001
    16    32  0.0000  0.0000  0.0000  0.0000  0.0000  0.0000  0.0000  0.0000  0.0000  0.0000  0.0000  0.0000  0.0000  0.0000  0.0000  0.0000  0.0000  0.0000  0.0000  0.0000  0.0000
    16    33  0.0000  0.0000  0.0000  0.0000  0.0000  0.0000  0.0000  0.0000  0.0000  0.0000  0.0000  0.0000  0.0000  0.0000  0.0000  0.0000  0.0000  0.0000  0.0000  0.0000  0.0001
    16    34  0.0000  0.0000  0.0000  0.0000  0.0000  0.0000  0.0000  0.0000  0.0000  0.0000  0.0000  0.0000  0.0000  0.0000  0.0000  0.0000  0.0000  0.0000  0.0000  0.0000  0.0001
    16    35  0.0000  0.0000  0.0000  0.0000  0.0000  0.0000  0.0000  0.0000  0.0000  0.0000  0.0000  0.0000  0.0000  0.0000  0.0000  0.0000  0.0000  0.0000  0.0000  0.0000  0.0002
    16    36  0.0000  0.0000  0.0000  0.0000  0.0000  0.0000  0.0000  0.0000  0.0000  0.0000  0.0000  0.0000  0.0000  0.0000  0.0000  0.0000  0.0000  0.0000  0.0000  0.0000  0.0000
    16    37  0.0000  0.0000  0.0000  0.0000  0.0000  0.0000  0.0000  0.0000  0.0000  0.0000  0.0000  0.0000  0.0000  0.0000  0.0000  0.0000  0.0000  0.0000  0.0000  0.0000  0.0001
    16    38  0.0000  0.0000  0.0000  0.0000  0.0000  0.0000  0.0000  0.0000  0.0000  0.0000  0.0000  0.0000  0.0000  0.0000  0.0000  0.0000  0.0000  0.0000  0.0000  0.0000  0.0000
    16    39  0.0000  0.0000  0.0000  0.0000  0.0000  0.0000  0.0000  0.0000  0.0000  0.0000  0.0000  0.0000  0.0000  0.0000  0.0000  0.0000  0.0000  0.0000  0.0000  0.0000  0.0000
    16    40  0.0000  0.0000  0.0000  0.0000  0.0000  0.0000  0.0000  0.0000  0.0000  0.0000  0.0000  0.0000  0.0000  0.0000  0.0000  0.0000  0.0000  0.0000  0.0000  0.0000  0.0000
    16    41  0.0000  0.0000  0.0000  0.0000  0.0000  0.0000  0.0000  0.0000  0.0000  0.0000  0.0000  0.0000  0.0000  0.0000  0.0000  0.0000  0.0000  0.0000  0.0000  0.0000  0.0000
    16    42  0.0000  0.0000  0.0000  0.0000  0.0000  0.0000  0.0000  0.0000  0.0000  0.0000  0.0000  0.0000  0.0000  0.0000  0.0000  0.0000  0.0000  0.0000  0.0000  0.0000  0.0000
    16    43  0.0000  0.0000  0.0000  0.0000  0.0000  0.0000  0.0000  0.0000  0.0000  0.0000  0.0000  0.0000  0.0000  0.0000  0.0000  0.0000  0.0000  0.0000  0.0000  0.0000  0.0000
    16    44  0.0000  0.0000  0.0000  0.0000  0.0000  0.0000  0.0000  0.0000  0.0000  0.0000  0.0000  0.0000  0.0000  0.0000  0.0000  0.0000  0.0000  0.0000  0.0000  0.0000  0.0000
    16    45  0.0000  0.0000  0.0000  0.0000  0.0000  0.0000  0.0000  0.0000  0.0000  0.0000  0.0000  0.0000  0.0000  0.0000  0.0000  0.0000  0.0000  0.0000  0.0000  0.0000  0.0000
    16    46  0.0000  0.0000  0.0000  0.0000  0.0000  0.0000  0.0000  0.0000  0.0000  0.0000  0.0000  0.0000  0.0000  0.0000  0.0000  0.0000  0.0000  0.0000  0.0000  0.0000  0.0000
    16    47  0.0000  0.0000  0.0000  0.0000  0.0000  0.0000  0.0000  0.0000  0.0000  0.0000  0.0000  0.0000  0.0000  0.0000  0.0000  0.0000  0.0000  0.0000  0.0000  0.0000  0.0000
    16    48  0.0000  0.0000  0.0000  0.0000  0.0000  0.0000  0.0000  0.0000  0.0000  0.0000  0.0000  0.0000  0.0000  0.0000  0.0000  0.0000  0.0000  0.0000  0.0000  0.0000  0.0000
    16    49  0.0000  0.0000  0.0000  0.0000  0.0000  0.0000  0.0000  0.0000  0.0000  0.0000  0.0000  0.0000  0.0000  0.0000  0.0000  0.0000  0.0000  0.0000  0.0000  0.0000  0.0000
    16    50  0.0000  0.0000  0.0000  0.0000  0.0000  0.0000  0.0000  0.0000  0.0000  0.0000  0.0000  0.0000  0.0000  0.0000  0.0000  0.0000  0.0000  0.0000  0.0000  0.0000  0.0000
    16    51  0.0000  0.0000  0.0000  0.0000  0.0000  0.0000  0.0000  0.0000  0.0000  0.0000  0.0000  0.0000  0.0000  0.0000  0.0000  0.0000  0.0000  0.0000  0.0000  0.0000  0.0000
    16    52  0.0000  0.0000  0.0000  0.0000  0.0000  0.0000  0.0000  0.0000  0.0000  0.0000  0.0000  0.0000  0.0000  0.0000  0.0000  0.0000  0.0000  0.0000  0.0000  0.0000  0.0000
    16    53  0.0000  0.0000  0.0000  0.0000  0.0000  0.0000  0.0000  0.0000  0.0000  0.0000  0.0000  0.0000  0.0000  0.0000  0.0000  0.0000  0.0000  0.0000  0.0000  0.0000  0.0000
    16    54  0.0000  0.0000  0.0000  0.0000  0.0000  0.0000  0.0000  0.0000  0.0000  0.0000  0.0000  0.0000  0.0000  0.0000  0.0000  0.0000  0.0000  0.0000  0.0000  0.0000  0.0000
    16    55  0.0000  0.0000  0.0000  0.0000  0.0000  0.0000  0.0000  0.0000  0.0000  0.0000  0.0000  0.0000  0.0000  0.0000  0.0000  0.0000  0.0000  0.0000  0.0000  0.0000  0.0000
    16    56  0.0000  0.0000  0.0000  0.0000  0.0000  0.0000  0.0000  0.0000  0.0000  0.0000  0.0000  0.0000  0.0000  0.0000  0.0000  0.0000  0.0000  0.0000  0.0000  0.0000  0.0000
    16    57  0.0000  0.0000  0.0000  0.0000  0.0000  0.0000  0.0000  0.0000  0.0000  0.0000  0.0000  0.0000  0.0000  0.0000  0.0000  0.0000  0.0000  0.0000  0.0000  0.0000  0.0000
    16    58  0.0000  0.0000  0.0000  0.0000  0.0000  0.0000  0.0000  0.0000  0.0000  0.0000  0.0000  0.0000  0.0000  0.0000  0.0000  0.0000  0.0000  0.0000  0.0000  0.0000  0.0000
    16    59  0.0000  0.0000  0.0000  0.0000  0.0000  0.0000  0.0000  0.0000  0.0000  0.0000  0.0000  0.0000  0.0000  0.0000  0.0000  0.0000  0.0000  0.0000  0.0000  0.0000  0.0000
    16    60  0.0000  0.0000  0.0000  0.0000  0.0000  0.0000  0.0000  0.0000  0.0000  0.0000  0.0000  0.0000  0.0000  0.0000  0.0000  0.0000  0.0000  0.0000  0.0000  0.0000  0.0000
    16    61  0.0000  0.0000  0.0000  0.0000  0.0000  0.0000  0.0000  0.0000  0.0000  0.0000  0.0000  0.0000  0.0000  0.0000  0.0000  0.0000  0.0000  0.0000  0.0000  0.0000  0.0000
    16    62  0.0000  0.0000  0.0000  0.0000  0.0000  0.0000  0.0000  0.0000  0.0000  0.0000  0.0000  0.0000  0.0000  0.0000  0.0000  0.0000  0.0000  0.0000  0.0000  0.0000  0.0000
    16    63  0.0000  0.0000  0.0000  0.0000  0.0000  0.0000  0.0000  0.0000  0.0000  0.0000  0.0000  0.0000  0.0000  0.0000  0.0000  0.0000  0.0000  0.0000  0.0000  0.0000  0.0000
    16    64  0.0000  0.0000  0.0000  0.0000  0.0000  0.0000  0.0000  0.0000  0.0000  0.0000  0.0000  0.0000  0.0000  0.0000  0.0000  0.0000  0.0000  0.0000  0.0000  0.0000  0.0000
    16    65  0.0000  0.0000  0.0000  0.0000  0.0000  0.0000  0.0000  0.0000  0.0000  0.0000  0.0000  0.0000  0.0000  0.0000  0.0000  0.0000  0.0000  0.0000  0.0000  0.0000  0.0000
    16    66  0.0000  0.0000  0.0000  0.0000  0.0000  0.0000  0.0000  0.0000  0.0000  0.0000  0.0000  0.0000  0.0000  0.0000  0.0000  0.0000  0.0000  0.0000  0.0000  0.0000  0.0000
    16    67  0.0000  0.0000  0.0000  0.0000  0.0000  0.0000  0.0000  0.0000  0.0000  0.0000  0.0000  0.0000  0.0000  0.0000  0.0000  0.0000  0.0000  0.0000  0.0000  0.0000  0.0000
    16    68  0.0000  0.0000  0.0000  0.0000  0.0000  0.0000  0.0000  0.0000  0.0000  0.0000  0.0000  0.0000  0.0000  0.0000  0.0000  0.0000  0.0000  0.0000  0.0000  0.0000  0.0000
    16    69  0.0000  0.0000  0.0000  0.0000  0.0000  0.0000  0.0000  0.0000  0.0000  0.0000  0.0000  0.0000  0.0000  0.0000  0.0000  0.0000  0.0000  0.0000  0.0000  0.0000  0.0000
    16    70  0.0000  0.0000  0.0000  0.0000  0.0000  0.0000  0.0000  0.0000  0.0000  0.0000  0.0000  0.0000  0.0000  0.0000  0.0000  0.0000  0.0000  0.0000  0.0000  0.0000  0.0000
    16    71  0.0000  0.0000  0.0000  0.0000  0.0000  0.0000  0.0000  0.0000  0.0000  0.0000  0.0000  0.0000  0.0000  0.0000  0.0000  0.0000  0.0000  0.0000  0.0000  0.0000  0.0000
    16    72  0.0000  0.0000  0.0000  0.0000  0.0000  0.0000  0.0000  0.0000  0.0000  0.0000  0.0000  0.0000  0.0000  0.0000  0.0000  0.0000  0.0000  0.0000  0.0000  0.0000  0.0000
    16    73  0.0000  0.0000  0.0000  0.0000  0.0000  0.0000  0.0000  0.0000  0.0000  0.0000  0.0000  0.0000  0.0000  0.0000  0.0000  0.0000  0.0000  0.0000  0.0000  0.0000  0.0000
    16    74  0.0000  0.0000  0.0000  0.0000  0.0000  0.0000  0.0000  0.0000  0.0000  0.0000  0.0000  0.0000  0.0000  0.0000  0.0000  0.0000  0.0000  0.0000  0.0000  0.0000  0.0000
    16    75  0.0000  0.0000  0.0000  0.0000  0.0000  0.0000  0.0000  0.0000  0.0000  0.0000  0.0000  0.0000  0.0000  0.0000  0.0000  0.0000  0.0000  0.0000  0.0000  0.0000  0.0000
    16    76  0.0000  0.0000  0.0000  0.0000  0.0000  0.0000  0.0000  0.0000  0.0000  0.0000  0.0000  0.0000  0.0000  0.0000  0.0000  0.0000  0.0000  0.0000  0.0000  0.0000  0.0000
    16    77  0.0000  0.0000  0.0000  0.0000  0.0000  0.0000  0.0000  0.0000  0.0000  0.0000  0.0000  0.0000  0.0000  0.0000  0.0000  0.0000  0.0000  0.0000  0.0000  0.0000  0.0000
    16    78  0.0000  0.0000  0.0000  0.0000  0.0000  0.0000  0.0000  0.0000  0.0000  0.0000  0.0000  0.0000  0.0000  0.0000  0.0000  0.0000  0.0000  0.0000  0.0000  0.0000  0.0000
    16    79  0.0000  0.0000  0.0000  0.0000  0.0000  0.0000  0.0000  0.0000  0.0000  0.0000  0.0000  0.0000  0.0000  0.0000  0.0000  0.0000  0.0000  0.0000  0.0000  0.0000  0.0000
    16    80  0.0000  0.0000  0.0000  0.0000  0.0000  0.0000  0.0000  0.0000  0.0000  0.0000  0.0000  0.0000  0.0000  0.0000  0.0000  0.0000  0.0000  0.0000  0.0000  0.0000  0.0000
    16    81  0.0000  0.0000  0.0000  0.0000  0.0000  0.0000  0.0000  0.0000  0.0000  0.0000  0.0000  0.0000  0.0000  0.0000  0.0000  0.0000  0.0000  0.0000  0.0000  0.0000  0.0000
    16    82  0.0000  0.0000  0.0000  0.0000  0.0000  0.0000  0.0000  0.0000  0.0000  0.0000  0.0000  0.0000  0.0000  0.0000  0.0000  0.0000  0.0000  0.0000  0.0000  0.0000  0.0000
    16    83  0.0000  0.0000  0.0000  0.0000  0.0000  0.0000  0.0000  0.0000  0.0000  0.0000  0.0000  0.0000  0.0000  0.0000  0.0000  0.0000  0.0000  0.0000  0.0000  0.0000  0.0000
    16    84  0.0000  0.0000  0.0000  0.0000  0.0000  0.0000  0.0000  0.0000  0.0000  0.0000  0.0000  0.0000  0.0000  0.0000  0.0000  0.0000  0.0000  0.0000  0.0000  0.0000  0.0000
    16    85  0.0000  0.0000  0.0000  0.0000  0.0000  0.0000  0.0000  0.0000  0.0000  0.0000  0.0000  0.0000  0.0000  0.0000  0.0000  0.0000  0.0000  0.0000  0.0000  0.0000  0.0000
    16    86  0.0000  0.0000  0.0000  0.0000  0.0000  0.0000  0.0000  0.0000  0.0000  0.0000  0.0000  0.0000  0.0000  0.0000  0.0000  0.0000  0.0000  0.0000  0.0000  0.0000  0.0000
    16    87  0.0000  0.0000  0.0000  0.0000  0.0000  0.0000  0.0000  0.0000  0.0000  0.0000  0.0000  0.0000  0.0000  0.0000  0.0000  0.0000  0.0000  0.0000  0.0000  0.0000  0.0000
    16    88  0.0000  0.0000  0.0000  0.0000  0.0000  0.0000  0.0000  0.0000  0.0000  0.0000  0.0000  0.0000  0.0000  0.0000  0.0000  0.0000  0.0000  0.0000  0.0000  0.0000  0.0000
    16    89  0.0000  0.0000  0.0000  0.0000  0.0000  0.0000  0.0000  0.0000  0.0000  0.0000  0.0000  0.0000  0.0000  0.0000  0.0000  0.0000  0.0000  0.0000  0.0000  0.0000  0.0000
    16    90  0.0000  0.0000  0.0000  0.0000  0.0000  0.0000  0.0000  0.0000  0.0000  0.0000  0.0000  0.0000  0.0000  0.0000  0.0000  0.0000  0.0000  0.0000  0.0000  0.0000  0.0000
    16    91  0.0000  0.0000  0.0000  0.0000  0.0000  0.0000  0.0000  0.0000  0.0000  0.0000  0.0000  0.0000  0.0000  0.0000  0.0000  0.0000  0.0000  0.0000  0.0000  0.0000  0.0000
    16    92  0.0000  0.0000  0.0000  0.0000  0.0000  0.0000  0.0000  0.0000  0.0000  0.0000  0.0000  0.0000  0.0000  0.0000  0.0000  0.0000  0.0000  0.0000  0.0000  0.0000  0.0000
    16    93  0.0000  0.0000  0.0000  0.0000  0.0000  0.0000  0.0000  0.0000  0.0000  0.0000  0.0000  0.0000  0.0000  0.0000  0.0000  0.0000  0.0000  0.0000  0.0000  0.0000  0.0000
    16    94  0.0000  0.0000  0.0000  0.0000  0.0000  0.0000  0.0000  0.0000  0.0000  0.0000  0.0000  0.0000  0.0000  0.0000  0.0000  0.0000  0.0000  0.0000  0.0000  0.0000  0.0000
    16    95  0.0000  0.0000  0.0000  0.0000  0.0000  0.0000  0.0000  0.0000  0.0000  0.0000  0.0000  0.0000  0.0000  0.0000  0.0000  0.0000  0.0000  0.0000  0.0000  0.0000  0.0000
    16    96  0.0000  0.0000  0.0000  0.0000  0.0000  0.0000  0.0000  0.0000  0.0000  0.0000  0.0000  0.0000  0.0000  0.0000  0.0000  0.0000  0.0000  0.0000  0.0000  0.0000  0.0000
    16    97  0.0000  0.0000  0.0000  0.0000  0.0000  0.0000  0.0000  0.0000  0.0000  0.0000  0.0000  0.0000  0.0000  0.0000  0.0000  0.0000  0.0000  0.0000  0.0000  0.0000  0.0000
    16    98  0.0000  0.0000  0.0000  0.0000  0.0000  0.0000  0.0000  0.0000  0.0000  0.0000  0.0000  0.0000  0.0000  0.0000  0.0000  0.0000  0.0000  0.0000  0.0000  0.0000  0.0000
    16    99  0.0000  0.0000  0.0000  0.0000  0.0000  0.0000  0.0000  0.0000  0.0000  0.0000  0.0000  0.0000  0.0000  0.0000  0.0000  0.0000  0.0000  0.0000  0.0000  0.0000  0.0000
    16   100  0.0000  0.0000  0.0000  0.0000  0.0000  0.0000  0.0000  0.0000  0.0000  0.0000  0.0000  0.0000  0.0000  0.0000  0.0000  0.0000  0.0000  0.0000  0.0000  0.0000  0.0000
    17     0  0.0150  0.0611  0.2105  0.3096  0.7281  0.9064  0.0526  0.2089  0.3085  0.7159  0.9162  0.2052  0.3107  0.7191  0.9193  0.3070  0.7124  0.9126  0.6895  0.8678  0.5156
    17     1  0.6583  1.0000  0.8250  1.0000  1.0000  1.0000  0.4286  0.4464  0.5000  0.5000  0.5000  0.1296  0.1481  0.1481  0.1481  0.0383  0.0383  0.0383  0.0278  0.0278  0.0071
    17     2  0.5833  1.0000  1.0000  0.8750  1.0000  1.0000  0.2857  0.4286  0.3750  0.4286  0.4286  0.1111  0.1034  0.1111  0.1111  0.0347  0.0383  0.0383  0.0247  0.0247  0.0071
    17     3  1.0000  0.4375  0.5833  0.8500  0.8500  1.0000  0.1419  0.1786  0.2103  0.2579  0.2857  0.0499  0.0787  0.0514  0.0926  0.0145  0.0156  0.0219  0.0124  0.0185  0.0042
    17     4  0.5750  0.4875  0.8500  0.5200  0.7000  0.7000  0.1329  0.1587  0.2000  0.2500  0.2500  0.0391  0.0556  0.0741  0.0741  0.0131  0.0191  0.0191  0.0154  0.0154  0.0055
    17     5  0.2611  0.7667  0.3250  0.6500  0.8250  1.0000  0.1111  0.0873  0.0952  0.1190  0.1190  0.0540  0.0772  0.0926  0.0972  0.0148  0.0191  0.0167  0.0185  0.0147  0.0049
    17     6  0.4107  0.4542  0.6222  0.6917  0.6917  0.7333  0.0587  0.1122  0.0969  0.1020  0.1429  0.0328  0.0532  0.0810  0.0787  0.0161  0.0128  0.0159  0.0131  0.0131  0.0047
    17     7  0.2500  0.6875  0.3175  0.6250  0.5875  0.6625  0.0491  0.0714  0.0714  0.0491  0.0714  0.0281  0.0622  0.0910  0.0718  0.0098  0.0108  0.0100  0.0118  0.0096  0.0034
    17     8  0.0238  0.8333  0.4167  0.5417  0.3958  0.6667  0.0714  0.0091  0.0317  0.0459  0.0091  0.0412  0.0638  0.0833  0.0535  0.0070  0.0114  0.0080  0.0100  0.0089  0.0020
    17     9  0.1875  0.3187  0.5500  1.0000  0.7750  0.7188  0.0379  0.0119  0.0491  0.0268  0.0156  0.0309  0.0478  0.0625  0.0486  0.0106  0.0112  0.0096  0.0129  0.0116  0.0026
    17    10  0.0052  0.1528  0.3611  0.1528  0.3333  0.1528  0.0268  0.0193  0.0714  0.0357  0.0491  0.0140  0.0422  0.0278  0.0113  0.0087  0.0110  0.0037  0.0093  0.0046  0.0014
    17    11  0.1296  0.1825  0.2619  0.0635  0.1825  0.3214  0.0185  0.0119  0.0317  0.0714  0.0119  0.0316  0.0221  0.0144  0.0226  0.0024  0.0032  0.0031  0.0045  0.0024  0.0004
    17    12  0.0000  0.1944  0.2222  0.3958  0.1181  0.1875  0.0000  0.0000  0.0000  0.0000  0.0000  0.0169  0.0407  0.0300  0.0235  0.0112  0.0064  0.0078  0.0077  0.0069  0.0019
    17    13  0.0000  0.0139  0.2569  0.2569  0.1528  0.2569  0.0000  0.0000  0.0000  0.0000  0.0000  0.0057  0.0095  0.0095  0.0134  0.0125  0.0093  0.0117  0.0068  0.0083  0.0023
    17    14  0.0000  0.0069  0.1528  0.5000  0.3611  0.1875  0.0000  0.0000  0.0000  0.0000  0.0000  0.0079  0.0244  0.0115  0.0293  0.0074  0.0084  0.0094  0.0077  0.0077  0.0018
    17    15  0.0000  0.0486  0.1750  0.7083  0.1167  0.2500  0.0000  0.0000  0.0000  0.0000  0.0000  0.0085  0.0082  0.0015  0.0095  0.0073  0.0117  0.0096  0.0037  0.0025  0.0007
    17    16  0.0000  0.1050  0.3625  0.6625  0.3050  0.4250  0.0000  0.0000  0.0000  0.0000  0.0000  0.0076  0.0176  0.0270  0.0134  0.0060  0.0035  0.0090  0.0052  0.0054  0.0011
    17    17  0.0000  0.2422  0.2833  0.6167  0.3097  0.3375  0.0000  0.0000  0.0000  0.0000  0.0000  0.0054  0.0244  0.0230  0.0041  0.0060  0.0041  0.0028  0.0077  0.0040  0.0012
    17    18  0.0000  0.4075  0.1583  0.3722  0.5500  0.2575  0.0000  0.0000  0.0000  0.0000  0.0000  0.0093  0.0133  0.0139  0.0208  0.0040  0.0036  0.0050  0.0053  0.0023  0.0006
    17    19  0.0000  0.5429  0.2111  0.4250  0.3111  0.0689  0.0000  0.0000  0.0000  0.0000  0.0000  0.0044  0.0126  0.0053  0.0037  0.0027  0.0024  0.0011  0.0033  0.0028  0.0003
    17    20  0.0000  0.3958  0.3924  0.3229  0.2361  0.1146  0.0000  0.0000  0.0000  0.0000  0.0000  0.0085  0.0139  0.0123  0.0035  0.0064  0.0038  0.0038  0.0030  0.0030  0.0004
    17    21  0.0000  0.3222  0.5000  0.3389  0.1606  0.5139  0.0000  0.0000  0.0000  0.0000  0.0000  0.0054  0.0060  0.0065  0.0024  0.0024  0.0023  0.0068  0.0012  0.0014  0.0008
    17    22  0.0000  0.0944  0.0655  0.1536  0.1429  0.1679  0.0000  0.0000  0.0000  0.0000  0.0000  0.0053  0.0201  0.0078  0.0201  0.0023  0.0054  0.0019  0.0017  0.0034  0.0003
    17    23  0.0000  0.3444  0.2667  0.2333  0.1500  0.1667  0.0000  0.0000  0.0000  0.0000  0.0000  0.0155  0.0085  0.0025  0.0041  0.0015  0.0023  0.0024  0.0006  0.0017  0.0004
    17    24  0.0000  0.6190  0.0903  0.4097  0.0952  0.1606  0.0000  0.0000  0.0000  0.0000  0.0000  0.0036  0.0136  0.0015  0.0062  0.0010  0.0006  0.0009  0.0014  0.0014  0.0000
    17    25  0.0000  0.3214  0.1667  0.6250  0.0938  0.1583  0.0000  0.0000  0.0000  0.0000  0.0000  0.0009  0.0185  0.0049  0.0012  0.0080  0.0011  0.0030  0.0025  0.0021  0.0004
    17    26  0.0000  0.0156  0.0938  0.3250  0.0714  0.1167  0.0000  0.0000  0.0000  0.0000  0.0000  0.0002  0.0050  0.0009  0.0012  0.0038  0.0000  0.0031  0.0024  0.0028  0.0002
    17    27  0.0000  0.0833  0.1167  0.5208  0.1905  0.2778  0.0000  0.0000  0.0000  0.0000  0.0000  0.0098  0.0050  0.0028  0.0031  0.0033  0.0030  0.0025  0.0009  0.0019  0.0001
    17    28  0.0000  0.0357  0.3367  0.0675  0.0357  0.1167  0.0000  0.0000  0.0000  0.0000  0.0000  0.0035  0.0012  0.0034  0.0053  0.0019  0.0005  0.0013  0.0003  0.0015  0.0000
    17    29  0.0000  0.0139  0.0052  0.2917  0.0139  0.0040  0.0000  0.0000  0.0000  0.0000  0.0000  0.0031  0.0127  0.0005  0.0001  0.0018  0.0000  0.0002  0.0005  0.0012  0.0002
    17    30  0.0000  0.0408  0.0000  0.1599  0.0918  0.0317  0.0000  0.0000  0.0000  0.0000  0.0000  0.0000  0.0034  0.0094  0.0057  0.0000  0.0000  0.0000  0.0006  0.0020  0.0005
    17    31  0.0000  0.2000  0.0000  0.2167  0.2143  0.0267  0.0000  0.0000  0.0000  0.0000  0.0000  0.0000  0.0134  0.0024  0.0093  0.0000  0.0000  0.0000  0.0006  0.0032  0.0000
    17    32  0.0000  0.1905  0.0000  0.2083  0.0486  0.1167  0.0000  0.0000  0.0000  0.0000  0.0000  0.0000  0.0185  0.0036  0.0116  0.0000  0.0000  0.0000  0.0009  0.0014  0.0001
    17    33  0.0000  0.1250  0.0000  0.2175  0.1089  0.1100  0.0000  0.0000  0.0000  0.0000  0.0000  0.0000  0.0127  0.0020  0.0046  0.0000  0.0000  0.0000  0.0020  0.0010  0.0001
    17    34  0.0000  0.0040  0.0000  0.2222  0.0982  0.1701  0.0000  0.0000  0.0000  0.0000  0.0000  0.0000  0.0009  0.0034  0.0024  0.0000  0.0000  0.0000  0.0012  0.0014  0.0002
    17    35  0.0000  0.0370  0.0000  0.0833  0.0833  0.2222  0.0000  0.0000  0.0000  0.0000  0.0000  0.0000  0.0069  0.0012  0.0041  0.0000  0.0000  0.0000  0.0015  0.0027  0.0003
    17    36  0.0000  0.0238  0.0000  0.1032  0.0011  0.0833  0.0000  0.0000  0.0000  0.0000  0.0000  0.0000  0.0025  0.0009  0.0037  0.0000  0.0000  0.0000  0.0003  0.0027  0.0001
    17    37  0.0000  0.0069  0.0000  0.0833  0.0312  0.0312  0.0000  0.0000  0.0000  0.0000  0.0000  0.0000  0.0093  0.0003  0.0072  0.0000  0.0000  0.0000  0.0012  0.0005  0.0000
    17    38  0.0000  0.0062  0.0000  0.2222  0.0556  0.0370  0.0000  0.0000  0.0000  0.0000  0.0000  0.0000  0.0048  0.0021  0.0031  0.0000  0.0000  0.0000  0.0008  0.0007  0.0002
    17    39  0.0000  0.0556  0.0000  0.0370  0.0238  0.0238  0.0000  0.0000  0.0000  0.0000  0.0000  0.0000  0.0069  0.0152  0.0037  0.0000  0.0000  0.0000  0.0019  0.0012  0.0001
    17    40  0.0000  0.0556  0.0000  0.0833  0.0238  0.0833  0.0000  0.0000  0.0000  0.0000  0.0000  0.0000  0.0060  0.0079  0.0120  0.0000  0.0000  0.0000  0.0002  0.0017  0.0001
    17    41  0.0000  0.1296  0.0000  0.0556  0.0139  0.0238  0.0000  0.0000  0.0000  0.0000  0.0000  0.0000  0.0025  0.0012  0.0053  0.0000  0.0000  0.0000  0.0000  0.0004  0.0001
    17    42  0.0000  0.0000  0.0000  0.0000  0.0000  0.0000  0.0000  0.0000  0.0000  0.0000  0.0000  0.0000  0.0077  0.0048  0.0015  0.0000  0.0000  0.0000  0.0003  0.0000  0.0003
    17    43  0.0000  0.0000  0.0000  0.0000  0.0000  0.0000  0.0000  0.0000  0.0000  0.0000  0.0000  0.0000  0.0089  0.0021  0.0021  0.0000  0.0000  0.0000  0.0003  0.0001  0.0002
    17    44  0.0000  0.0000  0.0000  0.0000  0.0000  0.0000  0.0000  0.0000  0.0000  0.0000  0.0000  0.0000  0.0012  0.0005  0.0046  0.0000  0.0000  0.0000  0.0001  0.0000  0.0001
    17    45  0.0000  0.0000  0.0000  0.0000  0.0000  0.0000  0.0000  0.0000  0.0000  0.0000  0.0000  0.0000  0.0012  0.0009  0.0031  0.0000  0.0000  0.0000  0.0005  0.0005  0.0001
    17    46  0.0000  0.0000  0.0000  0.0000  0.0000  0.0000  0.0000  0.0000  0.0000  0.0000  0.0000  0.0000  0.0066  0.0021  0.0111  0.0000  0.0000  0.0000  0.0009  0.0021  0.0000
    17    47  0.0000  0.0000  0.0000  0.0000  0.0000  0.0000  0.0000  0.0000  0.0000  0.0000  0.0000  0.0000  0.0025  0.0049  0.0096  0.0000  0.0000  0.0000  0.0007  0.0012  0.0004
    17    48  0.0000  0.0000  0.0000  0.0000  0.0000  0.0000  0.0000  0.0000  0.0000  0.0000  0.0000  0.0000  0.0130  0.0059  0.0065  0.0000  0.0000  0.0000  0.0002  0.0016  0.0004
    17    49  0.0000  0.0000  0.0000  0.0000  0.0000  0.0000  0.0000  0.0000  0.0000  0.0000  0.0000  0.0000  0.0087  0.0031  0.0039  0.0000  0.0000  0.0000  0.0003  0.0017  0.0003
    17    50  0.0000  0.0000  0.0000  0.0000  0.0000  0.0000  0.0000  0.0000  0.0000  0.0000  0.0000  0.0000  0.0035  0.0062  0.0146  0.0000  0.0000  0.0000  0.0009  0.0009  0.0001
    17    51  0.0000  0.0000  0.0000  0.0000  0.0000  0.0000  0.0000  0.0000  0.0000  0.0000  0.0000  0.0000  0.0072  0.0041  0.0050  0.0000  0.0000  0.0000  0.0002  0.0031  0.0000
    17    52  0.0000  0.0000  0.0000  0.0000  0.0000  0.0000  0.0000  0.0000  0.0000  0.0000  0.0000  0.0000  0.0060  0.0123  0.0046  0.0000  0.0000  0.0000  0.0003  0.0016  0.0001
    17    53  0.0000  0.0000  0.0000  0.0000  0.0000  0.0000  0.0000  0.0000  0.0000  0.0000  0.0000  0.0000  0.0036  0.0049  0.0085  0.0000  0.0000  0.0000  0.0025  0.0021  0.0013
    17    54  0.0000  0.0000  0.0000  0.0000  0.0000  0.0000  0.0000  0.0000  0.0000  0.0000  0.0000  0.0000  0.0062  0.0026  0.0090  0.0000  0.0000  0.0000  0.0004  0.0023  0.0003
    17    55  0.0000  0.0000  0.0000  0.0000  0.0000  0.0000  0.0000  0.0000  0.0000  0.0000  0.0000  0.0000  0.0048  0.0014  0.0185  0.0000  0.0000  0.0000  0.0007  0.0022  0.0002
    17    56  0.0000  0.0000  0.0000  0.0000  0.0000  0.0000  0.0000  0.0000  0.0000  0.0000  0.0000  0.0000  0.0010  0.0077  0.0123  0.0000  0.0000  0.0000  0.0008  0.0011  0.0003
    17    57  0.0000  0.0000  0.0000  0.0000  0.0000  0.0000  0.0000  0.0000  0.0000  0.0000  0.0000  0.0000  0.0079  0.0026  0.0053  0.0000  0.0000  0.0000  0.0010  0.0003  0.0004
    17    58  0.0000  0.0000  0.0000  0.0000  0.0000  0.0000  0.0000  0.0000  0.0000  0.0000  0.0000  0.0000  0.0053  0.0026  0.0013  0.0000  0.0000  0.0000  0.0020  0.0022  0.0002
    17    59  0.0000  0.0000  0.0000  0.0000  0.0000  0.0000  0.0000  0.0000  0.0000  0.0000  0.0000  0.0000  0.0014  0.0031  0.0021  0.0000  0.0000  0.0000  0.0003  0.0011  0.0003
    17    60  0.0000  0.0000  0.0000  0.0000  0.0000  0.0000  0.0000  0.0000  0.0000  0.0000  0.0000  0.0000  0.0000  0.0000  0.0000  0.0000  0.0000  0.0000  0.0001  0.0018  0.0002
    17    61  0.0000  0.0000  0.0000  0.0000  0.0000  0.0000  0.0000  0.0000  0.0000  0.0000  0.0000  0.0000  0.0000  0.0000  0.0000  0.0000  0.0000  0.0000  0.0000  0.0004  0.0003
    17    62  0.0000  0.0000  0.0000  0.0000  0.0000  0.0000  0.0000  0.0000  0.0000  0.0000  0.0000  0.0000  0.0000  0.0000  0.0000  0.0000  0.0000  0.0000  0.0013  0.0011  0.0004
    17    63  0.0000  0.0000  0.0000  0.0000  0.0000  0.0000  0.0000  0.0000  0.0000  0.0000  0.0000  0.0000  0.0000  0.0000  0.0000  0.0000  0.0000  0.0000  0.0005  0.0012  0.0009
    17    64  0.0000  0.0000  0.0000  0.0000  0.0000  0.0000  0.0000  0.0000  0.0000  0.0000  0.0000  0.0000  0.0000  0.0000  0.0000  0.0000  0.0000  0.0000  0.0000  0.0002  0.0000
    17    65  0.0000  0.0000  0.0000  0.0000  0.0000  0.0000  0.0000  0.0000  0.0000  0.0000  0.0000  0.0000  0.0000  0.0000  0.0000  0.0000  0.0000  0.0000  0.0000  0.0023  0.0000
    17    66  0.0000  0.0000  0.0000  0.0000  0.0000  0.0000  0.0000  0.0000  0.0000  0.0000  0.0000  0.0000  0.0000  0.0000  0.0000  0.0000  0.0000  0.0000  0.0000  0.0032  0.0000
    17    67  0.0000  0.0000  0.0000  0.0000  0.0000  0.0000  0.0000  0.0000  0.0000  0.0000  0.0000  0.0000  0.0000  0.0000  0.0000  0.0000  0.0000  0.0000  0.0000  0.0019  0.0000
    17    68  0.0000  0.0000  0.0000  0.0000  0.0000  0.0000  0.0000  0.0000  0.0000  0.0000  0.0000  0.0000  0.0000  0.0000  0.0000  0.0000  0.0000  0.0000  0.0000  0.0009  0.0000
    17    69  0.0000  0.0000  0.0000  0.0000  0.0000  0.0000  0.0000  0.0000  0.0000  0.0000  0.0000  0.0000  0.0000  0.0000  0.0000  0.0000  0.0000  0.0000  0.0000  0.0026  0.0000
    17    70  0.0000  0.0000  0.0000  0.0000  0.0000  0.0000  0.0000  0.0000  0.0000  0.0000  0.0000  0.0000  0.0000  0.0000  0.0000  0.0000  0.0000  0.0000  0.0000  0.0017  0.0000
    17    71  0.0000  0.0000  0.0000  0.0000  0.0000  0.0000  0.0000  0.0000  0.0000  0.0000  0.0000  0.0000  0.0000  0.0000  0.0000  0.0000  0.0000  0.0000  0.0000  0.0021  0.0000
    17    72  0.0000  0.0000  0.0000  0.0000  0.0000  0.0000  0.0000  0.0000  0.0000  0.0000  0.0000  0.0000  0.0000  0.0000  0.0000  0.0000  0.0000  0.0000  0.0000  0.0009  0.0000
    17    73  0.0000  0.0000  0.0000  0.0000  0.0000  0.0000  0.0000  0.0000  0.0000  0.0000  0.0000  0.0000  0.0000  0.0000  0.0000  0.0000  0.0000  0.0000  0.0000  0.0005  0.0000
    17    74  0.0000  0.0000  0.0000  0.0000  0.0000  0.0000  0.0000  0.0000  0.0000  0.0000  0.0000  0.0000  0.0000  0.0000  0.0000  0.0000  0.0000  0.0000  0.0000  0.0004  0.0000
    17    75  0.0000  0.0000  0.0000  0.0000  0.0000  0.0000  0.0000  0.0000  0.0000  0.0000  0.0000  0.0000  0.0000  0.0000  0.0000  0.0000  0.0000  0.0000  0.0000  0.0016  0.0000
    17    76  0.0000  0.0000  0.0000  0.0000  0.0000  0.0000  0.0000  0.0000  0.0000  0.0000  0.0000  0.0000  0.0000  0.0000  0.0000  0.0000  0.0000  0.0000  0.0000  0.0031  0.0000
    17    77  0.0000  0.0000  0.0000  0.0000  0.0000  0.0000  0.0000  0.0000  0.0000  0.0000  0.0000  0.0000  0.0000  0.0000  0.0000  0.0000  0.0000  0.0000  0.0000  0.0003  0.0000
    17    78  0.0000  0.0000  0.0000  0.0000  0.0000  0.0000  0.0000  0.0000  0.0000  0.0000  0.0000  0.0000  0.0000  0.0000  0.0000  0.0000  0.0000  0.0000  0.0000  0.0000  0.0000
    17    79  0.0000  0.0000  0.0000  0.0000  0.0000  0.0000  0.0000  0.0000  0.0000  0.0000  0.0000  0.0000  0.0000  0.0000  0.0000  0.0000  0.0000  0.0000  0.0000  0.0005  0.0000
    17    80  0.0000  0.0000  0.0000  0.0000  0.0000  0.0000  0.0000  0.0000  0.0000  0.0000  0.0000  0.0000  0.0000  0.0000  0.0000  0.0000  0.0000  0.0000  0.0000  0.0007  0.0000
    17    81  0.0000  0.0000  0.0000  0.0000  0.0000  0.0000  0.0000  0.0000  0.0000  0.0000  0.0000  0.0000  0.0000  0.0000  0.0000  0.0000  0.0000  0.0000  0.0000  0.0014  0.0000
    17    82  0.0000  0.0000  0.0000  0.0000  0.0000  0.0000  0.0000  0.0000  0.0000  0.0000  0.0000  0.0000  0.0000  0.0000  0.0000  0.0000  0.0000  0.0000  0.0000  0.0007  0.0000
    17    83  0.0000  0.0000  0.0000  0.0000  0.0000  0.0000  0.0000  0.0000  0.0000  0.0000  0.0000  0.0000  0.0000  0.0000  0.0000  0.0000  0.0000  0.0000  0.0000  0.0022  0.0000
    17    84  0.0000  0.0000  0.0000  0.0000  0.0000  0.0000  0.0000  0.0000  0.0000  0.0000  0.0000  0.0000  0.0000  0.0000  0.0000  0.0000  0.0000  0.0000  0.0000  0.0015  0.0000
    17    85  0.0000  0.0000  0.0000  0.0000  0.0000  0.0000  0.0000  0.0000  0.0000  0.0000  0.0000  0.0000  0.0000  0.0000  0.0000  0.0000  0.0000  0.0000  0.0000  0.0013  0.0000
    17    86  0.0000  0.0000  0.0000  0.0000  0.0000  0.0000  0.0000  0.0000  0.0000  0.0000  0.0000  0.0000  0.0000  0.0000  0.0000  0.0000  0.0000  0.0000  0.0000  0.0008  0.0000
    17    87  0.0000  0.0000  0.0000  0.0000  0.0000  0.0000  0.0000  0.0000  0.0000  0.0000  0.0000  0.0000  0.0000  0.0000  0.0000  0.0000  0.0000  0.0000  0.0000  0.0002  0.0000
    17    88  0.0000  0.0000  0.0000  0.0000  0.0000  0.0000  0.0000  0.0000  0.0000  0.0000  0.0000  0.0000  0.0000  0.0000  0.0000  0.0000  0.0000  0.0000  0.0000  0.0015  0.0000
    17    89  0.0000  0.0000  0.0000  0.0000  0.0000  0.0000  0.0000  0.0000  0.0000  0.0000  0.0000  0.0000  0.0000  0.0000  0.0000  0.0000  0.0000  0.0000  0.0000  0.0008  0.0000
    17    90  0.0000  0.0000  0.0000  0.0000  0.0000  0.0000  0.0000  0.0000  0.0000  0.0000  0.0000  0.0000  0.0000  0.0000  0.0000  0.0000  0.0000  0.0000  0.0000  0.0016  0.0000
    17    91  0.0000  0.0000  0.0000  0.0000  0.0000  0.0000  0.0000  0.0000  0.0000  0.0000  0.0000  0.0000  0.0000  0.0000  0.0000  0.0000  0.0000  0.0000  0.0000  0.0006  0.0000
    17    92  0.0000  0.0000  0.0000  0.0000  0.0000  0.0000  0.0000  0.0000  0.0000  0.0000  0.0000  0.0000  0.0000  0.0000  0.0000  0.0000  0.0000  0.0000  0.0000  0.0008  0.0000
    17    93  0.0000  0.0000  0.0000  0.0000  0.0000  0.0000  0.0000  0.0000  0.0000  0.0000  0.0000  0.0000  0.0000  0.0000  0.0000  0.0000  0.0000  0.0000  0.0000  0.0000  0.0000
    17    94  0.0000  0.0000  0.0000  0.0000  0.0000  0.0000  0.0000  0.0000  0.0000  0.0000  0.0000  0.0000  0.0000  0.0000  0.0000  0.0000  0.0000  0.0000  0.0000  0.0000  0.0000
    17    95  0.0000  0.0000  0.0000  0.0000  0.0000  0.0000  0.0000  0.0000  0.0000  0.0000  0.0000  0.0000  0.0000  0.0000  0.0000  0.0000  0.0000  0.0000  0.0000  0.0000  0.0000
    17    96  0.0000  0.0000  0.0000  0.0000  0.0000  0.0000  0.0000  0.0000  0.0000  0.0000  0.0000  0.0000  0.0000  0.0000  0.0000  0.0000  0.0000  0.0000  0.0000  0.0000  0.0000
    17    97  0.0000  0.0000  0.0000  0.0000  0.0000  0.0000  0.0000  0.0000  0.0000  0.0000  0.0000  0.0000  0.0000  0.0000  0.0000  0.0000  0.0000  0.0000  0.0000  0.0000  0.0000
    17    98  0.0000  0.0000  0.0000  0.0000  0.0000  0.0000  0.0000  0.0000  0.0000  0.0000  0.0000  0.0000  0.0000  0.0000  0.0000  0.0000  0.0000  0.0000  0.0000  0.0000  0.0000
    17    99  0.0000  0.0000  0.0000  0.0000  0.0000  0.0000  0.0000  0.0000  0.0000  0.0000  0.0000  0.0000  0.0000  0.0000  0.0000  0.0000  0.0000  0.0000  0.0000  0.0000  0.0000
    17   100  0.0000  0.0000  0.0000  0.0000  0.0000  0.0000  0.0000  0.0000  0.0000  0.0000  0.0000  0.0000  0.0000  0.0000  0.0000  0.0000  0.0000  0.0000  0.0000  0.0000  0.0000
    18     0  0.0150  0.0611  0.2105  0.3096  0.7281  0.9064  0.0526  0.2089  0.3085  0.7159  0.9162  0.2052  0.3107  0.7191  0.9193  0.3070  0.7124  0.9126  0.6895  0.8678  0.5156
    18     1  0.5208  0.8542  1.0000  1.0000  1.0000  1.0000  0.3571  0.4286  0.4286  0.4286  0.4286  0.1481  0.1481  0.1481  0.1481  0.0431  0.0431  0.0431  0.0278  0.0278  0.0071
    18     2  0.6583  0.8667  1.0000  0.8250  1.0000  1.0000  0.3750  0.4286  0.3929  0.4286  0.4286  0.1481  0.1343  0.1481  0.1343  0.0383  0.0431  0.0383  0.0247  0.0224  0.0063
    18     3  0.7300  0.4375  0.8875  0.8312  0.7375  0.7000  0.1083  0.2857  0.2482  0.2321  0.2429  0.0664  0.0471  0.0514  0.0602  0.0287  0.0287  0.0335  0.0166  0.0166  0.0042
    18     4  0.8000  0.2813  0.6875  0.8750  0.8125  0.6250  0.0964  0.2000  0.2357  0.2857  0.1893  0.0602  0.0394  0.0486  0.0602  0.0203  0.0227  0.0251  0.0127  0.0139  0.0034
    18     5  0.3393  0.4107  0.7857  0.7143  0.4107  0.8393  0.1071  0.1448  0.1607  0.1210  0.1548  0.0453  0.0478  0.0355  0.0494  0.0171  0.0213  0.0267  0.0111  0.0131  0.0041
    18     6  0.8125  0.2292  0.3750  0.7083  0.5833  0.7083  0.0402  0.1042  0.1419  0.1190  0.1121  0.0448  0.0278  0.0440  0.0208  0.0173  0.0219  0.0165  0.0105  0.0091  0.0032
    18     7  0.8125  0.6250  0.8125  0.5625  0.5208  0.8750  0.1220  0.2173  0.1220  0.1944  0.2381  0.0486  0.0289  0.0401  0.0509  0.0147  0.0169  0.0227  0.0053  0.0112  0.0028
    18     8  0.5333  0.7778  0.6889  0.8222  0.8222  1.0000  0.0794  0.0714  0.1290  0.1270  0.2143  0.0226  0.0226  0.0288  0.0370  0.0239  0.0149  0.0231  0.0110  0.0152  0.0031
    18     9  0.3667  0.0675  0.5875  0.4133  0.3356  0.5000  0.0464  0.1250  0.0810  0.0579  0.0804  0.0370  0.0099  0.0067  0.0222  0.0128  0.0086  0.0169  0.0054  0.0086  0.0011
    18    10  0.2250  0.1310  0.5687  0.2625  0.6143  0.3133  0.0261  0.0734  0.0407  0.0340  0.0397  0.0082  0.0068  0.0066  0.0056  0.0029  0.0057  0.0054  0.0007  0.0025  0.0010
    18    11  0.0833  0.0536  0.1354  0.0313  0.0139  0.1354  0.0091  0.0536  0.0357  0.0317  0.0635  0.0016  0.0053  0.0009  0.0141  0.0030  0.0048  0.0053  0.0005  0.0021  0.0002
    18    12  0.1296  0.0833  0.5000  0.1296  0.1296  0.1296  0.0327  0.0804  0.1116  0.0714  0.0496  0.0069  0.0143  0.0009  0.0147  0.0038  0.0031  0.0056  0.0031  0.0016  0.0003
    18    13  0.0000  0.0000  0.0000  0.0000  0.0000  0.0000  0.0333  0.0119  0.0337  0.0342  0.0893  0.0000  0.0037  0.0000  0.0130  0.0008  0.0007  0.0018  0.0005  0.0030  0.0005
    18    14  0.0000  0.0000  0.0000  0.0000  0.0000  0.0000  0.0571  0.0079  0.0220  0.0379  0.0482  0.0082  0.0206  0.0069  0.0206  0.0048  0.0001  0.0012  0.0005  0.0034  0.0005
    18    15  0.0000  0.0000  0.0000  0.0000  0.0000  0.0000  0.0179  0.0079  0.0286  0.0000  0.0357  0.0005  0.0089  0.0000  0.0069  0.0004  0.0000  0.0048  0.0000  0.0045  0.0000
    18    16  0.0000  0.0000  0.0000  0.0000  0.0000  0.0000  0.0091  0.0000  0.0317  0.0000  0.0342  0.0000  0.0024  0.0000  0.0016  0.0000  0.0000  0.0000  0.0000  0.0023  0.0000
    18    17  0.0000  0.0000  0.0000  0.0000  0.0000  0.0000  0.0034  0.0000  0.0034  0.0000  0.0544  0.0000  0.0014  0.0000  0.0048  0.0000  0.0000  0.0000  0.0000  0.0013  0.0000
    18    18  0.0000  0.0000  0.0000  0.0000  0.0000  0.0000  0.0000  0.0000  0.0187  0.0000  0.0136  0.0000  0.0000  0.0000  0.0000  0.0000  0.0000  0.0000  0.0000  0.0032  0.0000
    18    19  0.0000  0.0000  0.0000  0.0000  0.0000  0.0000  0.0000  0.0000  0.0714  0.0000  0.0185  0.0000  0.0000  0.0000  0.0000  0.0000  0.0000  0.0000  0.0000  0.0015  0.0000
    18    20  0.0000  0.0000  0.0000  0.0000  0.0000  0.0000  0.0000  0.0000  0.0000  0.0000  0.0000  0.0000  0.0000  0.0000  0.0000  0.0000  0.0000  0.0000  0.0000  0.0012  0.0000
    18    21  0.0000  0.0000  0.0000  0.0000  0.0000  0.0000  0.0000  0.0000  0.0000  0.0000  0.0000  0.0000  0.0000  0.0000  0.0000  0.0000  0.0000  0.0000  0.0000  0.0014  0.0000
    18    22  0.0000  0.0000  0.0000  0.0000  0.0000  0.0000  0.0000  0.0000  0.0000  0.0000  0.0000  0.0000  0.0000  0.0000  0.0000  0.0000  0.0000  0.0000  0.0000  0.0010  0.0000
    18    23  0.0000  0.0000  0.0000  0.0000  0.0000  0.0000  0.0000  0.0000  0.0000  0.0000  0.0000  0.0000  0.0000  0.0000  0.0000  0.0000  0.0000  0.0000  0.0000  0.0007  0.0000
    18    24  0.0000  0.0000  0.0000  0.0000  0.0000  0.0000  0.0000  0.0000  0.0000  0.0000  0.0000  0.0000  0.0000  0.0000  0.0000  0.0000  0.0000  0.0000  0.0000  0.0013  0.0000
    18    25  0.0000  0.0000  0.0000  0.0000  0.0000  0.0000  0.0000  0.0000  0.0000  0.0000  0.0000  0.0000  0.0000  0.0000  0.0000  0.0000  0.0000  0.0000  0.0000  0.0017  0.0000
    18    26  0.0000  0.0000  0.0000  0.0000  0.0000  0.0000  0.0000  0.0000  0.0000  0.0000  0.0000  0.0000  0.0000  0.0000  0.0000  0.0000  0.0000  0.0000  0.0000  0.0007  0.0000
    18    27  0.0000  0.0000  0.0000  0.0000  0.0000  0.0000  0.0000  0.0000  0.0000  0.0000  0.0000  0.0000  0.0000  0.0000  0.0000  0.0000  0.0000  0.0000  0.0000  0.0001  0.0000
    18    28  0.0000  0.0000  0.0000  0.0000  0.0000  0.0000  0.0000  0.0000  0.0000  0.0000  0.0000  0.0000  0.0000  0.0000  0.0000  0.0000  0.0000  0.0000  0.0000  0.0002  0.0000
    18    29  0.0000  0.0000  0.0000  0.0000  0.0000  0.0000  0.0000  0.0000  0.0000  0.0000  0.0000  0.0000  0.0000  0.0000  0.0000  0.0000  0.0000  0.0000  0.0000  0.0013  0.0000
    18    30  0.0000  0.0000  0.0000  0.0000  0.0000  0.0000  0.0000  0.0000  0.0000  0.0000  0.0000  0.0000  0.0000  0.0000  0.0000  0.0000  0.0000  0.0000  0.0000  0.0006  0.0000
    18    31  0.0000  0.0000  0.0000  0.0000  0.0000  0.0000  0.0000  0.0000  0.0000  0.0000  0.0000  0.0000  0.0000  0.0000  0.0000  0.0000  0.0000  0.0000  0.0000  0.0015  0.0000
    18    32  0.0000  0.0000  0.0000  0.0000  0.0000  0.0000  0.0000  0.0000  0.0000  0.0000  0.0000  0.0000  0.0000  0.0000  0.0000  0.0000  0.0000  0.0000  0.0000  0.0009  0.0000
    18    33  0.0000  0.0000  0.0000  0.0000  0.0000  0.0000  0.0000  0.0000  0.0000  0.0000  0.0000  0.0000  0.0000  0.0000  0.0000  0.0000  0.0000  0.0000  0.0000  0.0021  0.0000
    18    34  0.0000  0.0000  0.0000  0.0000  0.0000  0.0000  0.0000  0.0000  0.0000  0.0000  0.0000  0.0000  0.0000  0.0000  0.0000  0.0000  0.0000  0.0000  0.0000  0.0025  0.0000
    18    35  0.0000  0.0000  0.0000  0.0000  0.0000  0.0000  0.0000  0.0000  0.0000  0.0000  0.0000  0.0000  0.0000  0.0000  0.0000  0.0000  0.0000  0.0000  0.0000  0.0011  0.0000
    18    36  0.0000  0.0000  0.0000  0.0000  0.0000  0.0000  0.0000  0.0000  0.0000  0.0000  0.0000  0.0000  0.0000  0.0000  0.0000  0.0000  0.0000  0.0000  0.0000  0.0006  0.0000
    18    37  0.0000  0.0000  0.0000  0.0000  0.0000  0.0000  0.0000  0.0000  0.0000  0.0000  0.0000  0.0000  0.0000  0.0000  0.0000  0.0000  0.0000  0.0000  0.0000  0.0018  0.0000
    18    38  0.0000  0.0000  0.0000  0.0000  0.0000  0.0000  0.0000  0.0000  0.0000  0.0000  0.0000  0.0000  0.0000  0.0000  0.0000  0.0000  0.0000  0.0000  0.0000  0.0021  0.0000
    18    39  0.0000  0.0000  0.0000  0.0000  0.0000  0.0000  0.0000  0.0000  0.0000  0.0000  0.0000  0.0000  0.0000  0.0000  0.0000  0.0000  0.0000  0.0000  0.0000  0.0013  0.0000
    18    40  0.0000  0.0000  0.0000  0.0000  0.0000  0.0000  0.0000  0.0000  0.0000  0.0000  0.0000  0.0000  0.0000  0.0000  0.0000  0.0000  0.0000  0.0000  0.0000  0.0006  0.0000
    18    41  0.0000  0.0000  0.0000  0.0000  0.0000  0.0000  0.0000  0.0000  0.0000  0.0000  0.0000  0.0000  0.0000  0.0000  0.0000  0.0000  0.0000  0.0000  0.0000  0.0001  0.0000
    18    42  0.0000  0.0000  0.0000  0.0000  0.0000  0.0000  0.0000  0.0000  0.0000  0.0000  0.0000  0.0000  0.0000  0.0000  0.0000  0.0000  0.0000  0.0000  0.0000  0.0001  0.0000
    18    43  0.0000  0.0000  0.0000  0.0000  0.0000  0.0000  0.0000  0.0000  0.0000  0.0000  0.0000  0.0000  0.0000  0.0000  0.0000  0.0000  0.0000  0.0000  0.0000  0.0001  0.0000
    18    44  0.0000  0.0000  0.0000  0.0000  0.0000  0.0000  0.0000  0.0000  0.0000  0.0000  0.0000  0.0000  0.0000  0.0000  0.0000  0.0000  0.0000  0.0000  0.0000  0.0009  0.0000
    18    45  0.0000  0.0000  0.0000  0.0000  0.0000  0.0000  0.0000  0.0000  0.0000  0.0000  0.0000  0.0000  0.0000  0.0000  0.0000  0.0000  0.0000  0.0000  0.0000  0.0006  0.0000
    18    46  0.0000  0.0000  0.0000  0.0000  0.0000  0.0000  0.0000  0.0000  0.0000  0.0000  0.0000  0.0000  0.0000  0.0000  0.0000  0.0000  0.0000  0.0000  0.0000  0.0006  0.0000
    18    47  0.0000  0.0000  0.0000  0.0000  0.0000  0.0000  0.0000  0.0000  0.0000  0.0000  0.0000  0.0000  0.0000  0.0000  0.0000  0.0000  0.0000  0.0000  0.0000  0.0001  0.0000
    18    48  0.0000  0.0000  0.0000  0.0000  0.0000  0.0000  0.0000  0.0000  0.0000  0.0000  0.0000  0.0000  0.0000  0.0000  0.0000  0.0000  0.0000  0.0000  0.0000  0.0006  0.0000
    18    49  0.0000  0.0000  0.0000  0.0000  0.0000  0.0000  0.0000  0.0000  0.0000  0.0000  0.0000  0.0000  0.0000  0.0000  0.0000  0.0000  0.0000  0.0000  0.0000  0.0012  0.0000
    18    50  0.0000  0.0000  0.0000  0.0000  0.0000  0.0000  0.0000  0.0000  0.0000  0.0000  0.0000  0.0000  0.0000  0.0000  0.0000  0.0000  0.0000  0.0000  0.0000  0.0002  0.0000
    18    51  0.0000  0.0000  0.0000  0.0000  0.0000  0.0000  0.0000  0.0000  0.0000  0.0000  0.0000  0.0000  0.0000  0.0000  0.0000  0.0000  0.0000  0.0000  0.0000  0.0005  0.0000
    18    52  0.0000  0.0000  0.0000  0.0000  0.0000  0.0000  0.0000  0.0000  0.0000  0.0000  0.0000  0.0000  0.0000  0.0000  0.0000  0.0000  0.0000  0.0000  0.0000  0.0003  0.0000
    18    53  0.0000  0.0000  0.0000  0.0000  0.0000  0.0000  0.0000  0.0000  0.0000  0.0000  0.0000  0.0000  0.0000  0.0000  0.0000  0.0000  0.0000  0.0000  0.0000  0.0000  0.0000
    18    54  0.0000  0.0000  0.0000  0.0000  0.0000  0.0000  0.0000  0.0000  0.0000  0.0000  0.0000  0.0000  0.0000  0.0000  0.0000  0.0000  0.0000  0.0000  0.0000  0.0000  0.0000
    18    55  0.0000  0.0000  0.0000  0.0000  0.0000  0.0000  0.0000  0.0000  0.0000  0.0000  0.0000  0.0000  0.0000  0.0000  0.0000  0.0000  0.0000  0.0000  0.0000  0.0000  0.0000
    18    56  0.0000  0.0000  0.0000  0.0000  0.0000  0.0000  0.0000  0.0000  0.0000  0.0000  0.0000  0.0000  0.0000  0.0000  0.0000  0.0000  0.0000  0.0000  0.0000  0.0000  0.0000
    18    57  0.0000  0.0000  0.0000  0.0000  0.0000  0.0000  0.0000  0.0000  0.0000  0.0000  0.0000  0.0000  0.0000  0.0000  0.0000  0.0000  0.0000  0.0000  0.0000  0.0000  0.0000
    18    58  0.0000  0.0000  0.0000  0.0000  0.0000  0.0000  0.0000  0.0000  0.0000  0.0000  0.0000  0.0000  0.0000  0.0000  0.0000  0.0000  0.0000  0.0000  0.0000  0.0000  0.0000
    18    59  0.0000  0.0000  0.0000  0.0000  0.0000  0.0000  0.0000  0.0000  0.0000  0.0000  0.0000  0.0000  0.0000  0.0000  0.0000  0.0000  0.0000  0.0000  0.0000  0.0000  0.0000
    18    60  0.0000  0.0000  0.0000  0.0000  0.0000  0.0000  0.0000  0.0000  0.0000  0.0000  0.0000  0.0000  0.0000  0.0000  0.0000  0.0000  0.0000  0.0000  0.0000  0.0000  0.0000
    18    61  0.0000  0.0000  0.0000  0.0000  0.0000  0.0000  0.0000  0.0000  0.0000  0.0000  0.0000  0.0000  0.0000  0.0000  0.0000  0.0000  0.0000  0.0000  0.0000  0.0000  0.0000
    18    62  0.0000  0.0000  0.0000  0.0000  0.0000  0.0000  0.0000  0.0000  0.0000  0.0000  0.0000  0.0000  0.0000  0.0000  0.0000  0.0000  0.0000  0.0000  0.0000  0.0000  0.0000
    18    63  0.0000  0.0000  0.0000  0.0000  0.0000  0.0000  0.0000  0.0000  0.0000  0.0000  0.0000  0.0000  0.0000  0.0000  0.0000  0.0000  0.0000  0.0000  0.0000  0.0000  0.0000
    18    64  0.0000  0.0000  0.0000  0.0000  0.0000  0.0000  0.0000  0.0000  0.0000  0.0000  0.0000  0.0000  0.0000  0.0000  0.0000  0.0000  0.0000  0.0000  0.0000  0.0000  0.0000
    18    65  0.0000  0.0000  0.0000  0.0000  0.0000  0.0000  0.0000  0.0000  0.0000  0.0000  0.0000  0.0000  0.0000  0.0000  0.0000  0.0000  0.0000  0.0000  0.0000  0.0000  0.0000
    18    66  0.0000  0.0000  0.0000  0.0000  0.0000  0.0000  0.0000  0.0000  0.0000  0.0000  0.0000  0.0000  0.0000  0.0000  0.0000  0.0000  0.0000  0.0000  0.0000  0.0000  0.0000
    18    67  0.0000  0.0000  0.0000  0.0000  0.0000  0.0000  0.0000  0.0000  0.0000  0.0000  0.0000  0.0000  0.0000  0.0000  0.0000  0.0000  0.0000  0.0000  0.0000  0.0000  0.0000
    18    68  0.0000  0.0000  0.0000  0.0000  0.0000  0.0000  0.0000  0.0000  0.0000  0.0000  0.0000  0.0000  0.0000  0.0000  0.0000  0.0000  0.0000  0.0000  0.0000  0.0000  0.0000
    18    69  0.0000  0.0000  0.0000  0.0000  0.0000  0.0000  0.0000  0.0000  0.0000  0.0000  0.0000  0.0000  0.0000  0.0000  0.0000  0.0000  0.0000  0.0000  0.0000  0.0000  0.0000
    18    70  0.0000  0.0000  0.0000  0.0000  0.0000  0.0000  0.0000  0.0000  0.0000  0.0000  0.0000  0.0000  0.0000  0.0000  0.0000  0.0000  0.0000  0.0000  0.0000  0.0000  0.0000
    18    71  0.0000  0.0000  0.0000  0.0000  0.0000  0.0000  0.0000  0.0000  0.0000  0.0000  0.0000  0.0000  0.0000  0.0000  0.0000  0.0000  0.0000  0.0000  0.0000  0.0000  0.0000
    18    72  0.0000  0.0000  0.0000  0.0000  0.0000  0.0000  0.0000  0.0000  0.0000  0.0000  0.0000  0.0000  0.0000  0.0000  0.0000  0.0000  0.0000  0.0000  0.0000  0.0000  0.0000
    18    73  0.0000  0.0000  0.0000  0.0000  0.0000  0.0000  0.0000  0.0000  0.0000  0.0000  0.0000  0.0000  0.0000  0.0000  0.0000  0.0000  0.0000  0.0000  0.0000  0.0000  0.0000
    18    74  0.0000  0.0000  0.0000  0.0000  0.0000  0.0000  0.0000  0.0000  0.0000  0.0000  0.0000  0.0000  0.0000  0.0000  0.0000  0.0000  0.0000  0.0000  0.0000  0.0000  0.0000
    18    75  0.0000  0.0000  0.0000  0.0000  0.0000  0.0000  0.0000  0.0000  0.0000  0.0000  0.0000  0.0000  0.0000  0.0000  0.0000  0.0000  0.0000  0.0000  0.0000  0.0000  0.0000
    18    76  0.0000  0.0000  0.0000  0.0000  0.0000  0.0000  0.0000  0.0000  0.0000  0.0000  0.0000  0.0000  0.0000  0.0000  0.0000  0.0000  0.0000  0.0000  0.0000  0.0000  0.0000
    18    77  0.0000  0.0000  0.0000  0.0000  0.0000  0.0000  0.0000  0.0000  0.0000  0.0000  0.0000  0.0000  0.0000  0.0000  0.0000  0.0000  0.0000  0.0000  0.0000  0.0000  0.0000
    18    78  0.0000  0.0000  0.0000  0.0000  0.0000  0.0000  0.0000  0.0000  0.0000  0.0000  0.0000  0.0000  0.0000  0.0000  0.0000  0.0000  0.0000  0.0000  0.0000  0.0000  0.0000
    18    79  0.0000  0.0000  0.0000  0.0000  0.0000  0.0000  0.0000  0.0000  0.0000  0.0000  0.0000  0.0000  0.0000  0.0000  0.0000  0.0000  0.0000  0.0000  0.0000  0.0000  0.0000
    18    80  0.0000  0.0000  0.0000  0.0000  0.0000  0.0000  0.0000  0.0000  0.0000  0.0000  0.0000  0.0000  0.0000  0.0000  0.0000  0.0000  0.0000  0.0000  0.0000  0.0000  0.0000
    18    81  0.0000  0.0000  0.0000  0.0000  0.0000  0.0000  0.0000  0.0000  0.0000  0.0000  0.0000  0.0000  0.0000  0.0000  0.0000  0.0000  0.0000  0.0000  0.0000  0.0000  0.0000
    18    82  0.0000  0.0000  0.0000  0.0000  0.0000  0.0000  0.0000  0.0000  0.0000  0.0000  0.0000  0.0000  0.0000  0.0000  0.0000  0.0000  0.0000  0.0000  0.0000  0.0000  0.0000
    18    83  0.0000  0.0000  0.0000  0.0000  0.0000  0.0000  0.0000  0.0000  0.0000  0.0000  0.0000  0.0000  0.0000  0.0000  0.0000  0.0000  0.0000  0.0000  0.0000  0.0000  0.0000
    18    84  0.0000  0.0000  0.0000  0.0000  0.0000  0.0000  0.0000  0.0000  0.0000  0.0000  0.0000  0.0000  0.0000  0.0000  0.0000  0.0000  0.0000  0.0000  0.0000  0.0000  0.0000
    18    85  0.0000  0.0000  0.0000  0.0000  0.0000  0.0000  0.0000  0.0000  0.0000  0.0000  0.0000  0.0000  0.0000  0.0000  0.0000  0.0000  0.0000  0.0000  0.0000  0.0000  0.0000
    18    86  0.0000  0.0000  0.0000  0.0000  0.0000  0.0000  0.0000  0.0000  0.0000  0.0000  0.0000  0.0000  0.0000  0.0000  0.0000  0.0000  0.0000  0.0000  0.0000  0.0000  0.0000
    18    87  0.0000  0.0000  0.0000  0.0000  0.0000  0.0000  0.0000  0.0000  0.0000  0.0000  0.0000  0.0000  0.0000  0.0000  0.0000  0.0000  0.0000  0.0000  0.0000  0.0000  0.0000
    18    88  0.0000  0.0000  0.0000  0.0000  0.0000  0.0000  0.0000  0.0000  0.0000  0.0000  0.0000  0.0000  0.0000  0.0000  0.0000  0.0000  0.0000  0.0000  0.0000  0.0000  0.0000
    18    89  0.0000  0.0000  0.0000  0.0000  0.0000  0.0000  0.0000  0.0000  0.0000  0.0000  0.0000  0.0000  0.0000  0.0000  0.0000  0.0000  0.0000  0.0000  0.0000  0.0000  0.0000
    18    90  0.0000  0.0000  0.0000  0.0000  0.0000  0.0000  0.0000  0.0000  0.0000  0.0000  0.0000  0.0000  0.0000  0.0000  0.0000  0.0000  0.0000  0.0000  0.0000  0.0000  0.0000
    18    91  0.0000  0.0000  0.0000  0.0000  0.0000  0.0000  0.0000  0.0000  0.0000  0.0000  0.0000  0.0000  0.0000  0.0000  0.0000  0.0000  0.0000  0.0000  0.0000  0.0000  0.0000
    18    92  0.0000  0.0000  0.0000  0.0000  0.0000  0.0000  0.0000  0.0000  0.0000  0.0000  0.0000  0.0000  0.0000  0.0000  0.0000  0.0000  0.0000  0.0000  0.0000  0.0000  0.0000
    18    93  0.0000  0.0000  0.0000  0.0000  0.0000  0.0000  0.0000  0.0000  0.0000  0.0000  0.0000  0.0000  0.0000  0.0000  0.0000  0.0000  0.0000  0.0000  0.0000  0.0000  0.0000
    18    94  0.0000  0.0000  0.0000  0.0000  0.0000  0.0000  0.0000  0.0000  0.0000  0.0000  0.0000  0.0000  0.0000  0.0000  0.0000  0.0000  0.0000  0.0000  0.0000  0.0000  0.0000
    18    95  0.0000  0.0000  0.0000  0.0000  0.0000  0.0000  0.0000  0.0000  0.0000  0.0000  0.0000  0.0000  0.0000  0.0000  0.0000  0.0000  0.0000  0.0000  0.0000  0.0000  0.0000
    18    96  0.0000  0.0000  0.0000  0.0000  0.0000  0.0000  0.0000  0.0000  0.0000  0.0000  0.0000  0.0000  0.0000  0.0000  0.0000  0.0000  0.0000  0.0000  0.0000  0.0000  0.0000
    18    97  0.0000  0.0000  0.0000  0.0000  0.0000  0.0000  0.0000  0.0000  0.0000  0.0000  0.0000  0.0000  0.0000  0.0000  0.0000  0.0000  0.0000  0.0000  0.0000  0.0000  0.0000
    18    98  0.0000  0.0000  0.0000  0.0000  0.0000  0.0000  0.0000  0.0000  0.0000  0.0000  0.0000  0.0000  0.0000  0.0000  0.0000  0.0000  0.0000  0.0000  0.0000  0.0000  0.0000
    18    99  0.0000  0.0000  0.0000  0.0000  0.0000  0.0000  0.0000  0.0000  0.0000  0.0000  0.0000  0.0000  0.0000  0.0000  0.0000  0.0000  0.0000  0.0000  0.0000  0.0000  0.0000
    18   100  0.0000  0.0000  0.0000  0.0000  0.0000  0.0000  0.0000  0.0000  0.0000  0.0000  0.0000  0.0000  0.0000  0.0000  0.0000  0.0000  0.0000  0.0000  0.0000  0.0000  0.0000
    19     0  0.0150  0.0611  0.2105  0.3096  0.7281  0.9064  0.0526  0.2089  0.3085  0.7159  0.9162  0.2052  0.3107  0.7191  0.9193  0.3070  0.7124  0.9126  0.6895  0.8678  0.5156
    19     1  1.0000  0.8542  0.8542  1.0000  1.0000  1.0000  0.5714  0.5000  0.6429  0.6429  0.6429  0.1157  0.1481  0.1481  0.1481  0.0335  0.0335  0.0335  0.0278  0.0278  0.0071
    19     2  1.0000  1.0000  1.0000  1.0000  1.0000  1.0000  0.5000  0.5000  0.5000  0.5000  0.5000  0.1667  0.1667  0.1667  0.1667  0.0431  0.0431  0.0431  0.0278  0.0278  0.0071
    19     3  0.3611  0.3958  0.3958  0.3958  0.5000  0.5000  0.3274  0.3175  0.3095  0.2698  0.2500  0.1111  0.1157  0.1111  0.0926  0.0251  0.0245  0.0207  0.0185  0.0193  0.0042
    19     4  0.2569  0.5000  0.2569  0.3611  0.3958  0.3958  0.3750  0.3571  0.2877  0.3214  0.4286  0.0972  0.0988  0.1111  0.1157  0.0229  0.0255  0.0251  0.0185  0.0154  0.0047
    19     5  0.2000  0.4000  0.1500  0.2500  0.3667  0.5000  0.1667  0.0952  0.1250  0.1825  0.2143  0.0278  0.0694  0.1049  0.1204  0.0060  0.0096  0.0096  0.0129  0.0154  0.0055
    19     6  0.1111  0.3958  0.0387  0.2500  0.1458  0.3958  0.1952  0.0755  0.1362  0.1210  0.1571  0.0311  0.0565  0.0676  0.0880  0.0044  0.0030  0.0096  0.0073  0.0094  0.0018
    19     7  0.2917  0.2917  0.2024  0.2049  0.1528  0.3611  0.2232  0.0855  0.1324  0.1265  0.1786  0.0370  0.0424  0.0687  0.0679  0.0065  0.0036  0.0068  0.0033  0.0060  0.0018
    19     8  0.2054  0.8393  0.2366  0.3661  0.5408  0.5429  0.1964  0.0424  0.1161  0.0587  0.1214  0.0370  0.0455  0.0231  0.0667  0.0055  0.0005  0.0096  0.0025  0.0062  0.0003
    19     9  0.2143  0.4643  0.0536  0.2381  0.1190  0.7857  0.1643  0.0491  0.0762  0.0476  0.1286  0.0069  0.0494  0.0247  0.0448  0.0008  0.0008  0.0018  0.0021  0.0033  0.0008
    19    10  0.1032  0.5000  0.0040  0.0556  0.0918  0.0833  0.0833  0.0169  0.0492  0.0317  0.0655  0.0082  0.0218  0.0068  0.0301  0.0011  0.0000  0.0023  0.0003  0.0057  0.0003
    19    11  0.0833  0.0833  0.0536  0.1094  0.0312  0.1250  0.0317  0.0638  0.0565  0.0476  0.0968  0.0014  0.0012  0.0069  0.0041  0.0031  0.0030  0.0043  0.0017  0.0028  0.0010
    19    12  0.2222  0.5000  0.0238  0.0833  0.2222  0.2222  0.0317  0.0289  0.1429  0.1179  0.1667  0.0009  0.0031  0.0082  0.0082  0.0014  0.0009  0.0033  0.0026  0.0045  0.0010
    19    13  0.2656  0.0052  0.0536  0.1250  0.0833  0.3438  0.0342  0.0289  0.0589  0.0595  0.1488  0.0053  0.0041  0.0031  0.0057  0.0003  0.0006  0.0021  0.0007  0.0032  0.0012
    19    14  0.0000  0.0000  0.0000  0.0556  0.0267  0.1600  0.0020  0.0119  0.0053  0.0010  0.0179  0.0002  0.0014  0.0041  0.0054  0.0021  0.0013  0.0009  0.0014  0.0014  0.0005
    19    15  0.5000  0.1750  0.5000  0.1281  0.1562  0.6250  0.0162  0.0317  0.0192  0.0266  0.0841  0.0021  0.0067  0.0151  0.0112  0.0008  0.0012  0.0048  0.0007  0.0029  0.0009
    19    16  0.0370  0.1296  0.0139  0.0556  0.1296  0.0556  0.0094  0.0007  0.0060  0.0069  0.0208  0.0069  0.0148  0.0085  0.0131  0.0012  0.0028  0.0033  0.0043  0.0038  0.0011
    19    17  0.0556  0.0370  0.0000  0.5000  0.5000  0.5000  0.0134  0.0000  0.0161  0.0302  0.0306  0.0000  0.0121  0.0035  0.0075  0.0000  0.0000  0.0000  0.0032  0.0040  0.0010
    19    18  0.0370  0.0370  0.0000  0.0833  0.5000  0.5000  0.0119  0.0000  0.0298  0.0099  0.0923  0.0000  0.0069  0.0031  0.0076  0.0000  0.0000  0.0000  0.0017  0.0021  0.0010
    19    19  0.0000  0.0000  0.0000  0.0000  0.0000  0.0000  0.0717  0.0000  0.0230  0.0022  0.0311  0.0000  0.0040  0.0020  0.0057  0.0000  0.0000  0.0000  0.0008  0.0013  0.0008
    19    20  0.0000  0.0000  0.0000  0.0000  0.0000  0.0000  0.0357  0.0000  0.0405  0.0000  0.0402  0.0000  0.0018  0.0000  0.0076  0.0000  0.0000  0.0000  0.0000  0.0024  0.0000
    19    21  0.0000  0.0000  0.0000  0.0000  0.0000  0.0000  0.0202  0.0000  0.0310  0.0000  0.0810  0.0000  0.0022  0.0000  0.0081  0.0000  0.0000  0.0000  0.0000  0.0004  0.0000
    19    22  0.0000  0.0000  0.0000  0.0000  0.0000  0.0000  0.0095  0.0000  0.0342  0.0000  0.0587  0.0000  0.0046  0.0000  0.0077  0.0000  0.0000  0.0000  0.0000  0.0003  0.0000
    19    23  0.0000  0.0000  0.0000  0.0000  0.0000  0.0000  0.0038  0.0000  0.0000  0.0000  0.0048  0.0000  0.0000  0.0000  0.0058  0.0000  0.0000  0.0000  0.0000  0.0000  0.0000
    19    24  0.0000  0.0000  0.0000  0.0000  0.0000  0.0000  0.0000  0.0000  0.0000  0.0000  0.0000  0.0000  0.0000  0.0000  0.0086  0.0000  0.0000  0.0000  0.0000  0.0000  0.0000
    19    25  0.0000  0.0000  0.0000  0.0000  0.0000  0.0000  0.0000  0.0000  0.0000  0.0000  0.0000  0.0000  0.0000  0.0000  0.0021  0.0000  0.0000  0.0000  0.0000  0.0000  0.0000
    19    26  0.0000  0.0000  0.0000  0.0000  0.0000  0.0000  0.0000  0.0000  0.0000  0.0000  0.0000  0.0000  0.0000  0.0000  0.0120  0.0000  0.0000  0.0000  0.0000  0.0000  0.0000
    19    27  0.0000  0.0000  0.0000  0.0000  0.0000  0.0000  0.0000  0.0000  0.0000  0.0000  0.0000  0.0000  0.0000  0.0000  0.0100  0.0000  0.0000  0.0000  0.0000  0.0000  0.0000
    19    28  0.0000  0.0000  0.0000  0.0000  0.0000  0.0000  0.0000  0.0000  0.0000  0.0000  0.0000  0.0000  0.0000  0.0000  0.0111  0.0000  0.0000  0.0000  0.0000  0.0000  0.0000
    19    29  0.0000  0.0000  0.0000  0.0000  0.0000  0.0000  0.0000  0.0000  0.0000  0.0000  0.0000  0.0000  0.0000  0.0000  0.0009  0.0000  0.0000  0.0000  0.0000  0.0000  0.0000
    19    30  0.0000  0.0000  0.0000  0.0000  0.0000  0.0000  0.0000  0.0000  0.0000  0.0000  0.0000  0.0000  0.0000  0.0000  0.0082  0.0000  0.0000  0.0000  0.0000  0.0000  0.0000
    19    31  0.0000  0.0000  0.0000  0.0000  0.0000  0.0000  0.0000  0.0000  0.0000  0.0000  0.0000  0.0000  0.0000  0.0000  0.0000  0.0000  0.0000  0.0000  0.0000  0.0000  0.0000
    19    32  0.0000  0.0000  0.0000  0.0000  0.0000  0.0000  0.0000  0.0000  0.0000  0.0000  0.0000  0.0000  0.0000  0.0000  0.0000  0.0000  0.0000  0.0000  0.0000  0.0000  0.0000
    19    33  0.0000  0.0000  0.0000  0.0000  0.0000  0.0000  0.0000  0.0000  0.0000  0.0000  0.0000  0.0000  0.0000  0.0000  0.0000  0.0000  0.0000  0.0000  0.0000  0.0000  0.0000
    19    34  0.0000  0.0000  0.0000  0.0000  0.0000  0.0000  0.0000  0.0000  0.0000  0.0000  0.0000  0.0000  0.0000  0.0000  0.0000  0.0000  0.0000  0.0000  0.0000  0.0000  0.0000
    19    35  0.0000  0.0000  0.0000  0.0000  0.0000  0.0000  0.0000  0.0000  0.0000  0.0000  0.0000  0.0000  0.0000  0.0000  0.0000  0.0000  0.0000  0.0000  0.0000  0.0000  0.0000
    19    36  0.0000  0.0000  0.0000  0.0000  0.0000  0.0000  0.0000  0.0000  0.0000  0.0000  0.0000  0.0000  0.0000  0.0000  0.0000  0.0000  0.0000  0.0000  0.0000  0.0000  0.0000
    19    37  0.0000  0.0000  0.0000  0.0000  0.0000  0.0000  0.0000  0.0000  0.0000  0.0000  0.0000  0.0000  0.0000  0.0000  0.0000  0.0000  0.0000  0.0000  0.0000  0.0000  0.0000
    19    38  0.0000  0.0000  0.0000  0.0000  0.0000  0.0000  0.0000  0.0000  0.0000  0.0000  0.0000  0.0000  0.0000  0.0000  0.0000  0.0000  0.0000  0.0000  0.0000  0.0000  0.0000
    19    39  0.0000  0.0000  0.0000  0.0000  0.0000  0.0000  0.0000  0.0000  0.0000  0.0000  0.0000  0.0000  0.0000  0.0000  0.0000  0.0000  0.0000  0.0000  0.0000  0.0000  0.0000
    19    40  0.0000  0.0000  0.0000  0.0000  0.0000  0.0000  0.0000  0.0000  0.0000  0.0000  0.0000  0.0000  0.0000  0.0000  0.0000  0.0000  0.0000  0.0000  0.0000  0.0000  0.0000
    19    41  0.0000  0.0000  0.0000  0.0000  0.0000  0.0000  0.0000  0.0000  0.0000  0.0000  0.0000  0.0000  0.0000  0.0000  0.0000  0.0000  0.0000  0.0000  0.0000  0.0000  0.0000
    19    42  0.0000  0.0000  0.0000  0.0000  0.0000  0.0000  0.0000  0.0000  0.0000  0.0000  0.0000  0.0000  0.0000  0.0000  0.0000  0.0000  0.0000  0.0000  0.0000  0.0000  0.0000
    19    43  0.0000  0.0000  0.0000  0.0000  0.0000  0.0000  0.0000  0.0000  0.0000  0.0000  0.0000  0.0000  0.0000  0.0000  0.0000  0.0000  0.0000  0.0000  0.0000  0.0000  0.0000
    19    44  0.0000  0.0000  0.0000  0.0000  0.0000  0.0000  0.0000  0.0000  0.0000  0.0000  0.0000  0.0000  0.0000  0.0000  0.0000  0.0000  0.0000  0.0000  0.0000  0.0000  0.0000
    19    45  0.0000  0.0000  0.0000  0.0000  0.0000  0.0000  0.0000  0.0000  0.0000  0.0000  0.0000  0.0000  0.0000  0.0000  0.0000  0.0000  0.0000  0.0000  0.0000  0.0000  0.0000
    19    46  0.0000  0.0000  0.0000  0.0000  0.0000  0.0000  0.0000  0.0000  0.0000  0.0000  0.0000  0.0000  0.0000  0.0000  0.0000  0.0000  0.0000  0.0000  0.0000  0.0000  0.0000
    19    47  0.0000  0.0000  0.0000  0.0000  0.0000  0.0000  0.0000  0.0000  0.0000  0.0000  0.0000  0.0000  0.0000  0.0000  0.0000  0.0000  0.0000  0.0000  0.0000  0.0000  0.0000
    19    48  0.0000  0.0000  0.0000  0.0000  0.0000  0.0000  0.0000  0.0000  0.0000  0.0000  0.0000  0.0000  0.0000  0.0000  0.0000  0.0000  0.0000  0.0000  0.0000  0.0000  0.0000
    19    49  0.0000  0.0000  0.0000  0.0000  0.0000  0.0000  0.0000  0.0000  0.0000  0.0000  0.0000  0.0000  0.0000  0.0000  0.0000  0.0000  0.0000  0.0000  0.0000  0.0000  0.0000
    19    50  0.0000  0.0000  0.0000  0.0000  0.0000  0.0000  0.0000  0.0000  0.0000  0.0000  0.0000  0.0000  0.0000  0.0000  0.0000  0.0000  0.0000  0.0000  0.0000  0.0000  0.0000
    19    51  0.0000  0.0000  0.0000  0.0000  0.0000  0.0000  0.0000  0.0000  0.0000  0.0000  0.0000  0.0000  0.0000  0.0000  0.0000  0.0000  0.0000  0.0000  0.0000  0.0000  0.0000
    19    52  0.0000  0.0000  0.0000  0.0000  0.0000  0.0000  0.0000  0.0000  0.0000  0.0000  0.0000  0.0000  0.0000  0.0000  0.0000  0.0000  0.0000  0.0000  0.0000  0.0000  0.0000
    19    53  0.0000  0.0000  0.0000  0.0000  0.0000  0.0000  0.0000  0.0000  0.0000  0.0000  0.0000  0.0000  0.0000  0.0000  0.0000  0.0000  0.0000  0.0000  0.0000  0.0000  0.0000
    19    54  0.0000  0.0000  0.0000  0.0000  0.0000  0.0000  0.0000  0.0000  0.0000  0.0000  0.0000  0.0000  0.0000  0.0000  0.0000  0.0000  0.0000  0.0000  0.0000  0.0000  0.0000
    19    55  0.0000  0.0000  0.0000  0.0000  0.0000  0.0000  0.0000  0.0000  0.0000  0.0000  0.0000  0.0000  0.0000  0.0000  0.0000  0.0000  0.0000  0.0000  0.0000  0.0000  0.0000
    19    56  0.0000  0.0000  0.0000  0.0000  0.0000  0.0000  0.0000  0.0000  0.0000  0.0000  0.0000  0.0000  0.0000  0.0000  0.0000  0.0000  0.0000  0.0000  0.0000  0.0000  0.0000
    19    57  0.0000  0.0000  0.0000  0.0000  0.0000  0.0000  0.0000  0.0000  0.0000  0.0000  0.0000  0.0000  0.0000  0.0000  0.0000  0.0000  0.0000  0.0000  0.0000  0.0000  0.0000
    19    58  0.0000  0.0000  0.0000  0.0000  0.0000  0.0000  0.0000  0.0000  0.0000  0.0000  0.0000  0.0000  0.0000  0.0000  0.0000  0.0000  0.0000  0.0000  0.0000  0.0000  0.0000
    19    59  0.0000  0.0000  0.0000  0.0000  0.0000  0.0000  0.0000  0.0000  0.0000  0.0000  0.0000  0.0000  0.0000  0.0000  0.0000  0.0000  0.0000  0.0000  0.0000  0.0000  0.0000
    19    60  0.0000  0.0000  0.0000  0.0000  0.0000  0.0000  0.0000  0.0000  0.0000  0.0000  0.0000  0.0000  0.0000  0.0000  0.0000  0.0000  0.0000  0.0000  0.0000  0.0000  0.0000
    19    61  0.0000  0.0000  0.0000  0.0000  0.0000  0.0000  0.0000  0.0000  0.0000  0.0000  0.0000  0.0000  0.0000  0.0000  0.0000  0.0000  0.0000  0.0000  0.0000  0.0000  0.0000
    19    62  0.0000  0.0000  0.0000  0.0000  0.0000  0.0000  0.0000  0.0000  0.0000  0.0000  0.0000  0.0000  0.0000  0.0000  0.0000  0.0000  0.0000  0.0000  0.0000  0.0000  0.0000
    19    63  0.0000  0.0000  0.0000  0.0000  0.0000  0.0000  0.0000  0.0000  0.0000  0.0000  0.0000  0.0000  0.0000  0.0000  0.0000  0.0000  0.0000  0.0000  0.0000  0.0000  0.0000
    19    64  0.0000  0.0000  0.0000  0.0000  0.0000  0.0000  0.0000  0.0000  0.0000  0.0000  0.0000  0.0000  0.0000  0.0000  0.0000  0.0000  0.0000  0.0000  0.0000  0.0000  0.0000
    19    65  0.0000  0.0000  0.0000  0.0000  0.0000  0.0000  0.0000  0.0000  0.0000  0.0000  0.0000  0.0000  0.0000  0.0000  0.0000  0.0000  0.0000  0.0000  0.0000  0.0000  0.0000
    19    66  0.0000  0.0000  0.0000  0.0000  0.0000  0.0000  0.0000  0.0000  0.0000  0.0000  0.0000  0.0000  0.0000  0.0000  0.0000  0.0000  0.0000  0.0000  0.0000  0.0000  0.0000
    19    67  0.0000  0.0000  0.0000  0.0000  0.0000  0.0000  0.0000  0.0000  0.0000  0.0000  0.0000  0.0000  0.0000  0.0000  0.0000  0.0000  0.0000  0.0000  0.0000  0.0000  0.0000
    19    68  0.0000  0.0000  0.0000  0.0000  0.0000  0.0000  0.0000  0.0000  0.0000  0.0000  0.0000  0.0000  0.0000  0.0000  0.0000  0.0000  0.0000  0.0000  0.0000  0.0000  0.0000
    19    69  0.0000  0.0000  0.0000  0.0000  0.0000  0.0000  0.0000  0.0000  0.0000  0.0000  0.0000  0.0000  0.0000  0.0000  0.0000  0.0000  0.0000  0.0000  0.0000  0.0000  0.0000
    19    70  0.0000  0.0000  0.0000  0.0000  0.0000  0.0000  0.0000  0.0000  0.0000  0.0000  0.0000  0.0000  0.0000  0.0000  0.0000  0.0000  0.0000  0.0000  0.0000  0.0000  0.0000
    19    71  0.0000  0.0000  0.0000  0.0000  0.0000  0.0000  0.0000  0.0000  0.0000  0.0000  0.0000  0.0000  0.0000  0.0000  0.0000  0.0000  0.0000  0.0000  0.0000  0.0000  0.0000
    19    72  0.0000  0.0000  0.0000  0.0000  0.0000  0.0000  0.0000  0.0000  0.0000  0.0000  0.0000  0.0000  0.0000  0.0000  0.0000  0.0000  0.0000  0.0000  0.0000  0.0000  0.0000
    19    73  0.0000  0.0000  0.0000  0.0000  0.0000  0.0000  0.0000  0.0000  0.0000  0.0000  0.0000  0.0000  0.0000  0.0000  0.0000  0.0000  0.0000  0.0000  0.0000  0.0000  0.0000
    19    74  0.0000  0.0000  0.0000  0.0000  0.0000  0.0000  0.0000  0.0000  0.0000  0.0000  0.0000  0.0000  0.0000  0.0000  0.0000  0.0000  0.0000  0.0000  0.0000  0.0000  0.0000
    19    75  0.0000  0.0000  0.0000  0.0000  0.0000  0.0000  0.0000  0.0000  0.0000  0.0000  0.0000  0.0000  0.0000  0.0000  0.0000  0.0000  0.0000  0.0000  0.0000  0.0000  0.0000
    19    76  0.0000  0.0000  0.0000  0.0000  0.0000  0.0000  0.0000  0.0000  0.0000  0.0000  0.0000  0.0000  0.0000  0.0000  0.0000  0.0000  0.0000  0.0000  0.0000  0.0000  0.0000
    19    77  0.0000  0.0000  0.0000  0.0000  0.0000  0.0000  0.0000  0.0000  0.0000  0.0000  0.0000  0.0000  0.0000  0.0000  0.0000  0.0000  0.0000  0.0000  0.0000  0.0000  0.0000
    19    78  0.0000  0.0000  0.0000  0.0000  0.0000  0.0000  0.0000  0.0000  0.0000  0.0000  0.0000  0.0000  0.0000  0.0000  0.0000  0.0000  0.0000  0.0000  0.0000  0.0000  0.0000
    19    79  0.0000  0.0000  0.0000  0.0000  0.0000  0.0000  0.0000  0.0000  0.0000  0.0000  0.0000  0.0000  0.0000  0.0000  0.0000  0.0000  0.0000  0.0000  0.0000  0.0000  0.0000
    19    80  0.0000  0.0000  0.0000  0.0000  0.0000  0.0000  0.0000  0.0000  0.0000  0.0000  0.0000  0.0000  0.0000  0.0000  0.0000  0.0000  0.0000  0.0000  0.0000  0.0000  0.0000
    19    81  0.0000  0.0000  0.0000  0.0000  0.0000  0.0000  0.0000  0.0000  0.0000  0.0000  0.0000  0.0000  0.0000  0.0000  0.0000  0.0000  0.0000  0.0000  0.0000  0.0000  0.0000
    19    82  0.0000  0.0000  0.0000  0.0000  0.0000  0.0000  0.0000  0.0000  0.0000  0.0000  0.0000  0.0000  0.0000  0.0000  0.0000  0.0000  0.0000  0.0000  0.0000  0.0000  0.0000
    19    83  0.0000  0.0000  0.0000  0.0000  0.0000  0.0000  0.0000  0.0000  0.0000  0.0000  0.0000  0.0000  0.0000  0.0000  0.0000  0.0000  0.0000  0.0000  0.0000  0.0000  0.0000
    19    84  0.0000  0.0000  0.0000  0.0000  0.0000  0.0000  0.0000  0.0000  0.0000  0.0000  0.0000  0.0000  0.0000  0.0000  0.0000  0.0000  0.0000  0.0000  0.0000  0.0000  0.0000
    19    85  0.0000  0.0000  0.0000  0.0000  0.0000  0.0000  0.0000  0.0000  0.0000  0.0000  0.0000  0.0000  0.0000  0.0000  0.0000  0.0000  0.0000  0.0000  0.0000  0.0000  0.0000
    19    86  0.0000  0.0000  0.0000  0.0000  0.0000  0.0000  0.0000  0.0000  0.0000  0.0000  0.0000  0.0000  0.0000  0.0000  0.0000  0.0000  0.0000  0.0000  0.0000  0.0000  0.0000
    19    87  0.0000  0.0000  0.0000  0.0000  0.0000  0.0000  0.0000  0.0000  0.0000  0.0000  0.0000  0.0000  0.0000  0.0000  0.0000  0.0000  0.0000  0.0000  0.0000  0.0000  0.0000
    19    88  0.0000  0.0000  0.0000  0.0000  0.0000  0.0000  0.0000  0.0000  0.0000  0.0000  0.0000  0.0000  0.0000  0.0000  0.0000  0.0000  0.0000  0.0000  0.0000  0.0000  0.0000
    19    89  0.0000  0.0000  0.0000  0.0000  0.0000  0.0000  0.0000  0.0000  0.0000  0.0000  0.0000  0.0000  0.0000  0.0000  0.0000  0.0000  0.0000  0.0000  0.0000  0.0000  0.0000
    19    90  0.0000  0.0000  0.0000  0.0000  0.0000  0.0000  0.0000  0.0000  0.0000  0.0000  0.0000  0.0000  0.0000  0.0000  0.0000  0.0000  0.0000  0.0000  0.0000  0.0000  0.0000
    19    91  0.0000  0.0000  0.0000  0.0000  0.0000  0.0000  0.0000  0.0000  0.0000  0.0000  0.0000  0.0000  0.0000  0.0000  0.0000  0.0000  0.0000  0.0000  0.0000  0.0000  0.0000
    19    92  0.0000  0.0000  0.0000  0.0000  0.0000  0.0000  0.0000  0.0000  0.0000  0.0000  0.0000  0.0000  0.0000  0.0000  0.0000  0.0000  0.0000  0.0000  0.0000  0.0000  0.0000
    19    93  0.0000  0.0000  0.0000  0.0000  0.0000  0.0000  0.0000  0.0000  0.0000  0.0000  0.0000  0.0000  0.0000  0.0000  0.0000  0.0000  0.0000  0.0000  0.0000  0.0000  0.0000
    19    94  0.0000  0.0000  0.0000  0.0000  0.0000  0.0000  0.0000  0.0000  0.0000  0.0000  0.0000  0.0000  0.0000  0.0000  0.0000  0.0000  0.0000  0.0000  0.0000  0.0000  0.0000
    19    95  0.0000  0.0000  0.0000  0.0000  0.0000  0.0000  0.0000  0.0000  0.0000  0.0000  0.0000  0.0000  0.0000  0.0000  0.0000  0.0000  0.0000  0.0000  0.0000  0.0000  0.0000
    19    96  0.0000  0.0000  0.0000  0.0000  0.0000  0.0000  0.0000  0.0000  0.0000  0.0000  0.0000  0.0000  0.0000  0.0000  0.0000  0.0000  0.0000  0.0000  0.0000  0.0000  0.0000
    19    97  0.0000  0.0000  0.0000  0.0000  0.0000  0.0000  0.0000  0.0000  0.0000  0.0000  0.0000  0.0000  0.0000  0.0000  0.0000  0.0000  0.0000  0.0000  0.0000  0.0000  0.0000
    19    98  0.0000  0.0000  0.0000  0.0000  0.0000  0.0000  0.0000  0.0000  0.0000  0.0000  0.0000  0.0000  0.0000  0.0000  0.0000  0.0000  0.0000  0.0000  0.0000  0.0000  0.0000
    19    99  0.0000  0.0000  0.0000  0.0000  0.0000  0.0000  0.0000  0.0000  0.0000  0.0000  0.0000  0.0000  0.0000  0.0000  0.0000  0.0000  0.0000  0.0000  0.0000  0.0000  0.0000
    19   100  0.0000  0.0000  0.0000  0.0000  0.0000  0.0000  0.0000  0.0000  0.0000  0.0000  0.0000  0.0000  0.0000  0.0000  0.0000  0.0000  0.0000  0.0000  0.0000  0.0000  0.0000
    20     0  0.0150  0.0611  0.2105  0.3096  0.7281  0.9064  0.0526  0.2089  0.3085  0.7159  0.9162  0.2052  0.3107  0.7191  0.9193  0.3070  0.7124  0.9126  0.6895  0.8678  0.5156
    20     1  0.6917  0.7917  1.0000  1.0000  1.0000  1.0000  0.3214  0.3571  0.3571  0.3571  0.3571  0.1481  0.1481  0.1481  0.1481  0.0431  0.0431  0.0431  0.0278  0.0278  0.0071
    20     2  0.5000  0.6111  0.6111  0.7500  0.6111  0.8333  0.2976  0.3690  0.4286  0.3690  0.3839  0.1111  0.1111  0.1111  0.1111  0.0335  0.0335  0.0335  0.0216  0.0224  0.0055
    20     3  0.3413  0.3810  0.5000  0.5000  0.5000  0.5000  0.3095  0.3274  0.3651  0.4286  0.4286  0.0833  0.0988  0.1111  0.1111  0.0239  0.0335  0.0335  0.0216  0.0216  0.0071
    20     4  0.3413  0.1627  0.3413  0.3810  0.3810  0.5000  0.1210  0.2579  0.3095  0.2738  0.3571  0.0484  0.0741  0.0440  0.0741  0.0255  0.0255  0.0287  0.0185  0.0247  0.0055
    20     5  0.2222  0.5000  0.5000  0.2222  0.5000  0.5000  0.1270  0.2698  0.1845  0.2054  0.2857  0.0440  0.0255  0.0432  0.0506  0.0177  0.0150  0.0255  0.0084  0.0141  0.0034
    20     6  0.5000  0.5000  0.3438  0.1875  0.2656  0.5000  0.2143  0.3214  0.1964  0.1250  0.4286  0.0363  0.0159  0.0158  0.0502  0.0128  0.0108  0.0251  0.0048  0.0111  0.0024
    20     7  0.1296  0.5000  0.5000  0.1296  0.0238  0.5000  0.1577  0.2460  0.2063  0.0646  0.3571  0.0514  0.0244  0.0281  0.0625  0.0112  0.0075  0.0223  0.0025  0.0123  0.0013
    20     8  0.0000  0.0000  0.0000  0.0000  0.0000  0.0000  0.1607  0.1885  0.1032  0.0714  0.1726  0.0316  0.0255  0.0185  0.0394  0.0081  0.0033  0.0124  0.0008  0.0103  0.0005
    20     9  0.0000  0.0000  0.0000  0.0000  0.0000  0.0000  0.1464  0.0774  0.1488  0.0268  0.3571  0.0123  0.0156  0.0127  0.0556  0.0062  0.0008  0.0080  0.0004  0.0077  0.0008
    20    10  0.0000  0.0000  0.0000  0.0000  0.0000  0.0000  0.0565  0.0893  0.0969  0.0069  0.1121  0.0093  0.0104  0.0018  0.0154  0.0015  0.0010  0.0055  0.0009  0.0052  0.0002
    20    11  0.0000  0.0000  0.0000  0.0000  0.0000  0.0000  0.1161  0.0561  0.0417  0.0147  0.1190  0.0071  0.0089  0.0009  0.0226  0.0005  0.0015  0.0071  0.0003  0.0018  0.0003
    20    12  0.0000  0.0000  0.0000  0.0000  0.0000  0.0000  0.0855  0.0714  0.0082  0.0000  0.1167  0.0034  0.0020  0.0000  0.0116  0.0002  0.0000  0.0030  0.0000  0.0015  0.0000
    20    13  0.0000  0.0000  0.0000  0.0000  0.0000  0.0000  0.0857  0.0119  0.0134  0.0000  0.0382  0.0031  0.0024  0.0000  0.0131  0.0008  0.0000  0.0048  0.0000  0.0015  0.0000
    20    14  0.0000  0.0000  0.0000  0.0000  0.0000  0.0000  0.0881  0.0317  0.0343  0.0000  0.0464  0.0031  0.0111  0.0000  0.0143  0.0005  0.0000  0.0008  0.0000  0.0009  0.0000
    20    15  0.0000  0.0000  0.0000  0.0000  0.0000  0.0000  0.0034  0.0053  0.0167  0.0000  0.0565  0.0009  0.0079  0.0000  0.0053  0.0005  0.0000  0.0048  0.0000  0.0012  0.0000
    20    16  0.0000  0.0000  0.0000  0.0000  0.0000  0.0000  0.0079  0.0060  0.0208  0.0000  0.0683  0.0005  0.0082  0.0000  0.0048  0.0018  0.0000  0.0028  0.0000  0.0021  0.0000
    20    17  0.0000  0.0000  0.0000  0.0000  0.0000  0.0000  0.0000  0.0053  0.0317  0.0000  0.0437  0.0000  0.0000  0.0000  0.0000  0.0004  0.0000  0.0004  0.0000  0.0021  0.0000
    20    18  0.0000  0.0000  0.0000  0.0000  0.0000  0.0000  0.0000  0.0053  0.0280  0.0000  0.0565  0.0000  0.0000  0.0000  0.0000  0.0005  0.0000  0.0008  0.0000  0.0017  0.0000
    20    19  0.0000  0.0000  0.0000  0.0000  0.0000  0.0000  0.0000  0.0053  0.0060  0.0000  0.0635  0.0000  0.0000  0.0000  0.0000  0.0008  0.0000  0.0012  0.0000  0.0023  0.0000
    20    20  0.0000  0.0000  0.0000  0.0000  0.0000  0.0000  0.0000  0.0423  0.0077  0.0000  0.0519  0.0000  0.0000  0.0000  0.0000  0.0005  0.0000  0.0017  0.0000  0.0005  0.0000
    20    21  0.0000  0.0000  0.0000  0.0000  0.0000  0.0000  0.0000  0.0268  0.0170  0.0000  0.0357  0.0000  0.0000  0.0000  0.0000  0.0007  0.0000  0.0028  0.0000  0.0004  0.0000
    20    22  0.0000  0.0000  0.0000  0.0000  0.0000  0.0000  0.0000  0.0179  0.0079  0.0000  0.0159  0.0000  0.0000  0.0000  0.0000  0.0014  0.0000  0.0042  0.0000  0.0019  0.0000
    20    23  0.0000  0.0000  0.0000  0.0000  0.0000  0.0000  0.0000  0.0893  0.0069  0.0000  0.0268  0.0000  0.0000  0.0000  0.0000  0.0005  0.0000  0.0018  0.0000  0.0002  0.0000
    20    24  0.0000  0.0000  0.0000  0.0000  0.0000  0.0000  0.0000  0.0204  0.0224  0.0000  0.0077  0.0000  0.0000  0.0000  0.0000  0.0000  0.0000  0.0018  0.0000  0.0000  0.0000
    20    25  0.0000  0.0000  0.0000  0.0000  0.0000  0.0000  0.0000  0.0442  0.0179  0.0000  0.0079  0.0000  0.0000  0.0000  0.0000  0.0002  0.0000  0.0012  0.0000  0.0014  0.0000
    20    26  0.0000  0.0000  0.0000  0.0000  0.0000  0.0000  0.0000  0.0119  0.0156  0.0000  0.0000  0.0000  0.0000  0.0000  0.0000  0.0001  0.0000  0.0000  0.0000  0.0000  0.0000
    20    27  0.0000  0.0000  0.0000  0.0000  0.0000  0.0000  0.0000  0.0193  0.0079  0.0000  0.0000  0.0000  0.0000  0.0000  0.0000  0.0001  0.0000  0.0000  0.0000  0.0000  0.0000
    20    28  0.0000  0.0000  0.0000  0.0000  0.0000  0.0000  0.0000  0.0000  0.0317  0.0000  0.0000  0.0000  0.0000  0.0000  0.0000  0.0000  0.0000  0.0000  0.0000  0.0000  0.0000
    20    29  0.0000  0.0000  0.0000  0.0000  0.0000  0.0000  0.0000  0.0000  0.0185  0.0000  0.0000  0.0000  0.0000  0.0000  0.0000  0.0000  0.0000  0.0000  0.0000  0.0000  0.0000
    20    30  0.0000  0.0000  0.0000  0.0000  0.0000  0.0000  0.0000  0.0000  0.0000  0.0000  0.0000  0.0000  0.0000  0.0000  0.0000  0.0000  0.0000  0.0000  0.0000  0.0000  0.0000
    20    31  0.0000  0.0000  0.0000  0.0000  0.0000  0.0000  0.0000  0.0000  0.0000  0.0000  0.0000  0.0000  0.0000  0.0000  0.0000  0.0000  0.0000  0.0000  0.0000  0.0000  0.0000
    20    32  0.0000  0.0000  0.0000  0.0000  0.0000  0.0000  0.0000  0.0000  0.0000  0.0000  0.0000  0.0000  0.0000  0.0000  0.0000  0.0000  0.0000  0.0000  0.0000  0.0000  0.0000
    20    33  0.0000  0.0000  0.0000  0.0000  0.0000  0.0000  0.0000  0.0000  0.0000  0.0000  0.0000  0.0000  0.0000  0.0000  0.0000  0.0000  0.0000  0.0000  0.0000  0.0000  0.0000
    20    34  0.0000  0.0000  0.0000  0.0000  0.0000  0.0000  0.0000  0.0000  0.0000  0.0000  0.0000  0.0000  0.0000  0.0000  0.0000  0.0000  0.0000  0.0000  0.0000  0.0000  0.0000
    20    35  0.0000  0.0000  0.0000  0.0000  0.0000  0.0000  0.0000  0.0000  0.0000  0.0000  0.0000  0.0000  0.0000  0.0000  0.0000  0.0000  0.0000  0.0000  0.0000  0.0000  0.0000
    20    36  0.0000  0.0000  0.0000  0.0000  0.0000  0.0000  0.0000  0.0000  0.0000  0.0000  0.0000  0.0000  0.0000  0.0000  0.0000  0.0000  0.0000  0.0000  0.0000  0.0000  0.0000
    20    37  0.0000  0.0000  0.0000  0.0000  0.0000  0.0000  0.0000  0.0000  0.0000  0.0000  0.0000  0.0000  0.0000  0.0000  0.0000  0.0000  0.0000  0.0000  0.0000  0.0000  0.0000
    20    38  0.0000  0.0000  0.0000  0.0000  0.0000  0.0000  0.0000  0.0000  0.0000  0.0000  0.0000  0.0000  0.0000  0.0000  0.0000  0.0000  0.0000  0.0000  0.0000  0.0000  0.0000
    20    39  0.0000  0.0000  0.0000  0.0000  0.0000  0.0000  0.0000  0.0000  0.0000  0.0000  0.0000  0.0000  0.0000  0.0000  0.0000  0.0000  0.0000  0.0000  0.0000  0.0000  0.0000
    20    40  0.0000  0.0000  0.0000  0.0000  0.0000  0.0000  0.0000  0.0000  0.0000  0.0000  0.0000  0.0000  0.0000  0.0000  0.0000  0.0000  0.0000  0.0000  0.0000  0.0000  0.0000
    20    41  0.0000  0.0000  0.0000  0.0000  0.0000  0.0000  0.0000  0.0000  0.0000  0.0000  0.0000  0.0000  0.0000  0.0000  0.0000  0.0000  0.0000  0.0000  0.0000  0.0000  0.0000
    20    42  0.0000  0.0000  0.0000  0.0000  0.0000  0.0000  0.0000  0.0000  0.0000  0.0000  0.0000  0.0000  0.0000  0.0000  0.0000  0.0000  0.0000  0.0000  0.0000  0.0000  0.0000
    20    43  0.0000  0.0000  0.0000  0.0000  0.0000  0.0000  0.0000  0.0000  0.0000  0.0000  0.0000  0.0000  0.0000  0.0000  0.0000  0.0000  0.0000  0.0000  0.0000  0.0000  0.0000
    20    44  0.0000  0.0000  0.0000  0.0000  0.0000  0.0000  0.0000  0.0000  0.0000  0.0000  0.0000  0.0000  0.0000  0.0000  0.0000  0.0000  0.0000  0.0000  0.0000  0.0000  0.0000
    20    45  0.0000  0.0000  0.0000  0.0000  0.0000  0.0000  0.0000  0.0000  0.0000  0.0000  0.0000  0.0000  0.0000  0.0000  0.0000  0.0000  0.0000  0.0000  0.0000  0.0000  0.0000
    20    46  0.0000  0.0000  0.0000  0.0000  0.0000  0.0000  0.0000  0.0000  0.0000  0.0000  0.0000  0.0000  0.0000  0.0000  0.0000  0.0000  0.0000  0.0000  0.0000  0.0000  0.0000
    20    47  0.0000  0.0000  0.0000  0.0000  0.0000  0.0000  0.0000  0.0000  0.0000  0.0000  0.0000  0.0000  0.0000  0.0000  0.0000  0.0000  0.0000  0.0000  0.0000  0.0000  0.0000
    20    48  0.0000  0.0000  0.0000  0.0000  0.0000  0.0000  0.0000  0.0000  0.0000  0.0000  0.0000  0.0000  0.0000  0.0000  0.0000  0.0000  0.0000  0.0000  0.0000  0.0000  0.0000
    20    49  0.0000  0.0000  0.0000  0.0000  0.0000  0.0000  0.0000  0.0000  0.0000  0.0000  0.0000  0.0000  0.0000  0.0000  0.0000  0.0000  0.0000  0.0000  0.0000  0.0000  0.0000
    20    50  0.0000  0.0000  0.0000  0.0000  0.0000  0.0000  0.0000  0.0000  0.0000  0.0000  0.0000  0.0000  0.0000  0.0000  0.0000  0.0000  0.0000  0.0000  0.0000  0.0000  0.0000
    20    51  0.0000  0.0000  0.0000  0.0000  0.0000  0.0000  0.0000  0.0000  0.0000  0.0000  0.0000  0.0000  0.0000  0.0000  0.0000  0.0000  0.0000  0.0000  0.0000  0.0000  0.0000
    20    52  0.0000  0.0000  0.0000  0.0000  0.0000  0.0000  0.0000  0.0000  0.0000  0.0000  0.0000  0.0000  0.0000  0.0000  0.0000  0.0000  0.0000  0.0000  0.0000  0.0000  0.0000
    20    53  0.0000  0.0000  0.0000  0.0000  0.0000  0.0000  0.0000  0.0000  0.0000  0.0000  0.0000  0.0000  0.0000  0.0000  0.0000  0.0000  0.0000  0.0000  0.0000  0.0000  0.0000
    20    54  0.0000  0.0000  0.0000  0.0000  0.0000  0.0000  0.0000  0.0000  0.0000  0.0000  0.0000  0.0000  0.0000  0.0000  0.0000  0.0000  0.0000  0.0000  0.0000  0.0000  0.0000
    20    55  0.0000  0.0000  0.0000  0.0000  0.0000  0.0000  0.0000  0.0000  0.0000  0.0000  0.0000  0.0000  0.0000  0.0000  0.0000  0.0000  0.0000  0.0000  0.0000  0.0000  0.0000
    20    56  0.0000  0.0000  0.0000  0.0000  0.0000  0.0000  0.0000  0.0000  0.0000  0.0000  0.0000  0.0000  0.0000  0.0000  0.0000  0.0000  0.0000  0.0000  0.0000  0.0000  0.0000
    20    57  0.0000  0.0000  0.0000  0.0000  0.0000  0.0000  0.0000  0.0000  0.0000  0.0000  0.0000  0.0000  0.0000  0.0000  0.0000  0.0000  0.0000  0.0000  0.0000  0.0000  0.0000
    20    58  0.0000  0.0000  0.0000  0.0000  0.0000  0.0000  0.0000  0.0000  0.0000  0.0000  0.0000  0.0000  0.0000  0.0000  0.0000  0.0000  0.0000  0.0000  0.0000  0.0000  0.0000
    20    59  0.0000  0.0000  0.0000  0.0000  0.0000  0.0000  0.0000  0.0000  0.0000  0.0000  0.0000  0.0000  0.0000  0.0000  0.0000  0.0000  0.0000  0.0000  0.0000  0.0000  0.0000
    20    60  0.0000  0.0000  0.0000  0.0000  0.0000  0.0000  0.0000  0.0000  0.0000  0.0000  0.0000  0.0000  0.0000  0.0000  0.0000  0.0000  0.0000  0.0000  0.0000  0.0000  0.0000
    20    61  0.0000  0.0000  0.0000  0.0000  0.0000  0.0000  0.0000  0.0000  0.0000  0.0000  0.0000  0.0000  0.0000  0.0000  0.0000  0.0000  0.0000  0.0000  0.0000  0.0000  0.0000
    20    62  0.0000  0.0000  0.0000  0.0000  0.0000  0.0000  0.0000  0.0000  0.0000  0.0000  0.0000  0.0000  0.0000  0.0000  0.0000  0.0000  0.0000  0.0000  0.0000  0.0000  0.0000
    20    63  0.0000  0.0000  0.0000  0.0000  0.0000  0.0000  0.0000  0.0000  0.0000  0.0000  0.0000  0.0000  0.0000  0.0000  0.0000  0.0000  0.0000  0.0000  0.0000  0.0000  0.0000
    20    64  0.0000  0.0000  0.0000  0.0000  0.0000  0.0000  0.0000  0.0000  0.0000  0.0000  0.0000  0.0000  0.0000  0.0000  0.0000  0.0000  0.0000  0.0000  0.0000  0.0000  0.0000
    20    65  0.0000  0.0000  0.0000  0.0000  0.0000  0.0000  0.0000  0.0000  0.0000  0.0000  0.0000  0.0000  0.0000  0.0000  0.0000  0.0000  0.0000  0.0000  0.0000  0.0000  0.0000
    20    66  0.0000  0.0000  0.0000  0.0000  0.0000  0.0000  0.0000  0.0000  0.0000  0.0000  0.0000  0.0000  0.0000  0.0000  0.0000  0.0000  0.0000  0.0000  0.0000  0.0000  0.0000
    20    67  0.0000  0.0000  0.0000  0.0000  0.0000  0.0000  0.0000  0.0000  0.0000  0.0000  0.0000  0.0000  0.0000  0.0000  0.0000  0.0000  0.0000  0.0000  0.0000  0.0000  0.0000
    20    68  0.0000  0.0000  0.0000  0.0000  0.0000  0.0000  0.0000  0.0000  0.0000  0.0000  0.0000  0.0000  0.0000  0.0000  0.0000  0.0000  0.0000  0.0000  0.0000  0.0000  0.0000
    20    69  0.0000  0.0000  0.0000  0.0000  0.0000  0.0000  0.0000  0.0000  0.0000  0.0000  0.0000  0.0000  0.0000  0.0000  0.0000  0.0000  0.0000  0.0000  0.0000  0.0000  0.0000
    20    70  0.0000  0.0000  0.0000  0.0000  0.0000  0.0000  0.0000  0.0000  0.0000  0.0000  0.0000  0.0000  0.0000  0.0000  0.0000  0.0000  0.0000  0.0000  0.0000  0.0000  0.0000
    20    71  0.0000  0.0000  0.0000  0.0000  0.0000  0.0000  0.0000  0.0000  0.0000  0.0000  0.0000  0.0000  0.0000  0.0000  0.0000  0.0000  0.0000  0.0000  0.0000  0.0000  0.0000
    20    72  0.0000  0.0000  0.0000  0.0000  0.0000  0.0000  0.0000  0.0000  0.0000  0.0000  0.0000  0.0000  0.0000  0.0000  0.0000  0.0000  0.0000  0.0000  0.0000  0.0000  0.0000
    20    73  0.0000  0.0000  0.0000  0.0000  0.0000  0.0000  0.0000  0.0000  0.0000  0.0000  0.0000  0.0000  0.0000  0.0000  0.0000  0.0000  0.0000  0.0000  0.0000  0.0000  0.0000
    20    74  0.0000  0.0000  0.0000  0.0000  0.0000  0.0000  0.0000  0.0000  0.0000  0.0000  0.0000  0.0000  0.0000  0.0000  0.0000  0.0000  0.0000  0.0000  0.0000  0.0000  0.0000
    20    75  0.0000  0.0000  0.0000  0.0000  0.0000  0.0000  0.0000  0.0000  0.0000  0.0000  0.0000  0.0000  0.0000  0.0000  0.0000  0.0000  0.0000  0.0000  0.0000  0.0000  0.0000
    20    76  0.0000  0.0000  0.0000  0.0000  0.0000  0.0000  0.0000  0.0000  0.0000  0.0000  0.0000  0.0000  0.0000  0.0000  0.0000  0.0000  0.0000  0.0000  0.0000  0.0000  0.0000
    20    77  0.0000  0.0000  0.0000  0.0000  0.0000  0.0000  0.0000  0.0000  0.0000  0.0000  0.0000  0.0000  0.0000  0.0000  0.0000  0.0000  0.0000  0.0000  0.0000  0.0000  0.0000
    20    78  0.0000  0.0000  0.0000  0.0000  0.0000  0.0000  0.0000  0.0000  0.0000  0.0000  0.0000  0.0000  0.0000  0.0000  0.0000  0.0000  0.0000  0.0000  0.0000  0.0000  0.0000
    20    79  0.0000  0.0000  0.0000  0.0000  0.0000  0.0000  0.0000  0.0000  0.0000  0.0000  0.0000  0.0000  0.0000  0.0000  0.0000  0.0000  0.0000  0.0000  0.0000  0.0000  0.0000
    20    80  0.0000  0.0000  0.0000  0.0000  0.0000  0.0000  0.0000  0.0000  0.0000  0.0000  0.0000  0.0000  0.0000  0.0000  0.0000  0.0000  0.0000  0.0000  0.0000  0.0000  0.0000
    20    81  0.0000  0.0000  0.0000  0.0000  0.0000  0.0000  0.0000  0.0000  0.0000  0.0000  0.0000  0.0000  0.0000  0.0000  0.0000  0.0000  0.0000  0.0000  0.0000  0.0000  0.0000
    20    82  0.0000  0.0000  0.0000  0.0000  0.0000  0.0000  0.0000  0.0000  0.0000  0.0000  0.0000  0.0000  0.0000  0.0000  0.0000  0.0000  0.0000  0.0000  0.0000  0.0000  0.0000
    20    83  0.0000  0.0000  0.0000  0.0000  0.0000  0.0000  0.0000  0.0000  0.0000  0.0000  0.0000  0.0000  0.0000  0.0000  0.0000  0.0000  0.0000  0.0000  0.0000  0.0000  0.0000
    20    84  0.0000  0.0000  0.0000  0.0000  0.0000  0.0000  0.0000  0.0000  0.0000  0.0000  0.0000  0.0000  0.0000  0.0000  0.0000  0.0000  0.0000  0.0000  0.0000  0.0000  0.0000
    20    85  0.0000  0.0000  0.0000  0.0000  0.0000  0.0000  0.0000  0.0000  0.0000  0.0000  0.0000  0.0000  0.0000  0.0000  0.0000  0.0000  0.0000  0.0000  0.0000  0.0000  0.0000
    20    86  0.0000  0.0000  0.0000  0.0000  0.0000  0.0000  0.0000  0.0000  0.0000  0.0000  0.0000  0.0000  0.0000  0.0000  0.0000  0.0000  0.0000  0.0000  0.0000  0.0000  0.0000
    20    87  0.0000  0.0000  0.0000  0.0000  0.0000  0.0000  0.0000  0.0000  0.0000  0.0000  0.0000  0.0000  0.0000  0.0000  0.0000  0.0000  0.0000  0.0000  0.0000  0.0000  0.0000
    20    88  0.0000  0.0000  0.0000  0.0000  0.0000  0.0000  0.0000  0.0000  0.0000  0.0000  0.0000  0.0000  0.0000  0.0000  0.0000  0.0000  0.0000  0.0000  0.0000  0.0000  0.0000
    20    89  0.0000  0.0000  0.0000  0.0000  0.0000  0.0000  0.0000  0.0000  0.0000  0.0000  0.0000  0.0000  0.0000  0.0000  0.0000  0.0000  0.0000  0.0000  0.0000  0.0000  0.0000
    20    90  0.0000  0.0000  0.0000  0.0000  0.0000  0.0000  0.0000  0.0000  0.0000  0.0000  0.0000  0.0000  0.0000  0.0000  0.0000  0.0000  0.0000  0.0000  0.0000  0.0000  0.0000
    20    91  0.0000  0.0000  0.0000  0.0000  0.0000  0.0000  0.0000  0.0000  0.0000  0.0000  0.0000  0.0000  0.0000  0.0000  0.0000  0.0000  0.0000  0.0000  0.0000  0.0000  0.0000
    20    92  0.0000  0.0000  0.0000  0.0000  0.0000  0.0000  0.0000  0.0000  0.0000  0.0000  0.0000  0.0000  0.0000  0.0000  0.0000  0.0000  0.0000  0.0000  0.0000  0.0000  0.0000
    20    93  0.0000  0.0000  0.0000  0.0000  0.0000  0.0000  0.0000  0.0000  0.0000  0.0000  0.0000  0.0000  0.0000  0.0000  0.0000  0.0000  0.0000  0.0000  0.0000  0.0000  0.0000
    20    94  0.0000  0.0000  0.0000  0.0000  0.0000  0.0000  0.0000  0.0000  0.0000  0.0000  0.0000  0.0000  0.0000  0.0000  0.0000  0.0000  0.0000  0.0000  0.0000  0.0000  0.0000
    20    95  0.0000  0.0000  0.0000  0.0000  0.0000  0.0000  0.0000  0.0000  0.0000  0.0000  0.0000  0.0000  0.0000  0.0000  0.0000  0.0000  0.0000  0.0000  0.0000  0.0000  0.0000
    20    96  0.0000  0.0000  0.0000  0.0000  0.0000  0.0000  0.0000  0.0000  0.0000  0.0000  0.0000  0.0000  0.0000  0.0000  0.0000  0.0000  0.0000  0.0000  0.0000  0.0000  0.0000
    20    97  0.0000  0.0000  0.0000  0.0000  0.0000  0.0000  0.0000  0.0000  0.0000  0.0000  0.0000  0.0000  0.0000  0.0000  0.0000  0.0000  0.0000  0.0000  0.0000  0.0000  0.0000
    20    98  0.0000  0.0000  0.0000  0.0000  0.0000  0.0000  0.0000  0.0000  0.0000  0.0000  0.0000  0.0000  0.0000  0.0000  0.0000  0.0000  0.0000  0.0000  0.0000  0.0000  0.0000
    20    99  0.0000  0.0000  0.0000  0.0000  0.0000  0.0000  0.0000  0.0000  0.0000  0.0000  0.0000  0.0000  0.0000  0.0000  0.0000  0.0000  0.0000  0.0000  0.0000  0.0000  0.0000
    20   100  0.0000  0.0000  0.0000  0.0000  0.0000  0.0000  0.0000  0.0000  0.0000  0.0000  0.0000  0.0000  0.0000  0.0000  0.0000  0.0000  0.0000  0.0000  0.0000  0.0000  0.0000
    21     0  0.0150  0.0611  0.2105  0.3096  0.7281  0.9064  0.0526  0.2089  0.3085  0.7159  0.9162  0.2052  0.3107  0.7191  0.9193  0.3070  0.7124  0.9126  0.6895  0.8678  0.5156
    21     1  0.5000  0.5000  0.5000  0.4000  0.5000  0.5000  0.4286  0.4286  0.3929  0.4286  0.4286  0.1667  0.1481  0.1667  0.1667  0.0383  0.0431  0.0431  0.0247  0.0247  0.0071
    21     2  0.5875  1.0000  0.8875  1.0000  1.0000  1.0000  0.5000  0.4464  0.5000  0.5000  0.5000  0.1481  0.1667  0.1667  0.1667  0.0383  0.0383  0.0383  0.0278  0.0278  0.0071
    21     3  0.3611  0.5000  0.2917  0.2917  0.3611  0.3958  0.2560  0.2054  0.2976  0.3175  0.2500  0.0995  0.0972  0.0988  0.0880  0.0191  0.0247  0.0209  0.0165  0.0147  0.0042
    21     4  0.5000  0.2667  0.4000  0.4000  0.5000  0.3000  0.1627  0.2500  0.2500  0.2857  0.2202  0.0988  0.0926  0.1111  0.0926  0.0347  0.0383  0.0287  0.0247  0.0185  0.0055
    21     5  0.5000  0.4583  1.0000  0.7143  0.8393  1.0000  0.2222  0.2381  0.2083  0.2381  0.2381  0.0926  0.0864  0.0926  0.0972  0.0299  0.0347  0.0347  0.0185  0.0193  0.0055
    21     6  0.1667  0.3000  0.5000  0.3667  0.5000  0.3000  0.1964  0.2460  0.1567  0.2321  0.1964  0.1049  0.0648  0.1204  0.1065  0.0181  0.0287  0.0255  0.0131  0.0118  0.0051
    21     7  0.2500  0.3958  0.3611  0.3438  0.3958  0.5000  0.1333  0.1357  0.1161  0.1893  0.2143  0.0437  0.0509  0.0679  0.0926  0.0114  0.0171  0.0191  0.0123  0.0154  0.0055
    21     8  0.1875  0.1875  0.3438  0.2917  0.5000  0.5000  0.0446  0.1429  0.0619  0.1429  0.1429  0.0463  0.0432  0.0494  0.0671  0.0159  0.0239  0.0251  0.0093  0.0134  0.0039
    21     9  0.0556  0.2222  0.5000  0.2222  0.1296  0.5000  0.0577  0.1107  0.0786  0.0893  0.1107  0.0664  0.0484  0.0340  0.0648  0.0175  0.0128  0.0287  0.0070  0.0121  0.0026
    21    10  0.0556  0.5000  0.1296  0.0833  0.2222  0.0833  0.0444  0.0877  0.0542  0.0841  0.0548  0.0288  0.0177  0.0288  0.0123  0.0124  0.0144  0.0138  0.0060  0.0089  0.0014
    21    11  0.2049  0.0833  0.2569  0.2569  0.5000  0.5000  0.0119  0.1429  0.0456  0.0675  0.0878  0.0185  0.0082  0.0185  0.0082  0.0097  0.0118  0.0150  0.0042  0.0048  0.0020
    21    12  0.5000  0.1296  0.4861  0.2917  0.6111  0.5000  0.0119  0.0744  0.0580  0.1071  0.0923  0.0185  0.0185  0.0048  0.0185  0.0110  0.0081  0.0213  0.0060  0.0108  0.0022
    21    13  0.4500  0.2969  0.4271  0.1562  0.6250  0.5833  0.0250  0.0815  0.0208  0.0839  0.0591  0.0231  0.0162  0.0162  0.0231  0.0041  0.0109  0.0108  0.0031  0.0036  0.0013
    21    14  0.3611  0.2381  0.4931  0.2500  0.3722  0.6875  0.0459  0.0516  0.0268  0.0357  0.0714  0.0170  0.0281  0.0116  0.0172  0.0054  0.0066  0.0159  0.0039  0.0039  0.0014
    21    15  0.0267  0.3333  0.5444  0.3667  0.3800  0.7667  0.0000  0.0048  0.0143  0.0086  0.0190  0.0044  0.0082  0.0066  0.0185  0.0020  0.0031  0.0074  0.0011  0.0024  0.0007
    21    16  0.0937  0.3333  0.2049  0.0139  0.0486  0.3958  0.0221  0.0402  0.0214  0.0512  0.0839  0.0139  0.0093  0.0063  0.0171  0.0040  0.0050  0.0148  0.0018  0.0046  0.0015
    21    17  0.0156  0.0052  0.2321  0.0312  0.1875  0.2917  0.0253  0.0316  0.0022  0.0946  0.0393  0.0053  0.0031  0.0069  0.0076  0.0048  0.0062  0.0075  0.0016  0.0018  0.0010
    21    18  0.1250  0.0312  0.1094  0.0312  0.0417  0.2917  0.0183  0.0286  0.0268  0.0596  0.0893  0.0110  0.0084  0.0065  0.0231  0.0003  0.0031  0.0046  0.0006  0.0018  0.0007
    21    19  0.0312  0.0000  0.0833  0.0000  0.0833  0.2917  0.0000  0.0417  0.0000  0.0625  0.1429  0.0000  0.0000  0.0000  0.0000  0.0000  0.0015  0.0066  0.0000  0.0000  0.0013
    21    20  0.1296  0.0000  0.1296  0.0000  0.5000  0.2222  0.0000  0.0476  0.0000  0.0646  0.0821  0.0000  0.0000  0.0000  0.0000  0.0000  0.0039  0.0034  0.0000  0.0000  0.0007
    21    21  0.0238  0.0000  0.0833  0.0000  0.0833  0.2222  0.0000  0.0714  0.0000  0.0459  0.0289  0.0000  0.0000  0.0000  0.0000  0.0000  0.0056  0.0061  0.0000  0.0000  0.0012
    21    22  0.1296  0.0000  0.0556  0.0000  0.0556  0.2222  0.0000  0.0306  0.0000  0.0034  0.0062  0.0000  0.0000  0.0000  0.0000  0.0000  0.0012  0.0022  0.0000  0.0000  0.0005
    21    23  0.0833  0.0000  0.0833  0.0000  0.0556  0.1296  0.0000  0.0268  0.0000  0.0119  0.0714  0.0000  0.0000  0.0000  0.0000  0.0000  0.0000  0.0056  0.0000  0.0000  0.0004
    21    24  0.1296  0.0000  0.2222  0.0000  0.0370  0.2222  0.0000  0.0431  0.0000  0.0091  0.0374  0.0000  0.0000  0.0000  0.0000  0.0000  0.0001  0.0032  0.0000  0.0000  0.0003
    21    25  0.0833  0.0000  0.0556  0.0000  0.0370  0.5000  0.0000  0.0159  0.0000  0.0020  0.0516  0.0000  0.0000  0.0000  0.0000  0.0000  0.0001  0.0044  0.0000  0.0000  0.0006
    21    26  0.1250  0.0000  0.0417  0.0000  0.0312  0.1250  0.0000  0.0038  0.0000  0.0000  0.0229  0.0000  0.0000  0.0000  0.0000  0.0000  0.0012  0.0029  0.0000  0.0000  0.0008
    21    27  0.0000  0.0000  0.0000  0.0000  0.0000  0.0000  0.0000  0.0094  0.0000  0.0006  0.0367  0.0000  0.0000  0.0000  0.0000  0.0000  0.0010  0.0026  0.0000  0.0000  0.0001
    21    28  0.0000  0.0000  0.0000  0.0000  0.0000  0.0000  0.0000  0.0157  0.0000  0.0082  0.0229  0.0000  0.0000  0.0000  0.0000  0.0000  0.0031  0.0059  0.0000  0.0000  0.0007
    21    29  0.0000  0.0000  0.0000  0.0000  0.0000  0.0000  0.0000  0.0459  0.0000  0.0119  0.0208  0.0000  0.0000  0.0000  0.0000  0.0000  0.0012  0.0009  0.0000  0.0000  0.0003
    21    30  0.0000  0.0000  0.0000  0.0000  0.0000  0.0000  0.0000  0.0306  0.0000  0.0268  0.0183  0.0000  0.0000  0.0000  0.0000  0.0000  0.0005  0.0005  0.0000  0.0000  0.0008
    21    31  0.0000  0.0000  0.0000  0.0000  0.0000  0.0000  0.0000  0.0253  0.0000  0.0079  0.0119  0.0000  0.0000  0.0000  0.0000  0.0000  0.0004  0.0008  0.0000  0.0000  0.0000
    21    32  0.0000  0.0000  0.0000  0.0000  0.0000  0.0000  0.0000  0.0469  0.0000  0.0000  0.0000  0.0000  0.0000  0.0000  0.0000  0.0000  0.0000  0.0000  0.0000  0.0000  0.0000
    21    33  0.0000  0.0000  0.0000  0.0000  0.0000  0.0000  0.0000  0.0179  0.0000  0.0000  0.0000  0.0000  0.0000  0.0000  0.0000  0.0000  0.0000  0.0000  0.0000  0.0000  0.0000
    21    34  0.0000  0.0000  0.0000  0.0000  0.0000  0.0000  0.0000  0.0045  0.0000  0.0000  0.0000  0.0000  0.0000  0.0000  0.0000  0.0000  0.0000  0.0000  0.0000  0.0000  0.0000
    21    35  0.0000  0.0000  0.0000  0.0000  0.0000  0.0000  0.0000  0.0306  0.0000  0.0000  0.0000  0.0000  0.0000  0.0000  0.0000  0.0000  0.0000  0.0000  0.0000  0.0000  0.0000
    21    36  0.0000  0.0000  0.0000  0.0000  0.0000  0.0000  0.0000  0.0053  0.0000  0.0000  0.0000  0.0000  0.0000  0.0000  0.0000  0.0000  0.0000  0.0000  0.0000  0.0000  0.0000
    21    37  0.0000  0.0000  0.0000  0.0000  0.0000  0.0000  0.0000  0.0000  0.0000  0.0000  0.0000  0.0000  0.0000  0.0000  0.0000  0.0000  0.0000  0.0000  0.0000  0.0000  0.0000
    21    38  0.0000  0.0000  0.0000  0.0000  0.0000  0.0000  0.0000  0.0000  0.0000  0.0000  0.0000  0.0000  0.0000  0.0000  0.0000  0.0000  0.0000  0.0000  0.0000  0.0000  0.0000
    21    39  0.0000  0.0000  0.0000  0.0000  0.0000  0.0000  0.0000  0.0000  0.0000  0.0000  0.0000  0.0000  0.0000  0.0000  0.0000  0.0000  0.0000  0.0000  0.0000  0.0000  0.0000
    21    40  0.0000  0.0000  0.0000  0.0000  0.0000  0.0000  0.0000  0.0000  0.0000  0.0000  0.0000  0.0000  0.0000  0.0000  0.0000  0.0000  0.0000  0.0000  0.0000  0.0000  0.0000
    21    41  0.0000  0.0000  0.0000  0.0000  0.0000  0.0000  0.0000  0.0000  0.0000  0.0000  0.0000  0.0000  0.0000  0.0000  0.0000  0.0000  0.0000  0.0000  0.0000  0.0000  0.0000
    21    42  0.0000  0.0000  0.0000  0.0000  0.0000  0.0000  0.0000  0.0000  0.0000  0.0000  0.0000  0.0000  0.0000  0.0000  0.0000  0.0000  0.0000  0.0000  0.0000  0.0000  0.0000
    21    43  0.0000  0.0000  0.0000  0.0000  0.0000  0.0000  0.0000  0.0000  0.0000  0.0000  0.0000  0.0000  0.0000  0.0000  0.0000  0.0000  0.0000  0.0000  0.0000  0.0000  0.0000
    21    44  0.0000  0.0000  0.0000  0.0000  0.0000  0.0000  0.0000  0.0000  0.0000  0.0000  0.0000  0.0000  0.0000  0.0000  0.0000  0.0000  0.0000  0.0000  0.0000  0.0000  0.0000
    21    45  0.0000  0.0000  0.0000  0.0000  0.0000  0.0000  0.0000  0.0000  0.0000  0.0000  0.0000  0.0000  0.0000  0.0000  0.0000  0.0000  0.0000  0.0000  0.0000  0.0000  0.0000
    21    46  0.0000  0.0000  0.0000  0.0000  0.0000  0.0000  0.0000  0.0000  0.0000  0.0000  0.0000  0.0000  0.0000  0.0000  0.0000  0.0000  0.0000  0.0000  0.0000  0.0000  0.0000
    21    47  0.0000  0.0000  0.0000  0.0000  0.0000  0.0000  0.0000  0.0000  0.0000  0.0000  0.0000  0.0000  0.0000  0.0000  0.0000  0.0000  0.0000  0.0000  0.0000  0.0000  0.0000
    21    48  0.0000  0.0000  0.0000  0.0000  0.0000  0.0000  0.0000  0.0000  0.0000  0.0000  0.0000  0.0000  0.0000  0.0000  0.0000  0.0000  0.0000  0.0000  0.0000  0.0000  0.0000
    21    49  0.0000  0.0000  0.0000  0.0000  0.0000  0.0000  0.0000  0.0000  0.0000  0.0000  0.0000  0.0000  0.0000  0.0000  0.0000  0.0000  0.0000  0.0000  0.0000  0.0000  0.0000
    21    50  0.0000  0.0000  0.0000  0.0000  0.0000  0.0000  0.0000  0.0000  0.0000  0.0000  0.0000  0.0000  0.0000  0.0000  0.0000  0.0000  0.0000  0.0000  0.0000  0.0000  0.0000
    21    51  0.0000  0.0000  0.0000  0.0000  0.0000  0.0000  0.0000  0.0000  0.0000  0.0000  0.0000  0.0000  0.0000  0.0000  0.0000  0.0000  0.0000  0.0000  0.0000  0.0000  0.0000
    21    52  0.0000  0.0000  0.0000  0.0000  0.0000  0.0000  0.0000  0.0000  0.0000  0.0000  0.0000  0.0000  0.0000  0.0000  0.0000  0.0000  0.0000  0.0000  0.0000  0.0000  0.0000
    21    53  0.0000  0.0000  0.0000  0.0000  0.0000  0.0000  0.0000  0.0000  0.0000  0.0000  0.0000  0.0000  0.0000  0.0000  0.0000  0.0000  0.0000  0.0000  0.0000  0.0000  0.0000
    21    54  0.0000  0.0000  0.0000  0.0000  0.0000  0.0000  0.0000  0.0000  0.0000  0.0000  0.0000  0.0000  0.0000  0.0000  0.0000  0.0000  0.0000  0.0000  0.0000  0.0000  0.0000
    21    55  0.0000  0.0000  0.0000  0.0000  0.0000  0.0000  0.0000  0.0000  0.0000  0.0000  0.0000  0.0000  0.0000  0.0000  0.0000  0.0000  0.0000  0.0000  0.0000  0.0000  0.0000
    21    56  0.0000  0.0000  0.0000  0.0000  0.0000  0.0000  0.0000  0.0000  0.0000  0.0000  0.0000  0.0000  0.0000  0.0000  0.0000  0.0000  0.0000  0.0000  0.0000  0.0000  0.0000
    21    57  0.0000  0.0000  0.0000  0.0000  0.0000  0.0000  0.0000  0.0000  0.0000  0.0000  0.0000  0.0000  0.0000  0.0000  0.0000  0.0000  0.0000  0.0000  0.0000  0.0000  0.0000
    21    58  0.0000  0.0000  0.0000  0.0000  0.0000  0.0000  0.0000  0.0000  0.0000  0.0000  0.0000  0.0000  0.0000  0.0000  0.0000  0.0000  0.0000  0.0000  0.0000  0.0000  0.0000
    21    59  0.0000  0.0000  0.0000  0.0000  0.0000  0.0000  0.0000  0.0000  0.0000  0.0000  0.0000  0.0000  0.0000  0.0000  0.0000  0.0000  0.0000  0.0000  0.0000  0.0000  0.0000
    21    60  0.0000  0.0000  0.0000  0.0000  0.0000  0.0000  0.0000  0.0000  0.0000  0.0000  0.0000  0.0000  0.0000  0.0000  0.0000  0.0000  0.0000  0.0000  0.0000  0.0000  0.0000
    21    61  0.0000  0.0000  0.0000  0.0000  0.0000  0.0000  0.0000  0.0000  0.0000  0.0000  0.0000  0.0000  0.0000  0.0000  0.0000  0.0000  0.0000  0.0000  0.0000  0.0000  0.0000
    21    62  0.0000  0.0000  0.0000  0.0000  0.0000  0.0000  0.0000  0.0000  0.0000  0.0000  0.0000  0.0000  0.0000  0.0000  0.0000  0.0000  0.0000  0.0000  0.0000  0.0000  0.0000
    21    63  0.0000  0.0000  0.0000  0.0000  0.0000  0.0000  0.0000  0.0000  0.0000  0.0000  0.0000  0.0000  0.0000  0.0000  0.0000  0.0000  0.0000  0.0000  0.0000  0.0000  0.0000
    21    64  0.0000  0.0000  0.0000  0.0000  0.0000  0.0000  0.0000  0.0000  0.0000  0.0000  0.0000  0.0000  0.0000  0.0000  0.0000  0.0000  0.0000  0.0000  0.0000  0.0000  0.0000
    21    65  0.0000  0.0000  0.0000  0.0000  0.0000  0.0000  0.0000  0.0000  0.0000  0.0000  0.0000  0.0000  0.0000  0.0000  0.0000  0.0000  0.0000  0.0000  0.0000  0.0000  0.0000
    21    66  0.0000  0.0000  0.0000  0.0000  0.0000  0.0000  0.0000  0.0000  0.0000  0.0000  0.0000  0.0000  0.0000  0.0000  0.0000  0.0000  0.0000  0.0000  0.0000  0.0000  0.0000
    21    67  0.0000  0.0000  0.0000  0.0000  0.0000  0.0000  0.0000  0.0000  0.0000  0.0000  0.0000  0.0000  0.0000  0.0000  0.0000  0.0000  0.0000  0.0000  0.0000  0.0000  0.0000
    21    68  0.0000  0.0000  0.0000  0.0000  0.0000  0.0000  0.0000  0.0000  0.0000  0.0000  0.0000  0.0000  0.0000  0.0000  0.0000  0.0000  0.0000  0.0000  0.0000  0.0000  0.0000
    21    69  0.0000  0.0000  0.0000  0.0000  0.0000  0.0000  0.0000  0.0000  0.0000  0.0000  0.0000  0.0000  0.0000  0.0000  0.0000  0.0000  0.0000  0.0000  0.0000  0.0000  0.0000
    21    70  0.0000  0.0000  0.0000  0.0000  0.0000  0.0000  0.0000  0.0000  0.0000  0.0000  0.0000  0.0000  0.0000  0.0000  0.0000  0.0000  0.0000  0.0000  0.0000  0.0000  0.0000
    21    71  0.0000  0.0000  0.0000  0.0000  0.0000  0.0000  0.0000  0.0000  0.0000  0.0000  0.0000  0.0000  0.0000  0.0000  0.0000  0.0000  0.0000  0.0000  0.0000  0.0000  0.0000
    21    72  0.0000  0.0000  0.0000  0.0000  0.0000  0.0000  0.0000  0.0000  0.0000  0.0000  0.0000  0.0000  0.0000  0.0000  0.0000  0.0000  0.0000  0.0000  0.0000  0.0000  0.0000
    21    73  0.0000  0.0000  0.0000  0.0000  0.0000  0.0000  0.0000  0.0000  0.0000  0.0000  0.0000  0.0000  0.0000  0.0000  0.0000  0.0000  0.0000  0.0000  0.0000  0.0000  0.0000
    21    74  0.0000  0.0000  0.0000  0.0000  0.0000  0.0000  0.0000  0.0000  0.0000  0.0000  0.0000  0.0000  0.0000  0.0000  0.0000  0.0000  0.0000  0.0000  0.0000  0.0000  0.0000
    21    75  0.0000  0.0000  0.0000  0.0000  0.0000  0.0000  0.0000  0.0000  0.0000  0.0000  0.0000  0.0000  0.0000  0.0000  0.0000  0.0000  0.0000  0.0000  0.0000  0.0000  0.0000
    21    76  0.0000  0.0000  0.0000  0.0000  0.0000  0.0000  0.0000  0.0000  0.0000  0.0000  0.0000  0.0000  0.0000  0.0000  0.0000  0.0000  0.0000  0.0000  0.0000  0.0000  0.0000
    21    77  0.0000  0.0000  0.0000  0.0000  0.0000  0.0000  0.0000  0.0000  0.0000  0.0000  0.0000  0.0000  0.0000  0.0000  0.0000  0.0000  0.0000  0.0000  0.0000  0.0000  0.0000
    21    78  0.0000  0.0000  0.0000  0.0000  0.0000  0.0000  0.0000  0.0000  0.0000  0.0000  0.0000  0.0000  0.0000  0.0000  0.0000  0.0000  0.0000  0.0000  0.0000  0.0000  0.0000
    21    79  0.0000  0.0000  0.0000  0.0000  0.0000  0.0000  0.0000  0.0000  0.0000  0.0000  0.0000  0.0000  0.0000  0.0000  0.0000  0.0000  0.0000  0.0000  0.0000  0.0000  0.0000
    21    80  0.0000  0.0000  0.0000  0.0000  0.0000  0.0000  0.0000  0.0000  0.0000  0.0000  0.0000  0.0000  0.0000  0.0000  0.0000  0.0000  0.0000  0.0000  0.0000  0.0000  0.0000
    21    81  0.0000  0.0000  0.0000  0.0000  0.0000  0.0000  0.0000  0.0000  0.0000  0.0000  0.0000  0.0000  0.0000  0.0000  0.0000  0.0000  0.0000  0.0000  0.0000  0.0000  0.0000
    21    82  0.0000  0.0000  0.0000  0.0000  0.0000  0.0000  0.0000  0.0000  0.0000  0.0000  0.0000  0.0000  0.0000  0.0000  0.0000  0.0000  0.0000  0.0000  0.0000  0.0000  0.0000
    21    83  0.0000  0.0000  0.0000  0.0000  0.0000  0.0000  0.0000  0.0000  0.0000  0.0000  0.0000  0.0000  0.0000  0.0000  0.0000  0.0000  0.0000  0.0000  0.0000  0.0000  0.0000
    21    84  0.0000  0.0000  0.0000  0.0000  0.0000  0.0000  0.0000  0.0000  0.0000  0.0000  0.0000  0.0000  0.0000  0.0000  0.0000  0.0000  0.0000  0.0000  0.0000  0.0000  0.0000
    21    85  0.0000  0.0000  0.0000  0.0000  0.0000  0.0000  0.0000  0.0000  0.0000  0.0000  0.0000  0.0000  0.0000  0.0000  0.0000  0.0000  0.0000  0.0000  0.0000  0.0000  0.0000
    21    86  0.0000  0.0000  0.0000  0.0000  0.0000  0.0000  0.0000  0.0000  0.0000  0.0000  0.0000  0.0000  0.0000  0.0000  0.0000  0.0000  0.0000  0.0000  0.0000  0.0000  0.0000
    21    87  0.0000  0.0000  0.0000  0.0000  0.0000  0.0000  0.0000  0.0000  0.0000  0.0000  0.0000  0.0000  0.0000  0.0000  0.0000  0.0000  0.0000  0.0000  0.0000  0.0000  0.0000
    21    88  0.0000  0.0000  0.0000  0.0000  0.0000  0.0000  0.0000  0.0000  0.0000  0.0000  0.0000  0.0000  0.0000  0.0000  0.0000  0.0000  0.0000  0.0000  0.0000  0.0000  0.0000
    21    89  0.0000  0.0000  0.0000  0.0000  0.0000  0.0000  0.0000  0.0000  0.0000  0.0000  0.0000  0.0000  0.0000  0.0000  0.0000  0.0000  0.0000  0.0000  0.0000  0.0000  0.0000
    21    90  0.0000  0.0000  0.0000  0.0000  0.0000  0.0000  0.0000  0.0000  0.0000  0.0000  0.0000  0.0000  0.0000  0.0000  0.0000  0.0000  0.0000  0.0000  0.0000  0.0000  0.0000
    21    91  0.0000  0.0000  0.0000  0.0000  0.0000  0.0000  0.0000  0.0000  0.0000  0.0000  0.0000  0.0000  0.0000  0.0000  0.0000  0.0000  0.0000  0.0000  0.0000  0.0000  0.0000
    21    92  0.0000  0.0000  0.0000  0.0000  0.0000  0.0000  0.0000  0.0000  0.0000  0.0000  0.0000  0.0000  0.0000  0.0000  0.0000  0.0000  0.0000  0.0000  0.0000  0.0000  0.0000
    21    93  0.0000  0.0000  0.0000  0.0000  0.0000  0.0000  0.0000  0.0000  0.0000  0.0000  0.0000  0.0000  0.0000  0.0000  0.0000  0.0000  0.0000  0.0000  0.0000  0.0000  0.0000
    21    94  0.0000  0.0000  0.0000  0.0000  0.0000  0.0000  0.0000  0.0000  0.0000  0.0000  0.0000  0.0000  0.0000  0.0000  0.0000  0.0000  0.0000  0.0000  0.0000  0.0000  0.0000
    21    95  0.0000  0.0000  0.0000  0.0000  0.0000  0.0000  0.0000  0.0000  0.0000  0.0000  0.0000  0.0000  0.0000  0.0000  0.0000  0.0000  0.0000  0.0000  0.0000  0.0000  0.0000
    21    96  0.0000  0.0000  0.0000  0.0000  0.0000  0.0000  0.0000  0.0000  0.0000  0.0000  0.0000  0.0000  0.0000  0.0000  0.0000  0.0000  0.0000  0.0000  0.0000  0.0000  0.0000
    21    97  0.0000  0.0000  0.0000  0.0000  0.0000  0.0000  0.0000  0.0000  0.0000  0.0000  0.0000  0.0000  0.0000  0.0000  0.0000  0.0000  0.0000  0.0000  0.0000  0.0000  0.0000
    21    98  0.0000  0.0000  0.0000  0.0000  0.0000  0.0000  0.0000  0.0000  0.0000  0.0000  0.0000  0.0000  0.0000  0.0000  0.0000  0.0000  0.0000  0.0000  0.0000  0.0000  0.0000
    21    99  0.0000  0.0000  0.0000  0.0000  0.0000  0.0000  0.0000  0.0000  0.0000  0.0000  0.0000  0.0000  0.0000  0.0000  0.0000  0.0000  0.0000  0.0000  0.0000  0.0000  0.0000
    21   100  0.0000  0.0000  0.0000  0.0000  0.0000  0.0000  0.0000  0.0000  0.0000  0.0000  0.0000  0.0000  0.0000  0.0000  0.0000  0.0000  0.0000  0.0000  0.0000  0.0000  0.0000
    22     0  0.0150  0.0611  0.2105  0.3096  0.7281  0.9064  0.0526  0.2089  0.3085  0.7159  0.9162  0.2052  0.3107  0.7191  0.9193  0.3070  0.7124  0.9126  0.6895  0.8678  0.5156
    22     1  0.3929  0.7143  1.0000  1.0000  1.0000  1.0000  0.2262  0.3571  0.3571  0.3571  0.3571  0.1111  0.1111  0.1111  0.1111  0.0431  0.0431  0.0431  0.0278  0.0278  0.0071
    22     2  0.0833  0.5000  0.5000  0.3438  0.5000  0.5000  0.2619  0.3571  0.3333  0.3095  0.3571  0.1296  0.1157  0.1157  0.1157  0.0383  0.0383  0.0383  0.0224  0.0224  0.0057
    22     3  0.8056  0.7778  0.8542  0.7083  0.8056  1.0000  0.3889  0.3571  0.3274  0.3175  0.4286  0.1111  0.0988  0.0947  0.1296  0.0299  0.0251  0.0383  0.0149  0.0216  0.0047
    22     4  0.8333  0.6111  0.4444  0.4444  1.0000  0.7778  0.3274  0.3095  0.3274  0.3929  0.3810  0.0617  0.0823  0.0988  0.0885  0.0207  0.0251  0.0229  0.0165  0.0168  0.0050
    22     5  0.7778  0.3056  0.8333  0.3333  1.0000  0.8333  0.1587  0.3333  0.2500  0.4286  0.3274  0.0324  0.0355  0.0556  0.0556  0.0144  0.0287  0.0215  0.0154  0.0116  0.0055
    22     6  0.7812  0.2222  0.7083  0.5139  0.8542  0.7083  0.0714  0.2411  0.2232  0.1875  0.2411  0.0386  0.0273  0.0494  0.0365  0.0187  0.0227  0.0167  0.0090  0.0075  0.0027
    22     7  0.3611  0.0139  0.6667  0.5556  1.0000  0.3889  0.0516  0.1627  0.1825  0.3036  0.1687  0.0108  0.0082  0.0147  0.0095  0.0101  0.0219  0.0134  0.0154  0.0079  0.0031
    22     8  0.2396  0.1429  0.1528  0.2222  0.3611  0.3611  0.0374  0.0923  0.1399  0.1310  0.1548  0.0060  0.0126  0.0126  0.0141  0.0080  0.0133  0.0106  0.0086  0.0066  0.0022
    22     9  0.5000  0.1296  0.4444  0.8333  0.7500  0.7083  0.0317  0.0794  0.1111  0.1190  0.0873  0.0048  0.0185  0.0082  0.0185  0.0165  0.0191  0.0138  0.0175  0.0154  0.0036
    22    10  0.2500  0.0556  0.3500  0.4750  0.5750  0.5750  0.0119  0.0045  0.0565  0.0565  0.0342  0.0031  0.0082  0.0185  0.0031  0.0096  0.0102  0.0069  0.0123  0.0054  0.0026
    22    11  0.2600  0.0556  0.2500  0.3500  0.4000  0.2333  0.0185  0.0607  0.0839  0.1238  0.0540  0.0082  0.0185  0.0185  0.0048  0.0144  0.0173  0.0082  0.0166  0.0082  0.0026
    22    12  0.3575  0.0000  0.2000  0.8500  0.4625  0.6175  0.0000  0.0226  0.0877  0.1143  0.0874  0.0000  0.0000  0.0000  0.0000  0.0116  0.0045  0.0043  0.0085  0.0086  0.0021
    22    13  0.3333  0.0000  0.1458  0.6111  0.4375  0.2708  0.0000  0.0317  0.1111  0.0476  0.0298  0.0000  0.0000  0.0000  0.0000  0.0063  0.0068  0.0045  0.0098  0.0044  0.0010
    22    14  0.0011  0.0000  0.1429  0.1429  0.2143  0.0556  0.0000  0.0204  0.0374  0.0488  0.0136  0.0000  0.0000  0.0000  0.0000  0.0078  0.0019  0.0017  0.0029  0.0025  0.0004
    22    15  0.0714  0.0000  0.0556  0.3413  0.0714  0.0635  0.0000  0.0257  0.0768  0.0596  0.0357  0.0000  0.0000  0.0000  0.0000  0.0043  0.0027  0.0017  0.0055  0.0027  0.0004
    22    16  0.0556  0.0000  0.1296  0.5000  0.2222  0.0370  0.0000  0.0278  0.0556  0.0410  0.0742  0.0000  0.0000  0.0000  0.0000  0.0039  0.0022  0.0023  0.0036  0.0018  0.0007
    22    17  0.0238  0.0000  0.0556  0.0833  0.0833  0.0556  0.0000  0.0449  0.0179  0.0561  0.0776  0.0000  0.0000  0.0000  0.0000  0.0020  0.0042  0.0030  0.0041  0.0022  0.0008
    22    18  0.0536  0.0000  0.0938  0.2917  0.2500  0.0703  0.0000  0.0287  0.0510  0.0449  0.0077  0.0000  0.0000  0.0000  0.0000  0.0054  0.0033  0.0012  0.0057  0.0018  0.0004
    22    19  0.0000  0.0000  0.0000  0.0000  0.0000  0.0000  0.0000  0.0208  0.0476  0.0635  0.0202  0.0000  0.0000  0.0000  0.0000  0.0045  0.0064  0.0053  0.0033  0.0027  0.0011
    22    20  0.0000  0.0000  0.0000  0.0000  0.0000  0.0000  0.0000  0.0208  0.0266  0.0639  0.0477  0.0000  0.0000  0.0000  0.0000  0.0005  0.0025  0.0001  0.0041  0.0012  0.0013
    22    21  0.0000  0.0000  0.0000  0.0000  0.0000  0.0000  0.0000  0.0168  0.0471  0.0969  0.0743  0.0000  0.0000  0.0000  0.0000  0.0029  0.0010  0.0013  0.0034  0.0028  0.0008
    22    22  0.0000  0.0000  0.0000  0.0000  0.0000  0.0000  0.0000  0.0058  0.0272  0.0077  0.0488  0.0000  0.0000  0.0000  0.0000  0.0015  0.0069  0.0006  0.0017  0.0035  0.0001
    22    23  0.0000  0.0000  0.0000  0.0000  0.0000  0.0000  0.0000  0.0271  0.0271  0.0271  0.0000  0.0000  0.0000  0.0000  0.0000  0.0062  0.0015  0.0017  0.0010  0.0003  0.0001
    22    24  0.0000  0.0000  0.0000  0.0000  0.0000  0.0000  0.0000  0.0045  0.0094  0.0045  0.0020  0.0000  0.0000  0.0000  0.0000  0.0009  0.0018  0.0028  0.0013  0.0004  0.0000
    22    25  0.0000  0.0000  0.0000  0.0000  0.0000  0.0000  0.0000  0.0082  0.0045  0.0077  0.0007  0.0000  0.0000  0.0000  0.0000  0.0018  0.0028  0.0015  0.0005  0.0000  0.0001
    22    26  0.0000  0.0000  0.0000  0.0000  0.0000  0.0000  0.0000  0.0204  0.0006  0.0131  0.0034  0.0000  0.0000  0.0000  0.0000  0.0003  0.0008  0.0008  0.0004  0.0005  0.0002
    22    27  0.0000  0.0000  0.0000  0.0000  0.0000  0.0000  0.0000  0.0077  0.0045  0.0119  0.0020  0.0000  0.0000  0.0000  0.0000  0.0055  0.0014  0.0002  0.0005  0.0002  0.0001
    22    28  0.0000  0.0000  0.0000  0.0000  0.0000  0.0000  0.0000  0.0079  0.0053  0.0034  0.0009  0.0000  0.0000  0.0000  0.0000  0.0011  0.0010  0.0005  0.0019  0.0008  0.0003
    22    29  0.0000  0.0000  0.0000  0.0000  0.0000  0.0000  0.0000  0.0053  0.0020  0.0034  0.0000  0.0000  0.0000  0.0000  0.0000  0.0008  0.0006  0.0000  0.0009  0.0000  0.0000
    22    30  0.0000  0.0000  0.0000  0.0000  0.0000  0.0000  0.0000  0.0053  0.0317  0.0020  0.0000  0.0000  0.0000  0.0000  0.0000  0.0009  0.0010  0.0000  0.0032  0.0000  0.0000
    22    31  0.0000  0.0000  0.0000  0.0000  0.0000  0.0000  0.0000  0.0034  0.0051  0.0034  0.0000  0.0000  0.0000  0.0000  0.0000  0.0025  0.0007  0.0000  0.0015  0.0000  0.0000
    22    32  0.0000  0.0000  0.0000  0.0000  0.0000  0.0000  0.0000  0.0034  0.0187  0.0034  0.0000  0.0000  0.0000  0.0000  0.0000  0.0005  0.0001  0.0000  0.0016  0.0000  0.0000
    22    33  0.0000  0.0000  0.0000  0.0000  0.0000  0.0000  0.0000  0.0317  0.0119  0.0000  0.0000  0.0000  0.0000  0.0000  0.0000  0.0004  0.0005  0.0000  0.0012  0.0000  0.0000
    22    34  0.0000  0.0000  0.0000  0.0000  0.0000  0.0000  0.0000  0.0714  0.0379  0.0417  0.0000  0.0000  0.0000  0.0000  0.0000  0.0055  0.0060  0.0000  0.0034  0.0000  0.0000
    22    35  0.0000  0.0000  0.0000  0.0000  0.0000  0.0000  0.0000  0.0268  0.0714  0.0179  0.0000  0.0000  0.0000  0.0000  0.0000  0.0028  0.0032  0.0000  0.0009  0.0000  0.0000
    22    36  0.0000  0.0000  0.0000  0.0000  0.0000  0.0000  0.0000  0.0417  0.0268  0.0108  0.0000  0.0000  0.0000  0.0000  0.0000  0.0078  0.0043  0.0000  0.0023  0.0000  0.0000
    22    37  0.0000  0.0000  0.0000  0.0000  0.0000  0.0000  0.0000  0.0243  0.0091  0.0268  0.0000  0.0000  0.0000  0.0000  0.0000  0.0006  0.0018  0.0000  0.0018  0.0000  0.0000
    22    38  0.0000  0.0000  0.0000  0.0000  0.0000  0.0000  0.0000  0.0405  0.0268  0.0185  0.0000  0.0000  0.0000  0.0000  0.0000  0.0009  0.0008  0.0000  0.0005  0.0000  0.0000
    22    39  0.0000  0.0000  0.0000  0.0000  0.0000  0.0000  0.0000  0.0187  0.0086  0.0000  0.0000  0.0000  0.0000  0.0000  0.0000  0.0021  0.0000  0.0000  0.0000  0.0000  0.0000
    22    40  0.0000  0.0000  0.0000  0.0000  0.0000  0.0000  0.0000  0.0053  0.0095  0.0000  0.0000  0.0000  0.0000  0.0000  0.0000  0.0005  0.0000  0.0000  0.0000  0.0000  0.0000
    22    41  0.0000  0.0000  0.0000  0.0000  0.0000  0.0000  0.0000  0.0317  0.0286  0.0000  0.0000  0.0000  0.0000  0.0000  0.0000  0.0004  0.0000  0.0000  0.0000  0.0000  0.0000
    22    42  0.0000  0.0000  0.0000  0.0000  0.0000  0.0000  0.0000  0.0332  0.0224  0.0000  0.0000  0.0000  0.0000  0.0000  0.0000  0.0000  0.0000  0.0000  0.0000  0.0000  0.0000
    22    43  0.0000  0.0000  0.0000  0.0000  0.0000  0.0000  0.0000  0.0094  0.0425  0.0000  0.0000  0.0000  0.0000  0.0000  0.0000  0.0009  0.0000  0.0000  0.0000  0.0000  0.0000
    22    44  0.0000  0.0000  0.0000  0.0000  0.0000  0.0000  0.0000  0.0223  0.0045  0.0000  0.0000  0.0000  0.0000  0.0000  0.0000  0.0008  0.0000  0.0000  0.0000  0.0000  0.0000
    22    45  0.0000  0.0000  0.0000  0.0000  0.0000  0.0000  0.0000  0.0082  0.0185  0.0000  0.0000  0.0000  0.0000  0.0000  0.0000  0.0001  0.0000  0.0000  0.0000  0.0000  0.0000
    22    46  0.0000  0.0000  0.0000  0.0000  0.0000  0.0000  0.0000  0.0218  0.0000  0.0000  0.0000  0.0000  0.0000  0.0000  0.0000  0.0000  0.0000  0.0000  0.0000  0.0000  0.0000
    22    47  0.0000  0.0000  0.0000  0.0000  0.0000  0.0000  0.0000  0.0006  0.0000  0.0000  0.0000  0.0000  0.0000  0.0000  0.0000  0.0000  0.0000  0.0000  0.0000  0.0000  0.0000
    22    48  0.0000  0.0000  0.0000  0.0000  0.0000  0.0000  0.0000  0.0185  0.0000  0.0000  0.0000  0.0000  0.0000  0.0000  0.0000  0.0000  0.0000  0.0000  0.0000  0.0000  0.0000
    22    49  0.0000  0.0000  0.0000  0.0000  0.0000  0.0000  0.0000  0.0185  0.0000  0.0000  0.0000  0.0000  0.0000  0.0000  0.0000  0.0000  0.0000  0.0000  0.0000  0.0000  0.0000
    22    50  0.0000  0.0000  0.0000  0.0000  0.0000  0.0000  0.0000  0.0000  0.0000  0.0000  0.0000  0.0000  0.0000  0.0000  0.0000  0.0000  0.0000  0.0000  0.0000  0.0000  0.0000
    22    51  0.0000  0.0000  0.0000  0.0000  0.0000  0.0000  0.0000  0.0000  0.0000  0.0000  0.0000  0.0000  0.0000  0.0000  0.0000  0.0000  0.0000  0.0000  0.0000  0.0000  0.0000
    22    52  0.0000  0.0000  0.0000  0.0000  0.0000  0.0000  0.0000  0.0000  0.0000  0.0000  0.0000  0.0000  0.0000  0.0000  0.0000  0.0000  0.0000  0.0000  0.0000  0.0000  0.0000
    22    53  0.0000  0.0000  0.0000  0.0000  0.0000  0.0000  0.0000  0.0000  0.0000  0.0000  0.0000  0.0000  0.0000  0.0000  0.0000  0.0000  0.0000  0.0000  0.0000  0.0000  0.0000
    22    54  0.0000  0.0000  0.0000  0.0000  0.0000  0.0000  0.0000  0.0000  0.0000  0.0000  0.0000  0.0000  0.0000  0.0000  0.0000  0.0000  0.0000  0.0000  0.0000  0.0000  0.0000
    22    55  0.0000  0.0000  0.0000  0.0000  0.0000  0.0000  0.0000  0.0000  0.0000  0.0000  0.0000  0.0000  0.0000  0.0000  0.0000  0.0000  0.0000  0.0000  0.0000  0.0000  0.0000
    22    56  0.0000  0.0000  0.0000  0.0000  0.0000  0.0000  0.0000  0.0000  0.0000  0.0000  0.0000  0.0000  0.0000  0.0000  0.0000  0.0000  0.0000  0.0000  0.0000  0.0000  0.0000
    22    57  0.0000  0.0000  0.0000  0.0000  0.0000  0.0000  0.0000  0.0000  0.0000  0.0000  0.0000  0.0000  0.0000  0.0000  0.0000  0.0000  0.0000  0.0000  0.0000  0.0000  0.0000
    22    58  0.0000  0.0000  0.0000  0.0000  0.0000  0.0000  0.0000  0.0000  0.0000  0.0000  0.0000  0.0000  0.0000  0.0000  0.0000  0.0000  0.0000  0.0000  0.0000  0.0000  0.0000
    22    59  0.0000  0.0000  0.0000  0.0000  0.0000  0.0000  0.0000  0.0000  0.0000  0.0000  0.0000  0.0000  0.0000  0.0000  0.0000  0.0000  0.0000  0.0000  0.0000  0.0000  0.0000
    22    60  0.0000  0.0000  0.0000  0.0000  0.0000  0.0000  0.0000  0.0000  0.0000  0.0000  0.0000  0.0000  0.0000  0.0000  0.0000  0.0000  0.0000  0.0000  0.0000  0.0000  0.0000
    22    61  0.0000  0.0000  0.0000  0.0000  0.0000  0.0000  0.0000  0.0000  0.0000  0.0000  0.0000  0.0000  0.0000  0.0000  0.0000  0.0000  0.0000  0.0000  0.0000  0.0000  0.0000
    22    62  0.0000  0.0000  0.0000  0.0000  0.0000  0.0000  0.0000  0.0000  0.0000  0.0000  0.0000  0.0000  0.0000  0.0000  0.0000  0.0000  0.0000  0.0000  0.0000  0.0000  0.0000
    22    63  0.0000  0.0000  0.0000  0.0000  0.0000  0.0000  0.0000  0.0000  0.0000  0.0000  0.0000  0.0000  0.0000  0.0000  0.0000  0.0000  0.0000  0.0000  0.0000  0.0000  0.0000
    22    64  0.0000  0.0000  0.0000  0.0000  0.0000  0.0000  0.0000  0.0000  0.0000  0.0000  0.0000  0.0000  0.0000  0.0000  0.0000  0.0000  0.0000  0.0000  0.0000  0.0000  0.0000
    22    65  0.0000  0.0000  0.0000  0.0000  0.0000  0.0000  0.0000  0.0000  0.0000  0.0000  0.0000  0.0000  0.0000  0.0000  0.0000  0.0000  0.0000  0.0000  0.0000  0.0000  0.0000
    22    66  0.0000  0.0000  0.0000  0.0000  0.0000  0.0000  0.0000  0.0000  0.0000  0.0000  0.0000  0.0000  0.0000  0.0000  0.0000  0.0000  0.0000  0.0000  0.0000  0.0000  0.0000
    22    67  0.0000  0.0000  0.0000  0.0000  0.0000  0.0000  0.0000  0.0000  0.0000  0.0000  0.0000  0.0000  0.0000  0.0000  0.0000  0.0000  0.0000  0.0000  0.0000  0.0000  0.0000
    22    68  0.0000  0.0000  0.0000  0.0000  0.0000  0.0000  0.0000  0.0000  0.0000  0.0000  0.0000  0.0000  0.0000  0.0000  0.0000  0.0000  0.0000  0.0000  0.0000  0.0000  0.0000
    22    69  0.0000  0.0000  0.0000  0.0000  0.0000  0.0000  0.0000  0.0000  0.0000  0.0000  0.0000  0.0000  0.0000  0.0000  0.0000  0.0000  0.0000  0.0000  0.0000  0.0000  0.0000
    22    70  0.0000  0.0000  0.0000  0.0000  0.0000  0.0000  0.0000  0.0000  0.0000  0.0000  0.0000  0.0000  0.0000  0.0000  0.0000  0.0000  0.0000  0.0000  0.0000  0.0000  0.0000
    22    71  0.0000  0.0000  0.0000  0.0000  0.0000  0.0000  0.0000  0.0000  0.0000  0.0000  0.0000  0.0000  0.0000  0.0000  0.0000  0.0000  0.0000  0.0000  0.0000  0.0000  0.0000
    22    72  0.0000  0.0000  0.0000  0.0000  0.0000  0.0000  0.0000  0.0000  0.0000  0.0000  0.0000  0.0000  0.0000  0.0000  0.0000  0.0000  0.0000  0.0000  0.0000  0.0000  0.0000
    22    73  0.0000  0.0000  0.0000  0.0000  0.0000  0.0000  0.0000  0.0000  0.0000  0.0000  0.0000  0.0000  0.0000  0.0000  0.0000  0.0000  0.0000  0.0000  0.0000  0.0000  0.0000
    22    74  0.0000  0.0000  0.0000  0.0000  0.0000  0.0000  0.0000  0.0000  0.0000  0.0000  0.0000  0.0000  0.0000  0.0000  0.0000  0.0000  0.0000  0.0000  0.0000  0.0000  0.0000
    22    75  0.0000  0.0000  0.0000  0.0000  0.0000  0.0000  0.0000  0.0000  0.0000  0.0000  0.0000  0.0000  0.0000  0.0000  0.0000  0.0000  0.0000  0.0000  0.0000  0.0000  0.0000
    22    76  0.0000  0.0000  0.0000  0.0000  0.0000  0.0000  0.0000  0.0000  0.0000  0.0000  0.0000  0.0000  0.0000  0.0000  0.0000  0.0000  0.0000  0.0000  0.0000  0.0000  0.0000
    22    77  0.0000  0.0000  0.0000  0.0000  0.0000  0.0000  0.0000  0.0000  0.0000  0.0000  0.0000  0.0000  0.0000  0.0000  0.0000  0.0000  0.0000  0.0000  0.0000  0.0000  0.0000
    22    78  0.0000  0.0000  0.0000  0.0000  0.0000  0.0000  0.0000  0.0000  0.0000  0.0000  0.0000  0.0000  0.0000  0.0000  0.0000  0.0000  0.0000  0.0000  0.0000  0.0000  0.0000
    22    79  0.0000  0.0000  0.0000  0.0000  0.0000  0.0000  0.0000  0.0000  0.0000  0.0000  0.0000  0.0000  0.0000  0.0000  0.0000  0.0000  0.0000  0.0000  0.0000  0.0000  0.0000
    22    80  0.0000  0.0000  0.0000  0.0000  0.0000  0.0000  0.0000  0.0000  0.0000  0.0000  0.0000  0.0000  0.0000  0.0000  0.0000  0.0000  0.0000  0.0000  0.0000  0.0000  0.0000
    22    81  0.0000  0.0000  0.0000  0.0000  0.0000  0.0000  0.0000  0.0000  0.0000  0.0000  0.0000  0.0000  0.0000  0.0000  0.0000  0.0000  0.0000  0.0000  0.0000  0.0000  0.0000
    22    82  0.0000  0.0000  0.0000  0.0000  0.0000  0.0000  0.0000  0.0000  0.0000  0.0000  0.0000  0.0000  0.0000  0.0000  0.0000  0.0000  0.0000  0.0000  0.0000  0.0000  0.0000
    22    83  0.0000  0.0000  0.0000  0.0000  0.0000  0.0000  0.0000  0.0000  0.0000  0.0000  0.0000  0.0000  0.0000  0.0000  0.0000  0.0000  0.0000  0.0000  0.0000  0.0000  0.0000
    22    84  0.0000  0.0000  0.0000  0.0000  0.0000  0.0000  0.0000  0.0000  0.0000  0.0000  0.0000  0.0000  0.0000  0.0000  0.0000  0.0000  0.0000  0.0000  0.0000  0.0000  0.0000
    22    85  0.0000  0.0000  0.0000  0.0000  0.0000  0.0000  0.0000  0.0000  0.0000  0.0000  0.0000  0.0000  0.0000  0.0000  0.0000  0.0000  0.0000  0.0000  0.0000  0.0000  0.0000
    22    86  0.0000  0.0000  0.0000  0.0000  0.0000  0.0000  0.0000  0.0000  0.0000  0.0000  0.0000  0.0000  0.0000  0.0000  0.0000  0.0000  0.0000  0.0000  0.0000  0.0000  0.0000
[truncated: 1,428,453 more chars]
