# Supplementary material for: Blib is a multi-module simulation platform for genetics studies and intelligent breeding
Source: Commun Biol. 2022 Nov 3;5:1167. doi: 10.1038/s42003-022-04151-9 (PMC9630530; doi:10.1038/s42003-022-04151-9)
Supplement: Supplementary file 4 — Supplementary Software 1 [file 42003_2022_4151_MOESM4_ESM.zip › Supplementary software/Drift with output files/Case study I/Drift-size10.sum]

   Run Cycle Locus  nAllel AllLeft  HFtoLF Divided by 2N will have the allelic frequencies
     1     0     1       2       2    1000    1000
     1     0     2       5       5     400     400     400     400     400
     1     0     3      10      10     200     200     200     200     200     200     200     200     200     200
     1     0     4      20      20     100     100     100     100     100     100     100     100     100     100     100     100     100     100     100     100     100     100     100     100
     1     0     5      25      25      80      80      80      80      80      80      80      80      80      80      80      80      80      80      80      80      80      80      80      80      80      80      80      80      80
     1     0     6      50      50      40      40      40      40      40      40      40      40      40      40      40      40      40      40      40      40      40      40      40      40      40      40      40      40      40      40      40      40      40      40      40      40      40      40      40      40      40      40      40      40      40      40      40      40      40      40      40      40      40      40
     1     0     7     100     100      20      20      20      20      20      20      20      20      20      20      20      20      20      20      20      20      20      20      20      20      20      20      20      20      20      20      20      20      20      20      20      20      20      20      20      20      20      20      20      20      20      20      20      20      20      20      20      20      20      20      20      20      20      20      20      20      20      20      20      20      20      20      20      20      20      20      20      20      20      20      20      20      20      20      20      20      20      20      20      20      20      20      20      20      20      20      20      20      20      20      20      20      20      20      20      20      20      20      20      20
     1     1     1       2       2      11       9
     1     1     2       5       5       7       5       4       3       1
     1     1     3      10       9       4       3       3       2       2       2       2       1       1       0
     1     1     4      20      13       3       2       2       2       2       2       1       1       1       1       1       1       1       0       0       0       0       0       0       0
     1     1     5      25      17       3       2       1       1       1       1       1       1       1       1       1       1       1       1       1       1       1       0       0       0       0       0       0       0       0
     1     1     6      50      16       2       2       2       2       1       1       1       1       1       1       1       1       1       1       1       1       0       0       0       0       0       0       0       0       0       0       0       0       0       0       0       0       0       0       0       0       0       0       0       0       0       0       0       0       0       0       0       0       0       0
     1     1     7     100      16       2       2       2       2       1       1       1       1       1       1       1       1       1       1       1       1       0       0       0       0       0       0       0       0       0       0       0       0       0       0       0       0       0       0       0       0       0       0       0       0       0       0       0       0       0       0       0       0       0       0       0       0       0       0       0       0       0       0       0       0       0       0       0       0       0       0       0       0       0       0       0       0       0       0       0       0       0       0       0       0       0       0       0       0       0       0       0       0       0       0       0       0       0       0       0       0       0       0       0       0
     1     2     1       2       2      11       9
     1     2     2       5       5       7       4       4       4       1
     1     2     3      10       8       5       4       3       2       2       2       1       1       0       0
     1     2     4      20      10       4       3       3       2       2       2       1       1       1       1       0       0       0       0       0       0       0       0       0       0
     1     2     5      25      13       3       2       2       2       2       2       1       1       1       1       1       1       1       0       0       0       0       0       0       0       0       0       0       0       0
     1     2     6      50      12       3       2       2       2       2       2       2       1       1       1       1       1       0       0       0       0       0       0       0       0       0       0       0       0       0       0       0       0       0       0       0       0       0       0       0       0       0       0       0       0       0       0       0       0       0       0       0       0       0       0
     1     2     7     100      11       4       3       3       3       1       1       1       1       1       1       1       0       0       0       0       0       0       0       0       0       0       0       0       0       0       0       0       0       0       0       0       0       0       0       0       0       0       0       0       0       0       0       0       0       0       0       0       0       0       0       0       0       0       0       0       0       0       0       0       0       0       0       0       0       0       0       0       0       0       0       0       0       0       0       0       0       0       0       0       0       0       0       0       0       0       0       0       0       0       0       0       0       0       0       0       0       0       0       0       0
     1     3     1       2       2      10      10
     1     3     2       5       5       7       6       4       2       1
     1     3     3      10       7       7       5       2       2       2       1       1       0       0       0
     1     3     4      20       7       5       4       4       3       2       1       1       0       0       0       0       0       0       0       0       0       0       0       0       0
     1     3     5      25      11       4       4       2       2       2       1       1       1       1       1       1       0       0       0       0       0       0       0       0       0       0       0       0       0       0
     1     3     6      50       8       4       4       3       3       2       2       1       1       0       0       0       0       0       0       0       0       0       0       0       0       0       0       0       0       0       0       0       0       0       0       0       0       0       0       0       0       0       0       0       0       0       0       0       0       0       0       0       0       0       0
     1     3     7     100       7       6       3       3       2       2       2       2       0       0       0       0       0       0       0       0       0       0       0       0       0       0       0       0       0       0       0       0       0       0       0       0       0       0       0       0       0       0       0       0       0       0       0       0       0       0       0       0       0       0       0       0       0       0       0       0       0       0       0       0       0       0       0       0       0       0       0       0       0       0       0       0       0       0       0       0       0       0       0       0       0       0       0       0       0       0       0       0       0       0       0       0       0       0       0       0       0       0       0       0       0
     1     4     1       2       2      12       8
     1     4     2       5       5       6       5       5       3       1
     1     4     3      10       5       8       5       3       2       2       0       0       0       0       0
     1     4     4      20       7       6       4       3       2       2       2       1       0       0       0       0       0       0       0       0       0       0       0       0       0
     1     4     5      25       9       6       5       2       2       1       1       1       1       1       0       0       0       0       0       0       0       0       0       0       0       0       0       0       0       0
     1     4     6      50       7       5       4       4       3       2       1       1       0       0       0       0       0       0       0       0       0       0       0       0       0       0       0       0       0       0       0       0       0       0       0       0       0       0       0       0       0       0       0       0       0       0       0       0       0       0       0       0       0       0       0
     1     4     7     100       7       6       4       3       2       2       2       1       0       0       0       0       0       0       0       0       0       0       0       0       0       0       0       0       0       0       0       0       0       0       0       0       0       0       0       0       0       0       0       0       0       0       0       0       0       0       0       0       0       0       0       0       0       0       0       0       0       0       0       0       0       0       0       0       0       0       0       0       0       0       0       0       0       0       0       0       0       0       0       0       0       0       0       0       0       0       0       0       0       0       0       0       0       0       0       0       0       0       0       0       0
     1     5     1       2       2      16       4
     1     5     2       5       5       8       5       3       3       1
     1     5     3      10       5      12       3       3       1       1       0       0       0       0       0
     1     5     4      20       6       7       5       3       3       1       1       0       0       0       0       0       0       0       0       0       0       0       0       0       0
     1     5     5      25       8       7       5       2       2       1       1       1       1       0       0       0       0       0       0       0       0       0       0       0       0       0       0       0       0       0
     1     5     6      50       5       6       6       5       2       1       0       0       0       0       0       0       0       0       0       0       0       0       0       0       0       0       0       0       0       0       0       0       0       0       0       0       0       0       0       0       0       0       0       0       0       0       0       0       0       0       0       0       0       0       0
     1     5     7     100       6       7       7       3       1       1       1       0       0       0       0       0       0       0       0       0       0       0       0       0       0       0       0       0       0       0       0       0       0       0       0       0       0       0       0       0       0       0       0       0       0       0       0       0       0       0       0       0       0       0       0       0       0       0       0       0       0       0       0       0       0       0       0       0       0       0       0       0       0       0       0       0       0       0       0       0       0       0       0       0       0       0       0       0       0       0       0       0       0       0       0       0       0       0       0       0       0       0       0       0       0
     1     6     1       2       2      19       1
     1     6     2       5       5      11       4       2       2       1
     1     6     3      10       3      12       7       1       0       0       0       0       0       0       0
     1     6     4      20       6      10       4       2       2       1       1       0       0       0       0       0       0       0       0       0       0       0       0       0       0
     1     6     5      25       7       7       5       4       1       1       1       1       0       0       0       0       0       0       0       0       0       0       0       0       0       0       0       0       0       0
     1     6     6      50       5       6       6       5       2       1       0       0       0       0       0       0       0       0       0       0       0       0       0       0       0       0       0       0       0       0       0       0       0       0       0       0       0       0       0       0       0       0       0       0       0       0       0       0       0       0       0       0       0       0       0
     1     6     7     100       4       9       8       2       1       0       0       0       0       0       0       0       0       0       0       0       0       0       0       0       0       0       0       0       0       0       0       0       0       0       0       0       0       0       0       0       0       0       0       0       0       0       0       0       0       0       0       0       0       0       0       0       0       0       0       0       0       0       0       0       0       0       0       0       0       0       0       0       0       0       0       0       0       0       0       0       0       0       0       0       0       0       0       0       0       0       0       0       0       0       0       0       0       0       0       0       0       0       0       0       0
     1     7     1       2       2      17       3
     1     7     2       5       4       8       5       5       2       0
     1     7     3      10       2      12       8       0       0       0       0       0       0       0       0
     1     7     4      20       6       8       3       3       3       2       1       0       0       0       0       0       0       0       0       0       0       0       0       0       0
     1     7     5      25       6       7       6       3       2       1       1       0       0       0       0       0       0       0       0       0       0       0       0       0       0       0       0       0       0       0
     1     7     6      50       5       8       7       2       2       1       0       0       0       0       0       0       0       0       0       0       0       0       0       0       0       0       0       0       0       0       0       0       0       0       0       0       0       0       0       0       0       0       0       0       0       0       0       0       0       0       0       0       0       0       0
     1     7     7     100       4      12       5       2       1       0       0       0       0       0       0       0       0       0       0       0       0       0       0       0       0       0       0       0       0       0       0       0       0       0       0       0       0       0       0       0       0       0       0       0       0       0       0       0       0       0       0       0       0       0       0       0       0       0       0       0       0       0       0       0       0       0       0       0       0       0       0       0       0       0       0       0       0       0       0       0       0       0       0       0       0       0       0       0       0       0       0       0       0       0       0       0       0       0       0       0       0       0       0       0       0
     1     8     1       2       2      16       4
     1     8     2       5       4       9       6       3       2       0
     1     8     3      10       2      11       9       0       0       0       0       0       0       0       0
     1     8     4      20       6       7       5       3       2       2       1       0       0       0       0       0       0       0       0       0       0       0       0       0       0
     1     8     5      25       5       8       6       3       2       1       0       0       0       0       0       0       0       0       0       0       0       0       0       0       0       0       0       0       0       0
     1     8     6      50       4      11       5       2       2       0       0       0       0       0       0       0       0       0       0       0       0       0       0       0       0       0       0       0       0       0       0       0       0       0       0       0       0       0       0       0       0       0       0       0       0       0       0       0       0       0       0       0       0       0       0
     1     8     7     100       4      15       2       2       1       0       0       0       0       0       0       0       0       0       0       0       0       0       0       0       0       0       0       0       0       0       0       0       0       0       0       0       0       0       0       0       0       0       0       0       0       0       0       0       0       0       0       0       0       0       0       0       0       0       0       0       0       0       0       0       0       0       0       0       0       0       0       0       0       0       0       0       0       0       0       0       0       0       0       0       0       0       0       0       0       0       0       0       0       0       0       0       0       0       0       0       0       0       0       0       0
     1     9     1       2       2      14       6
     1     9     2       5       4       6       6       5       3       0
     1     9     3      10       2      12       8       0       0       0       0       0       0       0       0
     1     9     4      20       5       5       5       5       3       2       0       0       0       0       0       0       0       0       0       0       0       0       0       0       0
     1     9     5      25       4      11       5       2       2       0       0       0       0       0       0       0       0       0       0       0       0       0       0       0       0       0       0       0       0       0
     1     9     6      50       4      14       3       2       1       0       0       0       0       0       0       0       0       0       0       0       0       0       0       0       0       0       0       0       0       0       0       0       0       0       0       0       0       0       0       0       0       0       0       0       0       0       0       0       0       0       0       0       0       0       0
     1     9     7     100       4      15       2       2       1       0       0       0       0       0       0       0       0       0       0       0       0       0       0       0       0       0       0       0       0       0       0       0       0       0       0       0       0       0       0       0       0       0       0       0       0       0       0       0       0       0       0       0       0       0       0       0       0       0       0       0       0       0       0       0       0       0       0       0       0       0       0       0       0       0       0       0       0       0       0       0       0       0       0       0       0       0       0       0       0       0       0       0       0       0       0       0       0       0       0       0       0       0       0       0       0
     1    10     1       2       2      14       6
     1    10     2       5       4       7       5       5       3       0
     1    10     3      10       2      13       7       0       0       0       0       0       0       0       0
     1    10     4      20       5       9       4       3       3       1       0       0       0       0       0       0       0       0       0       0       0       0       0       0       0
     1    10     5      25       4      13       4       2       1       0       0       0       0       0       0       0       0       0       0       0       0       0       0       0       0       0       0       0       0       0
     1    10     6      50       4      15       2       2       1       0       0       0       0       0       0       0       0       0       0       0       0       0       0       0       0       0       0       0       0       0       0       0       0       0       0       0       0       0       0       0       0       0       0       0       0       0       0       0       0       0       0       0       0       0       0
     1    10     7     100       4      13       3       2       2       0       0       0       0       0       0       0       0       0       0       0       0       0       0       0       0       0       0       0       0       0       0       0       0       0       0       0       0       0       0       0       0       0       0       0       0       0       0       0       0       0       0       0       0       0       0       0       0       0       0       0       0       0       0       0       0       0       0       0       0       0       0       0       0       0       0       0       0       0       0       0       0       0       0       0       0       0       0       0       0       0       0       0       0       0       0       0       0       0       0       0       0       0       0       0       0
     1    11     1       2       2      15       5
     1    11     2       5       4       7       7       4       2       0
     1    11     3      10       2      13       7       0       0       0       0       0       0       0       0
     1    11     4      20       4       9       5       5       1       0       0       0       0       0       0       0       0       0       0       0       0       0       0       0       0
     1    11     5      25       4      13       4       2       1       0       0       0       0       0       0       0       0       0       0       0       0       0       0       0       0       0       0       0       0       0
     1    11     6      50       4      13       3       3       1       0       0       0       0       0       0       0       0       0       0       0       0       0       0       0       0       0       0       0       0       0       0       0       0       0       0       0       0       0       0       0       0       0       0       0       0       0       0       0       0       0       0       0       0       0       0
     1    11     7     100       4      10       5       4       1       0       0       0       0       0       0       0       0       0       0       0       0       0       0       0       0       0       0       0       0       0       0       0       0       0       0       0       0       0       0       0       0       0       0       0       0       0       0       0       0       0       0       0       0       0       0       0       0       0       0       0       0       0       0       0       0       0       0       0       0       0       0       0       0       0       0       0       0       0       0       0       0       0       0       0       0       0       0       0       0       0       0       0       0       0       0       0       0       0       0       0       0       0       0       0       0
     1    12     1       2       1      20       0
     1    12     2       5       4      10       4       3       3       0
     1    12     3      10       2      11       9       0       0       0       0       0       0       0       0
     1    12     4      20       3      13       4       3       0       0       0       0       0       0       0       0       0       0       0       0       0       0       0       0       0
     1    12     5      25       2      16       4       0       0       0       0       0       0       0       0       0       0       0       0       0       0       0       0       0       0       0       0       0       0       0
     1    12     6      50       4       8       6       4       2       0       0       0       0       0       0       0       0       0       0       0       0       0       0       0       0       0       0       0       0       0       0       0       0       0       0       0       0       0       0       0       0       0       0       0       0       0       0       0       0       0       0       0       0       0       0
     1    12     7     100       3       7       7       6       0       0       0       0       0       0       0       0       0       0       0       0       0       0       0       0       0       0       0       0       0       0       0       0       0       0       0       0       0       0       0       0       0       0       0       0       0       0       0       0       0       0       0       0       0       0       0       0       0       0       0       0       0       0       0       0       0       0       0       0       0       0       0       0       0       0       0       0       0       0       0       0       0       0       0       0       0       0       0       0       0       0       0       0       0       0       0       0       0       0       0       0       0       0       0       0       0
     1    13     1       2       1      20       0
     1    13     2       5       4      11       4       4       1       0
     1    13     3      10       2      12       8       0       0       0       0       0       0       0       0
     1    13     4      20       3      12       4       4       0       0       0       0       0       0       0       0       0       0       0       0       0       0       0       0       0
     1    13     5      25       2      18       2       0       0       0       0       0       0       0       0       0       0       0       0       0       0       0       0       0       0       0       0       0       0       0
     1    13     6      50       4      10       6       3       1       0       0       0       0       0       0       0       0       0       0       0       0       0       0       0       0       0       0       0       0       0       0       0       0       0       0       0       0       0       0       0       0       0       0       0       0       0       0       0       0       0       0       0       0       0       0
     1    13     7     100       3      12       4       4       0       0       0       0       0       0       0       0       0       0       0       0       0       0       0       0       0       0       0       0       0       0       0       0       0       0       0       0       0       0       0       0       0       0       0       0       0       0       0       0       0       0       0       0       0       0       0       0       0       0       0       0       0       0       0       0       0       0       0       0       0       0       0       0       0       0       0       0       0       0       0       0       0       0       0       0       0       0       0       0       0       0       0       0       0       0       0       0       0       0       0       0       0       0       0       0       0
     1    14     1       2       1      20       0
     1    14     2       5       3      12       6       2       0       0
     1    14     3      10       2      11       9       0       0       0       0       0       0       0       0
     1    14     4      20       3       9       8       3       0       0       0       0       0       0       0       0       0       0       0       0       0       0       0       0       0
     1    14     5      25       2      16       4       0       0       0       0       0       0       0       0       0       0       0       0       0       0       0       0       0       0       0       0       0       0       0
     1    14     6      50       3      13       4       3       0       0       0       0       0       0       0       0       0       0       0       0       0       0       0       0       0       0       0       0       0       0       0       0       0       0       0       0       0       0       0       0       0       0       0       0       0       0       0       0       0       0       0       0       0       0       0
     1    14     7     100       3      11       7       2       0       0       0       0       0       0       0       0       0       0       0       0       0       0       0       0       0       0       0       0       0       0       0       0       0       0       0       0       0       0       0       0       0       0       0       0       0       0       0       0       0       0       0       0       0       0       0       0       0       0       0       0       0       0       0       0       0       0       0       0       0       0       0       0       0       0       0       0       0       0       0       0       0       0       0       0       0       0       0       0       0       0       0       0       0       0       0       0       0       0       0       0       0       0       0       0       0
     1    15     1       2       1      20       0
     1    15     2       5       3      12       5       3       0       0
     1    15     3      10       2      14       6       0       0       0       0       0       0       0       0
     1    15     4      20       3       9       8       3       0       0       0       0       0       0       0       0       0       0       0       0       0       0       0       0       0
     1    15     5      25       2      17       3       0       0       0       0       0       0       0       0       0       0       0       0       0       0       0       0       0       0       0       0       0       0       0
     1    15     6      50       3      13       6       1       0       0       0       0       0       0       0       0       0       0       0       0       0       0       0       0       0       0       0       0       0       0       0       0       0       0       0       0       0       0       0       0       0       0       0       0       0       0       0       0       0       0       0       0       0       0       0
     1    15     7     100       2      10      10       0       0       0       0       0       0       0       0       0       0       0       0       0       0       0       0       0       0       0       0       0       0       0       0       0       0       0       0       0       0       0       0       0       0       0       0       0       0       0       0       0       0       0       0       0       0       0       0       0       0       0       0       0       0       0       0       0       0       0       0       0       0       0       0       0       0       0       0       0       0       0       0       0       0       0       0       0       0       0       0       0       0       0       0       0       0       0       0       0       0       0       0       0       0       0       0       0       0
     1    16     1       2       1      20       0
     1    16     2       5       3      14       4       2       0       0
     1    16     3      10       2      11       9       0       0       0       0       0       0       0       0
     1    16     4      20       3      12       5       3       0       0       0       0       0       0       0       0       0       0       0       0       0       0       0       0       0
     1    16     5      25       2      18       2       0       0       0       0       0       0       0       0       0       0       0       0       0       0       0       0       0       0       0       0       0       0       0
     1    16     6      50       2      12       8       0       0       0       0       0       0       0       0       0       0       0       0       0       0       0       0       0       0       0       0       0       0       0       0       0       0       0       0       0       0       0       0       0       0       0       0       0       0       0       0       0       0       0       0       0       0       0       0
     1    16     7     100       2      11       9       0       0       0       0       0       0       0       0       0       0       0       0       0       0       0       0       0       0       0       0       0       0       0       0       0       0       0       0       0       0       0       0       0       0       0       0       0       0       0       0       0       0       0       0       0       0       0       0       0       0       0       0       0       0       0       0       0       0       0       0       0       0       0       0       0       0       0       0       0       0       0       0       0       0       0       0       0       0       0       0       0       0       0       0       0       0       0       0       0       0       0       0       0       0       0       0       0       0
     1    17     1       2       1      20       0
     1    17     2       5       3      11       6       3       0       0
     1    17     3      10       2      14       6       0       0       0       0       0       0       0       0
     1    17     4      20       2      13       7       0       0       0       0       0       0       0       0       0       0       0       0       0       0       0       0       0       0
     1    17     5      25       2      15       5       0       0       0       0       0       0       0       0       0       0       0       0       0       0       0       0       0       0       0       0       0       0       0
     1    17     6      50       2      11       9       0       0       0       0       0       0       0       0       0       0       0       0       0       0       0       0       0       0       0       0       0       0       0       0       0       0       0       0       0       0       0       0       0       0       0       0       0       0       0       0       0       0       0       0       0       0       0       0
     1    17     7     100       2      13       7       0       0       0       0       0       0       0       0       0       0       0       0       0       0       0       0       0       0       0       0       0       0       0       0       0       0       0       0       0       0       0       0       0       0       0       0       0       0       0       0       0       0       0       0       0       0       0       0       0       0       0       0       0       0       0       0       0       0       0       0       0       0       0       0       0       0       0       0       0       0       0       0       0       0       0       0       0       0       0       0       0       0       0       0       0       0       0       0       0       0       0       0       0       0       0       0       0       0
     1    18     1       2       1      20       0
     1    18     2       5       3      12       5       3       0       0
     1    18     3      10       2      16       4       0       0       0       0       0       0       0       0
     1    18     4      20       2      12       8       0       0       0       0       0       0       0       0       0       0       0       0       0       0       0       0       0       0
     1    18     5      25       2      18       2       0       0       0       0       0       0       0       0       0       0       0       0       0       0       0       0       0       0       0       0       0       0       0
     1    18     6      50       2      16       4       0       0       0       0       0       0       0       0       0       0       0       0       0       0       0       0       0       0       0       0       0       0       0       0       0       0       0       0       0       0       0       0       0       0       0       0       0       0       0       0       0       0       0       0       0       0       0       0
     1    18     7     100       2      16       4       0       0       0       0       0       0       0       0       0       0       0       0       0       0       0       0       0       0       0       0       0       0       0       0       0       0       0       0       0       0       0       0       0       0       0       0       0       0       0       0       0       0       0       0       0       0       0       0       0       0       0       0       0       0       0       0       0       0       0       0       0       0       0       0       0       0       0       0       0       0       0       0       0       0       0       0       0       0       0       0       0       0       0       0       0       0       0       0       0       0       0       0       0       0       0       0       0       0
     1    19     1       2       1      20       0
     1    19     2       5       3      11       7       2       0       0
     1    19     3      10       2      14       6       0       0       0       0       0       0       0       0
     1    19     4      20       2      10      10       0       0       0       0       0       0       0       0       0       0       0       0       0       0       0       0       0       0
     1    19     5      25       2      15       5       0       0       0       0       0       0       0       0       0       0       0       0       0       0       0       0       0       0       0       0       0       0       0
     1    19     6      50       2      14       6       0       0       0       0       0       0       0       0       0       0       0       0       0       0       0       0       0       0       0       0       0       0       0       0       0       0       0       0       0       0       0       0       0       0       0       0       0       0       0       0       0       0       0       0       0       0       0       0
     1    19     7     100       2      18       2       0       0       0       0       0       0       0       0       0       0       0       0       0       0       0       0       0       0       0       0       0       0       0       0       0       0       0       0       0       0       0       0       0       0       0       0       0       0       0       0       0       0       0       0       0       0       0       0       0       0       0       0       0       0       0       0       0       0       0       0       0       0       0       0       0       0       0       0       0       0       0       0       0       0       0       0       0       0       0       0       0       0       0       0       0       0       0       0       0       0       0       0       0       0       0       0       0       0
     1    20     1       2       1      20       0
     1    20     2       5       3      13       5       2       0       0
     1    20     3      10       2      13       7       0       0       0       0       0       0       0       0
     1    20     4      20       2      11       9       0       0       0       0       0       0       0       0       0       0       0       0       0       0       0       0       0       0
     1    20     5      25       2      16       4       0       0       0       0       0       0       0       0       0       0       0       0       0       0       0       0       0       0       0       0       0       0       0
     1    20     6      50       2      15       5       0       0       0       0       0       0       0       0       0       0       0       0       0       0       0       0       0       0       0       0       0       0       0       0       0       0       0       0       0       0       0       0       0       0       0       0       0       0       0       0       0       0       0       0       0       0       0       0
     1    20     7     100       2      18       2       0       0       0       0       0       0       0       0       0       0       0       0       0       0       0       0       0       0       0       0       0       0       0       0       0       0       0       0       0       0       0       0       0       0       0       0       0       0       0       0       0       0       0       0       0       0       0       0       0       0       0       0       0       0       0       0       0       0       0       0       0       0       0       0       0       0       0       0       0       0       0       0       0       0       0       0       0       0       0       0       0       0       0       0       0       0       0       0       0       0       0       0       0       0       0       0       0       0
     1    21     1       2       1      20       0
     1    21     2       5       3      14       4       2       0       0
     1    21     3      10       2      13       7       0       0       0       0       0       0       0       0
     1    21     4      20       2      15       5       0       0       0       0       0       0       0       0       0       0       0       0       0       0       0       0       0       0
     1    21     5      25       2      17       3       0       0       0       0       0       0       0       0       0       0       0       0       0       0       0       0       0       0       0       0       0       0       0
     1    21     6      50       2      16       4       0       0       0       0       0       0       0       0       0       0       0       0       0       0       0       0       0       0       0       0       0       0       0       0       0       0       0       0       0       0       0       0       0       0       0       0       0       0       0       0       0       0       0       0       0       0       0       0
     1    21     7     100       2      19       1       0       0       0       0       0       0       0       0       0       0       0       0       0       0       0       0       0       0       0       0       0       0       0       0       0       0       0       0       0       0       0       0       0       0       0       0       0       0       0       0       0       0       0       0       0       0       0       0       0       0       0       0       0       0       0       0       0       0       0       0       0       0       0       0       0       0       0       0       0       0       0       0       0       0       0       0       0       0       0       0       0       0       0       0       0       0       0       0       0       0       0       0       0       0       0       0       0       0
     1    22     1       2       1      20       0
     1    22     2       5       3      13       5       2       0       0
     1    22     3      10       2      12       8       0       0       0       0       0       0       0       0
     1    22     4      20       2      13       7       0       0       0       0       0       0       0       0       0       0       0       0       0       0       0       0       0       0
     1    22     5      25       2      14       6       0       0       0       0       0       0       0       0       0       0       0       0       0       0       0       0       0       0       0       0       0       0       0
     1    22     6      50       2      17       3       0       0       0       0       0       0       0       0       0       0       0       0       0       0       0       0       0       0       0       0       0       0       0       0       0       0       0       0       0       0       0       0       0       0       0       0       0       0       0       0       0       0       0       0       0       0       0       0
     1    22     7     100       2      19       1       0       0       0       0       0       0       0       0       0       0       0       0       0       0       0       0       0       0       0       0       0       0       0       0       0       0       0       0       0       0       0       0       0       0       0       0       0       0       0       0       0       0       0       0       0       0       0       0       0       0       0       0       0       0       0       0       0       0       0       0       0       0       0       0       0       0       0       0       0       0       0       0       0       0       0       0       0       0       0       0       0       0       0       0       0       0       0       0       0       0       0       0       0       0       0       0       0       0
     1    23     1       2       1      20       0
     1    23     2       5       3      15       3       2       0       0
     1    23     3      10       2      12       8       0       0       0       0       0       0       0       0
     1    23     4      20       2      11       9       0       0       0       0       0       0       0       0       0       0       0       0       0       0       0       0       0       0
     1    23     5      25       2      10      10       0       0       0       0       0       0       0       0       0       0       0       0       0       0       0       0       0       0       0       0       0       0       0
     1    23     6      50       1      20       0       0       0       0       0       0       0       0       0       0       0       0       0       0       0       0       0       0       0       0       0       0       0       0       0       0       0       0       0       0       0       0       0       0       0       0       0       0       0       0       0       0       0       0       0       0       0       0       0
     1    23     7     100       1      20       0       0       0       0       0       0       0       0       0       0       0       0       0       0       0       0       0       0       0       0       0       0       0       0       0       0       0       0       0       0       0       0       0       0       0       0       0       0       0       0       0       0       0       0       0       0       0       0       0       0       0       0       0       0       0       0       0       0       0       0       0       0       0       0       0       0       0       0       0       0       0       0       0       0       0       0       0       0       0       0       0       0       0       0       0       0       0       0       0       0       0       0       0       0       0       0       0       0       0
     1    24     1       2       1      20       0
     1    24     2       5       2      17       3       0       0       0
     1    24     3      10       2      12       8       0       0       0       0       0       0       0       0
     1    24     4      20       2      12       8       0       0       0       0       0       0       0       0       0       0       0       0       0       0       0       0       0       0
     1    24     5      25       2      12       8       0       0       0       0       0       0       0       0       0       0       0       0       0       0       0       0       0       0       0       0       0       0       0
     1    24     6      50       1      20       0       0       0       0       0       0       0       0       0       0       0       0       0       0       0       0       0       0       0       0       0       0       0       0       0       0       0       0       0       0       0       0       0       0       0       0       0       0       0       0       0       0       0       0       0       0       0       0       0
     1    24     7     100       1      20       0       0       0       0       0       0       0       0       0       0       0       0       0       0       0       0       0       0       0       0       0       0       0       0       0       0       0       0       0       0       0       0       0       0       0       0       0       0       0       0       0       0       0       0       0       0       0       0       0       0       0       0       0       0       0       0       0       0       0       0       0       0       0       0       0       0       0       0       0       0       0       0       0       0       0       0       0       0       0       0       0       0       0       0       0       0       0       0       0       0       0       0       0       0       0       0       0       0       0
     1    25     1       2       1      20       0
     1    25     2       5       2      17       3       0       0       0
     1    25     3      10       2      14       6       0       0       0       0       0       0       0       0
     1    25     4      20       2      11       9       0       0       0       0       0       0       0       0       0       0       0       0       0       0       0       0       0       0
     1    25     5      25       2      15       5       0       0       0       0       0       0       0       0       0       0       0       0       0       0       0       0       0       0       0       0       0       0       0
     1    25     6      50       1      20       0       0       0       0       0       0       0       0       0       0       0       0       0       0       0       0       0       0       0       0       0       0       0       0       0       0       0       0       0       0       0       0       0       0       0       0       0       0       0       0       0       0       0       0       0       0       0       0       0
     1    25     7     100       1      20       0       0       0       0       0       0       0       0       0       0       0       0       0       0       0       0       0       0       0       0       0       0       0       0       0       0       0       0       0       0       0       0       0       0       0       0       0       0       0       0       0       0       0       0       0       0       0       0       0       0       0       0       0       0       0       0       0       0       0       0       0       0       0       0       0       0       0       0       0       0       0       0       0       0       0       0       0       0       0       0       0       0       0       0       0       0       0       0       0       0       0       0       0       0       0       0       0       0       0
     1    26     1       2       1      20       0
     1    26     2       5       2      19       1       0       0       0
     1    26     3      10       2      17       3       0       0       0       0       0       0       0       0
     1    26     4      20       2      11       9       0       0       0       0       0       0       0       0       0       0       0       0       0       0       0       0       0       0
     1    26     5      25       2      16       4       0       0       0       0       0       0       0       0       0       0       0       0       0       0       0       0       0       0       0       0       0       0       0
     1    26     6      50       1      20       0       0       0       0       0       0       0       0       0       0       0       0       0       0       0       0       0       0       0       0       0       0       0       0       0       0       0       0       0       0       0       0       0       0       0       0       0       0       0       0       0       0       0       0       0       0       0       0       0
     1    26     7     100       1      20       0       0       0       0       0       0       0       0       0       0       0       0       0       0       0       0       0       0       0       0       0       0       0       0       0       0       0       0       0       0       0       0       0       0       0       0       0       0       0       0       0       0       0       0       0       0       0       0       0       0       0       0       0       0       0       0       0       0       0       0       0       0       0       0       0       0       0       0       0       0       0       0       0       0       0       0       0       0       0       0       0       0       0       0       0       0       0       0       0       0       0       0       0       0       0       0       0       0       0
     1    27     1       2       1      20       0
     1    27     2       5       1      20       0       0       0       0
     1    27     3      10       2      17       3       0       0       0       0       0       0       0       0
     1    27     4      20       2      12       8       0       0       0       0       0       0       0       0       0       0       0       0       0       0       0       0       0       0
     1    27     5      25       2      17       3       0       0       0       0       0       0       0       0       0       0       0       0       0       0       0       0       0       0       0       0       0       0       0
     1    27     6      50       1      20       0       0       0       0       0       0       0       0       0       0       0       0       0       0       0       0       0       0       0       0       0       0       0       0       0       0       0       0       0       0       0       0       0       0       0       0       0       0       0       0       0       0       0       0       0       0       0       0       0
     1    27     7     100       1      20       0       0       0       0       0       0       0       0       0       0       0       0       0       0       0       0       0       0       0       0       0       0       0       0       0       0       0       0       0       0       0       0       0       0       0       0       0       0       0       0       0       0       0       0       0       0       0       0       0       0       0       0       0       0       0       0       0       0       0       0       0       0       0       0       0       0       0       0       0       0       0       0       0       0       0       0       0       0       0       0       0       0       0       0       0       0       0       0       0       0       0       0       0       0       0       0       0       0       0
     1    28     1       2       1      20       0
     1    28     2       5       1      20       0       0       0       0
     1    28     3      10       2      19       1       0       0       0       0       0       0       0       0
     1    28     4      20       2      15       5       0       0       0       0       0       0       0       0       0       0       0       0       0       0       0       0       0       0
     1    28     5      25       2      17       3       0       0       0       0       0       0       0       0       0       0       0       0       0       0       0       0       0       0       0       0       0       0       0
     1    28     6      50       1      20       0       0       0       0       0       0       0       0       0       0       0       0       0       0       0       0       0       0       0       0       0       0       0       0       0       0       0       0       0       0       0       0       0       0       0       0       0       0       0       0       0       0       0       0       0       0       0       0       0
     1    28     7     100       1      20       0       0       0       0       0       0       0       0       0       0       0       0       0       0       0       0       0       0       0       0       0       0       0       0       0       0       0       0       0       0       0       0       0       0       0       0       0       0       0       0       0       0       0       0       0       0       0       0       0       0       0       0       0       0       0       0       0       0       0       0       0       0       0       0       0       0       0       0       0       0       0       0       0       0       0       0       0       0       0       0       0       0       0       0       0       0       0       0       0       0       0       0       0       0       0       0       0       0       0
     1    29     1       2       1      20       0
     1    29     2       5       1      20       0       0       0       0
     1    29     3      10       2      19       1       0       0       0       0       0       0       0       0
     1    29     4      20       2      16       4       0       0       0       0       0       0       0       0       0       0       0       0       0       0       0       0       0       0
     1    29     5      25       2      19       1       0       0       0       0       0       0       0       0       0       0       0       0       0       0       0       0       0       0       0       0       0       0       0
     1    29     6      50       1      20       0       0       0       0       0       0       0       0       0       0       0       0       0       0       0       0       0       0       0       0       0       0       0       0       0       0       0       0       0       0       0       0       0       0       0       0       0       0       0       0       0       0       0       0       0       0       0       0       0
     1    29     7     100       1      20       0       0       0       0       0       0       0       0       0       0       0       0       0       0       0       0       0       0       0       0       0       0       0       0       0       0       0       0       0       0       0       0       0       0       0       0       0       0       0       0       0       0       0       0       0       0       0       0       0       0       0       0       0       0       0       0       0       0       0       0       0       0       0       0       0       0       0       0       0       0       0       0       0       0       0       0       0       0       0       0       0       0       0       0       0       0       0       0       0       0       0       0       0       0       0       0       0       0       0
     1    30     1       2       1      20       0
     1    30     2       5       1      20       0       0       0       0
     1    30     3      10       1      20       0       0       0       0       0       0       0       0       0
     1    30     4      20       2      19       1       0       0       0       0       0       0       0       0       0       0       0       0       0       0       0       0       0       0
     1    30     5      25       1      20       0       0       0       0       0       0       0       0       0       0       0       0       0       0       0       0       0       0       0       0       0       0       0       0
     1    30     6      50       1      20       0       0       0       0       0       0       0       0       0       0       0       0       0       0       0       0       0       0       0       0       0       0       0       0       0       0       0       0       0       0       0       0       0       0       0       0       0       0       0       0       0       0       0       0       0       0       0       0       0
     1    30     7     100       1      20       0       0       0       0       0       0       0       0       0       0       0       0       0       0       0       0       0       0       0       0       0       0       0       0       0       0       0       0       0       0       0       0       0       0       0       0       0       0       0       0       0       0       0       0       0       0       0       0       0       0       0       0       0       0       0       0       0       0       0       0       0       0       0       0       0       0       0       0       0       0       0       0       0       0       0       0       0       0       0       0       0       0       0       0       0       0       0       0       0       0       0       0       0       0       0       0       0       0       0
     1    31     1       2       1      20       0
     1    31     2       5       1      20       0       0       0       0
     1    31     3      10       1      20       0       0       0       0       0       0       0       0       0
     1    31     4      20       2      19       1       0       0       0       0       0       0       0       0       0       0       0       0       0       0       0       0       0       0
     1    31     5      25       1      20       0       0       0       0       0       0       0       0       0       0       0       0       0       0       0       0       0       0       0       0       0       0       0       0
     1    31     6      50       1      20       0       0       0       0       0       0       0       0       0       0       0       0       0       0       0       0       0       0       0       0       0       0       0       0       0       0       0       0       0       0       0       0       0       0       0       0       0       0       0       0       0       0       0       0       0       0       0       0       0
     1    31     7     100       1      20       0       0       0       0       0       0       0       0       0       0       0       0       0       0       0       0       0       0       0       0       0       0       0       0       0       0       0       0       0       0       0       0       0       0       0       0       0       0       0       0       0       0       0       0       0       0       0       0       0       0       0       0       0       0       0       0       0       0       0       0       0       0       0       0       0       0       0       0       0       0       0       0       0       0       0       0       0       0       0       0       0       0       0       0       0       0       0       0       0       0       0       0       0       0       0       0       0       0       0
     1    32     1       2       1      20       0
     1    32     2       5       1      20       0       0       0       0
     1    32     3      10       1      20       0       0       0       0       0       0       0       0       0
     1    32     4      20       1      20       0       0       0       0       0       0       0       0       0       0       0       0       0       0       0       0       0       0       0
     1    32     5      25       1      20       0       0       0       0       0       0       0       0       0       0       0       0       0       0       0       0       0       0       0       0       0       0       0       0
     1    32     6      50       1      20       0       0       0       0       0       0       0       0       0       0       0       0       0       0       0       0       0       0       0       0       0       0       0       0       0       0       0       0       0       0       0       0       0       0       0       0       0       0       0       0       0       0       0       0       0       0       0       0       0
     1    32     7     100       1      20       0       0       0       0       0       0       0       0       0       0       0       0       0       0       0       0       0       0       0       0       0       0       0       0       0       0       0       0       0       0       0       0       0       0       0       0       0       0       0       0       0       0       0       0       0       0       0       0       0       0       0       0       0       0       0       0       0       0       0       0       0       0       0       0       0       0       0       0       0       0       0       0       0       0       0       0       0       0       0       0       0       0       0       0       0       0       0       0       0       0       0       0       0       0       0       0       0       0       0
     1    33     1       2       1      20       0
     1    33     2       5       1      20       0       0       0       0
     1    33     3      10       1      20       0       0       0       0       0       0       0       0       0
     1    33     4      20       1      20       0       0       0       0       0       0       0       0       0       0       0       0       0       0       0       0       0       0       0
     1    33     5      25       1      20       0       0       0       0       0       0       0       0       0       0       0       0       0       0       0       0       0       0       0       0       0       0       0       0
     1    33     6      50       1      20       0       0       0       0       0       0       0       0       0       0       0       0       0       0       0       0       0       0       0       0       0       0       0       0       0       0       0       0       0       0       0       0       0       0       0       0       0       0       0       0       0       0       0       0       0       0       0       0       0
     1    33     7     100       1      20       0       0       0       0       0       0       0       0       0       0       0       0       0       0       0       0       0       0       0       0       0       0       0       0       0       0       0       0       0       0       0       0       0       0       0       0       0       0       0       0       0       0       0       0       0       0       0       0       0       0       0       0       0       0       0       0       0       0       0       0       0       0       0       0       0       0       0       0       0       0       0       0       0       0       0       0       0       0       0       0       0       0       0       0       0       0       0       0       0       0       0       0       0       0       0       0       0       0       0
     1    34     1       2       1      20       0
     1    34     2       5       1      20       0       0       0       0
     1    34     3      10       1      20       0       0       0       0       0       0       0       0       0
     1    34     4      20       1      20       0       0       0       0       0       0       0       0       0       0       0       0       0       0       0       0       0       0       0
     1    34     5      25       1      20       0       0       0       0       0       0       0       0       0       0       0       0       0       0       0       0       0       0       0       0       0       0       0       0
     1    34     6      50       1      20       0       0       0       0       0       0       0       0       0       0       0       0       0       0       0       0       0       0       0       0       0       0       0       0       0       0       0       0       0       0       0       0       0       0       0       0       0       0       0       0       0       0       0       0       0       0       0       0       0
     1    34     7     100       1      20       0       0       0       0       0       0       0       0       0       0       0       0       0       0       0       0       0       0       0       0       0       0       0       0       0       0       0       0       0       0       0       0       0       0       0       0       0       0       0       0       0       0       0       0       0       0       0       0       0       0       0       0       0       0       0       0       0       0       0       0       0       0       0       0       0       0       0       0       0       0       0       0       0       0       0       0       0       0       0       0       0       0       0       0       0       0       0       0       0       0       0       0       0       0       0       0       0       0       0
     1    35     1       2       1      20       0
     1    35     2       5       1      20       0       0       0       0
     1    35     3      10       1      20       0       0       0       0       0       0       0       0       0
     1    35     4      20       1      20       0       0       0       0       0       0       0       0       0       0       0       0       0       0       0       0       0       0       0
     1    35     5      25       1      20       0       0       0       0       0       0       0       0       0       0       0       0       0       0       0       0       0       0       0       0       0       0       0       0
     1    35     6      50       1      20       0       0       0       0       0       0       0       0       0       0       0       0       0       0       0       0       0       0       0       0       0       0       0       0       0       0       0       0       0       0       0       0       0       0       0       0       0       0       0       0       0       0       0       0       0       0       0       0       0
     1    35     7     100       1      20       0       0       0       0       0       0       0       0       0       0       0       0       0       0       0       0       0       0       0       0       0       0       0       0       0       0       0       0       0       0       0       0       0       0       0       0       0       0       0       0       0       0       0       0       0       0       0       0       0       0       0       0       0       0       0       0       0       0       0       0       0       0       0       0       0       0       0       0       0       0       0       0       0       0       0       0       0       0       0       0       0       0       0       0       0       0       0       0       0       0       0       0       0       0       0       0       0       0       0
     1    36     1       2       1      20       0
     1    36     2       5       1      20       0       0       0       0
     1    36     3      10       1      20       0       0       0       0       0       0       0       0       0
     1    36     4      20       1      20       0       0       0       0       0       0       0       0       0       0       0       0       0       0       0       0       0       0       0
     1    36     5      25       1      20       0       0       0       0       0       0       0       0       0       0       0       0       0       0       0       0       0       0       0       0       0       0       0       0
     1    36     6      50       1      20       0       0       0       0       0       0       0       0       0       0       0       0       0       0       0       0       0       0       0       0       0       0       0       0       0       0       0       0       0       0       0       0       0       0       0       0       0       0       0       0       0       0       0       0       0       0       0       0       0
     1    36     7     100       1      20       0       0       0       0       0       0       0       0       0       0       0       0       0       0       0       0       0       0       0       0       0       0       0       0       0       0       0       0       0       0       0       0       0       0       0       0       0       0       0       0       0       0       0       0       0       0       0       0       0       0       0       0       0       0       0       0       0       0       0       0       0       0       0       0       0       0       0       0       0       0       0       0       0       0       0       0       0       0       0       0       0       0       0       0       0       0       0       0       0       0       0       0       0       0       0       0       0       0       0
     1    37     1       2       1      20       0
     1    37     2       5       1      20       0       0       0       0
     1    37     3      10       1      20       0       0       0       0       0       0       0       0       0
     1    37     4      20       1      20       0       0       0       0       0       0       0       0       0       0       0       0       0       0       0       0       0       0       0
     1    37     5      25       1      20       0       0       0       0       0       0       0       0       0       0       0       0       0       0       0       0       0       0       0       0       0       0       0       0
     1    37     6      50       1      20       0       0       0       0       0       0       0       0       0       0       0       0       0       0       0       0       0       0       0       0       0       0       0       0       0       0       0       0       0       0       0       0       0       0       0       0       0       0       0       0       0       0       0       0       0       0       0       0       0
     1    37     7     100       1      20       0       0       0       0       0       0       0       0       0       0       0       0       0       0       0       0       0       0       0       0       0       0       0       0       0       0       0       0       0       0       0       0       0       0       0       0       0       0       0       0       0       0       0       0       0       0       0       0       0       0       0       0       0       0       0       0       0       0       0       0       0       0       0       0       0       0       0       0       0       0       0       0       0       0       0       0       0       0       0       0       0       0       0       0       0       0       0       0       0       0       0       0       0       0       0       0       0       0       0
     1    38     1       2       1      20       0
     1    38     2       5       1      20       0       0       0       0
     1    38     3      10       1      20       0       0       0       0       0       0       0       0       0
     1    38     4      20       1      20       0       0       0       0       0       0       0       0       0       0       0       0       0       0       0       0       0       0       0
     1    38     5      25       1      20       0       0       0       0       0       0       0       0       0       0       0       0       0       0       0       0       0       0       0       0       0       0       0       0
     1    38     6      50       1      20       0       0       0       0       0       0       0       0       0       0       0       0       0       0       0       0       0       0       0       0       0       0       0       0       0       0       0       0       0       0       0       0       0       0       0       0       0       0       0       0       0       0       0       0       0       0       0       0       0
     1    38     7     100       1      20       0       0       0       0       0       0       0       0       0       0       0       0       0       0       0       0       0       0       0       0       0       0       0       0       0       0       0       0       0       0       0       0       0       0       0       0       0       0       0       0       0       0       0       0       0       0       0       0       0       0       0       0       0       0       0       0       0       0       0       0       0       0       0       0       0       0       0       0       0       0       0       0       0       0       0       0       0       0       0       0       0       0       0       0       0       0       0       0       0       0       0       0       0       0       0       0       0       0       0
     1    39     1       2       1      20       0
     1    39     2       5       1      20       0       0       0       0
     1    39     3      10       1      20       0       0       0       0       0       0       0       0       0
     1    39     4      20       1      20       0       0       0       0       0       0       0       0       0       0       0       0       0       0       0       0       0       0       0
     1    39     5      25       1      20       0       0       0       0       0       0       0       0       0       0       0       0       0       0       0       0       0       0       0       0       0       0       0       0
     1    39     6      50       1      20       0       0       0       0       0       0       0       0       0       0       0       0       0       0       0       0       0       0       0       0       0       0       0       0       0       0       0       0       0       0       0       0       0       0       0       0       0       0       0       0       0       0       0       0       0       0       0       0       0
     1    39     7     100       1      20       0       0       0       0       0       0       0       0       0       0       0       0       0       0       0       0       0       0       0       0       0       0       0       0       0       0       0       0       0       0       0       0       0       0       0       0       0       0       0       0       0       0       0       0       0       0       0       0       0       0       0       0       0       0       0       0       0       0       0       0       0       0       0       0       0       0       0       0       0       0       0       0       0       0       0       0       0       0       0       0       0       0       0       0       0       0       0       0       0       0       0       0       0       0       0       0       0       0       0
     1    40     1       2       1      20       0
     1    40     2       5       1      20       0       0       0       0
     1    40     3      10       1      20       0       0       0       0       0       0       0       0       0
     1    40     4      20       1      20       0       0       0       0       0       0       0       0       0       0       0       0       0       0       0       0       0       0       0
     1    40     5      25       1      20       0       0       0       0       0       0       0       0       0       0       0       0       0       0       0       0       0       0       0       0       0       0       0       0
     1    40     6      50       1      20       0       0       0       0       0       0       0       0       0       0       0       0       0       0       0       0       0       0       0       0       0       0       0       0       0       0       0       0       0       0       0       0       0       0       0       0       0       0       0       0       0       0       0       0       0       0       0       0       0
     1    40     7     100       1      20       0       0       0       0       0       0       0       0       0       0       0       0       0       0       0       0       0       0       0       0       0       0       0       0       0       0       0       0       0       0       0       0       0       0       0       0       0       0       0       0       0       0       0       0       0       0       0       0       0       0       0       0       0       0       0       0       0       0       0       0       0       0       0       0       0       0       0       0       0       0       0       0       0       0       0       0       0       0       0       0       0       0       0       0       0       0       0       0       0       0       0       0       0       0       0       0       0       0       0
     1    41     1       2       1      20       0
     1    41     2       5       1      20       0       0       0       0
     1    41     3      10       1      20       0       0       0       0       0       0       0       0       0
     1    41     4      20       1      20       0       0       0       0       0       0       0       0       0       0       0       0       0       0       0       0       0       0       0
     1    41     5      25       1      20       0       0       0       0       0       0       0       0       0       0       0       0       0       0       0       0       0       0       0       0       0       0       0       0
     1    41     6      50       1      20       0       0       0       0       0       0       0       0       0       0       0       0       0       0       0       0       0       0       0       0       0       0       0       0       0       0       0       0       0       0       0       0       0       0       0       0       0       0       0       0       0       0       0       0       0       0       0       0       0
     1    41     7     100       1      20       0       0       0       0       0       0       0       0       0       0       0       0       0       0       0       0       0       0       0       0       0       0       0       0       0       0       0       0       0       0       0       0       0       0       0       0       0       0       0       0       0       0       0       0       0       0       0       0       0       0       0       0       0       0       0       0       0       0       0       0       0       0       0       0       0       0       0       0       0       0       0       0       0       0       0       0       0       0       0       0       0       0       0       0       0       0       0       0       0       0       0       0       0       0       0       0       0       0       0
     1    42     1       2       1      20       0
     1    42     2       5       1      20       0       0       0       0
     1    42     3      10       1      20       0       0       0       0       0       0       0       0       0
     1    42     4      20       1      20       0       0       0       0       0       0       0       0       0       0       0       0       0       0       0       0       0       0       0
     1    42     5      25       1      20       0       0       0       0       0       0       0       0       0       0       0       0       0       0       0       0       0       0       0       0       0       0       0       0
     1    42     6      50       1      20       0       0       0       0       0       0       0       0       0       0       0       0       0       0       0       0       0       0       0       0       0       0       0       0       0       0       0       0       0       0       0       0       0       0       0       0       0       0       0       0       0       0       0       0       0       0       0       0       0
     1    42     7     100       1      20       0       0       0       0       0       0       0       0       0       0       0       0       0       0       0       0       0       0       0       0       0       0       0       0       0       0       0       0       0       0       0       0       0       0       0       0       0       0       0       0       0       0       0       0       0       0       0       0       0       0       0       0       0       0       0       0       0       0       0       0       0       0       0       0       0       0       0       0       0       0       0       0       0       0       0       0       0       0       0       0       0       0       0       0       0       0       0       0       0       0       0       0       0       0       0       0       0       0       0
     1    43     1       2       1      20       0
     1    43     2       5       1      20       0       0       0       0
     1    43     3      10       1      20       0       0       0       0       0       0       0       0       0
     1    43     4      20       1      20       0       0       0       0       0       0       0       0       0       0       0       0       0       0       0       0       0       0       0
     1    43     5      25       1      20       0       0       0       0       0       0       0       0       0       0       0       0       0       0       0       0       0       0       0       0       0       0       0       0
     1    43     6      50       1      20       0       0       0       0       0       0       0       0       0       0       0       0       0       0       0       0       0       0       0       0       0       0       0       0       0       0       0       0       0       0       0       0       0       0       0       0       0       0       0       0       0       0       0       0       0       0       0       0       0
     1    43     7     100       1      20       0       0       0       0       0       0       0       0       0       0       0       0       0       0       0       0       0       0       0       0       0       0       0       0       0       0       0       0       0       0       0       0       0       0       0       0       0       0       0       0       0       0       0       0       0       0       0       0       0       0       0       0       0       0       0       0       0       0       0       0       0       0       0       0       0       0       0       0       0       0       0       0       0       0       0       0       0       0       0       0       0       0       0       0       0       0       0       0       0       0       0       0       0       0       0       0       0       0       0
     1    44     1       2       1      20       0
     1    44     2       5       1      20       0       0       0       0
     1    44     3      10       1      20       0       0       0       0       0       0       0       0       0
     1    44     4      20       1      20       0       0       0       0       0       0       0       0       0       0       0       0       0       0       0       0       0       0       0
     1    44     5      25       1      20       0       0       0       0       0       0       0       0       0       0       0       0       0       0       0       0       0       0       0       0       0       0       0       0
     1    44     6      50       1      20       0       0       0       0       0       0       0       0       0       0       0       0       0       0       0       0       0       0       0       0       0       0       0       0       0       0       0       0       0       0       0       0       0       0       0       0       0       0       0       0       0       0       0       0       0       0       0       0       0
     1    44     7     100       1      20       0       0       0       0       0       0       0       0       0       0       0       0       0       0       0       0       0       0       0       0       0       0       0       0       0       0       0       0       0       0       0       0       0       0       0       0       0       0       0       0       0       0       0       0       0       0       0       0       0       0       0       0       0       0       0       0       0       0       0       0       0       0       0       0       0       0       0       0       0       0       0       0       0       0       0       0       0       0       0       0       0       0       0       0       0       0       0       0       0       0       0       0       0       0       0       0       0       0       0
     1    45     1       2       1      20       0
     1    45     2       5       1      20       0       0       0       0
     1    45     3      10       1      20       0       0       0       0       0       0       0       0       0
     1    45     4      20       1      20       0       0       0       0       0       0       0       0       0       0       0       0       0       0       0       0       0       0       0
     1    45     5      25       1      20       0       0       0       0       0       0       0       0       0       0       0       0       0       0       0       0       0       0       0       0       0       0       0       0
     1    45     6      50       1      20       0       0       0       0       0       0       0       0       0       0       0       0       0       0       0       0       0       0       0       0       0       0       0       0       0       0       0       0       0       0       0       0       0       0       0       0       0       0       0       0       0       0       0       0       0       0       0       0       0
     1    45     7     100       1      20       0       0       0       0       0       0       0       0       0       0       0       0       0       0       0       0       0       0       0       0       0       0       0       0       0       0       0       0       0       0       0       0       0       0       0       0       0       0       0       0       0       0       0       0       0       0       0       0       0       0       0       0       0       0       0       0       0       0       0       0       0       0       0       0       0       0       0       0       0       0       0       0       0       0       0       0       0       0       0       0       0       0       0       0       0       0       0       0       0       0       0       0       0       0       0       0       0       0       0
     1    46     1       2       1      20       0
     1    46     2       5       1      20       0       0       0       0
     1    46     3      10       1      20       0       0       0       0       0       0       0       0       0
     1    46     4      20       1      20       0       0       0       0       0       0       0       0       0       0       0       0       0       0       0       0       0       0       0
     1    46     5      25       1      20       0       0       0       0       0       0       0       0       0       0       0       0       0       0       0       0       0       0       0       0       0       0       0       0
     1    46     6      50       1      20       0       0       0       0       0       0       0       0       0       0       0       0       0       0       0       0       0       0       0       0       0       0       0       0       0       0       0       0       0       0       0       0       0       0       0       0       0       0       0       0       0       0       0       0       0       0       0       0       0
     1    46     7     100       1      20       0       0       0       0       0       0       0       0       0       0       0       0       0       0       0       0       0       0       0       0       0       0       0       0       0       0       0       0       0       0       0       0       0       0       0       0       0       0       0       0       0       0       0       0       0       0       0       0       0       0       0       0       0       0       0       0       0       0       0       0       0       0       0       0       0       0       0       0       0       0       0       0       0       0       0       0       0       0       0       0       0       0       0       0       0       0       0       0       0       0       0       0       0       0       0       0       0       0       0
     1    47     1       2       1      20       0
     1    47     2       5       1      20       0       0       0       0
     1    47     3      10       1      20       0       0       0       0       0       0       0       0       0
     1    47     4      20       1      20       0       0       0       0       0       0       0       0       0       0       0       0       0       0       0       0       0       0       0
     1    47     5      25       1      20       0       0       0       0       0       0       0       0       0       0       0       0       0       0       0       0       0       0       0       0       0       0       0       0
     1    47     6      50       1      20       0       0       0       0       0       0       0       0       0       0       0       0       0       0       0       0       0       0       0       0       0       0       0       0       0       0       0       0       0       0       0       0       0       0       0       0       0       0       0       0       0       0       0       0       0       0       0       0       0
     1    47     7     100       1      20       0       0       0       0       0       0       0       0       0       0       0       0       0       0       0       0       0       0       0       0       0       0       0       0       0       0       0       0       0       0       0       0       0       0       0       0       0       0       0       0       0       0       0       0       0       0       0       0       0       0       0       0       0       0       0       0       0       0       0       0       0       0       0       0       0       0       0       0       0       0       0       0       0       0       0       0       0       0       0       0       0       0       0       0       0       0       0       0       0       0       0       0       0       0       0       0       0       0       0
     1    48     1       2       1      20       0
     1    48     2       5       1      20       0       0       0       0
     1    48     3      10       1      20       0       0       0       0       0       0       0       0       0
     1    48     4      20       1      20       0       0       0       0       0       0       0       0       0       0       0       0       0       0       0       0       0       0       0
     1    48     5      25       1      20       0       0       0       0       0       0       0       0       0       0       0       0       0       0       0       0       0       0       0       0       0       0       0       0
     1    48     6      50       1      20       0       0       0       0       0       0       0       0       0       0       0       0       0       0       0       0       0       0       0       0       0       0       0       0       0       0       0       0       0       0       0       0       0       0       0       0       0       0       0       0       0       0       0       0       0       0       0       0       0
     1    48     7     100       1      20       0       0       0       0       0       0       0       0       0       0       0       0       0       0       0       0       0       0       0       0       0       0       0       0       0       0       0       0       0       0       0       0       0       0       0       0       0       0       0       0       0       0       0       0       0       0       0       0       0       0       0       0       0       0       0       0       0       0       0       0       0       0       0       0       0       0       0       0       0       0       0       0       0       0       0       0       0       0       0       0       0       0       0       0       0       0       0       0       0       0       0       0       0       0       0       0       0       0       0
     1    49     1       2       1      20       0
     1    49     2       5       1      20       0       0       0       0
     1    49     3      10       1      20       0       0       0       0       0       0       0       0       0
     1    49     4      20       1      20       0       0       0       0       0       0       0       0       0       0       0       0       0       0       0       0       0       0       0
     1    49     5      25       1      20       0       0       0       0       0       0       0       0       0       0       0       0       0       0       0       0       0       0       0       0       0       0       0       0
     1    49     6      50       1      20       0       0       0       0       0       0       0       0       0       0       0       0       0       0       0       0       0       0       0       0       0       0       0       0       0       0       0       0       0       0       0       0       0       0       0       0       0       0       0       0       0       0       0       0       0       0       0       0       0
     1    49     7     100       1      20       0       0       0       0       0       0       0       0       0       0       0       0       0       0       0       0       0       0       0       0       0       0       0       0       0       0       0       0       0       0       0       0       0       0       0       0       0       0       0       0       0       0       0       0       0       0       0       0       0       0       0       0       0       0       0       0       0       0       0       0       0       0       0       0       0       0       0       0       0       0       0       0       0       0       0       0       0       0       0       0       0       0       0       0       0       0       0       0       0       0       0       0       0       0       0       0       0       0       0
     1    50     1       2       1      20       0
     1    50     2       5       1      20       0       0       0       0
     1    50     3      10       1      20       0       0       0       0       0       0       0       0       0
     1    50     4      20       1      20       0       0       0       0       0       0       0       0       0       0       0       0       0       0       0       0       0       0       0
     1    50     5      25       1      20       0       0       0       0       0       0       0       0       0       0       0       0       0       0       0       0       0       0       0       0       0       0       0       0
     1    50     6      50       1      20       0       0       0       0       0       0       0       0       0       0       0       0       0       0       0       0       0       0       0       0       0       0       0       0       0       0       0       0       0       0       0       0       0       0       0       0       0       0       0       0       0       0       0       0       0       0       0       0       0
     1    50     7     100       1      20       0       0       0       0       0       0       0       0       0       0       0       0       0       0       0       0       0       0       0       0       0       0       0       0       0       0       0       0       0       0       0       0       0       0       0       0       0       0       0       0       0       0       0       0       0       0       0       0       0       0       0       0       0       0       0       0       0       0       0       0       0       0       0       0       0       0       0       0       0       0       0       0       0       0       0       0       0       0       0       0       0       0       0       0       0       0       0       0       0       0       0       0       0       0       0       0       0       0       0
     1    51     1       2       1      20       0
     1    51     2       5       1      20       0       0       0       0
     1    51     3      10       1      20       0       0       0       0       0       0       0       0       0
     1    51     4      20       1      20       0       0       0       0       0       0       0       0       0       0       0       0       0       0       0       0       0       0       0
     1    51     5      25       1      20       0       0       0       0       0       0       0       0       0       0       0       0       0       0       0       0       0       0       0       0       0       0       0       0
     1    51     6      50       1      20       0       0       0       0       0       0       0       0       0       0       0       0       0       0       0       0       0       0       0       0       0       0       0       0       0       0       0       0       0       0       0       0       0       0       0       0       0       0       0       0       0       0       0       0       0       0       0       0       0
     1    51     7     100       1      20       0       0       0       0       0       0       0       0       0       0       0       0       0       0       0       0       0       0       0       0       0       0       0       0       0       0       0       0       0       0       0       0       0       0       0       0       0       0       0       0       0       0       0       0       0       0       0       0       0       0       0       0       0       0       0       0       0       0       0       0       0       0       0       0       0       0       0       0       0       0       0       0       0       0       0       0       0       0       0       0       0       0       0       0       0       0       0       0       0       0       0       0       0       0       0       0       0       0       0
     1    52     1       2       1      20       0
     1    52     2       5       1      20       0       0       0       0
     1    52     3      10       1      20       0       0       0       0       0       0       0       0       0
     1    52     4      20       1      20       0       0       0       0       0       0       0       0       0       0       0       0       0       0       0       0       0       0       0
     1    52     5      25       1      20       0       0       0       0       0       0       0       0       0       0       0       0       0       0       0       0       0       0       0       0       0       0       0       0
     1    52     6      50       1      20       0       0       0       0       0       0       0       0       0       0       0       0       0       0       0       0       0       0       0       0       0       0       0       0       0       0       0       0       0       0       0       0       0       0       0       0       0       0       0       0       0       0       0       0       0       0       0       0       0
     1    52     7     100       1      20       0       0       0       0       0       0       0       0       0       0       0       0       0       0       0       0       0       0       0       0       0       0       0       0       0       0       0       0       0       0       0       0       0       0       0       0       0       0       0       0       0       0       0       0       0       0       0       0       0       0       0       0       0       0       0       0       0       0       0       0       0       0       0       0       0       0       0       0       0       0       0       0       0       0       0       0       0       0       0       0       0       0       0       0       0       0       0       0       0       0       0       0       0       0       0       0       0       0       0
     1    53     1       2       1      20       0
     1    53     2       5       1      20       0       0       0       0
     1    53     3      10       1      20       0       0       0       0       0       0       0       0       0
     1    53     4      20       1      20       0       0       0       0       0       0       0       0       0       0       0       0       0       0       0       0       0       0       0
     1    53     5      25       1      20       0       0       0       0       0       0       0       0       0       0       0       0       0       0       0       0       0       0       0       0       0       0       0       0
     1    53     6      50       1      20       0       0       0       0       0       0       0       0       0       0       0       0       0       0       0       0       0       0       0       0       0       0       0       0       0       0       0       0       0       0       0       0       0       0       0       0       0       0       0       0       0       0       0       0       0       0       0       0       0
     1    53     7     100       1      20       0       0       0       0       0       0       0       0       0       0       0       0       0       0       0       0       0       0       0       0       0       0       0       0       0       0       0       0       0       0       0       0       0       0       0       0       0       0       0       0       0       0       0       0       0       0       0       0       0       0       0       0       0       0       0       0       0       0       0       0       0       0       0       0       0       0       0       0       0       0       0       0       0       0       0       0       0       0       0       0       0       0       0       0       0       0       0       0       0       0       0       0       0       0       0       0       0       0       0
     1    54     1       2       1      20       0
     1    54     2       5       1      20       0       0       0       0
     1    54     3      10       1      20       0       0       0       0       0       0       0       0       0
     1    54     4      20       1      20       0       0       0       0       0       0       0       0       0       0       0       0       0       0       0       0       0       0       0
     1    54     5      25       1      20       0       0       0       0       0       0       0       0       0       0       0       0       0       0       0       0       0       0       0       0       0       0       0       0
     1    54     6      50       1      20       0       0       0       0       0       0       0       0       0       0       0       0       0       0       0       0       0       0       0       0       0       0       0       0       0       0       0       0       0       0       0       0       0       0       0       0       0       0       0       0       0       0       0       0       0       0       0       0       0
     1    54     7     100       1      20       0       0       0       0       0       0       0       0       0       0       0       0       0       0       0       0       0       0       0       0       0       0       0       0       0       0       0       0       0       0       0       0       0       0       0       0       0       0       0       0       0       0       0       0       0       0       0       0       0       0       0       0       0       0       0       0       0       0       0       0       0       0       0       0       0       0       0       0       0       0       0       0       0       0       0       0       0       0       0       0       0       0       0       0       0       0       0       0       0       0       0       0       0       0       0       0       0       0       0
     1    55     1       2       1      20       0
     1    55     2       5       1      20       0       0       0       0
     1    55     3      10       1      20       0       0       0       0       0       0       0       0       0
     1    55     4      20       1      20       0       0       0       0       0       0       0       0       0       0       0       0       0       0       0       0       0       0       0
     1    55     5      25       1      20       0       0       0       0       0       0       0       0       0       0       0       0       0       0       0       0       0       0       0       0       0       0       0       0
     1    55     6      50       1      20       0       0       0       0       0       0       0       0       0       0       0       0       0       0       0       0       0       0       0       0       0       0       0       0       0       0       0       0       0       0       0       0       0       0       0       0       0       0       0       0       0       0       0       0       0       0       0       0       0
     1    55     7     100       1      20       0       0       0       0       0       0       0       0       0       0       0       0       0       0       0       0       0       0       0       0       0       0       0       0       0       0       0       0       0       0       0       0       0       0       0       0       0       0       0       0       0       0       0       0       0       0       0       0       0       0       0       0       0       0       0       0       0       0       0       0       0       0       0       0       0       0       0       0       0       0       0       0       0       0       0       0       0       0       0       0       0       0       0       0       0       0       0       0       0       0       0       0       0       0       0       0       0       0       0
     1    56     1       2       1      20       0
     1    56     2       5       1      20       0       0       0       0
     1    56     3      10       1      20       0       0       0       0       0       0       0       0       0
     1    56     4      20       1      20       0       0       0       0       0       0       0       0       0       0       0       0       0       0       0       0       0       0       0
     1    56     5      25       1      20       0       0       0       0       0       0       0       0       0       0       0       0       0       0       0       0       0       0       0       0       0       0       0       0
     1    56     6      50       1      20       0       0       0       0       0       0       0       0       0       0       0       0       0       0       0       0       0       0       0       0       0       0       0       0       0       0       0       0       0       0       0       0       0       0       0       0       0       0       0       0       0       0       0       0       0       0       0       0       0
     1    56     7     100       1      20       0       0       0       0       0       0       0       0       0       0       0       0       0       0       0       0       0       0       0       0       0       0       0       0       0       0       0       0       0       0       0       0       0       0       0       0       0       0       0       0       0       0       0       0       0       0       0       0       0       0       0       0       0       0       0       0       0       0       0       0       0       0       0       0       0       0       0       0       0       0       0       0       0       0       0       0       0       0       0       0       0       0       0       0       0       0       0       0       0       0       0       0       0       0       0       0       0       0       0
     1    57     1       2       1      20       0
     1    57     2       5       1      20       0       0       0       0
     1    57     3      10       1      20       0       0       0       0       0       0       0       0       0
     1    57     4      20       1      20       0       0       0       0       0       0       0       0       0       0       0       0       0       0       0       0       0       0       0
     1    57     5      25       1      20       0       0       0       0       0       0       0       0       0       0       0       0       0       0       0       0       0       0       0       0       0       0       0       0
     1    57     6      50       1      20       0       0       0       0       0       0       0       0       0       0       0       0       0       0       0       0       0       0       0       0       0       0       0       0       0       0       0       0       0       0       0       0       0       0       0       0       0       0       0       0       0       0       0       0       0       0       0       0       0
     1    57     7     100       1      20       0       0       0       0       0       0       0       0       0       0       0       0       0       0       0       0       0       0       0       0       0       0       0       0       0       0       0       0       0       0       0       0       0       0       0       0       0       0       0       0       0       0       0       0       0       0       0       0       0       0       0       0       0       0       0       0       0       0       0       0       0       0       0       0       0       0       0       0       0       0       0       0       0       0       0       0       0       0       0       0       0       0       0       0       0       0       0       0       0       0       0       0       0       0       0       0       0       0       0
     1    58     1       2       1      20       0
     1    58     2       5       1      20       0       0       0       0
     1    58     3      10       1      20       0       0       0       0       0       0       0       0       0
     1    58     4      20       1      20       0       0       0       0       0       0       0       0       0       0       0       0       0       0       0       0       0       0       0
     1    58     5      25       1      20       0       0       0       0       0       0       0       0       0       0       0       0       0       0       0       0       0       0       0       0       0       0       0       0
     1    58     6      50       1      20       0       0       0       0       0       0       0       0       0       0       0       0       0       0       0       0       0       0       0       0       0       0       0       0       0       0       0       0       0       0       0       0       0       0       0       0       0       0       0       0       0       0       0       0       0       0       0       0       0
     1    58     7     100       1      20       0       0       0       0       0       0       0       0       0       0       0       0       0       0       0       0       0       0       0       0       0       0       0       0       0       0       0       0       0       0       0       0       0       0       0       0       0       0       0       0       0       0       0       0       0       0       0       0       0       0       0       0       0       0       0       0       0       0       0       0       0       0       0       0       0       0       0       0       0       0       0       0       0       0       0       0       0       0       0       0       0       0       0       0       0       0       0       0       0       0       0       0       0       0       0       0       0       0       0
     1    59     1       2       1      20       0
     1    59     2       5       1      20       0       0       0       0
     1    59     3      10       1      20       0       0       0       0       0       0       0       0       0
     1    59     4      20       1      20       0       0       0       0       0       0       0       0       0       0       0       0       0       0       0       0       0       0       0
     1    59     5      25       1      20       0       0       0       0       0       0       0       0       0       0       0       0       0       0       0       0       0       0       0       0       0       0       0       0
     1    59     6      50       1      20       0       0       0       0       0       0       0       0       0       0       0       0       0       0       0       0       0       0       0       0       0       0       0       0       0       0       0       0       0       0       0       0       0       0       0       0       0       0       0       0       0       0       0       0       0       0       0       0       0
     1    59     7     100       1      20       0       0       0       0       0       0       0       0       0       0       0       0       0       0       0       0       0       0       0       0       0       0       0       0       0       0       0       0       0       0       0       0       0       0       0       0       0       0       0       0       0       0       0       0       0       0       0       0       0       0       0       0       0       0       0       0       0       0       0       0       0       0       0       0       0       0       0       0       0       0       0       0       0       0       0       0       0       0       0       0       0       0       0       0       0       0       0       0       0       0       0       0       0       0       0       0       0       0       0
     1    60     1       2       1      20       0
     1    60     2       5       1      20       0       0       0       0
     1    60     3      10       1      20       0       0       0       0       0       0       0       0       0
     1    60     4      20       1      20       0       0       0       0       0       0       0       0       0       0       0       0       0       0       0       0       0       0       0
     1    60     5      25       1      20       0       0       0       0       0       0       0       0       0       0       0       0       0       0       0       0       0       0       0       0       0       0       0       0
     1    60     6      50       1      20       0       0       0       0       0       0       0       0       0       0       0       0       0       0       0       0       0       0       0       0       0       0       0       0       0       0       0       0       0       0       0       0       0       0       0       0       0       0       0       0       0       0       0       0       0       0       0       0       0
     1    60     7     100       1      20       0       0       0       0       0       0       0       0       0       0       0       0       0       0       0       0       0       0       0       0       0       0       0       0       0       0       0       0       0       0       0       0       0       0       0       0       0       0       0       0       0       0       0       0       0       0       0       0       0       0       0       0       0       0       0       0       0       0       0       0       0       0       0       0       0       0       0       0       0       0       0       0       0       0       0       0       0       0       0       0       0       0       0       0       0       0       0       0       0       0       0       0       0       0       0       0       0       0       0
     1    61     1       2       1      20       0
     1    61     2       5       1      20       0       0       0       0
     1    61     3      10       1      20       0       0       0       0       0       0       0       0       0
     1    61     4      20       1      20       0       0       0       0       0       0       0       0       0       0       0       0       0       0       0       0       0       0       0
     1    61     5      25       1      20       0       0       0       0       0       0       0       0       0       0       0       0       0       0       0       0       0       0       0       0       0       0       0       0
     1    61     6      50       1      20       0       0       0       0       0       0       0       0       0       0       0       0       0       0       0       0       0       0       0       0       0       0       0       0       0       0       0       0       0       0       0       0       0       0       0       0       0       0       0       0       0       0       0       0       0       0       0       0       0
     1    61     7     100       1      20       0       0       0       0       0       0       0       0       0       0       0       0       0       0       0       0       0       0       0       0       0       0       0       0       0       0       0       0       0       0       0       0       0       0       0       0       0       0       0       0       0       0       0       0       0       0       0       0       0       0       0       0       0       0       0       0       0       0       0       0       0       0       0       0       0       0       0       0       0       0       0       0       0       0       0       0       0       0       0       0       0       0       0       0       0       0       0       0       0       0       0       0       0       0       0       0       0       0       0
     1    62     1       2       1      20       0
     1    62     2       5       1      20       0       0       0       0
     1    62     3      10       1      20       0       0       0       0       0       0       0       0       0
     1    62     4      20       1      20       0       0       0       0       0       0       0       0       0       0       0       0       0       0       0       0       0       0       0
     1    62     5      25       1      20       0       0       0       0       0       0       0       0       0       0       0       0       0       0       0       0       0       0       0       0       0       0       0       0
     1    62     6      50       1      20       0       0       0       0       0       0       0       0       0       0       0       0       0       0       0       0       0       0       0       0       0       0       0       0       0       0       0       0       0       0       0       0       0       0       0       0       0       0       0       0       0       0       0       0       0       0       0       0       0
     1    62     7     100       1      20       0       0       0       0       0       0       0       0       0       0       0       0       0       0       0       0       0       0       0       0       0       0       0       0       0       0       0       0       0       0       0       0       0       0       0       0       0       0       0       0       0       0       0       0       0       0       0       0       0       0       0       0       0       0       0       0       0       0       0       0       0       0       0       0       0       0       0       0       0       0       0       0       0       0       0       0       0       0       0       0       0       0       0       0       0       0       0       0       0       0       0       0       0       0       0       0       0       0       0
     1    63     1       2       1      20       0
     1    63     2       5       1      20       0       0       0       0
     1    63     3      10       1      20       0       0       0       0       0       0       0       0       0
     1    63     4      20       1      20       0       0       0       0       0       0       0       0       0       0       0       0       0       0       0       0       0       0       0
     1    63     5      25       1      20       0       0       0       0       0       0       0       0       0       0       0       0       0       0       0       0       0       0       0       0       0       0       0       0
     1    63     6      50       1      20       0       0       0       0       0       0       0       0       0       0       0       0       0       0       0       0       0       0       0       0       0       0       0       0       0       0       0       0       0       0       0       0       0       0       0       0       0       0       0       0       0       0       0       0       0       0       0       0       0
     1    63     7     100       1      20       0       0       0       0       0       0       0       0       0       0       0       0       0       0       0       0       0       0       0       0       0       0       0       0       0       0       0       0       0       0       0       0       0       0       0       0       0       0       0       0       0       0       0       0       0       0       0       0       0       0       0       0       0       0       0       0       0       0       0       0       0       0       0       0       0       0       0       0       0       0       0       0       0       0       0       0       0       0       0       0       0       0       0       0       0       0       0       0       0       0       0       0       0       0       0       0       0       0       0
     1    64     1       2       1      20       0
     1    64     2       5       1      20       0       0       0       0
     1    64     3      10       1      20       0       0       0       0       0       0       0       0       0
     1    64     4      20       1      20       0       0       0       0       0       0       0       0       0       0       0       0       0       0       0       0       0       0       0
     1    64     5      25       1      20       0       0       0       0       0       0       0       0       0       0       0       0       0       0       0       0       0       0       0       0       0       0       0       0
     1    64     6      50       1      20       0       0       0       0       0       0       0       0       0       0       0       0       0       0       0       0       0       0       0       0       0       0       0       0       0       0       0       0       0       0       0       0       0       0       0       0       0       0       0       0       0       0       0       0       0       0       0       0       0
     1    64     7     100       1      20       0       0       0       0       0       0       0       0       0       0       0       0       0       0       0       0       0       0       0       0       0       0       0       0       0       0       0       0       0       0       0       0       0       0       0       0       0       0       0       0       0       0       0       0       0       0       0       0       0       0       0       0       0       0       0       0       0       0       0       0       0       0       0       0       0       0       0       0       0       0       0       0       0       0       0       0       0       0       0       0       0       0       0       0       0       0       0       0       0       0       0       0       0       0       0       0       0       0       0
     1    65     1       2       1      20       0
     1    65     2       5       1      20       0       0       0       0
     1    65     3      10       1      20       0       0       0       0       0       0       0       0       0
     1    65     4      20       1      20       0       0       0       0       0       0       0       0       0       0       0       0       0       0       0       0       0       0       0
     1    65     5      25       1      20       0       0       0       0       0       0       0       0       0       0       0       0       0       0       0       0       0       0       0       0       0       0       0       0
     1    65     6      50       1      20       0       0       0       0       0       0       0       0       0       0       0       0       0       0       0       0       0       0       0       0       0       0       0       0       0       0       0       0       0       0       0       0       0       0       0       0       0       0       0       0       0       0       0       0       0       0       0       0       0
     1    65     7     100       1      20       0       0       0       0       0       0       0       0       0       0       0       0       0       0       0       0       0       0       0       0       0       0       0       0       0       0       0       0       0       0       0       0       0       0       0       0       0       0       0       0       0       0       0       0       0       0       0       0       0       0       0       0       0       0       0       0       0       0       0       0       0       0       0       0       0       0       0       0       0       0       0       0       0       0       0       0       0       0       0       0       0       0       0       0       0       0       0       0       0       0       0       0       0       0       0       0       0       0       0
     1    66     1       2       1      20       0
     1    66     2       5       1      20       0       0       0       0
     1    66     3      10       1      20       0       0       0       0       0       0       0       0       0
     1    66     4      20       1      20       0       0       0       0       0       0       0       0       0       0       0       0       0       0       0       0       0       0       0
     1    66     5      25       1      20       0       0       0       0       0       0       0       0       0       0       0       0       0       0       0       0       0       0       0       0       0       0       0       0
     1    66     6      50       1      20       0       0       0       0       0       0       0       0       0       0       0       0       0       0       0       0       0       0       0       0       0       0       0       0       0       0       0       0       0       0       0       0       0       0       0       0       0       0       0       0       0       0       0       0       0       0       0       0       0
     1    66     7     100       1      20       0       0       0       0       0       0       0       0       0       0       0       0       0       0       0       0       0       0       0       0       0       0       0       0       0       0       0       0       0       0       0       0       0       0       0       0       0       0       0       0       0       0       0       0       0       0       0       0       0       0       0       0       0       0       0       0       0       0       0       0       0       0       0       0       0       0       0       0       0       0       0       0       0       0       0       0       0       0       0       0       0       0       0       0       0       0       0       0       0       0       0       0       0       0       0       0       0       0       0
     1    67     1       2       1      20       0
     1    67     2       5       1      20       0       0       0       0
     1    67     3      10       1      20       0       0       0       0       0       0       0       0       0
     1    67     4      20       1      20       0       0       0       0       0       0       0       0       0       0       0       0       0       0       0       0       0       0       0
     1    67     5      25       1      20       0       0       0       0       0       0       0       0       0       0       0       0       0       0       0       0       0       0       0       0       0       0       0       0
     1    67     6      50       1      20       0       0       0       0       0       0       0       0       0       0       0       0       0       0       0       0       0       0       0       0       0       0       0       0       0       0       0       0       0       0       0       0       0       0       0       0       0       0       0       0       0       0       0       0       0       0       0       0       0
     1    67     7     100       1      20       0       0       0       0       0       0       0       0       0       0       0       0       0       0       0       0       0       0       0       0       0       0       0       0       0       0       0       0       0       0       0       0       0       0       0       0       0       0       0       0       0       0       0       0       0       0       0       0       0       0       0       0       0       0       0       0       0       0       0       0       0       0       0       0       0       0       0       0       0       0       0       0       0       0       0       0       0       0       0       0       0       0       0       0       0       0       0       0       0       0       0       0       0       0       0       0       0       0       0
     1    68     1       2       1      20       0
     1    68     2       5       1      20       0       0       0       0
     1    68     3      10       1      20       0       0       0       0       0       0       0       0       0
     1    68     4      20       1      20       0       0       0       0       0       0       0       0       0       0       0       0       0       0       0       0       0       0       0
     1    68     5      25       1      20       0       0       0       0       0       0       0       0       0       0       0       0       0       0       0       0       0       0       0       0       0       0       0       0
     1    68     6      50       1      20       0       0       0       0       0       0       0       0       0       0       0       0       0       0       0       0       0       0       0       0       0       0       0       0       0       0       0       0       0       0       0       0       0       0       0       0       0       0       0       0       0       0       0       0       0       0       0       0       0
     1    68     7     100       1      20       0       0       0       0       0       0       0       0       0       0       0       0       0       0       0       0       0       0       0       0       0       0       0       0       0       0       0       0       0       0       0       0       0       0       0       0       0       0       0       0       0       0       0       0       0       0       0       0       0       0       0       0       0       0       0       0       0       0       0       0       0       0       0       0       0       0       0       0       0       0       0       0       0       0       0       0       0       0       0       0       0       0       0       0       0       0       0       0       0       0       0       0       0       0       0       0       0       0       0
     1    69     1       2       1      20       0
     1    69     2       5       1      20       0       0       0       0
     1    69     3      10       1      20       0       0       0       0       0       0       0       0       0
     1    69     4      20       1      20       0       0       0       0       0       0       0       0       0       0       0       0       0       0       0       0       0       0       0
     1    69     5      25       1      20       0       0       0       0       0       0       0       0       0       0       0       0       0       0       0       0       0       0       0       0       0       0       0       0
     1    69     6      50       1      20       0       0       0       0       0       0       0       0       0       0       0       0       0       0       0       0       0       0       0       0       0       0       0       0       0       0       0       0       0       0       0       0       0       0       0       0       0       0       0       0       0       0       0       0       0       0       0       0       0
     1    69     7     100       1      20       0       0       0       0       0       0       0       0       0       0       0       0       0       0       0       0       0       0       0       0       0       0       0       0       0       0       0       0       0       0       0       0       0       0       0       0       0       0       0       0       0       0       0       0       0       0       0       0       0       0       0       0       0       0       0       0       0       0       0       0       0       0       0       0       0       0       0       0       0       0       0       0       0       0       0       0       0       0       0       0       0       0       0       0       0       0       0       0       0       0       0       0       0       0       0       0       0       0       0
     1    70     1       2       1      20       0
     1    70     2       5       1      20       0       0       0       0
     1    70     3      10       1      20       0       0       0       0       0       0       0       0       0
     1    70     4      20       1      20       0       0       0       0       0       0       0       0       0       0       0       0       0       0       0       0       0       0       0
     1    70     5      25       1      20       0       0       0       0       0       0       0       0       0       0       0       0       0       0       0       0       0       0       0       0       0       0       0       0
     1    70     6      50       1      20       0       0       0       0       0       0       0       0       0       0       0       0       0       0       0       0       0       0       0       0       0       0       0       0       0       0       0       0       0       0       0       0       0       0       0       0       0       0       0       0       0       0       0       0       0       0       0       0       0
     1    70     7     100       1      20       0       0       0       0       0       0       0       0       0       0       0       0       0       0       0       0       0       0       0       0       0       0       0       0       0       0       0       0       0       0       0       0       0       0       0       0       0       0       0       0       0       0       0       0       0       0       0       0       0       0       0       0       0       0       0       0       0       0       0       0       0       0       0       0       0       0       0       0       0       0       0       0       0       0       0       0       0       0       0       0       0       0       0       0       0       0       0       0       0       0       0       0       0       0       0       0       0       0       0
     1    71     1       2       1      20       0
     1    71     2       5       1      20       0       0       0       0
     1    71     3      10       1      20       0       0       0       0       0       0       0       0       0
     1    71     4      20       1      20       0       0       0       0       0       0       0       0       0       0       0       0       0       0       0       0       0       0       0
     1    71     5      25       1      20       0       0       0       0       0       0       0       0       0       0       0       0       0       0       0       0       0       0       0       0       0       0       0       0
     1    71     6      50       1      20       0       0       0       0       0       0       0       0       0       0       0       0       0       0       0       0       0       0       0       0       0       0       0       0       0       0       0       0       0       0       0       0       0       0       0       0       0       0       0       0       0       0       0       0       0       0       0       0       0
     1    71     7     100       1      20       0       0       0       0       0       0       0       0       0       0       0       0       0       0       0       0       0       0       0       0       0       0       0       0       0       0       0       0       0       0       0       0       0       0       0       0       0       0       0       0       0       0       0       0       0       0       0       0       0       0       0       0       0       0       0       0       0       0       0       0       0       0       0       0       0       0       0       0       0       0       0       0       0       0       0       0       0       0       0       0       0       0       0       0       0       0       0       0       0       0       0       0       0       0       0       0       0       0       0
     1    72     1       2       1      20       0
     1    72     2       5       1      20       0       0       0       0
     1    72     3      10       1      20       0       0       0       0       0       0       0       0       0
     1    72     4      20       1      20       0       0       0       0       0       0       0       0       0       0       0       0       0       0       0       0       0       0       0
     1    72     5      25       1      20       0       0       0       0       0       0       0       0       0       0       0       0       0       0       0       0       0       0       0       0       0       0       0       0
     1    72     6      50       1      20       0       0       0       0       0       0       0       0       0       0       0       0       0       0       0       0       0       0       0       0       0       0       0       0       0       0       0       0       0       0       0       0       0       0       0       0       0       0       0       0       0       0       0       0       0       0       0       0       0
     1    72     7     100       1      20       0       0       0       0       0       0       0       0       0       0       0       0       0       0       0       0       0       0       0       0       0       0       0       0       0       0       0       0       0       0       0       0       0       0       0       0       0       0       0       0       0       0       0       0       0       0       0       0       0       0       0       0       0       0       0       0       0       0       0       0       0       0       0       0       0       0       0       0       0       0       0       0       0       0       0       0       0       0       0       0       0       0       0       0       0       0       0       0       0       0       0       0       0       0       0       0       0       0       0
     1    73     1       2       1      20       0
     1    73     2       5       1      20       0       0       0       0
     1    73     3      10       1      20       0       0       0       0       0       0       0       0       0
     1    73     4      20       1      20       0       0       0       0       0       0       0       0       0       0       0       0       0       0       0       0       0       0       0
     1    73     5      25       1      20       0       0       0       0       0       0       0       0       0       0       0       0       0       0       0       0       0       0       0       0       0       0       0       0
     1    73     6      50       1      20       0       0       0       0       0       0       0       0       0       0       0       0       0       0       0       0       0       0       0       0       0       0       0       0       0       0       0       0       0       0       0       0       0       0       0       0       0       0       0       0       0       0       0       0       0       0       0       0       0
     1    73     7     100       1      20       0       0       0       0       0       0       0       0       0       0       0       0       0       0       0       0       0       0       0       0       0       0       0       0       0       0       0       0       0       0       0       0       0       0       0       0       0       0       0       0       0       0       0       0       0       0       0       0       0       0       0       0       0       0       0       0       0       0       0       0       0       0       0       0       0       0       0       0       0       0       0       0       0       0       0       0       0       0       0       0       0       0       0       0       0       0       0       0       0       0       0       0       0       0       0       0       0       0       0
     1    74     1       2       1      20       0
     1    74     2       5       1      20       0       0       0       0
     1    74     3      10       1      20       0       0       0       0       0       0       0       0       0
     1    74     4      20       1      20       0       0       0       0       0       0       0       0       0       0       0       0       0       0       0       0       0       0       0
     1    74     5      25       1      20       0       0       0       0       0       0       0       0       0       0       0       0       0       0       0       0       0       0       0       0       0       0       0       0
     1    74     6      50       1      20       0       0       0       0       0       0       0       0       0       0       0       0       0       0       0       0       0       0       0       0       0       0       0       0       0       0       0       0       0       0       0       0       0       0       0       0       0       0       0       0       0       0       0       0       0       0       0       0       0
     1    74     7     100       1      20       0       0       0       0       0       0       0       0       0       0       0       0       0       0       0       0       0       0       0       0       0       0       0       0       0       0       0       0       0       0       0       0       0       0       0       0       0       0       0       0       0       0       0       0       0       0       0       0       0       0       0       0       0       0       0       0       0       0       0       0       0       0       0       0       0       0       0       0       0       0       0       0       0       0       0       0       0       0       0       0       0       0       0       0       0       0       0       0       0       0       0       0       0       0       0       0       0       0       0
     1    75     1       2       1      20       0
     1    75     2       5       1      20       0       0       0       0
     1    75     3      10       1      20       0       0       0       0       0       0       0       0       0
     1    75     4      20       1      20       0       0       0       0       0       0       0       0       0       0       0       0       0       0       0       0       0       0       0
     1    75     5      25       1      20       0       0       0       0       0       0       0       0       0       0       0       0       0       0       0       0       0       0       0       0       0       0       0       0
     1    75     6      50       1      20       0       0       0       0       0       0       0       0       0       0       0       0       0       0       0       0       0       0       0       0       0       0       0       0       0       0       0       0       0       0       0       0       0       0       0       0       0       0       0       0       0       0       0       0       0       0       0       0       0
     1    75     7     100       1      20       0       0       0       0       0       0       0       0       0       0       0       0       0       0       0       0       0       0       0       0       0       0       0       0       0       0       0       0       0       0       0       0       0       0       0       0       0       0       0       0       0       0       0       0       0       0       0       0       0       0       0       0       0       0       0       0       0       0       0       0       0       0       0       0       0       0       0       0       0       0       0       0       0       0       0       0       0       0       0       0       0       0       0       0       0       0       0       0       0       0       0       0       0       0       0       0       0       0       0
     1    76     1       2       1      20       0
     1    76     2       5       1      20       0       0       0       0
     1    76     3      10       1      20       0       0       0       0       0       0       0       0       0
     1    76     4      20       1      20       0       0       0       0       0       0       0       0       0       0       0       0       0       0       0       0       0       0       0
     1    76     5      25       1      20       0       0       0       0       0       0       0       0       0       0       0       0       0       0       0       0       0       0       0       0       0       0       0       0
     1    76     6      50       1      20       0       0       0       0       0       0       0       0       0       0       0       0       0       0       0       0       0       0       0       0       0       0       0       0       0       0       0       0       0       0       0       0       0       0       0       0       0       0       0       0       0       0       0       0       0       0       0       0       0
     1    76     7     100       1      20       0       0       0       0       0       0       0       0       0       0       0       0       0       0       0       0       0       0       0       0       0       0       0       0       0       0       0       0       0       0       0       0       0       0       0       0       0       0       0       0       0       0       0       0       0       0       0       0       0       0       0       0       0       0       0       0       0       0       0       0       0       0       0       0       0       0       0       0       0       0       0       0       0       0       0       0       0       0       0       0       0       0       0       0       0       0       0       0       0       0       0       0       0       0       0       0       0       0       0
     1    77     1       2       1      20       0
     1    77     2       5       1      20       0       0       0       0
     1    77     3      10       1      20       0       0       0       0       0       0       0       0       0
     1    77     4      20       1      20       0       0       0       0       0       0       0       0       0       0       0       0       0       0       0       0       0       0       0
     1    77     5      25       1      20       0       0       0       0       0       0       0       0       0       0       0       0       0       0       0       0       0       0       0       0       0       0       0       0
     1    77     6      50       1      20       0       0       0       0       0       0       0       0       0       0       0       0       0       0       0       0       0       0       0       0       0       0       0       0       0       0       0       0       0       0       0       0       0       0       0       0       0       0       0       0       0       0       0       0       0       0       0       0       0
     1    77     7     100       1      20       0       0       0       0       0       0       0       0       0       0       0       0       0       0       0       0       0       0       0       0       0       0       0       0       0       0       0       0       0       0       0       0       0       0       0       0       0       0       0       0       0       0       0       0       0       0       0       0       0       0       0       0       0       0       0       0       0       0       0       0       0       0       0       0       0       0       0       0       0       0       0       0       0       0       0       0       0       0       0       0       0       0       0       0       0       0       0       0       0       0       0       0       0       0       0       0       0       0       0
     1    78     1       2       1      20       0
     1    78     2       5       1      20       0       0       0       0
     1    78     3      10       1      20       0       0       0       0       0       0       0       0       0
     1    78     4      20       1      20       0       0       0       0       0       0       0       0       0       0       0       0       0       0       0       0       0       0       0
     1    78     5      25       1      20       0       0       0       0       0       0       0       0       0       0       0       0       0       0       0       0       0       0       0       0       0       0       0       0
     1    78     6      50       1      20       0       0       0       0       0       0       0       0       0       0       0       0       0       0       0       0       0       0       0       0       0       0       0       0       0       0       0       0       0       0       0       0       0       0       0       0       0       0       0       0       0       0       0       0       0       0       0       0       0
     1    78     7     100       1      20       0       0       0       0       0       0       0       0       0       0       0       0       0       0       0       0       0       0       0       0       0       0       0       0       0       0       0       0       0       0       0       0       0       0       0       0       0       0       0       0       0       0       0       0       0       0       0       0       0       0       0       0       0       0       0       0       0       0       0       0       0       0       0       0       0       0       0       0       0       0       0       0       0       0       0       0       0       0       0       0       0       0       0       0       0       0       0       0       0       0       0       0       0       0       0       0       0       0       0
     1    79     1       2       1      20       0
     1    79     2       5       1      20       0       0       0       0
     1    79     3      10       1      20       0       0       0       0       0       0       0       0       0
     1    79     4      20       1      20       0       0       0       0       0       0       0       0       0       0       0       0       0       0       0       0       0       0       0
     1    79     5      25       1      20       0       0       0       0       0       0       0       0       0       0       0       0       0       0       0       0       0       0       0       0       0       0       0       0
     1    79     6      50       1      20       0       0       0       0       0       0       0       0       0       0       0       0       0       0       0       0       0       0       0       0       0       0       0       0       0       0       0       0       0       0       0       0       0       0       0       0       0       0       0       0       0       0       0       0       0       0       0       0       0
     1    79     7     100       1      20       0       0       0       0       0       0       0       0       0       0       0       0       0       0       0       0       0       0       0       0       0       0       0       0       0       0       0       0       0       0       0       0       0       0       0       0       0       0       0       0       0       0       0       0       0       0       0       0       0       0       0       0       0       0       0       0       0       0       0       0       0       0       0       0       0       0       0       0       0       0       0       0       0       0       0       0       0       0       0       0       0       0       0       0       0       0       0       0       0       0       0       0       0       0       0       0       0       0       0
     1    80     1       2       1      20       0
     1    80     2       5       1      20       0       0       0       0
     1    80     3      10       1      20       0       0       0       0       0       0       0       0       0
     1    80     4      20       1      20       0       0       0       0       0       0       0       0       0       0       0       0       0       0       0       0       0       0       0
     1    80     5      25       1      20       0       0       0       0       0       0       0       0       0       0       0       0       0       0       0       0       0       0       0       0       0       0       0       0
     1    80     6      50       1      20       0       0       0       0       0       0       0       0       0       0       0       0       0       0       0       0       0       0       0       0       0       0       0       0       0       0       0       0       0       0       0       0       0       0       0       0       0       0       0       0       0       0       0       0       0       0       0       0       0
     1    80     7     100       1      20       0       0       0       0       0       0       0       0       0       0       0       0       0       0       0       0       0       0       0       0       0       0       0       0       0       0       0       0       0       0       0       0       0       0       0       0       0       0       0       0       0       0       0       0       0       0       0       0       0       0       0       0       0       0       0       0       0       0       0       0       0       0       0       0       0       0       0       0       0       0       0       0       0       0       0       0       0       0       0       0       0       0       0       0       0       0       0       0       0       0       0       0       0       0       0       0       0       0       0
     1    81     1       2       1      20       0
     1    81     2       5       1      20       0       0       0       0
     1    81     3      10       1      20       0       0       0       0       0       0       0       0       0
     1    81     4      20       1      20       0       0       0       0       0       0       0       0       0       0       0       0       0       0       0       0       0       0       0
     1    81     5      25       1      20       0       0       0       0       0       0       0       0       0       0       0       0       0       0       0       0       0       0       0       0       0       0       0       0
     1    81     6      50       1      20       0       0       0       0       0       0       0       0       0       0       0       0       0       0       0       0       0       0       0       0       0       0       0       0       0       0       0       0       0       0       0       0       0       0       0       0       0       0       0       0       0       0       0       0       0       0       0       0       0
     1    81     7     100       1      20       0       0       0       0       0       0       0       0       0       0       0       0       0       0       0       0       0       0       0       0       0       0       0       0       0       0       0       0       0       0       0       0       0       0       0       0       0       0       0       0       0       0       0       0       0       0       0       0       0       0       0       0       0       0       0       0       0       0       0       0       0       0       0       0       0       0       0       0       0       0       0       0       0       0       0       0       0       0       0       0       0       0       0       0       0       0       0       0       0       0       0       0       0       0       0       0       0       0       0
     1    82     1       2       1      20       0
     1    82     2       5       1      20       0       0       0       0
     1    82     3      10       1      20       0       0       0       0       0       0       0       0       0
     1    82     4      20       1      20       0       0       0       0       0       0       0       0       0       0       0       0       0       0       0       0       0       0       0
     1    82     5      25       1      20       0       0       0       0       0       0       0       0       0       0       0       0       0       0       0       0       0       0       0       0       0       0       0       0
     1    82     6      50       1      20       0       0       0       0       0       0       0       0       0       0       0       0       0       0       0       0       0       0       0       0       0       0       0       0       0       0       0       0       0       0       0       0       0       0       0       0       0       0       0       0       0       0       0       0       0       0       0       0       0
     1    82     7     100       1      20       0       0       0       0       0       0       0       0       0       0       0       0       0       0       0       0       0       0       0       0       0       0       0       0       0       0       0       0       0       0       0       0       0       0       0       0       0       0       0       0       0       0       0       0       0       0       0       0       0       0       0       0       0       0       0       0       0       0       0       0       0       0       0       0       0       0       0       0       0       0       0       0       0       0       0       0       0       0       0       0       0       0       0       0       0       0       0       0       0       0       0       0       0       0       0       0       0       0       0
     1    83     1       2       1      20       0
     1    83     2       5       1      20       0       0       0       0
     1    83     3      10       1      20       0       0       0       0       0       0       0       0       0
     1    83     4      20       1      20       0       0       0       0       0       0       0       0       0       0       0       0       0       0       0       0       0       0       0
     1    83     5      25       1      20       0       0       0       0       0       0       0       0       0       0       0       0       0       0       0       0       0       0       0       0       0       0       0       0
     1    83     6      50       1      20       0       0       0       0       0       0       0       0       0       0       0       0       0       0       0       0       0       0       0       0       0       0       0       0       0       0       0       0       0       0       0       0       0       0       0       0       0       0       0       0       0       0       0       0       0       0       0       0       0
     1    83     7     100       1      20       0       0       0       0       0       0       0       0       0       0       0       0       0       0       0       0       0       0       0       0       0       0       0       0       0       0       0       0       0       0       0       0       0       0       0       0       0       0       0       0       0       0       0       0       0       0       0       0       0       0       0       0       0       0       0       0       0       0       0       0       0       0       0       0       0       0       0       0       0       0       0       0       0       0       0       0       0       0       0       0       0       0       0       0       0       0       0       0       0       0       0       0       0       0       0       0       0       0       0
     1    84     1       2       1      20       0
     1    84     2       5       1      20       0       0       0       0
     1    84     3      10       1      20       0       0       0       0       0       0       0       0       0
     1    84     4      20       1      20       0       0       0       0       0       0       0       0       0       0       0       0       0       0       0       0       0       0       0
     1    84     5      25       1      20       0       0       0       0       0       0       0       0       0       0       0       0       0       0       0       0       0       0       0       0       0       0       0       0
     1    84     6      50       1      20       0       0       0       0       0       0       0       0       0       0       0       0       0       0       0       0       0       0       0       0       0       0       0       0       0       0       0       0       0       0       0       0       0       0       0       0       0       0       0       0       0       0       0       0       0       0       0       0       0
     1    84     7     100       1      20       0       0       0       0       0       0       0       0       0       0       0       0       0       0       0       0       0       0       0       0       0       0       0       0       0       0       0       0       0       0       0       0       0       0       0       0       0       0       0       0       0       0       0       0       0       0       0       0       0       0       0       0       0       0       0       0       0       0       0       0       0       0       0       0       0       0       0       0       0       0       0       0       0       0       0       0       0       0       0       0       0       0       0       0       0       0       0       0       0       0       0       0       0       0       0       0       0       0       0
     1    85     1       2       1      20       0
     1    85     2       5       1      20       0       0       0       0
     1    85     3      10       1      20       0       0       0       0       0       0       0       0       0
     1    85     4      20       1      20       0       0       0       0       0       0       0       0       0       0       0       0       0       0       0       0       0       0       0
     1    85     5      25       1      20       0       0       0       0       0       0       0       0       0       0       0       0       0       0       0       0       0       0       0       0       0       0       0       0
     1    85     6      50       1      20       0       0       0       0       0       0       0       0       0       0       0       0       0       0       0       0       0       0       0       0       0       0       0       0       0       0       0       0       0       0       0       0       0       0       0       0       0       0       0       0       0       0       0       0       0       0       0       0       0
     1    85     7     100       1      20       0       0       0       0       0       0       0       0       0       0       0       0       0       0       0       0       0       0       0       0       0       0       0       0       0       0       0       0       0       0       0       0       0       0       0       0       0       0       0       0       0       0       0       0       0       0       0       0       0       0       0       0       0       0       0       0       0       0       0       0       0       0       0       0       0       0       0       0       0       0       0       0       0       0       0       0       0       0       0       0       0       0       0       0       0       0       0       0       0       0       0       0       0       0       0       0       0       0       0
     1    86     1       2       1      20       0
     1    86     2       5       1      20       0       0       0       0
     1    86     3      10       1      20       0       0       0       0       0       0       0       0       0
     1    86     4      20       1      20       0       0       0       0       0       0       0       0       0       0       0       0       0       0       0       0       0       0       0
     1    86     5      25       1      20       0       0       0       0       0       0       0       0       0       0       0       0       0       0       0       0       0       0       0       0       0       0       0       0
     1    86     6      50       1      20       0       0       0       0       0       0       0       0       0       0       0       0       0       0       0       0       0       0       0       0       0       0       0       0       0       0       0       0       0       0       0       0       0       0       0       0       0       0       0       0       0       0       0       0       0       0       0       0       0
     1    86     7     100       1      20       0       0       0       0       0       0       0       0       0       0       0       0       0       0       0       0       0       0       0       0       0       0       0       0       0       0       0       0       0       0       0       0       0       0       0       0       0       0       0       0       0       0       0       0       0       0       0       0       0       0       0       0       0       0       0       0       0       0       0       0       0       0       0       0       0       0       0       0       0       0       0       0       0       0       0       0       0       0       0       0       0       0       0       0       0       0       0       0       0       0       0       0       0       0       0       0       0       0       0
     1    87     1       2       1      20       0
     1    87     2       5       1      20       0       0       0       0
     1    87     3      10       1      20       0       0       0       0       0       0       0       0       0
     1    87     4      20       1      20       0       0       0       0       0       0       0       0       0       0       0       0       0       0       0       0       0       0       0
     1    87     5      25       1      20       0       0       0       0       0       0       0       0       0       0       0       0       0       0       0       0       0       0       0       0       0       0       0       0
     1    87     6      50       1      20       0       0       0       0       0       0       0       0       0       0       0       0       0       0       0       0       0       0       0       0       0       0       0       0       0       0       0       0       0       0       0       0       0       0       0       0       0       0       0       0       0       0       0       0       0       0       0       0       0
     1    87     7     100       1      20       0       0       0       0       0       0       0       0       0       0       0       0       0       0       0       0       0       0       0       0       0       0       0       0       0       0       0       0       0       0       0       0       0       0       0       0       0       0       0       0       0       0       0       0       0       0       0       0       0       0       0       0       0       0       0       0       0       0       0       0       0       0       0       0       0       0       0       0       0       0       0       0       0       0       0       0       0       0       0       0       0       0       0       0       0       0       0       0       0       0       0       0       0       0       0       0       0       0       0
     1    88     1       2       1      20       0
     1    88     2       5       1      20       0       0       0       0
     1    88     3      10       1      20       0       0       0       0       0       0       0       0       0
     1    88     4      20       1      20       0       0       0       0       0       0       0       0       0       0       0       0       0       0       0       0       0       0       0
     1    88     5      25       1      20       0       0       0       0       0       0       0       0       0       0       0       0       0       0       0       0       0       0       0       0       0       0       0       0
     1    88     6      50       1      20       0       0       0       0       0       0       0       0       0       0       0       0       0       0       0       0       0       0       0       0       0       0       0       0       0       0       0       0       0       0       0       0       0       0       0       0       0       0       0       0       0       0       0       0       0       0       0       0       0
     1    88     7     100       1      20       0       0       0       0       0       0       0       0       0       0       0       0       0       0       0       0       0       0       0       0       0       0       0       0       0       0       0       0       0       0       0       0       0       0       0       0       0       0       0       0       0       0       0       0       0       0       0       0       0       0       0       0       0       0       0       0       0       0       0       0       0       0       0       0       0       0       0       0       0       0       0       0       0       0       0       0       0       0       0       0       0       0       0       0       0       0       0       0       0       0       0       0       0       0       0       0       0       0       0
     1    89     1       2       1      20       0
     1    89     2       5       1      20       0       0       0       0
     1    89     3      10       1      20       0       0       0       0       0       0       0       0       0
     1    89     4      20       1      20       0       0       0       0       0       0       0       0       0       0       0       0       0       0       0       0       0       0       0
     1    89     5      25       1      20       0       0       0       0       0       0       0       0       0       0       0       0       0       0       0       0       0       0       0       0       0       0       0       0
     1    89     6      50       1      20       0       0       0       0       0       0       0       0       0       0       0       0       0       0       0       0       0       0       0       0       0       0       0       0       0       0       0       0       0       0       0       0       0       0       0       0       0       0       0       0       0       0       0       0       0       0       0       0       0
     1    89     7     100       1      20       0       0       0       0       0       0       0       0       0       0       0       0       0       0       0       0       0       0       0       0       0       0       0       0       0       0       0       0       0       0       0       0       0       0       0       0       0       0       0       0       0       0       0       0       0       0       0       0       0       0       0       0       0       0       0       0       0       0       0       0       0       0       0       0       0       0       0       0       0       0       0       0       0       0       0       0       0       0       0       0       0       0       0       0       0       0       0       0       0       0       0       0       0       0       0       0       0       0       0
     1    90     1       2       1      20       0
     1    90     2       5       1      20       0       0       0       0
     1    90     3      10       1      20       0       0       0       0       0       0       0       0       0
     1    90     4      20       1      20       0       0       0       0       0       0       0       0       0       0       0       0       0       0       0       0       0       0       0
     1    90     5      25       1      20       0       0       0       0       0       0       0       0       0       0       0       0       0       0       0       0       0       0       0       0       0       0       0       0
     1    90     6      50       1      20       0       0       0       0       0       0       0       0       0       0       0       0       0       0       0       0       0       0       0       0       0       0       0       0       0       0       0       0       0       0       0       0       0       0       0       0       0       0       0       0       0       0       0       0       0       0       0       0       0
     1    90     7     100       1      20       0       0       0       0       0       0       0       0       0       0       0       0       0       0       0       0       0       0       0       0       0       0       0       0       0       0       0       0       0       0       0       0       0       0       0       0       0       0       0       0       0       0       0       0       0       0       0       0       0       0       0       0       0       0       0       0       0       0       0       0       0       0       0       0       0       0       0       0       0       0       0       0       0       0       0       0       0       0       0       0       0       0       0       0       0       0       0       0       0       0       0       0       0       0       0       0       0       0       0
     1    91     1       2       1      20       0
     1    91     2       5       1      20       0       0       0       0
     1    91     3      10       1      20       0       0       0       0       0       0       0       0       0
     1    91     4      20       1      20       0       0       0       0       0       0       0       0       0       0       0       0       0       0       0       0       0       0       0
     1    91     5      25       1      20       0       0       0       0       0       0       0       0       0       0       0       0       0       0       0       0       0       0       0       0       0       0       0       0
     1    91     6      50       1      20       0       0       0       0       0       0       0       0       0       0       0       0       0       0       0       0       0       0       0       0       0       0       0       0       0       0       0       0       0       0       0       0       0       0       0       0       0       0       0       0       0       0       0       0       0       0       0       0       0
     1    91     7     100       1      20       0       0       0       0       0       0       0       0       0       0       0       0       0       0       0       0       0       0       0       0       0       0       0       0       0       0       0       0       0       0       0       0       0       0       0       0       0       0       0       0       0       0       0       0       0       0       0       0       0       0       0       0       0       0       0       0       0       0       0       0       0       0       0       0       0       0       0       0       0       0       0       0       0       0       0       0       0       0       0       0       0       0       0       0       0       0       0       0       0       0       0       0       0       0       0       0       0       0       0
     1    92     1       2       1      20       0
     1    92     2       5       1      20       0       0       0       0
     1    92     3      10       1      20       0       0       0       0       0       0       0       0       0
     1    92     4      20       1      20       0       0       0       0       0       0       0       0       0       0       0       0       0       0       0       0       0       0       0
     1    92     5      25       1      20       0       0       0       0       0       0       0       0       0       0       0       0       0       0       0       0       0       0       0       0       0       0       0       0
     1    92     6      50       1      20       0       0       0       0       0       0       0       0       0       0       0       0       0       0       0       0       0       0       0       0       0       0       0       0       0       0       0       0       0       0       0       0       0       0       0       0       0       0       0       0       0       0       0       0       0       0       0       0       0
     1    92     7     100       1      20       0       0       0       0       0       0       0       0       0       0       0       0       0       0       0       0       0       0       0       0       0       0       0       0       0       0       0       0       0       0       0       0       0       0       0       0       0       0       0       0       0       0       0       0       0       0       0       0       0       0       0       0       0       0       0       0       0       0       0       0       0       0       0       0       0       0       0       0       0       0       0       0       0       0       0       0       0       0       0       0       0       0       0       0       0       0       0       0       0       0       0       0       0       0       0       0       0       0       0
     1    93     1       2       1      20       0
     1    93     2       5       1      20       0       0       0       0
     1    93     3      10       1      20       0       0       0       0       0       0       0       0       0
     1    93     4      20       1      20       0       0       0       0       0       0       0       0       0       0       0       0       0       0       0       0       0       0       0
     1    93     5      25       1      20       0       0       0       0       0       0       0       0       0       0       0       0       0       0       0       0       0       0       0       0       0       0       0       0
     1    93     6      50       1      20       0       0       0       0       0       0       0       0       0       0       0       0       0       0       0       0       0       0       0       0       0       0       0       0       0       0       0       0       0       0       0       0       0       0       0       0       0       0       0       0       0       0       0       0       0       0       0       0       0
     1    93     7     100       1      20       0       0       0       0       0       0       0       0       0       0       0       0       0       0       0       0       0       0       0       0       0       0       0       0       0       0       0       0       0       0       0       0       0       0       0       0       0       0       0       0       0       0       0       0       0       0       0       0       0       0       0       0       0       0       0       0       0       0       0       0       0       0       0       0       0       0       0       0       0       0       0       0       0       0       0       0       0       0       0       0       0       0       0       0       0       0       0       0       0       0       0       0       0       0       0       0       0       0       0
     1    94     1       2       1      20       0
     1    94     2       5       1      20       0       0       0       0
     1    94     3      10       1      20       0       0       0       0       0       0       0       0       0
     1    94     4      20       1      20       0       0       0       0       0       0       0       0       0       0       0       0       0       0       0       0       0       0       0
     1    94     5      25       1      20       0       0       0       0       0       0       0       0       0       0       0       0       0       0       0       0       0       0       0       0       0       0       0       0
     1    94     6      50       1      20       0       0       0       0       0       0       0       0       0       0       0       0       0       0       0       0       0       0       0       0       0       0       0       0       0       0       0       0       0       0       0       0       0       0       0       0       0       0       0       0       0       0       0       0       0       0       0       0       0
     1    94     7     100       1      20       0       0       0       0       0       0       0       0       0       0       0       0       0       0       0       0       0       0       0       0       0       0       0       0       0       0       0       0       0       0       0       0       0       0       0       0       0       0       0       0       0       0       0       0       0       0       0       0       0       0       0       0       0       0       0       0       0       0       0       0       0       0       0       0       0       0       0       0       0       0       0       0       0       0       0       0       0       0       0       0       0       0       0       0       0       0       0       0       0       0       0       0       0       0       0       0       0       0       0
     1    95     1       2       1      20       0
     1    95     2       5       1      20       0       0       0       0
     1    95     3      10       1      20       0       0       0       0       0       0       0       0       0
     1    95     4      20       1      20       0       0       0       0       0       0       0       0       0       0       0       0       0       0       0       0       0       0       0
     1    95     5      25       1      20       0       0       0       0       0       0       0       0       0       0       0       0       0       0       0       0       0       0       0       0       0       0       0       0
     1    95     6      50       1      20       0       0       0       0       0       0       0       0       0       0       0       0       0       0       0       0       0       0       0       0       0       0       0       0       0       0       0       0       0       0       0       0       0       0       0       0       0       0       0       0       0       0       0       0       0       0       0       0       0
     1    95     7     100       1      20       0       0       0       0       0       0       0       0       0       0       0       0       0       0       0       0       0       0       0       0       0       0       0       0       0       0       0       0       0       0       0       0       0       0       0       0       0       0       0       0       0       0       0       0       0       0       0       0       0       0       0       0       0       0       0       0       0       0       0       0       0       0       0       0       0       0       0       0       0       0       0       0       0       0       0       0       0       0       0       0       0       0       0       0       0       0       0       0       0       0       0       0       0       0       0       0       0       0       0
     1    96     1       2       1      20       0
     1    96     2       5       1      20       0       0       0       0
     1    96     3      10       1      20       0       0       0       0       0       0       0       0       0
     1    96     4      20       1      20       0       0       0       0       0       0       0       0       0       0       0       0       0       0       0       0       0       0       0
     1    96     5      25       1      20       0       0       0       0       0       0       0       0       0       0       0       0       0       0       0       0       0       0       0       0       0       0       0       0
     1    96     6      50       1      20       0       0       0       0       0       0       0       0       0       0       0       0       0       0       0       0       0       0       0       0       0       0       0       0       0       0       0       0       0       0       0       0       0       0       0       0       0       0       0       0       0       0       0       0       0       0       0       0       0
     1    96     7     100       1      20       0       0       0       0       0       0       0       0       0       0       0       0       0       0       0       0       0       0       0       0       0       0       0       0       0       0       0       0       0       0       0       0       0       0       0       0       0       0       0       0       0       0       0       0       0       0       0       0       0       0       0       0       0       0       0       0       0       0       0       0       0       0       0       0       0       0       0       0       0       0       0       0       0       0       0       0       0       0       0       0       0       0       0       0       0       0       0       0       0       0       0       0       0       0       0       0       0       0       0
     1    97     1       2       1      20       0
     1    97     2       5       1      20       0       0       0       0
     1    97     3      10       1      20       0       0       0       0       0       0       0       0       0
     1    97     4      20       1      20       0       0       0       0       0       0       0       0       0       0       0       0       0       0       0       0       0       0       0
     1    97     5      25       1      20       0       0       0       0       0       0       0       0       0       0       0       0       0       0       0       0       0       0       0       0       0       0       0       0
     1    97     6      50       1      20       0       0       0       0       0       0       0       0       0       0       0       0       0       0       0       0       0       0       0       0       0       0       0       0       0       0       0       0       0       0       0       0       0       0       0       0       0       0       0       0       0       0       0       0       0       0       0       0       0
     1    97     7     100       1      20       0       0       0       0       0       0       0       0       0       0       0       0       0       0       0       0       0       0       0       0       0       0       0       0       0       0       0       0       0       0       0       0       0       0       0       0       0       0       0       0       0       0       0       0       0       0       0       0       0       0       0       0       0       0       0       0       0       0       0       0       0       0       0       0       0       0       0       0       0       0       0       0       0       0       0       0       0       0       0       0       0       0       0       0       0       0       0       0       0       0       0       0       0       0       0       0       0       0       0
     1    98     1       2       1      20       0
     1    98     2       5       1      20       0       0       0       0
     1    98     3      10       1      20       0       0       0       0       0       0       0       0       0
     1    98     4      20       1      20       0       0       0       0       0       0       0       0       0       0       0       0       0       0       0       0       0       0       0
     1    98     5      25       1      20       0       0       0       0       0       0       0       0       0       0       0       0       0       0       0       0       0       0       0       0       0       0       0       0
     1    98     6      50       1      20       0       0       0       0       0       0       0       0       0       0       0       0       0       0       0       0       0       0       0       0       0       0       0       0       0       0       0       0       0       0       0       0       0       0       0       0       0       0       0       0       0       0       0       0       0       0       0       0       0
     1    98     7     100       1      20       0       0       0       0       0       0       0       0       0       0       0       0       0       0       0       0       0       0       0       0       0       0       0       0       0       0       0       0       0       0       0       0       0       0       0       0       0       0       0       0       0       0       0       0       0       0       0       0       0       0       0       0       0       0       0       0       0       0       0       0       0       0       0       0       0       0       0       0       0       0       0       0       0       0       0       0       0       0       0       0       0       0       0       0       0       0       0       0       0       0       0       0       0       0       0       0       0       0       0
     1    99     1       2       1      20       0
     1    99     2       5       1      20       0       0       0       0
     1    99     3      10       1      20       0       0       0       0       0       0       0       0       0
     1    99     4      20       1      20       0       0       0       0       0       0       0       0       0       0       0       0       0       0       0       0       0       0       0
     1    99     5      25       1      20       0       0       0       0       0       0       0       0       0       0       0       0       0       0       0       0       0       0       0       0       0       0       0       0
     1    99     6      50       1      20       0       0       0       0       0       0       0       0       0       0       0       0       0       0       0       0       0       0       0       0       0       0       0       0       0       0       0       0       0       0       0       0       0       0       0       0       0       0       0       0       0       0       0       0       0       0       0       0       0
     1    99     7     100       1      20       0       0       0       0       0       0       0       0       0       0       0       0       0       0       0       0       0       0       0       0       0       0       0       0       0       0       0       0       0       0       0       0       0       0       0       0       0       0       0       0       0       0       0       0       0       0       0       0       0       0       0       0       0       0       0       0       0       0       0       0       0       0       0       0       0       0       0       0       0       0       0       0       0       0       0       0       0       0       0       0       0       0       0       0       0       0       0       0       0       0       0       0       0       0       0       0       0       0       0
     1   100     1       2       1      20       0
     1   100     2       5       1      20       0       0       0       0
     1   100     3      10       1      20       0       0       0       0       0       0       0       0       0
     1   100     4      20       1      20       0       0       0       0       0       0       0       0       0       0       0       0       0       0       0       0       0       0       0
     1   100     5      25       1      20       0       0       0       0       0       0       0       0       0       0       0       0       0       0       0       0       0       0       0       0       0       0       0       0
     1   100     6      50       1      20       0       0       0       0       0       0       0       0       0       0       0       0       0       0       0       0       0       0       0       0       0       0       0       0       0       0       0       0       0       0       0       0       0       0       0       0       0       0       0       0       0       0       0       0       0       0       0       0       0
     1   100     7     100       1      20       0       0       0       0       0       0       0       0       0       0       0       0       0       0       0       0       0       0       0       0       0       0       0       0       0       0       0       0       0       0       0       0       0       0       0       0       0       0       0       0       0       0       0       0       0       0       0       0       0       0       0       0       0       0       0       0       0       0       0       0       0       0       0       0       0       0       0       0       0       0       0       0       0       0       0       0       0       0       0       0       0       0       0       0       0       0       0       0       0       0       0       0       0       0       0       0       0       0       0
     2     0     1       2       2    1000    1000
     2     0     2       5       5     400     400     400     400     400
     2     0     3      10      10     200     200     200     200     200     200     200     200     200     200
     2     0     4      20      20     100     100     100     100     100     100     100     100     100     100     100     100     100     100     100     100     100     100     100     100
     2     0     5      25      25      80      80      80      80      80      80      80      80      80      80      80      80      80      80      80      80      80      80      80      80      80      80      80      80      80
     2     0     6      50      50      40      40      40      40      40      40      40      40      40      40      40      40      40      40      40      40      40      40      40      40      40      40      40      40      40      40      40      40      40      40      40      40      40      40      40      40      40      40      40      40      40      40      40      40      40      40      40      40      40      40
     2     0     7     100     100      20      20      20      20      20      20      20      20      20      20      20      20      20      20      20      20      20      20      20      20      20      20      20      20      20      20      20      20      20      20      20      20      20      20      20      20      20      20      20      20      20      20      20      20      20      20      20      20      20      20      20      20      20      20      20      20      20      20      20      20      20      20      20      20      20      20      20      20      20      20      20      20      20      20      20      20      20      20      20      20      20      20      20      20      20      20      20      20      20      20      20      20      20      20      20      20      20      20      20      20
     2     1     1       2       2      14       6
     2     1     2       5       5       7       5       3       3       2
     2     1     3      10       9       5       4       3       2       2       1       1       1       1       0
     2     1     4      20      13       4       3       2       2       1       1       1       1       1       1       1       1       1       0       0       0       0       0       0       0
     2     1     5      25      13       3       2       2       2       2       2       1       1       1       1       1       1       1       0       0       0       0       0       0       0       0       0       0       0       0
     2     1     6      50      17       3       2       1       1       1       1       1       1       1       1       1       1       1       1       1       1       1       0       0       0       0       0       0       0       0       0       0       0       0       0       0       0       0       0       0       0       0       0       0       0       0       0       0       0       0       0       0       0       0       0
     2     1     7     100      20       1       1       1       1       1       1       1       1       1       1       1       1       1       1       1       1       1       1       1       1       0       0       0       0       0       0       0       0       0       0       0       0       0       0       0       0       0       0       0       0       0       0       0       0       0       0       0       0       0       0       0       0       0       0       0       0       0       0       0       0       0       0       0       0       0       0       0       0       0       0       0       0       0       0       0       0       0       0       0       0       0       0       0       0       0       0       0       0       0       0       0       0       0       0       0       0       0       0       0       0
     2     2     1       2       2      11       9
     2     2     2       5       5       9       3       3       3       2
     2     2     3      10       8       4       4       4       3       2       1       1       1       0       0
     2     2     4      20      11       5       3       2       2       2       1       1       1       1       1       1       0       0       0       0       0       0       0       0       0
     2     2     5      25       8       4       3       3       2       2       2       2       2       0       0       0       0       0       0       0       0       0       0       0       0       0       0       0       0       0
     2     2     6      50      12       7       2       2       1       1       1       1       1       1       1       1       1       0       0       0       0       0       0       0       0       0       0       0       0       0       0       0       0       0       0       0       0       0       0       0       0       0       0       0       0       0       0       0       0       0       0       0       0       0       0
     2     2     7     100      15       3       3       2       1       1       1       1       1       1       1       1       1       1       1       1       0       0       0       0       0       0       0       0       0       0       0       0       0       0       0       0       0       0       0       0       0       0       0       0       0       0       0       0       0       0       0       0       0       0       0       0       0       0       0       0       0       0       0       0       0       0       0       0       0       0       0       0       0       0       0       0       0       0       0       0       0       0       0       0       0       0       0       0       0       0       0       0       0       0       0       0       0       0       0       0       0       0       0       0       0
     2     3     1       2       2      14       6
     2     3     2       5       5       7       5       4       3       1
     2     3     3      10       5       7       6       3       2       2       0       0       0       0       0
     2     3     4      20       9       5       3       3       2       2       2       1       1       1       0       0       0       0       0       0       0       0       0       0       0
     2     3     5      25       7       5       4       4       3       2       1       1       0       0       0       0       0       0       0       0       0       0       0       0       0       0       0       0       0       0
     2     3     6      50       6       6       4       4       3       2       1       0       0       0       0       0       0       0       0       0       0       0       0       0       0       0       0       0       0       0       0       0       0       0       0       0       0       0       0       0       0       0       0       0       0       0       0       0       0       0       0       0       0       0       0
     2     3     7     100      10       3       3       3       2       2       2       2       1       1       1       0       0       0       0       0       0       0       0       0       0       0       0       0       0       0       0       0       0       0       0       0       0       0       0       0       0       0       0       0       0       0       0       0       0       0       0       0       0       0       0       0       0       0       0       0       0       0       0       0       0       0       0       0       0       0       0       0       0       0       0       0       0       0       0       0       0       0       0       0       0       0       0       0       0       0       0       0       0       0       0       0       0       0       0       0       0       0       0       0       0
     2     4     1       2       2      11       9
     2     4     2       5       4       9       5       3       3       0
     2     4     3      10       4      10       4       3       3       0       0       0       0       0       0
     2     4     4      20       8       7       3       3       2       2       1       1       1       0       0       0       0       0       0       0       0       0       0       0       0
     2     4     5      25       7       8       5       2       2       1       1       1       0       0       0       0       0       0       0       0       0       0       0       0       0       0       0       0       0       0
     2     4     6      50       6       5       5       4       4       1       1       0       0       0       0       0       0       0       0       0       0       0       0       0       0       0       0       0       0       0       0       0       0       0       0       0       0       0       0       0       0       0       0       0       0       0       0       0       0       0       0       0       0       0       0
     2     4     7     100       9       5       3       2       2       2       2       2       1       1       0       0       0       0       0       0       0       0       0       0       0       0       0       0       0       0       0       0       0       0       0       0       0       0       0       0       0       0       0       0       0       0       0       0       0       0       0       0       0       0       0       0       0       0       0       0       0       0       0       0       0       0       0       0       0       0       0       0       0       0       0       0       0       0       0       0       0       0       0       0       0       0       0       0       0       0       0       0       0       0       0       0       0       0       0       0       0       0       0       0       0
     2     5     1       2       2      14       6
     2     5     2       5       4       9       4       4       3       0
     2     5     3      10       4      10       5       3       2       0       0       0       0       0       0
     2     5     4      20       5      10       5       2       2       1       0       0       0       0       0       0       0       0       0       0       0       0       0       0       0
     2     5     5      25       6       7       7       3       1       1       1       0       0       0       0       0       0       0       0       0       0       0       0       0       0       0       0       0       0       0
     2     5     6      50       5       7       6       4       2       1       0       0       0       0       0       0       0       0       0       0       0       0       0       0       0       0       0       0       0       0       0       0       0       0       0       0       0       0       0       0       0       0       0       0       0       0       0       0       0       0       0       0       0       0       0
     2     5     7     100       7       4       4       3       3       3       2       1       0       0       0       0       0       0       0       0       0       0       0       0       0       0       0       0       0       0       0       0       0       0       0       0       0       0       0       0       0       0       0       0       0       0       0       0       0       0       0       0       0       0       0       0       0       0       0       0       0       0       0       0       0       0       0       0       0       0       0       0       0       0       0       0       0       0       0       0       0       0       0       0       0       0       0       0       0       0       0       0       0       0       0       0       0       0       0       0       0       0       0       0       0
     2     6     1       2       2      12       8
     2     6     2       5       4      13       3       2       2       0
     2     6     3      10       4      10       6       2       2       0       0       0       0       0       0
     2     6     4      20       4      10       6       3       1       0       0       0       0       0       0       0       0       0       0       0       0       0       0       0       0
     2     6     5      25       5       7       6       3       2       2       0       0       0       0       0       0       0       0       0       0       0       0       0       0       0       0       0       0       0       0
     2     6     6      50       4       7       6       6       1       0       0       0       0       0       0       0       0       0       0       0       0       0       0       0       0       0       0       0       0       0       0       0       0       0       0       0       0       0       0       0       0       0       0       0       0       0       0       0       0       0       0       0       0       0       0
     2     6     7     100       6       5       5       5       3       1       1       0       0       0       0       0       0       0       0       0       0       0       0       0       0       0       0       0       0       0       0       0       0       0       0       0       0       0       0       0       0       0       0       0       0       0       0       0       0       0       0       0       0       0       0       0       0       0       0       0       0       0       0       0       0       0       0       0       0       0       0       0       0       0       0       0       0       0       0       0       0       0       0       0       0       0       0       0       0       0       0       0       0       0       0       0       0       0       0       0       0       0       0       0       0
     2     7     1       2       2      12       8
     2     7     2       5       4      12       5       2       1       0
     2     7     3      10       4       8       6       3       3       0       0       0       0       0       0
     2     7     4      20       4      11       5       2       2       0       0       0       0       0       0       0       0       0       0       0       0       0       0       0       0
     2     7     5      25       5       6       6       4       3       1       0       0       0       0       0       0       0       0       0       0       0       0       0       0       0       0       0       0       0       0
     2     7     6      50       4      11       4       4       1       0       0       0       0       0       0       0       0       0       0       0       0       0       0       0       0       0       0       0       0       0       0       0       0       0       0       0       0       0       0       0       0       0       0       0       0       0       0       0       0       0       0       0       0       0       0
     2     7     7     100       5       9       3       3       3       2       0       0       0       0       0       0       0       0       0       0       0       0       0       0       0       0       0       0       0       0       0       0       0       0       0       0       0       0       0       0       0       0       0       0       0       0       0       0       0       0       0       0       0       0       0       0       0       0       0       0       0       0       0       0       0       0       0       0       0       0       0       0       0       0       0       0       0       0       0       0       0       0       0       0       0       0       0       0       0       0       0       0       0       0       0       0       0       0       0       0       0       0       0       0       0
     2     8     1       2       2      10      10
     2     8     2       5       3      13       4       3       0       0
     2     8     3      10       3      11       5       4       0       0       0       0       0       0       0
     2     8     4      20       3      12       5       3       0       0       0       0       0       0       0       0       0       0       0       0       0       0       0       0       0
     2     8     5      25       5       9       5       2       2       2       0       0       0       0       0       0       0       0       0       0       0       0       0       0       0       0       0       0       0       0
     2     8     6      50       4      11       4       3       2       0       0       0       0       0       0       0       0       0       0       0       0       0       0       0       0       0       0       0       0       0       0       0       0       0       0       0       0       0       0       0       0       0       0       0       0       0       0       0       0       0       0       0       0       0       0
     2     8     7     100       5       7       5       4       3       1       0       0       0       0       0       0       0       0       0       0       0       0       0       0       0       0       0       0       0       0       0       0       0       0       0       0       0       0       0       0       0       0       0       0       0       0       0       0       0       0       0       0       0       0       0       0       0       0       0       0       0       0       0       0       0       0       0       0       0       0       0       0       0       0       0       0       0       0       0       0       0       0       0       0       0       0       0       0       0       0       0       0       0       0       0       0       0       0       0       0       0       0       0       0       0
     2     9     1       2       2      13       7
     2     9     2       5       3      14       4       2       0       0
     2     9     3      10       3      12       7       1       0       0       0       0       0       0       0
     2     9     4      20       3      13       6       1       0       0       0       0       0       0       0       0       0       0       0       0       0       0       0       0       0
     2     9     5      25       5       8       5       3       2       2       0       0       0       0       0       0       0       0       0       0       0       0       0       0       0       0       0       0       0       0
     2     9     6      50       4       7       5       5       3       0       0       0       0       0       0       0       0       0       0       0       0       0       0       0       0       0       0       0       0       0       0       0       0       0       0       0       0       0       0       0       0       0       0       0       0       0       0       0       0       0       0       0       0       0       0
     2     9     7     100       4       9       7       3       1       0       0       0       0       0       0       0       0       0       0       0       0       0       0       0       0       0       0       0       0       0       0       0       0       0       0       0       0       0       0       0       0       0       0       0       0       0       0       0       0       0       0       0       0       0       0       0       0       0       0       0       0       0       0       0       0       0       0       0       0       0       0       0       0       0       0       0       0       0       0       0       0       0       0       0       0       0       0       0       0       0       0       0       0       0       0       0       0       0       0       0       0       0       0       0       0
     2    10     1       2       2      12       8
     2    10     2       5       3      14       5       1       0       0
     2    10     3      10       2      11       9       0       0       0       0       0       0       0       0
     2    10     4      20       2      15       5       0       0       0       0       0       0       0       0       0       0       0       0       0       0       0       0       0       0
     2    10     5      25       5       8       4       3       3       2       0       0       0       0       0       0       0       0       0       0       0       0       0       0       0       0       0       0       0       0
     2    10     6      50       4       9       4       4       3       0       0       0       0       0       0       0       0       0       0       0       0       0       0       0       0       0       0       0       0       0       0       0       0       0       0       0       0       0       0       0       0       0       0       0       0       0       0       0       0       0       0       0       0       0       0
     2    10     7     100       4       9       9       1       1       0       0       0       0       0       0       0       0       0       0       0       0       0       0       0       0       0       0       0       0       0       0       0       0       0       0       0       0       0       0       0       0       0       0       0       0       0       0       0       0       0       0       0       0       0       0       0       0       0       0       0       0       0       0       0       0       0       0       0       0       0       0       0       0       0       0       0       0       0       0       0       0       0       0       0       0       0       0       0       0       0       0       0       0       0       0       0       0       0       0       0       0       0       0       0       0
     2    11     1       2       2      14       6
     2    11     2       5       3      14       5       1       0       0
     2    11     3      10       2      10      10       0       0       0       0       0       0       0       0
     2    11     4      20       2      16       4       0       0       0       0       0       0       0       0       0       0       0       0       0       0       0       0       0       0
     2    11     5      25       5       6       5       4       3       2       0       0       0       0       0       0       0       0       0       0       0       0       0       0       0       0       0       0       0       0
     2    11     6      50       4      11       4       4       1       0       0       0       0       0       0       0       0       0       0       0       0       0       0       0       0       0       0       0       0       0       0       0       0       0       0       0       0       0       0       0       0       0       0       0       0       0       0       0       0       0       0       0       0       0       0
     2    11     7     100       2      12       8       0       0       0       0       0       0       0       0       0       0       0       0       0       0       0       0       0       0       0       0       0       0       0       0       0       0       0       0       0       0       0       0       0       0       0       0       0       0       0       0       0       0       0       0       0       0       0       0       0       0       0       0       0       0       0       0       0       0       0       0       0       0       0       0       0       0       0       0       0       0       0       0       0       0       0       0       0       0       0       0       0       0       0       0       0       0       0       0       0       0       0       0       0       0       0       0       0       0
     2    12     1       2       2      18       2
     2    12     2       5       2      17       3       0       0       0
     2    12     3      10       2      12       8       0       0       0       0       0       0       0       0
     2    12     4      20       2      18       2       0       0       0       0       0       0       0       0       0       0       0       0       0       0       0       0       0       0
     2    12     5      25       4       9       5       4       2       0       0       0       0       0       0       0       0       0       0       0       0       0       0       0       0       0       0       0       0       0
     2    12     6      50       3       9       7       4       0       0       0       0       0       0       0       0       0       0       0       0       0       0       0       0       0       0       0       0       0       0       0       0       0       0       0       0       0       0       0       0       0       0       0       0       0       0       0       0       0       0       0       0       0       0       0
     2    12     7     100       2      15       5       0       0       0       0       0       0       0       0       0       0       0       0       0       0       0       0       0       0       0       0       0       0       0       0       0       0       0       0       0       0       0       0       0       0       0       0       0       0       0       0       0       0       0       0       0       0       0       0       0       0       0       0       0       0       0       0       0       0       0       0       0       0       0       0       0       0       0       0       0       0       0       0       0       0       0       0       0       0       0       0       0       0       0       0       0       0       0       0       0       0       0       0       0       0       0       0       0       0
     2    13     1       2       2      18       2
     2    13     2       5       2      17       3       0       0       0
     2    13     3      10       2      14       6       0       0       0       0       0       0       0       0
     2    13     4      20       2      18       2       0       0       0       0       0       0       0       0       0       0       0       0       0       0       0       0       0       0
     2    13     5      25       4       8       5       4       3       0       0       0       0       0       0       0       0       0       0       0       0       0       0       0       0       0       0       0       0       0
     2    13     6      50       3       8       8       4       0       0       0       0       0       0       0       0       0       0       0       0       0       0       0       0       0       0       0       0       0       0       0       0       0       0       0       0       0       0       0       0       0       0       0       0       0       0       0       0       0       0       0       0       0       0       0
     2    13     7     100       2      19       1       0       0       0       0       0       0       0       0       0       0       0       0       0       0       0       0       0       0       0       0       0       0       0       0       0       0       0       0       0       0       0       0       0       0       0       0       0       0       0       0       0       0       0       0       0       0       0       0       0       0       0       0       0       0       0       0       0       0       0       0       0       0       0       0       0       0       0       0       0       0       0       0       0       0       0       0       0       0       0       0       0       0       0       0       0       0       0       0       0       0       0       0       0       0       0       0       0       0
     2    14     1       2       2      17       3
     2    14     2       5       2      17       3       0       0       0
     2    14     3      10       2      15       5       0       0       0       0       0       0       0       0
     2    14     4      20       1      20       0       0       0       0       0       0       0       0       0       0       0       0       0       0       0       0       0       0       0
     2    14     5      25       4       7       6       5       2       0       0       0       0       0       0       0       0       0       0       0       0       0       0       0       0       0       0       0       0       0
     2    14     6      50       3      11       5       4       0       0       0       0       0       0       0       0       0       0       0       0       0       0       0       0       0       0       0       0       0       0       0       0       0       0       0       0       0       0       0       0       0       0       0       0       0       0       0       0       0       0       0       0       0       0       0
     2    14     7     100       2      18       2       0       0       0       0       0       0       0       0       0       0       0       0       0       0       0       0       0       0       0       0       0       0       0       0       0       0       0       0       0       0       0       0       0       0       0       0       0       0       0       0       0       0       0       0       0       0       0       0       0       0       0       0       0       0       0       0       0       0       0       0       0       0       0       0       0       0       0       0       0       0       0       0       0       0       0       0       0       0       0       0       0       0       0       0       0       0       0       0       0       0       0       0       0       0       0       0       0       0
     2    15     1       2       2      19       1
     2    15     2       5       2      17       3       0       0       0
     2    15     3      10       2      13       7       0       0       0       0       0       0       0       0
     2    15     4      20       1      20       0       0       0       0       0       0       0       0       0       0       0       0       0       0       0       0       0       0       0
     2    15     5      25       4       7       6       4       3       0       0       0       0       0       0       0       0       0       0       0       0       0       0       0       0       0       0       0       0       0
     2    15     6      50       3       8       7       5       0       0       0       0       0       0       0       0       0       0       0       0       0       0       0       0       0       0       0       0       0       0       0       0       0       0       0       0       0       0       0       0       0       0       0       0       0       0       0       0       0       0       0       0       0       0       0
     2    15     7     100       2      18       2       0       0       0       0       0       0       0       0       0       0       0       0       0       0       0       0       0       0       0       0       0       0       0       0       0       0       0       0       0       0       0       0       0       0       0       0       0       0       0       0       0       0       0       0       0       0       0       0       0       0       0       0       0       0       0       0       0       0       0       0       0       0       0       0       0       0       0       0       0       0       0       0       0       0       0       0       0       0       0       0       0       0       0       0       0       0       0       0       0       0       0       0       0       0       0       0       0       0
     2    16     1       2       2      19       1
     2    16     2       5       2      15       5       0       0       0
     2    16     3      10       2      12       8       0       0       0       0       0       0       0       0
     2    16     4      20       1      20       0       0       0       0       0       0       0       0       0       0       0       0       0       0       0       0       0       0       0
     2    16     5      25       4       8       7       3       2       0       0       0       0       0       0       0       0       0       0       0       0       0       0       0       0       0       0       0       0       0
     2    16     6      50       3      10       5       5       0       0       0       0       0       0       0       0       0       0       0       0       0       0       0       0       0       0       0       0       0       0       0       0       0       0       0       0       0       0       0       0       0       0       0       0       0       0       0       0       0       0       0       0       0       0       0
     2    16     7     100       2      18       2       0       0       0       0       0       0       0       0       0       0       0       0       0       0       0       0       0       0       0       0       0       0       0       0       0       0       0       0       0       0       0       0       0       0       0       0       0       0       0       0       0       0       0       0       0       0       0       0       0       0       0       0       0       0       0       0       0       0       0       0       0       0       0       0       0       0       0       0       0       0       0       0       0       0       0       0       0       0       0       0       0       0       0       0       0       0       0       0       0       0       0       0       0       0       0       0       0       0
     2    17     1       2       2      19       1
     2    17     2       5       2      16       4       0       0       0
     2    17     3      10       2      10      10       0       0       0       0       0       0       0       0
     2    17     4      20       1      20       0       0       0       0       0       0       0       0       0       0       0       0       0       0       0       0       0       0       0
     2    17     5      25       4       8       8       2       2       0       0       0       0       0       0       0       0       0       0       0       0       0       0       0       0       0       0       0       0       0
     2    17     6      50       3       8       7       5       0       0       0       0       0       0       0       0       0       0       0       0       0       0       0       0       0       0       0       0       0       0       0       0       0       0       0       0       0       0       0       0       0       0       0       0       0       0       0       0       0       0       0       0       0       0       0
     2    17     7     100       2      17       3       0       0       0       0       0       0       0       0       0       0       0       0       0       0       0       0       0       0       0       0       0       0       0       0       0       0       0       0       0       0       0       0       0       0       0       0       0       0       0       0       0       0       0       0       0       0       0       0       0       0       0       0       0       0       0       0       0       0       0       0       0       0       0       0       0       0       0       0       0       0       0       0       0       0       0       0       0       0       0       0       0       0       0       0       0       0       0       0       0       0       0       0       0       0       0       0       0       0
     2    18     1       2       2      19       1
     2    18     2       5       2      19       1       0       0       0
     2    18     3      10       2      10      10       0       0       0       0       0       0       0       0
     2    18     4      20       1      20       0       0       0       0       0       0       0       0       0       0       0       0       0       0       0       0       0       0       0
     2    18     5      25       4       9       5       3       3       0       0       0       0       0       0       0       0       0       0       0       0       0       0       0       0       0       0       0       0       0
     2    18     6      50       3      10       6       4       0       0       0       0       0       0       0       0       0       0       0       0       0       0       0       0       0       0       0       0       0       0       0       0       0       0       0       0       0       0       0       0       0       0       0       0       0       0       0       0       0       0       0       0       0       0       0
     2    18     7     100       2      16       4       0       0       0       0       0       0       0       0       0       0       0       0       0       0       0       0       0       0       0       0       0       0       0       0       0       0       0       0       0       0       0       0       0       0       0       0       0       0       0       0       0       0       0       0       0       0       0       0       0       0       0       0       0       0       0       0       0       0       0       0       0       0       0       0       0       0       0       0       0       0       0       0       0       0       0       0       0       0       0       0       0       0       0       0       0       0       0       0       0       0       0       0       0       0       0       0       0       0
     2    19     1       2       2      19       1
     2    19     2       5       1      20       0       0       0       0
     2    19     3      10       2      10      10       0       0       0       0       0       0       0       0
     2    19     4      20       1      20       0       0       0       0       0       0       0       0       0       0       0       0       0       0       0       0       0       0       0
     2    19     5      25       4      10       4       4       2       0       0       0       0       0       0       0       0       0       0       0       0       0       0       0       0       0       0       0       0       0
     2    19     6      50       3       8       7       5       0       0       0       0       0       0       0       0       0       0       0       0       0       0       0       0       0       0       0       0       0       0       0       0       0       0       0       0       0       0       0       0       0       0       0       0       0       0       0       0       0       0       0       0       0       0       0
     2    19     7     100       2      17       3       0       0       0       0       0       0       0       0       0       0       0       0       0       0       0       0       0       0       0       0       0       0       0       0       0       0       0       0       0       0       0       0       0       0       0       0       0       0       0       0       0       0       0       0       0       0       0       0       0       0       0       0       0       0       0       0       0       0       0       0       0       0       0       0       0       0       0       0       0       0       0       0       0       0       0       0       0       0       0       0       0       0       0       0       0       0       0       0       0       0       0       0       0       0       0       0       0       0
     2    20     1       2       1      20       0
     2    20     2       5       1      20       0       0       0       0
     2    20     3      10       2      12       8       0       0       0       0       0       0       0       0
     2    20     4      20       1      20       0       0       0       0       0       0       0       0       0       0       0       0       0       0       0       0       0       0       0
     2    20     5      25       4      10       5       3       2       0       0       0       0       0       0       0       0       0       0       0       0       0       0       0       0       0       0       0       0       0
     2    20     6      50       3      12       4       4       0       0       0       0       0       0       0       0       0       0       0       0       0       0       0       0       0       0       0       0       0       0       0       0       0       0       0       0       0       0       0       0       0       0       0       0       0       0       0       0       0       0       0       0       0       0       0
     2    20     7     100       2      15       5       0       0       0       0       0       0       0       0       0       0       0       0       0       0       0       0       0       0       0       0       0       0       0       0       0       0       0       0       0       0       0       0       0       0       0       0       0       0       0       0       0       0       0       0       0       0       0       0       0       0       0       0       0       0       0       0       0       0       0       0       0       0       0       0       0       0       0       0       0       0       0       0       0       0       0       0       0       0       0       0       0       0       0       0       0       0       0       0       0       0       0       0       0       0       0       0       0       0
     2    21     1       2       1      20       0
     2    21     2       5       1      20       0       0       0       0
     2    21     3      10       2      12       8       0       0       0       0       0       0       0       0
     2    21     4      20       1      20       0       0       0       0       0       0       0       0       0       0       0       0       0       0       0       0       0       0       0
     2    21     5      25       4       7       7       4       2       0       0       0       0       0       0       0       0       0       0       0       0       0       0       0       0       0       0       0       0       0
     2    21     6      50       3      12       6       2       0       0       0       0       0       0       0       0       0       0       0       0       0       0       0       0       0       0       0       0       0       0       0       0       0       0       0       0       0       0       0       0       0       0       0       0       0       0       0       0       0       0       0       0       0       0       0
     2    21     7     100       2      18       2       0       0       0       0       0       0       0       0       0       0       0       0       0       0       0       0       0       0       0       0       0       0       0       0       0       0       0       0       0       0       0       0       0       0       0       0       0       0       0       0       0       0       0       0       0       0       0       0       0       0       0       0       0       0       0       0       0       0       0       0       0       0       0       0       0       0       0       0       0       0       0       0       0       0       0       0       0       0       0       0       0       0       0       0       0       0       0       0       0       0       0       0       0       0       0       0       0       0
     2    22     1       2       1      20       0
     2    22     2       5       1      20       0       0       0       0
     2    22     3      10       2      10      10       0       0       0       0       0       0       0       0
     2    22     4      20       1      20       0       0       0       0       0       0       0       0       0       0       0       0       0       0       0       0       0       0       0
     2    22     5      25       4       9       6       3       2       0       0       0       0       0       0       0       0       0       0       0       0       0       0       0       0       0       0       0       0       0
     2    22     6      50       3      16       3       1       0       0       0       0       0       0       0       0       0       0       0       0       0       0       0       0       0       0       0       0       0       0       0       0       0       0       0       0       0       0       0       0       0       0       0       0       0       0       0       0       0       0       0       0       0       0       0
     2    22     7     100       1      20       0       0       0       0       0       0       0       0       0       0       0       0       0       0       0       0       0       0       0       0       0       0       0       0       0       0       0       0       0       0       0       0       0       0       0       0       0       0       0       0       0       0       0       0       0       0       0       0       0       0       0       0       0       0       0       0       0       0       0       0       0       0       0       0       0       0       0       0       0       0       0       0       0       0       0       0       0       0       0       0       0       0       0       0       0       0       0       0       0       0       0       0       0       0       0       0       0       0       0
     2    23     1       2       1      20       0
     2    23     2       5       1      20       0       0       0       0
     2    23     3      10       2      11       9       0       0       0       0       0       0       0       0
     2    23     4      20       1      20       0       0       0       0       0       0       0       0       0       0       0       0       0       0       0       0       0       0       0
     2    23     5      25       3       9       9       2       0       0       0       0       0       0       0       0       0       0       0       0       0       0       0       0       0       0       0       0       0       0
     2    23     6      50       3      18       1       1       0       0       0       0       0       0       0       0       0       0       0       0       0       0       0       0       0       0       0       0       0       0       0       0       0       0       0       0       0       0       0       0       0       0       0       0       0       0       0       0       0       0       0       0       0       0       0
     2    23     7     100       1      20       0       0       0       0       0       0       0       0       0       0       0       0       0       0       0       0       0       0       0       0       0       0       0       0       0       0       0       0       0       0       0       0       0       0       0       0       0       0       0       0       0       0       0       0       0       0       0       0       0       0       0       0       0       0       0       0       0       0       0       0       0       0       0       0       0       0       0       0       0       0       0       0       0       0       0       0       0       0       0       0       0       0       0       0       0       0       0       0       0       0       0       0       0       0       0       0       0       0       0
     2    24     1       2       1      20       0
     2    24     2       5       1      20       0       0       0       0
     2    24     3      10       2      14       6       0       0       0       0       0       0       0       0
     2    24     4      20       1      20       0       0       0       0       0       0       0       0       0       0       0       0       0       0       0       0       0       0       0
     2    24     5      25       3      10       9       1       0       0       0       0       0       0       0       0       0       0       0       0       0       0       0       0       0       0       0       0       0       0
     2    24     6      50       1      20       0       0       0       0       0       0       0       0       0       0       0       0       0       0       0       0       0       0       0       0       0       0       0       0       0       0       0       0       0       0       0       0       0       0       0       0       0       0       0       0       0       0       0       0       0       0       0       0       0
     2    24     7     100       1      20       0       0       0       0       0       0       0       0       0       0       0       0       0       0       0       0       0       0       0       0       0       0       0       0       0       0       0       0       0       0       0       0       0       0       0       0       0       0       0       0       0       0       0       0       0       0       0       0       0       0       0       0       0       0       0       0       0       0       0       0       0       0       0       0       0       0       0       0       0       0       0       0       0       0       0       0       0       0       0       0       0       0       0       0       0       0       0       0       0       0       0       0       0       0       0       0       0       0       0
     2    25     1       2       1      20       0
     2    25     2       5       1      20       0       0       0       0
     2    25     3      10       2      14       6       0       0       0       0       0       0       0       0
     2    25     4      20       1      20       0       0       0       0       0       0       0       0       0       0       0       0       0       0       0       0       0       0       0
     2    25     5      25       2      14       6       0       0       0       0       0       0       0       0       0       0       0       0       0       0       0       0       0       0       0       0       0       0       0
     2    25     6      50       1      20       0       0       0       0       0       0       0       0       0       0       0       0       0       0       0       0       0       0       0       0       0       0       0       0       0       0       0       0       0       0       0       0       0       0       0       0       0       0       0       0       0       0       0       0       0       0       0       0       0
     2    25     7     100       1      20       0       0       0       0       0       0       0       0       0       0       0       0       0       0       0       0       0       0       0       0       0       0       0       0       0       0       0       0       0       0       0       0       0       0       0       0       0       0       0       0       0       0       0       0       0       0       0       0       0       0       0       0       0       0       0       0       0       0       0       0       0       0       0       0       0       0       0       0       0       0       0       0       0       0       0       0       0       0       0       0       0       0       0       0       0       0       0       0       0       0       0       0       0       0       0       0       0       0       0
     2    26     1       2       1      20       0
     2    26     2       5       1      20       0       0       0       0
     2    26     3      10       2      17       3       0       0       0       0       0       0       0       0
     2    26     4      20       1      20       0       0       0       0       0       0       0       0       0       0       0       0       0       0       0       0       0       0       0
     2    26     5      25       2      16       4       0       0       0       0       0       0       0       0       0       0       0       0       0       0       0       0       0       0       0       0       0       0       0
     2    26     6      50       1      20       0       0       0       0       0       0       0       0       0       0       0       0       0       0       0       0       0       0       0       0       0       0       0       0       0       0       0       0       0       0       0       0       0       0       0       0       0       0       0       0       0       0       0       0       0       0       0       0       0
     2    26     7     100       1      20       0       0       0       0       0       0       0       0       0       0       0       0       0       0       0       0       0       0       0       0       0       0       0       0       0       0       0       0       0       0       0       0       0       0       0       0       0       0       0       0       0       0       0       0       0       0       0       0       0       0       0       0       0       0       0       0       0       0       0       0       0       0       0       0       0       0       0       0       0       0       0       0       0       0       0       0       0       0       0       0       0       0       0       0       0       0       0       0       0       0       0       0       0       0       0       0       0       0       0
     2    27     1       2       1      20       0
     2    27     2       5       1      20       0       0       0       0
     2    27     3      10       2      17       3       0       0       0       0       0       0       0       0
     2    27     4      20       1      20       0       0       0       0       0       0       0       0       0       0       0       0       0       0       0       0       0       0       0
     2    27     5      25       2      15       5       0       0       0       0       0       0       0       0       0       0       0       0       0       0       0       0       0       0       0       0       0       0       0
     2    27     6      50       1      20       0       0       0       0       0       0       0       0       0       0       0       0       0       0       0       0       0       0       0       0       0       0       0       0       0       0       0       0       0       0       0       0       0       0       0       0       0       0       0       0       0       0       0       0       0       0       0       0       0
     2    27     7     100       1      20       0       0       0       0       0       0       0       0       0       0       0       0       0       0       0       0       0       0       0       0       0       0       0       0       0       0       0       0       0       0       0       0       0       0       0       0       0       0       0       0       0       0       0       0       0       0       0       0       0       0       0       0       0       0       0       0       0       0       0       0       0       0       0       0       0       0       0       0       0       0       0       0       0       0       0       0       0       0       0       0       0       0       0       0       0       0       0       0       0       0       0       0       0       0       0       0       0       0       0
     2    28     1       2       1      20       0
     2    28     2       5       1      20       0       0       0       0
     2    28     3      10       1      20       0       0       0       0       0       0       0       0       0
     2    28     4      20       1      20       0       0       0       0       0       0       0       0       0       0       0       0       0       0       0       0       0       0       0
     2    28     5      25       2      15       5       0       0       0       0       0       0       0       0       0       0       0       0       0       0       0       0       0       0       0       0       0       0       0
     2    28     6      50       1      20       0       0       0       0       0       0       0       0       0       0       0       0       0       0       0       0       0       0       0       0       0       0       0       0       0       0       0       0       0       0       0       0       0       0       0       0       0       0       0       0       0       0       0       0       0       0       0       0       0
     2    28     7     100       1      20       0       0       0       0       0       0       0       0       0       0       0       0       0       0       0       0       0       0       0       0       0       0       0       0       0       0       0       0       0       0       0       0       0       0       0       0       0       0       0       0       0       0       0       0       0       0       0       0       0       0       0       0       0       0       0       0       0       0       0       0       0       0       0       0       0       0       0       0       0       0       0       0       0       0       0       0       0       0       0       0       0       0       0       0       0       0       0       0       0       0       0       0       0       0       0       0       0       0       0
     2    29     1       2       1      20       0
     2    29     2       5       1      20       0       0       0       0
     2    29     3      10       1      20       0       0       0       0       0       0       0       0       0
     2    29     4      20       1      20       0       0       0       0       0       0       0       0       0       0       0       0       0       0       0       0       0       0       0
     2    29     5      25       2      16       4       0       0       0       0       0       0       0       0       0       0       0       0       0       0       0       0       0       0       0       0       0       0       0
     2    29     6      50       1      20       0       0       0       0       0       0       0       0       0       0       0       0       0       0       0       0       0       0       0       0       0       0       0       0       0       0       0       0       0       0       0       0       0       0       0       0       0       0       0       0       0       0       0       0       0       0       0       0       0
     2    29     7     100       1      20       0       0       0       0       0       0       0       0       0       0       0       0       0       0       0       0       0       0       0       0       0       0       0       0       0       0       0       0       0       0       0       0       0       0       0       0       0       0       0       0       0       0       0       0       0       0       0       0       0       0       0       0       0       0       0       0       0       0       0       0       0       0       0       0       0       0       0       0       0       0       0       0       0       0       0       0       0       0       0       0       0       0       0       0       0       0       0       0       0       0       0       0       0       0       0       0       0       0       0
     2    30     1       2       1      20       0
     2    30     2       5       1      20       0       0       0       0
     2    30     3      10       1      20       0       0       0       0       0       0       0       0       0
     2    30     4      20       1      20       0       0       0       0       0       0       0       0       0       0       0       0       0       0       0       0       0       0       0
     2    30     5      25       2      16       4       0       0       0       0       0       0       0       0       0       0       0       0       0       0       0       0       0       0       0       0       0       0       0
     2    30     6      50       1      20       0       0       0       0       0       0       0       0       0       0       0       0       0       0       0       0       0       0       0       0       0       0       0       0       0       0       0       0       0       0       0       0       0       0       0       0       0       0       0       0       0       0       0       0       0       0       0       0       0
     2    30     7     100       1      20       0       0       0       0       0       0       0       0       0       0       0       0       0       0       0       0       0       0       0       0       0       0       0       0       0       0       0       0       0       0       0       0       0       0       0       0       0       0       0       0       0       0       0       0       0       0       0       0       0       0       0       0       0       0       0       0       0       0       0       0       0       0       0       0       0       0       0       0       0       0       0       0       0       0       0       0       0       0       0       0       0       0       0       0       0       0       0       0       0       0       0       0       0       0       0       0       0       0       0
     2    31     1       2       1      20       0
     2    31     2       5       1      20       0       0       0       0
     2    31     3      10       1      20       0       0       0       0       0       0       0       0       0
     2    31     4      20       1      20       0       0       0       0       0       0       0       0       0       0       0       0       0       0       0       0       0       0       0
     2    31     5      25       2      18       2       0       0       0       0       0       0       0       0       0       0       0       0       0       0       0       0       0       0       0       0       0       0       0
     2    31     6      50       1      20       0       0       0       0       0       0       0       0       0       0       0       0       0       0       0       0       0       0       0       0       0       0       0       0       0       0       0       0       0       0       0       0       0       0       0       0       0       0       0       0       0       0       0       0       0       0       0       0       0
     2    31     7     100       1      20       0       0       0       0       0       0       0       0       0       0       0       0       0       0       0       0       0       0       0       0       0       0       0       0       0       0       0       0       0       0       0       0       0       0       0       0       0       0       0       0       0       0       0       0       0       0       0       0       0       0       0       0       0       0       0       0       0       0       0       0       0       0       0       0       0       0       0       0       0       0       0       0       0       0       0       0       0       0       0       0       0       0       0       0       0       0       0       0       0       0       0       0       0       0       0       0       0       0       0
     2    32     1       2       1      20       0
     2    32     2       5       1      20       0       0       0       0
     2    32     3      10       1      20       0       0       0       0       0       0       0       0       0
     2    32     4      20       1      20       0       0       0       0       0       0       0       0       0       0       0       0       0       0       0       0       0       0       0
     2    32     5      25       2      18       2       0       0       0       0       0       0       0       0       0       0       0       0       0       0       0       0       0       0       0       0       0       0       0
     2    32     6      50       1      20       0       0       0       0       0       0       0       0       0       0       0       0       0       0       0       0       0       0       0       0       0       0       0       0       0       0       0       0       0       0       0       0       0       0       0       0       0       0       0       0       0       0       0       0       0       0       0       0       0
     2    32     7     100       1      20       0       0       0       0       0       0       0       0       0       0       0       0       0       0       0       0       0       0       0       0       0       0       0       0       0       0       0       0       0       0       0       0       0       0       0       0       0       0       0       0       0       0       0       0       0       0       0       0       0       0       0       0       0       0       0       0       0       0       0       0       0       0       0       0       0       0       0       0       0       0       0       0       0       0       0       0       0       0       0       0       0       0       0       0       0       0       0       0       0       0       0       0       0       0       0       0       0       0       0
     2    33     1       2       1      20       0
     2    33     2       5       1      20       0       0       0       0
     2    33     3      10       1      20       0       0       0       0       0       0       0       0       0
     2    33     4      20       1      20       0       0       0       0       0       0       0       0       0       0       0       0       0       0       0       0       0       0       0
     2    33     5      25       2      18       2       0       0       0       0       0       0       0       0       0       0       0       0       0       0       0       0       0       0       0       0       0       0       0
     2    33     6      50       1      20       0       0       0       0       0       0       0       0       0       0       0       0       0       0       0       0       0       0       0       0       0       0       0       0       0       0       0       0       0       0       0       0       0       0       0       0       0       0       0       0       0       0       0       0       0       0       0       0       0
     2    33     7     100       1      20       0       0       0       0       0       0       0       0       0       0       0       0       0       0       0       0       0       0       0       0       0       0       0       0       0       0       0       0       0       0       0       0       0       0       0       0       0       0       0       0       0       0       0       0       0       0       0       0       0       0       0       0       0       0       0       0       0       0       0       0       0       0       0       0       0       0       0       0       0       0       0       0       0       0       0       0       0       0       0       0       0       0       0       0       0       0       0       0       0       0       0       0       0       0       0       0       0       0       0
     2    34     1       2       1      20       0
     2    34     2       5       1      20       0       0       0       0
     2    34     3      10       1      20       0       0       0       0       0       0       0       0       0
     2    34     4      20       1      20       0       0       0       0       0       0       0       0       0       0       0       0       0       0       0       0       0       0       0
     2    34     5      25       2      17       3       0       0       0       0       0       0       0       0       0       0       0       0       0       0       0       0       0       0       0       0       0       0       0
     2    34     6      50       1      20       0       0       0       0       0       0       0       0       0       0       0       0       0       0       0       0       0       0       0       0       0       0       0       0       0       0       0       0       0       0       0       0       0       0       0       0       0       0       0       0       0       0       0       0       0       0       0       0       0
     2    34     7     100       1      20       0       0       0       0       0       0       0       0       0       0       0       0       0       0       0       0       0       0       0       0       0       0       0       0       0       0       0       0       0       0       0       0       0       0       0       0       0       0       0       0       0       0       0       0       0       0       0       0       0       0       0       0       0       0       0       0       0       0       0       0       0       0       0       0       0       0       0       0       0       0       0       0       0       0       0       0       0       0       0       0       0       0       0       0       0       0       0       0       0       0       0       0       0       0       0       0       0       0       0
     2    35     1       2       1      20       0
     2    35     2       5       1      20       0       0       0       0
     2    35     3      10       1      20       0       0       0       0       0       0       0       0       0
     2    35     4      20       1      20       0       0       0       0       0       0       0       0       0       0       0       0       0       0       0       0       0       0       0
     2    35     5      25       2      17       3       0       0       0       0       0       0       0       0       0       0       0       0       0       0       0       0       0       0       0       0       0       0       0
     2    35     6      50       1      20       0       0       0       0       0       0       0       0       0       0       0       0       0       0       0       0       0       0       0       0       0       0       0       0       0       0       0       0       0       0       0       0       0       0       0       0       0       0       0       0       0       0       0       0       0       0       0       0       0
     2    35     7     100       1      20       0       0       0       0       0       0       0       0       0       0       0       0       0       0       0       0       0       0       0       0       0       0       0       0       0       0       0       0       0       0       0       0       0       0       0       0       0       0       0       0       0       0       0       0       0       0       0       0       0       0       0       0       0       0       0       0       0       0       0       0       0       0       0       0       0       0       0       0       0       0       0       0       0       0       0       0       0       0       0       0       0       0       0       0       0       0       0       0       0       0       0       0       0       0       0       0       0       0       0
     2    36     1       2       1      20       0
     2    36     2       5       1      20       0       0       0       0
     2    36     3      10       1      20       0       0       0       0       0       0       0       0       0
     2    36     4      20       1      20       0       0       0       0       0       0       0       0       0       0       0       0       0       0       0       0       0       0       0
     2    36     5      25       2      15       5       0       0       0       0       0       0       0       0       0       0       0       0       0       0       0       0       0       0       0       0       0       0       0
     2    36     6      50       1      20       0       0       0       0       0       0       0       0       0       0       0       0       0       0       0       0       0       0       0       0       0       0       0       0       0       0       0       0       0       0       0       0       0       0       0       0       0       0       0       0       0       0       0       0       0       0       0       0       0
     2    36     7     100       1      20       0       0       0       0       0       0       0       0       0       0       0       0       0       0       0       0       0       0       0       0       0       0       0       0       0       0       0       0       0       0       0       0       0       0       0       0       0       0       0       0       0       0       0       0       0       0       0       0       0       0       0       0       0       0       0       0       0       0       0       0       0       0       0       0       0       0       0       0       0       0       0       0       0       0       0       0       0       0       0       0       0       0       0       0       0       0       0       0       0       0       0       0       0       0       0       0       0       0       0
     2    37     1       2       1      20       0
     2    37     2       5       1      20       0       0       0       0
     2    37     3      10       1      20       0       0       0       0       0       0       0       0       0
     2    37     4      20       1      20       0       0       0       0       0       0       0       0       0       0       0       0       0       0       0       0       0       0       0
     2    37     5      25       2      15       5       0       0       0       0       0       0       0       0       0       0       0       0       0       0       0       0       0       0       0       0       0       0       0
     2    37     6      50       1      20       0       0       0       0       0       0       0       0       0       0       0       0       0       0       0       0       0       0       0       0       0       0       0       0       0       0       0       0       0       0       0       0       0       0       0       0       0       0       0       0       0       0       0       0       0       0       0       0       0
     2    37     7     100       1      20       0       0       0       0       0       0       0       0       0       0       0       0       0       0       0       0       0       0       0       0       0       0       0       0       0       0       0       0       0       0       0       0       0       0       0       0       0       0       0       0       0       0       0       0       0       0       0       0       0       0       0       0       0       0       0       0       0       0       0       0       0       0       0       0       0       0       0       0       0       0       0       0       0       0       0       0       0       0       0       0       0       0       0       0       0       0       0       0       0       0       0       0       0       0       0       0       0       0       0
     2    38     1       2       1      20       0
     2    38     2       5       1      20       0       0       0       0
     2    38     3      10       1      20       0       0       0       0       0       0       0       0       0
     2    38     4      20       1      20       0       0       0       0       0       0       0       0       0       0       0       0       0       0       0       0       0       0       0
     2    38     5      25       2      14       6       0       0       0       0       0       0       0       0       0       0       0       0       0       0       0       0       0       0       0       0       0       0       0
     2    38     6      50       1      20       0       0       0       0       0       0       0       0       0       0       0       0       0       0       0       0       0       0       0       0       0       0       0       0       0       0       0       0       0       0       0       0       0       0       0       0       0       0       0       0       0       0       0       0       0       0       0       0       0
     2    38     7     100       1      20       0       0       0       0       0       0       0       0       0       0       0       0       0       0       0       0       0       0       0       0       0       0       0       0       0       0       0       0       0       0       0       0       0       0       0       0       0       0       0       0       0       0       0       0       0       0       0       0       0       0       0       0       0       0       0       0       0       0       0       0       0       0       0       0       0       0       0       0       0       0       0       0       0       0       0       0       0       0       0       0       0       0       0       0       0       0       0       0       0       0       0       0       0       0       0       0       0       0       0
     2    39     1       2       1      20       0
     2    39     2       5       1      20       0       0       0       0
     2    39     3      10       1      20       0       0       0       0       0       0       0       0       0
     2    39     4      20       1      20       0       0       0       0       0       0       0       0       0       0       0       0       0       0       0       0       0       0       0
     2    39     5      25       2      15       5       0       0       0       0       0       0       0       0       0       0       0       0       0       0       0       0       0       0       0       0       0       0       0
     2    39     6      50       1      20       0       0       0       0       0       0       0       0       0       0       0       0       0       0       0       0       0       0       0       0       0       0       0       0       0       0       0       0       0       0       0       0       0       0       0       0       0       0       0       0       0       0       0       0       0       0       0       0       0
     2    39     7     100       1      20       0       0       0       0       0       0       0       0       0       0       0       0       0       0       0       0       0       0       0       0       0       0       0       0       0       0       0       0       0       0       0       0       0       0       0       0       0       0       0       0       0       0       0       0       0       0       0       0       0       0       0       0       0       0       0       0       0       0       0       0       0       0       0       0       0       0       0       0       0       0       0       0       0       0       0       0       0       0       0       0       0       0       0       0       0       0       0       0       0       0       0       0       0       0       0       0       0       0       0
     2    40     1       2       1      20       0
     2    40     2       5       1      20       0       0       0       0
     2    40     3      10       1      20       0       0       0       0       0       0       0       0       0
     2    40     4      20       1      20       0       0       0       0       0       0       0       0       0       0       0       0       0       0       0       0       0       0       0
     2    40     5      25       2      13       7       0       0       0       0       0       0       0       0       0       0       0       0       0       0       0       0       0       0       0       0       0       0       0
     2    40     6      50       1      20       0       0       0       0       0       0       0       0       0       0       0       0       0       0       0       0       0       0       0       0       0       0       0       0       0       0       0       0       0       0       0       0       0       0       0       0       0       0       0       0       0       0       0       0       0       0       0       0       0
     2    40     7     100       1      20       0       0       0       0       0       0       0       0       0       0       0       0       0       0       0       0       0       0       0       0       0       0       0       0       0       0       0       0       0       0       0       0       0       0       0       0       0       0       0       0       0       0       0       0       0       0       0       0       0       0       0       0       0       0       0       0       0       0       0       0       0       0       0       0       0       0       0       0       0       0       0       0       0       0       0       0       0       0       0       0       0       0       0       0       0       0       0       0       0       0       0       0       0       0       0       0       0       0       0
     2    41     1       2       1      20       0
     2    41     2       5       1      20       0       0       0       0
     2    41     3      10       1      20       0       0       0       0       0       0       0       0       0
     2    41     4      20       1      20       0       0       0       0       0       0       0       0       0       0       0       0       0       0       0       0       0       0       0
     2    41     5      25       2      12       8       0       0       0       0       0       0       0       0       0       0       0       0       0       0       0       0       0       0       0       0       0       0       0
     2    41     6      50       1      20       0       0       0       0       0       0       0       0       0       0       0       0       0       0       0       0       0       0       0       0       0       0       0       0       0       0       0       0       0       0       0       0       0       0       0       0       0       0       0       0       0       0       0       0       0       0       0       0       0
     2    41     7     100       1      20       0       0       0       0       0       0       0       0       0       0       0       0       0       0       0       0       0       0       0       0       0       0       0       0       0       0       0       0       0       0       0       0       0       0       0       0       0       0       0       0       0       0       0       0       0       0       0       0       0       0       0       0       0       0       0       0       0       0       0       0       0       0       0       0       0       0       0       0       0       0       0       0       0       0       0       0       0       0       0       0       0       0       0       0       0       0       0       0       0       0       0       0       0       0       0       0       0       0       0
     2    42     1       2       1      20       0
     2    42     2       5       1      20       0       0       0       0
     2    42     3      10       1      20       0       0       0       0       0       0       0       0       0
     2    42     4      20       1      20       0       0       0       0       0       0       0       0       0       0       0       0       0       0       0       0       0       0       0
     2    42     5      25       2      11       9       0       0       0       0       0       0       0       0       0       0       0       0       0       0       0       0       0       0       0       0       0       0       0
     2    42     6      50       1      20       0       0       0       0       0       0       0       0       0       0       0       0       0       0       0       0       0       0       0       0       0       0       0       0       0       0       0       0       0       0       0       0       0       0       0       0       0       0       0       0       0       0       0       0       0       0       0       0       0
     2    42     7     100       1      20       0       0       0       0       0       0       0       0       0       0       0       0       0       0       0       0       0       0       0       0       0       0       0       0       0       0       0       0       0       0       0       0       0       0       0       0       0       0       0       0       0       0       0       0       0       0       0       0       0       0       0       0       0       0       0       0       0       0       0       0       0       0       0       0       0       0       0       0       0       0       0       0       0       0       0       0       0       0       0       0       0       0       0       0       0       0       0       0       0       0       0       0       0       0       0       0       0       0       0
     2    43     1       2       1      20       0
     2    43     2       5       1      20       0       0       0       0
     2    43     3      10       1      20       0       0       0       0       0       0       0       0       0
     2    43     4      20       1      20       0       0       0       0       0       0       0       0       0       0       0       0       0       0       0       0       0       0       0
     2    43     5      25       2      12       8       0       0       0       0       0       0       0       0       0       0       0       0       0       0       0       0       0       0       0       0       0       0       0
     2    43     6      50       1      20       0       0       0       0       0       0       0       0       0       0       0       0       0       0       0       0       0       0       0       0       0       0       0       0       0       0       0       0       0       0       0       0       0       0       0       0       0       0       0       0       0       0       0       0       0       0       0       0       0
     2    43     7     100       1      20       0       0       0       0       0       0       0       0       0       0       0       0       0       0       0       0       0       0       0       0       0       0       0       0       0       0       0       0       0       0       0       0       0       0       0       0       0       0       0       0       0       0       0       0       0       0       0       0       0       0       0       0       0       0       0       0       0       0       0       0       0       0       0       0       0       0       0       0       0       0       0       0       0       0       0       0       0       0       0       0       0       0       0       0       0       0       0       0       0       0       0       0       0       0       0       0       0       0       0
     2    44     1       2       1      20       0
     2    44     2       5       1      20       0       0       0       0
     2    44     3      10       1      20       0       0       0       0       0       0       0       0       0
     2    44     4      20       1      20       0       0       0       0       0       0       0       0       0       0       0       0       0       0       0       0       0       0       0
     2    44     5      25       2      12       8       0       0       0       0       0       0       0       0       0       0       0       0       0       0       0       0       0       0       0       0       0       0       0
     2    44     6      50       1      20       0       0       0       0       0       0       0       0       0       0       0       0       0       0       0       0       0       0       0       0       0       0       0       0       0       0       0       0       0       0       0       0       0       0       0       0       0       0       0       0       0       0       0       0       0       0       0       0       0
     2    44     7     100       1      20       0       0       0       0       0       0       0       0       0       0       0       0       0       0       0       0       0       0       0       0       0       0       0       0       0       0       0       0       0       0       0       0       0       0       0       0       0       0       0       0       0       0       0       0       0       0       0       0       0       0       0       0       0       0       0       0       0       0       0       0       0       0       0       0       0       0       0       0       0       0       0       0       0       0       0       0       0       0       0       0       0       0       0       0       0       0       0       0       0       0       0       0       0       0       0       0       0       0       0
     2    45     1       2       1      20       0
     2    45     2       5       1      20       0       0       0       0
     2    45     3      10       1      20       0       0       0       0       0       0       0       0       0
     2    45     4      20       1      20       0       0       0       0       0       0       0       0       0       0       0       0       0       0       0       0       0       0       0
     2    45     5      25       2      10      10       0       0       0       0       0       0       0       0       0       0       0       0       0       0       0       0       0       0       0       0       0       0       0
     2    45     6      50       1      20       0       0       0       0       0       0       0       0       0       0       0       0       0       0       0       0       0       0       0       0       0       0       0       0       0       0       0       0       0       0       0       0       0       0       0       0       0       0       0       0       0       0       0       0       0       0       0       0       0
     2    45     7     100       1      20       0       0       0       0       0       0       0       0       0       0       0       0       0       0       0       0       0       0       0       0       0       0       0       0       0       0       0       0       0       0       0       0       0       0       0       0       0       0       0       0       0       0       0       0       0       0       0       0       0       0       0       0       0       0       0       0       0       0       0       0       0       0       0       0       0       0       0       0       0       0       0       0       0       0       0       0       0       0       0       0       0       0       0       0       0       0       0       0       0       0       0       0       0       0       0       0       0       0       0
     2    46     1       2       1      20       0
     2    46     2       5       1      20       0       0       0       0
     2    46     3      10       1      20       0       0       0       0       0       0       0       0       0
     2    46     4      20       1      20       0       0       0       0       0       0       0       0       0       0       0       0       0       0       0       0       0       0       0
     2    46     5      25       2      12       8       0       0       0       0       0       0       0       0       0       0       0       0       0       0       0       0       0       0       0       0       0       0       0
     2    46     6      50       1      20       0       0       0       0       0       0       0       0       0       0       0       0       0       0       0       0       0       0       0       0       0       0       0       0       0       0       0       0       0       0       0       0       0       0       0       0       0       0       0       0       0       0       0       0       0       0       0       0       0
     2    46     7     100       1      20       0       0       0       0       0       0       0       0       0       0       0       0       0       0       0       0       0       0       0       0       0       0       0       0       0       0       0       0       0       0       0       0       0       0       0       0       0       0       0       0       0       0       0       0       0       0       0       0       0       0       0       0       0       0       0       0       0       0       0       0       0       0       0       0       0       0       0       0       0       0       0       0       0       0       0       0       0       0       0       0       0       0       0       0       0       0       0       0       0       0       0       0       0       0       0       0       0       0       0
     2    47     1       2       1      20       0
     2    47     2       5       1      20       0       0       0       0
     2    47     3      10       1      20       0       0       0       0       0       0       0       0       0
     2    47     4      20       1      20       0       0       0       0       0       0       0       0       0       0       0       0       0       0       0       0       0       0       0
     2    47     5      25       2      14       6       0       0       0       0       0       0       0       0       0       0       0       0       0       0       0       0       0       0       0       0       0       0       0
     2    47     6      50       1      20       0       0       0       0       0       0       0       0       0       0       0       0       0       0       0       0       0       0       0       0       0       0       0       0       0       0       0       0       0       0       0       0       0       0       0       0       0       0       0       0       0       0       0       0       0       0       0       0       0
     2    47     7     100       1      20       0       0       0       0       0       0       0       0       0       0       0       0       0       0       0       0       0       0       0       0       0       0       0       0       0       0       0       0       0       0       0       0       0       0       0       0       0       0       0       0       0       0       0       0       0       0       0       0       0       0       0       0       0       0       0       0       0       0       0       0       0       0       0       0       0       0       0       0       0       0       0       0       0       0       0       0       0       0       0       0       0       0       0       0       0       0       0       0       0       0       0       0       0       0       0       0       0       0       0
     2    48     1       2       1      20       0
     2    48     2       5       1      20       0       0       0       0
     2    48     3      10       1      20       0       0       0       0       0       0       0       0       0
     2    48     4      20       1      20       0       0       0       0       0       0       0       0       0       0       0       0       0       0       0       0       0       0       0
     2    48     5      25       2      12       8       0       0       0       0       0       0       0       0       0       0       0       0       0       0       0       0       0       0       0       0       0       0       0
     2    48     6      50       1      20       0       0       0       0       0       0       0       0       0       0       0       0       0       0       0       0       0       0       0       0       0       0       0       0       0       0       0       0       0       0       0       0       0       0       0       0       0       0       0       0       0       0       0       0       0       0       0       0       0
     2    48     7     100       1      20       0       0       0       0       0       0       0       0       0       0       0       0       0       0       0       0       0       0       0       0       0       0       0       0       0       0       0       0       0       0       0       0       0       0       0       0       0       0       0       0       0       0       0       0       0       0       0       0       0       0       0       0       0       0       0       0       0       0       0       0       0       0       0       0       0       0       0       0       0       0       0       0       0       0       0       0       0       0       0       0       0       0       0       0       0       0       0       0       0       0       0       0       0       0       0       0       0       0       0
     2    49     1       2       1      20       0
     2    49     2       5       1      20       0       0       0       0
     2    49     3      10       1      20       0       0       0       0       0       0       0       0       0
     2    49     4      20       1      20       0       0       0       0       0       0       0       0       0       0       0       0       0       0       0       0       0       0       0
     2    49     5      25       2      11       9       0       0       0       0       0       0       0       0       0       0       0       0       0       0       0       0       0       0       0       0       0       0       0
     2    49     6      50       1      20       0       0       0       0       0       0       0       0       0       0       0       0       0       0       0       0       0       0       0       0       0       0       0       0       0       0       0       0       0       0       0       0       0       0       0       0       0       0       0       0       0       0       0       0       0       0       0       0       0
     2    49     7     100       1      20       0       0       0       0       0       0       0       0       0       0       0       0       0       0       0       0       0       0       0       0       0       0       0       0       0       0       0       0       0       0       0       0       0       0       0       0       0       0       0       0       0       0       0       0       0       0       0       0       0       0       0       0       0       0       0       0       0       0       0       0       0       0       0       0       0       0       0       0       0       0       0       0       0       0       0       0       0       0       0       0       0       0       0       0       0       0       0       0       0       0       0       0       0       0       0       0       0       0       0
     2    50     1       2       1      20       0
     2    50     2       5       1      20       0       0       0       0
     2    50     3      10       1      20       0       0       0       0       0       0       0       0       0
     2    50     4      20       1      20       0       0       0       0       0       0       0       0       0       0       0       0       0       0       0       0       0       0       0
     2    50     5      25       2      15       5       0       0       0       0       0       0       0       0       0       0       0       0       0       0       0       0       0       0       0       0       0       0       0
     2    50     6      50       1      20       0       0       0       0       0       0       0       0       0       0       0       0       0       0       0       0       0       0       0       0       0       0       0       0       0       0       0       0       0       0       0       0       0       0       0       0       0       0       0       0       0       0       0       0       0       0       0       0       0
     2    50     7     100       1      20       0       0       0       0       0       0       0       0       0       0       0       0       0       0       0       0       0       0       0       0       0       0       0       0       0       0       0       0       0       0       0       0       0       0       0       0       0       0       0       0       0       0       0       0       0       0       0       0       0       0       0       0       0       0       0       0       0       0       0       0       0       0       0       0       0       0       0       0       0       0       0       0       0       0       0       0       0       0       0       0       0       0       0       0       0       0       0       0       0       0       0       0       0       0       0       0       0       0       0
     2    51     1       2       1      20       0
     2    51     2       5       1      20       0       0       0       0
     2    51     3      10       1      20       0       0       0       0       0       0       0       0       0
     2    51     4      20       1      20       0       0       0       0       0       0       0       0       0       0       0       0       0       0       0       0       0       0       0
     2    51     5      25       2      13       7       0       0       0       0       0       0       0       0       0       0       0       0       0       0       0       0       0       0       0       0       0       0       0
     2    51     6      50       1      20       0       0       0       0       0       0       0       0       0       0       0       0       0       0       0       0       0       0       0       0       0       0       0       0       0       0       0       0       0       0       0       0       0       0       0       0       0       0       0       0       0       0       0       0       0       0       0       0       0
     2    51     7     100       1      20       0       0       0       0       0       0       0       0       0       0       0       0       0       0       0       0       0       0       0       0       0       0       0       0       0       0       0       0       0       0       0       0       0       0       0       0       0       0       0       0       0       0       0       0       0       0       0       0       0       0       0       0       0       0       0       0       0       0       0       0       0       0       0       0       0       0       0       0       0       0       0       0       0       0       0       0       0       0       0       0       0       0       0       0       0       0       0       0       0       0       0       0       0       0       0       0       0       0       0
     2    52     1       2       1      20       0
     2    52     2       5       1      20       0       0       0       0
     2    52     3      10       1      20       0       0       0       0       0       0       0       0       0
     2    52     4      20       1      20       0       0       0       0       0       0       0       0       0       0       0       0       0       0       0       0       0       0       0
     2    52     5      25       2      14       6       0       0       0       0       0       0       0       0       0       0       0       0       0       0       0       0       0       0       0       0       0       0       0
     2    52     6      50       1      20       0       0       0       0       0       0       0       0       0       0       0       0       0       0       0       0       0       0       0       0       0       0       0       0       0       0       0       0       0       0       0       0       0       0       0       0       0       0       0       0       0       0       0       0       0       0       0       0       0
     2    52     7     100       1      20       0       0       0       0       0       0       0       0       0       0       0       0       0       0       0       0       0       0       0       0       0       0       0       0       0       0       0       0       0       0       0       0       0       0       0       0       0       0       0       0       0       0       0       0       0       0       0       0       0       0       0       0       0       0       0       0       0       0       0       0       0       0       0       0       0       0       0       0       0       0       0       0       0       0       0       0       0       0       0       0       0       0       0       0       0       0       0       0       0       0       0       0       0       0       0       0       0       0       0
     2    53     1       2       1      20       0
     2    53     2       5       1      20       0       0       0       0
     2    53     3      10       1      20       0       0       0       0       0       0       0       0       0
     2    53     4      20       1      20       0       0       0       0       0       0       0       0       0       0       0       0       0       0       0       0       0       0       0
     2    53     5      25       2      15       5       0       0       0       0       0       0       0       0       0       0       0       0       0       0       0       0       0       0       0       0       0       0       0
     2    53     6      50       1      20       0       0       0       0       0       0       0       0       0       0       0       0       0       0       0       0       0       0       0       0       0       0       0       0       0       0       0       0       0       0       0       0       0       0       0       0       0       0       0       0       0       0       0       0       0       0       0       0       0
     2    53     7     100       1      20       0       0       0       0       0       0       0       0       0       0       0       0       0       0       0       0       0       0       0       0       0       0       0       0       0       0       0       0       0       0       0       0       0       0       0       0       0       0       0       0       0       0       0       0       0       0       0       0       0       0       0       0       0       0       0       0       0       0       0       0       0       0       0       0       0       0       0       0       0       0       0       0       0       0       0       0       0       0       0       0       0       0       0       0       0       0       0       0       0       0       0       0       0       0       0       0       0       0       0
     2    54     1       2       1      20       0
     2    54     2       5       1      20       0       0       0       0
     2    54     3      10       1      20       0       0       0       0       0       0       0       0       0
     2    54     4      20       1      20       0       0       0       0       0       0       0       0       0       0       0       0       0       0       0       0       0       0       0
     2    54     5      25       2      14       6       0       0       0       0       0       0       0       0       0       0       0       0       0       0       0       0       0       0       0       0       0       0       0
     2    54     6      50       1      20       0       0       0       0       0       0       0       0       0       0       0       0       0       0       0       0       0       0       0       0       0       0       0       0       0       0       0       0       0       0       0       0       0       0       0       0       0       0       0       0       0       0       0       0       0       0       0       0       0
     2    54     7     100       1      20       0       0       0       0       0       0       0       0       0       0       0       0       0       0       0       0       0       0       0       0       0       0       0       0       0       0       0       0       0       0       0       0       0       0       0       0       0       0       0       0       0       0       0       0       0       0       0       0       0       0       0       0       0       0       0       0       0       0       0       0       0       0       0       0       0       0       0       0       0       0       0       0       0       0       0       0       0       0       0       0       0       0       0       0       0       0       0       0       0       0       0       0       0       0       0       0       0       0       0
     2    55     1       2       1      20       0
     2    55     2       5       1      20       0       0       0       0
     2    55     3      10       1      20       0       0       0       0       0       0       0       0       0
     2    55     4      20       1      20       0       0       0       0       0       0       0       0       0       0       0       0       0       0       0       0       0       0       0
     2    55     5      25       2      13       7       0       0       0       0       0       0       0       0       0       0       0       0       0       0       0       0       0       0       0       0       0       0       0
     2    55     6      50       1      20       0       0       0       0       0       0       0       0       0       0       0       0       0       0       0       0       0       0       0       0       0       0       0       0       0       0       0       0       0       0       0       0       0       0       0       0       0       0       0       0       0       0       0       0       0       0       0       0       0
     2    55     7     100       1      20       0       0       0       0       0       0       0       0       0       0       0       0       0       0       0       0       0       0       0       0       0       0       0       0       0       0       0       0       0       0       0       0       0       0       0       0       0       0       0       0       0       0       0       0       0       0       0       0       0       0       0       0       0       0       0       0       0       0       0       0       0       0       0       0       0       0       0       0       0       0       0       0       0       0       0       0       0       0       0       0       0       0       0       0       0       0       0       0       0       0       0       0       0       0       0       0       0       0       0
     2    56     1       2       1      20       0
     2    56     2       5       1      20       0       0       0       0
     2    56     3      10       1      20       0       0       0       0       0       0       0       0       0
     2    56     4      20       1      20       0       0       0       0       0       0       0       0       0       0       0       0       0       0       0       0       0       0       0
     2    56     5      25       2      12       8       0       0       0       0       0       0       0       0       0       0       0       0       0       0       0       0       0       0       0       0       0       0       0
     2    56     6      50       1      20       0       0       0       0       0       0       0       0       0       0       0       0       0       0       0       0       0       0       0       0       0       0       0       0       0       0       0       0       0       0       0       0       0       0       0       0       0       0       0       0       0       0       0       0       0       0       0       0       0
     2    56     7     100       1      20       0       0       0       0       0       0       0       0       0       0       0       0       0       0       0       0       0       0       0       0       0       0       0       0       0       0       0       0       0       0       0       0       0       0       0       0       0       0       0       0       0       0       0       0       0       0       0       0       0       0       0       0       0       0       0       0       0       0       0       0       0       0       0       0       0       0       0       0       0       0       0       0       0       0       0       0       0       0       0       0       0       0       0       0       0       0       0       0       0       0       0       0       0       0       0       0       0       0       0
     2    57     1       2       1      20       0
     2    57     2       5       1      20       0       0       0       0
     2    57     3      10       1      20       0       0       0       0       0       0       0       0       0
     2    57     4      20       1      20       0       0       0       0       0       0       0       0       0       0       0       0       0       0       0       0       0       0       0
     2    57     5      25       2      11       9       0       0       0       0       0       0       0       0       0       0       0       0       0       0       0       0       0       0       0       0       0       0       0
     2    57     6      50       1      20       0       0       0       0       0       0       0       0       0       0       0       0       0       0       0       0       0       0       0       0       0       0       0       0       0       0       0       0       0       0       0       0       0       0       0       0       0       0       0       0       0       0       0       0       0       0       0       0       0
     2    57     7     100       1      20       0       0       0       0       0       0       0       0       0       0       0       0       0       0       0       0       0       0       0       0       0       0       0       0       0       0       0       0       0       0       0       0       0       0       0       0       0       0       0       0       0       0       0       0       0       0       0       0       0       0       0       0       0       0       0       0       0       0       0       0       0       0       0       0       0       0       0       0       0       0       0       0       0       0       0       0       0       0       0       0       0       0       0       0       0       0       0       0       0       0       0       0       0       0       0       0       0       0       0
     2    58     1       2       1      20       0
     2    58     2       5       1      20       0       0       0       0
     2    58     3      10       1      20       0       0       0       0       0       0       0       0       0
     2    58     4      20       1      20       0       0       0       0       0       0       0       0       0       0       0       0       0       0       0       0       0       0       0
     2    58     5      25       2      12       8       0       0       0       0       0       0       0       0       0       0       0       0       0       0       0       0       0       0       0       0       0       0       0
     2    58     6      50       1      20       0       0       0       0       0       0       0       0       0       0       0       0       0       0       0       0       0       0       0       0       0       0       0       0       0       0       0       0       0       0       0       0       0       0       0       0       0       0       0       0       0       0       0       0       0       0       0       0       0
     2    58     7     100       1      20       0       0       0       0       0       0       0       0       0       0       0       0       0       0       0       0       0       0       0       0       0       0       0       0       0       0       0       0       0       0       0       0       0       0       0       0       0       0       0       0       0       0       0       0       0       0       0       0       0       0       0       0       0       0       0       0       0       0       0       0       0       0       0       0       0       0       0       0       0       0       0       0       0       0       0       0       0       0       0       0       0       0       0       0       0       0       0       0       0       0       0       0       0       0       0       0       0       0       0
     2    59     1       2       1      20       0
     2    59     2       5       1      20       0       0       0       0
     2    59     3      10       1      20       0       0       0       0       0       0       0       0       0
     2    59     4      20       1      20       0       0       0       0       0       0       0       0       0       0       0       0       0       0       0       0       0       0       0
     2    59     5      25       2      14       6       0       0       0       0       0       0       0       0       0       0       0       0       0       0       0       0       0       0       0       0       0       0       0
     2    59     6      50       1      20       0       0       0       0       0       0       0       0       0       0       0       0       0       0       0       0       0       0       0       0       0       0       0       0       0       0       0       0       0       0       0       0       0       0       0       0       0       0       0       0       0       0       0       0       0       0       0       0       0
     2    59     7     100       1      20       0       0       0       0       0       0       0       0       0       0       0       0       0       0       0       0       0       0       0       0       0       0       0       0       0       0       0       0       0       0       0       0       0       0       0       0       0       0       0       0       0       0       0       0       0       0       0       0       0       0       0       0       0       0       0       0       0       0       0       0       0       0       0       0       0       0       0       0       0       0       0       0       0       0       0       0       0       0       0       0       0       0       0       0       0       0       0       0       0       0       0       0       0       0       0       0       0       0       0
     2    60     1       2       1      20       0
     2    60     2       5       1      20       0       0       0       0
     2    60     3      10       1      20       0       0       0       0       0       0       0       0       0
     2    60     4      20       1      20       0       0       0       0       0       0       0       0       0       0       0       0       0       0       0       0       0       0       0
     2    60     5      25       2      15       5       0       0       0       0       0       0       0       0       0       0       0       0       0       0       0       0       0       0       0       0       0       0       0
     2    60     6      50       1      20       0       0       0       0       0       0       0       0       0       0       0       0       0       0       0       0       0       0       0       0       0       0       0       0       0       0       0       0       0       0       0       0       0       0       0       0       0       0       0       0       0       0       0       0       0       0       0       0       0
     2    60     7     100       1      20       0       0       0       0       0       0       0       0       0       0       0       0       0       0       0       0       0       0       0       0       0       0       0       0       0       0       0       0       0       0       0       0       0       0       0       0       0       0       0       0       0       0       0       0       0       0       0       0       0       0       0       0       0       0       0       0       0       0       0       0       0       0       0       0       0       0       0       0       0       0       0       0       0       0       0       0       0       0       0       0       0       0       0       0       0       0       0       0       0       0       0       0       0       0       0       0       0       0       0
     2    61     1       2       1      20       0
     2    61     2       5       1      20       0       0       0       0
     2    61     3      10       1      20       0       0       0       0       0       0       0       0       0
     2    61     4      20       1      20       0       0       0       0       0       0       0       0       0       0       0       0       0       0       0       0       0       0       0
     2    61     5      25       2      13       7       0       0       0       0       0       0       0       0       0       0       0       0       0       0       0       0       0       0       0       0       0       0       0
     2    61     6      50       1      20       0       0       0       0       0       0       0       0       0       0       0       0       0       0       0       0       0       0       0       0       0       0       0       0       0       0       0       0       0       0       0       0       0       0       0       0       0       0       0       0       0       0       0       0       0       0       0       0       0
     2    61     7     100       1      20       0       0       0       0       0       0       0       0       0       0       0       0       0       0       0       0       0       0       0       0       0       0       0       0       0       0       0       0       0       0       0       0       0       0       0       0       0       0       0       0       0       0       0       0       0       0       0       0       0       0       0       0       0       0       0       0       0       0       0       0       0       0       0       0       0       0       0       0       0       0       0       0       0       0       0       0       0       0       0       0       0       0       0       0       0       0       0       0       0       0       0       0       0       0       0       0       0       0       0
     2    62     1       2       1      20       0
     2    62     2       5       1      20       0       0       0       0
     2    62     3      10       1      20       0       0       0       0       0       0       0       0       0
     2    62     4      20       1      20       0       0       0       0       0       0       0       0       0       0       0       0       0       0       0       0       0       0       0
     2    62     5      25       2      13       7       0       0       0       0       0       0       0       0       0       0       0       0       0       0       0       0       0       0       0       0       0       0       0
     2    62     6      50       1      20       0       0       0       0       0       0       0       0       0       0       0       0       0       0       0       0       0       0       0       0       0       0       0       0       0       0       0       0       0       0       0       0       0       0       0       0       0       0       0       0       0       0       0       0       0       0       0       0       0
     2    62     7     100       1      20       0       0       0       0       0       0       0       0       0       0       0       0       0       0       0       0       0       0       0       0       0       0       0       0       0       0       0       0       0       0       0       0       0       0       0       0       0       0       0       0       0       0       0       0       0       0       0       0       0       0       0       0       0       0       0       0       0       0       0       0       0       0       0       0       0       0       0       0       0       0       0       0       0       0       0       0       0       0       0       0       0       0       0       0       0       0       0       0       0       0       0       0       0       0       0       0       0       0       0
     2    63     1       2       1      20       0
     2    63     2       5       1      20       0       0       0       0
     2    63     3      10       1      20       0       0       0       0       0       0       0       0       0
     2    63     4      20       1      20       0       0       0       0       0       0       0       0       0       0       0       0       0       0       0       0       0       0       0
     2    63     5      25       2      13       7       0       0       0       0       0       0       0       0       0       0       0       0       0       0       0       0       0       0       0       0       0       0       0
     2    63     6      50       1      20       0       0       0       0       0       0       0       0       0       0       0       0       0       0       0       0       0       0       0       0       0       0       0       0       0       0       0       0       0       0       0       0       0       0       0       0       0       0       0       0       0       0       0       0       0       0       0       0       0
     2    63     7     100       1      20       0       0       0       0       0       0       0       0       0       0       0       0       0       0       0       0       0       0       0       0       0       0       0       0       0       0       0       0       0       0       0       0       0       0       0       0       0       0       0       0       0       0       0       0       0       0       0       0       0       0       0       0       0       0       0       0       0       0       0       0       0       0       0       0       0       0       0       0       0       0       0       0       0       0       0       0       0       0       0       0       0       0       0       0       0       0       0       0       0       0       0       0       0       0       0       0       0       0       0
     2    64     1       2       1      20       0
     2    64     2       5       1      20       0       0       0       0
     2    64     3      10       1      20       0       0       0       0       0       0       0       0       0
     2    64     4      20       1      20       0       0       0       0       0       0       0       0       0       0       0       0       0       0       0       0       0       0       0
     2    64     5      25       2      14       6       0       0       0       0       0       0       0       0       0       0       0       0       0       0       0       0       0       0       0       0       0       0       0
     2    64     6      50       1      20       0       0       0       0       0       0       0       0       0       0       0       0       0       0       0       0       0       0       0       0       0       0       0       0       0       0       0       0       0       0       0       0       0       0       0       0       0       0       0       0       0       0       0       0       0       0       0       0       0
     2    64     7     100       1      20       0       0       0       0       0       0       0       0       0       0       0       0       0       0       0       0       0       0       0       0       0       0       0       0       0       0       0       0       0       0       0       0       0       0       0       0       0       0       0       0       0       0       0       0       0       0       0       0       0       0       0       0       0       0       0       0       0       0       0       0       0       0       0       0       0       0       0       0       0       0       0       0       0       0       0       0       0       0       0       0       0       0       0       0       0       0       0       0       0       0       0       0       0       0       0       0       0       0       0
     2    65     1       2       1      20       0
     2    65     2       5       1      20       0       0       0       0
     2    65     3      10       1      20       0       0       0       0       0       0       0       0       0
     2    65     4      20       1      20       0       0       0       0       0       0       0       0       0       0       0       0       0       0       0       0       0       0       0
     2    65     5      25       2      14       6       0       0       0       0       0       0       0       0       0       0       0       0       0       0       0       0       0       0       0       0       0       0       0
     2    65     6      50       1      20       0       0       0       0       0       0       0       0       0       0       0       0       0       0       0       0       0       0       0       0       0       0       0       0       0       0       0       0       0       0       0       0       0       0       0       0       0       0       0       0       0       0       0       0       0       0       0       0       0
     2    65     7     100       1      20       0       0       0       0       0       0       0       0       0       0       0       0       0       0       0       0       0       0       0       0       0       0       0       0       0       0       0       0       0       0       0       0       0       0       0       0       0       0       0       0       0       0       0       0       0       0       0       0       0       0       0       0       0       0       0       0       0       0       0       0       0       0       0       0       0       0       0       0       0       0       0       0       0       0       0       0       0       0       0       0       0       0       0       0       0       0       0       0       0       0       0       0       0       0       0       0       0       0       0
     2    66     1       2       1      20       0
     2    66     2       5       1      20       0       0       0       0
     2    66     3      10       1      20       0       0       0       0       0       0       0       0       0
     2    66     4      20       1      20       0       0       0       0       0       0       0       0       0       0       0       0       0       0       0       0       0       0       0
     2    66     5      25       2      12       8       0       0       0       0       0       0       0       0       0       0       0       0       0       0       0       0       0       0       0       0       0       0       0
     2    66     6      50       1      20       0       0       0       0       0       0       0       0       0       0       0       0       0       0       0       0       0       0       0       0       0       0       0       0       0       0       0       0       0       0       0       0       0       0       0       0       0       0       0       0       0       0       0       0       0       0       0       0       0
     2    66     7     100       1      20       0       0       0       0       0       0       0       0       0       0       0       0       0       0       0       0       0       0       0       0       0       0       0       0       0       0       0       0       0       0       0       0       0       0       0       0       0       0       0       0       0       0       0       0       0       0       0       0       0       0       0       0       0       0       0       0       0       0       0       0       0       0       0       0       0       0       0       0       0       0       0       0       0       0       0       0       0       0       0       0       0       0       0       0       0       0       0       0       0       0       0       0       0       0       0       0       0       0       0
     2    67     1       2       1      20       0
     2    67     2       5       1      20       0       0       0       0
     2    67     3      10       1      20       0       0       0       0       0       0       0       0       0
     2    67     4      20       1      20       0       0       0       0       0       0       0       0       0       0       0       0       0       0       0       0       0       0       0
     2    67     5      25       2      12       8       0       0       0       0       0       0       0       0       0       0       0       0       0       0       0       0       0       0       0       0       0       0       0
     2    67     6      50       1      20       0       0       0       0       0       0       0       0       0       0       0       0       0       0       0       0       0       0       0       0       0       0       0       0       0       0       0       0       0       0       0       0       0       0       0       0       0       0       0       0       0       0       0       0       0       0       0       0       0
     2    67     7     100       1      20       0       0       0       0       0       0       0       0       0       0       0       0       0       0       0       0       0       0       0       0       0       0       0       0       0       0       0       0       0       0       0       0       0       0       0       0       0       0       0       0       0       0       0       0       0       0       0       0       0       0       0       0       0       0       0       0       0       0       0       0       0       0       0       0       0       0       0       0       0       0       0       0       0       0       0       0       0       0       0       0       0       0       0       0       0       0       0       0       0       0       0       0       0       0       0       0       0       0       0
     2    68     1       2       1      20       0
     2    68     2       5       1      20       0       0       0       0
     2    68     3      10       1      20       0       0       0       0       0       0       0       0       0
     2    68     4      20       1      20       0       0       0       0       0       0       0       0       0       0       0       0       0       0       0       0       0       0       0
     2    68     5      25       2      15       5       0       0       0       0       0       0       0       0       0       0       0       0       0       0       0       0       0       0       0       0       0       0       0
     2    68     6      50       1      20       0       0       0       0       0       0       0       0       0       0       0       0       0       0       0       0       0       0       0       0       0       0       0       0       0       0       0       0       0       0       0       0       0       0       0       0       0       0       0       0       0       0       0       0       0       0       0       0       0
     2    68     7     100       1      20       0       0       0       0       0       0       0       0       0       0       0       0       0       0       0       0       0       0       0       0       0       0       0       0       0       0       0       0       0       0       0       0       0       0       0       0       0       0       0       0       0       0       0       0       0       0       0       0       0       0       0       0       0       0       0       0       0       0       0       0       0       0       0       0       0       0       0       0       0       0       0       0       0       0       0       0       0       0       0       0       0       0       0       0       0       0       0       0       0       0       0       0       0       0       0       0       0       0       0
     2    69     1       2       1      20       0
     2    69     2       5       1      20       0       0       0       0
     2    69     3      10       1      20       0       0       0       0       0       0       0       0       0
     2    69     4      20       1      20       0       0       0       0       0       0       0       0       0       0       0       0       0       0       0       0       0       0       0
     2    69     5      25       2      17       3       0       0       0       0       0       0       0       0       0       0       0       0       0       0       0       0       0       0       0       0       0       0       0
     2    69     6      50       1      20       0       0       0       0       0       0       0       0       0       0       0       0       0       0       0       0       0       0       0       0       0       0       0       0       0       0       0       0       0       0       0       0       0       0       0       0       0       0       0       0       0       0       0       0       0       0       0       0       0
     2    69     7     100       1      20       0       0       0       0       0       0       0       0       0       0       0       0       0       0       0       0       0       0       0       0       0       0       0       0       0       0       0       0       0       0       0       0       0       0       0       0       0       0       0       0       0       0       0       0       0       0       0       0       0       0       0       0       0       0       0       0       0       0       0       0       0       0       0       0       0       0       0       0       0       0       0       0       0       0       0       0       0       0       0       0       0       0       0       0       0       0       0       0       0       0       0       0       0       0       0       0       0       0       0
     2    70     1       2       1      20       0
     2    70     2       5       1      20       0       0       0       0
     2    70     3      10       1      20       0       0       0       0       0       0       0       0       0
     2    70     4      20       1      20       0       0       0       0       0       0       0       0       0       0       0       0       0       0       0       0       0       0       0
     2    70     5      25       2      15       5       0       0       0       0       0       0       0       0       0       0       0       0       0       0       0       0       0       0       0       0       0       0       0
     2    70     6      50       1      20       0       0       0       0       0       0       0       0       0       0       0       0       0       0       0       0       0       0       0       0       0       0       0       0       0       0       0       0       0       0       0       0       0       0       0       0       0       0       0       0       0       0       0       0       0       0       0       0       0
     2    70     7     100       1      20       0       0       0       0       0       0       0       0       0       0       0       0       0       0       0       0       0       0       0       0       0       0       0       0       0       0       0       0       0       0       0       0       0       0       0       0       0       0       0       0       0       0       0       0       0       0       0       0       0       0       0       0       0       0       0       0       0       0       0       0       0       0       0       0       0       0       0       0       0       0       0       0       0       0       0       0       0       0       0       0       0       0       0       0       0       0       0       0       0       0       0       0       0       0       0       0       0       0       0
     2    71     1       2       1      20       0
     2    71     2       5       1      20       0       0       0       0
     2    71     3      10       1      20       0       0       0       0       0       0       0       0       0
     2    71     4      20       1      20       0       0       0       0       0       0       0       0       0       0       0       0       0       0       0       0       0       0       0
     2    71     5      25       2      14       6       0       0       0       0       0       0       0       0       0       0       0       0       0       0       0       0       0       0       0       0       0       0       0
     2    71     6      50       1      20       0       0       0       0       0       0       0       0       0       0       0       0       0       0       0       0       0       0       0       0       0       0       0       0       0       0       0       0       0       0       0       0       0       0       0       0       0       0       0       0       0       0       0       0       0       0       0       0       0
     2    71     7     100       1      20       0       0       0       0       0       0       0       0       0       0       0       0       0       0       0       0       0       0       0       0       0       0       0       0       0       0       0       0       0       0       0       0       0       0       0       0       0       0       0       0       0       0       0       0       0       0       0       0       0       0       0       0       0       0       0       0       0       0       0       0       0       0       0       0       0       0       0       0       0       0       0       0       0       0       0       0       0       0       0       0       0       0       0       0       0       0       0       0       0       0       0       0       0       0       0       0       0       0       0
     2    72     1       2       1      20       0
     2    72     2       5       1      20       0       0       0       0
     2    72     3      10       1      20       0       0       0       0       0       0       0       0       0
     2    72     4      20       1      20       0       0       0       0       0       0       0       0       0       0       0       0       0       0       0       0       0       0       0
     2    72     5      25       2      16       4       0       0       0       0       0       0       0       0       0       0       0       0       0       0       0       0       0       0       0       0       0       0       0
     2    72     6      50       1      20       0       0       0       0       0       0       0       0       0       0       0       0       0       0       0       0       0       0       0       0       0       0       0       0       0       0       0       0       0       0       0       0       0       0       0       0       0       0       0       0       0       0       0       0       0       0       0       0       0
     2    72     7     100       1      20       0       0       0       0       0       0       0       0       0       0       0       0       0       0       0       0       0       0       0       0       0       0       0       0       0       0       0       0       0       0       0       0       0       0       0       0       0       0       0       0       0       0       0       0       0       0       0       0       0       0       0       0       0       0       0       0       0       0       0       0       0       0       0       0       0       0       0       0       0       0       0       0       0       0       0       0       0       0       0       0       0       0       0       0       0       0       0       0       0       0       0       0       0       0       0       0       0       0       0
     2    73     1       2       1      20       0
     2    73     2       5       1      20       0       0       0       0
     2    73     3      10       1      20       0       0       0       0       0       0       0       0       0
     2    73     4      20       1      20       0       0       0       0       0       0       0       0       0       0       0       0       0       0       0       0       0       0       0
     2    73     5      25       2      16       4       0       0       0       0       0       0       0       0       0       0       0       0       0       0       0       0       0       0       0       0       0       0       0
     2    73     6      50       1      20       0       0       0       0       0       0       0       0       0       0       0       0       0       0       0       0       0       0       0       0       0       0       0       0       0       0       0       0       0       0       0       0       0       0       0       0       0       0       0       0       0       0       0       0       0       0       0       0       0
     2    73     7     100       1      20       0       0       0       0       0       0       0       0       0       0       0       0       0       0       0       0       0       0       0       0       0       0       0       0       0       0       0       0       0       0       0       0       0       0       0       0       0       0       0       0       0       0       0       0       0       0       0       0       0       0       0       0       0       0       0       0       0       0       0       0       0       0       0       0       0       0       0       0       0       0       0       0       0       0       0       0       0       0       0       0       0       0       0       0       0       0       0       0       0       0       0       0       0       0       0       0       0       0       0
     2    74     1       2       1      20       0
     2    74     2       5       1      20       0       0       0       0
     2    74     3      10       1      20       0       0       0       0       0       0       0       0       0
     2    74     4      20       1      20       0       0       0       0       0       0       0       0       0       0       0       0       0       0       0       0       0       0       0
     2    74     5      25       2      15       5       0       0       0       0       0       0       0       0       0       0       0       0       0       0       0       0       0       0       0       0       0       0       0
     2    74     6      50       1      20       0       0       0       0       0       0       0       0       0       0       0       0       0       0       0       0       0       0       0       0       0       0       0       0       0       0       0       0       0       0       0       0       0       0       0       0       0       0       0       0       0       0       0       0       0       0       0       0       0
     2    74     7     100       1      20       0       0       0       0       0       0       0       0       0       0       0       0       0       0       0       0       0       0       0       0       0       0       0       0       0       0       0       0       0       0       0       0       0       0       0       0       0       0       0       0       0       0       0       0       0       0       0       0       0       0       0       0       0       0       0       0       0       0       0       0       0       0       0       0       0       0       0       0       0       0       0       0       0       0       0       0       0       0       0       0       0       0       0       0       0       0       0       0       0       0       0       0       0       0       0       0       0       0       0
     2    75     1       2       1      20       0
     2    75     2       5       1      20       0       0       0       0
     2    75     3      10       1      20       0       0       0       0       0       0       0       0       0
     2    75     4      20       1      20       0       0       0       0       0       0       0       0       0       0       0       0       0       0       0       0       0       0       0
     2    75     5      25       2      17       3       0       0       0       0       0       0       0       0       0       0       0       0       0       0       0       0       0       0       0       0       0       0       0
     2    75     6      50       1      20       0       0       0       0       0       0       0       0       0       0       0       0       0       0       0       0       0       0       0       0       0       0       0       0       0       0       0       0       0       0       0       0       0       0       0       0       0       0       0       0       0       0       0       0       0       0       0       0       0
     2    75     7     100       1      20       0       0       0       0       0       0       0       0       0       0       0       0       0       0       0       0       0       0       0       0       0       0       0       0       0       0       0       0       0       0       0       0       0       0       0       0       0       0       0       0       0       0       0       0       0       0       0       0       0       0       0       0       0       0       0       0       0       0       0       0       0       0       0       0       0       0       0       0       0       0       0       0       0       0       0       0       0       0       0       0       0       0       0       0       0       0       0       0       0       0       0       0       0       0       0       0       0       0       0
     2    76     1       2       1      20       0
     2    76     2       5       1      20       0       0       0       0
     2    76     3      10       1      20       0       0       0       0       0       0       0       0       0
     2    76     4      20       1      20       0       0       0       0       0       0       0       0       0       0       0       0       0       0       0       0       0       0       0
     2    76     5      25       2      17       3       0       0       0       0       0       0       0       0       0       0       0       0       0       0       0       0       0       0       0       0       0       0       0
     2    76     6      50       1      20       0       0       0       0       0       0       0       0       0       0       0       0       0       0       0       0       0       0       0       0       0       0       0       0       0       0       0       0       0       0       0       0       0       0       0       0       0       0       0       0       0       0       0       0       0       0       0       0       0
     2    76     7     100       1      20       0       0       0       0       0       0       0       0       0       0       0       0       0       0       0       0       0       0       0       0       0       0       0       0       0       0       0       0       0       0       0       0       0       0       0       0       0       0       0       0       0       0       0       0       0       0       0       0       0       0       0       0       0       0       0       0       0       0       0       0       0       0       0       0       0       0       0       0       0       0       0       0       0       0       0       0       0       0       0       0       0       0       0       0       0       0       0       0       0       0       0       0       0       0       0       0       0       0       0
     2    77     1       2       1      20       0
     2    77     2       5       1      20       0       0       0       0
     2    77     3      10       1      20       0       0       0       0       0       0       0       0       0
     2    77     4      20       1      20       0       0       0       0       0       0       0       0       0       0       0       0       0       0       0       0       0       0       0
     2    77     5      25       2      16       4       0       0       0       0       0       0       0       0       0       0       0       0       0       0       0       0       0       0       0       0       0       0       0
     2    77     6      50       1      20       0       0       0       0       0       0       0       0       0       0       0       0       0       0       0       0       0       0       0       0       0       0       0       0       0       0       0       0       0       0       0       0       0       0       0       0       0       0       0       0       0       0       0       0       0       0       0       0       0
     2    77     7     100       1      20       0       0       0       0       0       0       0       0       0       0       0       0       0       0       0       0       0       0       0       0       0       0       0       0       0       0       0       0       0       0       0       0       0       0       0       0       0       0       0       0       0       0       0       0       0       0       0       0       0       0       0       0       0       0       0       0       0       0       0       0       0       0       0       0       0       0       0       0       0       0       0       0       0       0       0       0       0       0       0       0       0       0       0       0       0       0       0       0       0       0       0       0       0       0       0       0       0       0       0
     2    78     1       2       1      20       0
     2    78     2       5       1      20       0       0       0       0
     2    78     3      10       1      20       0       0       0       0       0       0       0       0       0
     2    78     4      20       1      20       0       0       0       0       0       0       0       0       0       0       0       0       0       0       0       0       0       0       0
     2    78     5      25       2      17       3       0       0       0       0       0       0       0       0       0       0       0       0       0       0       0       0       0       0       0       0       0       0       0
     2    78     6      50       1      20       0       0       0       0       0       0       0       0       0       0       0       0       0       0       0       0       0       0       0       0       0       0       0       0       0       0       0       0       0       0       0       0       0       0       0       0       0       0       0       0       0       0       0       0       0       0       0       0       0
     2    78     7     100       1      20       0       0       0       0       0       0       0       0       0       0       0       0       0       0       0       0       0       0       0       0       0       0       0       0       0       0       0       0       0       0       0       0       0       0       0       0       0       0       0       0       0       0       0       0       0       0       0       0       0       0       0       0       0       0       0       0       0       0       0       0       0       0       0       0       0       0       0       0       0       0       0       0       0       0       0       0       0       0       0       0       0       0       0       0       0       0       0       0       0       0       0       0       0       0       0       0       0       0       0
     2    79     1       2       1      20       0
     2    79     2       5       1      20       0       0       0       0
     2    79     3      10       1      20       0       0       0       0       0       0       0       0       0
     2    79     4      20       1      20       0       0       0       0       0       0       0       0       0       0       0       0       0       0       0       0       0       0       0
     2    79     5      25       2      17       3       0       0       0       0       0       0       0       0       0       0       0       0       0       0       0       0       0       0       0       0       0       0       0
     2    79     6      50       1      20       0       0       0       0       0       0       0       0       0       0       0       0       0       0       0       0       0       0       0       0       0       0       0       0       0       0       0       0       0       0       0       0       0       0       0       0       0       0       0       0       0       0       0       0       0       0       0       0       0
     2    79     7     100       1      20       0       0       0       0       0       0       0       0       0       0       0       0       0       0       0       0       0       0       0       0       0       0       0       0       0       0       0       0       0       0       0       0       0       0       0       0       0       0       0       0       0       0       0       0       0       0       0       0       0       0       0       0       0       0       0       0       0       0       0       0       0       0       0       0       0       0       0       0       0       0       0       0       0       0       0       0       0       0       0       0       0       0       0       0       0       0       0       0       0       0       0       0       0       0       0       0       0       0       0
     2    80     1       2       1      20       0
     2    80     2       5       1      20       0       0       0       0
     2    80     3      10       1      20       0       0       0       0       0       0       0       0       0
     2    80     4      20       1      20       0       0       0       0       0       0       0       0       0       0       0       0       0       0       0       0       0       0       0
     2    80     5      25       2      18       2       0       0       0       0       0       0       0       0       0       0       0       0       0       0       0       0       0       0       0       0       0       0       0
     2    80     6      50       1      20       0       0       0       0       0       0       0       0       0       0       0       0       0       0       0       0       0       0       0       0       0       0       0       0       0       0       0       0       0       0       0       0       0       0       0       0       0       0       0       0       0       0       0       0       0       0       0       0       0
     2    80     7     100       1      20       0       0       0       0       0       0       0       0       0       0       0       0       0       0       0       0       0       0       0       0       0       0       0       0       0       0       0       0       0       0       0       0       0       0       0       0       0       0       0       0       0       0       0       0       0       0       0       0       0       0       0       0       0       0       0       0       0       0       0       0       0       0       0       0       0       0       0       0       0       0       0       0       0       0       0       0       0       0       0       0       0       0       0       0       0       0       0       0       0       0       0       0       0       0       0       0       0       0       0
     2    81     1       2       1      20       0
     2    81     2       5       1      20       0       0       0       0
     2    81     3      10       1      20       0       0       0       0       0       0       0       0       0
     2    81     4      20       1      20       0       0       0       0       0       0       0       0       0       0       0       0       0       0       0       0       0       0       0
     2    81     5      25       2      16       4       0       0       0       0       0       0       0       0       0       0       0       0       0       0       0       0       0       0       0       0       0       0       0
     2    81     6      50       1      20       0       0       0       0       0       0       0       0       0       0       0       0       0       0       0       0       0       0       0       0       0       0       0       0       0       0       0       0       0       0       0       0       0       0       0       0       0       0       0       0       0       0       0       0       0       0       0       0       0
     2    81     7     100       1      20       0       0       0       0       0       0       0       0       0       0       0       0       0       0       0       0       0       0       0       0       0       0       0       0       0       0       0       0       0       0       0       0       0       0       0       0       0       0       0       0       0       0       0       0       0       0       0       0       0       0       0       0       0       0       0       0       0       0       0       0       0       0       0       0       0       0       0       0       0       0       0       0       0       0       0       0       0       0       0       0       0       0       0       0       0       0       0       0       0       0       0       0       0       0       0       0       0       0       0
     2    82     1       2       1      20       0
     2    82     2       5       1      20       0       0       0       0
     2    82     3      10       1      20       0       0       0       0       0       0       0       0       0
     2    82     4      20       1      20       0       0       0       0       0       0       0       0       0       0       0       0       0       0       0       0       0       0       0
     2    82     5      25       2      17       3       0       0       0       0       0       0       0       0       0       0       0       0       0       0       0       0       0       0       0       0       0       0       0
     2    82     6      50       1      20       0       0       0       0       0       0       0       0       0       0       0       0       0       0       0       0       0       0       0       0       0       0       0       0       0       0       0       0       0       0       0       0       0       0       0       0       0       0       0       0       0       0       0       0       0       0       0       0       0
     2    82     7     100       1      20       0       0       0       0       0       0       0       0       0       0       0       0       0       0       0       0       0       0       0       0       0       0       0       0       0       0       0       0       0       0       0       0       0       0       0       0       0       0       0       0       0       0       0       0       0       0       0       0       0       0       0       0       0       0       0       0       0       0       0       0       0       0       0       0       0       0       0       0       0       0       0       0       0       0       0       0       0       0       0       0       0       0       0       0       0       0       0       0       0       0       0       0       0       0       0       0       0       0       0
     2    83     1       2       1      20       0
     2    83     2       5       1      20       0       0       0       0
     2    83     3      10       1      20       0       0       0       0       0       0       0       0       0
     2    83     4      20       1      20       0       0       0       0       0       0       0       0       0       0       0       0       0       0       0       0       0       0       0
     2    83     5      25       2      18       2       0       0       0       0       0       0       0       0       0       0       0       0       0       0       0       0       0       0       0       0       0       0       0
     2    83     6      50       1      20       0       0       0       0       0       0       0       0       0       0       0       0       0       0       0       0       0       0       0       0       0       0       0       0       0       0       0       0       0       0       0       0       0       0       0       0       0       0       0       0       0       0       0       0       0       0       0       0       0
     2    83     7     100       1      20       0       0       0       0       0       0       0       0       0       0       0       0       0       0       0       0       0       0       0       0       0       0       0       0       0       0       0       0       0       0       0       0       0       0       0       0       0       0       0       0       0       0       0       0       0       0       0       0       0       0       0       0       0       0       0       0       0       0       0       0       0       0       0       0       0       0       0       0       0       0       0       0       0       0       0       0       0       0       0       0       0       0       0       0       0       0       0       0       0       0       0       0       0       0       0       0       0       0       0
     2    84     1       2       1      20       0
     2    84     2       5       1      20       0       0       0       0
     2    84     3      10       1      20       0       0       0       0       0       0       0       0       0
     2    84     4      20       1      20       0       0       0       0       0       0       0       0       0       0       0       0       0       0       0       0       0       0       0
     2    84     5      25       2      18       2       0       0       0       0       0       0       0       0       0       0       0       0       0       0       0       0       0       0       0       0       0       0       0
     2    84     6      50       1      20       0       0       0       0       0       0       0       0       0       0       0       0       0       0       0       0       0       0       0       0       0       0       0       0       0       0       0       0       0       0       0       0       0       0       0       0       0       0       0       0       0       0       0       0       0       0       0       0       0
     2    84     7     100       1      20       0       0       0       0       0       0       0       0       0       0       0       0       0       0       0       0       0       0       0       0       0       0       0       0       0       0       0       0       0       0       0       0       0       0       0       0       0       0       0       0       0       0       0       0       0       0       0       0       0       0       0       0       0       0       0       0       0       0       0       0       0       0       0       0       0       0       0       0       0       0       0       0       0       0       0       0       0       0       0       0       0       0       0       0       0       0       0       0       0       0       0       0       0       0       0       0       0       0       0
     2    85     1       2       1      20       0
     2    85     2       5       1      20       0       0       0       0
     2    85     3      10       1      20       0       0       0       0       0       0       0       0       0
     2    85     4      20       1      20       0       0       0       0       0       0       0       0       0       0       0       0       0       0       0       0       0       0       0
     2    85     5      25       2      19       1       0       0       0       0       0       0       0       0       0       0       0       0       0       0       0       0       0       0       0       0       0       0       0
     2    85     6      50       1      20       0       0       0       0       0       0       0       0       0       0       0       0       0       0       0       0       0       0       0       0       0       0       0       0       0       0       0       0       0       0       0       0       0       0       0       0       0       0       0       0       0       0       0       0       0       0       0       0       0
     2    85     7     100       1      20       0       0       0       0       0       0       0       0       0       0       0       0       0       0       0       0       0       0       0       0       0       0       0       0       0       0       0       0       0       0       0       0       0       0       0       0       0       0       0       0       0       0       0       0       0       0       0       0       0       0       0       0       0       0       0       0       0       0       0       0       0       0       0       0       0       0       0       0       0       0       0       0       0       0       0       0       0       0       0       0       0       0       0       0       0       0       0       0       0       0       0       0       0       0       0       0       0       0       0
     2    86     1       2       1      20       0
     2    86     2       5       1      20       0       0       0       0
     2    86     3      10       1      20       0       0       0       0       0       0       0       0       0
     2    86     4      20       1      20       0       0       0       0       0       0       0       0       0       0       0       0       0       0       0       0       0       0       0
     2    86     5      25       2      18       2       0       0       0       0       0       0       0       0       0       0       0       0       0       0       0       0       0       0       0       0       0       0       0
     2    86     6      50       1      20       0       0       0       0       0       0       0       0       0       0       0       0       0       0       0       0       0       0       0       0       0       0       0       0       0       0       0       0       0       0       0       0       0       0       0       0       0       0       0       0       0       0       0       0       0       0       0       0       0
     2    86     7     100       1      20       0       0       0       0       0       0       0       0       0       0       0       0       0       0       0       0       0       0       0       0       0       0       0       0       0       0       0       0       0       0       0       0       0       0       0       0       0       0       0       0       0       0       0       0       0       0       0       0       0       0       0       0       0       0       0       0       0       0       0       0       0       0       0       0       0       0       0       0       0       0       0       0       0       0       0       0       0       0       0       0       0       0       0       0       0       0       0       0       0       0       0       0       0       0       0       0       0       0       0
     2    87     1       2       1      20       0
     2    87     2       5       1      20       0       0       0       0
     2    87     3      10       1      20       0       0       0       0       0       0       0       0       0
     2    87     4      20       1      20       0       0       0       0       0       0       0       0       0       0       0       0       0       0       0       0       0       0       0
     2    87     5      25       2      17       3       0       0       0       0       0       0       0       0       0       0       0       0       0       0       0       0       0       0       0       0       0       0       0
     2    87     6      50       1      20       0       0       0       0       0       0       0       0       0       0       0       0       0       0       0       0       0       0       0       0       0       0       0       0       0       0       0       0       0       0       0       0       0       0       0       0       0       0       0       0       0       0       0       0       0       0       0       0       0
     2    87     7     100       1      20       0       0       0       0       0       0       0       0       0       0       0       0       0       0       0       0       0       0       0       0       0       0       0       0       0       0       0       0       0       0       0       0       0       0       0       0       0       0       0       0       0       0       0       0       0       0       0       0       0       0       0       0       0       0       0       0       0       0       0       0       0       0       0       0       0       0       0       0       0       0       0       0       0       0       0       0       0       0       0       0       0       0       0       0       0       0       0       0       0       0       0       0       0       0       0       0       0       0       0
     2    88     1       2       1      20       0
     2    88     2       5       1      20       0       0       0       0
     2    88     3      10       1      20       0       0       0       0       0       0       0       0       0
     2    88     4      20       1      20       0       0       0       0       0       0       0       0       0       0       0       0       0       0       0       0       0       0       0
     2    88     5      25       2      18       2       0       0       0       0       0       0       0       0       0       0       0       0       0       0       0       0       0       0       0       0       0       0       0
     2    88     6      50       1      20       0       0       0       0       0       0       0       0       0       0       0       0       0       0       0       0       0       0       0       0       0       0       0       0       0       0       0       0       0       0       0       0       0       0       0       0       0       0       0       0       0       0       0       0       0       0       0       0       0
     2    88     7     100       1      20       0       0       0       0       0       0       0       0       0       0       0       0       0       0       0       0       0       0       0       0       0       0       0       0       0       0       0       0       0       0       0       0       0       0       0       0       0       0       0       0       0       0       0       0       0       0       0       0       0       0       0       0       0       0       0       0       0       0       0       0       0       0       0       0       0       0       0       0       0       0       0       0       0       0       0       0       0       0       0       0       0       0       0       0       0       0       0       0       0       0       0       0       0       0       0       0       0       0       0
     2    89     1       2       1      20       0
     2    89     2       5       1      20       0       0       0       0
     2    89     3      10       1      20       0       0       0       0       0       0       0       0       0
     2    89     4      20       1      20       0       0       0       0       0       0       0       0       0       0       0       0       0       0       0       0       0       0       0
     2    89     5      25       2      17       3       0       0       0       0       0       0       0       0       0       0       0       0       0       0       0       0       0       0       0       0       0       0       0
     2    89     6      50       1      20       0       0       0       0       0       0       0       0       0       0       0       0       0       0       0       0       0       0       0       0       0       0       0       0       0       0       0       0       0       0       0       0       0       0       0       0       0       0       0       0       0       0       0       0       0       0       0       0       0
     2    89     7     100       1      20       0       0       0       0       0       0       0       0       0       0       0       0       0       0       0       0       0       0       0       0       0       0       0       0       0       0       0       0       0       0       0       0       0       0       0       0       0       0       0       0       0       0       0       0       0       0       0       0       0       0       0       0       0       0       0       0       0       0       0       0       0       0       0       0       0       0       0       0       0       0       0       0       0       0       0       0       0       0       0       0       0       0       0       0       0       0       0       0       0       0       0       0       0       0       0       0       0       0       0
     2    90     1       2       1      20       0
     2    90     2       5       1      20       0       0       0       0
     2    90     3      10       1      20       0       0       0       0       0       0       0       0       0
     2    90     4      20       1      20       0       0       0       0       0       0       0       0       0       0       0       0       0       0       0       0       0       0       0
     2    90     5      25       2      16       4       0       0       0       0       0       0       0       0       0       0       0       0       0       0       0       0       0       0       0       0       0       0       0
     2    90     6      50       1      20       0       0       0       0       0       0       0       0       0       0       0       0       0       0       0       0       0       0       0       0       0       0       0       0       0       0       0       0       0       0       0       0       0       0       0       0       0       0       0       0       0       0       0       0       0       0       0       0       0
     2    90     7     100       1      20       0       0       0       0       0       0       0       0       0       0       0       0       0       0       0       0       0       0       0       0       0       0       0       0       0       0       0       0       0       0       0       0       0       0       0       0       0       0       0       0       0       0       0       0       0       0       0       0       0       0       0       0       0       0       0       0       0       0       0       0       0       0       0       0       0       0       0       0       0       0       0       0       0       0       0       0       0       0       0       0       0       0       0       0       0       0       0       0       0       0       0       0       0       0       0       0       0       0       0
     2    91     1       2       1      20       0
     2    91     2       5       1      20       0       0       0       0
     2    91     3      10       1      20       0       0       0       0       0       0       0       0       0
     2    91     4      20       1      20       0       0       0       0       0       0       0       0       0       0       0       0       0       0       0       0       0       0       0
     2    91     5      25       2      13       7       0       0       0       0       0       0       0       0       0       0       0       0       0       0       0       0       0       0       0       0       0       0       0
     2    91     6      50       1      20       0       0       0       0       0       0       0       0       0       0       0       0       0       0       0       0       0       0       0       0       0       0       0       0       0       0       0       0       0       0       0       0       0       0       0       0       0       0       0       0       0       0       0       0       0       0       0       0       0
     2    91     7     100       1      20       0       0       0       0       0       0       0       0       0       0       0       0       0       0       0       0       0       0       0       0       0       0       0       0       0       0       0       0       0       0       0       0       0       0       0       0       0       0       0       0       0       0       0       0       0       0       0       0       0       0       0       0       0       0       0       0       0       0       0       0       0       0       0       0       0       0       0       0       0       0       0       0       0       0       0       0       0       0       0       0       0       0       0       0       0       0       0       0       0       0       0       0       0       0       0       0       0       0       0
     2    92     1       2       1      20       0
     2    92     2       5       1      20       0       0       0       0
     2    92     3      10       1      20       0       0       0       0       0       0       0       0       0
     2    92     4      20       1      20       0       0       0       0       0       0       0       0       0       0       0       0       0       0       0       0       0       0       0
     2    92     5      25       2      16       4       0       0       0       0       0       0       0       0       0       0       0       0       0       0       0       0       0       0       0       0       0       0       0
     2    92     6      50       1      20       0       0       0       0       0       0       0       0       0       0       0       0       0       0       0       0       0       0       0       0       0       0       0       0       0       0       0       0       0       0       0       0       0       0       0       0       0       0       0       0       0       0       0       0       0       0       0       0       0
     2    92     7     100       1      20       0       0       0       0       0       0       0       0       0       0       0       0       0       0       0       0       0       0       0       0       0       0       0       0       0       0       0       0       0       0       0       0       0       0       0       0       0       0       0       0       0       0       0       0       0       0       0       0       0       0       0       0       0       0       0       0       0       0       0       0       0       0       0       0       0       0       0       0       0       0       0       0       0       0       0       0       0       0       0       0       0       0       0       0       0       0       0       0       0       0       0       0       0       0       0       0       0       0       0
     2    93     1       2       1      20       0
     2    93     2       5       1      20       0       0       0       0
     2    93     3      10       1      20       0       0       0       0       0       0       0       0       0
     2    93     4      20       1      20       0       0       0       0       0       0       0       0       0       0       0       0       0       0       0       0       0       0       0
     2    93     5      25       2      19       1       0       0       0       0       0       0       0       0       0       0       0       0       0       0       0       0       0       0       0       0       0       0       0
     2    93     6      50       1      20       0       0       0       0       0       0       0       0       0       0       0       0       0       0       0       0       0       0       0       0       0       0       0       0       0       0       0       0       0       0       0       0       0       0       0       0       0       0       0       0       0       0       0       0       0       0       0       0       0
     2    93     7     100       1      20       0       0       0       0       0       0       0       0       0       0       0       0       0       0       0       0       0       0       0       0       0       0       0       0       0       0       0       0       0       0       0       0       0       0       0       0       0       0       0       0       0       0       0       0       0       0       0       0       0       0       0       0       0       0       0       0       0       0       0       0       0       0       0       0       0       0       0       0       0       0       0       0       0       0       0       0       0       0       0       0       0       0       0       0       0       0       0       0       0       0       0       0       0       0       0       0       0       0       0
     2    94     1       2       1      20       0
     2    94     2       5       1      20       0       0       0       0
     2    94     3      10       1      20       0       0       0       0       0       0       0       0       0
     2    94     4      20       1      20       0       0       0       0       0       0       0       0       0       0       0       0       0       0       0       0       0       0       0
     2    94     5      25       2      19       1       0       0       0       0       0       0       0       0       0       0       0       0       0       0       0       0       0       0       0       0       0       0       0
     2    94     6      50       1      20       0       0       0       0       0       0       0       0       0       0       0       0       0       0       0       0       0       0       0       0       0       0       0       0       0       0       0       0       0       0       0       0       0       0       0       0       0       0       0       0       0       0       0       0       0       0       0       0       0
     2    94     7     100       1      20       0       0       0       0       0       0       0       0       0       0       0       0       0       0       0       0       0       0       0       0       0       0       0       0       0       0       0       0       0       0       0       0       0       0       0       0       0       0       0       0       0       0       0       0       0       0       0       0       0       0       0       0       0       0       0       0       0       0       0       0       0       0       0       0       0       0       0       0       0       0       0       0       0       0       0       0       0       0       0       0       0       0       0       0       0       0       0       0       0       0       0       0       0       0       0       0       0       0       0
     2    95     1       2       1      20       0
     2    95     2       5       1      20       0       0       0       0
     2    95     3      10       1      20       0       0       0       0       0       0       0       0       0
     2    95     4      20       1      20       0       0       0       0       0       0       0       0       0       0       0       0       0       0       0       0       0       0       0
     2    95     5      25       2      19       1       0       0       0       0       0       0       0       0       0       0       0       0       0       0       0       0       0       0       0       0       0       0       0
     2    95     6      50       1      20       0       0       0       0       0       0       0       0       0       0       0       0       0       0       0       0       0       0       0       0       0       0       0       0       0       0       0       0       0       0       0       0       0       0       0       0       0       0       0       0       0       0       0       0       0       0       0       0       0
     2    95     7     100       1      20       0       0       0       0       0       0       0       0       0       0       0       0       0       0       0       0       0       0       0       0       0       0       0       0       0       0       0       0       0       0       0       0       0       0       0       0       0       0       0       0       0       0       0       0       0       0       0       0       0       0       0       0       0       0       0       0       0       0       0       0       0       0       0       0       0       0       0       0       0       0       0       0       0       0       0       0       0       0       0       0       0       0       0       0       0       0       0       0       0       0       0       0       0       0       0       0       0       0       0
     2    96     1       2       1      20       0
     2    96     2       5       1      20       0       0       0       0
     2    96     3      10       1      20       0       0       0       0       0       0       0       0       0
     2    96     4      20       1      20       0       0       0       0       0       0       0       0       0       0       0       0       0       0       0       0       0       0       0
     2    96     5      25       2      19       1       0       0       0       0       0       0       0       0       0       0       0       0       0       0       0       0       0       0       0       0       0       0       0
     2    96     6      50       1      20       0       0       0       0       0       0       0       0       0       0       0       0       0       0       0       0       0       0       0       0       0       0       0       0       0       0       0       0       0       0       0       0       0       0       0       0       0       0       0       0       0       0       0       0       0       0       0       0       0
     2    96     7     100       1      20       0       0       0       0       0       0       0       0       0       0       0       0       0       0       0       0       0       0       0       0       0       0       0       0       0       0       0       0       0       0       0       0       0       0       0       0       0       0       0       0       0       0       0       0       0       0       0       0       0       0       0       0       0       0       0       0       0       0       0       0       0       0       0       0       0       0       0       0       0       0       0       0       0       0       0       0       0       0       0       0       0       0       0       0       0       0       0       0       0       0       0       0       0       0       0       0       0       0       0
     2    97     1       2       1      20       0
     2    97     2       5       1      20       0       0       0       0
     2    97     3      10       1      20       0       0       0       0       0       0       0       0       0
     2    97     4      20       1      20       0       0       0       0       0       0       0       0       0       0       0       0       0       0       0       0       0       0       0
     2    97     5      25       1      20       0       0       0       0       0       0       0       0       0       0       0       0       0       0       0       0       0       0       0       0       0       0       0       0
     2    97     6      50       1      20       0       0       0       0       0       0       0       0       0       0       0       0       0       0       0       0       0       0       0       0       0       0       0       0       0       0       0       0       0       0       0       0       0       0       0       0       0       0       0       0       0       0       0       0       0       0       0       0       0
     2    97     7     100       1      20       0       0       0       0       0       0       0       0       0       0       0       0       0       0       0       0       0       0       0       0       0       0       0       0       0       0       0       0       0       0       0       0       0       0       0       0       0       0       0       0       0       0       0       0       0       0       0       0       0       0       0       0       0       0       0       0       0       0       0       0       0       0       0       0       0       0       0       0       0       0       0       0       0       0       0       0       0       0       0       0       0       0       0       0       0       0       0       0       0       0       0       0       0       0       0       0       0       0       0
     2    98     1       2       1      20       0
     2    98     2       5       1      20       0       0       0       0
     2    98     3      10       1      20       0       0       0       0       0       0       0       0       0
     2    98     4      20       1      20       0       0       0       0       0       0       0       0       0       0       0       0       0       0       0       0       0       0       0
     2    98     5      25       1      20       0       0       0       0       0       0       0       0       0       0       0       0       0       0       0       0       0       0       0       0       0       0       0       0
     2    98     6      50       1      20       0       0       0       0       0       0       0       0       0       0       0       0       0       0       0       0       0       0       0       0       0       0       0       0       0       0       0       0       0       0       0       0       0       0       0       0       0       0       0       0       0       0       0       0       0       0       0       0       0
     2    98     7     100       1      20       0       0       0       0       0       0       0       0       0       0       0       0       0       0       0       0       0       0       0       0       0       0       0       0       0       0       0       0       0       0       0       0       0       0       0       0       0       0       0       0       0       0       0       0       0       0       0       0       0       0       0       0       0       0       0       0       0       0       0       0       0       0       0       0       0       0       0       0       0       0       0       0       0       0       0       0       0       0       0       0       0       0       0       0       0       0       0       0       0       0       0       0       0       0       0       0       0       0       0
     2    99     1       2       1      20       0
     2    99     2       5       1      20       0       0       0       0
     2    99     3      10       1      20       0       0       0       0       0       0       0       0       0
     2    99     4      20       1      20       0       0       0       0       0       0       0       0       0       0       0       0       0       0       0       0       0       0       0
     2    99     5      25       1      20       0       0       0       0       0       0       0       0       0       0       0       0       0       0       0       0       0       0       0       0       0       0       0       0
     2    99     6      50       1      20       0       0       0       0       0       0       0       0       0       0       0       0       0       0       0       0       0       0       0       0       0       0       0       0       0       0       0       0       0       0       0       0       0       0       0       0       0       0       0       0       0       0       0       0       0       0       0       0       0
     2    99     7     100       1      20       0       0       0       0       0       0       0       0       0       0       0       0       0       0       0       0       0       0       0       0       0       0       0       0       0       0       0       0       0       0       0       0       0       0       0       0       0       0       0       0       0       0       0       0       0       0       0       0       0       0       0       0       0       0       0       0       0       0       0       0       0       0       0       0       0       0       0       0       0       0       0       0       0       0       0       0       0       0       0       0       0       0       0       0       0       0       0       0       0       0       0       0       0       0       0       0       0       0       0
     2   100     1       2       1      20       0
     2   100     2       5       1      20       0       0       0       0
     2   100     3      10       1      20       0       0       0       0       0       0       0       0       0
     2   100     4      20       1      20       0       0       0       0       0       0       0       0       0       0       0       0       0       0       0       0       0       0       0
     2   100     5      25       1      20       0       0       0       0       0       0       0       0       0       0       0       0       0       0       0       0       0       0       0       0       0       0       0       0
     2   100     6      50       1      20       0       0       0       0       0       0       0       0       0       0       0       0       0       0       0       0       0       0       0       0       0       0       0       0       0       0       0       0       0       0       0       0       0       0       0       0       0       0       0       0       0       0       0       0       0       0       0       0       0
     2   100     7     100       1      20       0       0       0       0       0       0       0       0       0       0       0       0       0       0       0       0       0       0       0       0       0       0       0       0       0       0       0       0       0       0       0       0       0       0       0       0       0       0       0       0       0       0       0       0       0       0       0       0       0       0       0       0       0       0       0       0       0       0       0       0       0       0       0       0       0       0       0       0       0       0       0       0       0       0       0       0       0       0       0       0       0       0       0       0       0       0       0       0       0       0       0       0       0       0       0       0       0       0       0
     3     0     1       2       2    1000    1000
     3     0     2       5       5     400     400     400     400     400
     3     0     3      10      10     200     200     200     200     200     200     200     200     200     200
     3     0     4      20      20     100     100     100     100     100     100     100     100     100     100     100     100     100     100     100     100     100     100     100     100
     3     0     5      25      25      80      80      80      80      80      80      80      80      80      80      80      80      80      80      80      80      80      80      80      80      80      80      80      80      80
     3     0     6      50      50      40      40      40      40      40      40      40      40      40      40      40      40      40      40      40      40      40      40      40      40      40      40      40      40      40      40      40      40      40      40      40      40      40      40      40      40      40      40      40      40      40      40      40      40      40      40      40      40      40      40
     3     0     7     100     100      20      20      20      20      20      20      20      20      20      20      20      20      20      20      20      20      20      20      20      20      20      20      20      20      20      20      20      20      20      20      20      20      20      20      20      20      20      20      20      20      20      20      20      20      20      20      20      20      20      20      20      20      20      20      20      20      20      20      20      20      20      20      20      20      20      20      20      20      20      20      20      20      20      20      20      20      20      20      20      20      20      20      20      20      20      20      20      20      20      20      20      20      20      20      20      20      20      20      20      20
     3     1     1       2       2      11       9
     3     1     2       5       5       5       4       4       4       3
     3     1     3      10       9       3       3       3       3       2       2       2       1       1       0
     3     1     4      20      15       2       2       2       2       2       1       1       1       1       1       1       1       1       1       1       0       0       0       0       0
     3     1     5      25      15       3       2       2       2       1       1       1       1       1       1       1       1       1       1       1       0       0       0       0       0       0       0       0       0       0
     3     1     6      50      15       3       2       2       2       1       1       1       1       1       1       1       1       1       1       1       0       0       0       0       0       0       0       0       0       0       0       0       0       0       0       0       0       0       0       0       0       0       0       0       0       0       0       0       0       0       0       0       0       0       0
     3     1     7     100      19       2       1       1       1       1       1       1       1       1       1       1       1       1       1       1       1       1       1       1       0       0       0       0       0       0       0       0       0       0       0       0       0       0       0       0       0       0       0       0       0       0       0       0       0       0       0       0       0       0       0       0       0       0       0       0       0       0       0       0       0       0       0       0       0       0       0       0       0       0       0       0       0       0       0       0       0       0       0       0       0       0       0       0       0       0       0       0       0       0       0       0       0       0       0       0       0       0       0       0       0
     3     2     1       2       2      14       6
     3     2     2       5       5       7       5       4       2       2
     3     2     3      10       7       7       6       2       2       1       1       1       0       0       0
     3     2     4      20      12       4       3       2       2       2       1       1       1       1       1       1       1       0       0       0       0       0       0       0       0
     3     2     5      25      12       3       3       2       2       2       2       1       1       1       1       1       1       0       0       0       0       0       0       0       0       0       0       0       0       0
     3     2     6      50      10       4       4       3       2       2       1       1       1       1       1       0       0       0       0       0       0       0       0       0       0       0       0       0       0       0       0       0       0       0       0       0       0       0       0       0       0       0       0       0       0       0       0       0       0       0       0       0       0       0       0
     3     2     7     100      12       4       3       2       2       2       1       1       1       1       1       1       1       0       0       0       0       0       0       0       0       0       0       0       0       0       0       0       0       0       0       0       0       0       0       0       0       0       0       0       0       0       0       0       0       0       0       0       0       0       0       0       0       0       0       0       0       0       0       0       0       0       0       0       0       0       0       0       0       0       0       0       0       0       0       0       0       0       0       0       0       0       0       0       0       0       0       0       0       0       0       0       0       0       0       0       0       0       0       0       0
     3     3     1       2       2      16       4
     3     3     2       5       4      11       4       4       1       0
     3     3     3      10       6       7       5       3       2       2       1       0       0       0       0
     3     3     4      20      10       5       4       3       2       1       1       1       1       1       1       0       0       0       0       0       0       0       0       0       0
     3     3     5      25       9       5       4       3       2       2       1       1       1       1       0       0       0       0       0       0       0       0       0       0       0       0       0       0       0       0
     3     3     6      50       9       4       3       3       2       2       2       2       1       1       0       0       0       0       0       0       0       0       0       0       0       0       0       0       0       0       0       0       0       0       0       0       0       0       0       0       0       0       0       0       0       0       0       0       0       0       0       0       0       0       0
     3     3     7     100       8       8       3       3       2       1       1       1       1       0       0       0       0       0       0       0       0       0       0       0       0       0       0       0       0       0       0       0       0       0       0       0       0       0       0       0       0       0       0       0       0       0       0       0       0       0       0       0       0       0       0       0       0       0       0       0       0       0       0       0       0       0       0       0       0       0       0       0       0       0       0       0       0       0       0       0       0       0       0       0       0       0       0       0       0       0       0       0       0       0       0       0       0       0       0       0       0       0       0       0       0
     3     4     1       2       2      16       4
[truncated: 19,204,204 more chars]
