# Supplementary material for: Blib is a multi-module simulation platform for genetics studies and intelligent breeding
Source: Commun Biol. 2022 Nov 3;5:1167. doi: 10.1038/s42003-022-04151-9 (PMC9630530; doi:10.1038/s42003-022-04151-9)
Supplement: Supplementary file 4 — Supplementary Software 1 [file 42003_2022_4151_MOESM4_ESM.zip › Supplementary software/Drift with output files/Case study I/Drift-size50.fre]

   Run Cycle   A2Mu0   A2Mu0  HomOBS  HetOBS  HomHWE  HetHWE   A5Mu0   A5Mu0   A5Mu0   A5Mu0   A5Mu0  HomOBS  HetOBS  HomHWE  HetHWE  A10Mu0  A10Mu0  A10Mu0  A10Mu0  A10Mu0  A10Mu0  A10Mu0  A10Mu0  A10Mu0  A10Mu0  HomOBS  HetOBS  HomHWE  HetHWE  A20Mu0  A20Mu0  A20Mu0  A20Mu0  A20Mu0  A20Mu0  A20Mu0  A20Mu0  A20Mu0  A20Mu0  A20Mu0  A20Mu0  A20Mu0  A20Mu0  A20Mu0  A20Mu0  A20Mu0  A20Mu0  A20Mu0  A20Mu0  HomOBS  HetOBS  HomHWE  HetHWE  A25Mu0  A25Mu0  A25Mu0  A25Mu0  A25Mu0  A25Mu0  A25Mu0  A25Mu0  A25Mu0  A25Mu0  A25Mu0  A25Mu0  A25Mu0  A25Mu0  A25Mu0  A25Mu0  A25Mu0  A25Mu0  A25Mu0  A25Mu0  A25Mu0  A25Mu0  A25Mu0  A25Mu0  A25Mu0  HomOBS  HetOBS  HomHWE  HetHWE  A50Mu0  A50Mu0  A50Mu0  A50Mu0  A50Mu0  A50Mu0  A50Mu0  A50Mu0  A50Mu0  A50Mu0  A50Mu0  A50Mu0  A50Mu0  A50Mu0  A50Mu0  A50Mu0  A50Mu0  A50Mu0  A50Mu0  A50Mu0  A50Mu0  A50Mu0  A50Mu0  A50Mu0  A50Mu0  A50Mu0  A50Mu0  A50Mu0  A50Mu0  A50Mu0  A50Mu0  A50Mu0  A50Mu0  A50Mu0  A50Mu0  A50Mu0  A50Mu0  A50Mu0  A50Mu0  A50Mu0  A50Mu0  A50Mu0  A50Mu0  A50Mu0  A50Mu0  A50Mu0  A50Mu0  A50Mu0  A50Mu0  A50Mu0  HomOBS  HetOBS  HomHWE  HetHWE A100Mu0 A100Mu0 A100Mu0 A100Mu0 A100Mu0 A100Mu0 A100Mu0 A100Mu0 A100Mu0 A100Mu0 A100Mu0 A100Mu0 A100Mu0 A100Mu0 A100Mu0 A100Mu0 A100Mu0 A100Mu0 A100Mu0 A100Mu0 A100Mu0 A100Mu0 A100Mu0 A100Mu0 A100Mu0 A100Mu0 A100Mu0 A100Mu0 A100Mu0 A100Mu0 A100Mu0 A100Mu0 A100Mu0 A100Mu0 A100Mu0 A100Mu0 A100Mu0 A100Mu0 A100Mu0 A100Mu0 A100Mu0 A100Mu0 A100Mu0 A100Mu0 A100Mu0 A100Mu0 A100Mu0 A100Mu0 A100Mu0 A100Mu0 A100Mu0 A100Mu0 A100Mu0 A100Mu0 A100Mu0 A100Mu0 A100Mu0 A100Mu0 A100Mu0 A100Mu0 A100Mu0 A100Mu0 A100Mu0 A100Mu0 A100Mu0 A100Mu0 A100Mu0 A100Mu0 A100Mu0 A100Mu0 A100Mu0 A100Mu0 A100Mu0 A100Mu0 A100Mu0 A100Mu0 A100Mu0 A100Mu0 A100Mu0 A100Mu0 A100Mu0 A100Mu0 A100Mu0 A100Mu0 A100Mu0 A100Mu0 A100Mu0 A100Mu0 A100Mu0 A100Mu0 A100Mu0 A100Mu0 A100Mu0 A100Mu0 A100Mu0 A100Mu0 A100Mu0 A100Mu0 A100Mu0 A100Mu0  HomOBS  HetOBS  HomHWE  HetHWE
     1     0  0.5000  0.5000  0.5180  0.4820  0.5000  0.5000  0.2000  0.2000  0.2000  0.2000  0.2000  0.1850  0.8150  0.2000  0.8000  0.1000  0.1000  0.1000  0.1000  0.1000  0.1000  0.1000  0.1000  0.1000  0.1000  0.1070  0.8930  0.1000  0.9000  0.0500  0.0500  0.0500  0.0500  0.0500  0.0500  0.0500  0.0500  0.0500  0.0500  0.0500  0.0500  0.0500  0.0500  0.0500  0.0500  0.0500  0.0500  0.0500  0.0500  0.0590  0.9410  0.0500  0.9500  0.0400  0.0400  0.0400  0.0400  0.0400  0.0400  0.0400  0.0400  0.0400  0.0400  0.0400  0.0400  0.0400  0.0400  0.0400  0.0400  0.0400  0.0400  0.0400  0.0400  0.0400  0.0400  0.0400  0.0400  0.0400  0.0380  0.9620  0.0400  0.9600  0.0200  0.0200  0.0200  0.0200  0.0200  0.0200  0.0200  0.0200  0.0200  0.0200  0.0200  0.0200  0.0200  0.0200  0.0200  0.0200  0.0200  0.0200  0.0200  0.0200  0.0200  0.0200  0.0200  0.0200  0.0200  0.0200  0.0200  0.0200  0.0200  0.0200  0.0200  0.0200  0.0200  0.0200  0.0200  0.0200  0.0200  0.0200  0.0200  0.0200  0.0200  0.0200  0.0200  0.0200  0.0200  0.0200  0.0200  0.0200  0.0200  0.0200  0.0220  0.9780  0.0200  0.9800  0.0100  0.0100  0.0100  0.0100  0.0100  0.0100  0.0100  0.0100  0.0100  0.0100  0.0100  0.0100  0.0100  0.0100  0.0100  0.0100  0.0100  0.0100  0.0100  0.0100  0.0100  0.0100  0.0100  0.0100  0.0100  0.0100  0.0100  0.0100  0.0100  0.0100  0.0100  0.0100  0.0100  0.0100  0.0100  0.0100  0.0100  0.0100  0.0100  0.0100  0.0100  0.0100  0.0100  0.0100  0.0100  0.0100  0.0100  0.0100  0.0100  0.0100  0.0100  0.0100  0.0100  0.0100  0.0100  0.0100  0.0100  0.0100  0.0100  0.0100  0.0100  0.0100  0.0100  0.0100  0.0100  0.0100  0.0100  0.0100  0.0100  0.0100  0.0100  0.0100  0.0100  0.0100  0.0100  0.0100  0.0100  0.0100  0.0100  0.0100  0.0100  0.0100  0.0100  0.0100  0.0100  0.0100  0.0100  0.0100  0.0100  0.0100  0.0100  0.0100  0.0100  0.0100  0.0100  0.0100  0.0100  0.0100  0.0100  0.0100  0.0130  0.9870  0.0100  0.9900
     1     1  0.5600  0.4400  0.5600  0.4400  0.5072  0.4928  0.2000  0.1900  0.1900  0.2300  0.1900  0.1400  0.8600  0.2012  0.7988  0.1400  0.0700  0.1300  0.1000  0.1400  0.0700  0.1000  0.0700  0.0900  0.0900  0.1200  0.8800  0.1070  0.8930  0.0700  0.0500  0.0800  0.0200  0.0400  0.0600  0.0200  0.0400  0.0500  0.0400  0.0500  0.0900  0.0800  0.0400  0.0400  0.0900  0.0400  0.0500  0.0100  0.0400  0.0200  0.9800  0.0596  0.9404  0.0300  0.0500  0.0300  0.0300  0.0300  0.0400  0.0400  0.0500  0.0300  0.0300  0.0400  0.0700  0.0400  0.0400  0.0500  0.0600  0.0400  0.0400  0.0300  0.0300  0.0700  0.0400  0.0400  0.0500  0.0000  0.0400  0.9600  0.0450  0.9550  0.0100  0.0300  0.0000  0.0300  0.0000  0.0100  0.0200  0.0100  0.0600  0.0500  0.0200  0.0000  0.0100  0.0100  0.0300  0.0200  0.0200  0.0600  0.0100  0.0000  0.0100  0.0100  0.0000  0.0100  0.0100  0.0300  0.0300  0.0100  0.0300  0.0200  0.0700  0.0000  0.0300  0.0300  0.0400  0.0300  0.0300  0.0200  0.0100  0.0300  0.0100  0.0100  0.0000  0.0300  0.0100  0.0200  0.0000  0.0300  0.0300  0.0100  0.0400  0.9600  0.0332  0.9668  0.0200  0.0000  0.0100  0.0000  0.0300  0.0000  0.0000  0.0000  0.0200  0.0000  0.0000  0.0300  0.0000  0.0000  0.0000  0.0200  0.0200  0.0000  0.0100  0.0100  0.0000  0.0000  0.0200  0.0000  0.0100  0.0100  0.0000  0.0000  0.0200  0.0000  0.0300  0.0100  0.0000  0.0200  0.0200  0.0000  0.0100  0.0000  0.0000  0.0000  0.0100  0.0300  0.0200  0.0100  0.0100  0.0200  0.0000  0.0000  0.0000  0.0100  0.0100  0.0200  0.0100  0.0100  0.0100  0.0100  0.0200  0.0100  0.0100  0.0100  0.0200  0.0100  0.0000  0.0300  0.0200  0.0000  0.0100  0.0000  0.0200  0.0100  0.0000  0.0000  0.0400  0.0100  0.0000  0.0100  0.0200  0.0100  0.0100  0.0100  0.0100  0.0200  0.0400  0.0100  0.0000  0.0100  0.0100  0.0100  0.0200  0.0000  0.0200  0.0100  0.0100  0.0200  0.0000  0.0100  0.0000  0.0000  0.0100  0.0100  0.0000  1.0000  0.0194  0.9806
     1     2  0.4500  0.5500  0.3800  0.6200  0.5050  0.4950  0.1400  0.2100  0.1800  0.3000  0.1700  0.2200  0.7800  0.2150  0.7850  0.1200  0.0300  0.1500  0.0500  0.1300  0.0900  0.0600  0.0900  0.1800  0.1000  0.0800  0.9200  0.1194  0.8806  0.0500  0.0700  0.0900  0.0400  0.0200  0.0600  0.0200  0.0200  0.0600  0.0200  0.0900  0.0800  0.0900  0.0200  0.0400  0.1000  0.0200  0.0700  0.0100  0.0300  0.1000  0.9000  0.0668  0.9332  0.0300  0.0200  0.0700  0.0200  0.0400  0.0300  0.0600  0.0300  0.0300  0.0400  0.0500  0.0400  0.0600  0.0600  0.0400  0.0400  0.0400  0.0200  0.0200  0.0100  0.0600  0.0200  0.0800  0.0900  0.0000  0.1000  0.9000  0.0516  0.9484  0.0100  0.0200  0.0000  0.0100  0.0000  0.0300  0.0000  0.0200  0.0700  0.0500  0.0400  0.0000  0.0200  0.0000  0.0300  0.0300  0.0400  0.0700  0.0100  0.0000  0.0100  0.0000  0.0000  0.0100  0.0000  0.0100  0.0300  0.0100  0.0000  0.0700  0.0600  0.0000  0.0300  0.0300  0.0400  0.0200  0.0300  0.0200  0.0100  0.0200  0.0300  0.0000  0.0000  0.0600  0.0200  0.0200  0.0000  0.0000  0.0200  0.0000  0.0200  0.9800  0.0408  0.9592  0.0000  0.0000  0.0300  0.0000  0.0200  0.0000  0.0000  0.0000  0.0400  0.0000  0.0000  0.0100  0.0000  0.0000  0.0000  0.0200  0.0300  0.0000  0.0000  0.0200  0.0000  0.0000  0.0100  0.0000  0.0100  0.0100  0.0000  0.0000  0.0100  0.0000  0.0300  0.0100  0.0000  0.0200  0.0100  0.0000  0.0100  0.0000  0.0000  0.0000  0.0200  0.0200  0.0300  0.0200  0.0100  0.0500  0.0000  0.0000  0.0000  0.0000  0.0000  0.0000  0.0100  0.0000  0.0200  0.0300  0.0000  0.0300  0.0200  0.0000  0.0300  0.0100  0.0000  0.0200  0.0100  0.0000  0.0100  0.0000  0.0200  0.0000  0.0000  0.0000  0.0100  0.0300  0.0000  0.0000  0.0100  0.0200  0.0100  0.0200  0.0000  0.0300  0.0100  0.0300  0.0000  0.0200  0.0200  0.0100  0.0100  0.0000  0.0100  0.0000  0.0200  0.0400  0.0000  0.0200  0.0000  0.0000  0.0100  0.0200  0.0400  0.9600  0.0240  0.9760
     1     3  0.4900  0.5100  0.5400  0.4600  0.5002  0.4998  0.1100  0.2900  0.2000  0.2600  0.1400  0.2200  0.7800  0.2234  0.7766  0.1000  0.0200  0.0700  0.0400  0.1000  0.1200  0.0600  0.1500  0.2200  0.1200  0.1400  0.8600  0.1302  0.8698  0.0700  0.0300  0.0600  0.1500  0.0100  0.0400  0.0000  0.0100  0.0800  0.0100  0.1100  0.0800  0.0700  0.0500  0.0400  0.0700  0.0400  0.0600  0.0000  0.0200  0.0200  0.9800  0.0782  0.9218  0.0300  0.0200  0.0700  0.0100  0.0300  0.0400  0.0300  0.0700  0.0400  0.1000  0.0700  0.0400  0.0900  0.0800  0.0200  0.0100  0.0000  0.0000  0.0100  0.0300  0.0500  0.0200  0.0500  0.0900  0.0000  0.1000  0.9000  0.0622  0.9378  0.0200  0.0100  0.0000  0.0000  0.0000  0.0300  0.0000  0.0100  0.0300  0.0900  0.0200  0.0000  0.0300  0.0000  0.0500  0.0400  0.0300  0.0900  0.0300  0.0000  0.0000  0.0000  0.0000  0.0000  0.0000  0.0100  0.0200  0.0200  0.0000  0.1300  0.0400  0.0000  0.0200  0.0400  0.0100  0.0600  0.0100  0.0200  0.0000  0.0300  0.0300  0.0000  0.0000  0.0300  0.0100  0.0300  0.0000  0.0000  0.0100  0.0000  0.0200  0.9800  0.0552  0.9448  0.0000  0.0000  0.0000  0.0000  0.0200  0.0000  0.0000  0.0000  0.0500  0.0000  0.0000  0.0000  0.0000  0.0000  0.0000  0.0200  0.0500  0.0000  0.0000  0.0000  0.0000  0.0000  0.0100  0.0000  0.0100  0.0000  0.0000  0.0000  0.0000  0.0000  0.0000  0.0100  0.0000  0.0100  0.0200  0.0000  0.0100  0.0000  0.0000  0.0000  0.0400  0.0400  0.0300  0.0300  0.0300  0.0700  0.0000  0.0000  0.0000  0.0000  0.0000  0.0000  0.0200  0.0000  0.0100  0.0600  0.0000  0.0000  0.0200  0.0000  0.0300  0.0000  0.0000  0.0200  0.0100  0.0000  0.0100  0.0000  0.0300  0.0000  0.0000  0.0000  0.0000  0.0400  0.0000  0.0000  0.0100  0.0100  0.0000  0.0100  0.0000  0.0200  0.0200  0.0200  0.0000  0.0200  0.0600  0.0200  0.0100  0.0000  0.0100  0.0000  0.0100  0.0300  0.0000  0.0300  0.0000  0.0000  0.0000  0.0200  0.0000  1.0000  0.0344  0.9656
     1     4  0.4900  0.5100  0.4600  0.5400  0.5002  0.4998  0.0800  0.3000  0.2200  0.2300  0.1700  0.2000  0.8000  0.2266  0.7734  0.0500  0.0200  0.1100  0.0700  0.0800  0.1600  0.0700  0.1400  0.2100  0.0900  0.1800  0.8200  0.1286  0.8714  0.0800  0.0400  0.0300  0.1200  0.0200  0.0100  0.0000  0.0100  0.1000  0.0500  0.1000  0.0500  0.0800  0.0700  0.0700  0.0700  0.0400  0.0600  0.0000  0.0000  0.0200  0.9800  0.0752  0.9248  0.0100  0.0100  0.0400  0.0100  0.0300  0.0500  0.0600  0.0600  0.0400  0.1000  0.0700  0.0100  0.1500  0.0800  0.0200  0.0200  0.0000  0.0000  0.0000  0.0100  0.0600  0.0200  0.0600  0.0900  0.0000  0.1200  0.8800  0.0746  0.9254  0.0100  0.0100  0.0000  0.0000  0.0000  0.0200  0.0000  0.0000  0.0700  0.1100  0.0200  0.0000  0.0200  0.0000  0.0700  0.0600  0.0500  0.0700  0.0100  0.0000  0.0000  0.0000  0.0000  0.0000  0.0000  0.0000  0.0100  0.0100  0.0000  0.1100  0.0700  0.0000  0.0300  0.0200  0.0100  0.0700  0.0100  0.0100  0.0000  0.0400  0.0300  0.0000  0.0000  0.0300  0.0000  0.0200  0.0000  0.0000  0.0100  0.0000  0.0600  0.9400  0.0620  0.9380  0.0000  0.0000  0.0000  0.0000  0.0300  0.0000  0.0000  0.0000  0.0200  0.0000  0.0000  0.0000  0.0000  0.0000  0.0000  0.0100  0.0500  0.0000  0.0000  0.0000  0.0000  0.0000  0.0000  0.0000  0.0100  0.0000  0.0000  0.0000  0.0000  0.0000  0.0000  0.0200  0.0000  0.0100  0.0000  0.0000  0.0200  0.0000  0.0000  0.0000  0.0400  0.0600  0.0100  0.0200  0.0300  0.0600  0.0000  0.0000  0.0000  0.0000  0.0000  0.0000  0.0200  0.0000  0.0100  0.0700  0.0000  0.0000  0.0200  0.0000  0.0600  0.0000  0.0000  0.0300  0.0100  0.0000  0.0200  0.0000  0.0400  0.0000  0.0000  0.0000  0.0000  0.0400  0.0000  0.0000  0.0100  0.0100  0.0000  0.0100  0.0000  0.0100  0.0100  0.0200  0.0000  0.0400  0.0500  0.0200  0.0300  0.0000  0.0100  0.0000  0.0000  0.0000  0.0000  0.0400  0.0000  0.0000  0.0000  0.0300  0.0600  0.9400  0.0380  0.9620
     1     5  0.4800  0.5200  0.4400  0.5600  0.5008  0.4992  0.0700  0.2700  0.3200  0.1500  0.1900  0.2800  0.7200  0.2388  0.7612  0.0100  0.0100  0.1200  0.0600  0.1000  0.1400  0.0500  0.1600  0.2900  0.0600  0.1400  0.8600  0.1636  0.8364  0.1400  0.0300  0.0400  0.0800  0.0000  0.0000  0.0000  0.0300  0.1000  0.0500  0.1200  0.0300  0.1200  0.0900  0.0800  0.0400  0.0100  0.0400  0.0000  0.0000  0.1400  0.8600  0.0894  0.9106  0.0200  0.0200  0.0500  0.0100  0.0300  0.0300  0.0500  0.0900  0.0400  0.0600  0.0800  0.0000  0.1400  0.1300  0.0100  0.0000  0.0000  0.0000  0.0000  0.0100  0.0200  0.0100  0.0900  0.1100  0.0000  0.1000  0.9000  0.0848  0.9152  0.0000  0.0100  0.0000  0.0000  0.0000  0.0200  0.0000  0.0000  0.0800  0.0800  0.0500  0.0000  0.0200  0.0000  0.1000  0.0600  0.0600  0.0600  0.0100  0.0000  0.0000  0.0000  0.0000  0.0000  0.0000  0.0000  0.0200  0.0000  0.0000  0.0900  0.0200  0.0000  0.0400  0.0200  0.0100  0.0900  0.0000  0.0200  0.0000  0.0700  0.0000  0.0000  0.0000  0.0300  0.0000  0.0300  0.0000  0.0000  0.0100  0.0000  0.0600  0.9400  0.0634  0.9366  0.0000  0.0000  0.0000  0.0000  0.0400  0.0000  0.0000  0.0000  0.0200  0.0000  0.0000  0.0000  0.0000  0.0000  0.0000  0.0100  0.0700  0.0000  0.0000  0.0000  0.0000  0.0000  0.0000  0.0000  0.0200  0.0000  0.0000  0.0000  0.0000  0.0000  0.0000  0.0400  0.0000  0.0000  0.0000  0.0000  0.0300  0.0000  0.0000  0.0000  0.0400  0.0800  0.0000  0.0200  0.0400  0.0300  0.0000  0.0000  0.0000  0.0000  0.0000  0.0000  0.0100  0.0000  0.0100  0.0500  0.0000  0.0000  0.0200  0.0000  0.0400  0.0000  0.0000  0.0600  0.0000  0.0000  0.0100  0.0000  0.0200  0.0000  0.0000  0.0000  0.0000  0.0300  0.0000  0.0000  0.0100  0.0000  0.0000  0.0300  0.0000  0.0100  0.0000  0.0300  0.0000  0.0700  0.0700  0.0300  0.0100  0.0000  0.0000  0.0000  0.0000  0.0000  0.0000  0.0300  0.0000  0.0000  0.0000  0.0200  0.0400  0.9600  0.0446  0.9554
     1     6  0.4200  0.5800  0.5600  0.4400  0.5128  0.4872  0.0600  0.2500  0.3800  0.1900  0.1200  0.3200  0.6800  0.2610  0.7390  0.0100  0.0100  0.2000  0.0500  0.0800  0.1500  0.0400  0.1100  0.2800  0.0700  0.1200  0.8800  0.1686  0.8314  0.1300  0.0200  0.0300  0.0600  0.0000  0.0000  0.0000  0.0500  0.0600  0.0500  0.1800  0.0200  0.1400  0.1100  0.0800  0.0300  0.0100  0.0300  0.0000  0.0000  0.0200  0.9800  0.1032  0.8968  0.0200  0.0200  0.0800  0.0000  0.0300  0.0300  0.0500  0.0900  0.0500  0.0300  0.0900  0.0000  0.1300  0.1700  0.0100  0.0000  0.0000  0.0000  0.0000  0.0100  0.0000  0.0100  0.0700  0.1100  0.0000  0.0600  0.9400  0.0942  0.9058  0.0000  0.0100  0.0000  0.0000  0.0000  0.0100  0.0000  0.0000  0.1000  0.1200  0.0900  0.0000  0.0300  0.0000  0.0600  0.0400  0.0600  0.0400  0.0200  0.0000  0.0000  0.0000  0.0000  0.0000  0.0000  0.0000  0.0200  0.0000  0.0000  0.0500  0.0300  0.0000  0.0700  0.0400  0.0000  0.0700  0.0000  0.0100  0.0000  0.0900  0.0000  0.0000  0.0000  0.0200  0.0000  0.0100  0.0000  0.0000  0.0100  0.0000  0.0400  0.9600  0.0684  0.9316  0.0000  0.0000  0.0000  0.0000  0.0700  0.0000  0.0000  0.0000  0.0200  0.0000  0.0000  0.0000  0.0000  0.0000  0.0000  0.0200  0.0800  0.0000  0.0000  0.0000  0.0000  0.0000  0.0000  0.0000  0.0400  0.0000  0.0000  0.0000  0.0000  0.0000  0.0000  0.0400  0.0000  0.0000  0.0000  0.0000  0.0500  0.0000  0.0000  0.0000  0.0100  0.0400  0.0000  0.0200  0.0500  0.0000  0.0000  0.0000  0.0000  0.0000  0.0000  0.0000  0.0200  0.0000  0.0100  0.0700  0.0000  0.0000  0.0000  0.0000  0.0100  0.0000  0.0000  0.0900  0.0000  0.0000  0.0000  0.0000  0.0000  0.0000  0.0000  0.0000  0.0000  0.0300  0.0000  0.0000  0.0000  0.0000  0.0000  0.0200  0.0000  0.0200  0.0000  0.0200  0.0000  0.1200  0.0900  0.0200  0.0300  0.0000  0.0000  0.0000  0.0000  0.0000  0.0000  0.0000  0.0000  0.0000  0.0000  0.0100  0.0600  0.9400  0.0620  0.9380
     1     7  0.3900  0.6100  0.5800  0.4200  0.5242  0.4758  0.0600  0.2000  0.5000  0.1900  0.0500  0.2800  0.7200  0.3322  0.6678  0.0200  0.0200  0.1900  0.0800  0.0800  0.2100  0.0300  0.0700  0.2300  0.0700  0.1800  0.8200  0.1574  0.8426  0.0600  0.0000  0.0800  0.1000  0.0000  0.0000  0.0000  0.1000  0.0400  0.0700  0.1800  0.0000  0.1100  0.1400  0.0500  0.0200  0.0400  0.0100  0.0000  0.0000  0.0600  0.9400  0.1052  0.8948  0.0200  0.0100  0.0400  0.0000  0.0300  0.0300  0.0600  0.1700  0.0100  0.0300  0.1000  0.0000  0.1500  0.1700  0.0100  0.0000  0.0000  0.0000  0.0000  0.0100  0.0000  0.0000  0.0800  0.0800  0.0000  0.0600  0.9400  0.1118  0.8882  0.0000  0.0100  0.0000  0.0000  0.0000  0.0100  0.0000  0.0000  0.0900  0.0900  0.1500  0.0000  0.0400  0.0000  0.0300  0.0800  0.0500  0.0400  0.0200  0.0000  0.0000  0.0000  0.0000  0.0000  0.0000  0.0000  0.0300  0.0000  0.0000  0.0800  0.0200  0.0000  0.0800  0.0100  0.0000  0.1000  0.0000  0.0100  0.0000  0.0500  0.0000  0.0000  0.0000  0.0000  0.0000  0.0000  0.0000  0.0000  0.0100  0.0000  0.1000  0.9000  0.0792  0.9208  0.0000  0.0000  0.0000  0.0000  0.0300  0.0000  0.0000  0.0000  0.0100  0.0000  0.0000  0.0000  0.0000  0.0000  0.0000  0.0400  0.0800  0.0000  0.0000  0.0000  0.0000  0.0000  0.0000  0.0000  0.0300  0.0000  0.0000  0.0000  0.0000  0.0000  0.0000  0.0600  0.0000  0.0000  0.0000  0.0000  0.0400  0.0000  0.0000  0.0000  0.0100  0.0400  0.0000  0.0200  0.0300  0.0000  0.0000  0.0000  0.0000  0.0000  0.0000  0.0000  0.0100  0.0000  0.0400  0.0700  0.0000  0.0000  0.0000  0.0000  0.0200  0.0000  0.0000  0.1000  0.0000  0.0000  0.0000  0.0000  0.0000  0.0000  0.0000  0.0000  0.0000  0.0300  0.0000  0.0000  0.0000  0.0000  0.0000  0.0400  0.0000  0.0100  0.0000  0.0100  0.0000  0.1400  0.0900  0.0300  0.0200  0.0000  0.0000  0.0000  0.0000  0.0000  0.0000  0.0000  0.0000  0.0000  0.0000  0.0000  0.0000  1.0000  0.0668  0.9332
     1     8  0.3200  0.6800  0.5600  0.4400  0.5648  0.4352  0.0900  0.1900  0.5500  0.1400  0.0300  0.3200  0.6800  0.3672  0.6328  0.0100  0.0200  0.1900  0.1100  0.0900  0.1200  0.0200  0.0800  0.2800  0.0800  0.1800  0.8200  0.1628  0.8372  0.0500  0.0000  0.0800  0.0800  0.0000  0.0000  0.0000  0.0900  0.0700  0.0400  0.2200  0.0000  0.1400  0.1100  0.0800  0.0000  0.0200  0.0200  0.0000  0.0000  0.1600  0.8400  0.1172  0.8828  0.0100  0.0100  0.0200  0.0000  0.0200  0.0200  0.0500  0.1700  0.0000  0.0400  0.0600  0.0000  0.1300  0.2700  0.0000  0.0000  0.0000  0.0000  0.0000  0.0200  0.0000  0.0000  0.0900  0.0900  0.0000  0.2200  0.7800  0.1444  0.8556  0.0000  0.0100  0.0000  0.0000  0.0000  0.0100  0.0000  0.0000  0.1100  0.0600  0.1200  0.0000  0.0300  0.0000  0.0400  0.0900  0.0600  0.0500  0.0400  0.0000  0.0000  0.0000  0.0000  0.0000  0.0000  0.0000  0.0300  0.0000  0.0000  0.0800  0.0100  0.0000  0.0400  0.0000  0.0000  0.0800  0.0000  0.0100  0.0000  0.1100  0.0000  0.0000  0.0000  0.0000  0.0000  0.0000  0.0000  0.0000  0.0200  0.0000  0.0800  0.9200  0.0766  0.9234  0.0000  0.0000  0.0000  0.0000  0.0200  0.0000  0.0000  0.0000  0.0000  0.0000  0.0000  0.0000  0.0000  0.0000  0.0000  0.0700  0.1000  0.0000  0.0000  0.0000  0.0000  0.0000  0.0000  0.0000  0.0200  0.0000  0.0000  0.0000  0.0000  0.0000  0.0000  0.0700  0.0000  0.0000  0.0000  0.0000  0.0400  0.0000  0.0000  0.0000  0.0000  0.0400  0.0000  0.0100  0.0400  0.0000  0.0000  0.0000  0.0000  0.0000  0.0000  0.0000  0.0100  0.0000  0.0200  0.1000  0.0000  0.0000  0.0000  0.0000  0.0100  0.0000  0.0000  0.1400  0.0000  0.0000  0.0000  0.0000  0.0000  0.0000  0.0000  0.0000  0.0000  0.0200  0.0000  0.0000  0.0000  0.0000  0.0000  0.0200  0.0000  0.0000  0.0000  0.0100  0.0000  0.0800  0.1400  0.0200  0.0200  0.0000  0.0000  0.0000  0.0000  0.0000  0.0000  0.0000  0.0000  0.0000  0.0000  0.0000  0.0800  0.9200  0.0834  0.9166
     1     9  0.3500  0.6500  0.5400  0.4600  0.5450  0.4550  0.0600  0.2000  0.6000  0.1300  0.0100  0.4200  0.5800  0.4206  0.5794  0.0000  0.0300  0.1300  0.1700  0.0600  0.1700  0.0000  0.0400  0.3100  0.0900  0.1400  0.8600  0.1850  0.8150  0.0500  0.0000  0.0500  0.0700  0.0000  0.0000  0.0000  0.1200  0.1100  0.0000  0.1500  0.0000  0.1700  0.1400  0.0700  0.0000  0.0100  0.0600  0.0000  0.0000  0.0400  0.9600  0.1160  0.8840  0.0200  0.0000  0.0400  0.0000  0.0100  0.0100  0.0300  0.2000  0.0000  0.0500  0.0500  0.0000  0.0500  0.2900  0.0000  0.0000  0.0000  0.0000  0.0000  0.0600  0.0000  0.0000  0.0900  0.1000  0.0000  0.1000  0.9000  0.1564  0.8436  0.0000  0.0000  0.0000  0.0000  0.0000  0.0000  0.0000  0.0000  0.1000  0.0100  0.2300  0.0000  0.0100  0.0000  0.0400  0.1000  0.0700  0.0400  0.0300  0.0000  0.0000  0.0000  0.0000  0.0000  0.0000  0.0000  0.0200  0.0000  0.0000  0.0700  0.0300  0.0000  0.0500  0.0000  0.0000  0.0600  0.0000  0.0100  0.0000  0.1300  0.0000  0.0000  0.0000  0.0000  0.0000  0.0000  0.0000  0.0000  0.0000  0.0000  0.0800  0.9200  0.1114  0.8886  0.0000  0.0000  0.0000  0.0000  0.0000  0.0000  0.0000  0.0000  0.0000  0.0000  0.0000  0.0000  0.0000  0.0000  0.0000  0.0900  0.0600  0.0000  0.0000  0.0000  0.0000  0.0000  0.0000  0.0000  0.0100  0.0000  0.0000  0.0000  0.0000  0.0000  0.0000  0.0700  0.0000  0.0000  0.0000  0.0000  0.0700  0.0000  0.0000  0.0000  0.0000  0.0500  0.0000  0.0100  0.0400  0.0000  0.0000  0.0000  0.0000  0.0000  0.0000  0.0000  0.0100  0.0000  0.0100  0.0900  0.0000  0.0000  0.0000  0.0000  0.0100  0.0000  0.0000  0.1700  0.0000  0.0000  0.0000  0.0000  0.0000  0.0000  0.0000  0.0000  0.0000  0.0100  0.0000  0.0000  0.0000  0.0000  0.0000  0.0100  0.0000  0.0000  0.0000  0.0300  0.0000  0.0800  0.1500  0.0200  0.0100  0.0000  0.0000  0.0000  0.0000  0.0000  0.0000  0.0000  0.0000  0.0000  0.0000  0.0000  0.0600  0.9400  0.0936  0.9064
     1    10  0.2700  0.7300  0.6200  0.3800  0.6058  0.3942  0.0500  0.1700  0.6600  0.1000  0.0200  0.5200  0.4800  0.4774  0.5226  0.0000  0.0300  0.1500  0.2300  0.0100  0.1400  0.0000  0.0500  0.3200  0.0700  0.2400  0.7600  0.2058  0.7942  0.0800  0.0000  0.0700  0.0600  0.0000  0.0000  0.0000  0.1300  0.1400  0.0000  0.1700  0.0000  0.1300  0.1200  0.0200  0.0000  0.0200  0.0600  0.0000  0.0000  0.1000  0.9000  0.1160  0.8840  0.0100  0.0000  0.0600  0.0000  0.0100  0.0000  0.0000  0.2200  0.0000  0.0800  0.0400  0.0000  0.0400  0.3200  0.0000  0.0000  0.0000  0.0000  0.0000  0.0700  0.0000  0.0000  0.0700  0.0800  0.0000  0.2000  0.8000  0.1804  0.8196  0.0000  0.0000  0.0000  0.0000  0.0000  0.0000  0.0000  0.0000  0.0800  0.0200  0.2200  0.0000  0.0000  0.0000  0.0900  0.1200  0.0900  0.0500  0.0200  0.0000  0.0000  0.0000  0.0000  0.0000  0.0000  0.0000  0.0000  0.0000  0.0000  0.0800  0.0100  0.0000  0.0300  0.0000  0.0000  0.1000  0.0000  0.0100  0.0000  0.0800  0.0000  0.0000  0.0000  0.0000  0.0000  0.0000  0.0000  0.0000  0.0000  0.0000  0.1000  0.9000  0.1126  0.8874  0.0000  0.0000  0.0000  0.0000  0.0000  0.0000  0.0000  0.0000  0.0000  0.0000  0.0000  0.0000  0.0000  0.0000  0.0000  0.0200  0.0900  0.0000  0.0000  0.0000  0.0000  0.0000  0.0000  0.0000  0.0000  0.0000  0.0000  0.0000  0.0000  0.0000  0.0000  0.0600  0.0000  0.0000  0.0000  0.0000  0.0400  0.0000  0.0000  0.0000  0.0000  0.0400  0.0000  0.0000  0.0300  0.0000  0.0000  0.0000  0.0000  0.0000  0.0000  0.0000  0.0000  0.0000  0.0200  0.1600  0.0000  0.0000  0.0000  0.0000  0.0100  0.0000  0.0000  0.1600  0.0000  0.0000  0.0000  0.0000  0.0000  0.0000  0.0000  0.0000  0.0000  0.0300  0.0000  0.0000  0.0000  0.0000  0.0000  0.0100  0.0000  0.0000  0.0000  0.0400  0.0000  0.0700  0.1800  0.0300  0.0100  0.0000  0.0000  0.0000  0.0000  0.0000  0.0000  0.0000  0.0000  0.0000  0.0000  0.0000  0.1000  0.9000  0.1088  0.8912
     1    11  0.3300  0.6700  0.6200  0.3800  0.5578  0.4422  0.0400  0.1800  0.6700  0.1000  0.0100  0.5200  0.4800  0.4930  0.5070  0.0000  0.0400  0.1200  0.1900  0.0300  0.1100  0.0000  0.0200  0.4100  0.0800  0.3400  0.6600  0.2400  0.7600  0.0500  0.0000  0.1100  0.0800  0.0000  0.0000  0.0000  0.0900  0.1300  0.0000  0.2300  0.0000  0.1500  0.0800  0.0300  0.0000  0.0300  0.0200  0.0000  0.0000  0.1400  0.8600  0.1300  0.8700  0.0300  0.0000  0.0500  0.0000  0.0400  0.0000  0.0000  0.2100  0.0000  0.0900  0.0500  0.0000  0.0700  0.2700  0.0000  0.0000  0.0000  0.0000  0.0000  0.0500  0.0000  0.0000  0.0800  0.0600  0.0000  0.1600  0.8400  0.1500  0.8500  0.0000  0.0000  0.0000  0.0000  0.0000  0.0000  0.0000  0.0000  0.0500  0.0300  0.1900  0.0000  0.0000  0.0000  0.1100  0.1300  0.1400  0.0600  0.0300  0.0000  0.0000  0.0000  0.0000  0.0000  0.0000  0.0000  0.0000  0.0000  0.0000  0.0700  0.0000  0.0000  0.0400  0.0000  0.0000  0.1000  0.0000  0.0000  0.0000  0.0500  0.0000  0.0000  0.0000  0.0000  0.0000  0.0000  0.0000  0.0000  0.0000  0.0000  0.1000  0.9000  0.1116  0.8884  0.0000  0.0000  0.0000  0.0000  0.0000  0.0000  0.0000  0.0000  0.0000  0.0000  0.0000  0.0000  0.0000  0.0000  0.0000  0.0500  0.0600  0.0000  0.0000  0.0000  0.0000  0.0000  0.0000  0.0000  0.0000  0.0000  0.0000  0.0000  0.0000  0.0000  0.0000  0.0300  0.0000  0.0000  0.0000  0.0000  0.0400  0.0000  0.0000  0.0000  0.0000  0.0400  0.0000  0.0000  0.0400  0.0000  0.0000  0.0000  0.0000  0.0000  0.0000  0.0000  0.0000  0.0000  0.0300  0.2000  0.0000  0.0000  0.0000  0.0000  0.0100  0.0000  0.0000  0.1300  0.0000  0.0000  0.0000  0.0000  0.0000  0.0000  0.0000  0.0000  0.0000  0.0200  0.0000  0.0000  0.0000  0.0000  0.0000  0.0300  0.0000  0.0000  0.0000  0.0300  0.0000  0.0200  0.2300  0.0200  0.0200  0.0000  0.0000  0.0000  0.0000  0.0000  0.0000  0.0000  0.0000  0.0000  0.0000  0.0000  0.0600  0.9400  0.1260  0.8740
     1    12  0.3400  0.6600  0.5600  0.4400  0.5512  0.4488  0.0700  0.2000  0.6300  0.1000  0.0000  0.3600  0.6400  0.4518  0.5482  0.0000  0.0700  0.1000  0.1200  0.0400  0.1000  0.0000  0.0100  0.4700  0.0900  0.3200  0.6800  0.2700  0.7300  0.0700  0.0000  0.1200  0.0500  0.0000  0.0000  0.0000  0.0800  0.1200  0.0000  0.1900  0.0000  0.1800  0.1200  0.0300  0.0000  0.0200  0.0200  0.0000  0.0000  0.1400  0.8600  0.1272  0.8728  0.0400  0.0000  0.0600  0.0000  0.0200  0.0000  0.0000  0.2100  0.0000  0.1400  0.0300  0.0000  0.0300  0.2400  0.0000  0.0000  0.0000  0.0000  0.0000  0.0400  0.0000  0.0000  0.1200  0.0700  0.0000  0.1800  0.8200  0.1496  0.8504  0.0000  0.0000  0.0000  0.0000  0.0000  0.0000  0.0000  0.0000  0.0800  0.0300  0.2100  0.0000  0.0000  0.0000  0.1100  0.1200  0.0700  0.0800  0.0300  0.0000  0.0000  0.0000  0.0000  0.0000  0.0000  0.0000  0.0000  0.0000  0.0000  0.0700  0.0000  0.0000  0.0400  0.0000  0.0000  0.0800  0.0000  0.0000  0.0000  0.0800  0.0000  0.0000  0.0000  0.0000  0.0000  0.0000  0.0000  0.0000  0.0000  0.0000  0.0600  0.9400  0.1094  0.8906  0.0000  0.0000  0.0000  0.0000  0.0000  0.0000  0.0000  0.0000  0.0000  0.0000  0.0000  0.0000  0.0000  0.0000  0.0000  0.0900  0.0300  0.0000  0.0000  0.0000  0.0000  0.0000  0.0000  0.0000  0.0000  0.0000  0.0000  0.0000  0.0000  0.0000  0.0000  0.0400  0.0000  0.0000  0.0000  0.0000  0.0500  0.0000  0.0000  0.0000  0.0000  0.0400  0.0000  0.0000  0.0100  0.0000  0.0000  0.0000  0.0000  0.0000  0.0000  0.0000  0.0000  0.0000  0.0100  0.1700  0.0000  0.0000  0.0000  0.0000  0.0100  0.0000  0.0000  0.1300  0.0000  0.0000  0.0000  0.0000  0.0000  0.0000  0.0000  0.0000  0.0000  0.0300  0.0000  0.0000  0.0000  0.0000  0.0000  0.0300  0.0000  0.0000  0.0000  0.0300  0.0000  0.0200  0.2400  0.0300  0.0400  0.0000  0.0000  0.0000  0.0000  0.0000  0.0000  0.0000  0.0000  0.0000  0.0000  0.0000  0.0600  0.9400  0.1240  0.8760
     1    13  0.3500  0.6500  0.6200  0.3800  0.5450  0.4550  0.0700  0.2200  0.6300  0.0800  0.0000  0.5000  0.5000  0.4566  0.5434  0.0000  0.0700  0.1000  0.1400  0.0400  0.1000  0.0000  0.0100  0.5000  0.0400  0.2600  0.7400  0.2978  0.7022  0.0400  0.0000  0.0400  0.0400  0.0000  0.0000  0.0000  0.0800  0.1300  0.0000  0.1600  0.0000  0.2400  0.1300  0.0600  0.0000  0.0400  0.0400  0.0000  0.0000  0.0800  0.9200  0.1350  0.8650  0.0100  0.0000  0.0200  0.0000  0.0200  0.0000  0.0000  0.1900  0.0000  0.1500  0.0200  0.0000  0.0400  0.2900  0.0000  0.0000  0.0000  0.0000  0.0000  0.0400  0.0000  0.0000  0.1400  0.0800  0.0000  0.0800  0.9200  0.1732  0.8268  0.0000  0.0000  0.0000  0.0000  0.0000  0.0000  0.0000  0.0000  0.0700  0.0300  0.2500  0.0000  0.0000  0.0000  0.1000  0.1100  0.0600  0.1100  0.0400  0.0000  0.0000  0.0000  0.0000  0.0000  0.0000  0.0000  0.0000  0.0000  0.0000  0.0900  0.0000  0.0000  0.0200  0.0000  0.0000  0.0600  0.0000  0.0000  0.0000  0.0600  0.0000  0.0000  0.0000  0.0000  0.0000  0.0000  0.0000  0.0000  0.0000  0.0000  0.1000  0.9000  0.1234  0.8766  0.0000  0.0000  0.0000  0.0000  0.0000  0.0000  0.0000  0.0000  0.0000  0.0000  0.0000  0.0000  0.0000  0.0000  0.0000  0.1100  0.0600  0.0000  0.0000  0.0000  0.0000  0.0000  0.0000  0.0000  0.0000  0.0000  0.0000  0.0000  0.0000  0.0000  0.0000  0.0500  0.0000  0.0000  0.0000  0.0000  0.0400  0.0000  0.0000  0.0000  0.0000  0.0200  0.0000  0.0000  0.0000  0.0000  0.0000  0.0000  0.0000  0.0000  0.0000  0.0000  0.0000  0.0000  0.0100  0.2200  0.0000  0.0000  0.0000  0.0000  0.0200  0.0000  0.0000  0.1300  0.0000  0.0000  0.0000  0.0000  0.0000  0.0000  0.0000  0.0000  0.0000  0.0400  0.0000  0.0000  0.0000  0.0000  0.0000  0.0100  0.0000  0.0000  0.0000  0.0300  0.0000  0.0300  0.1700  0.0200  0.0400  0.0000  0.0000  0.0000  0.0000  0.0000  0.0000  0.0000  0.0000  0.0000  0.0000  0.0000  0.0600  0.9400  0.1204  0.8796
     1    14  0.4300  0.5700  0.4600  0.5400  0.5098  0.4902  0.0900  0.2600  0.5300  0.1200  0.0000  0.3400  0.6600  0.3710  0.6290  0.0000  0.0600  0.0900  0.0900  0.0100  0.0700  0.0000  0.0200  0.6100  0.0500  0.3600  0.6400  0.3998  0.6002  0.0300  0.0000  0.0100  0.0000  0.0000  0.0000  0.0000  0.0500  0.2200  0.0000  0.1400  0.0000  0.2600  0.1400  0.0600  0.0000  0.0200  0.0700  0.0000  0.0000  0.1600  0.8400  0.1676  0.8324  0.0200  0.0000  0.0100  0.0000  0.0400  0.0000  0.0000  0.2300  0.0000  0.1600  0.0000  0.0000  0.0200  0.2100  0.0000  0.0000  0.0000  0.0000  0.0000  0.0500  0.0000  0.0000  0.1400  0.1200  0.0000  0.1600  0.8400  0.1616  0.8384  0.0000  0.0000  0.0000  0.0000  0.0000  0.0000  0.0000  0.0000  0.0800  0.0300  0.2700  0.0000  0.0000  0.0000  0.0800  0.1100  0.1000  0.0500  0.0500  0.0000  0.0000  0.0000  0.0000  0.0000  0.0000  0.0000  0.0000  0.0000  0.0000  0.0700  0.0000  0.0000  0.0200  0.0000  0.0000  0.0400  0.0000  0.0000  0.0000  0.1000  0.0000  0.0000  0.0000  0.0000  0.0000  0.0000  0.0000  0.0000  0.0000  0.0000  0.0800  0.9200  0.1306  0.8694  0.0000  0.0000  0.0000  0.0000  0.0000  0.0000  0.0000  0.0000  0.0000  0.0000  0.0000  0.0000  0.0000  0.0000  0.0000  0.1000  0.0200  0.0000  0.0000  0.0000  0.0000  0.0000  0.0000  0.0000  0.0000  0.0000  0.0000  0.0000  0.0000  0.0000  0.0000  0.0800  0.0000  0.0000  0.0000  0.0000  0.0600  0.0000  0.0000  0.0000  0.0000  0.0000  0.0000  0.0000  0.0000  0.0000  0.0000  0.0000  0.0000  0.0000  0.0000  0.0000  0.0000  0.0000  0.0000  0.2600  0.0000  0.0000  0.0000  0.0000  0.0500  0.0000  0.0000  0.0900  0.0000  0.0000  0.0000  0.0000  0.0000  0.0000  0.0000  0.0000  0.0000  0.0300  0.0000  0.0000  0.0000  0.0000  0.0000  0.0100  0.0000  0.0000  0.0000  0.0300  0.0000  0.0100  0.1600  0.0300  0.0700  0.0000  0.0000  0.0000  0.0000  0.0000  0.0000  0.0000  0.0000  0.0000  0.0000  0.0000  0.1200  0.8800  0.1320  0.8680
     1    15  0.3900  0.6100  0.5400  0.4600  0.5242  0.4758  0.0600  0.2200  0.6400  0.0800  0.0000  0.4800  0.5200  0.4680  0.5320  0.0000  0.0600  0.0600  0.1400  0.0100  0.0500  0.0000  0.0200  0.6500  0.0100  0.4200  0.5800  0.4524  0.5476  0.0200  0.0000  0.0200  0.0000  0.0000  0.0000  0.0000  0.0500  0.2700  0.0000  0.1300  0.0000  0.2600  0.0800  0.0700  0.0000  0.0200  0.0800  0.0000  0.0000  0.1200  0.8800  0.1788  0.8212  0.0100  0.0000  0.0100  0.0000  0.0400  0.0000  0.0000  0.2000  0.0000  0.1900  0.0000  0.0000  0.0100  0.2300  0.0000  0.0000  0.0000  0.0000  0.0000  0.0700  0.0000  0.0000  0.1500  0.0900  0.0000  0.0800  0.9200  0.1664  0.8336  0.0000  0.0000  0.0000  0.0000  0.0000  0.0000  0.0000  0.0000  0.0600  0.0500  0.2200  0.0000  0.0000  0.0000  0.0800  0.1200  0.1400  0.0600  0.0800  0.0000  0.0000  0.0000  0.0000  0.0000  0.0000  0.0000  0.0000  0.0000  0.0000  0.0600  0.0000  0.0000  0.0200  0.0000  0.0000  0.0200  0.0000  0.0000  0.0000  0.0900  0.0000  0.0000  0.0000  0.0000  0.0000  0.0000  0.0000  0.0000  0.0000  0.0000  0.1400  0.8600  0.1174  0.8826  0.0000  0.0000  0.0000  0.0000  0.0000  0.0000  0.0000  0.0000  0.0000  0.0000  0.0000  0.0000  0.0000  0.0000  0.0000  0.0800  0.0400  0.0000  0.0000  0.0000  0.0000  0.0000  0.0000  0.0000  0.0000  0.0000  0.0000  0.0000  0.0000  0.0000  0.0000  0.1100  0.0000  0.0000  0.0000  0.0000  0.0200  0.0000  0.0000  0.0000  0.0000  0.0000  0.0000  0.0000  0.0000  0.0000  0.0000  0.0000  0.0000  0.0000  0.0000  0.0000  0.0000  0.0000  0.0000  0.3000  0.0000  0.0000  0.0000  0.0000  0.0300  0.0000  0.0000  0.1300  0.0000  0.0000  0.0000  0.0000  0.0000  0.0000  0.0000  0.0000  0.0000  0.0200  0.0000  0.0000  0.0000  0.0000  0.0000  0.0000  0.0000  0.0000  0.0000  0.0400  0.0000  0.0000  0.1700  0.0100  0.0500  0.0000  0.0000  0.0000  0.0000  0.0000  0.0000  0.0000  0.0000  0.0000  0.0000  0.0000  0.2000  0.8000  0.1618  0.8382
     1    16  0.3400  0.6600  0.4800  0.5200  0.5512  0.4488  0.0600  0.2400  0.6500  0.0500  0.0000  0.4400  0.5600  0.4862  0.5138  0.0000  0.0900  0.0600  0.1500  0.0000  0.0700  0.0000  0.0200  0.6100  0.0000  0.3800  0.6200  0.4116  0.5884  0.0200  0.0000  0.0000  0.0000  0.0000  0.0000  0.0000  0.0400  0.3200  0.0000  0.1300  0.0000  0.2200  0.0800  0.0500  0.0000  0.0300  0.1100  0.0000  0.0000  0.1600  0.8400  0.1916  0.8084  0.0100  0.0000  0.0200  0.0000  0.0300  0.0000  0.0000  0.1900  0.0000  0.2400  0.0000  0.0000  0.0300  0.2100  0.0000  0.0000  0.0000  0.0000  0.0000  0.0200  0.0000  0.0000  0.1600  0.0900  0.0000  0.3000  0.7000  0.1742  0.8258  0.0000  0.0000  0.0000  0.0000  0.0000  0.0000  0.0000  0.0000  0.0500  0.0200  0.2100  0.0000  0.0000  0.0000  0.0800  0.0600  0.1800  0.0700  0.0800  0.0000  0.0000  0.0000  0.0000  0.0000  0.0000  0.0000  0.0000  0.0000  0.0000  0.0700  0.0000  0.0000  0.0400  0.0000  0.0000  0.0300  0.0000  0.0000  0.0000  0.1100  0.0000  0.0000  0.0000  0.0000  0.0000  0.0000  0.0000  0.0000  0.0000  0.0000  0.1600  0.8400  0.1202  0.8798  0.0000  0.0000  0.0000  0.0000  0.0000  0.0000  0.0000  0.0000  0.0000  0.0000  0.0000  0.0000  0.0000  0.0000  0.0000  0.0200  0.0400  0.0000  0.0000  0.0000  0.0000  0.0000  0.0000  0.0000  0.0000  0.0000  0.0000  0.0000  0.0000  0.0000  0.0000  0.0700  0.0000  0.0000  0.0000  0.0000  0.0300  0.0000  0.0000  0.0000  0.0000  0.0000  0.0000  0.0000  0.0000  0.0000  0.0000  0.0000  0.0000  0.0000  0.0000  0.0000  0.0000  0.0000  0.0000  0.3700  0.0000  0.0000  0.0000  0.0000  0.0300  0.0000  0.0000  0.0900  0.0000  0.0000  0.0000  0.0000  0.0000  0.0000  0.0000  0.0000  0.0000  0.0400  0.0000  0.0000  0.0000  0.0000  0.0000  0.0000  0.0000  0.0000  0.0000  0.0800  0.0000  0.0000  0.1300  0.0000  0.1000  0.0000  0.0000  0.0000  0.0000  0.0000  0.0000  0.0000  0.0000  0.0000  0.0000  0.0000  0.2800  0.7200  0.1886  0.8114
     1    17  0.3300  0.6700  0.5000  0.5000  0.5578  0.4422  0.0500  0.2600  0.6500  0.0400  0.0000  0.4800  0.5200  0.4942  0.5058  0.0000  0.0700  0.0400  0.2300  0.0000  0.0800  0.0000  0.0000  0.5800  0.0000  0.4000  0.6000  0.4022  0.5978  0.0100  0.0000  0.0000  0.0000  0.0000  0.0000  0.0000  0.0600  0.3400  0.0000  0.1000  0.0000  0.1800  0.0900  0.0700  0.0000  0.0400  0.1100  0.0000  0.0000  0.2000  0.8000  0.1884  0.8116  0.0000  0.0000  0.0200  0.0000  0.0300  0.0000  0.0000  0.2000  0.0000  0.2000  0.0000  0.0000  0.0400  0.1800  0.0000  0.0000  0.0000  0.0000  0.0000  0.0500  0.0000  0.0000  0.1300  0.1500  0.0000  0.1800  0.8200  0.1572  0.8428  0.0000  0.0000  0.0000  0.0000  0.0000  0.0000  0.0000  0.0000  0.0200  0.0400  0.2200  0.0000  0.0000  0.0000  0.1000  0.1000  0.1900  0.0900  0.0300  0.0000  0.0000  0.0000  0.0000  0.0000  0.0000  0.0000  0.0000  0.0000  0.0000  0.0500  0.0000  0.0000  0.0200  0.0000  0.0000  0.0200  0.0000  0.0000  0.0000  0.1200  0.0000  0.0000  0.0000  0.0000  0.0000  0.0000  0.0000  0.0000  0.0000  0.0000  0.1000  0.9000  0.1332  0.8668  0.0000  0.0000  0.0000  0.0000  0.0000  0.0000  0.0000  0.0000  0.0000  0.0000  0.0000  0.0000  0.0000  0.0000  0.0000  0.0400  0.0400  0.0000  0.0000  0.0000  0.0000  0.0000  0.0000  0.0000  0.0000  0.0000  0.0000  0.0000  0.0000  0.0000  0.0000  0.0900  0.0000  0.0000  0.0000  0.0000  0.0100  0.0000  0.0000  0.0000  0.0000  0.0000  0.0000  0.0000  0.0000  0.0000  0.0000  0.0000  0.0000  0.0000  0.0000  0.0000  0.0000  0.0000  0.0000  0.3400  0.0000  0.0000  0.0000  0.0000  0.0400  0.0000  0.0000  0.0800  0.0000  0.0000  0.0000  0.0000  0.0000  0.0000  0.0000  0.0000  0.0000  0.0600  0.0000  0.0000  0.0000  0.0000  0.0000  0.0000  0.0000  0.0000  0.0000  0.1000  0.0000  0.0000  0.0900  0.0000  0.1100  0.0000  0.0000  0.0000  0.0000  0.0000  0.0000  0.0000  0.0000  0.0000  0.0000  0.0000  0.1400  0.8600  0.1688  0.8312
     1    18  0.3200  0.6800  0.4800  0.5200  0.5648  0.4352  0.0700  0.2500  0.6300  0.0500  0.0000  0.4800  0.5200  0.4668  0.5332  0.0000  0.0400  0.0500  0.2300  0.0000  0.0100  0.0000  0.0000  0.6700  0.0000  0.5200  0.4800  0.5060  0.4940  0.0300  0.0000  0.0000  0.0000  0.0000  0.0000  0.0000  0.0100  0.3900  0.0000  0.0900  0.0000  0.1500  0.0900  0.0500  0.0000  0.0600  0.1300  0.0000  0.0000  0.2000  0.8000  0.2148  0.7852  0.0000  0.0000  0.0100  0.0000  0.0400  0.0000  0.0000  0.2300  0.0000  0.2600  0.0000  0.0000  0.0400  0.1500  0.0000  0.0000  0.0000  0.0000  0.0000  0.0100  0.0000  0.0000  0.1200  0.1400  0.0000  0.2200  0.7800  0.1804  0.8196  0.0000  0.0000  0.0000  0.0000  0.0000  0.0000  0.0000  0.0000  0.0300  0.0200  0.2600  0.0000  0.0000  0.0000  0.1000  0.0400  0.1700  0.0700  0.0400  0.0000  0.0000  0.0000  0.0000  0.0000  0.0000  0.0000  0.0000  0.0000  0.0000  0.0300  0.0000  0.0000  0.0700  0.0000  0.0000  0.0000  0.0000  0.0000  0.0000  0.1700  0.0000  0.0000  0.0000  0.0000  0.0000  0.0000  0.0000  0.0000  0.0000  0.0000  0.1200  0.8800  0.1506  0.8494  0.0000  0.0000  0.0000  0.0000  0.0000  0.0000  0.0000  0.0000  0.0000  0.0000  0.0000  0.0000  0.0000  0.0000  0.0000  0.0500  0.0500  0.0000  0.0000  0.0000  0.0000  0.0000  0.0000  0.0000  0.0000  0.0000  0.0000  0.0000  0.0000  0.0000  0.0000  0.1000  0.0000  0.0000  0.0000  0.0000  0.0200  0.0000  0.0000  0.0000  0.0000  0.0000  0.0000  0.0000  0.0000  0.0000  0.0000  0.0000  0.0000  0.0000  0.0000  0.0000  0.0000  0.0000  0.0000  0.3200  0.0000  0.0000  0.0000  0.0000  0.0800  0.0000  0.0000  0.0600  0.0000  0.0000  0.0000  0.0000  0.0000  0.0000  0.0000  0.0000  0.0000  0.0600  0.0000  0.0000  0.0000  0.0000  0.0000  0.0000  0.0000  0.0000  0.0000  0.1100  0.0000  0.0000  0.0600  0.0000  0.0900  0.0000  0.0000  0.0000  0.0000  0.0000  0.0000  0.0000  0.0000  0.0000  0.0000  0.0000  0.2000  0.8000  0.1552  0.8448
     1    19  0.3300  0.6700  0.6200  0.3800  0.5578  0.4422  0.0700  0.2900  0.6300  0.0100  0.0000  0.5000  0.5000  0.4860  0.5140  0.0000  0.0400  0.0700  0.2200  0.0000  0.0000  0.0000  0.0000  0.6700  0.0000  0.5600  0.4400  0.5038  0.4962  0.0400  0.0000  0.0000  0.0000  0.0000  0.0000  0.0000  0.0100  0.3800  0.0000  0.0700  0.0000  0.1500  0.1600  0.0100  0.0000  0.0400  0.1400  0.0000  0.0000  0.2400  0.7600  0.2204  0.7796  0.0000  0.0000  0.0000  0.0000  0.0300  0.0000  0.0000  0.2100  0.0000  0.2900  0.0000  0.0000  0.0300  0.1700  0.0000  0.0000  0.0000  0.0000  0.0000  0.0100  0.0000  0.0000  0.1100  0.1500  0.0000  0.2000  0.8000  0.1936  0.8064  0.0000  0.0000  0.0000  0.0000  0.0000  0.0000  0.0000  0.0000  0.0000  0.0000  0.2900  0.0000  0.0000  0.0000  0.1200  0.0600  0.1300  0.0300  0.0500  0.0000  0.0000  0.0000  0.0000  0.0000  0.0000  0.0000  0.0000  0.0000  0.0000  0.0100  0.0000  0.0000  0.1300  0.0000  0.0000  0.0000  0.0000  0.0000  0.0000  0.1800  0.0000  0.0000  0.0000  0.0000  0.0000  0.0000  0.0000  0.0000  0.0000  0.0000  0.2600  0.7400  0.1718  0.8282  0.0000  0.0000  0.0000  0.0000  0.0000  0.0000  0.0000  0.0000  0.0000  0.0000  0.0000  0.0000  0.0000  0.0000  0.0000  0.0600  0.0800  0.0000  0.0000  0.0000  0.0000  0.0000  0.0000  0.0000  0.0000  0.0000  0.0000  0.0000  0.0000  0.0000  0.0000  0.1400  0.0000  0.0000  0.0000  0.0000  0.0300  0.0000  0.0000  0.0000  0.0000  0.0000  0.0000  0.0000  0.0000  0.0000  0.0000  0.0000  0.0000  0.0000  0.0000  0.0000  0.0000  0.0000  0.0000  0.2700  0.0000  0.0000  0.0000  0.0000  0.0300  0.0000  0.0000  0.0600  0.0000  0.0000  0.0000  0.0000  0.0000  0.0000  0.0000  0.0000  0.0000  0.0700  0.0000  0.0000  0.0000  0.0000  0.0000  0.0000  0.0000  0.0000  0.0000  0.1300  0.0000  0.0000  0.0600  0.0000  0.0700  0.0000  0.0000  0.0000  0.0000  0.0000  0.0000  0.0000  0.0000  0.0000  0.0000  0.0000  0.1800  0.8200  0.1382  0.8618
     1    20  0.3400  0.6600  0.5200  0.4800  0.5512  0.4488  0.0500  0.2500  0.6800  0.0200  0.0000  0.5600  0.4400  0.5278  0.4722  0.0000  0.0400  0.1100  0.1900  0.0000  0.0000  0.0000  0.0000  0.6600  0.0000  0.5000  0.5000  0.4854  0.5146  0.0400  0.0000  0.0000  0.0000  0.0000  0.0000  0.0000  0.0100  0.3600  0.0000  0.0500  0.0000  0.2100  0.1500  0.0000  0.0000  0.0500  0.1300  0.0000  0.0000  0.1800  0.8200  0.2198  0.7802  0.0000  0.0000  0.0000  0.0000  0.0200  0.0000  0.0000  0.2000  0.0000  0.3200  0.0000  0.0000  0.0300  0.1100  0.0000  0.0000  0.0000  0.0000  0.0000  0.0300  0.0000  0.0000  0.1400  0.1500  0.0000  0.2600  0.7400  0.1988  0.8012  0.0000  0.0000  0.0000  0.0000  0.0000  0.0000  0.0000  0.0000  0.0000  0.0000  0.2800  0.0000  0.0000  0.0000  0.1200  0.0400  0.0800  0.0400  0.0600  0.0000  0.0000  0.0000  0.0000  0.0000  0.0000  0.0000  0.0000  0.0000  0.0000  0.0000  0.0000  0.0000  0.1700  0.0000  0.0000  0.0000  0.0000  0.0000  0.0000  0.2100  0.0000  0.0000  0.0000  0.0000  0.0000  0.0000  0.0000  0.0000  0.0000  0.0000  0.1600  0.8400  0.1790  0.8210  0.0000  0.0000  0.0000  0.0000  0.0000  0.0000  0.0000  0.0000  0.0000  0.0000  0.0000  0.0000  0.0000  0.0000  0.0000  0.0700  0.0700  0.0000  0.0000  0.0000  0.0000  0.0000  0.0000  0.0000  0.0000  0.0000  0.0000  0.0000  0.0000  0.0000  0.0000  0.1400  0.0000  0.0000  0.0000  0.0000  0.0200  0.0000  0.0000  0.0000  0.0000  0.0000  0.0000  0.0000  0.0000  0.0000  0.0000  0.0000  0.0000  0.0000  0.0000  0.0000  0.0000  0.0000  0.0000  0.2700  0.0000  0.0000  0.0000  0.0000  0.0500  0.0000  0.0000  0.0500  0.0000  0.0000  0.0000  0.0000  0.0000  0.0000  0.0000  0.0000  0.0000  0.0500  0.0000  0.0000  0.0000  0.0000  0.0000  0.0000  0.0000  0.0000  0.0000  0.1300  0.0000  0.0000  0.0600  0.0000  0.0900  0.0000  0.0000  0.0000  0.0000  0.0000  0.0000  0.0000  0.0000  0.0000  0.0000  0.0000  0.0600  0.9400  0.1388  0.8612
     1    21  0.2600  0.7400  0.5600  0.4400  0.6152  0.3848  0.0400  0.1800  0.7800  0.0000  0.0000  0.6000  0.4000  0.6424  0.3576  0.0000  0.0300  0.1300  0.2400  0.0000  0.0000  0.0000  0.0000  0.6000  0.0000  0.3400  0.6600  0.4354  0.5646  0.0600  0.0000  0.0000  0.0000  0.0000  0.0000  0.0000  0.0300  0.4200  0.0000  0.0500  0.0000  0.2000  0.1300  0.0000  0.0000  0.0400  0.0700  0.0000  0.0000  0.1800  0.8200  0.2468  0.7532  0.0000  0.0000  0.0000  0.0000  0.0100  0.0000  0.0000  0.2000  0.0000  0.3200  0.0000  0.0000  0.0600  0.0900  0.0000  0.0000  0.0000  0.0000  0.0000  0.0200  0.0000  0.0000  0.1900  0.1100  0.0000  0.1600  0.8400  0.2028  0.7972  0.0000  0.0000  0.0000  0.0000  0.0000  0.0000  0.0000  0.0000  0.0000  0.0000  0.3000  0.0000  0.0000  0.0000  0.1400  0.0300  0.1000  0.0600  0.0300  0.0000  0.0000  0.0000  0.0000  0.0000  0.0000  0.0000  0.0000  0.0000  0.0000  0.0000  0.0000  0.0000  0.1500  0.0000  0.0000  0.0000  0.0000  0.0000  0.0000  0.1900  0.0000  0.0000  0.0000  0.0000  0.0000  0.0000  0.0000  0.0000  0.0000  0.0000  0.2000  0.8000  0.1836  0.8164  0.0000  0.0000  0.0000  0.0000  0.0000  0.0000  0.0000  0.0000  0.0000  0.0000  0.0000  0.0000  0.0000  0.0000  0.0000  0.1200  0.0400  0.0000  0.0000  0.0000  0.0000  0.0000  0.0000  0.0000  0.0000  0.0000  0.0000  0.0000  0.0000  0.0000  0.0000  0.1500  0.0000  0.0000  0.0000  0.0000  0.0000  0.0000  0.0000  0.0000  0.0000  0.0000  0.0000  0.0000  0.0000  0.0000  0.0000  0.0000  0.0000  0.0000  0.0000  0.0000  0.0000  0.0000  0.0000  0.2300  0.0000  0.0000  0.0000  0.0000  0.0300  0.0000  0.0000  0.0500  0.0000  0.0000  0.0000  0.0000  0.0000  0.0000  0.0000  0.0000  0.0000  0.0700  0.0000  0.0000  0.0000  0.0000  0.0000  0.0000  0.0000  0.0000  0.0000  0.1900  0.0000  0.0000  0.0600  0.0000  0.0600  0.0000  0.0000  0.0000  0.0000  0.0000  0.0000  0.0000  0.0000  0.0000  0.0000  0.0000  0.1600  0.8400  0.1430  0.8570
     1    22  0.2000  0.8000  0.6000  0.4000  0.6800  0.3200  0.0200  0.1500  0.8300  0.0000  0.0000  0.7200  0.2800  0.7118  0.2882  0.0000  0.0400  0.1700  0.2400  0.0000  0.0000  0.0000  0.0000  0.5500  0.0000  0.3600  0.6400  0.3906  0.6094  0.0400  0.0000  0.0000  0.0000  0.0000  0.0000  0.0000  0.0000  0.4100  0.0000  0.0300  0.0000  0.3300  0.1200  0.0000  0.0000  0.0300  0.0400  0.0000  0.0000  0.4000  0.6000  0.2964  0.7036  0.0000  0.0000  0.0000  0.0000  0.0200  0.0000  0.0000  0.2000  0.0000  0.2700  0.0000  0.0000  0.0300  0.0900  0.0000  0.0000  0.0000  0.0000  0.0000  0.0300  0.0000  0.0000  0.2300  0.1300  0.0000  0.2000  0.8000  0.1930  0.8070  0.0000  0.0000  0.0000  0.0000  0.0000  0.0000  0.0000  0.0000  0.0000  0.0000  0.3600  0.0000  0.0000  0.0000  0.1600  0.0200  0.0700  0.0700  0.0300  0.0000  0.0000  0.0000  0.0000  0.0000  0.0000  0.0000  0.0000  0.0000  0.0000  0.0000  0.0000  0.0000  0.1400  0.0000  0.0000  0.0000  0.0000  0.0000  0.0000  0.1500  0.0000  0.0000  0.0000  0.0000  0.0000  0.0000  0.0000  0.0000  0.0000  0.0000  0.2600  0.7400  0.2084  0.7916  0.0000  0.0000  0.0000  0.0000  0.0000  0.0000  0.0000  0.0000  0.0000  0.0000  0.0000  0.0000  0.0000  0.0000  0.0000  0.1100  0.0500  0.0000  0.0000  0.0000  0.0000  0.0000  0.0000  0.0000  0.0000  0.0000  0.0000  0.0000  0.0000  0.0000  0.0000  0.2100  0.0000  0.0000  0.0000  0.0000  0.0000  0.0000  0.0000  0.0000  0.0000  0.0000  0.0000  0.0000  0.0000  0.0000  0.0000  0.0000  0.0000  0.0000  0.0000  0.0000  0.0000  0.0000  0.0000  0.2900  0.0000  0.0000  0.0000  0.0000  0.0100  0.0000  0.0000  0.0300  0.0000  0.0000  0.0000  0.0000  0.0000  0.0000  0.0000  0.0000  0.0000  0.0600  0.0000  0.0000  0.0000  0.0000  0.0000  0.0000  0.0000  0.0000  0.0000  0.1300  0.0000  0.0000  0.0400  0.0000  0.0700  0.0000  0.0000  0.0000  0.0000  0.0000  0.0000  0.0000  0.0000  0.0000  0.0000  0.0000  0.1400  0.8600  0.1708  0.8292
     1    23  0.2600  0.7400  0.6000  0.4000  0.6152  0.3848  0.0300  0.1400  0.8300  0.0000  0.0000  0.7000  0.3000  0.7094  0.2906  0.0000  0.0400  0.1400  0.3000  0.0000  0.0000  0.0000  0.0000  0.5200  0.0000  0.2800  0.7200  0.3816  0.6184  0.0300  0.0000  0.0000  0.0000  0.0000  0.0000  0.0000  0.0000  0.4400  0.0000  0.0600  0.0000  0.3500  0.0800  0.0000  0.0000  0.0200  0.0200  0.0000  0.0000  0.3600  0.6400  0.3278  0.6722  0.0000  0.0000  0.0000  0.0000  0.0000  0.0000  0.0000  0.1400  0.0000  0.3200  0.0000  0.0000  0.0300  0.0900  0.0000  0.0000  0.0000  0.0000  0.0000  0.0500  0.0000  0.0000  0.1700  0.2000  0.0000  0.2200  0.7800  0.2024  0.7976  0.0000  0.0000  0.0000  0.0000  0.0000  0.0000  0.0000  0.0000  0.0000  0.0000  0.3200  0.0000  0.0000  0.0000  0.1400  0.0500  0.0800  0.0500  0.0000  0.0000  0.0000  0.0000  0.0000  0.0000  0.0000  0.0000  0.0000  0.0000  0.0000  0.0000  0.0000  0.0000  0.2000  0.0000  0.0000  0.0000  0.0000  0.0000  0.0000  0.1600  0.0000  0.0000  0.0000  0.0000  0.0000  0.0000  0.0000  0.0000  0.0000  0.0000  0.2400  0.7600  0.1990  0.8010  0.0000  0.0000  0.0000  0.0000  0.0000  0.0000  0.0000  0.0000  0.0000  0.0000  0.0000  0.0000  0.0000  0.0000  0.0000  0.1300  0.0600  0.0000  0.0000  0.0000  0.0000  0.0000  0.0000  0.0000  0.0000  0.0000  0.0000  0.0000  0.0000  0.0000  0.0000  0.2000  0.0000  0.0000  0.0000  0.0000  0.0000  0.0000  0.0000  0.0000  0.0000  0.0000  0.0000  0.0000  0.0000  0.0000  0.0000  0.0000  0.0000  0.0000  0.0000  0.0000  0.0000  0.0000  0.0000  0.3300  0.0000  0.0000  0.0000  0.0000  0.0000  0.0000  0.0000  0.0300  0.0000  0.0000  0.0000  0.0000  0.0000  0.0000  0.0000  0.0000  0.0000  0.0400  0.0000  0.0000  0.0000  0.0000  0.0000  0.0000  0.0000  0.0000  0.0000  0.0900  0.0000  0.0000  0.0500  0.0000  0.0700  0.0000  0.0000  0.0000  0.0000  0.0000  0.0000  0.0000  0.0000  0.0000  0.0000  0.0000  0.1800  0.8200  0.1874  0.8126
     1    24  0.2000  0.8000  0.7200  0.2800  0.6800  0.3200  0.0000  0.1800  0.8200  0.0000  0.0000  0.6800  0.3200  0.7048  0.2952  0.0000  0.0700  0.0800  0.2700  0.0000  0.0000  0.0000  0.0000  0.5800  0.0000  0.3800  0.6200  0.4206  0.5794  0.0100  0.0000  0.0000  0.0000  0.0000  0.0000  0.0000  0.0000  0.4700  0.0000  0.0600  0.0000  0.3000  0.1000  0.0000  0.0000  0.0600  0.0000  0.0000  0.0000  0.3200  0.6800  0.3282  0.6718  0.0000  0.0000  0.0000  0.0000  0.0000  0.0000  0.0000  0.1700  0.0000  0.2500  0.0000  0.0000  0.0600  0.1300  0.0000  0.0000  0.0000  0.0000  0.0000  0.0600  0.0000  0.0000  0.1200  0.2100  0.0000  0.1600  0.8400  0.1740  0.8260  0.0000  0.0000  0.0000  0.0000  0.0000  0.0000  0.0000  0.0000  0.0000  0.0000  0.2900  0.0000  0.0000  0.0000  0.1300  0.0200  0.0900  0.0600  0.0000  0.0000  0.0000  0.0000  0.0000  0.0000  0.0000  0.0000  0.0000  0.0000  0.0000  0.0000  0.0000  0.0000  0.2500  0.0000  0.0000  0.0000  0.0000  0.0000  0.0000  0.1600  0.0000  0.0000  0.0000  0.0000  0.0000  0.0000  0.0000  0.0000  0.0000  0.0000  0.2200  0.7800  0.2012  0.7988  0.0000  0.0000  0.0000  0.0000  0.0000  0.0000  0.0000  0.0000  0.0000  0.0000  0.0000  0.0000  0.0000  0.0000  0.0000  0.1600  0.1000  0.0000  0.0000  0.0000  0.0000  0.0000  0.0000  0.0000  0.0000  0.0000  0.0000  0.0000  0.0000  0.0000  0.0000  0.1500  0.0000  0.0000  0.0000  0.0000  0.0000  0.0000  0.0000  0.0000  0.0000  0.0000  0.0000  0.0000  0.0000  0.0000  0.0000  0.0000  0.0000  0.0000  0.0000  0.0000  0.0000  0.0000  0.0000  0.3000  0.0000  0.0000  0.0000  0.0000  0.0000  0.0000  0.0000  0.0200  0.0000  0.0000  0.0000  0.0000  0.0000  0.0000  0.0000  0.0000  0.0000  0.0600  0.0000  0.0000  0.0000  0.0000  0.0000  0.0000  0.0000  0.0000  0.0000  0.1100  0.0000  0.0000  0.0700  0.0000  0.0300  0.0000  0.0000  0.0000  0.0000  0.0000  0.0000  0.0000  0.0000  0.0000  0.0000  0.0000  0.2000  0.8000  0.1700  0.8300
     1    25  0.1500  0.8500  0.7400  0.2600  0.7450  0.2550  0.0000  0.1700  0.8300  0.0000  0.0000  0.7000  0.3000  0.7178  0.2822  0.0000  0.0700  0.0600  0.2400  0.0000  0.0000  0.0000  0.0000  0.6300  0.0000  0.3800  0.6200  0.4630  0.5370  0.0000  0.0000  0.0000  0.0000  0.0000  0.0000  0.0000  0.0000  0.4900  0.0000  0.0700  0.0000  0.2700  0.1300  0.0000  0.0000  0.0400  0.0000  0.0000  0.0000  0.3200  0.6800  0.3364  0.6636  0.0000  0.0000  0.0000  0.0000  0.0000  0.0000  0.0000  0.1900  0.0000  0.2400  0.0000  0.0000  0.0700  0.1500  0.0000  0.0000  0.0000  0.0000  0.0000  0.0400  0.0000  0.0000  0.0800  0.2300  0.0000  0.2000  0.8000  0.1820  0.8180  0.0000  0.0000  0.0000  0.0000  0.0000  0.0000  0.0000  0.0000  0.0000  0.0000  0.3000  0.0000  0.0000  0.0000  0.2200  0.0100  0.0700  0.0400  0.0000  0.0000  0.0000  0.0000  0.0000  0.0000  0.0000  0.0000  0.0000  0.0000  0.0000  0.0000  0.0000  0.0000  0.2400  0.0000  0.0000  0.0000  0.0000  0.0000  0.0000  0.1200  0.0000  0.0000  0.0000  0.0000  0.0000  0.0000  0.0000  0.0000  0.0000  0.0000  0.2600  0.7400  0.2170  0.7830  0.0000  0.0000  0.0000  0.0000  0.0000  0.0000  0.0000  0.0000  0.0000  0.0000  0.0000  0.0000  0.0000  0.0000  0.0000  0.1800  0.1100  0.0000  0.0000  0.0000  0.0000  0.0000  0.0000  0.0000  0.0000  0.0000  0.0000  0.0000  0.0000  0.0000  0.0000  0.1200  0.0000  0.0000  0.0000  0.0000  0.0000  0.0000  0.0000  0.0000  0.0000  0.0000  0.0000  0.0000  0.0000  0.0000  0.0000  0.0000  0.0000  0.0000  0.0000  0.0000  0.0000  0.0000  0.0000  0.2800  0.0000  0.0000  0.0000  0.0000  0.0000  0.0000  0.0000  0.0100  0.0000  0.0000  0.0000  0.0000  0.0000  0.0000  0.0000  0.0000  0.0000  0.0800  0.0000  0.0000  0.0000  0.0000  0.0000  0.0000  0.0000  0.0000  0.0000  0.1200  0.0000  0.0000  0.0700  0.0000  0.0300  0.0000  0.0000  0.0000  0.0000  0.0000  0.0000  0.0000  0.0000  0.0000  0.0000  0.0000  0.0800  0.9200  0.1640  0.8360
     1    26  0.2200  0.7800  0.5600  0.4400  0.6568  0.3432  0.0000  0.1800  0.8200  0.0000  0.0000  0.7200  0.2800  0.7048  0.2952  0.0000  0.0400  0.0600  0.2800  0.0000  0.0000  0.0000  0.0000  0.6200  0.0000  0.4200  0.5800  0.4680  0.5320  0.0000  0.0000  0.0000  0.0000  0.0000  0.0000  0.0000  0.0000  0.4900  0.0000  0.0800  0.0000  0.2300  0.1700  0.0000  0.0000  0.0300  0.0000  0.0000  0.0000  0.3400  0.6600  0.3292  0.6708  0.0000  0.0000  0.0000  0.0000  0.0000  0.0000  0.0000  0.1700  0.0000  0.2300  0.0000  0.0000  0.0300  0.1600  0.0000  0.0000  0.0000  0.0000  0.0000  0.0500  0.0000  0.0000  0.0600  0.3000  0.0000  0.2400  0.7600  0.2044  0.7956  0.0000  0.0000  0.0000  0.0000  0.0000  0.0000  0.0000  0.0000  0.0000  0.0000  0.3100  0.0000  0.0000  0.0000  0.2300  0.0200  0.0600  0.0500  0.0000  0.0000  0.0000  0.0000  0.0000  0.0000  0.0000  0.0000  0.0000  0.0000  0.0000  0.0000  0.0000  0.0000  0.2300  0.0000  0.0000  0.0000  0.0000  0.0000  0.0000  0.1000  0.0000  0.0000  0.0000  0.0000  0.0000  0.0000  0.0000  0.0000  0.0000  0.0000  0.2200  0.7800  0.2184  0.7816  0.0000  0.0000  0.0000  0.0000  0.0000  0.0000  0.0000  0.0000  0.0000  0.0000  0.0000  0.0000  0.0000  0.0000  0.0000  0.1900  0.1200  0.0000  0.0000  0.0000  0.0000  0.0000  0.0000  0.0000  0.0000  0.0000  0.0000  0.0000  0.0000  0.0000  0.0000  0.1200  0.0000  0.0000  0.0000  0.0000  0.0000  0.0000  0.0000  0.0000  0.0000  0.0000  0.0000  0.0000  0.0000  0.0000  0.0000  0.0000  0.0000  0.0000  0.0000  0.0000  0.0000  0.0000  0.0000  0.2600  0.0000  0.0000  0.0000  0.0000  0.0000  0.0000  0.0000  0.0000  0.0000  0.0000  0.0000  0.0000  0.0000  0.0000  0.0000  0.0000  0.0000  0.0900  0.0000  0.0000  0.0000  0.0000  0.0000  0.0000  0.0000  0.0000  0.0000  0.1000  0.0000  0.0000  0.1100  0.0000  0.0100  0.0000  0.0000  0.0000  0.0000  0.0000  0.0000  0.0000  0.0000  0.0000  0.0000  0.0000  0.1400  0.8600  0.1628  0.8372
     1    27  0.2200  0.7800  0.6400  0.3600  0.6568  0.3432  0.0000  0.2000  0.8000  0.0000  0.0000  0.6800  0.3200  0.6800  0.3200  0.0000  0.0400  0.0500  0.3000  0.0000  0.0000  0.0000  0.0000  0.6100  0.0000  0.4600  0.5400  0.4662  0.5338  0.0000  0.0000  0.0000  0.0000  0.0000  0.0000  0.0000  0.0000  0.4400  0.0000  0.0300  0.0000  0.2800  0.1800  0.0000  0.0000  0.0700  0.0000  0.0000  0.0000  0.2200  0.7800  0.3102  0.6898  0.0000  0.0000  0.0000  0.0000  0.0000  0.0000  0.0000  0.1900  0.0000  0.2700  0.0000  0.0000  0.0200  0.0800  0.0000  0.0000  0.0000  0.0000  0.0000  0.0500  0.0000  0.0000  0.1300  0.2600  0.0000  0.1400  0.8600  0.2028  0.7972  0.0000  0.0000  0.0000  0.0000  0.0000  0.0000  0.0000  0.0000  0.0000  0.0000  0.2900  0.0000  0.0000  0.0000  0.2400  0.0200  0.0700  0.0400  0.0000  0.0000  0.0000  0.0000  0.0000  0.0000  0.0000  0.0000  0.0000  0.0000  0.0000  0.0000  0.0000  0.0000  0.2600  0.0000  0.0000  0.0000  0.0000  0.0000  0.0000  0.0800  0.0000  0.0000  0.0000  0.0000  0.0000  0.0000  0.0000  0.0000  0.0000  0.0000  0.1800  0.8200  0.2226  0.7774  0.0000  0.0000  0.0000  0.0000  0.0000  0.0000  0.0000  0.0000  0.0000  0.0000  0.0000  0.0000  0.0000  0.0000  0.0000  0.2600  0.0900  0.0000  0.0000  0.0000  0.0000  0.0000  0.0000  0.0000  0.0000  0.0000  0.0000  0.0000  0.0000  0.0000  0.0000  0.1000  0.0000  0.0000  0.0000  0.0000  0.0000  0.0000  0.0000  0.0000  0.0000  0.0000  0.0000  0.0000  0.0000  0.0000  0.0000  0.0000  0.0000  0.0000  0.0000  0.0000  0.0000  0.0000  0.0000  0.3000  0.0000  0.0000  0.0000  0.0000  0.0000  0.0000  0.0000  0.0000  0.0000  0.0000  0.0000  0.0000  0.0000  0.0000  0.0000  0.0000  0.0000  0.0500  0.0000  0.0000  0.0000  0.0000  0.0000  0.0000  0.0000  0.0000  0.0000  0.1200  0.0000  0.0000  0.0800  0.0000  0.0000  0.0000  0.0000  0.0000  0.0000  0.0000  0.0000  0.0000  0.0000  0.0000  0.0000  0.0000  0.2000  0.8000  0.1990  0.8010
     1    28  0.2800  0.7200  0.5200  0.4800  0.5968  0.4032  0.0000  0.2100  0.7900  0.0000  0.0000  0.6200  0.3800  0.6682  0.3318  0.0000  0.0200  0.0300  0.2600  0.0000  0.0000  0.0000  0.0000  0.6900  0.0000  0.5400  0.4600  0.5450  0.4550  0.0000  0.0000  0.0000  0.0000  0.0000  0.0000  0.0000  0.0000  0.4000  0.0000  0.0100  0.0000  0.3000  0.2300  0.0000  0.0000  0.0600  0.0000  0.0000  0.0000  0.3200  0.6800  0.3066  0.6934  0.0000  0.0000  0.0000  0.0000  0.0000  0.0000  0.0000  0.2200  0.0000  0.2400  0.0000  0.0000  0.0300  0.0900  0.0000  0.0000  0.0000  0.0000  0.0000  0.0200  0.0000  0.0000  0.1100  0.2900  0.0000  0.2000  0.8000  0.2116  0.7884  0.0000  0.0000  0.0000  0.0000  0.0000  0.0000  0.0000  0.0000  0.0000  0.0000  0.3100  0.0000  0.0000  0.0000  0.1600  0.0200  0.0800  0.0300  0.0000  0.0000  0.0000  0.0000  0.0000  0.0000  0.0000  0.0000  0.0000  0.0000  0.0000  0.0000  0.0000  0.0000  0.3200  0.0000  0.0000  0.0000  0.0000  0.0000  0.0000  0.0800  0.0000  0.0000  0.0000  0.0000  0.0000  0.0000  0.0000  0.0000  0.0000  0.0000  0.2400  0.7600  0.2382  0.7618  0.0000  0.0000  0.0000  0.0000  0.0000  0.0000  0.0000  0.0000  0.0000  0.0000  0.0000  0.0000  0.0000  0.0000  0.0000  0.3300  0.0800  0.0000  0.0000  0.0000  0.0000  0.0000  0.0000  0.0000  0.0000  0.0000  0.0000  0.0000  0.0000  0.0000  0.0000  0.0900  0.0000  0.0000  0.0000  0.0000  0.0000  0.0000  0.0000  0.0000  0.0000  0.0000  0.0000  0.0000  0.0000  0.0000  0.0000  0.0000  0.0000  0.0000  0.0000  0.0000  0.0000  0.0000  0.0000  0.2900  0.0000  0.0000  0.0000  0.0000  0.0000  0.0000  0.0000  0.0000  0.0000  0.0000  0.0000  0.0000  0.0000  0.0000  0.0000  0.0000  0.0000  0.0300  0.0000  0.0000  0.0000  0.0000  0.0000  0.0000  0.0000  0.0000  0.0000  0.0800  0.0000  0.0000  0.1000  0.0000  0.0000  0.0000  0.0000  0.0000  0.0000  0.0000  0.0000  0.0000  0.0000  0.0000  0.0000  0.0000  0.1200  0.8800  0.2248  0.7752
     1    29  0.2900  0.7100  0.6200  0.3800  0.5882  0.4118  0.0000  0.1800  0.8200  0.0000  0.0000  0.7600  0.2400  0.7048  0.2952  0.0000  0.0200  0.0500  0.2300  0.0000  0.0000  0.0000  0.0000  0.7000  0.0000  0.4800  0.5200  0.5458  0.4542  0.0000  0.0000  0.0000  0.0000  0.0000  0.0000  0.0000  0.0000  0.4200  0.0000  0.0000  0.0000  0.3000  0.2500  0.0000  0.0000  0.0300  0.0000  0.0000  0.0000  0.3400  0.6600  0.3298  0.6702  0.0000  0.0000  0.0000  0.0000  0.0000  0.0000  0.0000  0.2000  0.0000  0.2400  0.0000  0.0000  0.0300  0.1100  0.0000  0.0000  0.0000  0.0000  0.0000  0.0500  0.0000  0.0000  0.0900  0.2800  0.0000  0.2600  0.7400  0.1996  0.8004  0.0000  0.0000  0.0000  0.0000  0.0000  0.0000  0.0000  0.0000  0.0000  0.0000  0.2500  0.0000  0.0000  0.0000  0.1500  0.0200  0.1700  0.0200  0.0000  0.0000  0.0000  0.0000  0.0000  0.0000  0.0000  0.0000  0.0000  0.0000  0.0000  0.0000  0.0000  0.0000  0.3700  0.0000  0.0000  0.0000  0.0000  0.0000  0.0000  0.0200  0.0000  0.0000  0.0000  0.0000  0.0000  0.0000  0.0000  0.0000  0.0000  0.0000  0.2600  0.7400  0.2520  0.7480  0.0000  0.0000  0.0000  0.0000  0.0000  0.0000  0.0000  0.0000  0.0000  0.0000  0.0000  0.0000  0.0000  0.0000  0.0000  0.2900  0.1000  0.0000  0.0000  0.0000  0.0000  0.0000  0.0000  0.0000  0.0000  0.0000  0.0000  0.0000  0.0000  0.0000  0.0000  0.0900  0.0000  0.0000  0.0000  0.0000  0.0000  0.0000  0.0000  0.0000  0.0000  0.0000  0.0000  0.0000  0.0000  0.0000  0.0000  0.0000  0.0000  0.0000  0.0000  0.0000  0.0000  0.0000  0.0000  0.3000  0.0000  0.0000  0.0000  0.0000  0.0000  0.0000  0.0000  0.0000  0.0000  0.0000  0.0000  0.0000  0.0000  0.0000  0.0000  0.0000  0.0000  0.0500  0.0000  0.0000  0.0000  0.0000  0.0000  0.0000  0.0000  0.0000  0.0000  0.0600  0.0000  0.0000  0.1100  0.0000  0.0000  0.0000  0.0000  0.0000  0.0000  0.0000  0.0000  0.0000  0.0000  0.0000  0.0000  0.0000  0.1800  0.8200  0.2104  0.7896
     1    30  0.2400  0.7600  0.6400  0.3600  0.6352  0.3648  0.0000  0.1100  0.8900  0.0000  0.0000  0.7800  0.2200  0.8042  0.1958  0.0000  0.0300  0.0700  0.2400  0.0000  0.0000  0.0000  0.0000  0.6600  0.0000  0.4200  0.5800  0.4990  0.5010  0.0000  0.0000  0.0000  0.0000  0.0000  0.0000  0.0000  0.0000  0.3800  0.0000  0.0000  0.0000  0.3200  0.2500  0.0000  0.0000  0.0500  0.0000  0.0000  0.0000  0.3400  0.6600  0.3118  0.6882  0.0000  0.0000  0.0000  0.0000  0.0000  0.0000  0.0000  0.1800  0.0000  0.2900  0.0000  0.0000  0.0200  0.1100  0.0000  0.0000  0.0000  0.0000  0.0000  0.0300  0.0000  0.0000  0.0800  0.2900  0.0000  0.1600  0.8400  0.2204  0.7796  0.0000  0.0000  0.0000  0.0000  0.0000  0.0000  0.0000  0.0000  0.0000  0.0000  0.1900  0.0000  0.0000  0.0000  0.1300  0.0200  0.1900  0.0200  0.0000  0.0000  0.0000  0.0000  0.0000  0.0000  0.0000  0.0000  0.0000  0.0000  0.0000  0.0000  0.0000  0.0000  0.4000  0.0000  0.0000  0.0000  0.0000  0.0000  0.0000  0.0500  0.0000  0.0000  0.0000  0.0000  0.0000  0.0000  0.0000  0.0000  0.0000  0.0000  0.2400  0.7600  0.2524  0.7476  0.0000  0.0000  0.0000  0.0000  0.0000  0.0000  0.0000  0.0000  0.0000  0.0000  0.0000  0.0000  0.0000  0.0000  0.0000  0.2700  0.1100  0.0000  0.0000  0.0000  0.0000  0.0000  0.0000  0.0000  0.0000  0.0000  0.0000  0.0000  0.0000  0.0000  0.0000  0.1100  0.0000  0.0000  0.0000  0.0000  0.0000  0.0000  0.0000  0.0000  0.0000  0.0000  0.0000  0.0000  0.0000  0.0000  0.0000  0.0000  0.0000  0.0000  0.0000  0.0000  0.0000  0.0000  0.0000  0.3000  0.0000  0.0000  0.0000  0.0000  0.0000  0.0000  0.0000  0.0000  0.0000  0.0000  0.0000  0.0000  0.0000  0.0000  0.0000  0.0000  0.0000  0.0800  0.0000  0.0000  0.0000  0.0000  0.0000  0.0000  0.0000  0.0000  0.0000  0.0400  0.0000  0.0000  0.0900  0.0000  0.0000  0.0000  0.0000  0.0000  0.0000  0.0000  0.0000  0.0000  0.0000  0.0000  0.0000  0.0000  0.1800  0.8200  0.2032  0.7968
     1    31  0.2600  0.7400  0.6400  0.3600  0.6152  0.3848  0.0000  0.0900  0.9100  0.0000  0.0000  0.8200  0.1800  0.8362  0.1638  0.0000  0.0200  0.0700  0.3100  0.0000  0.0000  0.0000  0.0000  0.6000  0.0000  0.5400  0.4600  0.4614  0.5386  0.0000  0.0000  0.0000  0.0000  0.0000  0.0000  0.0000  0.0000  0.3900  0.0000  0.0000  0.0000  0.2900  0.2500  0.0000  0.0000  0.0700  0.0000  0.0000  0.0000  0.2600  0.7400  0.3036  0.6964  0.0000  0.0000  0.0000  0.0000  0.0000  0.0000  0.0000  0.2500  0.0000  0.2500  0.0000  0.0000  0.0200  0.1000  0.0000  0.0000  0.0000  0.0000  0.0000  0.0300  0.0000  0.0000  0.0600  0.2900  0.0000  0.1600  0.8400  0.2240  0.7760  0.0000  0.0000  0.0000  0.0000  0.0000  0.0000  0.0000  0.0000  0.0000  0.0000  0.1500  0.0000  0.0000  0.0000  0.1300  0.0300  0.1400  0.0500  0.0000  0.0000  0.0000  0.0000  0.0000  0.0000  0.0000  0.0000  0.0000  0.0000  0.0000  0.0000  0.0000  0.0000  0.4600  0.0000  0.0000  0.0000  0.0000  0.0000  0.0000  0.0400  0.0000  0.0000  0.0000  0.0000  0.0000  0.0000  0.0000  0.0000  0.0000  0.0000  0.4200  0.5800  0.2756  0.7244  0.0000  0.0000  0.0000  0.0000  0.0000  0.0000  0.0000  0.0000  0.0000  0.0000  0.0000  0.0000  0.0000  0.0000  0.0000  0.3200  0.1000  0.0000  0.0000  0.0000  0.0000  0.0000  0.0000  0.0000  0.0000  0.0000  0.0000  0.0000  0.0000  0.0000  0.0000  0.1100  0.0000  0.0000  0.0000  0.0000  0.0000  0.0000  0.0000  0.0000  0.0000  0.0000  0.0000  0.0000  0.0000  0.0000  0.0000  0.0000  0.0000  0.0000  0.0000  0.0000  0.0000  0.0000  0.0000  0.2600  0.0000  0.0000  0.0000  0.0000  0.0000  0.0000  0.0000  0.0000  0.0000  0.0000  0.0000  0.0000  0.0000  0.0000  0.0000  0.0000  0.0000  0.0900  0.0000  0.0000  0.0000  0.0000  0.0000  0.0000  0.0000  0.0000  0.0000  0.0300  0.0000  0.0000  0.0900  0.0000  0.0000  0.0000  0.0000  0.0000  0.0000  0.0000  0.0000  0.0000  0.0000  0.0000  0.0000  0.0000  0.1800  0.8200  0.2092  0.7908
     1    32  0.3200  0.6800  0.4800  0.5200  0.5648  0.4352  0.0000  0.0900  0.9100  0.0000  0.0000  0.8200  0.1800  0.8362  0.1638  0.0000  0.0100  0.0700  0.3600  0.0000  0.0000  0.0000  0.0000  0.5600  0.0000  0.4600  0.5400  0.4482  0.5518  0.0000  0.0000  0.0000  0.0000  0.0000  0.0000  0.0000  0.0000  0.4100  0.0000  0.0000  0.0000  0.2800  0.2400  0.0000  0.0000  0.0700  0.0000  0.0000  0.0000  0.2400  0.7600  0.3090  0.6910  0.0000  0.0000  0.0000  0.0000  0.0000  0.0000  0.0000  0.2500  0.0000  0.2500  0.0000  0.0000  0.0200  0.0800  0.0000  0.0000  0.0000  0.0000  0.0000  0.0200  0.0000  0.0000  0.0700  0.3100  0.0000  0.2600  0.7400  0.2332  0.7668  0.0000  0.0000  0.0000  0.0000  0.0000  0.0000  0.0000  0.0000  0.0000  0.0000  0.1000  0.0000  0.0000  0.0000  0.1300  0.0100  0.1100  0.0800  0.0000  0.0000  0.0000  0.0000  0.0000  0.0000  0.0000  0.0000  0.0000  0.0000  0.0000  0.0000  0.0000  0.0000  0.5400  0.0000  0.0000  0.0000  0.0000  0.0000  0.0000  0.0300  0.0000  0.0000  0.0000  0.0000  0.0000  0.0000  0.0000  0.0000  0.0000  0.0000  0.3600  0.6400  0.3380  0.6620  0.0000  0.0000  0.0000  0.0000  0.0000  0.0000  0.0000  0.0000  0.0000  0.0000  0.0000  0.0000  0.0000  0.0000  0.0000  0.3200  0.0800  0.0000  0.0000  0.0000  0.0000  0.0000  0.0000  0.0000  0.0000  0.0000  0.0000  0.0000  0.0000  0.0000  0.0000  0.1300  0.0000  0.0000  0.0000  0.0000  0.0000  0.0000  0.0000  0.0000  0.0000  0.0000  0.0000  0.0000  0.0000  0.0000  0.0000  0.0000  0.0000  0.0000  0.0000  0.0000  0.0000  0.0000  0.0000  0.2300  0.0000  0.0000  0.0000  0.0000  0.0000  0.0000  0.0000  0.0000  0.0000  0.0000  0.0000  0.0000  0.0000  0.0000  0.0000  0.0000  0.0000  0.1100  0.0000  0.0000  0.0000  0.0000  0.0000  0.0000  0.0000  0.0000  0.0000  0.0400  0.0000  0.0000  0.0900  0.0000  0.0000  0.0000  0.0000  0.0000  0.0000  0.0000  0.0000  0.0000  0.0000  0.0000  0.0000  0.0000  0.1800  0.8200  0.2004  0.7996
     1    33  0.3000  0.7000  0.7600  0.2400  0.5800  0.4200  0.0000  0.1000  0.9000  0.0000  0.0000  0.8000  0.2000  0.8200  0.1800  0.0000  0.0100  0.0400  0.4300  0.0000  0.0000  0.0000  0.0000  0.5200  0.0000  0.4200  0.5800  0.4570  0.5430  0.0000  0.0000  0.0000  0.0000  0.0000  0.0000  0.0000  0.0000  0.4200  0.0000  0.0000  0.0000  0.2500  0.2200  0.0000  0.0000  0.1100  0.0000  0.0000  0.0000  0.3600  0.6400  0.2994  0.7006  0.0000  0.0000  0.0000  0.0000  0.0000  0.0000  0.0000  0.2100  0.0000  0.2700  0.0000  0.0000  0.0200  0.0900  0.0000  0.0000  0.0000  0.0000  0.0000  0.0300  0.0000  0.0000  0.0400  0.3400  0.0000  0.1800  0.8200  0.2436  0.7564  0.0000  0.0000  0.0000  0.0000  0.0000  0.0000  0.0000  0.0000  0.0000  0.0000  0.0900  0.0000  0.0000  0.0000  0.1300  0.0200  0.1200  0.1300  0.0000  0.0000  0.0000  0.0000  0.0000  0.0000  0.0000  0.0000  0.0000  0.0000  0.0000  0.0000  0.0000  0.0000  0.4600  0.0000  0.0000  0.0000  0.0000  0.0000  0.0000  0.0500  0.0000  0.0000  0.0000  0.0000  0.0000  0.0000  0.0000  0.0000  0.0000  0.0000  0.2800  0.7200  0.2708  0.7292  0.0000  0.0000  0.0000  0.0000  0.0000  0.0000  0.0000  0.0000  0.0000  0.0000  0.0000  0.0000  0.0000  0.0000  0.0000  0.3500  0.0500  0.0000  0.0000  0.0000  0.0000  0.0000  0.0000  0.0000  0.0000  0.0000  0.0000  0.0000  0.0000  0.0000  0.0000  0.1400  0.0000  0.0000  0.0000  0.0000  0.0000  0.0000  0.0000  0.0000  0.0000  0.0000  0.0000  0.0000  0.0000  0.0000  0.0000  0.0000  0.0000  0.0000  0.0000  0.0000  0.0000  0.0000  0.0000  0.2500  0.0000  0.0000  0.0000  0.0000  0.0000  0.0000  0.0000  0.0000  0.0000  0.0000  0.0000  0.0000  0.0000  0.0000  0.0000  0.0000  0.0000  0.0800  0.0000  0.0000  0.0000  0.0000  0.0000  0.0000  0.0000  0.0000  0.0000  0.0600  0.0000  0.0000  0.0700  0.0000  0.0000  0.0000  0.0000  0.0000  0.0000  0.0000  0.0000  0.0000  0.0000  0.0000  0.0000  0.0000  0.1800  0.8200  0.2220  0.7780
     1    34  0.3000  0.7000  0.6000  0.4000  0.5800  0.4200  0.0000  0.0800  0.9200  0.0000  0.0000  0.8400  0.1600  0.8528  0.1472  0.0000  0.0000  0.0100  0.3900  0.0000  0.0000  0.0000  0.0000  0.6000  0.0000  0.5600  0.4400  0.5122  0.4878  0.0000  0.0000  0.0000  0.0000  0.0000  0.0000  0.0000  0.0000  0.4100  0.0000  0.0000  0.0000  0.2100  0.2800  0.0000  0.0000  0.1000  0.0000  0.0000  0.0000  0.4000  0.6000  0.3006  0.6994  0.0000  0.0000  0.0000  0.0000  0.0000  0.0000  0.0000  0.1800  0.0000  0.3400  0.0000  0.0000  0.0200  0.0800  0.0000  0.0000  0.0000  0.0000  0.0000  0.0000  0.0000  0.0000  0.0500  0.3300  0.0000  0.2800  0.7200  0.2662  0.7338  0.0000  0.0000  0.0000  0.0000  0.0000  0.0000  0.0000  0.0000  0.0000  0.0000  0.0800  0.0000  0.0000  0.0000  0.1200  0.0100  0.1300  0.0700  0.0000  0.0000  0.0000  0.0000  0.0000  0.0000  0.0000  0.0000  0.0000  0.0000  0.0000  0.0000  0.0000  0.0000  0.5200  0.0000  0.0000  0.0000  0.0000  0.0000  0.0000  0.0700  0.0000  0.0000  0.0000  0.0000  0.0000  0.0000  0.0000  0.0000  0.0000  0.0000  0.2800  0.7200  0.3180  0.6820  0.0000  0.0000  0.0000  0.0000  0.0000  0.0000  0.0000  0.0000  0.0000  0.0000  0.0000  0.0000  0.0000  0.0000  0.0000  0.4100  0.0200  0.0000  0.0000  0.0000  0.0000  0.0000  0.0000  0.0000  0.0000  0.0000  0.0000  0.0000  0.0000  0.0000  0.0000  0.1300  0.0000  0.0000  0.0000  0.0000  0.0000  0.0000  0.0000  0.0000  0.0000  0.0000  0.0000  0.0000  0.0000  0.0000  0.0000  0.0000  0.0000  0.0000  0.0000  0.0000  0.0000  0.0000  0.0000  0.2600  0.0000  0.0000  0.0000  0.0000  0.0000  0.0000  0.0000  0.0000  0.0000  0.0000  0.0000  0.0000  0.0000  0.0000  0.0000  0.0000  0.0000  0.0700  0.0000  0.0000  0.0000  0.0000  0.0000  0.0000  0.0000  0.0000  0.0000  0.0200  0.0000  0.0000  0.0900  0.0000  0.0000  0.0000  0.0000  0.0000  0.0000  0.0000  0.0000  0.0000  0.0000  0.0000  0.0000  0.0000  0.3200  0.6800  0.2664  0.7336
     1    35  0.3200  0.6800  0.5200  0.4800  0.5648  0.4352  0.0000  0.0700  0.9300  0.0000  0.0000  0.8600  0.1400  0.8698  0.1302  0.0000  0.0000  0.0100  0.3200  0.0000  0.0000  0.0000  0.0000  0.6700  0.0000  0.5000  0.5000  0.5514  0.4486  0.0000  0.0000  0.0000  0.0000  0.0000  0.0000  0.0000  0.0000  0.4100  0.0000  0.0000  0.0000  0.1900  0.2600  0.0000  0.0000  0.1400  0.0000  0.0000  0.0000  0.1400  0.8600  0.2914  0.7086  0.0000  0.0000  0.0000  0.0000  0.0000  0.0000  0.0000  0.2100  0.0000  0.3700  0.0000  0.0000  0.0200  0.0500  0.0000  0.0000  0.0000  0.0000  0.0000  0.0000  0.0000  0.0000  0.0500  0.3000  0.0000  0.2400  0.7600  0.2764  0.7236  0.0000  0.0000  0.0000  0.0000  0.0000  0.0000  0.0000  0.0000  0.0000  0.0000  0.1400  0.0000  0.0000  0.0000  0.1100  0.0200  0.1000  0.0400  0.0000  0.0000  0.0000  0.0000  0.0000  0.0000  0.0000  0.0000  0.0000  0.0000  0.0000  0.0000  0.0000  0.0000  0.4900  0.0000  0.0000  0.0000  0.0000  0.0000  0.0000  0.1000  0.0000  0.0000  0.0000  0.0000  0.0000  0.0000  0.0000  0.0000  0.0000  0.0000  0.2800  0.7200  0.2938  0.7062  0.0000  0.0000  0.0000  0.0000  0.0000  0.0000  0.0000  0.0000  0.0000  0.0000  0.0000  0.0000  0.0000  0.0000  0.0000  0.4800  0.0200  0.0000  0.0000  0.0000  0.0000  0.0000  0.0000  0.0000  0.0000  0.0000  0.0000  0.0000  0.0000  0.0000  0.0000  0.1200  0.0000  0.0000  0.0000  0.0000  0.0000  0.0000  0.0000  0.0000  0.0000  0.0000  0.0000  0.0000  0.0000  0.0000  0.0000  0.0000  0.0000  0.0000  0.0000  0.0000  0.0000  0.0000  0.0000  0.2300  0.0000  0.0000  0.0000  0.0000  0.0000  0.0000  0.0000  0.0000  0.0000  0.0000  0.0000  0.0000  0.0000  0.0000  0.0000  0.0000  0.0000  0.0500  0.0000  0.0000  0.0000  0.0000  0.0000  0.0000  0.0000  0.0000  0.0000  0.0100  0.0000  0.0000  0.0900  0.0000  0.0000  0.0000  0.0000  0.0000  0.0000  0.0000  0.0000  0.0000  0.0000  0.0000  0.0000  0.0000  0.3000  0.7000  0.3088  0.6912
     1    36  0.3700  0.6300  0.5400  0.4600  0.5338  0.4662  0.0000  0.0900  0.9100  0.0000  0.0000  0.9000  0.1000  0.8362  0.1638  0.0000  0.0000  0.0100  0.3200  0.0000  0.0000  0.0000  0.0000  0.6700  0.0000  0.5400  0.4600  0.5514  0.4486  0.0000  0.0000  0.0000  0.0000  0.0000  0.0000  0.0000  0.0000  0.3800  0.0000  0.0000  0.0000  0.2200  0.2100  0.0000  0.0000  0.1900  0.0000  0.0000  0.0000  0.1800  0.8200  0.2730  0.7270  0.0000  0.0000  0.0000  0.0000  0.0000  0.0000  0.0000  0.2000  0.0000  0.3800  0.0000  0.0000  0.0200  0.0200  0.0000  0.0000  0.0000  0.0000  0.0000  0.0000  0.0000  0.0000  0.0600  0.3200  0.0000  0.2400  0.7600  0.2912  0.7088  0.0000  0.0000  0.0000  0.0000  0.0000  0.0000  0.0000  0.0000  0.0000  0.0000  0.1000  0.0000  0.0000  0.0000  0.0600  0.0300  0.1000  0.0300  0.0000  0.0000  0.0000  0.0000  0.0000  0.0000  0.0000  0.0000  0.0000  0.0000  0.0000  0.0000  0.0000  0.0000  0.6300  0.0000  0.0000  0.0000  0.0000  0.0000  0.0000  0.0500  0.0000  0.0000  0.0000  0.0000  0.0000  0.0000  0.0000  0.0000  0.0000  0.0000  0.4000  0.6000  0.4248  0.5752  0.0000  0.0000  0.0000  0.0000  0.0000  0.0000  0.0000  0.0000  0.0000  0.0000  0.0000  0.0000  0.0000  0.0000  0.0000  0.4500  0.0300  0.0000  0.0000  0.0000  0.0000  0.0000  0.0000  0.0000  0.0000  0.0000  0.0000  0.0000  0.0000  0.0000  0.0000  0.1000  0.0000  0.0000  0.0000  0.0000  0.0000  0.0000  0.0000  0.0000  0.0000  0.0000  0.0000  0.0000  0.0000  0.0000  0.0000  0.0000  0.0000  0.0000  0.0000  0.0000  0.0000  0.0000  0.0000  0.2200  0.0000  0.0000  0.0000  0.0000  0.0000  0.0000  0.0000  0.0000  0.0000  0.0000  0.0000  0.0000  0.0000  0.0000  0.0000  0.0000  0.0000  0.1100  0.0000  0.0000  0.0000  0.0000  0.0000  0.0000  0.0000  0.0000  0.0000  0.0000  0.0000  0.0000  0.0900  0.0000  0.0000  0.0000  0.0000  0.0000  0.0000  0.0000  0.0000  0.0000  0.0000  0.0000  0.0000  0.0000  0.3200  0.6800  0.2820  0.7180
     1    37  0.3600  0.6400  0.6400  0.3600  0.5392  0.4608  0.0000  0.1000  0.9000  0.0000  0.0000  0.8000  0.2000  0.8200  0.1800  0.0000  0.0000  0.0100  0.3900  0.0000  0.0000  0.0000  0.0000  0.6000  0.0000  0.4600  0.5400  0.5122  0.4878  0.0000  0.0000  0.0000  0.0000  0.0000  0.0000  0.0000  0.0000  0.3900  0.0000  0.0000  0.0000  0.1900  0.1700  0.0000  0.0000  0.2500  0.0000  0.0000  0.0000  0.2600  0.7400  0.2796  0.7204  0.0000  0.0000  0.0000  0.0000  0.0000  0.0000  0.0000  0.2000  0.0000  0.4100  0.0000  0.0000  0.0100  0.0200  0.0000  0.0000  0.0000  0.0000  0.0000  0.0000  0.0000  0.0000  0.0900  0.2700  0.0000  0.2800  0.7200  0.2896  0.7104  0.0000  0.0000  0.0000  0.0000  0.0000  0.0000  0.0000  0.0000  0.0000  0.0000  0.1200  0.0000  0.0000  0.0000  0.0600  0.0000  0.1200  0.0400  0.0000  0.0000  0.0000  0.0000  0.0000  0.0000  0.0000  0.0000  0.0000  0.0000  0.0000  0.0000  0.0000  0.0000  0.6400  0.0000  0.0000  0.0000  0.0000  0.0000  0.0000  0.0200  0.0000  0.0000  0.0000  0.0000  0.0000  0.0000  0.0000  0.0000  0.0000  0.0000  0.4200  0.5800  0.4440  0.5560  0.0000  0.0000  0.0000  0.0000  0.0000  0.0000  0.0000  0.0000  0.0000  0.0000  0.0000  0.0000  0.0000  0.0000  0.0000  0.4400  0.0600  0.0000  0.0000  0.0000  0.0000  0.0000  0.0000  0.0000  0.0000  0.0000  0.0000  0.0000  0.0000  0.0000  0.0000  0.0700  0.0000  0.0000  0.0000  0.0000  0.0000  0.0000  0.0000  0.0000  0.0000  0.0000  0.0000  0.0000  0.0000  0.0000  0.0000  0.0000  0.0000  0.0000  0.0000  0.0000  0.0000  0.0000  0.0000  0.1700  0.0000  0.0000  0.0000  0.0000  0.0000  0.0000  0.0000  0.0000  0.0000  0.0000  0.0000  0.0000  0.0000  0.0000  0.0000  0.0000  0.0000  0.1500  0.0000  0.0000  0.0000  0.0000  0.0000  0.0000  0.0000  0.0000  0.0000  0.0000  0.0000  0.0000  0.1100  0.0000  0.0000  0.0000  0.0000  0.0000  0.0000  0.0000  0.0000  0.0000  0.0000  0.0000  0.0000  0.0000  0.2400  0.7600  0.2656  0.7344
     1    38  0.3300  0.6700  0.5800  0.4200  0.5578  0.4422  0.0000  0.0700  0.9300  0.0000  0.0000  0.8600  0.1400  0.8698  0.1302  0.0000  0.0000  0.0100  0.4000  0.0000  0.0000  0.0000  0.0000  0.5900  0.0000  0.4400  0.5600  0.5082  0.4918  0.0000  0.0000  0.0000  0.0000  0.0000  0.0000  0.0000  0.0000  0.3400  0.0000  0.0000  0.0000  0.1900  0.1700  0.0000  0.0000  0.3000  0.0000  0.0000  0.0000  0.3600  0.6400  0.2706  0.7294  0.0000  0.0000  0.0000  0.0000  0.0000  0.0000  0.0000  0.1800  0.0000  0.4300  0.0000  0.0000  0.0200  0.0200  0.0000  0.0000  0.0000  0.0000  0.0000  0.0000  0.0000  0.0000  0.1400  0.2100  0.0000  0.2600  0.7400  0.2818  0.7182  0.0000  0.0000  0.0000  0.0000  0.0000  0.0000  0.0000  0.0000  0.0000  0.0000  0.1300  0.0000  0.0000  0.0000  0.0700  0.0000  0.1400  0.0700  0.0000  0.0000  0.0000  0.0000  0.0000  0.0000  0.0000  0.0000  0.0000  0.0000  0.0000  0.0000  0.0000  0.0000  0.5500  0.0000  0.0000  0.0000  0.0000  0.0000  0.0000  0.0400  0.0000  0.0000  0.0000  0.0000  0.0000  0.0000  0.0000  0.0000  0.0000  0.0000  0.3600  0.6400  0.3504  0.6496  0.0000  0.0000  0.0000  0.0000  0.0000  0.0000  0.0000  0.0000  0.0000  0.0000  0.0000  0.0000  0.0000  0.0000  0.0000  0.4000  0.0400  0.0000  0.0000  0.0000  0.0000  0.0000  0.0000  0.0000  0.0000  0.0000  0.0000  0.0000  0.0000  0.0000  0.0000  0.1300  0.0000  0.0000  0.0000  0.0000  0.0000  0.0000  0.0000  0.0000  0.0000  0.0000  0.0000  0.0000  0.0000  0.0000  0.0000  0.0000  0.0000  0.0000  0.0000  0.0000  0.0000  0.0000  0.0000  0.1100  0.0000  0.0000  0.0000  0.0000  0.0000  0.0000  0.0000  0.0000  0.0000  0.0000  0.0000  0.0000  0.0000  0.0000  0.0000  0.0000  0.0000  0.2000  0.0000  0.0000  0.0000  0.0000  0.0000  0.0000  0.0000  0.0000  0.0000  0.0000  0.0000  0.0000  0.1200  0.0000  0.0000  0.0000  0.0000  0.0000  0.0000  0.0000  0.0000  0.0000  0.0000  0.0000  0.0000  0.0000  0.1600  0.8400  0.2450  0.7550
     1    39  0.3400  0.6600  0.4800  0.5200  0.5512  0.4488  0.0000  0.0600  0.9400  0.0000  0.0000  0.8800  0.1200  0.8872  0.1128  0.0000  0.0000  0.0000  0.3800  0.0000  0.0000  0.0000  0.0000  0.6200  0.0000  0.5200  0.4800  0.5288  0.4712  0.0000  0.0000  0.0000  0.0000  0.0000  0.0000  0.0000  0.0000  0.3400  0.0000  0.0000  0.0000  0.1600  0.2200  0.0000  0.0000  0.2800  0.0000  0.0000  0.0000  0.1800  0.8200  0.2680  0.7320  0.0000  0.0000  0.0000  0.0000  0.0000  0.0000  0.0000  0.1400  0.0000  0.4300  0.0000  0.0000  0.0300  0.0000  0.0000  0.0000  0.0000  0.0000  0.0000  0.0000  0.0000  0.0000  0.1100  0.2900  0.0000  0.2400  0.7600  0.3016  0.6984  0.0000  0.0000  0.0000  0.0000  0.0000  0.0000  0.0000  0.0000  0.0000  0.0000  0.1000  0.0000  0.0000  0.0000  0.0900  0.0000  0.0800  0.1000  0.0000  0.0000  0.0000  0.0000  0.0000  0.0000  0.0000  0.0000  0.0000  0.0000  0.0000  0.0000  0.0000  0.0000  0.5800  0.0000  0.0000  0.0000  0.0000  0.0000  0.0000  0.0500  0.0000  0.0000  0.0000  0.0000  0.0000  0.0000  0.0000  0.0000  0.0000  0.0000  0.4200  0.5800  0.3734  0.6266  0.0000  0.0000  0.0000  0.0000  0.0000  0.0000  0.0000  0.0000  0.0000  0.0000  0.0000  0.0000  0.0000  0.0000  0.0000  0.3800  0.0600  0.0000  0.0000  0.0000  0.0000  0.0000  0.0000  0.0000  0.0000  0.0000  0.0000  0.0000  0.0000  0.0000  0.0000  0.1400  0.0000  0.0000  0.0000  0.0000  0.0000  0.0000  0.0000  0.0000  0.0000  0.0000  0.0000  0.0000  0.0000  0.0000  0.0000  0.0000  0.0000  0.0000  0.0000  0.0000  0.0000  0.0000  0.0000  0.0700  0.0000  0.0000  0.0000  0.0000  0.0000  0.0000  0.0000  0.0000  0.0000  0.0000  0.0000  0.0000  0.0000  0.0000  0.0000  0.0000  0.0000  0.1800  0.0000  0.0000  0.0000  0.0000  0.0000  0.0000  0.0000  0.0000  0.0000  0.0000  0.0000  0.0000  0.1700  0.0000  0.0000  0.0000  0.0000  0.0000  0.0000  0.0000  0.0000  0.0000  0.0000  0.0000  0.0000  0.0000  0.2200  0.7800  0.2338  0.7662
     1    40  0.3100  0.6900  0.6200  0.3800  0.5722  0.4278  0.0000  0.0600  0.9400  0.0000  0.0000  0.9200  0.0800  0.8872  0.1128  0.0000  0.0000  0.0000  0.3600  0.0000  0.0000  0.0000  0.0000  0.6400  0.0000  0.5600  0.4400  0.5392  0.4608  0.0000  0.0000  0.0000  0.0000  0.0000  0.0000  0.0000  0.0000  0.3900  0.0000  0.0000  0.0000  0.1000  0.1700  0.0000  0.0000  0.3400  0.0000  0.0000  0.0000  0.3000  0.7000  0.3066  0.6934  0.0000  0.0000  0.0000  0.0000  0.0000  0.0000  0.0000  0.1500  0.0000  0.4200  0.0000  0.0000  0.0300  0.0000  0.0000  0.0000  0.0000  0.0000  0.0000  0.0000  0.0000  0.0000  0.1100  0.2900  0.0000  0.2800  0.7200  0.2960  0.7040  0.0000  0.0000  0.0000  0.0000  0.0000  0.0000  0.0000  0.0000  0.0000  0.0000  0.0700  0.0000  0.0000  0.0000  0.0900  0.0000  0.1200  0.1300  0.0000  0.0000  0.0000  0.0000  0.0000  0.0000  0.0000  0.0000  0.0000  0.0000  0.0000  0.0000  0.0000  0.0000  0.5400  0.0000  0.0000  0.0000  0.0000  0.0000  0.0000  0.0500  0.0000  0.0000  0.0000  0.0000  0.0000  0.0000  0.0000  0.0000  0.0000  0.0000  0.3000  0.7000  0.3384  0.6616  0.0000  0.0000  0.0000  0.0000  0.0000  0.0000  0.0000  0.0000  0.0000  0.0000  0.0000  0.0000  0.0000  0.0000  0.0000  0.3600  0.1100  0.0000  0.0000  0.0000  0.0000  0.0000  0.0000  0.0000  0.0000  0.0000  0.0000  0.0000  0.0000  0.0000  0.0000  0.1200  0.0000  0.0000  0.0000  0.0000  0.0000  0.0000  0.0000  0.0000  0.0000  0.0000  0.0000  0.0000  0.0000  0.0000  0.0000  0.0000  0.0000  0.0000  0.0000  0.0000  0.0000  0.0000  0.0000  0.0500  0.0000  0.0000  0.0000  0.0000  0.0000  0.0000  0.0000  0.0000  0.0000  0.0000  0.0000  0.0000  0.0000  0.0000  0.0000  0.0000  0.0000  0.2000  0.0000  0.0000  0.0000  0.0000  0.0000  0.0000  0.0000  0.0000  0.0000  0.0000  0.0000  0.0000  0.1600  0.0000  0.0000  0.0000  0.0000  0.0000  0.0000  0.0000  0.0000  0.0000  0.0000  0.0000  0.0000  0.0000  0.2000  0.8000  0.2242  0.7758
     1    41  0.2900  0.7100  0.7000  0.3000  0.5882  0.4118  0.0000  0.0400  0.9600  0.0000  0.0000  0.9200  0.0800  0.9232  0.0768  0.0000  0.0000  0.0000  0.3700  0.0000  0.0000  0.0000  0.0000  0.6300  0.0000  0.6200  0.3800  0.5338  0.4662  0.0000  0.0000  0.0000  0.0000  0.0000  0.0000  0.0000  0.0000  0.4200  0.0000  0.0000  0.0000  0.0800  0.1700  0.0000  0.0000  0.3300  0.0000  0.0000  0.0000  0.2600  0.7400  0.3206  0.6794  0.0000  0.0000  0.0000  0.0000  0.0000  0.0000  0.0000  0.1400  0.0000  0.4300  0.0000  0.0000  0.0400  0.0000  0.0000  0.0000  0.0000  0.0000  0.0000  0.0000  0.0000  0.0000  0.1100  0.2800  0.0000  0.3000  0.7000  0.2966  0.7034  0.0000  0.0000  0.0000  0.0000  0.0000  0.0000  0.0000  0.0000  0.0000  0.0000  0.0600  0.0000  0.0000  0.0000  0.0900  0.0000  0.0800  0.1000  0.0000  0.0000  0.0000  0.0000  0.0000  0.0000  0.0000  0.0000  0.0000  0.0000  0.0000  0.0000  0.0000  0.0000  0.6300  0.0000  0.0000  0.0000  0.0000  0.0000  0.0000  0.0400  0.0000  0.0000  0.0000  0.0000  0.0000  0.0000  0.0000  0.0000  0.0000  0.0000  0.3800  0.6200  0.4266  0.5734  0.0000  0.0000  0.0000  0.0000  0.0000  0.0000  0.0000  0.0000  0.0000  0.0000  0.0000  0.0000  0.0000  0.0000  0.0000  0.3800  0.0800  0.0000  0.0000  0.0000  0.0000  0.0000  0.0000  0.0000  0.0000  0.0000  0.0000  0.0000  0.0000  0.0000  0.0000  0.1500  0.0000  0.0000  0.0000  0.0000  0.0000  0.0000  0.0000  0.0000  0.0000  0.0000  0.0000  0.0000  0.0000  0.0000  0.0000  0.0000  0.0000  0.0000  0.0000  0.0000  0.0000  0.0000  0.0000  0.0300  0.0000  0.0000  0.0000  0.0000  0.0000  0.0000  0.0000  0.0000  0.0000  0.0000  0.0000  0.0000  0.0000  0.0000  0.0000  0.0000  0.0000  0.2000  0.0000  0.0000  0.0000  0.0000  0.0000  0.0000  0.0000  0.0000  0.0000  0.0000  0.0000  0.0000  0.1600  0.0000  0.0000  0.0000  0.0000  0.0000  0.0000  0.0000  0.0000  0.0000  0.0000  0.0000  0.0000  0.0000  0.1400  0.8600  0.2398  0.7602
     1    42  0.3000  0.7000  0.6000  0.4000  0.5800  0.4200  0.0000  0.0500  0.9500  0.0000  0.0000  0.9000  0.1000  0.9050  0.0950  0.0000  0.0000  0.0000  0.3200  0.0000  0.0000  0.0000  0.0000  0.6800  0.0000  0.5200  0.4800  0.5648  0.4352  0.0000  0.0000  0.0000  0.0000  0.0000  0.0000  0.0000  0.0000  0.4100  0.0000  0.0000  0.0000  0.1200  0.1900  0.0000  0.0000  0.2800  0.0000  0.0000  0.0000  0.2200  0.7800  0.2970  0.7030  0.0000  0.0000  0.0000  0.0000  0.0000  0.0000  0.0000  0.1700  0.0000  0.4900  0.0000  0.0000  0.0100  0.0000  0.0000  0.0000  0.0000  0.0000  0.0000  0.0000  0.0000  0.0000  0.1000  0.2300  0.0000  0.4200  0.5800  0.3320  0.6680  0.0000  0.0000  0.0000  0.0000  0.0000  0.0000  0.0000  0.0000  0.0000  0.0000  0.0700  0.0000  0.0000  0.0000  0.1200  0.0000  0.0900  0.0800  0.0000  0.0000  0.0000  0.0000  0.0000  0.0000  0.0000  0.0000  0.0000  0.0000  0.0000  0.0000  0.0000  0.0000  0.6100  0.0000  0.0000  0.0000  0.0000  0.0000  0.0000  0.0300  0.0000  0.0000  0.0000  0.0000  0.0000  0.0000  0.0000  0.0000  0.0000  0.0000  0.4200  0.5800  0.4068  0.5932  0.0000  0.0000  0.0000  0.0000  0.0000  0.0000  0.0000  0.0000  0.0000  0.0000  0.0000  0.0000  0.0000  0.0000  0.0000  0.4200  0.0800  0.0000  0.0000  0.0000  0.0000  0.0000  0.0000  0.0000  0.0000  0.0000  0.0000  0.0000  0.0000  0.0000  0.0000  0.1100  0.0000  0.0000  0.0000  0.0000  0.0000  0.0000  0.0000  0.0000  0.0000  0.0000  0.0000  0.0000  0.0000  0.0000  0.0000  0.0000  0.0000  0.0000  0.0000  0.0000  0.0000  0.0000  0.0000  0.0400  0.0000  0.0000  0.0000  0.0000  0.0000  0.0000  0.0000  0.0000  0.0000  0.0000  0.0000  0.0000  0.0000  0.0000  0.0000  0.0000  0.0000  0.1700  0.0000  0.0000  0.0000  0.0000  0.0000  0.0000  0.0000  0.0000  0.0000  0.0000  0.0000  0.0000  0.1800  0.0000  0.0000  0.0000  0.0000  0.0000  0.0000  0.0000  0.0000  0.0000  0.0000  0.0000  0.0000  0.0000  0.3600  0.6400  0.2578  0.7422
     1    43  0.2300  0.7700  0.6600  0.3400  0.6458  0.3542  0.0000  0.0100  0.9900  0.0000  0.0000  0.9800  0.0200  0.9802  0.0198  0.0000  0.0000  0.0000  0.3300  0.0000  0.0000  0.0000  0.0000  0.6700  0.0000  0.5000  0.5000  0.5578  0.4422  0.0000  0.0000  0.0000  0.0000  0.0000  0.0000  0.0000  0.0000  0.3700  0.0000  0.0000  0.0000  0.1400  0.2500  0.0000  0.0000  0.2400  0.0000  0.0000  0.0000  0.2600  0.7400  0.2766  0.7234  0.0000  0.0000  0.0000  0.0000  0.0000  0.0000  0.0000  0.1900  0.0000  0.4200  0.0000  0.0000  0.0100  0.0000  0.0000  0.0000  0.0000  0.0000  0.0000  0.0000  0.0000  0.0000  0.1300  0.2500  0.0000  0.2600  0.7400  0.2920  0.7080  0.0000  0.0000  0.0000  0.0000  0.0000  0.0000  0.0000  0.0000  0.0000  0.0000  0.0900  0.0000  0.0000  0.0000  0.1500  0.0000  0.1200  0.0700  0.0000  0.0000  0.0000  0.0000  0.0000  0.0000  0.0000  0.0000  0.0000  0.0000  0.0000  0.0000  0.0000  0.0000  0.5400  0.0000  0.0000  0.0000  0.0000  0.0000  0.0000  0.0300  0.0000  0.0000  0.0000  0.0000  0.0000  0.0000  0.0000  0.0000  0.0000  0.0000  0.2800  0.7200  0.3424  0.6576  0.0000  0.0000  0.0000  0.0000  0.0000  0.0000  0.0000  0.0000  0.0000  0.0000  0.0000  0.0000  0.0000  0.0000  0.0000  0.4000  0.1000  0.0000  0.0000  0.0000  0.0000  0.0000  0.0000  0.0000  0.0000  0.0000  0.0000  0.0000  0.0000  0.0000  0.0000  0.1000  0.0000  0.0000  0.0000  0.0000  0.0000  0.0000  0.0000  0.0000  0.0000  0.0000  0.0000  0.0000  0.0000  0.0000  0.0000  0.0000  0.0000  0.0000  0.0000  0.0000  0.0000  0.0000  0.0000  0.1200  0.0000  0.0000  0.0000  0.0000  0.0000  0.0000  0.0000  0.0000  0.0000  0.0000  0.0000  0.0000  0.0000  0.0000  0.0000  0.0000  0.0000  0.1300  0.0000  0.0000  0.0000  0.0000  0.0000  0.0000  0.0000  0.0000  0.0000  0.0000  0.0000  0.0000  0.1500  0.0000  0.0000  0.0000  0.0000  0.0000  0.0000  0.0000  0.0000  0.0000  0.0000  0.0000  0.0000  0.0000  0.3000  0.7000  0.2338  0.7662
     1    44  0.1700  0.8300  0.7400  0.2600  0.7178  0.2822  0.0000  0.0000  1.0000  0.0000  0.0000  1.0000  0.0000  1.0000  0.0000  0.0000  0.0000  0.0000  0.3900  0.0000  0.0000  0.0000  0.0000  0.6100  0.0000  0.5400  0.4600  0.5242  0.4758  0.0000  0.0000  0.0000  0.0000  0.0000  0.0000  0.0000  0.0000  0.4000  0.0000  0.0000  0.0000  0.1300  0.2700  0.0000  0.0000  0.2000  0.0000  0.0000  0.0000  0.2400  0.7600  0.2898  0.7102  0.0000  0.0000  0.0000  0.0000  0.0000  0.0000  0.0000  0.1700  0.0000  0.4900  0.0000  0.0000  0.0200  0.0000  0.0000  0.0000  0.0000  0.0000  0.0000  0.0000  0.0000  0.0000  0.1300  0.1900  0.0000  0.3200  0.6800  0.3224  0.6776  0.0000  0.0000  0.0000  0.0000  0.0000  0.0000  0.0000  0.0000  0.0000  0.0000  0.0600  0.0000  0.0000  0.0000  0.1700  0.0000  0.1100  0.1300  0.0000  0.0000  0.0000  0.0000  0.0000  0.0000  0.0000  0.0000  0.0000  0.0000  0.0000  0.0000  0.0000  0.0000  0.5000  0.0000  0.0000  0.0000  0.0000  0.0000  0.0000  0.0300  0.0000  0.0000  0.0000  0.0000  0.0000  0.0000  0.0000  0.0000  0.0000  0.0000  0.3000  0.7000  0.3124  0.6876  0.0000  0.0000  0.0000  0.0000  0.0000  0.0000  0.0000  0.0000  0.0000  0.0000  0.0000  0.0000  0.0000  0.0000  0.0000  0.4000  0.1200  0.0000  0.0000  0.0000  0.0000  0.0000  0.0000  0.0000  0.0000  0.0000  0.0000  0.0000  0.0000  0.0000  0.0000  0.1300  0.0000  0.0000  0.0000  0.0000  0.0000  0.0000  0.0000  0.0000  0.0000  0.0000  0.0000  0.0000  0.0000  0.0000  0.0000  0.0000  0.0000  0.0000  0.0000  0.0000  0.0000  0.0000  0.0000  0.0900  0.0000  0.0000  0.0000  0.0000  0.0000  0.0000  0.0000  0.0000  0.0000  0.0000  0.0000  0.0000  0.0000  0.0000  0.0000  0.0000  0.0000  0.0800  0.0000  0.0000  0.0000  0.0000  0.0000  0.0000  0.0000  0.0000  0.0000  0.0000  0.0000  0.0000  0.1800  0.0000  0.0000  0.0000  0.0000  0.0000  0.0000  0.0000  0.0000  0.0000  0.0000  0.0000  0.0000  0.0000  0.1800  0.8200  0.2382  0.7618
     1    45  0.2400  0.7600  0.6000  0.4000  0.6352  0.3648  0.0000  0.0000  1.0000  0.0000  0.0000  1.0000  0.0000  1.0000  0.0000  0.0000  0.0000  0.0000  0.3600  0.0000  0.0000  0.0000  0.0000  0.6400  0.0000  0.4800  0.5200  0.5392  0.4608  0.0000  0.0000  0.0000  0.0000  0.0000  0.0000  0.0000  0.0000  0.3000  0.0000  0.0000  0.0000  0.1300  0.3100  0.0000  0.0000  0.2600  0.0000  0.0000  0.0000  0.1400  0.8600  0.2706  0.7294  0.0000  0.0000  0.0000  0.0000  0.0000  0.0000  0.0000  0.1400  0.0000  0.5000  0.0000  0.0000  0.0300  0.0000  0.0000  0.0000  0.0000  0.0000  0.0000  0.0000  0.0000  0.0000  0.1200  0.2100  0.0000  0.3000  0.7000  0.3290  0.6710  0.0000  0.0000  0.0000  0.0000  0.0000  0.0000  0.0000  0.0000  0.0000  0.0000  0.0500  0.0000  0.0000  0.0000  0.1700  0.0000  0.1200  0.2100  0.0000  0.0000  0.0000  0.0000  0.0000  0.0000  0.0000  0.0000  0.0000  0.0000  0.0000  0.0000  0.0000  0.0000  0.4400  0.0000  0.0000  0.0000  0.0000  0.0000  0.0000  0.0100  0.0000  0.0000  0.0000  0.0000  0.0000  0.0000  0.0000  0.0000  0.0000  0.0000  0.2400  0.7600  0.2836  0.7164  0.0000  0.0000  0.0000  0.0000  0.0000  0.0000  0.0000  0.0000  0.0000  0.0000  0.0000  0.0000  0.0000  0.0000  0.0000  0.3200  0.1000  0.0000  0.0000  0.0000  0.0000  0.0000  0.0000  0.0000  0.0000  0.0000  0.0000  0.0000  0.0000  0.0000  0.0000  0.1500  0.0000  0.0000  0.0000  0.0000  0.0000  0.0000  0.0000  0.0000  0.0000  0.0000  0.0000  0.0000  0.0000  0.0000  0.0000  0.0000  0.0000  0.0000  0.0000  0.0000  0.0000  0.0000  0.0000  0.0700  0.0000  0.0000  0.0000  0.0000  0.0000  0.0000  0.0000  0.0000  0.0000  0.0000  0.0000  0.0000  0.0000  0.0000  0.0000  0.0000  0.0000  0.0700  0.0000  0.0000  0.0000  0.0000  0.0000  0.0000  0.0000  0.0000  0.0000  0.0000  0.0000  0.0000  0.2900  0.0000  0.0000  0.0000  0.0000  0.0000  0.0000  0.0000  0.0000  0.0000  0.0000  0.0000  0.0000  0.0000  0.2800  0.7200  0.2288  0.7712
     1    46  0.2300  0.7700  0.6600  0.3400  0.6458  0.3542  0.0000  0.0000  1.0000  0.0000  0.0000  1.0000  0.0000  1.0000  0.0000  0.0000  0.0000  0.0000  0.3900  0.0000  0.0000  0.0000  0.0000  0.6100  0.0000  0.5000  0.5000  0.5242  0.4758  0.0000  0.0000  0.0000  0.0000  0.0000  0.0000  0.0000  0.0000  0.3000  0.0000  0.0000  0.0000  0.1500  0.2700  0.0000  0.0000  0.2800  0.0000  0.0000  0.0000  0.3000  0.7000  0.2638  0.7362  0.0000  0.0000  0.0000  0.0000  0.0000  0.0000  0.0000  0.0800  0.0000  0.5400  0.0000  0.0000  0.0300  0.0000  0.0000  0.0000  0.0000  0.0000  0.0000  0.0000  0.0000  0.0000  0.1100  0.2400  0.0000  0.3800  0.6200  0.3686  0.6314  0.0000  0.0000  0.0000  0.0000  0.0000  0.0000  0.0000  0.0000  0.0000  0.0000  0.0400  0.0000  0.0000  0.0000  0.0800  0.0000  0.1800  0.1200  0.0000  0.0000  0.0000  0.0000  0.0000  0.0000  0.0000  0.0000  0.0000  0.0000  0.0000  0.0000  0.0000  0.0000  0.5600  0.0000  0.0000  0.0000  0.0000  0.0000  0.0000  0.0200  0.0000  0.0000  0.0000  0.0000  0.0000  0.0000  0.0000  0.0000  0.0000  0.0000  0.3000  0.7000  0.3688  0.6312  0.0000  0.0000  0.0000  0.0000  0.0000  0.0000  0.0000  0.0000  0.0000  0.0000  0.0000  0.0000  0.0000  0.0000  0.0000  0.2700  0.0700  0.0000  0.0000  0.0000  0.0000  0.0000  0.0000  0.0000  0.0000  0.0000  0.0000  0.0000  0.0000  0.0000  0.0000  0.2000  0.0000  0.0000  0.0000  0.0000  0.0000  0.0000  0.0000  0.0000  0.0000  0.0000  0.0000  0.0000  0.0000  0.0000  0.0000  0.0000  0.0000  0.0000  0.0000  0.0000  0.0000  0.0000  0.0000  0.0500  0.0000  0.0000  0.0000  0.0000  0.0000  0.0000  0.0000  0.0000  0.0000  0.0000  0.0000  0.0000  0.0000  0.0000  0.0000  0.0000  0.0000  0.0400  0.0000  0.0000  0.0000  0.0000  0.0000  0.0000  0.0000  0.0000  0.0000  0.0000  0.0000  0.0000  0.3700  0.0000  0.0000  0.0000  0.0000  0.0000  0.0000  0.0000  0.0000  0.0000  0.0000  0.0000  0.0000  0.0000  0.2400  0.7600  0.2588  0.7412
     1    47  0.1900  0.8100  0.7000  0.3000  0.6922  0.3078  0.0000  0.0000  1.0000  0.0000  0.0000  1.0000  0.0000  1.0000  0.0000  0.0000  0.0000  0.0000  0.4400  0.0000  0.0000  0.0000  0.0000  0.5600  0.0000  0.4000  0.6000  0.5072  0.4928  0.0000  0.0000  0.0000  0.0000  0.0000  0.0000  0.0000  0.0000  0.2700  0.0000  0.0000  0.0000  0.2100  0.2100  0.0000  0.0000  0.3100  0.0000  0.0000  0.0000  0.3600  0.6400  0.2572  0.7428  0.0000  0.0000  0.0000  0.0000  0.0000  0.0000  0.0000  0.1200  0.0000  0.5000  0.0000  0.0000  0.0000  0.0000  0.0000  0.0000  0.0000  0.0000  0.0000  0.0000  0.0000  0.0000  0.1300  0.2500  0.0000  0.4000  0.6000  0.3438  0.6562  0.0000  0.0000  0.0000  0.0000  0.0000  0.0000  0.0000  0.0000  0.0000  0.0000  0.0600  0.0000  0.0000  0.0000  0.0600  0.0000  0.2400  0.1100  0.0000  0.0000  0.0000  0.0000  0.0000  0.0000  0.0000  0.0000  0.0000  0.0000  0.0000  0.0000  0.0000  0.0000  0.5100  0.0000  0.0000  0.0000  0.0000  0.0000  0.0000  0.0200  0.0000  0.0000  0.0000  0.0000  0.0000  0.0000  0.0000  0.0000  0.0000  0.0000  0.2800  0.7200  0.3374  0.6626  0.0000  0.0000  0.0000  0.0000  0.0000  0.0000  0.0000  0.0000  0.0000  0.0000  0.0000  0.0000  0.0000  0.0000  0.0000  0.2700  0.0600  0.0000  0.0000  0.0000  0.0000  0.0000  0.0000  0.0000  0.0000  0.0000  0.0000  0.0000  0.0000  0.0000  0.0000  0.1700  0.0000  0.0000  0.0000  0.0000  0.0000  0.0000  0.0000  0.0000  0.0000  0.0000  0.0000  0.0000  0.0000  0.0000  0.0000  0.0000  0.0000  0.0000  0.0000  0.0000  0.0000  0.0000  0.0000  0.0600  0.0000  0.0000  0.0000  0.0000  0.0000  0.0000  0.0000  0.0000  0.0000  0.0000  0.0000  0.0000  0.0000  0.0000  0.0000  0.0000  0.0000  0.0300  0.0000  0.0000  0.0000  0.0000  0.0000  0.0000  0.0000  0.0000  0.0000  0.0000  0.0000  0.0000  0.4100  0.0000  0.0000  0.0000  0.0000  0.0000  0.0000  0.0000  0.0000  0.0000  0.0000  0.0000  0.0000  0.0000  0.2800  0.7200  0.2780  0.7220
     1    48  0.1700  0.8300  0.7400  0.2600  0.7178  0.2822  0.0000  0.0000  1.0000  0.0000  0.0000  1.0000  0.0000  1.0000  0.0000  0.0000  0.0000  0.0000  0.4600  0.0000  0.0000  0.0000  0.0000  0.5400  0.0000  0.4800  0.5200  0.5032  0.4968  0.0000  0.0000  0.0000  0.0000  0.0000  0.0000  0.0000  0.0000  0.3900  0.0000  0.0000  0.0000  0.1700  0.0900  0.0000  0.0000  0.3500  0.0000  0.0000  0.0000  0.1800  0.8200  0.3116  0.6884  0.0000  0.0000  0.0000  0.0000  0.0000  0.0000  0.0000  0.1100  0.0000  0.5100  0.0000  0.0000  0.0000  0.0000  0.0000  0.0000  0.0000  0.0000  0.0000  0.0000  0.0000  0.0000  0.1000  0.2800  0.0000  0.5000  0.5000  0.3606  0.6394  0.0000  0.0000  0.0000  0.0000  0.0000  0.0000  0.0000  0.0000  0.0000  0.0000  0.0600  0.0000  0.0000  0.0000  0.0900  0.0000  0.2200  0.1000  0.0000  0.0000  0.0000  0.0000  0.0000  0.0000  0.0000  0.0000  0.0000  0.0000  0.0000  0.0000  0.0000  0.0000  0.5100  0.0000  0.0000  0.0000  0.0000  0.0000  0.0000  0.0200  0.0000  0.0000  0.0000  0.0000  0.0000  0.0000  0.0000  0.0000  0.0000  0.0000  0.3000  0.7000  0.3306  0.6694  0.0000  0.0000  0.0000  0.0000  0.0000  0.0000  0.0000  0.0000  0.0000  0.0000  0.0000  0.0000  0.0000  0.0000  0.0000  0.2300  0.0900  0.0000  0.0000  0.0000  0.0000  0.0000  0.0000  0.0000  0.0000  0.0000  0.0000  0.0000  0.0000  0.0000  0.0000  0.2400  0.0000  0.0000  0.0000  0.0000  0.0000  0.0000  0.0000  0.0000  0.0000  0.0000  0.0000  0.0000  0.0000  0.0000  0.0000  0.0000  0.0000  0.0000  0.0000  0.0000  0.0000  0.0000  0.0000  0.0500  0.0000  0.0000  0.0000  0.0000  0.0000  0.0000  0.0000  0.0000  0.0000  0.0000  0.0000  0.0000  0.0000  0.0000  0.0000  0.0000  0.0000  0.0100  0.0000  0.0000  0.0000  0.0000  0.0000  0.0000  0.0000  0.0000  0.0000  0.0000  0.0000  0.0000  0.3800  0.0000  0.0000  0.0000  0.0000  0.0000  0.0000  0.0000  0.0000  0.0000  0.0000  0.0000  0.0000  0.0000  0.2600  0.7400  0.2656  0.7344
     1    49  0.2000  0.8000  0.6800  0.3200  0.6800  0.3200  0.0000  0.0000  1.0000  0.0000  0.0000  1.0000  0.0000  1.0000  0.0000  0.0000  0.0000  0.0000  0.3900  0.0000  0.0000  0.0000  0.0000  0.6100  0.0000  0.5400  0.4600  0.5242  0.4758  0.0000  0.0000  0.0000  0.0000  0.0000  0.0000  0.0000  0.0000  0.3400  0.0000  0.0000  0.0000  0.1900  0.1000  0.0000  0.0000  0.3700  0.0000  0.0000  0.0000  0.4000  0.6000  0.2986  0.7014  0.0000  0.0000  0.0000  0.0000  0.0000  0.0000  0.0000  0.0800  0.0000  0.5500  0.0000  0.0000  0.0000  0.0000  0.0000  0.0000  0.0000  0.0000  0.0000  0.0000  0.0000  0.0000  0.0900  0.2800  0.0000  0.4200  0.5800  0.3954  0.6046  0.0000  0.0000  0.0000  0.0000  0.0000  0.0000  0.0000  0.0000  0.0000  0.0000  0.0500  0.0000  0.0000  0.0000  0.1100  0.0000  0.2000  0.0500  0.0000  0.0000  0.0000  0.0000  0.0000  0.0000  0.0000  0.0000  0.0000  0.0000  0.0000  0.0000  0.0000  0.0000  0.5700  0.0000  0.0000  0.0000  0.0000  0.0000  0.0000  0.0200  0.0000  0.0000  0.0000  0.0000  0.0000  0.0000  0.0000  0.0000  0.0000  0.0000  0.4600  0.5400  0.3824  0.6176  0.0000  0.0000  0.0000  0.0000  0.0000  0.0000  0.0000  0.0000  0.0000  0.0000  0.0000  0.0000  0.0000  0.0000  0.0000  0.2900  0.1200  0.0000  0.0000  0.0000  0.0000  0.0000  0.0000  0.0000  0.0000  0.0000  0.0000  0.0000  0.0000  0.0000  0.0000  0.1600  0.0000  0.0000  0.0000  0.0000  0.0000  0.0000  0.0000  0.0000  0.0000  0.0000  0.0000  0.0000  0.0000  0.0000  0.0000  0.0000  0.0000  0.0000  0.0000  0.0000  0.0000  0.0000  0.0000  0.0700  0.0000  0.0000  0.0000  0.0000  0.0000  0.0000  0.0000  0.0000  0.0000  0.0000  0.0000  0.0000  0.0000  0.0000  0.0000  0.0000  0.0000  0.0100  0.0000  0.0000  0.0000  0.0000  0.0000  0.0000  0.0000  0.0000  0.0000  0.0000  0.0000  0.0000  0.3500  0.0000  0.0000  0.0000  0.0000  0.0000  0.0000  0.0000  0.0000  0.0000  0.0000  0.0000  0.0000  0.0000  0.2600  0.7400  0.2516  0.7484
     1    50  0.2500  0.7500  0.7000  0.3000  0.6250  0.3750  0.0000  0.0000  1.0000  0.0000  0.0000  1.0000  0.0000  1.0000  0.0000  0.0000  0.0000  0.0000  0.3400  0.0000  0.0000  0.0000  0.0000  0.6600  0.0000  0.4800  0.5200  0.5512  0.4488  0.0000  0.0000  0.0000  0.0000  0.0000  0.0000  0.0000  0.0000  0.3400  0.0000  0.0000  0.0000  0.1700  0.0600  0.0000  0.0000  0.4300  0.0000  0.0000  0.0000  0.2200  0.7800  0.3330  0.6670  0.0000  0.0000  0.0000  0.0000  0.0000  0.0000  0.0000  0.0700  0.0000  0.5400  0.0000  0.0000  0.0000  0.0000  0.0000  0.0000  0.0000  0.0000  0.0000  0.0000  0.0000  0.0000  0.0700  0.3200  0.0000  0.4600  0.5400  0.4038  0.5962  0.0000  0.0000  0.0000  0.0000  0.0000  0.0000  0.0000  0.0000  0.0000  0.0000  0.0700  0.0000  0.0000  0.0000  0.1200  0.0000  0.2100  0.0200  0.0000  0.0000  0.0000  0.0000  0.0000  0.0000  0.0000  0.0000  0.0000  0.0000  0.0000  0.0000  0.0000  0.0000  0.5500  0.0000  0.0000  0.0000  0.0000  0.0000  0.0000  0.0300  0.0000  0.0000  0.0000  0.0000  0.0000  0.0000  0.0000  0.0000  0.0000  0.0000  0.3400  0.6600  0.3672  0.6328  0.0000  0.0000  0.0000  0.0000  0.0000  0.0000  0.0000  0.0000  0.0000  0.0000  0.0000  0.0000  0.0000  0.0000  0.0000  0.2800  0.0900  0.0000  0.0000  0.0000  0.0000  0.0000  0.0000  0.0000  0.0000  0.0000  0.0000  0.0000  0.0000  0.0000  0.0000  0.1400  0.0000  0.0000  0.0000  0.0000  0.0000  0.0000  0.0000  0.0000  0.0000  0.0000  0.0000  0.0000  0.0000  0.0000  0.0000  0.0000  0.0000  0.0000  0.0000  0.0000  0.0000  0.0000  0.0000  0.1000  0.0000  0.0000  0.0000  0.0000  0.0000  0.0000  0.0000  0.0000  0.0000  0.0000  0.0000  0.0000  0.0000  0.0000  0.0000  0.0000  0.0000  0.0100  0.0000  0.0000  0.0000  0.0000  0.0000  0.0000  0.0000  0.0000  0.0000  0.0000  0.0000  0.0000  0.3800  0.0000  0.0000  0.0000  0.0000  0.0000  0.0000  0.0000  0.0000  0.0000  0.0000  0.0000  0.0000  0.0000  0.2200  0.7800  0.2606  0.7394
     1    51  0.3200  0.6800  0.5200  0.4800  0.5648  0.4352  0.0000  0.0000  1.0000  0.0000  0.0000  1.0000  0.0000  1.0000  0.0000  0.0000  0.0000  0.0000  0.3400  0.0000  0.0000  0.0000  0.0000  0.6600  0.0000  0.4800  0.5200  0.5512  0.4488  0.0000  0.0000  0.0000  0.0000  0.0000  0.0000  0.0000  0.0000  0.3200  0.0000  0.0000  0.0000  0.1600  0.0600  0.0000  0.0000  0.4600  0.0000  0.0000  0.0000  0.1800  0.8200  0.3432  0.6568  0.0000  0.0000  0.0000  0.0000  0.0000  0.0000  0.0000  0.0800  0.0000  0.6200  0.0000  0.0000  0.0000  0.0000  0.0000  0.0000  0.0000  0.0000  0.0000  0.0000  0.0000  0.0000  0.0600  0.2400  0.0000  0.4400  0.5600  0.4520  0.5480  0.0000  0.0000  0.0000  0.0000  0.0000  0.0000  0.0000  0.0000  0.0000  0.0000  0.0600  0.0000  0.0000  0.0000  0.1200  0.0000  0.2200  0.0400  0.0000  0.0000  0.0000  0.0000  0.0000  0.0000  0.0000  0.0000  0.0000  0.0000  0.0000  0.0000  0.0000  0.0000  0.5200  0.0000  0.0000  0.0000  0.0000  0.0000  0.0000  0.0400  0.0000  0.0000  0.0000  0.0000  0.0000  0.0000  0.0000  0.0000  0.0000  0.0000  0.3600  0.6400  0.3400  0.6600  0.0000  0.0000  0.0000  0.0000  0.0000  0.0000  0.0000  0.0000  0.0000  0.0000  0.0000  0.0000  0.0000  0.0000  0.0000  0.3100  0.1300  0.0000  0.0000  0.0000  0.0000  0.0000  0.0000  0.0000  0.0000  0.0000  0.0000  0.0000  0.0000  0.0000  0.0000  0.1100  0.0000  0.0000  0.0000  0.0000  0.0000  0.0000  0.0000  0.0000  0.0000  0.0000  0.0000  0.0000  0.0000  0.0000  0.0000  0.0000  0.0000  0.0000  0.0000  0.0000  0.0000  0.0000  0.0000  0.1000  0.0000  0.0000  0.0000  0.0000  0.0000  0.0000  0.0000  0.0000  0.0000  0.0000  0.0000  0.0000  0.0000  0.0000  0.0000  0.0000  0.0000  0.0100  0.0000  0.0000  0.0000  0.0000  0.0000  0.0000  0.0000  0.0000  0.0000  0.0000  0.0000  0.0000  0.3400  0.0000  0.0000  0.0000  0.0000  0.0000  0.0000  0.0000  0.0000  0.0000  0.0000  0.0000  0.0000  0.0000  0.2000  0.8000  0.2508  0.7492
     1    52  0.3400  0.6600  0.5200  0.4800  0.5512  0.4488  0.0000  0.0000  1.0000  0.0000  0.0000  1.0000  0.0000  1.0000  0.0000  0.0000  0.0000  0.0000  0.3400  0.0000  0.0000  0.0000  0.0000  0.6600  0.0000  0.4800  0.5200  0.5512  0.4488  0.0000  0.0000  0.0000  0.0000  0.0000  0.0000  0.0000  0.0000  0.3600  0.0000  0.0000  0.0000  0.1200  0.0700  0.0000  0.0000  0.4500  0.0000  0.0000  0.0000  0.3600  0.6400  0.3514  0.6486  0.0000  0.0000  0.0000  0.0000  0.0000  0.0000  0.0000  0.0600  0.0000  0.5800  0.0000  0.0000  0.0000  0.0000  0.0000  0.0000  0.0000  0.0000  0.0000  0.0000  0.0000  0.0000  0.0500  0.3100  0.0000  0.4400  0.5600  0.4386  0.5614  0.0000  0.0000  0.0000  0.0000  0.0000  0.0000  0.0000  0.0000  0.0000  0.0000  0.0600  0.0000  0.0000  0.0000  0.1300  0.0000  0.1800  0.0500  0.0000  0.0000  0.0000  0.0000  0.0000  0.0000  0.0000  0.0000  0.0000  0.0000  0.0000  0.0000  0.0000  0.0000  0.5300  0.0000  0.0000  0.0000  0.0000  0.0000  0.0000  0.0500  0.0000  0.0000  0.0000  0.0000  0.0000  0.0000  0.0000  0.0000  0.0000  0.0000  0.3000  0.7000  0.3388  0.6612  0.0000  0.0000  0.0000  0.0000  0.0000  0.0000  0.0000  0.0000  0.0000  0.0000  0.0000  0.0000  0.0000  0.0000  0.0000  0.2300  0.1300  0.0000  0.0000  0.0000  0.0000  0.0000  0.0000  0.0000  0.0000  0.0000  0.0000  0.0000  0.0000  0.0000  0.0000  0.0800  0.0000  0.0000  0.0000  0.0000  0.0000  0.0000  0.0000  0.0000  0.0000  0.0000  0.0000  0.0000  0.0000  0.0000  0.0000  0.0000  0.0000  0.0000  0.0000  0.0000  0.0000  0.0000  0.0000  0.1700  0.0000  0.0000  0.0000  0.0000  0.0000  0.0000  0.0000  0.0000  0.0000  0.0000  0.0000  0.0000  0.0000  0.0000  0.0000  0.0000  0.0000  0.0200  0.0000  0.0000  0.0000  0.0000  0.0000  0.0000  0.0000  0.0000  0.0000  0.0000  0.0000  0.0000  0.3700  0.0000  0.0000  0.0000  0.0000  0.0000  0.0000  0.0000  0.0000  0.0000  0.0000  0.0000  0.0000  0.0000  0.2000  0.8000  0.2424  0.7576
     1    53  0.3100  0.6900  0.5800  0.4200  0.5722  0.4278  0.0000  0.0000  1.0000  0.0000  0.0000  1.0000  0.0000  1.0000  0.0000  0.0000  0.0000  0.0000  0.4100  0.0000  0.0000  0.0000  0.0000  0.5900  0.0000  0.5000  0.5000  0.5162  0.4838  0.0000  0.0000  0.0000  0.0000  0.0000  0.0000  0.0000  0.0000  0.3400  0.0000  0.0000  0.0000  0.1400  0.0500  0.0000  0.0000  0.4700  0.0000  0.0000  0.0000  0.3200  0.6800  0.3586  0.6414  0.0000  0.0000  0.0000  0.0000  0.0000  0.0000  0.0000  0.0500  0.0000  0.6000  0.0000  0.0000  0.0000  0.0000  0.0000  0.0000  0.0000  0.0000  0.0000  0.0000  0.0000  0.0000  0.0800  0.2700  0.0000  0.3800  0.6200  0.4418  0.5582  0.0000  0.0000  0.0000  0.0000  0.0000  0.0000  0.0000  0.0000  0.0000  0.0000  0.0700  0.0000  0.0000  0.0000  0.1200  0.0000  0.2100  0.0500  0.0000  0.0000  0.0000  0.0000  0.0000  0.0000  0.0000  0.0000  0.0000  0.0000  0.0000  0.0000  0.0000  0.0000  0.5200  0.0000  0.0000  0.0000  0.0000  0.0000  0.0000  0.0300  0.0000  0.0000  0.0000  0.0000  0.0000  0.0000  0.0000  0.0000  0.0000  0.0000  0.2800  0.7200  0.3372  0.6628  0.0000  0.0000  0.0000  0.0000  0.0000  0.0000  0.0000  0.0000  0.0000  0.0000  0.0000  0.0000  0.0000  0.0000  0.0000  0.2100  0.2200  0.0000  0.0000  0.0000  0.0000  0.0000  0.0000  0.0000  0.0000  0.0000  0.0000  0.0000  0.0000  0.0000  0.0000  0.0700  0.0000  0.0000  0.0000  0.0000  0.0000  0.0000  0.0000  0.0000  0.0000  0.0000  0.0000  0.0000  0.0000  0.0000  0.0000  0.0000  0.0000  0.0000  0.0000  0.0000  0.0000  0.0000  0.0000  0.1000  0.0000  0.0000  0.0000  0.0000  0.0000  0.0000  0.0000  0.0000  0.0000  0.0000  0.0000  0.0000  0.0000  0.0000  0.0000  0.0000  0.0000  0.0200  0.0000  0.0000  0.0000  0.0000  0.0000  0.0000  0.0000  0.0000  0.0000  0.0000  0.0000  0.0000  0.3800  0.0000  0.0000  0.0000  0.0000  0.0000  0.0000  0.0000  0.0000  0.0000  0.0000  0.0000  0.0000  0.0000  0.3000  0.7000  0.2522  0.7478
     1    54  0.3700  0.6300  0.5400  0.4600  0.5338  0.4662  0.0000  0.0000  1.0000  0.0000  0.0000  1.0000  0.0000  1.0000  0.0000  0.0000  0.0000  0.0000  0.3500  0.0000  0.0000  0.0000  0.0000  0.6500  0.0000  0.6600  0.3400  0.5450  0.4550  0.0000  0.0000  0.0000  0.0000  0.0000  0.0000  0.0000  0.0000  0.3000  0.0000  0.0000  0.0000  0.1300  0.0400  0.0000  0.0000  0.5300  0.0000  0.0000  0.0000  0.2800  0.7200  0.3894  0.6106  0.0000  0.0000  0.0000  0.0000  0.0000  0.0000  0.0000  0.0300  0.0000  0.6100  0.0000  0.0000  0.0000  0.0000  0.0000  0.0000  0.0000  0.0000  0.0000  0.0000  0.0000  0.0000  0.0900  0.2700  0.0000  0.4800  0.5200  0.4540  0.5460  0.0000  0.0000  0.0000  0.0000  0.0000  0.0000  0.0000  0.0000  0.0000  0.0000  0.0500  0.0000  0.0000  0.0000  0.1100  0.0000  0.2400  0.0300  0.0000  0.0000  0.0000  0.0000  0.0000  0.0000  0.0000  0.0000  0.0000  0.0000  0.0000  0.0000  0.0000  0.0000  0.5300  0.0000  0.0000  0.0000  0.0000  0.0000  0.0000  0.0400  0.0000  0.0000  0.0000  0.0000  0.0000  0.0000  0.0000  0.0000  0.0000  0.0000  0.4400  0.5600  0.3556  0.6444  0.0000  0.0000  0.0000  0.0000  0.0000  0.0000  0.0000  0.0000  0.0000  0.0000  0.0000  0.0000  0.0000  0.0000  0.0000  0.2600  0.2300  0.0000  0.0000  0.0000  0.0000  0.0000  0.0000  0.0000  0.0000  0.0000  0.0000  0.0000  0.0000  0.0000  0.0000  0.0600  0.0000  0.0000  0.0000  0.0000  0.0000  0.0000  0.0000  0.0000  0.0000  0.0000  0.0000  0.0000  0.0000  0.0000  0.0000  0.0000  0.0000  0.0000  0.0000  0.0000  0.0000  0.0000  0.0000  0.0700  0.0000  0.0000  0.0000  0.0000  0.0000  0.0000  0.0000  0.0000  0.0000  0.0000  0.0000  0.0000  0.0000  0.0000  0.0000  0.0000  0.0000  0.0100  0.0000  0.0000  0.0000  0.0000  0.0000  0.0000  0.0000  0.0000  0.0000  0.0000  0.0000  0.0000  0.3700  0.0000  0.0000  0.0000  0.0000  0.0000  0.0000  0.0000  0.0000  0.0000  0.0000  0.0000  0.0000  0.0000  0.1800  0.8200  0.2660  0.7340
     1    55  0.3400  0.6600  0.5600  0.4400  0.5512  0.4488  0.0000  0.0000  1.0000  0.0000  0.0000  1.0000  0.0000  1.0000  0.0000  0.0000  0.0000  0.0000  0.4300  0.0000  0.0000  0.0000  0.0000  0.5700  0.0000  0.5400  0.4600  0.5098  0.4902  0.0000  0.0000  0.0000  0.0000  0.0000  0.0000  0.0000  0.0000  0.2300  0.0000  0.0000  0.0000  0.0900  0.0100  0.0000  0.0000  0.6700  0.0000  0.0000  0.0000  0.4400  0.5600  0.5100  0.4900  0.0000  0.0000  0.0000  0.0000  0.0000  0.0000  0.0000  0.0400  0.0000  0.6100  0.0000  0.0000  0.0000  0.0000  0.0000  0.0000  0.0000  0.0000  0.0000  0.0000  0.0000  0.0000  0.1000  0.2500  0.0000  0.4000  0.6000  0.4462  0.5538  0.0000  0.0000  0.0000  0.0000  0.0000  0.0000  0.0000  0.0000  0.0000  0.0000  0.0900  0.0000  0.0000  0.0000  0.1300  0.0000  0.2600  0.0200  0.0000  0.0000  0.0000  0.0000  0.0000  0.0000  0.0000  0.0000  0.0000  0.0000  0.0000  0.0000  0.0000  0.0000  0.4600  0.0000  0.0000  0.0000  0.0000  0.0000  0.0000  0.0400  0.0000  0.0000  0.0000  0.0000  0.0000  0.0000  0.0000  0.0000  0.0000  0.0000  0.3000  0.7000  0.3062  0.6938  0.0000  0.0000  0.0000  0.0000  0.0000  0.0000  0.0000  0.0000  0.0000  0.0000  0.0000  0.0000  0.0000  0.0000  0.0000  0.3400  0.2300  0.0000  0.0000  0.0000  0.0000  0.0000  0.0000  0.0000  0.0000  0.0000  0.0000  0.0000  0.0000  0.0000  0.0000  0.0400  0.0000  0.0000  0.0000  0.0000  0.0000  0.0000  0.0000  0.0000  0.0000  0.0000  0.0000  0.0000  0.0000  0.0000  0.0000  0.0000  0.0000  0.0000  0.0000  0.0000  0.0000  0.0000  0.0000  0.0900  0.0000  0.0000  0.0000  0.0000  0.0000  0.0000  0.0000  0.0000  0.0000  0.0000  0.0000  0.0000  0.0000  0.0000  0.0000  0.0000  0.0000  0.0000  0.0000  0.0000  0.0000  0.0000  0.0000  0.0000  0.0000  0.0000  0.0000  0.0000  0.0000  0.0000  0.3000  0.0000  0.0000  0.0000  0.0000  0.0000  0.0000  0.0000  0.0000  0.0000  0.0000  0.0000  0.0000  0.0000  0.2600  0.7400  0.2682  0.7318
     1    56  0.3300  0.6700  0.5000  0.5000  0.5578  0.4422  0.0000  0.0000  1.0000  0.0000  0.0000  1.0000  0.0000  1.0000  0.0000  0.0000  0.0000  0.0000  0.4300  0.0000  0.0000  0.0000  0.0000  0.5700  0.0000  0.4200  0.5800  0.5098  0.4902  0.0000  0.0000  0.0000  0.0000  0.0000  0.0000  0.0000  0.0000  0.1900  0.0000  0.0000  0.0000  0.1000  0.0000  0.0000  0.0000  0.7100  0.0000  0.0000  0.0000  0.5200  0.4800  0.5502  0.4498  0.0000  0.0000  0.0000  0.0000  0.0000  0.0000  0.0000  0.0100  0.0000  0.5600  0.0000  0.0000  0.0000  0.0000  0.0000  0.0000  0.0000  0.0000  0.0000  0.0000  0.0000  0.0000  0.0900  0.3400  0.0000  0.4400  0.5600  0.4374  0.5626  0.0000  0.0000  0.0000  0.0000  0.0000  0.0000  0.0000  0.0000  0.0000  0.0000  0.1000  0.0000  0.0000  0.0000  0.1100  0.0000  0.2400  0.0200  0.0000  0.0000  0.0000  0.0000  0.0000  0.0000  0.0000  0.0000  0.0000  0.0000  0.0000  0.0000  0.0000  0.0000  0.5100  0.0000  0.0000  0.0000  0.0000  0.0000  0.0000  0.0200  0.0000  0.0000  0.0000  0.0000  0.0000  0.0000  0.0000  0.0000  0.0000  0.0000  0.3400  0.6600  0.3406  0.6594  0.0000  0.0000  0.0000  0.0000  0.0000  0.0000  0.0000  0.0000  0.0000  0.0000  0.0000  0.0000  0.0000  0.0000  0.0000  0.3200  0.2200  0.0000  0.0000  0.0000  0.0000  0.0000  0.0000  0.0000  0.0000  0.0000  0.0000  0.0000  0.0000  0.0000  0.0000  0.0500  0.0000  0.0000  0.0000  0.0000  0.0000  0.0000  0.0000  0.0000  0.0000  0.0000  0.0000  0.0000  0.0000  0.0000  0.0000  0.0000  0.0000  0.0000  0.0000  0.0000  0.0000  0.0000  0.0000  0.1200  0.0000  0.0000  0.0000  0.0000  0.0000  0.0000  0.0000  0.0000  0.0000  0.0000  0.0000  0.0000  0.0000  0.0000  0.0000  0.0000  0.0000  0.0000  0.0000  0.0000  0.0000  0.0000  0.0000  0.0000  0.0000  0.0000  0.0000  0.0000  0.0000  0.0000  0.2900  0.0000  0.0000  0.0000  0.0000  0.0000  0.0000  0.0000  0.0000  0.0000  0.0000  0.0000  0.0000  0.0000  0.1800  0.8200  0.2518  0.7482
     1    57  0.2900  0.7100  0.5400  0.4600  0.5882  0.4118  0.0000  0.0000  1.0000  0.0000  0.0000  1.0000  0.0000  1.0000  0.0000  0.0000  0.0000  0.0000  0.5100  0.0000  0.0000  0.0000  0.0000  0.4900  0.0000  0.4200  0.5800  0.5002  0.4998  0.0000  0.0000  0.0000  0.0000  0.0000  0.0000  0.0000  0.0000  0.2100  0.0000  0.0000  0.0000  0.0900  0.0000  0.0000  0.0000  0.7000  0.0000  0.0000  0.0000  0.5800  0.4200  0.5422  0.4578  0.0000  0.0000  0.0000  0.0000  0.0000  0.0000  0.0000  0.0100  0.0000  0.5600  0.0000  0.0000  0.0000  0.0000  0.0000  0.0000  0.0000  0.0000  0.0000  0.0000  0.0000  0.0000  0.0600  0.3700  0.0000  0.2600  0.7400  0.4542  0.5458  0.0000  0.0000  0.0000  0.0000  0.0000  0.0000  0.0000  0.0000  0.0000  0.0000  0.1400  0.0000  0.0000  0.0000  0.0500  0.0000  0.2300  0.0100  0.0000  0.0000  0.0000  0.0000  0.0000  0.0000  0.0000  0.0000  0.0000  0.0000  0.0000  0.0000  0.0000  0.0000  0.5300  0.0000  0.0000  0.0000  0.0000  0.0000  0.0000  0.0400  0.0000  0.0000  0.0000  0.0000  0.0000  0.0000  0.0000  0.0000  0.0000  0.0000  0.3600  0.6400  0.3576  0.6424  0.0000  0.0000  0.0000  0.0000  0.0000  0.0000  0.0000  0.0000  0.0000  0.0000  0.0000  0.0000  0.0000  0.0000  0.0000  0.3200  0.1700  0.0000  0.0000  0.0000  0.0000  0.0000  0.0000  0.0000  0.0000  0.0000  0.0000  0.0000  0.0000  0.0000  0.0000  0.0300  0.0000  0.0000  0.0000  0.0000  0.0000  0.0000  0.0000  0.0000  0.0000  0.0000  0.0000  0.0000  0.0000  0.0000  0.0000  0.0000  0.0000  0.0000  0.0000  0.0000  0.0000  0.0000  0.0000  0.1600  0.0000  0.0000  0.0000  0.0000  0.0000  0.0000  0.0000  0.0000  0.0000  0.0000  0.0000  0.0000  0.0000  0.0000  0.0000  0.0000  0.0000  0.0000  0.0000  0.0000  0.0000  0.0000  0.0000  0.0000  0.0000  0.0000  0.0000  0.0000  0.0000  0.0000  0.3200  0.0000  0.0000  0.0000  0.0000  0.0000  0.0000  0.0000  0.0000  0.0000  0.0000  0.0000  0.0000  0.0000  0.2400  0.7600  0.2602  0.7398
     1    58  0.3200  0.6800  0.6000  0.4000  0.5648  0.4352  0.0000  0.0000  1.0000  0.0000  0.0000  1.0000  0.0000  1.0000  0.0000  0.0000  0.0000  0.0000  0.3700  0.0000  0.0000  0.0000  0.0000  0.6300  0.0000  0.5400  0.4600  0.5338  0.4662  0.0000  0.0000  0.0000  0.0000  0.0000  0.0000  0.0000  0.0000  0.2400  0.0000  0.0000  0.0000  0.1000  0.0000  0.0000  0.0000  0.6600  0.0000  0.0000  0.0000  0.4800  0.5200  0.5032  0.4968  0.0000  0.0000  0.0000  0.0000  0.0000  0.0000  0.0000  0.0200  0.0000  0.6000  0.0000  0.0000  0.0000  0.0000  0.0000  0.0000  0.0000  0.0000  0.0000  0.0000  0.0000  0.0000  0.0500  0.3300  0.0000  0.4600  0.5400  0.4718  0.5282  0.0000  0.0000  0.0000  0.0000  0.0000  0.0000  0.0000  0.0000  0.0000  0.0000  0.0700  0.0000  0.0000  0.0000  0.0700  0.0000  0.3000  0.0200  0.0000  0.0000  0.0000  0.0000  0.0000  0.0000  0.0000  0.0000  0.0000  0.0000  0.0000  0.0000  0.0000  0.0000  0.5100  0.0000  0.0000  0.0000  0.0000  0.0000  0.0000  0.0300  0.0000  0.0000  0.0000  0.0000  0.0000  0.0000  0.0000  0.0000  0.0000  0.0000  0.3600  0.6400  0.3612  0.6388  0.0000  0.0000  0.0000  0.0000  0.0000  0.0000  0.0000  0.0000  0.0000  0.0000  0.0000  0.0000  0.0000  0.0000  0.0000  0.3600  0.1600  0.0000  0.0000  0.0000  0.0000  0.0000  0.0000  0.0000  0.0000  0.0000  0.0000  0.0000  0.0000  0.0000  0.0000  0.0700  0.0000  0.0000  0.0000  0.0000  0.0000  0.0000  0.0000  0.0000  0.0000  0.0000  0.0000  0.0000  0.0000  0.0000  0.0000  0.0000  0.0000  0.0000  0.0000  0.0000  0.0000  0.0000  0.0000  0.1600  0.0000  0.0000  0.0000  0.0000  0.0000  0.0000  0.0000  0.0000  0.0000  0.0000  0.0000  0.0000  0.0000  0.0000  0.0000  0.0000  0.0000  0.0000  0.0000  0.0000  0.0000  0.0000  0.0000  0.0000  0.0000  0.0000  0.0000  0.0000  0.0000  0.0000  0.2500  0.0000  0.0000  0.0000  0.0000  0.0000  0.0000  0.0000  0.0000  0.0000  0.0000  0.0000  0.0000  0.0000  0.3000  0.7000  0.2482  0.7518
     1    59  0.2700  0.7300  0.6200  0.3800  0.6058  0.3942  0.0000  0.0000  1.0000  0.0000  0.0000  1.0000  0.0000  1.0000  0.0000  0.0000  0.0000  0.0000  0.4200  0.0000  0.0000  0.0000  0.0000  0.5800  0.0000  0.4800  0.5200  0.5128  0.4872  0.0000  0.0000  0.0000  0.0000  0.0000  0.0000  0.0000  0.0000  0.2500  0.0000  0.0000  0.0000  0.1400  0.0000  0.0000  0.0000  0.6100  0.0000  0.0000  0.0000  0.4400  0.5600  0.4542  0.5458  0.0000  0.0000  0.0000  0.0000  0.0000  0.0000  0.0000  0.0100  0.0000  0.6100  0.0000  0.0000  0.0000  0.0000  0.0000  0.0000  0.0000  0.0000  0.0000  0.0000  0.0000  0.0000  0.0700  0.3100  0.0000  0.5400  0.4600  0.4732  0.5268  0.0000  0.0000  0.0000  0.0000  0.0000  0.0000  0.0000  0.0000  0.0000  0.0000  0.0900  0.0000  0.0000  0.0000  0.0800  0.0000  0.2800  0.0200  0.0000  0.0000  0.0000  0.0000  0.0000  0.0000  0.0000  0.0000  0.0000  0.0000  0.0000  0.0000  0.0000  0.0000  0.5200  0.0000  0.0000  0.0000  0.0000  0.0000  0.0000  0.0100  0.0000  0.0000  0.0000  0.0000  0.0000  0.0000  0.0000  0.0000  0.0000  0.0000  0.2400  0.7600  0.3638  0.6362  0.0000  0.0000  0.0000  0.0000  0.0000  0.0000  0.0000  0.0000  0.0000  0.0000  0.0000  0.0000  0.0000  0.0000  0.0000  0.3200  0.1700  0.0000  0.0000  0.0000  0.0000  0.0000  0.0000  0.0000  0.0000  0.0000  0.0000  0.0000  0.0000  0.0000  0.0000  0.0700  0.0000  0.0000  0.0000  0.0000  0.0000  0.0000  0.0000  0.0000  0.0000  0.0000  0.0000  0.0000  0.0000  0.0000  0.0000  0.0000  0.0000  0.0000  0.0000  0.0000  0.0000  0.0000  0.0000  0.1300  0.0000  0.0000  0.0000  0.0000  0.0000  0.0000  0.0000  0.0000  0.0000  0.0000  0.0000  0.0000  0.0000  0.0000  0.0000  0.0000  0.0000  0.0000  0.0000  0.0000  0.0000  0.0000  0.0000  0.0000  0.0000  0.0000  0.0000  0.0000  0.0000  0.0000  0.3100  0.0000  0.0000  0.0000  0.0000  0.0000  0.0000  0.0000  0.0000  0.0000  0.0000  0.0000  0.0000  0.0000  0.3600  0.6400  0.2492  0.7508
     1    60  0.2500  0.7500  0.5800  0.4200  0.6250  0.3750  0.0000  0.0000  1.0000  0.0000  0.0000  1.0000  0.0000  1.0000  0.0000  0.0000  0.0000  0.0000  0.4100  0.0000  0.0000  0.0000  0.0000  0.5900  0.0000  0.6200  0.3800  0.5162  0.4838  0.0000  0.0000  0.0000  0.0000  0.0000  0.0000  0.0000  0.0000  0.2700  0.0000  0.0000  0.0000  0.1400  0.0000  0.0000  0.0000  0.5900  0.0000  0.0000  0.0000  0.3600  0.6400  0.4406  0.5594  0.0000  0.0000  0.0000  0.0000  0.0000  0.0000  0.0000  0.0100  0.0000  0.5500  0.0000  0.0000  0.0000  0.0000  0.0000  0.0000  0.0000  0.0000  0.0000  0.0000  0.0000  0.0000  0.0600  0.3800  0.0000  0.4800  0.5200  0.4506  0.5494  0.0000  0.0000  0.0000  0.0000  0.0000  0.0000  0.0000  0.0000  0.0000  0.0000  0.0300  0.0000  0.0000  0.0000  0.0600  0.0000  0.2800  0.0400  0.0000  0.0000  0.0000  0.0000  0.0000  0.0000  0.0000  0.0000  0.0000  0.0000  0.0000  0.0000  0.0000  0.0000  0.5900  0.0000  0.0000  0.0000  0.0000  0.0000  0.0000  0.0000  0.0000  0.0000  0.0000  0.0000  0.0000  0.0000  0.0000  0.0000  0.0000  0.0000  0.4200  0.5800  0.4326  0.5674  0.0000  0.0000  0.0000  0.0000  0.0000  0.0000  0.0000  0.0000  0.0000  0.0000  0.0000  0.0000  0.0000  0.0000  0.0000  0.3600  0.1200  0.0000  0.0000  0.0000  0.0000  0.0000  0.0000  0.0000  0.0000  0.0000  0.0000  0.0000  0.0000  0.0000  0.0000  0.0700  0.0000  0.0000  0.0000  0.0000  0.0000  0.0000  0.0000  0.0000  0.0000  0.0000  0.0000  0.0000  0.0000  0.0000  0.0000  0.0000  0.0000  0.0000  0.0000  0.0000  0.0000  0.0000  0.0000  0.1400  0.0000  0.0000  0.0000  0.0000  0.0000  0.0000  0.0000  0.0000  0.0000  0.0000  0.0000  0.0000  0.0000  0.0000  0.0000  0.0000  0.0000  0.0000  0.0000  0.0000  0.0000  0.0000  0.0000  0.0000  0.0000  0.0000  0.0000  0.0000  0.0000  0.0000  0.3100  0.0000  0.0000  0.0000  0.0000  0.0000  0.0000  0.0000  0.0000  0.0000  0.0000  0.0000  0.0000  0.0000  0.3200  0.6800  0.2646  0.7354
     1    61  0.2300  0.7700  0.7000  0.3000  0.6458  0.3542  0.0000  0.0000  1.0000  0.0000  0.0000  1.0000  0.0000  1.0000  0.0000  0.0000  0.0000  0.0000  0.3700  0.0000  0.0000  0.0000  0.0000  0.6300  0.0000  0.5000  0.5000  0.5338  0.4662  0.0000  0.0000  0.0000  0.0000  0.0000  0.0000  0.0000  0.0000  0.2100  0.0000  0.0000  0.0000  0.1700  0.0000  0.0000  0.0000  0.6200  0.0000  0.0000  0.0000  0.3800  0.6200  0.4574  0.5426  0.0000  0.0000  0.0000  0.0000  0.0000  0.0000  0.0000  0.0200  0.0000  0.5000  0.0000  0.0000  0.0000  0.0000  0.0000  0.0000  0.0000  0.0000  0.0000  0.0000  0.0000  0.0000  0.1000  0.3800  0.0000  0.4400  0.5600  0.4048  0.5952  0.0000  0.0000  0.0000  0.0000  0.0000  0.0000  0.0000  0.0000  0.0000  0.0000  0.0200  0.0000  0.0000  0.0000  0.0700  0.0000  0.3600  0.0200  0.0000  0.0000  0.0000  0.0000  0.0000  0.0000  0.0000  0.0000  0.0000  0.0000  0.0000  0.0000  0.0000  0.0000  0.5300  0.0000  0.0000  0.0000  0.0000  0.0000  0.0000  0.0000  0.0000  0.0000  0.0000  0.0000  0.0000  0.0000  0.0000  0.0000  0.0000  0.0000  0.4000  0.6000  0.4162  0.5838  0.0000  0.0000  0.0000  0.0000  0.0000  0.0000  0.0000  0.0000  0.0000  0.0000  0.0000  0.0000  0.0000  0.0000  0.0000  0.4200  0.0900  0.0000  0.0000  0.0000  0.0000  0.0000  0.0000  0.0000  0.0000  0.0000  0.0000  0.0000  0.0000  0.0000  0.0000  0.0600  0.0000  0.0000  0.0000  0.0000  0.0000  0.0000  0.0000  0.0000  0.0000  0.0000  0.0000  0.0000  0.0000  0.0000  0.0000  0.0000  0.0000  0.0000  0.0000  0.0000  0.0000  0.0000  0.0000  0.1800  0.0000  0.0000  0.0000  0.0000  0.0000  0.0000  0.0000  0.0000  0.0000  0.0000  0.0000  0.0000  0.0000  0.0000  0.0000  0.0000  0.0000  0.0000  0.0000  0.0000  0.0000  0.0000  0.0000  0.0000  0.0000  0.0000  0.0000  0.0000  0.0000  0.0000  0.2500  0.0000  0.0000  0.0000  0.0000  0.0000  0.0000  0.0000  0.0000  0.0000  0.0000  0.0000  0.0000  0.0000  0.2600  0.7400  0.2830  0.7170
     1    62  0.2400  0.7600  0.6000  0.4000  0.6352  0.3648  0.0000  0.0000  1.0000  0.0000  0.0000  1.0000  0.0000  1.0000  0.0000  0.0000  0.0000  0.0000  0.3600  0.0000  0.0000  0.0000  0.0000  0.6400  0.0000  0.4800  0.5200  0.5392  0.4608  0.0000  0.0000  0.0000  0.0000  0.0000  0.0000  0.0000  0.0000  0.2200  0.0000  0.0000  0.0000  0.1500  0.0000  0.0000  0.0000  0.6300  0.0000  0.0000  0.0000  0.3400  0.6600  0.4678  0.5322  0.0000  0.0000  0.0000  0.0000  0.0000  0.0000  0.0000  0.0000  0.0000  0.4900  0.0000  0.0000  0.0000  0.0000  0.0000  0.0000  0.0000  0.0000  0.0000  0.0000  0.0000  0.0000  0.1000  0.4100  0.0000  0.3600  0.6400  0.4182  0.5818  0.0000  0.0000  0.0000  0.0000  0.0000  0.0000  0.0000  0.0000  0.0000  0.0000  0.0100  0.0000  0.0000  0.0000  0.0300  0.0000  0.4100  0.0100  0.0000  0.0000  0.0000  0.0000  0.0000  0.0000  0.0000  0.0000  0.0000  0.0000  0.0000  0.0000  0.0000  0.0000  0.5400  0.0000  0.0000  0.0000  0.0000  0.0000  0.0000  0.0000  0.0000  0.0000  0.0000  0.0000  0.0000  0.0000  0.0000  0.0000  0.0000  0.0000  0.5000  0.5000  0.4608  0.5392  0.0000  0.0000  0.0000  0.0000  0.0000  0.0000  0.0000  0.0000  0.0000  0.0000  0.0000  0.0000  0.0000  0.0000  0.0000  0.4100  0.0700  0.0000  0.0000  0.0000  0.0000  0.0000  0.0000  0.0000  0.0000  0.0000  0.0000  0.0000  0.0000  0.0000  0.0000  0.0300  0.0000  0.0000  0.0000  0.0000  0.0000  0.0000  0.0000  0.0000  0.0000  0.0000  0.0000  0.0000  0.0000  0.0000  0.0000  0.0000  0.0000  0.0000  0.0000  0.0000  0.0000  0.0000  0.0000  0.1800  0.0000  0.0000  0.0000  0.0000  0.0000  0.0000  0.0000  0.0000  0.0000  0.0000  0.0000  0.0000  0.0000  0.0000  0.0000  0.0000  0.0000  0.0000  0.0000  0.0000  0.0000  0.0000  0.0000  0.0000  0.0000  0.0000  0.0000  0.0000  0.0000  0.0000  0.3100  0.0000  0.0000  0.0000  0.0000  0.0000  0.0000  0.0000  0.0000  0.0000  0.0000  0.0000  0.0000  0.0000  0.3200  0.6800  0.3024  0.6976
     1    63  0.2400  0.7600  0.6800  0.3200  0.6352  0.3648  0.0000  0.0000  1.0000  0.0000  0.0000  1.0000  0.0000  1.0000  0.0000  0.0000  0.0000  0.0000  0.3200  0.0000  0.0000  0.0000  0.0000  0.6800  0.0000  0.4800  0.5200  0.5648  0.4352  0.0000  0.0000  0.0000  0.0000  0.0000  0.0000  0.0000  0.0000  0.2000  0.0000  0.0000  0.0000  0.1300  0.0000  0.0000  0.0000  0.6700  0.0000  0.0000  0.0000  0.5600  0.4400  0.5058  0.4942  0.0000  0.0000  0.0000  0.0000  0.0000  0.0000  0.0000  0.0000  0.0000  0.5100  0.0000  0.0000  0.0000  0.0000  0.0000  0.0000  0.0000  0.0000  0.0000  0.0000  0.0000  0.0000  0.1500  0.3400  0.0000  0.3800  0.6200  0.3982  0.6018  0.0000  0.0000  0.0000  0.0000  0.0000  0.0000  0.0000  0.0000  0.0000  0.0000  0.0100  0.0000  0.0000  0.0000  0.0000  0.0000  0.4700  0.0000  0.0000  0.0000  0.0000  0.0000  0.0000  0.0000  0.0000  0.0000  0.0000  0.0000  0.0000  0.0000  0.0000  0.0000  0.5200  0.0000  0.0000  0.0000  0.0000  0.0000  0.0000  0.0000  0.0000  0.0000  0.0000  0.0000  0.0000  0.0000  0.0000  0.0000  0.0000  0.0000  0.5000  0.5000  0.4914  0.5086  0.0000  0.0000  0.0000  0.0000  0.0000  0.0000  0.0000  0.0000  0.0000  0.0000  0.0000  0.0000  0.0000  0.0000  0.0000  0.4500  0.0700  0.0000  0.0000  0.0000  0.0000  0.0000  0.0000  0.0000  0.0000  0.0000  0.0000  0.0000  0.0000  0.0000  0.0000  0.0200  0.0000  0.0000  0.0000  0.0000  0.0000  0.0000  0.0000  0.0000  0.0000  0.0000  0.0000  0.0000  0.0000  0.0000  0.0000  0.0000  0.0000  0.0000  0.0000  0.0000  0.0000  0.0000  0.0000  0.1400  0.0000  0.0000  0.0000  0.0000  0.0000  0.0000  0.0000  0.0000  0.0000  0.0000  0.0000  0.0000  0.0000  0.0000  0.0000  0.0000  0.0000  0.0000  0.0000  0.0000  0.0000  0.0000  0.0000  0.0000  0.0000  0.0000  0.0000  0.0000  0.0000  0.0000  0.3200  0.0000  0.0000  0.0000  0.0000  0.0000  0.0000  0.0000  0.0000  0.0000  0.0000  0.0000  0.0000  0.0000  0.2800  0.7200  0.3298  0.6702
     1    64  0.2100  0.7900  0.5800  0.4200  0.6682  0.3318  0.0000  0.0000  1.0000  0.0000  0.0000  1.0000  0.0000  1.0000  0.0000  0.0000  0.0000  0.0000  0.4300  0.0000  0.0000  0.0000  0.0000  0.5700  0.0000  0.5400  0.4600  0.5098  0.4902  0.0000  0.0000  0.0000  0.0000  0.0000  0.0000  0.0000  0.0000  0.1800  0.0000  0.0000  0.0000  0.1300  0.0000  0.0000  0.0000  0.6900  0.0000  0.0000  0.0000  0.5600  0.4400  0.5254  0.4746  0.0000  0.0000  0.0000  0.0000  0.0000  0.0000  0.0000  0.0000  0.0000  0.5600  0.0000  0.0000  0.0000  0.0000  0.0000  0.0000  0.0000  0.0000  0.0000  0.0000  0.0000  0.0000  0.1100  0.3300  0.0000  0.4800  0.5200  0.4346  0.5654  0.0000  0.0000  0.0000  0.0000  0.0000  0.0000  0.0000  0.0000  0.0000  0.0000  0.0100  0.0000  0.0000  0.0000  0.0000  0.0000  0.4400  0.0000  0.0000  0.0000  0.0000  0.0000  0.0000  0.0000  0.0000  0.0000  0.0000  0.0000  0.0000  0.0000  0.0000  0.0000  0.5500  0.0000  0.0000  0.0000  0.0000  0.0000  0.0000  0.0000  0.0000  0.0000  0.0000  0.0000  0.0000  0.0000  0.0000  0.0000  0.0000  0.0000  0.5000  0.5000  0.4962  0.5038  0.0000  0.0000  0.0000  0.0000  0.0000  0.0000  0.0000  0.0000  0.0000  0.0000  0.0000  0.0000  0.0000  0.0000  0.0000  0.5000  0.1000  0.0000  0.0000  0.0000  0.0000  0.0000  0.0000  0.0000  0.0000  0.0000  0.0000  0.0000  0.0000  0.0000  0.0000  0.0100  0.0000  0.0000  0.0000  0.0000  0.0000  0.0000  0.0000  0.0000  0.0000  0.0000  0.0000  0.0000  0.0000  0.0000  0.0000  0.0000  0.0000  0.0000  0.0000  0.0000  0.0000  0.0000  0.0000  0.1300  0.0000  0.0000  0.0000  0.0000  0.0000  0.0000  0.0000  0.0000  0.0000  0.0000  0.0000  0.0000  0.0000  0.0000  0.0000  0.0000  0.0000  0.0000  0.0000  0.0000  0.0000  0.0000  0.0000  0.0000  0.0000  0.0000  0.0000  0.0000  0.0000  0.0000  0.2600  0.0000  0.0000  0.0000  0.0000  0.0000  0.0000  0.0000  0.0000  0.0000  0.0000  0.0000  0.0000  0.0000  0.3000  0.7000  0.3446  0.6554
     1    65  0.2000  0.8000  0.6800  0.3200  0.6800  0.3200  0.0000  0.0000  1.0000  0.0000  0.0000  1.0000  0.0000  1.0000  0.0000  0.0000  0.0000  0.0000  0.4200  0.0000  0.0000  0.0000  0.0000  0.5800  0.0000  0.6400  0.3600  0.5128  0.4872  0.0000  0.0000  0.0000  0.0000  0.0000  0.0000  0.0000  0.0000  0.1900  0.0000  0.0000  0.0000  0.1500  0.0000  0.0000  0.0000  0.6600  0.0000  0.0000  0.0000  0.5800  0.4200  0.4942  0.5058  0.0000  0.0000  0.0000  0.0000  0.0000  0.0000  0.0000  0.0000  0.0000  0.5600  0.0000  0.0000  0.0000  0.0000  0.0000  0.0000  0.0000  0.0000  0.0000  0.0000  0.0000  0.0000  0.1500  0.2900  0.0000  0.3800  0.6200  0.4202  0.5798  0.0000  0.0000  0.0000  0.0000  0.0000  0.0000  0.0000  0.0000  0.0000  0.0000  0.0100  0.0000  0.0000  0.0000  0.0000  0.0000  0.4800  0.0000  0.0000  0.0000  0.0000  0.0000  0.0000  0.0000  0.0000  0.0000  0.0000  0.0000  0.0000  0.0000  0.0000  0.0000  0.5100  0.0000  0.0000  0.0000  0.0000  0.0000  0.0000  0.0000  0.0000  0.0000  0.0000  0.0000  0.0000  0.0000  0.0000  0.0000  0.0000  0.0000  0.4800  0.5200  0.4906  0.5094  0.0000  0.0000  0.0000  0.0000  0.0000  0.0000  0.0000  0.0000  0.0000  0.0000  0.0000  0.0000  0.0000  0.0000  0.0000  0.5000  0.1100  0.0000  0.0000  0.0000  0.0000  0.0000  0.0000  0.0000  0.0000  0.0000  0.0000  0.0000  0.0000  0.0000  0.0000  0.0200  0.0000  0.0000  0.0000  0.0000  0.0000  0.0000  0.0000  0.0000  0.0000  0.0000  0.0000  0.0000  0.0000  0.0000  0.0000  0.0000  0.0000  0.0000  0.0000  0.0000  0.0000  0.0000  0.0000  0.1700  0.0000  0.0000  0.0000  0.0000  0.0000  0.0000  0.0000  0.0000  0.0000  0.0000  0.0000  0.0000  0.0000  0.0000  0.0000  0.0000  0.0000  0.0000  0.0000  0.0000  0.0000  0.0000  0.0000  0.0000  0.0000  0.0000  0.0000  0.0000  0.0000  0.0000  0.2000  0.0000  0.0000  0.0000  0.0000  0.0000  0.0000  0.0000  0.0000  0.0000  0.0000  0.0000  0.0000  0.0000  0.3200  0.6800  0.3314  0.6686
     1    66  0.2100  0.7900  0.7000  0.3000  0.6682  0.3318  0.0000  0.0000  1.0000  0.0000  0.0000  1.0000  0.0000  1.0000  0.0000  0.0000  0.0000  0.0000  0.4200  0.0000  0.0000  0.0000  0.0000  0.5800  0.0000  0.4800  0.5200  0.5128  0.4872  0.0000  0.0000  0.0000  0.0000  0.0000  0.0000  0.0000  0.0000  0.2100  0.0000  0.0000  0.0000  0.1600  0.0000  0.0000  0.0000  0.6300  0.0000  0.0000  0.0000  0.3400  0.6600  0.4666  0.5334  0.0000  0.0000  0.0000  0.0000  0.0000  0.0000  0.0000  0.0000  0.0000  0.5100  0.0000  0.0000  0.0000  0.0000  0.0000  0.0000  0.0000  0.0000  0.0000  0.0000  0.0000  0.0000  0.2200  0.2700  0.0000  0.3000  0.7000  0.3814  0.6186  0.0000  0.0000  0.0000  0.0000  0.0000  0.0000  0.0000  0.0000  0.0000  0.0000  0.0100  0.0000  0.0000  0.0000  0.0000  0.0000  0.5400  0.0000  0.0000  0.0000  0.0000  0.0000  0.0000  0.0000  0.0000  0.0000  0.0000  0.0000  0.0000  0.0000  0.0000  0.0000  0.4500  0.0000  0.0000  0.0000  0.0000  0.0000  0.0000  0.0000  0.0000  0.0000  0.0000  0.0000  0.0000  0.0000  0.0000  0.0000  0.0000  0.0000  0.2400  0.7600  0.4942  0.5058  0.0000  0.0000  0.0000  0.0000  0.0000  0.0000  0.0000  0.0000  0.0000  0.0000  0.0000  0.0000  0.0000  0.0000  0.0000  0.4700  0.1100  0.0000  0.0000  0.0000  0.0000  0.0000  0.0000  0.0000  0.0000  0.0000  0.0000  0.0000  0.0000  0.0000  0.0000  0.0300  0.0000  0.0000  0.0000  0.0000  0.0000  0.0000  0.0000  0.0000  0.0000  0.0000  0.0000  0.0000  0.0000  0.0000  0.0000  0.0000  0.0000  0.0000  0.0000  0.0000  0.0000  0.0000  0.0000  0.1700  0.0000  0.0000  0.0000  0.0000  0.0000  0.0000  0.0000  0.0000  0.0000  0.0000  0.0000  0.0000  0.0000  0.0000  0.0000  0.0000  0.0000  0.0000  0.0000  0.0000  0.0000  0.0000  0.0000  0.0000  0.0000  0.0000  0.0000  0.0000  0.0000  0.0000  0.2200  0.0000  0.0000  0.0000  0.0000  0.0000  0.0000  0.0000  0.0000  0.0000  0.0000  0.0000  0.0000  0.0000  0.2600  0.7400  0.3112  0.6888
     1    67  0.2300  0.7700  0.5800  0.4200  0.6458  0.3542  0.0000  0.0000  1.0000  0.0000  0.0000  1.0000  0.0000  1.0000  0.0000  0.0000  0.0000  0.0000  0.5100  0.0000  0.0000  0.0000  0.0000  0.4900  0.0000  0.5800  0.4200  0.5002  0.4998  0.0000  0.0000  0.0000  0.0000  0.0000  0.0000  0.0000  0.0000  0.2300  0.0000  0.0000  0.0000  0.1700  0.0000  0.0000  0.0000  0.6000  0.0000  0.0000  0.0000  0.4800  0.5200  0.4418  0.5582  0.0000  0.0000  0.0000  0.0000  0.0000  0.0000  0.0000  0.0000  0.0000  0.5200  0.0000  0.0000  0.0000  0.0000  0.0000  0.0000  0.0000  0.0000  0.0000  0.0000  0.0000  0.0000  0.2400  0.2400  0.0000  0.3600  0.6400  0.3856  0.6144  0.0000  0.0000  0.0000  0.0000  0.0000  0.0000  0.0000  0.0000  0.0000  0.0000  0.0000  0.0000  0.0000  0.0000  0.0000  0.0000  0.6000  0.0000  0.0000  0.0000  0.0000  0.0000  0.0000  0.0000  0.0000  0.0000  0.0000  0.0000  0.0000  0.0000  0.0000  0.0000  0.4000  0.0000  0.0000  0.0000  0.0000  0.0000  0.0000  0.0000  0.0000  0.0000  0.0000  0.0000  0.0000  0.0000  0.0000  0.0000  0.0000  0.0000  0.5200  0.4800  0.5200  0.4800  0.0000  0.0000  0.0000  0.0000  0.0000  0.0000  0.0000  0.0000  0.0000  0.0000  0.0000  0.0000  0.0000  0.0000  0.0000  0.4900  0.1400  0.0000  0.0000  0.0000  0.0000  0.0000  0.0000  0.0000  0.0000  0.0000  0.0000  0.0000  0.0000  0.0000  0.0000  0.0200  0.0000  0.0000  0.0000  0.0000  0.0000  0.0000  0.0000  0.0000  0.0000  0.0000  0.0000  0.0000  0.0000  0.0000  0.0000  0.0000  0.0000  0.0000  0.0000  0.0000  0.0000  0.0000  0.0000  0.1200  0.0000  0.0000  0.0000  0.0000  0.0000  0.0000  0.0000  0.0000  0.0000  0.0000  0.0000  0.0000  0.0000  0.0000  0.0000  0.0000  0.0000  0.0000  0.0000  0.0000  0.0000  0.0000  0.0000  0.0000  0.0000  0.0000  0.0000  0.0000  0.0000  0.0000  0.2300  0.0000  0.0000  0.0000  0.0000  0.0000  0.0000  0.0000  0.0000  0.0000  0.0000  0.0000  0.0000  0.0000  0.2400  0.7600  0.3274  0.6726
     1    68  0.2300  0.7700  0.5800  0.4200  0.6458  0.3542  0.0000  0.0000  1.0000  0.0000  0.0000  1.0000  0.0000  1.0000  0.0000  0.0000  0.0000  0.0000  0.4800  0.0000  0.0000  0.0000  0.0000  0.5200  0.0000  0.5600  0.4400  0.5008  0.4992  0.0000  0.0000  0.0000  0.0000  0.0000  0.0000  0.0000  0.0000  0.2300  0.0000  0.0000  0.0000  0.1700  0.0000  0.0000  0.0000  0.6000  0.0000  0.0000  0.0000  0.4800  0.5200  0.4418  0.5582  0.0000  0.0000  0.0000  0.0000  0.0000  0.0000  0.0000  0.0000  0.0000  0.5100  0.0000  0.0000  0.0000  0.0000  0.0000  0.0000  0.0000  0.0000  0.0000  0.0000  0.0000  0.0000  0.2500  0.2400  0.0000  0.3600  0.6400  0.3802  0.6198  0.0000  0.0000  0.0000  0.0000  0.0000  0.0000  0.0000  0.0000  0.0000  0.0000  0.0000  0.0000  0.0000  0.0000  0.0000  0.0000  0.4800  0.0000  0.0000  0.0000  0.0000  0.0000  0.0000  0.0000  0.0000  0.0000  0.0000  0.0000  0.0000  0.0000  0.0000  0.0000  0.5200  0.0000  0.0000  0.0000  0.0000  0.0000  0.0000  0.0000  0.0000  0.0000  0.0000  0.0000  0.0000  0.0000  0.0000  0.0000  0.0000  0.0000  0.4800  0.5200  0.5008  0.4992  0.0000  0.0000  0.0000  0.0000  0.0000  0.0000  0.0000  0.0000  0.0000  0.0000  0.0000  0.0000  0.0000  0.0000  0.0000  0.4500  0.1300  0.0000  0.0000  0.0000  0.0000  0.0000  0.0000  0.0000  0.0000  0.0000  0.0000  0.0000  0.0000  0.0000  0.0000  0.0200  0.0000  0.0000  0.0000  0.0000  0.0000  0.0000  0.0000  0.0000  0.0000  0.0000  0.0000  0.0000  0.0000  0.0000  0.0000  0.0000  0.0000  0.0000  0.0000  0.0000  0.0000  0.0000  0.0000  0.1400  0.0000  0.0000  0.0000  0.0000  0.0000  0.0000  0.0000  0.0000  0.0000  0.0000  0.0000  0.0000  0.0000  0.0000  0.0000  0.0000  0.0000  0.0000  0.0000  0.0000  0.0000  0.0000  0.0000  0.0000  0.0000  0.0000  0.0000  0.0000  0.0000  0.0000  0.2600  0.0000  0.0000  0.0000  0.0000  0.0000  0.0000  0.0000  0.0000  0.0000  0.0000  0.0000  0.0000  0.0000  0.3800  0.6200  0.3070  0.6930
     1    69  0.2700  0.7300  0.6200  0.3800  0.6058  0.3942  0.0000  0.0000  1.0000  0.0000  0.0000  1.0000  0.0000  1.0000  0.0000  0.0000  0.0000  0.0000  0.4600  0.0000  0.0000  0.0000  0.0000  0.5400  0.0000  0.6000  0.4000  0.5032  0.4968  0.0000  0.0000  0.0000  0.0000  0.0000  0.0000  0.0000  0.0000  0.2300  0.0000  0.0000  0.0000  0.1800  0.0000  0.0000  0.0000  0.5900  0.0000  0.0000  0.0000  0.4600  0.5400  0.4334  0.5666  0.0000  0.0000  0.0000  0.0000  0.0000  0.0000  0.0000  0.0000  0.0000  0.5200  0.0000  0.0000  0.0000  0.0000  0.0000  0.0000  0.0000  0.0000  0.0000  0.0000  0.0000  0.0000  0.2100  0.2700  0.0000  0.3800  0.6200  0.3874  0.6126  0.0000  0.0000  0.0000  0.0000  0.0000  0.0000  0.0000  0.0000  0.0000  0.0000  0.0000  0.0000  0.0000  0.0000  0.0000  0.0000  0.4100  0.0000  0.0000  0.0000  0.0000  0.0000  0.0000  0.0000  0.0000  0.0000  0.0000  0.0000  0.0000  0.0000  0.0000  0.0000  0.5900  0.0000  0.0000  0.0000  0.0000  0.0000  0.0000  0.0000  0.0000  0.0000  0.0000  0.0000  0.0000  0.0000  0.0000  0.0000  0.0000  0.0000  0.4600  0.5400  0.5162  0.4838  0.0000  0.0000  0.0000  0.0000  0.0000  0.0000  0.0000  0.0000  0.0000  0.0000  0.0000  0.0000  0.0000  0.0000  0.0000  0.4500  0.1600  0.0000  0.0000  0.0000  0.0000  0.0000  0.0000  0.0000  0.0000  0.0000  0.0000  0.0000  0.0000  0.0000  0.0000  0.0100  0.0000  0.0000  0.0000  0.0000  0.0000  0.0000  0.0000  0.0000  0.0000  0.0000  0.0000  0.0000  0.0000  0.0000  0.0000  0.0000  0.0000  0.0000  0.0000  0.0000  0.0000  0.0000  0.0000  0.0900  0.0000  0.0000  0.0000  0.0000  0.0000  0.0000  0.0000  0.0000  0.0000  0.0000  0.0000  0.0000  0.0000  0.0000  0.0000  0.0000  0.0000  0.0000  0.0000  0.0000  0.0000  0.0000  0.0000  0.0000  0.0000  0.0000  0.0000  0.0000  0.0000  0.0000  0.2900  0.0000  0.0000  0.0000  0.0000  0.0000  0.0000  0.0000  0.0000  0.0000  0.0000  0.0000  0.0000  0.0000  0.3000  0.7000  0.3204  0.6796
     1    70  0.2400  0.7600  0.6400  0.3600  0.6352  0.3648  0.0000  0.0000  1.0000  0.0000  0.0000  1.0000  0.0000  1.0000  0.0000  0.0000  0.0000  0.0000  0.4700  0.0000  0.0000  0.0000  0.0000  0.5300  0.0000  0.5000  0.5000  0.5018  0.4982  0.0000  0.0000  0.0000  0.0000  0.0000  0.0000  0.0000  0.0000  0.1900  0.0000  0.0000  0.0000  0.2600  0.0000  0.0000  0.0000  0.5500  0.0000  0.0000  0.0000  0.3400  0.6600  0.4062  0.5938  0.0000  0.0000  0.0000  0.0000  0.0000  0.0000  0.0000  0.0000  0.0000  0.4900  0.0000  0.0000  0.0000  0.0000  0.0000  0.0000  0.0000  0.0000  0.0000  0.0000  0.0000  0.0000  0.1600  0.3500  0.0000  0.4000  0.6000  0.3882  0.6118  0.0000  0.0000  0.0000  0.0000  0.0000  0.0000  0.0000  0.0000  0.0000  0.0000  0.0000  0.0000  0.0000  0.0000  0.0000  0.0000  0.4600  0.0000  0.0000  0.0000  0.0000  0.0000  0.0000  0.0000  0.0000  0.0000  0.0000  0.0000  0.0000  0.0000  0.0000  0.0000  0.5400  0.0000  0.0000  0.0000  0.0000  0.0000  0.0000  0.0000  0.0000  0.0000  0.0000  0.0000  0.0000  0.0000  0.0000  0.0000  0.0000  0.0000  0.4800  0.5200  0.5032  0.4968  0.0000  0.0000  0.0000  0.0000  0.0000  0.0000  0.0000  0.0000  0.0000  0.0000  0.0000  0.0000  0.0000  0.0000  0.0000  0.5200  0.1300  0.0000  0.0000  0.0000  0.0000  0.0000  0.0000  0.0000  0.0000  0.0000  0.0000  0.0000  0.0000  0.0000  0.0000  0.0000  0.0000  0.0000  0.0000  0.0000  0.0000  0.0000  0.0000  0.0000  0.0000  0.0000  0.0000  0.0000  0.0000  0.0000  0.0000  0.0000  0.0000  0.0000  0.0000  0.0000  0.0000  0.0000  0.0000  0.0800  0.0000  0.0000  0.0000  0.0000  0.0000  0.0000  0.0000  0.0000  0.0000  0.0000  0.0000  0.0000  0.0000  0.0000  0.0000  0.0000  0.0000  0.0000  0.0000  0.0000  0.0000  0.0000  0.0000  0.0000  0.0000  0.0000  0.0000  0.0000  0.0000  0.0000  0.2700  0.0000  0.0000  0.0000  0.0000  0.0000  0.0000  0.0000  0.0000  0.0000  0.0000  0.0000  0.0000  0.0000  0.3400  0.6600  0.3666  0.6334
     1    71  0.2400  0.7600  0.6000  0.4000  0.6352  0.3648  0.0000  0.0000  1.0000  0.0000  0.0000  1.0000  0.0000  1.0000  0.0000  0.0000  0.0000  0.0000  0.4500  0.0000  0.0000  0.0000  0.0000  0.5500  0.0000  0.4600  0.5400  0.5050  0.4950  0.0000  0.0000  0.0000  0.0000  0.0000  0.0000  0.0000  0.0000  0.2300  0.0000  0.0000  0.0000  0.1700  0.0000  0.0000  0.0000  0.6000  0.0000  0.0000  0.0000  0.4600  0.5400  0.4418  0.5582  0.0000  0.0000  0.0000  0.0000  0.0000  0.0000  0.0000  0.0000  0.0000  0.4900  0.0000  0.0000  0.0000  0.0000  0.0000  0.0000  0.0000  0.0000  0.0000  0.0000  0.0000  0.0000  0.1400  0.3700  0.0000  0.4000  0.6000  0.3966  0.6034  0.0000  0.0000  0.0000  0.0000  0.0000  0.0000  0.0000  0.0000  0.0000  0.0000  0.0000  0.0000  0.0000  0.0000  0.0000  0.0000  0.4600  0.0000  0.0000  0.0000  0.0000  0.0000  0.0000  0.0000  0.0000  0.0000  0.0000  0.0000  0.0000  0.0000  0.0000  0.0000  0.5400  0.0000  0.0000  0.0000  0.0000  0.0000  0.0000  0.0000  0.0000  0.0000  0.0000  0.0000  0.0000  0.0000  0.0000  0.0000  0.0000  0.0000  0.4400  0.5600  0.5032  0.4968  0.0000  0.0000  0.0000  0.0000  0.0000  0.0000  0.0000  0.0000  0.0000  0.0000  0.0000  0.0000  0.0000  0.0000  0.0000  0.5100  0.1600  0.0000  0.0000  0.0000  0.0000  0.0000  0.0000  0.0000  0.0000  0.0000  0.0000  0.0000  0.0000  0.0000  0.0000  0.0000  0.0000  0.0000  0.0000  0.0000  0.0000  0.0000  0.0000  0.0000  0.0000  0.0000  0.0000  0.0000  0.0000  0.0000  0.0000  0.0000  0.0000  0.0000  0.0000  0.0000  0.0000  0.0000  0.0000  0.0800  0.0000  0.0000  0.0000  0.0000  0.0000  0.0000  0.0000  0.0000  0.0000  0.0000  0.0000  0.0000  0.0000  0.0000  0.0000  0.0000  0.0000  0.0000  0.0000  0.0000  0.0000  0.0000  0.0000  0.0000  0.0000  0.0000  0.0000  0.0000  0.0000  0.0000  0.2500  0.0000  0.0000  0.0000  0.0000  0.0000  0.0000  0.0000  0.0000  0.0000  0.0000  0.0000  0.0000  0.0000  0.3400  0.6600  0.3546  0.6454
     1    72  0.2000  0.8000  0.6800  0.3200  0.6800  0.3200  0.0000  0.0000  1.0000  0.0000  0.0000  1.0000  0.0000  1.0000  0.0000  0.0000  0.0000  0.0000  0.4000  0.0000  0.0000  0.0000  0.0000  0.6000  0.0000  0.5200  0.4800  0.5200  0.4800  0.0000  0.0000  0.0000  0.0000  0.0000  0.0000  0.0000  0.0000  0.2100  0.0000  0.0000  0.0000  0.1800  0.0000  0.0000  0.0000  0.6100  0.0000  0.0000  0.0000  0.4000  0.6000  0.4486  0.5514  0.0000  0.0000  0.0000  0.0000  0.0000  0.0000  0.0000  0.0000  0.0000  0.5400  0.0000  0.0000  0.0000  0.0000  0.0000  0.0000  0.0000  0.0000  0.0000  0.0000  0.0000  0.0000  0.1400  0.3200  0.0000  0.4200  0.5800  0.4136  0.5864  0.0000  0.0000  0.0000  0.0000  0.0000  0.0000  0.0000  0.0000  0.0000  0.0000  0.0000  0.0000  0.0000  0.0000  0.0000  0.0000  0.4700  0.0000  0.0000  0.0000  0.0000  0.0000  0.0000  0.0000  0.0000  0.0000  0.0000  0.0000  0.0000  0.0000  0.0000  0.0000  0.5300  0.0000  0.0000  0.0000  0.0000  0.0000  0.0000  0.0000  0.0000  0.0000  0.0000  0.0000  0.0000  0.0000  0.0000  0.0000  0.0000  0.0000  0.4600  0.5400  0.5018  0.4982  0.0000  0.0000  0.0000  0.0000  0.0000  0.0000  0.0000  0.0000  0.0000  0.0000  0.0000  0.0000  0.0000  0.0000  0.0000  0.5500  0.1300  0.0000  0.0000  0.0000  0.0000  0.0000  0.0000  0.0000  0.0000  0.0000  0.0000  0.0000  0.0000  0.0000  0.0000  0.0000  0.0000  0.0000  0.0000  0.0000  0.0000  0.0000  0.0000  0.0000  0.0000  0.0000  0.0000  0.0000  0.0000  0.0000  0.0000  0.0000  0.0000  0.0000  0.0000  0.0000  0.0000  0.0000  0.0000  0.0400  0.0000  0.0000  0.0000  0.0000  0.0000  0.0000  0.0000  0.0000  0.0000  0.0000  0.0000  0.0000  0.0000  0.0000  0.0000  0.0000  0.0000  0.0000  0.0000  0.0000  0.0000  0.0000  0.0000  0.0000  0.0000  0.0000  0.0000  0.0000  0.0000  0.0000  0.2800  0.0000  0.0000  0.0000  0.0000  0.0000  0.0000  0.0000  0.0000  0.0000  0.0000  0.0000  0.0000  0.0000  0.3400  0.6600  0.3994  0.6006
     1    73  0.1300  0.8700  0.7400  0.2600  0.7738  0.2262  0.0000  0.0000  1.0000  0.0000  0.0000  1.0000  0.0000  1.0000  0.0000  0.0000  0.0000  0.0000  0.3900  0.0000  0.0000  0.0000  0.0000  0.6100  0.0000  0.5400  0.4600  0.5242  0.4758  0.0000  0.0000  0.0000  0.0000  0.0000  0.0000  0.0000  0.0000  0.1800  0.0000  0.0000  0.0000  0.1900  0.0000  0.0000  0.0000  0.6300  0.0000  0.0000  0.0000  0.5000  0.5000  0.4654  0.5346  0.0000  0.0000  0.0000  0.0000  0.0000  0.0000  0.0000  0.0000  0.0000  0.5300  0.0000  0.0000  0.0000  0.0000  0.0000  0.0000  0.0000  0.0000  0.0000  0.0000  0.0000  0.0000  0.1300  0.3400  0.0000  0.5000  0.5000  0.4134  0.5866  0.0000  0.0000  0.0000  0.0000  0.0000  0.0000  0.0000  0.0000  0.0000  0.0000  0.0000  0.0000  0.0000  0.0000  0.0000  0.0000  0.5100  0.0000  0.0000  0.0000  0.0000  0.0000  0.0000  0.0000  0.0000  0.0000  0.0000  0.0000  0.0000  0.0000  0.0000  0.0000  0.4900  0.0000  0.0000  0.0000  0.0000  0.0000  0.0000  0.0000  0.0000  0.0000  0.0000  0.0000  0.0000  0.0000  0.0000  0.0000  0.0000  0.0000  0.5000  0.5000  0.5002  0.4998  0.0000  0.0000  0.0000  0.0000  0.0000  0.0000  0.0000  0.0000  0.0000  0.0000  0.0000  0.0000  0.0000  0.0000  0.0000  0.5600  0.1600  0.0000  0.0000  0.0000  0.0000  0.0000  0.0000  0.0000  0.0000  0.0000  0.0000  0.0000  0.0000  0.0000  0.0000  0.0000  0.0000  0.0000  0.0000  0.0000  0.0000  0.0000  0.0000  0.0000  0.0000  0.0000  0.0000  0.0000  0.0000  0.0000  0.0000  0.0000  0.0000  0.0000  0.0000  0.0000  0.0000  0.0000  0.0000  0.0100  0.0000  0.0000  0.0000  0.0000  0.0000  0.0000  0.0000  0.0000  0.0000  0.0000  0.0000  0.0000  0.0000  0.0000  0.0000  0.0000  0.0000  0.0000  0.0000  0.0000  0.0000  0.0000  0.0000  0.0000  0.0000  0.0000  0.0000  0.0000  0.0000  0.0000  0.2700  0.0000  0.0000  0.0000  0.0000  0.0000  0.0000  0.0000  0.0000  0.0000  0.0000  0.0000  0.0000  0.0000  0.5000  0.5000  0.4122  0.5878
     1    74  0.1400  0.8600  0.7200  0.2800  0.7592  0.2408  0.0000  0.0000  1.0000  0.0000  0.0000  1.0000  0.0000  1.0000  0.0000  0.0000  0.0000  0.0000  0.3600  0.0000  0.0000  0.0000  0.0000  0.6400  0.0000  0.5600  0.4400  0.5392  0.4608  0.0000  0.0000  0.0000  0.0000  0.0000  0.0000  0.0000  0.0000  0.2000  0.0000  0.0000  0.0000  0.2500  0.0000  0.0000  0.0000  0.5500  0.0000  0.0000  0.0000  0.4400  0.5600  0.4050  0.5950  0.0000  0.0000  0.0000  0.0000  0.0000  0.0000  0.0000  0.0000  0.0000  0.4600  0.0000  0.0000  0.0000  0.0000  0.0000  0.0000  0.0000  0.0000  0.0000  0.0000  0.0000  0.0000  0.1200  0.4200  0.0000  0.3600  0.6400  0.4024  0.5976  0.0000  0.0000  0.0000  0.0000  0.0000  0.0000  0.0000  0.0000  0.0000  0.0000  0.0000  0.0000  0.0000  0.0000  0.0000  0.0000  0.5700  0.0000  0.0000  0.0000  0.0000  0.0000  0.0000  0.0000  0.0000  0.0000  0.0000  0.0000  0.0000  0.0000  0.0000  0.0000  0.4300  0.0000  0.0000  0.0000  0.0000  0.0000  0.0000  0.0000  0.0000  0.0000  0.0000  0.0000  0.0000  0.0000  0.0000  0.0000  0.0000  0.0000  0.6200  0.3800  0.5098  0.4902  0.0000  0.0000  0.0000  0.0000  0.0000  0.0000  0.0000  0.0000  0.0000  0.0000  0.0000  0.0000  0.0000  0.0000  0.0000  0.5800  0.1500  0.0000  0.0000  0.0000  0.0000  0.0000  0.0000  0.0000  0.0000  0.0000  0.0000  0.0000  0.0000  0.0000  0.0000  0.0000  0.0000  0.0000  0.0000  0.0000  0.0000  0.0000  0.0000  0.0000  0.0000  0.0000  0.0000  0.0000  0.0000  0.0000  0.0000  0.0000  0.0000  0.0000  0.0000  0.0000  0.0000  0.0000  0.0000  0.0200  0.0000  0.0000  0.0000  0.0000  0.0000  0.0000  0.0000  0.0000  0.0000  0.0000  0.0000  0.0000  0.0000  0.0000  0.0000  0.0000  0.0000  0.0000  0.0000  0.0000  0.0000  0.0000  0.0000  0.0000  0.0000  0.0000  0.0000  0.0000  0.0000  0.0000  0.2500  0.0000  0.0000  0.0000  0.0000  0.0000  0.0000  0.0000  0.0000  0.0000  0.0000  0.0000  0.0000  0.0000  0.3800  0.6200  0.4218  0.5782
     1    75  0.1800  0.8200  0.6800  0.3200  0.7048  0.2952  0.0000  0.0000  1.0000  0.0000  0.0000  1.0000  0.0000  1.0000  0.0000  0.0000  0.0000  0.0000  0.2900  0.0000  0.0000  0.0000  0.0000  0.7100  0.0000  0.5000  0.5000  0.5882  0.4118  0.0000  0.0000  0.0000  0.0000  0.0000  0.0000  0.0000  0.0000  0.1700  0.0000  0.0000  0.0000  0.3000  0.0000  0.0000  0.0000  0.5300  0.0000  0.0000  0.0000  0.4600  0.5400  0.3998  0.6002  0.0000  0.0000  0.0000  0.0000  0.0000  0.0000  0.0000  0.0000  0.0000  0.4100  0.0000  0.0000  0.0000  0.0000  0.0000  0.0000  0.0000  0.0000  0.0000  0.0000  0.0000  0.0000  0.1300  0.4600  0.0000  0.4400  0.5600  0.3966  0.6034  0.0000  0.0000  0.0000  0.0000  0.0000  0.0000  0.0000  0.0000  0.0000  0.0000  0.0000  0.0000  0.0000  0.0000  0.0000  0.0000  0.6400  0.0000  0.0000  0.0000  0.0000  0.0000  0.0000  0.0000  0.0000  0.0000  0.0000  0.0000  0.0000  0.0000  0.0000  0.0000  0.3600  0.0000  0.0000  0.0000  0.0000  0.0000  0.0000  0.0000  0.0000  0.0000  0.0000  0.0000  0.0000  0.0000  0.0000  0.0000  0.0000  0.0000  0.4000  0.6000  0.5392  0.4608  0.0000  0.0000  0.0000  0.0000  0.0000  0.0000  0.0000  0.0000  0.0000  0.0000  0.0000  0.0000  0.0000  0.0000  0.0000  0.6000  0.1400  0.0000  0.0000  0.0000  0.0000  0.0000  0.0000  0.0000  0.0000  0.0000  0.0000  0.0000  0.0000  0.0000  0.0000  0.0000  0.0000  0.0000  0.0000  0.0000  0.0000  0.0000  0.0000  0.0000  0.0000  0.0000  0.0000  0.0000  0.0000  0.0000  0.0000  0.0000  0.0000  0.0000  0.0000  0.0000  0.0000  0.0000  0.0000  0.0300  0.0000  0.0000  0.0000  0.0000  0.0000  0.0000  0.0000  0.0000  0.0000  0.0000  0.0000  0.0000  0.0000  0.0000  0.0000  0.0000  0.0000  0.0000  0.0000  0.0000  0.0000  0.0000  0.0000  0.0000  0.0000  0.0000  0.0000  0.0000  0.0000  0.0000  0.2300  0.0000  0.0000  0.0000  0.0000  0.0000  0.0000  0.0000  0.0000  0.0000  0.0000  0.0000  0.0000  0.0000  0.4600  0.5400  0.4334  0.5666
     1    76  0.1800  0.8200  0.7600  0.2400  0.7048  0.2952  0.0000  0.0000  1.0000  0.0000  0.0000  1.0000  0.0000  1.0000  0.0000  0.0000  0.0000  0.0000  0.3100  0.0000  0.0000  0.0000  0.0000  0.6900  0.0000  0.5800  0.4200  0.5722  0.4278  0.0000  0.0000  0.0000  0.0000  0.0000  0.0000  0.0000  0.0000  0.1600  0.0000  0.0000  0.0000  0.3400  0.0000  0.0000  0.0000  0.5000  0.0000  0.0000  0.0000  0.4200  0.5800  0.3912  0.6088  0.0000  0.0000  0.0000  0.0000  0.0000  0.0000  0.0000  0.0000  0.0000  0.3800  0.0000  0.0000  0.0000  0.0000  0.0000  0.0000  0.0000  0.0000  0.0000  0.0000  0.0000  0.0000  0.1500  0.4700  0.0000  0.4600  0.5400  0.3878  0.6122  0.0000  0.0000  0.0000  0.0000  0.0000  0.0000  0.0000  0.0000  0.0000  0.0000  0.0000  0.0000  0.0000  0.0000  0.0000  0.0000  0.6600  0.0000  0.0000  0.0000  0.0000  0.0000  0.0000  0.0000  0.0000  0.0000  0.0000  0.0000  0.0000  0.0000  0.0000  0.0000  0.3400  0.0000  0.0000  0.0000  0.0000  0.0000  0.0000  0.0000  0.0000  0.0000  0.0000  0.0000  0.0000  0.0000  0.0000  0.0000  0.0000  0.0000  0.6800  0.3200  0.5512  0.4488  0.0000  0.0000  0.0000  0.0000  0.0000  0.0000  0.0000  0.0000  0.0000  0.0000  0.0000  0.0000  0.0000  0.0000  0.0000  0.6100  0.1200  0.0000  0.0000  0.0000  0.0000  0.0000  0.0000  0.0000  0.0000  0.0000  0.0000  0.0000  0.0000  0.0000  0.0000  0.0000  0.0000  0.0000  0.0000  0.0000  0.0000  0.0000  0.0000  0.0000  0.0000  0.0000  0.0000  0.0000  0.0000  0.0000  0.0000  0.0000  0.0000  0.0000  0.0000  0.0000  0.0000  0.0000  0.0000  0.0400  0.0000  0.0000  0.0000  0.0000  0.0000  0.0000  0.0000  0.0000  0.0000  0.0000  0.0000  0.0000  0.0000  0.0000  0.0000  0.0000  0.0000  0.0000  0.0000  0.0000  0.0000  0.0000  0.0000  0.0000  0.0000  0.0000  0.0000  0.0000  0.0000  0.0000  0.2300  0.0000  0.0000  0.0000  0.0000  0.0000  0.0000  0.0000  0.0000  0.0000  0.0000  0.0000  0.0000  0.0000  0.4200  0.5800  0.4410  0.5590
     1    77  0.1800  0.8200  0.6800  0.3200  0.7048  0.2952  0.0000  0.0000  1.0000  0.0000  0.0000  1.0000  0.0000  1.0000  0.0000  0.0000  0.0000  0.0000  0.3200  0.0000  0.0000  0.0000  0.0000  0.6800  0.0000  0.6400  0.3600  0.5648  0.4352  0.0000  0.0000  0.0000  0.0000  0.0000  0.0000  0.0000  0.0000  0.2300  0.0000  0.0000  0.0000  0.2900  0.0000  0.0000  0.0000  0.4800  0.0000  0.0000  0.0000  0.4200  0.5800  0.3674  0.6326  0.0000  0.0000  0.0000  0.0000  0.0000  0.0000  0.0000  0.0000  0.0000  0.4100  0.0000  0.0000  0.0000  0.0000  0.0000  0.0000  0.0000  0.0000  0.0000  0.0000  0.0000  0.0000  0.1800  0.4100  0.0000  0.3400  0.6600  0.3686  0.6314  0.0000  0.0000  0.0000  0.0000  0.0000  0.0000  0.0000  0.0000  0.0000  0.0000  0.0000  0.0000  0.0000  0.0000  0.0000  0.0000  0.6100  0.0000  0.0000  0.0000  0.0000  0.0000  0.0000  0.0000  0.0000  0.0000  0.0000  0.0000  0.0000  0.0000  0.0000  0.0000  0.3900  0.0000  0.0000  0.0000  0.0000  0.0000  0.0000  0.0000  0.0000  0.0000  0.0000  0.0000  0.0000  0.0000  0.0000  0.0000  0.0000  0.0000  0.5800  0.4200  0.5242  0.4758  0.0000  0.0000  0.0000  0.0000  0.0000  0.0000  0.0000  0.0000  0.0000  0.0000  0.0000  0.0000  0.0000  0.0000  0.0000  0.5200  0.1600  0.0000  0.0000  0.0000  0.0000  0.0000  0.0000  0.0000  0.0000  0.0000  0.0000  0.0000  0.0000  0.0000  0.0000  0.0000  0.0000  0.0000  0.0000  0.0000  0.0000  0.0000  0.0000  0.0000  0.0000  0.0000  0.0000  0.0000  0.0000  0.0000  0.0000  0.0000  0.0000  0.0000  0.0000  0.0000  0.0000  0.0000  0.0000  0.0300  0.0000  0.0000  0.0000  0.0000  0.0000  0.0000  0.0000  0.0000  0.0000  0.0000  0.0000  0.0000  0.0000  0.0000  0.0000  0.0000  0.0000  0.0000  0.0000  0.0000  0.0000  0.0000  0.0000  0.0000  0.0000  0.0000  0.0000  0.0000  0.0000  0.0000  0.2900  0.0000  0.0000  0.0000  0.0000  0.0000  0.0000  0.0000  0.0000  0.0000  0.0000  0.0000  0.0000  0.0000  0.4200  0.5800  0.3810  0.6190
     1    78  0.2100  0.7900  0.7800  0.2200  0.6682  0.3318  0.0000  0.0000  1.0000  0.0000  0.0000  1.0000  0.0000  1.0000  0.0000  0.0000  0.0000  0.0000  0.3000  0.0000  0.0000  0.0000  0.0000  0.7000  0.0000  0.6000  0.4000  0.5800  0.4200  0.0000  0.0000  0.0000  0.0000  0.0000  0.0000  0.0000  0.0000  0.2500  0.0000  0.0000  0.0000  0.2400  0.0000  0.0000  0.0000  0.5100  0.0000  0.0000  0.0000  0.3400  0.6600  0.3802  0.6198  0.0000  0.0000  0.0000  0.0000  0.0000  0.0000  0.0000  0.0000  0.0000  0.3400  0.0000  0.0000  0.0000  0.0000  0.0000  0.0000  0.0000  0.0000  0.0000  0.0000  0.0000  0.0000  0.2100  0.4500  0.0000  0.3000  0.7000  0.3622  0.6378  0.0000  0.0000  0.0000  0.0000  0.0000  0.0000  0.0000  0.0000  0.0000  0.0000  0.0000  0.0000  0.0000  0.0000  0.0000  0.0000  0.5500  0.0000  0.0000  0.0000  0.0000  0.0000  0.0000  0.0000  0.0000  0.0000  0.0000  0.0000  0.0000  0.0000  0.0000  0.0000  0.4500  0.0000  0.0000  0.0000  0.0000  0.0000  0.0000  0.0000  0.0000  0.0000  0.0000  0.0000  0.0000  0.0000  0.0000  0.0000  0.0000  0.0000  0.5000  0.5000  0.5050  0.4950  0.0000  0.0000  0.0000  0.0000  0.0000  0.0000  0.0000  0.0000  0.0000  0.0000  0.0000  0.0000  0.0000  0.0000  0.0000  0.5900  0.1300  0.0000  0.0000  0.0000  0.0000  0.0000  0.0000  0.0000  0.0000  0.0000  0.0000  0.0000  0.0000  0.0000  0.0000  0.0000  0.0000  0.0000  0.0000  0.0000  0.0000  0.0000  0.0000  0.0000  0.0000  0.0000  0.0000  0.0000  0.0000  0.0000  0.0000  0.0000  0.0000  0.0000  0.0000  0.0000  0.0000  0.0000  0.0000  0.0100  0.0000  0.0000  0.0000  0.0000  0.0000  0.0000  0.0000  0.0000  0.0000  0.0000  0.0000  0.0000  0.0000  0.0000  0.0000  0.0000  0.0000  0.0000  0.0000  0.0000  0.0000  0.0000  0.0000  0.0000  0.0000  0.0000  0.0000  0.0000  0.0000  0.0000  0.2700  0.0000  0.0000  0.0000  0.0000  0.0000  0.0000  0.0000  0.0000  0.0000  0.0000  0.0000  0.0000  0.0000  0.4800  0.5200  0.4380  0.5620
     1    79  0.2000  0.8000  0.6400  0.3600  0.6800  0.3200  0.0000  0.0000  1.0000  0.0000  0.0000  1.0000  0.0000  1.0000  0.0000  0.0000  0.0000  0.0000  0.3200  0.0000  0.0000  0.0000  0.0000  0.6800  0.0000  0.4800  0.5200  0.5648  0.4352  0.0000  0.0000  0.0000  0.0000  0.0000  0.0000  0.0000  0.0000  0.3100  0.0000  0.0000  0.0000  0.2800  0.0000  0.0000  0.0000  0.4100  0.0000  0.0000  0.0000  0.4800  0.5200  0.3426  0.6574  0.0000  0.0000  0.0000  0.0000  0.0000  0.0000  0.0000  0.0000  0.0000  0.2800  0.0000  0.0000  0.0000  0.0000  0.0000  0.0000  0.0000  0.0000  0.0000  0.0000  0.0000  0.0000  0.1600  0.5600  0.0000  0.4800  0.5200  0.4176  0.5824  0.0000  0.0000  0.0000  0.0000  0.0000  0.0000  0.0000  0.0000  0.0000  0.0000  0.0000  0.0000  0.0000  0.0000  0.0000  0.0000  0.5700  0.0000  0.0000  0.0000  0.0000  0.0000  0.0000  0.0000  0.0000  0.0000  0.0000  0.0000  0.0000  0.0000  0.0000  0.0000  0.4300  0.0000  0.0000  0.0000  0.0000  0.0000  0.0000  0.0000  0.0000  0.0000  0.0000  0.0000  0.0000  0.0000  0.0000  0.0000  0.0000  0.0000  0.5800  0.4200  0.5098  0.4902  0.0000  0.0000  0.0000  0.0000  0.0000  0.0000  0.0000  0.0000  0.0000  0.0000  0.0000  0.0000  0.0000  0.0000  0.0000  0.5400  0.1600  0.0000  0.0000  0.0000  0.0000  0.0000  0.0000  0.0000  0.0000  0.0000  0.0000  0.0000  0.0000  0.0000  0.0000  0.0000  0.0000  0.0000  0.0000  0.0000  0.0000  0.0000  0.0000  0.0000  0.0000  0.0000  0.0000  0.0000  0.0000  0.0000  0.0000  0.0000  0.0000  0.0000  0.0000  0.0000  0.0000  0.0000  0.0000  0.0000  0.0000  0.0000  0.0000  0.0000  0.0000  0.0000  0.0000  0.0000  0.0000  0.0000  0.0000  0.0000  0.0000  0.0000  0.0000  0.0000  0.0000  0.0000  0.0000  0.0000  0.0000  0.0000  0.0000  0.0000  0.0000  0.0000  0.0000  0.0000  0.0000  0.0000  0.3000  0.0000  0.0000  0.0000  0.0000  0.0000  0.0000  0.0000  0.0000  0.0000  0.0000  0.0000  0.0000  0.0000  0.3800  0.6200  0.4072  0.5928
     1    80  0.2500  0.7500  0.6200  0.3800  0.6250  0.3750  0.0000  0.0000  1.0000  0.0000  0.0000  1.0000  0.0000  1.0000  0.0000  0.0000  0.0000  0.0000  0.2900  0.0000  0.0000  0.0000  0.0000  0.7100  0.0000  0.5000  0.5000  0.5882  0.4118  0.0000  0.0000  0.0000  0.0000  0.0000  0.0000  0.0000  0.0000  0.3300  0.0000  0.0000  0.0000  0.2700  0.0000  0.0000  0.0000  0.4000  0.0000  0.0000  0.0000  0.2000  0.8000  0.3418  0.6582  0.0000  0.0000  0.0000  0.0000  0.0000  0.0000  0.0000  0.0000  0.0000  0.3000  0.0000  0.0000  0.0000  0.0000  0.0000  0.0000  0.0000  0.0000  0.0000  0.0000  0.0000  0.0000  0.0900  0.6100  0.0000  0.5200  0.4800  0.4702  0.5298  0.0000  0.0000  0.0000  0.0000  0.0000  0.0000  0.0000  0.0000  0.0000  0.0000  0.0000  0.0000  0.0000  0.0000  0.0000  0.0000  0.5200  0.0000  0.0000  0.0000  0.0000  0.0000  0.0000  0.0000  0.0000  0.0000  0.0000  0.0000  0.0000  0.0000  0.0000  0.0000  0.4800  0.0000  0.0000  0.0000  0.0000  0.0000  0.0000  0.0000  0.0000  0.0000  0.0000  0.0000  0.0000  0.0000  0.0000  0.0000  0.0000  0.0000  0.5600  0.4400  0.5008  0.4992  0.0000  0.0000  0.0000  0.0000  0.0000  0.0000  0.0000  0.0000  0.0000  0.0000  0.0000  0.0000  0.0000  0.0000  0.0000  0.4000  0.2600  0.0000  0.0000  0.0000  0.0000  0.0000  0.0000  0.0000  0.0000  0.0000  0.0000  0.0000  0.0000  0.0000  0.0000  0.0000  0.0000  0.0000  0.0000  0.0000  0.0000  0.0000  0.0000  0.0000  0.0000  0.0000  0.0000  0.0000  0.0000  0.0000  0.0000  0.0000  0.0000  0.0000  0.0000  0.0000  0.0000  0.0000  0.0000  0.0000  0.0000  0.0000  0.0000  0.0000  0.0000  0.0000  0.0000  0.0000  0.0000  0.0000  0.0000  0.0000  0.0000  0.0000  0.0000  0.0000  0.0000  0.0000  0.0000  0.0000  0.0000  0.0000  0.0000  0.0000  0.0000  0.0000  0.0000  0.0000  0.0000  0.0000  0.3400  0.0000  0.0000  0.0000  0.0000  0.0000  0.0000  0.0000  0.0000  0.0000  0.0000  0.0000  0.0000  0.0000  0.2800  0.7200  0.3432  0.6568
     1    81  0.3100  0.6900  0.5000  0.5000  0.5722  0.4278  0.0000  0.0000  1.0000  0.0000  0.0000  1.0000  0.0000  1.0000  0.0000  0.0000  0.0000  0.0000  0.2100  0.0000  0.0000  0.0000  0.0000  0.7900  0.0000  0.6200  0.3800  0.6682  0.3318  0.0000  0.0000  0.0000  0.0000  0.0000  0.0000  0.0000  0.0000  0.3300  0.0000  0.0000  0.0000  0.3000  0.0000  0.0000  0.0000  0.3700  0.0000  0.0000  0.0000  0.3400  0.6600  0.3358  0.6642  0.0000  0.0000  0.0000  0.0000  0.0000  0.0000  0.0000  0.0000  0.0000  0.3100  0.0000  0.0000  0.0000  0.0000  0.0000  0.0000  0.0000  0.0000  0.0000  0.0000  0.0000  0.0000  0.0700  0.6200  0.0000  0.5400  0.4600  0.4854  0.5146  0.0000  0.0000  0.0000  0.0000  0.0000  0.0000  0.0000  0.0000  0.0000  0.0000  0.0000  0.0000  0.0000  0.0000  0.0000  0.0000  0.5600  0.0000  0.0000  0.0000  0.0000  0.0000  0.0000  0.0000  0.0000  0.0000  0.0000  0.0000  0.0000  0.0000  0.0000  0.0000  0.4400  0.0000  0.0000  0.0000  0.0000  0.0000  0.0000  0.0000  0.0000  0.0000  0.0000  0.0000  0.0000  0.0000  0.0000  0.0000  0.0000  0.0000  0.5200  0.4800  0.5072  0.4928  0.0000  0.0000  0.0000  0.0000  0.0000  0.0000  0.0000  0.0000  0.0000  0.0000  0.0000  0.0000  0.0000  0.0000  0.0000  0.3500  0.3100  0.0000  0.0000  0.0000  0.0000  0.0000  0.0000  0.0000  0.0000  0.0000  0.0000  0.0000  0.0000  0.0000  0.0000  0.0000  0.0000  0.0000  0.0000  0.0000  0.0000  0.0000  0.0000  0.0000  0.0000  0.0000  0.0000  0.0000  0.0000  0.0000  0.0000  0.0000  0.0000  0.0000  0.0000  0.0000  0.0000  0.0000  0.0000  0.0000  0.0000  0.0000  0.0000  0.0000  0.0000  0.0000  0.0000  0.0000  0.0000  0.0000  0.0000  0.0000  0.0000  0.0000  0.0000  0.0000  0.0000  0.0000  0.0000  0.0000  0.0000  0.0000  0.0000  0.0000  0.0000  0.0000  0.0000  0.0000  0.0000  0.0000  0.3400  0.0000  0.0000  0.0000  0.0000  0.0000  0.0000  0.0000  0.0000  0.0000  0.0000  0.0000  0.0000  0.0000  0.3200  0.6800  0.3342  0.6658
     1    82  0.3400  0.6600  0.6000  0.4000  0.5512  0.4488  0.0000  0.0000  1.0000  0.0000  0.0000  1.0000  0.0000  1.0000  0.0000  0.0000  0.0000  0.0000  0.1900  0.0000  0.0000  0.0000  0.0000  0.8100  0.0000  0.6600  0.3400  0.6922  0.3078  0.0000  0.0000  0.0000  0.0000  0.0000  0.0000  0.0000  0.0000  0.4200  0.0000  0.0000  0.0000  0.2600  0.0000  0.0000  0.0000  0.3200  0.0000  0.0000  0.0000  0.1600  0.8400  0.3464  0.6536  0.0000  0.0000  0.0000  0.0000  0.0000  0.0000  0.0000  0.0000  0.0000  0.2500  0.0000  0.0000  0.0000  0.0000  0.0000  0.0000  0.0000  0.0000  0.0000  0.0000  0.0000  0.0000  0.1000  0.6500  0.0000  0.4400  0.5600  0.4950  0.5050  0.0000  0.0000  0.0000  0.0000  0.0000  0.0000  0.0000  0.0000  0.0000  0.0000  0.0000  0.0000  0.0000  0.0000  0.0000  0.0000  0.6500  0.0000  0.0000  0.0000  0.0000  0.0000  0.0000  0.0000  0.0000  0.0000  0.0000  0.0000  0.0000  0.0000  0.0000  0.0000  0.3500  0.0000  0.0000  0.0000  0.0000  0.0000  0.0000  0.0000  0.0000  0.0000  0.0000  0.0000  0.0000  0.0000  0.0000  0.0000  0.0000  0.0000  0.6200  0.3800  0.5450  0.4550  0.0000  0.0000  0.0000  0.0000  0.0000  0.0000  0.0000  0.0000  0.0000  0.0000  0.0000  0.0000  0.0000  0.0000  0.0000  0.3200  0.2800  0.0000  0.0000  0.0000  0.0000  0.0000  0.0000  0.0000  0.0000  0.0000  0.0000  0.0000  0.0000  0.0000  0.0000  0.0000  0.0000  0.0000  0.0000  0.0000  0.0000  0.0000  0.0000  0.0000  0.0000  0.0000  0.0000  0.0000  0.0000  0.0000  0.0000  0.0000  0.0000  0.0000  0.0000  0.0000  0.0000  0.0000  0.0000  0.0000  0.0000  0.0000  0.0000  0.0000  0.0000  0.0000  0.0000  0.0000  0.0000  0.0000  0.0000  0.0000  0.0000  0.0000  0.0000  0.0000  0.0000  0.0000  0.0000  0.0000  0.0000  0.0000  0.0000  0.0000  0.0000  0.0000  0.0000  0.0000  0.0000  0.0000  0.4000  0.0000  0.0000  0.0000  0.0000  0.0000  0.0000  0.0000  0.0000  0.0000  0.0000  0.0000  0.0000  0.0000  0.4800  0.5200  0.3408  0.6592
     1    83  0.3500  0.6500  0.5000  0.5000  0.5450  0.4550  0.0000  0.0000  1.0000  0.0000  0.0000  1.0000  0.0000  1.0000  0.0000  0.0000  0.0000  0.0000  0.2500  0.0000  0.0000  0.0000  0.0000  0.7500  0.0000  0.7000  0.3000  0.6250  0.3750  0.0000  0.0000  0.0000  0.0000  0.0000  0.0000  0.0000  0.0000  0.5000  0.0000  0.0000  0.0000  0.1900  0.0000  0.0000  0.0000  0.3100  0.0000  0.0000  0.0000  0.4000  0.6000  0.3822  0.6178  0.0000  0.0000  0.0000  0.0000  0.0000  0.0000  0.0000  0.0000  0.0000  0.2400  0.0000  0.0000  0.0000  0.0000  0.0000  0.0000  0.0000  0.0000  0.0000  0.0000  0.0000  0.0000  0.0300  0.7300  0.0000  0.5600  0.4400  0.5914  0.4086  0.0000  0.0000  0.0000  0.0000  0.0000  0.0000  0.0000  0.0000  0.0000  0.0000  0.0000  0.0000  0.0000  0.0000  0.0000  0.0000  0.6100  0.0000  0.0000  0.0000  0.0000  0.0000  0.0000  0.0000  0.0000  0.0000  0.0000  0.0000  0.0000  0.0000  0.0000  0.0000  0.3900  0.0000  0.0000  0.0000  0.0000  0.0000  0.0000  0.0000  0.0000  0.0000  0.0000  0.0000  0.0000  0.0000  0.0000  0.0000  0.0000  0.0000  0.5000  0.5000  0.5242  0.4758  0.0000  0.0000  0.0000  0.0000  0.0000  0.0000  0.0000  0.0000  0.0000  0.0000  0.0000  0.0000  0.0000  0.0000  0.0000  0.3500  0.2500  0.0000  0.0000  0.0000  0.0000  0.0000  0.0000  0.0000  0.0000  0.0000  0.0000  0.0000  0.0000  0.0000  0.0000  0.0000  0.0000  0.0000  0.0000  0.0000  0.0000  0.0000  0.0000  0.0000  0.0000  0.0000  0.0000  0.0000  0.0000  0.0000  0.0000  0.0000  0.0000  0.0000  0.0000  0.0000  0.0000  0.0000  0.0000  0.0000  0.0000  0.0000  0.0000  0.0000  0.0000  0.0000  0.0000  0.0000  0.0000  0.0000  0.0000  0.0000  0.0000  0.0000  0.0000  0.0000  0.0000  0.0000  0.0000  0.0000  0.0000  0.0000  0.0000  0.0000  0.0000  0.0000  0.0000  0.0000  0.0000  0.0000  0.4000  0.0000  0.0000  0.0000  0.0000  0.0000  0.0000  0.0000  0.0000  0.0000  0.0000  0.0000  0.0000  0.0000  0.3600  0.6400  0.3450  0.6550
     1    84  0.3200  0.6800  0.4400  0.5600  0.5648  0.4352  0.0000  0.0000  1.0000  0.0000  0.0000  1.0000  0.0000  1.0000  0.0000  0.0000  0.0000  0.0000  0.2600  0.0000  0.0000  0.0000  0.0000  0.7400  0.0000  0.6800  0.3200  0.6152  0.3848  0.0000  0.0000  0.0000  0.0000  0.0000  0.0000  0.0000  0.0000  0.5000  0.0000  0.0000  0.0000  0.2200  0.0000  0.0000  0.0000  0.2800  0.0000  0.0000  0.0000  0.3600  0.6400  0.3768  0.6232  0.0000  0.0000  0.0000  0.0000  0.0000  0.0000  0.0000  0.0000  0.0000  0.2700  0.0000  0.0000  0.0000  0.0000  0.0000  0.0000  0.0000  0.0000  0.0000  0.0000  0.0000  0.0000  0.0000  0.7300  0.0000  0.6600  0.3400  0.6058  0.3942  0.0000  0.0000  0.0000  0.0000  0.0000  0.0000  0.0000  0.0000  0.0000  0.0000  0.0000  0.0000  0.0000  0.0000  0.0000  0.0000  0.6200  0.0000  0.0000  0.0000  0.0000  0.0000  0.0000  0.0000  0.0000  0.0000  0.0000  0.0000  0.0000  0.0000  0.0000  0.0000  0.3800  0.0000  0.0000  0.0000  0.0000  0.0000  0.0000  0.0000  0.0000  0.0000  0.0000  0.0000  0.0000  0.0000  0.0000  0.0000  0.0000  0.0000  0.4800  0.5200  0.5288  0.4712  0.0000  0.0000  0.0000  0.0000  0.0000  0.0000  0.0000  0.0000  0.0000  0.0000  0.0000  0.0000  0.0000  0.0000  0.0000  0.3700  0.2200  0.0000  0.0000  0.0000  0.0000  0.0000  0.0000  0.0000  0.0000  0.0000  0.0000  0.0000  0.0000  0.0000  0.0000  0.0000  0.0000  0.0000  0.0000  0.0000  0.0000  0.0000  0.0000  0.0000  0.0000  0.0000  0.0000  0.0000  0.0000  0.0000  0.0000  0.0000  0.0000  0.0000  0.0000  0.0000  0.0000  0.0000  0.0000  0.0000  0.0000  0.0000  0.0000  0.0000  0.0000  0.0000  0.0000  0.0000  0.0000  0.0000  0.0000  0.0000  0.0000  0.0000  0.0000  0.0000  0.0000  0.0000  0.0000  0.0000  0.0000  0.0000  0.0000  0.0000  0.0000  0.0000  0.0000  0.0000  0.0000  0.0000  0.4100  0.0000  0.0000  0.0000  0.0000  0.0000  0.0000  0.0000  0.0000  0.0000  0.0000  0.0000  0.0000  0.0000  0.3800  0.6200  0.3534  0.6466
     1    85  0.2500  0.7500  0.7000  0.3000  0.6250  0.3750  0.0000  0.0000  1.0000  0.0000  0.0000  1.0000  0.0000  1.0000  0.0000  0.0000  0.0000  0.0000  0.2800  0.0000  0.0000  0.0000  0.0000  0.7200  0.0000  0.6000  0.4000  0.5968  0.4032  0.0000  0.0000  0.0000  0.0000  0.0000  0.0000  0.0000  0.0000  0.5600  0.0000  0.0000  0.0000  0.1500  0.0000  0.0000  0.0000  0.2900  0.0000  0.0000  0.0000  0.4400  0.5600  0.4202  0.5798  0.0000  0.0000  0.0000  0.0000  0.0000  0.0000  0.0000  0.0000  0.0000  0.3100  0.0000  0.0000  0.0000  0.0000  0.0000  0.0000  0.0000  0.0000  0.0000  0.0000  0.0000  0.0000  0.0000  0.6900  0.0000  0.5800  0.4200  0.5722  0.4278  0.0000  0.0000  0.0000  0.0000  0.0000  0.0000  0.0000  0.0000  0.0000  0.0000  0.0000  0.0000  0.0000  0.0000  0.0000  0.0000  0.6200  0.0000  0.0000  0.0000  0.0000  0.0000  0.0000  0.0000  0.0000  0.0000  0.0000  0.0000  0.0000  0.0000  0.0000  0.0000  0.3800  0.0000  0.0000  0.0000  0.0000  0.0000  0.0000  0.0000  0.0000  0.0000  0.0000  0.0000  0.0000  0.0000  0.0000  0.0000  0.0000  0.0000  0.5200  0.4800  0.5288  0.4712  0.0000  0.0000  0.0000  0.0000  0.0000  0.0000  0.0000  0.0000  0.0000  0.0000  0.0000  0.0000  0.0000  0.0000  0.0000  0.4900  0.1700  0.0000  0.0000  0.0000  0.0000  0.0000  0.0000  0.0000  0.0000  0.0000  0.0000  0.0000  0.0000  0.0000  0.0000  0.0000  0.0000  0.0000  0.0000  0.0000  0.0000  0.0000  0.0000  0.0000  0.0000  0.0000  0.0000  0.0000  0.0000  0.0000  0.0000  0.0000  0.0000  0.0000  0.0000  0.0000  0.0000  0.0000  0.0000  0.0000  0.0000  0.0000  0.0000  0.0000  0.0000  0.0000  0.0000  0.0000  0.0000  0.0000  0.0000  0.0000  0.0000  0.0000  0.0000  0.0000  0.0000  0.0000  0.0000  0.0000  0.0000  0.0000  0.0000  0.0000  0.0000  0.0000  0.0000  0.0000  0.0000  0.0000  0.3400  0.0000  0.0000  0.0000  0.0000  0.0000  0.0000  0.0000  0.0000  0.0000  0.0000  0.0000  0.0000  0.0000  0.3000  0.7000  0.3846  0.6154
     1    86  0.2100  0.7900  0.6600  0.3400  0.6682  0.3318  0.0000  0.0000  1.0000  0.0000  0.0000  1.0000  0.0000  1.0000  0.0000  0.0000  0.0000  0.0000  0.3000  0.0000  0.0000  0.0000  0.0000  0.7000  0.0000  0.5200  0.4800  0.5800  0.4200  0.0000  0.0000  0.0000  0.0000  0.0000  0.0000  0.0000  0.0000  0.6300  0.0000  0.0000  0.0000  0.1200  0.0000  0.0000  0.0000  0.2500  0.0000  0.0000  0.0000  0.5400  0.4600  0.4738  0.5262  0.0000  0.0000  0.0000  0.0000  0.0000  0.0000  0.0000  0.0000  0.0000  0.3900  0.0000  0.0000  0.0000  0.0000  0.0000  0.0000  0.0000  0.0000  0.0000  0.0000  0.0000  0.0000  0.0000  0.6100  0.0000  0.5400  0.4600  0.5242  0.4758  0.0000  0.0000  0.0000  0.0000  0.0000  0.0000  0.0000  0.0000  0.0000  0.0000  0.0000  0.0000  0.0000  0.0000  0.0000  0.0000  0.6400  0.0000  0.0000  0.0000  0.0000  0.0000  0.0000  0.0000  0.0000  0.0000  0.0000  0.0000  0.0000  0.0000  0.0000  0.0000  0.3600  0.0000  0.0000  0.0000  0.0000  0.0000  0.0000  0.0000  0.0000  0.0000  0.0000  0.0000  0.0000  0.0000  0.0000  0.0000  0.0000  0.0000  0.5200  0.4800  0.5392  0.4608  0.0000  0.0000  0.0000  0.0000  0.0000  0.0000  0.0000  0.0000  0.0000  0.0000  0.0000  0.0000  0.0000  0.0000  0.0000  0.4800  0.1600  0.0000  0.0000  0.0000  0.0000  0.0000  0.0000  0.0000  0.0000  0.0000  0.0000  0.0000  0.0000  0.0000  0.0000  0.0000  0.0000  0.0000  0.0000  0.0000  0.0000  0.0000  0.0000  0.0000  0.0000  0.0000  0.0000  0.0000  0.0000  0.0000  0.0000  0.0000  0.0000  0.0000  0.0000  0.0000  0.0000  0.0000  0.0000  0.0000  0.0000  0.0000  0.0000  0.0000  0.0000  0.0000  0.0000  0.0000  0.0000  0.0000  0.0000  0.0000  0.0000  0.0000  0.0000  0.0000  0.0000  0.0000  0.0000  0.0000  0.0000  0.0000  0.0000  0.0000  0.0000  0.0000  0.0000  0.0000  0.0000  0.0000  0.3600  0.0000  0.0000  0.0000  0.0000  0.0000  0.0000  0.0000  0.0000  0.0000  0.0000  0.0000  0.0000  0.0000  0.3400  0.6600  0.3856  0.6144
     1    87  0.2100  0.7900  0.7000  0.3000  0.6682  0.3318  0.0000  0.0000  1.0000  0.0000  0.0000  1.0000  0.0000  1.0000  0.0000  0.0000  0.0000  0.0000  0.3000  0.0000  0.0000  0.0000  0.0000  0.7000  0.0000  0.6400  0.3600  0.5800  0.4200  0.0000  0.0000  0.0000  0.0000  0.0000  0.0000  0.0000  0.0000  0.6300  0.0000  0.0000  0.0000  0.1100  0.0000  0.0000  0.0000  0.2600  0.0000  0.0000  0.0000  0.4000  0.6000  0.4766  0.5234  0.0000  0.0000  0.0000  0.0000  0.0000  0.0000  0.0000  0.0000  0.0000  0.4000  0.0000  0.0000  0.0000  0.0000  0.0000  0.0000  0.0000  0.0000  0.0000  0.0000  0.0000  0.0000  0.0000  0.6000  0.0000  0.5200  0.4800  0.5200  0.4800  0.0000  0.0000  0.0000  0.0000  0.0000  0.0000  0.0000  0.0000  0.0000  0.0000  0.0000  0.0000  0.0000  0.0000  0.0000  0.0000  0.5200  0.0000  0.0000  0.0000  0.0000  0.0000  0.0000  0.0000  0.0000  0.0000  0.0000  0.0000  0.0000  0.0000  0.0000  0.0000  0.4800  0.0000  0.0000  0.0000  0.0000  0.0000  0.0000  0.0000  0.0000  0.0000  0.0000  0.0000  0.0000  0.0000  0.0000  0.0000  0.0000  0.0000  0.5600  0.4400  0.5008  0.4992  0.0000  0.0000  0.0000  0.0000  0.0000  0.0000  0.0000  0.0000  0.0000  0.0000  0.0000  0.0000  0.0000  0.0000  0.0000  0.5100  0.1100  0.0000  0.0000  0.0000  0.0000  0.0000  0.0000  0.0000  0.0000  0.0000  0.0000  0.0000  0.0000  0.0000  0.0000  0.0000  0.0000  0.0000  0.0000  0.0000  0.0000  0.0000  0.0000  0.0000  0.0000  0.0000  0.0000  0.0000  0.0000  0.0000  0.0000  0.0000  0.0000  0.0000  0.0000  0.0000  0.0000  0.0000  0.0000  0.0000  0.0000  0.0000  0.0000  0.0000  0.0000  0.0000  0.0000  0.0000  0.0000  0.0000  0.0000  0.0000  0.0000  0.0000  0.0000  0.0000  0.0000  0.0000  0.0000  0.0000  0.0000  0.0000  0.0000  0.0000  0.0000  0.0000  0.0000  0.0000  0.0000  0.0000  0.3800  0.0000  0.0000  0.0000  0.0000  0.0000  0.0000  0.0000  0.0000  0.0000  0.0000  0.0000  0.0000  0.0000  0.3600  0.6400  0.4166  0.5834
     1    88  0.2400  0.7600  0.6000  0.4000  0.6352  0.3648  0.0000  0.0000  1.0000  0.0000  0.0000  1.0000  0.0000  1.0000  0.0000  0.0000  0.0000  0.0000  0.2900  0.0000  0.0000  0.0000  0.0000  0.7100  0.0000  0.6200  0.3800  0.5882  0.4118  0.0000  0.0000  0.0000  0.0000  0.0000  0.0000  0.0000  0.0000  0.6600  0.0000  0.0000  0.0000  0.1000  0.0000  0.0000  0.0000  0.2400  0.0000  0.0000  0.0000  0.5200  0.4800  0.5032  0.4968  0.0000  0.0000  0.0000  0.0000  0.0000  0.0000  0.0000  0.0000  0.0000  0.3900  0.0000  0.0000  0.0000  0.0000  0.0000  0.0000  0.0000  0.0000  0.0000  0.0000  0.0000  0.0000  0.0000  0.6100  0.0000  0.4600  0.5400  0.5242  0.4758  0.0000  0.0000  0.0000  0.0000  0.0000  0.0000  0.0000  0.0000  0.0000  0.0000  0.0000  0.0000  0.0000  0.0000  0.0000  0.0000  0.4800  0.0000  0.0000  0.0000  0.0000  0.0000  0.0000  0.0000  0.0000  0.0000  0.0000  0.0000  0.0000  0.0000  0.0000  0.0000  0.5200  0.0000  0.0000  0.0000  0.0000  0.0000  0.0000  0.0000  0.0000  0.0000  0.0000  0.0000  0.0000  0.0000  0.0000  0.0000  0.0000  0.0000  0.5600  0.4400  0.5008  0.4992  0.0000  0.0000  0.0000  0.0000  0.0000  0.0000  0.0000  0.0000  0.0000  0.0000  0.0000  0.0000  0.0000  0.0000  0.0000  0.5000  0.1200  0.0000  0.0000  0.0000  0.0000  0.0000  0.0000  0.0000  0.0000  0.0000  0.0000  0.0000  0.0000  0.0000  0.0000  0.0000  0.0000  0.0000  0.0000  0.0000  0.0000  0.0000  0.0000  0.0000  0.0000  0.0000  0.0000  0.0000  0.0000  0.0000  0.0000  0.0000  0.0000  0.0000  0.0000  0.0000  0.0000  0.0000  0.0000  0.0000  0.0000  0.0000  0.0000  0.0000  0.0000  0.0000  0.0000  0.0000  0.0000  0.0000  0.0000  0.0000  0.0000  0.0000  0.0000  0.0000  0.0000  0.0000  0.0000  0.0000  0.0000  0.0000  0.0000  0.0000  0.0000  0.0000  0.0000  0.0000  0.0000  0.0000  0.3800  0.0000  0.0000  0.0000  0.0000  0.0000  0.0000  0.0000  0.0000  0.0000  0.0000  0.0000  0.0000  0.0000  0.4200  0.5800  0.4088  0.5912
     1    89  0.2500  0.7500  0.6200  0.3800  0.6250  0.3750  0.0000  0.0000  1.0000  0.0000  0.0000  1.0000  0.0000  1.0000  0.0000  0.0000  0.0000  0.0000  0.3100  0.0000  0.0000  0.0000  0.0000  0.6900  0.0000  0.5400  0.4600  0.5722  0.4278  0.0000  0.0000  0.0000  0.0000  0.0000  0.0000  0.0000  0.0000  0.6900  0.0000  0.0000  0.0000  0.0900  0.0000  0.0000  0.0000  0.2200  0.0000  0.0000  0.0000  0.5200  0.4800  0.5326  0.4674  0.0000  0.0000  0.0000  0.0000  0.0000  0.0000  0.0000  0.0000  0.0000  0.4100  0.0000  0.0000  0.0000  0.0000  0.0000  0.0000  0.0000  0.0000  0.0000  0.0000  0.0000  0.0000  0.0000  0.5900  0.0000  0.5400  0.4600  0.5162  0.4838  0.0000  0.0000  0.0000  0.0000  0.0000  0.0000  0.0000  0.0000  0.0000  0.0000  0.0000  0.0000  0.0000  0.0000  0.0000  0.0000  0.3800  0.0000  0.0000  0.0000  0.0000  0.0000  0.0000  0.0000  0.0000  0.0000  0.0000  0.0000  0.0000  0.0000  0.0000  0.0000  0.6200  0.0000  0.0000  0.0000  0.0000  0.0000  0.0000  0.0000  0.0000  0.0000  0.0000  0.0000  0.0000  0.0000  0.0000  0.0000  0.0000  0.0000  0.5600  0.4400  0.5288  0.4712  0.0000  0.0000  0.0000  0.0000  0.0000  0.0000  0.0000  0.0000  0.0000  0.0000  0.0000  0.0000  0.0000  0.0000  0.0000  0.5800  0.0700  0.0000  0.0000  0.0000  0.0000  0.0000  0.0000  0.0000  0.0000  0.0000  0.0000  0.0000  0.0000  0.0000  0.0000  0.0000  0.0000  0.0000  0.0000  0.0000  0.0000  0.0000  0.0000  0.0000  0.0000  0.0000  0.0000  0.0000  0.0000  0.0000  0.0000  0.0000  0.0000  0.0000  0.0000  0.0000  0.0000  0.0000  0.0000  0.0000  0.0000  0.0000  0.0000  0.0000  0.0000  0.0000  0.0000  0.0000  0.0000  0.0000  0.0000  0.0000  0.0000  0.0000  0.0000  0.0000  0.0000  0.0000  0.0000  0.0000  0.0000  0.0000  0.0000  0.0000  0.0000  0.0000  0.0000  0.0000  0.0000  0.0000  0.3500  0.0000  0.0000  0.0000  0.0000  0.0000  0.0000  0.0000  0.0000  0.0000  0.0000  0.0000  0.0000  0.0000  0.4400  0.5600  0.4638  0.5362
     1    90  0.2800  0.7200  0.6400  0.3600  0.5968  0.4032  0.0000  0.0000  1.0000  0.0000  0.0000  1.0000  0.0000  1.0000  0.0000  0.0000  0.0000  0.0000  0.3400  0.0000  0.0000  0.0000  0.0000  0.6600  0.0000  0.5200  0.4800  0.5512  0.4488  0.0000  0.0000  0.0000  0.0000  0.0000  0.0000  0.0000  0.0000  0.6900  0.0000  0.0000  0.0000  0.0600  0.0000  0.0000  0.0000  0.2500  0.0000  0.0000  0.0000  0.4400  0.5600  0.5422  0.4578  0.0000  0.0000  0.0000  0.0000  0.0000  0.0000  0.0000  0.0000  0.0000  0.3900  0.0000  0.0000  0.0000  0.0000  0.0000  0.0000  0.0000  0.0000  0.0000  0.0000  0.0000  0.0000  0.0000  0.6100  0.0000  0.5000  0.5000  0.5242  0.4758  0.0000  0.0000  0.0000  0.0000  0.0000  0.0000  0.0000  0.0000  0.0000  0.0000  0.0000  0.0000  0.0000  0.0000  0.0000  0.0000  0.3900  0.0000  0.0000  0.0000  0.0000  0.0000  0.0000  0.0000  0.0000  0.0000  0.0000  0.0000  0.0000  0.0000  0.0000  0.0000  0.6100  0.0000  0.0000  0.0000  0.0000  0.0000  0.0000  0.0000  0.0000  0.0000  0.0000  0.0000  0.0000  0.0000  0.0000  0.0000  0.0000  0.0000  0.3800  0.6200  0.5242  0.4758  0.0000  0.0000  0.0000  0.0000  0.0000  0.0000  0.0000  0.0000  0.0000  0.0000  0.0000  0.0000  0.0000  0.0000  0.0000  0.5500  0.0800  0.0000  0.0000  0.0000  0.0000  0.0000  0.0000  0.0000  0.0000  0.0000  0.0000  0.0000  0.0000  0.0000  0.0000  0.0000  0.0000  0.0000  0.0000  0.0000  0.0000  0.0000  0.0000  0.0000  0.0000  0.0000  0.0000  0.0000  0.0000  0.0000  0.0000  0.0000  0.0000  0.0000  0.0000  0.0000  0.0000  0.0000  0.0000  0.0000  0.0000  0.0000  0.0000  0.0000  0.0000  0.0000  0.0000  0.0000  0.0000  0.0000  0.0000  0.0000  0.0000  0.0000  0.0000  0.0000  0.0000  0.0000  0.0000  0.0000  0.0000  0.0000  0.0000  0.0000  0.0000  0.0000  0.0000  0.0000  0.0000  0.0000  0.3700  0.0000  0.0000  0.0000  0.0000  0.0000  0.0000  0.0000  0.0000  0.0000  0.0000  0.0000  0.0000  0.0000  0.3800  0.6200  0.4458  0.5542
     1    91  0.2800  0.7200  0.6000  0.4000  0.5968  0.4032  0.0000  0.0000  1.0000  0.0000  0.0000  1.0000  0.0000  1.0000  0.0000  0.0000  0.0000  0.0000  0.3600  0.0000  0.0000  0.0000  0.0000  0.6400  0.0000  0.5600  0.4400  0.5392  0.4608  0.0000  0.0000  0.0000  0.0000  0.0000  0.0000  0.0000  0.0000  0.5900  0.0000  0.0000  0.0000  0.1100  0.0000  0.0000  0.0000  0.3000  0.0000  0.0000  0.0000  0.4000  0.6000  0.4502  0.5498  0.0000  0.0000  0.0000  0.0000  0.0000  0.0000  0.0000  0.0000  0.0000  0.3600  0.0000  0.0000  0.0000  0.0000  0.0000  0.0000  0.0000  0.0000  0.0000  0.0000  0.0000  0.0000  0.0000  0.6400  0.0000  0.5600  0.4400  0.5392  0.4608  0.0000  0.0000  0.0000  0.0000  0.0000  0.0000  0.0000  0.0000  0.0000  0.0000  0.0000  0.0000  0.0000  0.0000  0.0000  0.0000  0.4200  0.0000  0.0000  0.0000  0.0000  0.0000  0.0000  0.0000  0.0000  0.0000  0.0000  0.0000  0.0000  0.0000  0.0000  0.0000  0.5800  0.0000  0.0000  0.0000  0.0000  0.0000  0.0000  0.0000  0.0000  0.0000  0.0000  0.0000  0.0000  0.0000  0.0000  0.0000  0.0000  0.0000  0.5200  0.4800  0.5128  0.4872  0.0000  0.0000  0.0000  0.0000  0.0000  0.0000  0.0000  0.0000  0.0000  0.0000  0.0000  0.0000  0.0000  0.0000  0.0000  0.5200  0.1500  0.0000  0.0000  0.0000  0.0000  0.0000  0.0000  0.0000  0.0000  0.0000  0.0000  0.0000  0.0000  0.0000  0.0000  0.0000  0.0000  0.0000  0.0000  0.0000  0.0000  0.0000  0.0000  0.0000  0.0000  0.0000  0.0000  0.0000  0.0000  0.0000  0.0000  0.0000  0.0000  0.0000  0.0000  0.0000  0.0000  0.0000  0.0000  0.0000  0.0000  0.0000  0.0000  0.0000  0.0000  0.0000  0.0000  0.0000  0.0000  0.0000  0.0000  0.0000  0.0000  0.0000  0.0000  0.0000  0.0000  0.0000  0.0000  0.0000  0.0000  0.0000  0.0000  0.0000  0.0000  0.0000  0.0000  0.0000  0.0000  0.0000  0.3300  0.0000  0.0000  0.0000  0.0000  0.0000  0.0000  0.0000  0.0000  0.0000  0.0000  0.0000  0.0000  0.0000  0.3400  0.6600  0.4018  0.5982
     1    92  0.3500  0.6500  0.5000  0.5000  0.5450  0.4550  0.0000  0.0000  1.0000  0.0000  0.0000  1.0000  0.0000  1.0000  0.0000  0.0000  0.0000  0.0000  0.3400  0.0000  0.0000  0.0000  0.0000  0.6600  0.0000  0.4400  0.5600  0.5512  0.4488  0.0000  0.0000  0.0000  0.0000  0.0000  0.0000  0.0000  0.0000  0.5400  0.0000  0.0000  0.0000  0.1800  0.0000  0.0000  0.0000  0.2800  0.0000  0.0000  0.0000  0.3600  0.6400  0.4024  0.5976  0.0000  0.0000  0.0000  0.0000  0.0000  0.0000  0.0000  0.0000  0.0000  0.3100  0.0000  0.0000  0.0000  0.0000  0.0000  0.0000  0.0000  0.0000  0.0000  0.0000  0.0000  0.0000  0.0000  0.6900  0.0000  0.5400  0.4600  0.5722  0.4278  0.0000  0.0000  0.0000  0.0000  0.0000  0.0000  0.0000  0.0000  0.0000  0.0000  0.0000  0.0000  0.0000  0.0000  0.0000  0.0000  0.3700  0.0000  0.0000  0.0000  0.0000  0.0000  0.0000  0.0000  0.0000  0.0000  0.0000  0.0000  0.0000  0.0000  0.0000  0.0000  0.6300  0.0000  0.0000  0.0000  0.0000  0.0000  0.0000  0.0000  0.0000  0.0000  0.0000  0.0000  0.0000  0.0000  0.0000  0.0000  0.0000  0.0000  0.7000  0.3000  0.5338  0.4662  0.0000  0.0000  0.0000  0.0000  0.0000  0.0000  0.0000  0.0000  0.0000  0.0000  0.0000  0.0000  0.0000  0.0000  0.0000  0.3900  0.1600  0.0000  0.0000  0.0000  0.0000  0.0000  0.0000  0.0000  0.0000  0.0000  0.0000  0.0000  0.0000  0.0000  0.0000  0.0000  0.0000  0.0000  0.0000  0.0000  0.0000  0.0000  0.0000  0.0000  0.0000  0.0000  0.0000  0.0000  0.0000  0.0000  0.0000  0.0000  0.0000  0.0000  0.0000  0.0000  0.0000  0.0000  0.0000  0.0000  0.0000  0.0000  0.0000  0.0000  0.0000  0.0000  0.0000  0.0000  0.0000  0.0000  0.0000  0.0000  0.0000  0.0000  0.0000  0.0000  0.0000  0.0000  0.0000  0.0000  0.0000  0.0000  0.0000  0.0000  0.0000  0.0000  0.0000  0.0000  0.0000  0.0000  0.4500  0.0000  0.0000  0.0000  0.0000  0.0000  0.0000  0.0000  0.0000  0.0000  0.0000  0.0000  0.0000  0.0000  0.3400  0.6600  0.3802  0.6198
     1    93  0.4400  0.5600  0.4000  0.6000  0.5072  0.4928  0.0000  0.0000  1.0000  0.0000  0.0000  1.0000  0.0000  1.0000  0.0000  0.0000  0.0000  0.0000  0.3600  0.0000  0.0000  0.0000  0.0000  0.6400  0.0000  0.5200  0.4800  0.5392  0.4608  0.0000  0.0000  0.0000  0.0000  0.0000  0.0000  0.0000  0.0000  0.5000  0.0000  0.0000  0.0000  0.2300  0.0000  0.0000  0.0000  0.2700  0.0000  0.0000  0.0000  0.4000  0.6000  0.3758  0.6242  0.0000  0.0000  0.0000  0.0000  0.0000  0.0000  0.0000  0.0000  0.0000  0.2900  0.0000  0.0000  0.0000  0.0000  0.0000  0.0000  0.0000  0.0000  0.0000  0.0000  0.0000  0.0000  0.0000  0.7100  0.0000  0.5800  0.4200  0.5882  0.4118  0.0000  0.0000  0.0000  0.0000  0.0000  0.0000  0.0000  0.0000  0.0000  0.0000  0.0000  0.0000  0.0000  0.0000  0.0000  0.0000  0.3500  0.0000  0.0000  0.0000  0.0000  0.0000  0.0000  0.0000  0.0000  0.0000  0.0000  0.0000  0.0000  0.0000  0.0000  0.0000  0.6500  0.0000  0.0000  0.0000  0.0000  0.0000  0.0000  0.0000  0.0000  0.0000  0.0000  0.0000  0.0000  0.0000  0.0000  0.0000  0.0000  0.0000  0.5400  0.4600  0.5450  0.4550  0.0000  0.0000  0.0000  0.0000  0.0000  0.0000  0.0000  0.0000  0.0000  0.0000  0.0000  0.0000  0.0000  0.0000  0.0000  0.3600  0.1600  0.0000  0.0000  0.0000  0.0000  0.0000  0.0000  0.0000  0.0000  0.0000  0.0000  0.0000  0.0000  0.0000  0.0000  0.0000  0.0000  0.0000  0.0000  0.0000  0.0000  0.0000  0.0000  0.0000  0.0000  0.0000  0.0000  0.0000  0.0000  0.0000  0.0000  0.0000  0.0000  0.0000  0.0000  0.0000  0.0000  0.0000  0.0000  0.0000  0.0000  0.0000  0.0000  0.0000  0.0000  0.0000  0.0000  0.0000  0.0000  0.0000  0.0000  0.0000  0.0000  0.0000  0.0000  0.0000  0.0000  0.0000  0.0000  0.0000  0.0000  0.0000  0.0000  0.0000  0.0000  0.0000  0.0000  0.0000  0.0000  0.0000  0.4800  0.0000  0.0000  0.0000  0.0000  0.0000  0.0000  0.0000  0.0000  0.0000  0.0000  0.0000  0.0000  0.0000  0.3200  0.6800  0.3856  0.6144
     1    94  0.3600  0.6400  0.4400  0.5600  0.5392  0.4608  0.0000  0.0000  1.0000  0.0000  0.0000  1.0000  0.0000  1.0000  0.0000  0.0000  0.0000  0.0000  0.3500  0.0000  0.0000  0.0000  0.0000  0.6500  0.0000  0.5800  0.4200  0.5450  0.4550  0.0000  0.0000  0.0000  0.0000  0.0000  0.0000  0.0000  0.0000  0.5000  0.0000  0.0000  0.0000  0.2700  0.0000  0.0000  0.0000  0.2300  0.0000  0.0000  0.0000  0.4400  0.5600  0.3758  0.6242  0.0000  0.0000  0.0000  0.0000  0.0000  0.0000  0.0000  0.0000  0.0000  0.2900  0.0000  0.0000  0.0000  0.0000  0.0000  0.0000  0.0000  0.0000  0.0000  0.0000  0.0000  0.0000  0.0000  0.7100  0.0000  0.6200  0.3800  0.5882  0.4118  0.0000  0.0000  0.0000  0.0000  0.0000  0.0000  0.0000  0.0000  0.0000  0.0000  0.0000  0.0000  0.0000  0.0000  0.0000  0.0000  0.3700  0.0000  0.0000  0.0000  0.0000  0.0000  0.0000  0.0000  0.0000  0.0000  0.0000  0.0000  0.0000  0.0000  0.0000  0.0000  0.6300  0.0000  0.0000  0.0000  0.0000  0.0000  0.0000  0.0000  0.0000  0.0000  0.0000  0.0000  0.0000  0.0000  0.0000  0.0000  0.0000  0.0000  0.5800  0.4200  0.5338  0.4662  0.0000  0.0000  0.0000  0.0000  0.0000  0.0000  0.0000  0.0000  0.0000  0.0000  0.0000  0.0000  0.0000  0.0000  0.0000  0.3100  0.1900  0.0000  0.0000  0.0000  0.0000  0.0000  0.0000  0.0000  0.0000  0.0000  0.0000  0.0000  0.0000  0.0000  0.0000  0.0000  0.0000  0.0000  0.0000  0.0000  0.0000  0.0000  0.0000  0.0000  0.0000  0.0000  0.0000  0.0000  0.0000  0.0000  0.0000  0.0000  0.0000  0.0000  0.0000  0.0000  0.0000  0.0000  0.0000  0.0000  0.0000  0.0000  0.0000  0.0000  0.0000  0.0000  0.0000  0.0000  0.0000  0.0000  0.0000  0.0000  0.0000  0.0000  0.0000  0.0000  0.0000  0.0000  0.0000  0.0000  0.0000  0.0000  0.0000  0.0000  0.0000  0.0000  0.0000  0.0000  0.0000  0.0000  0.5000  0.0000  0.0000  0.0000  0.0000  0.0000  0.0000  0.0000  0.0000  0.0000  0.0000  0.0000  0.0000  0.0000  0.3400  0.6600  0.3822  0.6178
     1    95  0.3500  0.6500  0.6200  0.3800  0.5450  0.4550  0.0000  0.0000  1.0000  0.0000  0.0000  1.0000  0.0000  1.0000  0.0000  0.0000  0.0000  0.0000  0.4100  0.0000  0.0000  0.0000  0.0000  0.5900  0.0000  0.4200  0.5800  0.5162  0.4838  0.0000  0.0000  0.0000  0.0000  0.0000  0.0000  0.0000  0.0000  0.4600  0.0000  0.0000  0.0000  0.3000  0.0000  0.0000  0.0000  0.2400  0.0000  0.0000  0.0000  0.4400  0.5600  0.3592  0.6408  0.0000  0.0000  0.0000  0.0000  0.0000  0.0000  0.0000  0.0000  0.0000  0.3200  0.0000  0.0000  0.0000  0.0000  0.0000  0.0000  0.0000  0.0000  0.0000  0.0000  0.0000  0.0000  0.0000  0.6800  0.0000  0.5600  0.4400  0.5648  0.4352  0.0000  0.0000  0.0000  0.0000  0.0000  0.0000  0.0000  0.0000  0.0000  0.0000  0.0000  0.0000  0.0000  0.0000  0.0000  0.0000  0.3600  0.0000  0.0000  0.0000  0.0000  0.0000  0.0000  0.0000  0.0000  0.0000  0.0000  0.0000  0.0000  0.0000  0.0000  0.0000  0.6400  0.0000  0.0000  0.0000  0.0000  0.0000  0.0000  0.0000  0.0000  0.0000  0.0000  0.0000  0.0000  0.0000  0.0000  0.0000  0.0000  0.0000  0.4800  0.5200  0.5392  0.4608  0.0000  0.0000  0.0000  0.0000  0.0000  0.0000  0.0000  0.0000  0.0000  0.0000  0.0000  0.0000  0.0000  0.0000  0.0000  0.2500  0.2100  0.0000  0.0000  0.0000  0.0000  0.0000  0.0000  0.0000  0.0000  0.0000  0.0000  0.0000  0.0000  0.0000  0.0000  0.0000  0.0000  0.0000  0.0000  0.0000  0.0000  0.0000  0.0000  0.0000  0.0000  0.0000  0.0000  0.0000  0.0000  0.0000  0.0000  0.0000  0.0000  0.0000  0.0000  0.0000  0.0000  0.0000  0.0000  0.0000  0.0000  0.0000  0.0000  0.0000  0.0000  0.0000  0.0000  0.0000  0.0000  0.0000  0.0000  0.0000  0.0000  0.0000  0.0000  0.0000  0.0000  0.0000  0.0000  0.0000  0.0000  0.0000  0.0000  0.0000  0.0000  0.0000  0.0000  0.0000  0.0000  0.0000  0.5400  0.0000  0.0000  0.0000  0.0000  0.0000  0.0000  0.0000  0.0000  0.0000  0.0000  0.0000  0.0000  0.0000  0.3400  0.6600  0.3982  0.6018
     1    96  0.2200  0.7800  0.6400  0.3600  0.6568  0.3432  0.0000  0.0000  1.0000  0.0000  0.0000  1.0000  0.0000  1.0000  0.0000  0.0000  0.0000  0.0000  0.4800  0.0000  0.0000  0.0000  0.0000  0.5200  0.0000  0.5200  0.4800  0.5008  0.4992  0.0000  0.0000  0.0000  0.0000  0.0000  0.0000  0.0000  0.0000  0.5100  0.0000  0.0000  0.0000  0.2500  0.0000  0.0000  0.0000  0.2400  0.0000  0.0000  0.0000  0.4000  0.6000  0.3802  0.6198  0.0000  0.0000  0.0000  0.0000  0.0000  0.0000  0.0000  0.0000  0.0000  0.3500  0.0000  0.0000  0.0000  0.0000  0.0000  0.0000  0.0000  0.0000  0.0000  0.0000  0.0000  0.0000  0.0000  0.6500  0.0000  0.5400  0.4600  0.5450  0.4550  0.0000  0.0000  0.0000  0.0000  0.0000  0.0000  0.0000  0.0000  0.0000  0.0000  0.0000  0.0000  0.0000  0.0000  0.0000  0.0000  0.4100  0.0000  0.0000  0.0000  0.0000  0.0000  0.0000  0.0000  0.0000  0.0000  0.0000  0.0000  0.0000  0.0000  0.0000  0.0000  0.5900  0.0000  0.0000  0.0000  0.0000  0.0000  0.0000  0.0000  0.0000  0.0000  0.0000  0.0000  0.0000  0.0000  0.0000  0.0000  0.0000  0.0000  0.3800  0.6200  0.5162  0.4838  0.0000  0.0000  0.0000  0.0000  0.0000  0.0000  0.0000  0.0000  0.0000  0.0000  0.0000  0.0000  0.0000  0.0000  0.0000  0.2700  0.2300  0.0000  0.0000  0.0000  0.0000  0.0000  0.0000  0.0000  0.0000  0.0000  0.0000  0.0000  0.0000  0.0000  0.0000  0.0000  0.0000  0.0000  0.0000  0.0000  0.0000  0.0000  0.0000  0.0000  0.0000  0.0000  0.0000  0.0000  0.0000  0.0000  0.0000  0.0000  0.0000  0.0000  0.0000  0.0000  0.0000  0.0000  0.0000  0.0000  0.0000  0.0000  0.0000  0.0000  0.0000  0.0000  0.0000  0.0000  0.0000  0.0000  0.0000  0.0000  0.0000  0.0000  0.0000  0.0000  0.0000  0.0000  0.0000  0.0000  0.0000  0.0000  0.0000  0.0000  0.0000  0.0000  0.0000  0.0000  0.0000  0.0000  0.5000  0.0000  0.0000  0.0000  0.0000  0.0000  0.0000  0.0000  0.0000  0.0000  0.0000  0.0000  0.0000  0.0000  0.4000  0.6000  0.3758  0.6242
     1    97  0.2900  0.7100  0.5800  0.4200  0.5882  0.4118  0.0000  0.0000  1.0000  0.0000  0.0000  1.0000  0.0000  1.0000  0.0000  0.0000  0.0000  0.0000  0.4700  0.0000  0.0000  0.0000  0.0000  0.5300  0.0000  0.5400  0.4600  0.5018  0.4982  0.0000  0.0000  0.0000  0.0000  0.0000  0.0000  0.0000  0.0000  0.5800  0.0000  0.0000  0.0000  0.2100  0.0000  0.0000  0.0000  0.2100  0.0000  0.0000  0.0000  0.4800  0.5200  0.4246  0.5754  0.0000  0.0000  0.0000  0.0000  0.0000  0.0000  0.0000  0.0000  0.0000  0.4400  0.0000  0.0000  0.0000  0.0000  0.0000  0.0000  0.0000  0.0000  0.0000  0.0000  0.0000  0.0000  0.0000  0.5600  0.0000  0.5600  0.4400  0.5072  0.4928  0.0000  0.0000  0.0000  0.0000  0.0000  0.0000  0.0000  0.0000  0.0000  0.0000  0.0000  0.0000  0.0000  0.0000  0.0000  0.0000  0.3900  0.0000  0.0000  0.0000  0.0000  0.0000  0.0000  0.0000  0.0000  0.0000  0.0000  0.0000  0.0000  0.0000  0.0000  0.0000  0.6100  0.0000  0.0000  0.0000  0.0000  0.0000  0.0000  0.0000  0.0000  0.0000  0.0000  0.0000  0.0000  0.0000  0.0000  0.0000  0.0000  0.0000  0.5000  0.5000  0.5242  0.4758  0.0000  0.0000  0.0000  0.0000  0.0000  0.0000  0.0000  0.0000  0.0000  0.0000  0.0000  0.0000  0.0000  0.0000  0.0000  0.2700  0.2300  0.0000  0.0000  0.0000  0.0000  0.0000  0.0000  0.0000  0.0000  0.0000  0.0000  0.0000  0.0000  0.0000  0.0000  0.0000  0.0000  0.0000  0.0000  0.0000  0.0000  0.0000  0.0000  0.0000  0.0000  0.0000  0.0000  0.0000  0.0000  0.0000  0.0000  0.0000  0.0000  0.0000  0.0000  0.0000  0.0000  0.0000  0.0000  0.0000  0.0000  0.0000  0.0000  0.0000  0.0000  0.0000  0.0000  0.0000  0.0000  0.0000  0.0000  0.0000  0.0000  0.0000  0.0000  0.0000  0.0000  0.0000  0.0000  0.0000  0.0000  0.0000  0.0000  0.0000  0.0000  0.0000  0.0000  0.0000  0.0000  0.0000  0.5000  0.0000  0.0000  0.0000  0.0000  0.0000  0.0000  0.0000  0.0000  0.0000  0.0000  0.0000  0.0000  0.0000  0.3000  0.7000  0.3758  0.6242
     1    98  0.3200  0.6800  0.4800  0.5200  0.5648  0.4352  0.0000  0.0000  1.0000  0.0000  0.0000  1.0000  0.0000  1.0000  0.0000  0.0000  0.0000  0.0000  0.4800  0.0000  0.0000  0.0000  0.0000  0.5200  0.0000  0.5600  0.4400  0.5008  0.4992  0.0000  0.0000  0.0000  0.0000  0.0000  0.0000  0.0000  0.0000  0.5000  0.0000  0.0000  0.0000  0.2700  0.0000  0.0000  0.0000  0.2300  0.0000  0.0000  0.0000  0.4200  0.5800  0.3758  0.6242  0.0000  0.0000  0.0000  0.0000  0.0000  0.0000  0.0000  0.0000  0.0000  0.4100  0.0000  0.0000  0.0000  0.0000  0.0000  0.0000  0.0000  0.0000  0.0000  0.0000  0.0000  0.0000  0.0000  0.5900  0.0000  0.4600  0.5400  0.5162  0.4838  0.0000  0.0000  0.0000  0.0000  0.0000  0.0000  0.0000  0.0000  0.0000  0.0000  0.0000  0.0000  0.0000  0.0000  0.0000  0.0000  0.4100  0.0000  0.0000  0.0000  0.0000  0.0000  0.0000  0.0000  0.0000  0.0000  0.0000  0.0000  0.0000  0.0000  0.0000  0.0000  0.5900  0.0000  0.0000  0.0000  0.0000  0.0000  0.0000  0.0000  0.0000  0.0000  0.0000  0.0000  0.0000  0.0000  0.0000  0.0000  0.0000  0.0000  0.5800  0.4200  0.5162  0.4838  0.0000  0.0000  0.0000  0.0000  0.0000  0.0000  0.0000  0.0000  0.0000  0.0000  0.0000  0.0000  0.0000  0.0000  0.0000  0.3000  0.2000  0.0000  0.0000  0.0000  0.0000  0.0000  0.0000  0.0000  0.0000  0.0000  0.0000  0.0000  0.0000  0.0000  0.0000  0.0000  0.0000  0.0000  0.0000  0.0000  0.0000  0.0000  0.0000  0.0000  0.0000  0.0000  0.0000  0.0000  0.0000  0.0000  0.0000  0.0000  0.0000  0.0000  0.0000  0.0000  0.0000  0.0000  0.0000  0.0000  0.0000  0.0000  0.0000  0.0000  0.0000  0.0000  0.0000  0.0000  0.0000  0.0000  0.0000  0.0000  0.0000  0.0000  0.0000  0.0000  0.0000  0.0000  0.0000  0.0000  0.0000  0.0000  0.0000  0.0000  0.0000  0.0000  0.0000  0.0000  0.0000  0.0000  0.5000  0.0000  0.0000  0.0000  0.0000  0.0000  0.0000  0.0000  0.0000  0.0000  0.0000  0.0000  0.0000  0.0000  0.4000  0.6000  0.3800  0.6200
     1    99  0.3100  0.6900  0.5800  0.4200  0.5722  0.4278  0.0000  0.0000  1.0000  0.0000  0.0000  1.0000  0.0000  1.0000  0.0000  0.0000  0.0000  0.0000  0.4500  0.0000  0.0000  0.0000  0.0000  0.5500  0.0000  0.5000  0.5000  0.5050  0.4950  0.0000  0.0000  0.0000  0.0000  0.0000  0.0000  0.0000  0.0000  0.5000  0.0000  0.0000  0.0000  0.2700  0.0000  0.0000  0.0000  0.2300  0.0000  0.0000  0.0000  0.4000  0.6000  0.3758  0.6242  0.0000  0.0000  0.0000  0.0000  0.0000  0.0000  0.0000  0.0000  0.0000  0.4600  0.0000  0.0000  0.0000  0.0000  0.0000  0.0000  0.0000  0.0000  0.0000  0.0000  0.0000  0.0000  0.0000  0.5400  0.0000  0.4400  0.5600  0.5032  0.4968  0.0000  0.0000  0.0000  0.0000  0.0000  0.0000  0.0000  0.0000  0.0000  0.0000  0.0000  0.0000  0.0000  0.0000  0.0000  0.0000  0.4700  0.0000  0.0000  0.0000  0.0000  0.0000  0.0000  0.0000  0.0000  0.0000  0.0000  0.0000  0.0000  0.0000  0.0000  0.0000  0.5300  0.0000  0.0000  0.0000  0.0000  0.0000  0.0000  0.0000  0.0000  0.0000  0.0000  0.0000  0.0000  0.0000  0.0000  0.0000  0.0000  0.0000  0.4600  0.5400  0.5018  0.4982  0.0000  0.0000  0.0000  0.0000  0.0000  0.0000  0.0000  0.0000  0.0000  0.0000  0.0000  0.0000  0.0000  0.0000  0.0000  0.2600  0.1600  0.0000  0.0000  0.0000  0.0000  0.0000  0.0000  0.0000  0.0000  0.0000  0.0000  0.0000  0.0000  0.0000  0.0000  0.0000  0.0000  0.0000  0.0000  0.0000  0.0000  0.0000  0.0000  0.0000  0.0000  0.0000  0.0000  0.0000  0.0000  0.0000  0.0000  0.0000  0.0000  0.0000  0.0000  0.0000  0.0000  0.0000  0.0000  0.0000  0.0000  0.0000  0.0000  0.0000  0.0000  0.0000  0.0000  0.0000  0.0000  0.0000  0.0000  0.0000  0.0000  0.0000  0.0000  0.0000  0.0000  0.0000  0.0000  0.0000  0.0000  0.0000  0.0000  0.0000  0.0000  0.0000  0.0000  0.0000  0.0000  0.0000  0.5800  0.0000  0.0000  0.0000  0.0000  0.0000  0.0000  0.0000  0.0000  0.0000  0.0000  0.0000  0.0000  0.0000  0.4200  0.5800  0.4296  0.5704
     1   100  0.3000  0.7000  0.5600  0.4400  0.5800  0.4200  0.0000  0.0000  1.0000  0.0000  0.0000  1.0000  0.0000  1.0000  0.0000  0.0000  0.0000  0.0000  0.3900  0.0000  0.0000  0.0000  0.0000  0.6100  0.0000  0.5000  0.5000  0.5242  0.4758  0.0000  0.0000  0.0000  0.0000  0.0000  0.0000  0.0000  0.0000  0.5600  0.0000  0.0000  0.0000  0.2400  0.0000  0.0000  0.0000  0.2000  0.0000  0.0000  0.0000  0.4000  0.6000  0.4112  0.5888  0.0000  0.0000  0.0000  0.0000  0.0000  0.0000  0.0000  0.0000  0.0000  0.4200  0.0000  0.0000  0.0000  0.0000  0.0000  0.0000  0.0000  0.0000  0.0000  0.0000  0.0000  0.0000  0.0000  0.5800  0.0000  0.4400  0.5600  0.5128  0.4872  0.0000  0.0000  0.0000  0.0000  0.0000  0.0000  0.0000  0.0000  0.0000  0.0000  0.0000  0.0000  0.0000  0.0000  0.0000  0.0000  0.4200  0.0000  0.0000  0.0000  0.0000  0.0000  0.0000  0.0000  0.0000  0.0000  0.0000  0.0000  0.0000  0.0000  0.0000  0.0000  0.5800  0.0000  0.0000  0.0000  0.0000  0.0000  0.0000  0.0000  0.0000  0.0000  0.0000  0.0000  0.0000  0.0000  0.0000  0.0000  0.0000  0.0000  0.5200  0.4800  0.5128  0.4872  0.0000  0.0000  0.0000  0.0000  0.0000  0.0000  0.0000  0.0000  0.0000  0.0000  0.0000  0.0000  0.0000  0.0000  0.0000  0.2400  0.1700  0.0000  0.0000  0.0000  0.0000  0.0000  0.0000  0.0000  0.0000  0.0000  0.0000  0.0000  0.0000  0.0000  0.0000  0.0000  0.0000  0.0000  0.0000  0.0000  0.0000  0.0000  0.0000  0.0000  0.0000  0.0000  0.0000  0.0000  0.0000  0.0000  0.0000  0.0000  0.0000  0.0000  0.0000  0.0000  0.0000  0.0000  0.0000  0.0000  0.0000  0.0000  0.0000  0.0000  0.0000  0.0000  0.0000  0.0000  0.0000  0.0000  0.0000  0.0000  0.0000  0.0000  0.0000  0.0000  0.0000  0.0000  0.0000  0.0000  0.0000  0.0000  0.0000  0.0000  0.0000  0.0000  0.0000  0.0000  0.0000  0.0000  0.5900  0.0000  0.0000  0.0000  0.0000  0.0000  0.0000  0.0000  0.0000  0.0000  0.0000  0.0000  0.0000  0.0000  0.3000  0.7000  0.4346  0.5654
     2     0  0.5000  0.5000  0.5180  0.4820  0.5000  0.5000  0.2000  0.2000  0.2000  0.2000  0.2000  0.1850  0.8150  0.2000  0.8000  0.1000  0.1000  0.1000  0.1000  0.1000  0.1000  0.1000  0.1000  0.1000  0.1000  0.1070  0.8930  0.1000  0.9000  0.0500  0.0500  0.0500  0.0500  0.0500  0.0500  0.0500  0.0500  0.0500  0.0500  0.0500  0.0500  0.0500  0.0500  0.0500  0.0500  0.0500  0.0500  0.0500  0.0500  0.0590  0.9410  0.0500  0.9500  0.0400  0.0400  0.0400  0.0400  0.0400  0.0400  0.0400  0.0400  0.0400  0.0400  0.0400  0.0400  0.0400  0.0400  0.0400  0.0400  0.0400  0.0400  0.0400  0.0400  0.0400  0.0400  0.0400  0.0400  0.0400  0.0380  0.9620  0.0400  0.9600  0.0200  0.0200  0.0200  0.0200  0.0200  0.0200  0.0200  0.0200  0.0200  0.0200  0.0200  0.0200  0.0200  0.0200  0.0200  0.0200  0.0200  0.0200  0.0200  0.0200  0.0200  0.0200  0.0200  0.0200  0.0200  0.0200  0.0200  0.0200  0.0200  0.0200  0.0200  0.0200  0.0200  0.0200  0.0200  0.0200  0.0200  0.0200  0.0200  0.0200  0.0200  0.0200  0.0200  0.0200  0.0200  0.0200  0.0200  0.0200  0.0200  0.0200  0.0220  0.9780  0.0200  0.9800  0.0100  0.0100  0.0100  0.0100  0.0100  0.0100  0.0100  0.0100  0.0100  0.0100  0.0100  0.0100  0.0100  0.0100  0.0100  0.0100  0.0100  0.0100  0.0100  0.0100  0.0100  0.0100  0.0100  0.0100  0.0100  0.0100  0.0100  0.0100  0.0100  0.0100  0.0100  0.0100  0.0100  0.0100  0.0100  0.0100  0.0100  0.0100  0.0100  0.0100  0.0100  0.0100  0.0100  0.0100  0.0100  0.0100  0.0100  0.0100  0.0100  0.0100  0.0100  0.0100  0.0100  0.0100  0.0100  0.0100  0.0100  0.0100  0.0100  0.0100  0.0100  0.0100  0.0100  0.0100  0.0100  0.0100  0.0100  0.0100  0.0100  0.0100  0.0100  0.0100  0.0100  0.0100  0.0100  0.0100  0.0100  0.0100  0.0100  0.0100  0.0100  0.0100  0.0100  0.0100  0.0100  0.0100  0.0100  0.0100  0.0100  0.0100  0.0100  0.0100  0.0100  0.0100  0.0100  0.0100  0.0100  0.0100  0.0100  0.0100  0.0130  0.9870  0.0100  0.9900
     2     1  0.5800  0.4200  0.4400  0.5600  0.5128  0.4872  0.1300  0.2100  0.2000  0.2300  0.2300  0.1600  0.8400  0.2068  0.7932  0.1600  0.1800  0.0900  0.0400  0.0800  0.0500  0.1100  0.1500  0.0900  0.0500  0.1200  0.8800  0.1218  0.8782  0.0600  0.0600  0.0100  0.0700  0.0300  0.0500  0.0200  0.0600  0.0300  0.0700  0.0300  0.0500  0.0800  0.0700  0.0300  0.1000  0.0200  0.0600  0.0400  0.0600  0.0600  0.9400  0.0602  0.9398  0.0500  0.0100  0.0300  0.0500  0.0100  0.0500  0.0500  0.0500  0.0500  0.0300  0.0200  0.0300  0.0100  0.0700  0.0300  0.0400  0.0400  0.0800  0.0300  0.0300  0.0700  0.0300  0.0700  0.0400  0.0300  0.0400  0.9600  0.0488  0.9512  0.0200  0.0300  0.0200  0.0300  0.0200  0.0300  0.0100  0.0100  0.0100  0.0100  0.0200  0.0000  0.0100  0.0000  0.0100  0.0200  0.0400  0.0400  0.0200  0.0200  0.0200  0.0200  0.0100  0.0100  0.0300  0.0000  0.0100  0.0100  0.0400  0.0000  0.0100  0.0200  0.0000  0.0100  0.0300  0.0400  0.0300  0.0500  0.0200  0.0300  0.0100  0.0200  0.0300  0.0400  0.0300  0.0400  0.0300  0.0100  0.0300  0.0000  0.0200  0.9800  0.0282  0.9718  0.0100  0.0000  0.0100  0.0000  0.0100  0.0100  0.0000  0.0100  0.0000  0.0000  0.0200  0.0200  0.0100  0.0200  0.0000  0.0000  0.0100  0.0200  0.0000  0.0100  0.0200  0.0100  0.0300  0.0300  0.0100  0.0000  0.0200  0.0100  0.0000  0.0100  0.0200  0.0200  0.0000  0.0000  0.0000  0.0100  0.0100  0.0000  0.0000  0.0000  0.0100  0.0000  0.0000  0.0000  0.0200  0.0400  0.0300  0.0000  0.0100  0.0100  0.0100  0.0200  0.0200  0.0100  0.0000  0.0000  0.0300  0.0100  0.0100  0.0000  0.0000  0.0000  0.0000  0.0100  0.0000  0.0300  0.0000  0.0300  0.0300  0.0100  0.0100  0.0000  0.0200  0.0100  0.0200  0.0000  0.0100  0.0400  0.0000  0.0000  0.0000  0.0000  0.0200  0.0000  0.0000  0.0100  0.0200  0.0000  0.0200  0.0100  0.0000  0.0100  0.0100  0.0200  0.0200  0.0000  0.0200  0.0200  0.0100  0.0000  0.0200  0.9800  0.0206  0.9794
     2     2  0.5800  0.4200  0.5600  0.4400  0.5128  0.4872  0.1300  0.2100  0.1600  0.2200  0.2800  0.2200  0.7800  0.2134  0.7866  0.1000  0.1800  0.1000  0.0100  0.0800  0.0500  0.1500  0.1700  0.0800  0.0800  0.0600  0.9400  0.1256  0.8744  0.0800  0.0400  0.0000  0.0600  0.0500  0.0500  0.0200  0.0300  0.0200  0.0900  0.0200  0.0300  0.0900  0.1000  0.0400  0.1000  0.0300  0.0800  0.0300  0.0400  0.0800  0.9200  0.0672  0.9328  0.0200  0.0100  0.0500  0.0700  0.0400  0.0200  0.0500  0.0700  0.0300  0.0200  0.0200  0.0300  0.0000  0.0400  0.0300  0.0300  0.0300  0.0800  0.0300  0.0500  0.1000  0.0200  0.0500  0.0700  0.0400  0.0600  0.9400  0.0534  0.9466  0.0400  0.0200  0.0100  0.0300  0.0200  0.0200  0.0100  0.0100  0.0100  0.0200  0.0500  0.0000  0.0100  0.0000  0.0100  0.0100  0.0500  0.0700  0.0300  0.0100  0.0200  0.0300  0.0300  0.0100  0.0100  0.0000  0.0100  0.0100  0.0600  0.0000  0.0000  0.0000  0.0000  0.0000  0.0400  0.0400  0.0200  0.0500  0.0300  0.0000  0.0000  0.0100  0.0300  0.0300  0.0200  0.0500  0.0300  0.0100  0.0300  0.0000  0.0200  0.9800  0.0356  0.9644  0.0000  0.0000  0.0200  0.0000  0.0200  0.0000  0.0000  0.0000  0.0000  0.0000  0.0100  0.0400  0.0000  0.0000  0.0000  0.0000  0.0100  0.0100  0.0000  0.0100  0.0100  0.0100  0.0200  0.0100  0.0300  0.0000  0.0200  0.0300  0.0000  0.0200  0.0500  0.0300  0.0000  0.0000  0.0000  0.0100  0.0200  0.0000  0.0000  0.0000  0.0100  0.0000  0.0000  0.0000  0.0100  0.0500  0.0300  0.0000  0.0000  0.0100  0.0100  0.0300  0.0100  0.0200  0.0000  0.0000  0.0400  0.0000  0.0100  0.0000  0.0000  0.0000  0.0000  0.0000  0.0000  0.0100  0.0000  0.0100  0.0500  0.0100  0.0100  0.0000  0.0200  0.0100  0.0400  0.0000  0.0100  0.0500  0.0000  0.0000  0.0000  0.0000  0.0500  0.0000  0.0000  0.0000  0.0100  0.0000  0.0200  0.0100  0.0000  0.0200  0.0100  0.0100  0.0100  0.0000  0.0200  0.0100  0.0000  0.0000  0.0000  1.0000  0.0288  0.9712
     2     3  0.5800  0.4200  0.6400  0.3600  0.5128  0.4872  0.1600  0.2200  0.1800  0.1500  0.2900  0.3600  0.6400  0.2130  0.7870  0.0700  0.2500  0.0900  0.0000  0.1500  0.0700  0.1900  0.1300  0.0100  0.0400  0.1800  0.8200  0.1576  0.8424  0.1200  0.0200  0.0000  0.0300  0.0500  0.0400  0.0200  0.0400  0.0300  0.0400  0.0200  0.0300  0.1500  0.0800  0.0200  0.1100  0.0100  0.1000  0.0000  0.0900  0.0400  0.9600  0.0852  0.9148  0.0600  0.0000  0.0200  0.0700  0.0500  0.0100  0.0200  0.0600  0.0100  0.0000  0.0200  0.0400  0.0000  0.0500  0.0500  0.0100  0.0400  0.0900  0.0600  0.0400  0.1000  0.0200  0.0300  0.0900  0.0600  0.0600  0.9400  0.0606  0.9394  0.0300  0.0400  0.0200  0.0100  0.0000  0.0300  0.0000  0.0000  0.0000  0.0300  0.0700  0.0000  0.0000  0.0000  0.0100  0.0200  0.0300  0.0800  0.0400  0.0000  0.0200  0.0600  0.0500  0.0000  0.0100  0.0000  0.0300  0.0100  0.0600  0.0000  0.0000  0.0000  0.0000  0.0000  0.0700  0.0600  0.0000  0.0100  0.0400  0.0000  0.0000  0.0000  0.0100  0.0100  0.0200  0.0200  0.0600  0.0100  0.0400  0.0000  0.0200  0.9800  0.0468  0.9532  0.0000  0.0000  0.0000  0.0000  0.0100  0.0000  0.0000  0.0000  0.0000  0.0000  0.0000  0.0100  0.0000  0.0000  0.0000  0.0000  0.0100  0.0200  0.0000  0.0200  0.0100  0.0100  0.0000  0.0000  0.0200  0.0000  0.0200  0.0000  0.0000  0.0200  0.0700  0.0200  0.0000  0.0000  0.0000  0.0000  0.0200  0.0000  0.0000  0.0000  0.0100  0.0000  0.0000  0.0000  0.0000  0.0800  0.0100  0.0000  0.0000  0.0200  0.0100  0.0400  0.0300  0.0300  0.0000  0.0000  0.0400  0.0000  0.0100  0.0000  0.0000  0.0000  0.0000  0.0000  0.0000  0.0100  0.0000  0.0000  0.0200  0.0000  0.0000  0.0000  0.0300  0.0200  0.0700  0.0000  0.0000  0.0700  0.0000  0.0000  0.0000  0.0000  0.0900  0.0000  0.0000  0.0000  0.0000  0.0000  0.0700  0.0100  0.0000  0.0200  0.0000  0.0100  0.0100  0.0000  0.0100  0.0200  0.0000  0.0000  0.0200  0.9800  0.0462  0.9538
     2     4  0.5600  0.4400  0.5600  0.4400  0.5072  0.4928  0.1600  0.2400  0.2500  0.1300  0.2200  0.1000  0.9000  0.2110  0.7890  0.0500  0.3300  0.0800  0.0000  0.1300  0.0900  0.1600  0.1000  0.0100  0.0500  0.1600  0.8400  0.1810  0.8190  0.1100  0.0000  0.0000  0.0500  0.0500  0.0100  0.0200  0.0300  0.0300  0.0600  0.0300  0.0100  0.1400  0.0900  0.0100  0.1200  0.0000  0.1500  0.0000  0.0900  0.1000  0.9000  0.0968  0.9032  0.0300  0.0000  0.0300  0.0400  0.0400  0.0100  0.0200  0.0200  0.0100  0.0000  0.0200  0.0500  0.0000  0.0900  0.0700  0.0000  0.0100  0.1100  0.0700  0.0200  0.1300  0.0300  0.0400  0.1000  0.0600  0.0400  0.9600  0.0724  0.9276  0.0200  0.0200  0.0300  0.0000  0.0000  0.0400  0.0000  0.0000  0.0000  0.0300  0.0700  0.0000  0.0000  0.0000  0.0000  0.0000  0.0200  0.0600  0.0400  0.0000  0.0100  0.0600  0.0700  0.0000  0.0000  0.0000  0.0300  0.0400  0.0500  0.0000  0.0000  0.0000  0.0000  0.0000  0.0600  0.1000  0.0000  0.0000  0.0400  0.0000  0.0000  0.0000  0.0100  0.0100  0.0100  0.0200  0.1000  0.0000  0.0600  0.0000  0.0600  0.9400  0.0578  0.9422  0.0000  0.0000  0.0000  0.0000  0.0000  0.0000  0.0000  0.0000  0.0000  0.0000  0.0000  0.0100  0.0000  0.0000  0.0000  0.0000  0.0000  0.0200  0.0000  0.0100  0.0200  0.0100  0.0000  0.0000  0.0400  0.0000  0.0200  0.0000  0.0000  0.0000  0.0700  0.0400  0.0000  0.0000  0.0000  0.0000  0.0100  0.0000  0.0000  0.0000  0.0100  0.0000  0.0000  0.0000  0.0000  0.0300  0.0100  0.0000  0.0000  0.0200  0.0200  0.0400  0.0600  0.0300  0.0000  0.0000  0.0500  0.0000  0.0200  0.0000  0.0000  0.0000  0.0000  0.0000  0.0000  0.0400  0.0000  0.0000  0.0000  0.0000  0.0000  0.0000  0.0400  0.0100  0.0300  0.0000  0.0000  0.0600  0.0000  0.0000  0.0000  0.0000  0.0700  0.0000  0.0000  0.0000  0.0000  0.0000  0.1300  0.0200  0.0000  0.0100  0.0000  0.0000  0.0200  0.0000  0.0200  0.0100  0.0000  0.0000  0.0400  0.9600  0.0516  0.9484
     2     5  0.5600  0.4400  0.5200  0.4800  0.5072  0.4928  0.1100  0.2700  0.2300  0.1400  0.2500  0.2400  0.7600  0.2200  0.7800  0.0600  0.3600  0.0700  0.0000  0.0600  0.0900  0.2000  0.1300  0.0100  0.0200  0.2000  0.8000  0.2072  0.7928  0.0900  0.0000  0.0000  0.0800  0.0600  0.0100  0.0000  0.0100  0.0100  0.0600  0.0200  0.0100  0.0900  0.1600  0.0000  0.1600  0.0000  0.1100  0.0000  0.1300  0.0600  0.9400  0.1108  0.8892  0.0100  0.0000  0.0500  0.0400  0.0600  0.0100  0.0200  0.0500  0.0100  0.0000  0.0200  0.0500  0.0000  0.0900  0.0400  0.0000  0.0000  0.1200  0.1000  0.0100  0.0900  0.0200  0.0100  0.1300  0.0700  0.0200  0.9800  0.0784  0.9216  0.0000  0.0000  0.0500  0.0000  0.0000  0.0600  0.0000  0.0000  0.0000  0.0200  0.0800  0.0000  0.0000  0.0000  0.0000  0.0000  0.0200  0.0800  0.0600  0.0000  0.0000  0.0800  0.0800  0.0000  0.0000  0.0000  0.0200  0.0600  0.0500  0.0000  0.0000  0.0000  0.0000  0.0000  0.0400  0.1100  0.0000  0.0000  0.0000  0.0000  0.0000  0.0000  0.0000  0.0300  0.0000  0.0100  0.1000  0.0000  0.0500  0.0000  0.0400  0.9600  0.0698  0.9302  0.0000  0.0000  0.0000  0.0000  0.0000  0.0000  0.0000  0.0000  0.0000  0.0000  0.0000  0.0000  0.0000  0.0000  0.0000  0.0000  0.0000  0.0100  0.0000  0.0000  0.0100  0.0300  0.0000  0.0000  0.0600  0.0000  0.0200  0.0000  0.0000  0.0000  0.0900  0.0300  0.0000  0.0000  0.0000  0.0000  0.0000  0.0000  0.0000  0.0000  0.0100  0.0000  0.0000  0.0000  0.0000  0.0400  0.0000  0.0000  0.0000  0.0100  0.0200  0.0600  0.0700  0.0200  0.0000  0.0000  0.0400  0.0000  0.0500  0.0000  0.0000  0.0000  0.0000  0.0000  0.0000  0.0100  0.0000  0.0000  0.0000  0.0000  0.0000  0.0000  0.0400  0.0000  0.0600  0.0000  0.0000  0.0500  0.0000  0.0000  0.0000  0.0000  0.0600  0.0000  0.0000  0.0000  0.0000  0.0000  0.1200  0.0200  0.0000  0.0100  0.0000  0.0000  0.0200  0.0000  0.0400  0.0000  0.0000  0.0000  0.0200  0.9800  0.0576  0.9424
     2     6  0.5700  0.4300  0.4200  0.5800  0.5098  0.4902  0.0800  0.4100  0.2300  0.1400  0.1400  0.3800  0.6200  0.2666  0.7334  0.0600  0.3900  0.0600  0.0000  0.0400  0.0800  0.2100  0.1000  0.0300  0.0300  0.2400  0.7600  0.2232  0.7768  0.1300  0.0000  0.0000  0.0800  0.0300  0.0000  0.0000  0.0100  0.0100  0.0900  0.0300  0.0100  0.1100  0.2000  0.0000  0.1200  0.0000  0.0800  0.0000  0.1000  0.1800  0.8200  0.1164  0.8836  0.0000  0.0000  0.0600  0.0300  0.0800  0.0000  0.0300  0.0300  0.0100  0.0000  0.0200  0.0600  0.0000  0.0800  0.0400  0.0000  0.0000  0.1500  0.0900  0.0000  0.0800  0.0500  0.0000  0.1300  0.0600  0.0600  0.9400  0.0848  0.9152  0.0000  0.0000  0.0800  0.0000  0.0000  0.0600  0.0000  0.0000  0.0000  0.0200  0.0500  0.0000  0.0000  0.0000  0.0000  0.0000  0.0500  0.1100  0.0900  0.0000  0.0000  0.0700  0.0400  0.0000  0.0000  0.0000  0.0300  0.0800  0.0300  0.0000  0.0000  0.0000  0.0000  0.0000  0.0200  0.0900  0.0000  0.0000  0.0000  0.0000  0.0000  0.0000  0.0000  0.0500  0.0000  0.0100  0.0800  0.0000  0.0400  0.0000  0.1800  0.8200  0.0694  0.9306  0.0000  0.0000  0.0000  0.0000  0.0000  0.0000  0.0000  0.0000  0.0000  0.0000  0.0000  0.0000  0.0000  0.0000  0.0000  0.0000  0.0000  0.0200  0.0000  0.0000  0.0100  0.0400  0.0000  0.0000  0.0600  0.0000  0.0400  0.0000  0.0000  0.0000  0.0600  0.0400  0.0000  0.0000  0.0000  0.0000  0.0000  0.0000  0.0000  0.0000  0.0100  0.0000  0.0000  0.0000  0.0000  0.0600  0.0000  0.0000  0.0000  0.0200  0.0300  0.0500  0.0300  0.0000  0.0000  0.0000  0.0300  0.0000  0.0700  0.0000  0.0000  0.0000  0.0000  0.0000  0.0000  0.0000  0.0000  0.0000  0.0000  0.0000  0.0000  0.0000  0.0500  0.0000  0.0700  0.0000  0.0000  0.0400  0.0000  0.0000  0.0000  0.0000  0.0900  0.0000  0.0000  0.0000  0.0000  0.0000  0.0800  0.0300  0.0000  0.0100  0.0000  0.0000  0.0100  0.0000  0.0500  0.0000  0.0000  0.0000  0.0600  0.9400  0.0538  0.9462
     2     7  0.5300  0.4700  0.5000  0.5000  0.5018  0.4982  0.0500  0.4300  0.1500  0.2100  0.1600  0.2600  0.7400  0.2796  0.7204  0.0200  0.4100  0.0900  0.0000  0.0200  0.0700  0.2300  0.0900  0.0600  0.0100  0.2000  0.8000  0.2466  0.7534  0.1900  0.0000  0.0000  0.0600  0.0200  0.0000  0.0000  0.0100  0.0000  0.1900  0.0100  0.0300  0.1000  0.1600  0.0000  0.1000  0.0000  0.0600  0.0000  0.0700  0.0800  0.9200  0.1314  0.8686  0.0000  0.0000  0.0500  0.0200  0.1200  0.0000  0.0400  0.0000  0.0000  0.0000  0.0300  0.0600  0.0000  0.1400  0.0500  0.0000  0.0000  0.0900  0.1000  0.0000  0.1100  0.0300  0.0000  0.1300  0.0300  0.0800  0.9200  0.0944  0.9056  0.0000  0.0000  0.0900  0.0000  0.0000  0.0700  0.0000  0.0000  0.0000  0.0100  0.0100  0.0000  0.0000  0.0000  0.0000  0.0000  0.0700  0.1400  0.0600  0.0000  0.0000  0.0600  0.0400  0.0000  0.0000  0.0000  0.0100  0.0900  0.0400  0.0000  0.0000  0.0000  0.0000  0.0000  0.0100  0.1300  0.0000  0.0000  0.0000  0.0000  0.0000  0.0000  0.0000  0.0400  0.0000  0.0000  0.1000  0.0000  0.0300  0.0000  0.0800  0.9200  0.0858  0.9142  0.0000  0.0000  0.0000  0.0000  0.0000  0.0000  0.0000  0.0000  0.0000  0.0000  0.0000  0.0000  0.0000  0.0000  0.0000  0.0000  0.0000  0.0300  0.0000  0.0000  0.0000  0.0600  0.0000  0.0000  0.0500  0.0000  0.0400  0.0000  0.0000  0.0000  0.0500  0.0400  0.0000  0.0000  0.0000  0.0000  0.0000  0.0000  0.0000  0.0000  0.0000  0.0000  0.0000  0.0000  0.0000  0.0700  0.0000  0.0000  0.0000  0.0200  0.0100  0.0400  0.0300  0.0000  0.0000  0.0000  0.0300  0.0000  0.1200  0.0000  0.0000  0.0000  0.0000  0.0000  0.0000  0.0000  0.0000  0.0000  0.0000  0.0000  0.0000  0.0000  0.0300  0.0000  0.0800  0.0000  0.0000  0.0300  0.0000  0.0000  0.0000  0.0000  0.1300  0.0000  0.0000  0.0000  0.0000  0.0000  0.1000  0.0000  0.0000  0.0100  0.0000  0.0000  0.0000  0.0000  0.0300  0.0000  0.0000  0.0000  0.0800  0.9200  0.0720  0.9280
     2     8  0.4900  0.5100  0.5400  0.4600  0.5002  0.4998  0.0400  0.4600  0.1600  0.2000  0.1400  0.3000  0.7000  0.2984  0.7016  0.0400  0.4400  0.0900  0.0000  0.0200  0.0800  0.2100  0.0900  0.0300  0.0000  0.2600  0.7400  0.2632  0.7368  0.2100  0.0000  0.0000  0.0800  0.0200  0.0000  0.0000  0.0200  0.0000  0.1500  0.0100  0.0100  0.0600  0.1600  0.0000  0.0900  0.0000  0.0900  0.0000  0.1000  0.1400  0.8600  0.1294  0.8706  0.0000  0.0000  0.0300  0.0300  0.1200  0.0000  0.0500  0.0000  0.0000  0.0000  0.0400  0.0500  0.0000  0.1300  0.1000  0.0000  0.0000  0.1000  0.0900  0.0000  0.0900  0.0200  0.0000  0.1300  0.0200  0.1000  0.9000  0.0936  0.9064  0.0000  0.0000  0.1100  0.0000  0.0000  0.0800  0.0000  0.0000  0.0000  0.0000  0.0000  0.0000  0.0000  0.0000  0.0000  0.0000  0.0700  0.1200  0.0900  0.0000  0.0000  0.0500  0.0300  0.0000  0.0000  0.0000  0.0000  0.1200  0.0500  0.0000  0.0000  0.0000  0.0000  0.0000  0.0000  0.1300  0.0000  0.0000  0.0000  0.0000  0.0000  0.0000  0.0000  0.0400  0.0000  0.0000  0.1000  0.0000  0.0100  0.0000  0.1600  0.8400  0.0948  0.9052  0.0000  0.0000  0.0000  0.0000  0.0000  0.0000  0.0000  0.0000  0.0000  0.0000  0.0000  0.0000  0.0000  0.0000  0.0000  0.0000  0.0000  0.0200  0.0000  0.0000  0.0000  0.0400  0.0000  0.0000  0.0500  0.0000  0.0200  0.0000  0.0000  0.0000  0.0700  0.0600  0.0000  0.0000  0.0000  0.0000  0.0000  0.0000  0.0000  0.0000  0.0000  0.0000  0.0000  0.0000  0.0000  0.0700  0.0000  0.0000  0.0000  0.0000  0.0200  0.0400  0.0400  0.0000  0.0000  0.0000  0.0300  0.0000  0.0800  0.0000  0.0000  0.0000  0.0000  0.0000  0.0000  0.0000  0.0000  0.0000  0.0000  0.0000  0.0000  0.0000  0.0500  0.0000  0.0800  0.0000  0.0000  0.0300  0.0000  0.0000  0.0000  0.0000  0.1200  0.0000  0.0000  0.0000  0.0000  0.0000  0.1300  0.0000  0.0000  0.0200  0.0000  0.0000  0.0000  0.0000  0.0300  0.0000  0.0000  0.0000  0.1000  0.9000  0.0716  0.9284
     2     9  0.4500  0.5500  0.5400  0.4600  0.5050  0.4950  0.0200  0.4900  0.2500  0.1500  0.0900  0.2600  0.7400  0.3336  0.6664  0.0400  0.4600  0.0700  0.0000  0.0200  0.0900  0.2500  0.0600  0.0100  0.0000  0.2800  0.7200  0.2928  0.7072  0.2800  0.0000  0.0000  0.0800  0.0000  0.0000  0.0000  0.0100  0.0000  0.1900  0.0000  0.0100  0.0800  0.1900  0.0000  0.0300  0.0000  0.1000  0.0000  0.0300  0.2200  0.7800  0.1754  0.8246  0.0000  0.0000  0.0200  0.0200  0.1600  0.0000  0.0200  0.0000  0.0000  0.0000  0.0400  0.0400  0.0000  0.1000  0.0800  0.0000  0.0000  0.1300  0.1800  0.0000  0.1000  0.0100  0.0000  0.0800  0.0200  0.1000  0.9000  0.1126  0.8874  0.0000  0.0000  0.1000  0.0000  0.0000  0.1200  0.0000  0.0000  0.0000  0.0000  0.0000  0.0000  0.0000  0.0000  0.0000  0.0000  0.0900  0.0800  0.1300  0.0000  0.0000  0.0400  0.0200  0.0000  0.0000  0.0000  0.0000  0.1000  0.0100  0.0000  0.0000  0.0000  0.0000  0.0000  0.0000  0.1300  0.0000  0.0000  0.0000  0.0000  0.0000  0.0000  0.0000  0.0200  0.0000  0.0000  0.1500  0.0000  0.0100  0.0000  0.1000  0.9000  0.1078  0.8922  0.0000  0.0000  0.0000  0.0000  0.0000  0.0000  0.0000  0.0000  0.0000  0.0000  0.0000  0.0000  0.0000  0.0000  0.0000  0.0000  0.0000  0.0000  0.0000  0.0000  0.0000  0.0300  0.0000  0.0000  0.0500  0.0000  0.0100  0.0000  0.0000  0.0000  0.1000  0.0600  0.0000  0.0000  0.0000  0.0000  0.0000  0.0000  0.0000  0.0000  0.0000  0.0000  0.0000  0.0000  0.0000  0.0800  0.0000  0.0000  0.0000  0.0000  0.0000  0.0300  0.1000  0.0000  0.0000  0.0000  0.0100  0.0000  0.0800  0.0000  0.0000  0.0000  0.0000  0.0000  0.0000  0.0000  0.0000  0.0000  0.0000  0.0000  0.0000  0.0000  0.0500  0.0000  0.0400  0.0000  0.0000  0.0100  0.0000  0.0000  0.0000  0.0000  0.1600  0.0000  0.0000  0.0000  0.0000  0.0000  0.1800  0.0000  0.0000  0.0000  0.0000  0.0000  0.0000  0.0000  0.0100  0.0000  0.0000  0.0000  0.0800  0.9200  0.1032  0.8968
     2    10  0.4300  0.5700  0.5000  0.5000  0.5098  0.4902  0.0100  0.5000  0.1800  0.2100  0.1000  0.3400  0.6600  0.3366  0.6634  0.0600  0.4400  0.0800  0.0000  0.0500  0.0500  0.2200  0.1000  0.0000  0.0000  0.1600  0.8400  0.2670  0.7330  0.2400  0.0000  0.0000  0.0600  0.0000  0.0000  0.0000  0.0000  0.0000  0.2400  0.0000  0.0100  0.0900  0.1700  0.0000  0.0700  0.0000  0.1000  0.0000  0.0200  0.1000  0.9000  0.1712  0.8288  0.0000  0.0000  0.0100  0.0100  0.1500  0.0000  0.0200  0.0000  0.0000  0.0000  0.0500  0.0300  0.0000  0.0900  0.1100  0.0000  0.0000  0.1200  0.1700  0.0000  0.1000  0.0200  0.0000  0.1100  0.0100  0.0800  0.9200  0.1126  0.8874  0.0000  0.0000  0.0400  0.0000  0.0000  0.1000  0.0000  0.0000  0.0000  0.0000  0.0000  0.0000  0.0000  0.0000  0.0000  0.0000  0.1100  0.1000  0.1000  0.0000  0.0000  0.0300  0.0200  0.0000  0.0000  0.0000  0.0000  0.1200  0.0000  0.0000  0.0000  0.0000  0.0000  0.0000  0.0000  0.1800  0.0000  0.0000  0.0000  0.0000  0.0000  0.0000  0.0000  0.0200  0.0000  0.0000  0.1600  0.0000  0.0200  0.0000  0.0600  0.9400  0.1182  0.8818  0.0000  0.0000  0.0000  0.0000  0.0000  0.0000  0.0000  0.0000  0.0000  0.0000  0.0000  0.0000  0.0000  0.0000  0.0000  0.0000  0.0000  0.0000  0.0000  0.0000  0.0000  0.0400  0.0000  0.0000  0.0500  0.0000  0.0000  0.0000  0.0000  0.0000  0.0800  0.0400  0.0000  0.0000  0.0000  0.0000  0.0000  0.0000  0.0000  0.0000  0.0000  0.0000  0.0000  0.0000  0.0000  0.0800  0.0000  0.0000  0.0000  0.0000  0.0000  0.0400  0.0900  0.0000  0.0000  0.0000  0.0000  0.0000  0.1000  0.0000  0.0000  0.0000  0.0000  0.0000  0.0000  0.0000  0.0000  0.0000  0.0000  0.0000  0.0000  0.0000  0.0500  0.0000  0.0400  0.0000  0.0000  0.0000  0.0000  0.0000  0.0000  0.0000  0.1600  0.0000  0.0000  0.0000  0.0000  0.0000  0.2100  0.0000  0.0000  0.0000  0.0000  0.0000  0.0000  0.0000  0.0200  0.0000  0.0000  0.0000  0.0800  0.9200  0.1124  0.8876
     2    11  0.4200  0.5800  0.5200  0.4800  0.5128  0.4872  0.0100  0.4900  0.2000  0.2200  0.0800  0.2000  0.8000  0.3350  0.6650  0.0700  0.4000  0.0800  0.0000  0.0500  0.0200  0.2800  0.1000  0.0000  0.0000  0.1800  0.8200  0.2626  0.7374  0.2900  0.0000  0.0000  0.0500  0.0000  0.0000  0.0000  0.0000  0.0000  0.3000  0.0000  0.0000  0.0700  0.1200  0.0000  0.0400  0.0000  0.1200  0.0000  0.0100  0.2200  0.7800  0.2120  0.7880  0.0000  0.0000  0.0100  0.0200  0.2300  0.0000  0.0100  0.0000  0.0000  0.0000  0.0800  0.0300  0.0000  0.0600  0.1200  0.0000  0.0000  0.1300  0.1100  0.0000  0.0600  0.0200  0.0000  0.1200  0.0000  0.0800  0.9200  0.1262  0.8738  0.0000  0.0000  0.0300  0.0000  0.0000  0.0400  0.0000  0.0000  0.0000  0.0000  0.0000  0.0000  0.0000  0.0000  0.0000  0.0000  0.1300  0.0800  0.1200  0.0000  0.0000  0.0000  0.0100  0.0000  0.0000  0.0000  0.0000  0.0900  0.0000  0.0000  0.0000  0.0000  0.0000  0.0000  0.0000  0.2400  0.0000  0.0000  0.0000  0.0000  0.0000  0.0000  0.0000  0.0200  0.0000  0.0000  0.2300  0.0000  0.0100  0.0000  0.1600  0.8400  0.1594  0.8406  0.0000  0.0000  0.0000  0.0000  0.0000  0.0000  0.0000  0.0000  0.0000  0.0000  0.0000  0.0000  0.0000  0.0000  0.0000  0.0000  0.0000  0.0000  0.0000  0.0000  0.0000  0.0300  0.0000  0.0000  0.0300  0.0000  0.0000  0.0000  0.0000  0.0000  0.0800  0.0700  0.0000  0.0000  0.0000  0.0000  0.0000  0.0000  0.0000  0.0000  0.0000  0.0000  0.0000  0.0000  0.0000  0.0400  0.0000  0.0000  0.0000  0.0000  0.0000  0.0500  0.1000  0.0000  0.0000  0.0000  0.0000  0.0000  0.1600  0.0000  0.0000  0.0000  0.0000  0.0000  0.0000  0.0000  0.0000  0.0000  0.0000  0.0000  0.0000  0.0000  0.0600  0.0000  0.0800  0.0000  0.0000  0.0000  0.0000  0.0000  0.0000  0.0000  0.1100  0.0000  0.0000  0.0000  0.0000  0.0000  0.1700  0.0000  0.0000  0.0000  0.0000  0.0000  0.0000  0.0000  0.0200  0.0000  0.0000  0.0000  0.1800  0.8200  0.1042  0.8958
     2    12  0.3600  0.6400  0.5600  0.4400  0.5392  0.4608  0.0000  0.5100  0.1400  0.2600  0.0900  0.3000  0.7000  0.3554  0.6446  0.0400  0.4000  0.1200  0.0000  0.0400  0.0200  0.3100  0.0700  0.0000  0.0000  0.4200  0.5800  0.2790  0.7210  0.3300  0.0000  0.0000  0.0100  0.0000  0.0000  0.0000  0.0000  0.0000  0.2800  0.0000  0.0000  0.0800  0.1600  0.0000  0.0600  0.0000  0.0700  0.0000  0.0100  0.2600  0.7400  0.2280  0.7720  0.0000  0.0000  0.0200  0.0200  0.2800  0.0000  0.0200  0.0000  0.0000  0.0000  0.0600  0.0400  0.0000  0.0500  0.1000  0.0000  0.0000  0.0500  0.1100  0.0000  0.0600  0.0300  0.0000  0.1600  0.0000  0.1800  0.8200  0.1420  0.8580  0.0000  0.0000  0.0200  0.0000  0.0000  0.0700  0.0000  0.0000  0.0000  0.0000  0.0000  0.0000  0.0000  0.0000  0.0000  0.0000  0.1600  0.0600  0.1200  0.0000  0.0000  0.0000  0.0100  0.0000  0.0000  0.0000  0.0000  0.1000  0.0000  0.0000  0.0000  0.0000  0.0000  0.0000  0.0000  0.1900  0.0000  0.0000  0.0000  0.0000  0.0000  0.0000  0.0000  0.0300  0.0000  0.0000  0.2300  0.0000  0.0100  0.0000  0.0800  0.9200  0.1490  0.8510  0.0000  0.0000  0.0000  0.0000  0.0000  0.0000  0.0000  0.0000  0.0000  0.0000  0.0000  0.0000  0.0000  0.0000  0.0000  0.0000  0.0000  0.0000  0.0000  0.0000  0.0000  0.0300  0.0000  0.0000  0.0100  0.0000  0.0000  0.0000  0.0000  0.0000  0.0900  0.1100  0.0000  0.0000  0.0000  0.0000  0.0000  0.0000  0.0000  0.0000  0.0000  0.0000  0.0000  0.0000  0.0000  0.0300  0.0000  0.0000  0.0000  0.0000  0.0000  0.0400  0.1200  0.0000  0.0000  0.0000  0.0000  0.0000  0.1600  0.0000  0.0000  0.0000  0.0000  0.0000  0.0000  0.0000  0.0000  0.0000  0.0000  0.0000  0.0000  0.0000  0.0500  0.0000  0.0800  0.0000  0.0000  0.0000  0.0000  0.0000  0.0000  0.0000  0.0900  0.0000  0.0000  0.0000  0.0000  0.0000  0.1600  0.0000  0.0000  0.0000  0.0000  0.0000  0.0000  0.0000  0.0300  0.0000  0.0000  0.0000  0.1200  0.8800  0.1072  0.8928
     2    13  0.3600  0.6400  0.5200  0.4800  0.5392  0.4608  0.0000  0.4600  0.1100  0.3000  0.1300  0.2600  0.7400  0.3306  0.6694  0.0400  0.3400  0.1300  0.0000  0.0200  0.0000  0.4200  0.0500  0.0000  0.0000  0.3000  0.7000  0.3134  0.6866  0.4300  0.0000  0.0000  0.0000  0.0000  0.0000  0.0000  0.0000  0.0000  0.2900  0.0000  0.0000  0.0400  0.1300  0.0000  0.0700  0.0000  0.0300  0.0000  0.0100  0.3000  0.7000  0.2934  0.7066  0.0000  0.0000  0.0300  0.0200  0.2900  0.0000  0.0200  0.0000  0.0000  0.0000  0.0300  0.0200  0.0000  0.0400  0.0900  0.0000  0.0000  0.0500  0.1300  0.0000  0.0400  0.0700  0.0000  0.1700  0.0000  0.1800  0.8200  0.1516  0.8484  0.0000  0.0000  0.0100  0.0000  0.0000  0.1000  0.0000  0.0000  0.0000  0.0000  0.0000  0.0000  0.0000  0.0000  0.0000  0.0000  0.1200  0.0400  0.1400  0.0000  0.0000  0.0000  0.0000  0.0000  0.0000  0.0000  0.0000  0.0900  0.0000  0.0000  0.0000  0.0000  0.0000  0.0000  0.0000  0.2300  0.0000  0.0000  0.0000  0.0000  0.0000  0.0000  0.0000  0.0200  0.0000  0.0000  0.2300  0.0000  0.0200  0.0000  0.1400  0.8600  0.1604  0.8396  0.0000  0.0000  0.0000  0.0000  0.0000  0.0000  0.0000  0.0000  0.0000  0.0000  0.0000  0.0000  0.0000  0.0000  0.0000  0.0000  0.0000  0.0000  0.0000  0.0000  0.0000  0.0100  0.0000  0.0000  0.0300  0.0000  0.0000  0.0000  0.0000  0.0000  0.0600  0.1400  0.0000  0.0000  0.0000  0.0000  0.0000  0.0000  0.0000  0.0000  0.0000  0.0000  0.0000  0.0000  0.0000  0.0300  0.0000  0.0000  0.0000  0.0000  0.0000  0.0300  0.0800  0.0000  0.0000  0.0000  0.0000  0.0000  0.1800  0.0000  0.0000  0.0000  0.0000  0.0000  0.0000  0.0000  0.0000  0.0000  0.0000  0.0000  0.0000  0.0000  0.0400  0.0000  0.1100  0.0000  0.0000  0.0000  0.0000  0.0000  0.0000  0.0000  0.0800  0.0000  0.0000  0.0000  0.0000  0.0000  0.1800  0.0000  0.0000  0.0000  0.0000  0.0000  0.0000  0.0000  0.0300  0.0000  0.0000  0.0000  0.1400  0.8600  0.1182  0.8818
     2    14  0.3900  0.6100  0.4600  0.5400  0.5242  0.4758  0.0000  0.4800  0.1300  0.2600  0.1300  0.3400  0.6600  0.3318  0.6682  0.0600  0.3600  0.0900  0.0000  0.0000  0.0000  0.4300  0.0600  0.0000  0.0000  0.3000  0.7000  0.3298  0.6702  0.4800  0.0000  0.0000  0.0000  0.0000  0.0000  0.0000  0.0000  0.0000  0.2600  0.0000  0.0000  0.0100  0.1300  0.0000  0.0800  0.0000  0.0300  0.0000  0.0100  0.3400  0.6600  0.3224  0.6776  0.0000  0.0000  0.0500  0.0000  0.3100  0.0000  0.0200  0.0000  0.0000  0.0000  0.0500  0.0400  0.0000  0.0300  0.0400  0.0000  0.0000  0.0400  0.1300  0.0000  0.0600  0.0300  0.0000  0.2000  0.0000  0.1800  0.8200  0.1686  0.8314  0.0000  0.0000  0.0100  0.0000  0.0000  0.1100  0.0000  0.0000  0.0000  0.0000  0.0000  0.0000  0.0000  0.0000  0.0000  0.0000  0.0900  0.0500  0.2300  0.0000  0.0000  0.0000  0.0000  0.0000  0.0000  0.0000  0.0000  0.1200  0.0000  0.0000  0.0000  0.0000  0.0000  0.0000  0.0000  0.1800  0.0000  0.0000  0.0000  0.0000  0.0000  0.0000  0.0000  0.0200  0.0000  0.0000  0.1800  0.0000  0.0100  0.0000  0.1200  0.8800  0.1554  0.8446  0.0000  0.0000  0.0000  0.0000  0.0000  0.0000  0.0000  0.0000  0.0000  0.0000  0.0000  0.0000  0.0000  0.0000  0.0000  0.0000  0.0000  0.0000  0.0000  0.0000  0.0000  0.0100  0.0000  0.0000  0.0200  0.0000  0.0000  0.0000  0.0000  0.0000  0.0600  0.2100  0.0000  0.0000  0.0000  0.0000  0.0000  0.0000  0.0000  0.0000  0.0000  0.0000  0.0000  0.0000  0.0000  0.0300  0.0000  0.0000  0.0000  0.0000  0.0000  0.0100  0.0700  0.0000  0.0000  0.0000  0.0000  0.0000  0.1300  0.0000  0.0000  0.0000  0.0000  0.0000  0.0000  0.0000  0.0000  0.0000  0.0000  0.0000  0.0000  0.0000  0.0500  0.0000  0.1000  0.0000  0.0000  0.0000  0.0000  0.0000  0.0000  0.0000  0.1100  0.0000  0.0000  0.0000  0.0000  0.0000  0.1700  0.0000  0.0000  0.0000  0.0000  0.0000  0.0000  0.0000  0.0300  0.0000  0.0000  0.0000  0.0800  0.9200  0.1254  0.8746
     2    15  0.4500  0.5500  0.5800  0.4200  0.5050  0.4950  0.0000  0.4900  0.1500  0.2400  0.1200  0.2600  0.7400  0.3346  0.6654  0.0700  0.3000  0.1200  0.0000  0.0000  0.0000  0.4700  0.0400  0.0000  0.0000  0.4000  0.6000  0.3318  0.6682  0.5400  0.0000  0.0000  0.0000  0.0000  0.0000  0.0000  0.0000  0.0000  0.2900  0.0000  0.0000  0.0100  0.0800  0.0000  0.0400  0.0000  0.0300  0.0000  0.0100  0.3800  0.6200  0.3848  0.6152  0.0000  0.0000  0.0700  0.0000  0.2100  0.0000  0.0400  0.0000  0.0000  0.0000  0.0600  0.0500  0.0000  0.0300  0.0200  0.0000  0.0000  0.0300  0.0900  0.0000  0.0500  0.0600  0.0000  0.2900  0.0000  0.0800  0.9200  0.1572  0.8428  0.0000  0.0000  0.0200  0.0000  0.0000  0.1200  0.0000  0.0000  0.0000  0.0000  0.0000  0.0000  0.0000  0.0000  0.0000  0.0000  0.1400  0.0800  0.2100  0.0000  0.0000  0.0000  0.0000  0.0000  0.0000  0.0000  0.0000  0.0900  0.0000  0.0000  0.0000  0.0000  0.0000  0.0000  0.0000  0.1300  0.0000  0.0000  0.0000  0.0000  0.0000  0.0000  0.0000  0.0300  0.0000  0.0000  0.1400  0.0000  0.0400  0.0000  0.0600  0.9400  0.1320  0.8680  0.0000  0.0000  0.0000  0.0000  0.0000  0.0000  0.0000  0.0000  0.0000  0.0000  0.0000  0.0000  0.0000  0.0000  0.0000  0.0000  0.0000  0.0000  0.0000  0.0000  0.0000  0.0000  0.0000  0.0000  0.0200  0.0000  0.0000  0.0000  0.0000  0.0000  0.0300  0.1800  0.0000  0.0000  0.0000  0.0000  0.0000  0.0000  0.0000  0.0000  0.0000  0.0000  0.0000  0.0000  0.0000  0.0000  0.0000  0.0000  0.0000  0.0000  0.0000  0.0100  0.1000  0.0000  0.0000  0.0000  0.0000  0.0000  0.1700  0.0000  0.0000  0.0000  0.0000  0.0000  0.0000  0.0000  0.0000  0.0000  0.0000  0.0000  0.0000  0.0000  0.0600  0.0000  0.1100  0.0000  0.0000  0.0000  0.0000  0.0000  0.0000  0.0000  0.1200  0.0000  0.0000  0.0000  0.0000  0.0000  0.1600  0.0000  0.0000  0.0000  0.0000  0.0000  0.0000  0.0000  0.0400  0.0000  0.0000  0.0000  0.1600  0.8400  0.1300  0.8700
     2    16  0.4900  0.5100  0.6600  0.3400  0.5002  0.4998  0.0000  0.4400  0.1700  0.2800  0.1100  0.3600  0.6400  0.3130  0.6870  0.0600  0.3100  0.1100  0.0000  0.0000  0.0000  0.4700  0.0500  0.0000  0.0000  0.3200  0.6800  0.3352  0.6648  0.5400  0.0000  0.0000  0.0000  0.0000  0.0000  0.0000  0.0000  0.0000  0.3400  0.0000  0.0000  0.0100  0.0500  0.0000  0.0100  0.0000  0.0400  0.0000  0.0100  0.4200  0.5800  0.4116  0.5884  0.0000  0.0000  0.0200  0.0000  0.1300  0.0000  0.0200  0.0000  0.0000  0.0000  0.0400  0.0500  0.0000  0.0300  0.0400  0.0000  0.0000  0.0400  0.1300  0.0000  0.0800  0.0500  0.0000  0.3700  0.0000  0.2200  0.7800  0.1886  0.8114  0.0000  0.0000  0.0100  0.0000  0.0000  0.1100  0.0000  0.0000  0.0000  0.0000  0.0000  0.0000  0.0000  0.0000  0.0000  0.0000  0.1200  0.0600  0.2100  0.0000  0.0000  0.0000  0.0000  0.0000  0.0000  0.0000  0.0000  0.0900  0.0000  0.0000  0.0000  0.0000  0.0000  0.0000  0.0000  0.1600  0.0000  0.0000  0.0000  0.0000  0.0000  0.0000  0.0000  0.0300  0.0000  0.0000  0.1600  0.0000  0.0500  0.0000  0.1600  0.8400  0.1370  0.8630  0.0000  0.0000  0.0000  0.0000  0.0000  0.0000  0.0000  0.0000  0.0000  0.0000  0.0000  0.0000  0.0000  0.0000  0.0000  0.0000  0.0000  0.0000  0.0000  0.0000  0.0000  0.0000  0.0000  0.0000  0.0300  0.0000  0.0000  0.0000  0.0000  0.0000  0.0700  0.1600  0.0000  0.0000  0.0000  0.0000  0.0000  0.0000  0.0000  0.0000  0.0000  0.0000  0.0000  0.0000  0.0000  0.0000  0.0000  0.0000  0.0000  0.0000  0.0000  0.0100  0.0600  0.0000  0.0000  0.0000  0.0000  0.0000  0.2800  0.0000  0.0000  0.0000  0.0000  0.0000  0.0000  0.0000  0.0000  0.0000  0.0000  0.0000  0.0000  0.0000  0.0600  0.0000  0.0500  0.0000  0.0000  0.0000  0.0000  0.0000  0.0000  0.0000  0.1000  0.0000  0.0000  0.0000  0.0000  0.0000  0.1500  0.0000  0.0000  0.0000  0.0000  0.0000  0.0000  0.0000  0.0300  0.0000  0.0000  0.0000  0.1200  0.8800  0.1530  0.8470
     2    17  0.4100  0.5900  0.5800  0.4200  0.5162  0.4838  0.0000  0.4300  0.2000  0.2600  0.1100  0.2400  0.7600  0.3046  0.6954  0.0400  0.3500  0.1200  0.0000  0.0000  0.0000  0.4400  0.0500  0.0000  0.0000  0.2200  0.7800  0.3346  0.6654  0.5000  0.0000  0.0000  0.0000  0.0000  0.0000  0.0000  0.0000  0.0000  0.3000  0.0000  0.0000  0.0400  0.0600  0.0000  0.0100  0.0000  0.0700  0.0000  0.0200  0.3600  0.6400  0.3506  0.6494  0.0000  0.0000  0.0200  0.0000  0.1200  0.0000  0.0100  0.0000  0.0000  0.0000  0.0500  0.0500  0.0000  0.0500  0.0200  0.0000  0.0000  0.0600  0.1300  0.0000  0.0700  0.0300  0.0000  0.3900  0.0000  0.1200  0.8800  0.2012  0.7988  0.0000  0.0000  0.0100  0.0000  0.0000  0.1300  0.0000  0.0000  0.0000  0.0000  0.0000  0.0000  0.0000  0.0000  0.0000  0.0000  0.1300  0.0600  0.2200  0.0000  0.0000  0.0000  0.0000  0.0000  0.0000  0.0000  0.0000  0.0800  0.0000  0.0000  0.0000  0.0000  0.0000  0.0000  0.0000  0.1000  0.0000  0.0000  0.0000  0.0000  0.0000  0.0000  0.0000  0.0300  0.0000  0.0000  0.2200  0.0000  0.0200  0.0000  0.1200  0.8800  0.1520  0.8480  0.0000  0.0000  0.0000  0.0000  0.0000  0.0000  0.0000  0.0000  0.0000  0.0000  0.0000  0.0000  0.0000  0.0000  0.0000  0.0000  0.0000  0.0000  0.0000  0.0000  0.0000  0.0000  0.0000  0.0000  0.0100  0.0000  0.0000  0.0000  0.0000  0.0000  0.0200  0.1700  0.0000  0.0000  0.0000  0.0000  0.0000  0.0000  0.0000  0.0000  0.0000  0.0000  0.0000  0.0000  0.0000  0.0000  0.0000  0.0000  0.0000  0.0000  0.0000  0.0200  0.0500  0.0000  0.0000  0.0000  0.0000  0.0000  0.3300  0.0000  0.0000  0.0000  0.0000  0.0000  0.0000  0.0000  0.0000  0.0000  0.0000  0.0000  0.0000  0.0000  0.0400  0.0000  0.0200  0.0000  0.0000  0.0000  0.0000  0.0000  0.0000  0.0000  0.1800  0.0000  0.0000  0.0000  0.0000  0.0000  0.1500  0.0000  0.0000  0.0000  0.0000  0.0000  0.0000  0.0000  0.0100  0.0000  0.0000  0.0000  0.3200  0.6800  0.1982  0.8018
     2    18  0.4000  0.6000  0.5200  0.4800  0.5200  0.4800  0.0000  0.4500  0.2100  0.2300  0.1100  0.3000  0.7000  0.3116  0.6884  0.0500  0.3400  0.1600  0.0000  0.0000  0.0000  0.4100  0.0400  0.0000  0.0000  0.3600  0.6400  0.3134  0.6866  0.5600  0.0000  0.0000  0.0000  0.0000  0.0000  0.0000  0.0000  0.0000  0.2600  0.0000  0.0000  0.0800  0.0600  0.0000  0.0300  0.0000  0.0100  0.0000  0.0000  0.5000  0.5000  0.3922  0.6078  0.0000  0.0000  0.0500  0.0000  0.0700  0.0000  0.0000  0.0000  0.0000  0.0000  0.0700  0.0700  0.0000  0.0400  0.0100  0.0000  0.0000  0.0700  0.1800  0.0000  0.0600  0.0100  0.0000  0.3700  0.0000  0.2400  0.7600  0.1968  0.8032  0.0000  0.0000  0.0300  0.0000  0.0000  0.1200  0.0000  0.0000  0.0000  0.0000  0.0000  0.0000  0.0000  0.0000  0.0000  0.0000  0.1400  0.0600  0.1600  0.0000  0.0000  0.0000  0.0000  0.0000  0.0000  0.0000  0.0000  0.0400  0.0000  0.0000  0.0000  0.0000  0.0000  0.0000  0.0000  0.1400  0.0000  0.0000  0.0000  0.0000  0.0000  0.0000  0.0000  0.0200  0.0000  0.0000  0.2500  0.0000  0.0400  0.0000  0.1400  0.8600  0.1498  0.8502  0.0000  0.0000  0.0000  0.0000  0.0000  0.0000  0.0000  0.0000  0.0000  0.0000  0.0000  0.0000  0.0000  0.0000  0.0000  0.0000  0.0000  0.0000  0.0000  0.0000  0.0000  0.0000  0.0000  0.0000  0.0000  0.0000  0.0000  0.0000  0.0000  0.0000  0.0100  0.1900  0.0000  0.0000  0.0000  0.0000  0.0000  0.0000  0.0000  0.0000  0.0000  0.0000  0.0000  0.0000  0.0000  0.0000  0.0000  0.0000  0.0000  0.0000  0.0000  0.0200  0.0300  0.0000  0.0000  0.0000  0.0000  0.0000  0.4300  0.0000  0.0000  0.0000  0.0000  0.0000  0.0000  0.0000  0.0000  0.0000  0.0000  0.0000  0.0000  0.0000  0.0100  0.0000  0.0300  0.0000  0.0000  0.0000  0.0000  0.0000  0.0000  0.0000  0.1200  0.0000  0.0000  0.0000  0.0000  0.0000  0.1600  0.0000  0.0000  0.0000  0.0000  0.0000  0.0000  0.0000  0.0000  0.0000  0.0000  0.0000  0.2800  0.7200  0.2634  0.7366
     2    19  0.3800  0.6200  0.5200  0.4800  0.5288  0.4712  0.0000  0.4800  0.2300  0.2300  0.0600  0.3000  0.7000  0.3398  0.6602  0.0500  0.3900  0.1300  0.0000  0.0000  0.0000  0.4000  0.0300  0.0000  0.0000  0.2600  0.7400  0.3324  0.6676  0.5600  0.0000  0.0000  0.0000  0.0000  0.0000  0.0000  0.0000  0.0000  0.2400  0.0000  0.0000  0.0700  0.0700  0.0000  0.0300  0.0000  0.0300  0.0000  0.0000  0.3800  0.6200  0.3828  0.6172  0.0000  0.0000  0.0700  0.0000  0.0700  0.0000  0.0000  0.0000  0.0000  0.0000  0.0800  0.0600  0.0000  0.0400  0.0200  0.0000  0.0000  0.0800  0.1100  0.0000  0.0400  0.0000  0.0000  0.4300  0.0000  0.1600  0.8400  0.2268  0.7732  0.0000  0.0000  0.0400  0.0000  0.0000  0.0800  0.0000  0.0000  0.0000  0.0000  0.0000  0.0000  0.0000  0.0000  0.0000  0.0000  0.1300  0.0700  0.1900  0.0000  0.0000  0.0000  0.0000  0.0000  0.0000  0.0000  0.0000  0.0500  0.0000  0.0000  0.0000  0.0000  0.0000  0.0000  0.0000  0.1100  0.0000  0.0000  0.0000  0.0000  0.0000  0.0000  0.0000  0.0400  0.0000  0.0000  0.2700  0.0000  0.0200  0.0000  0.1400  0.8600  0.1554  0.8446  0.0000  0.0000  0.0000  0.0000  0.0000  0.0000  0.0000  0.0000  0.0000  0.0000  0.0000  0.0000  0.0000  0.0000  0.0000  0.0000  0.0000  0.0000  0.0000  0.0000  0.0000  0.0000  0.0000  0.0000  0.0000  0.0000  0.0000  0.0000  0.0000  0.0000  0.0000  0.1700  0.0000  0.0000  0.0000  0.0000  0.0000  0.0000  0.0000  0.0000  0.0000  0.0000  0.0000  0.0000  0.0000  0.0000  0.0000  0.0000  0.0000  0.0000  0.0000  0.0300  0.0400  0.0000  0.0000  0.0000  0.0000  0.0000  0.4800  0.0000  0.0000  0.0000  0.0000  0.0000  0.0000  0.0000  0.0000  0.0000  0.0000  0.0000  0.0000  0.0000  0.0200  0.0000  0.0100  0.0000  0.0000  0.0000  0.0000  0.0000  0.0000  0.0000  0.1100  0.0000  0.0000  0.0000  0.0000  0.0000  0.1400  0.0000  0.0000  0.0000  0.0000  0.0000  0.0000  0.0000  0.0000  0.0000  0.0000  0.0000  0.3200  0.6800  0.2940  0.7060
     2    20  0.3500  0.6500  0.5800  0.4200  0.5450  0.4550  0.0000  0.5600  0.2000  0.1800  0.0600  0.5600  0.4400  0.3896  0.6104  0.0600  0.4700  0.1400  0.0000  0.0000  0.0000  0.2700  0.0600  0.0000  0.0000  0.4000  0.6000  0.3206  0.6794  0.5700  0.0000  0.0000  0.0000  0.0000  0.0000  0.0000  0.0000  0.0000  0.2500  0.0000  0.0000  0.0700  0.0700  0.0000  0.0300  0.0000  0.0100  0.0000  0.0000  0.4600  0.5400  0.3982  0.6018  0.0000  0.0000  0.1000  0.0000  0.0600  0.0000  0.0000  0.0000  0.0000  0.0000  0.0500  0.0800  0.0000  0.0600  0.0300  0.0000  0.0000  0.0700  0.1700  0.0000  0.0000  0.0000  0.0000  0.3800  0.0000  0.2600  0.7400  0.2052  0.7948  0.0000  0.0000  0.0700  0.0000  0.0000  0.0700  0.0000  0.0000  0.0000  0.0000  0.0000  0.0000  0.0000  0.0000  0.0000  0.0000  0.0600  0.0600  0.2900  0.0000  0.0000  0.0000  0.0000  0.0000  0.0000  0.0000  0.0000  0.0500  0.0000  0.0000  0.0000  0.0000  0.0000  0.0000  0.0000  0.1000  0.0000  0.0000  0.0000  0.0000  0.0000  0.0000  0.0000  0.0400  0.0000  0.0000  0.2400  0.0000  0.0200  0.0000  0.1600  0.8400  0.1732  0.8268  0.0000  0.0000  0.0000  0.0000  0.0000  0.0000  0.0000  0.0000  0.0000  0.0000  0.0000  0.0000  0.0000  0.0000  0.0000  0.0000  0.0000  0.0000  0.0000  0.0000  0.0000  0.0000  0.0000  0.0000  0.0000  0.0000  0.0000  0.0000  0.0000  0.0000  0.0000  0.1500  0.0000  0.0000  0.0000  0.0000  0.0000  0.0000  0.0000  0.0000  0.0000  0.0000  0.0000  0.0000  0.0000  0.0000  0.0000  0.0000  0.0000  0.0000  0.0000  0.0300  0.0300  0.0000  0.0000  0.0000  0.0000  0.0000  0.4500  0.0000  0.0000  0.0000  0.0000  0.0000  0.0000  0.0000  0.0000  0.0000  0.0000  0.0000  0.0000  0.0000  0.0200  0.0000  0.0200  0.0000  0.0000  0.0000  0.0000  0.0000  0.0000  0.0000  0.1400  0.0000  0.0000  0.0000  0.0000  0.0000  0.1600  0.0000  0.0000  0.0000  0.0000  0.0000  0.0000  0.0000  0.0000  0.0000  0.0000  0.0000  0.3200  0.6800  0.2728  0.7272
     2    21  0.3700  0.6300  0.5800  0.4200  0.5338  0.4662  0.0000  0.5100  0.1500  0.2400  0.1000  0.2400  0.7600  0.3502  0.6498  0.0800  0.4600  0.1600  0.0000  0.0000  0.0000  0.2500  0.0500  0.0000  0.0000  0.3400  0.6600  0.3086  0.6914  0.5600  0.0000  0.0000  0.0000  0.0000  0.0000  0.0000  0.0000  0.0000  0.3000  0.0000  0.0000  0.0600  0.0300  0.0000  0.0400  0.0000  0.0100  0.0000  0.0000  0.3600  0.6400  0.4098  0.5902  0.0000  0.0000  0.0700  0.0000  0.0700  0.0000  0.0000  0.0000  0.0000  0.0000  0.0400  0.0700  0.0000  0.0600  0.0400  0.0000  0.0000  0.0800  0.1600  0.0000  0.0000  0.0000  0.0000  0.4100  0.0000  0.2800  0.7200  0.2216  0.7784  0.0000  0.0000  0.0400  0.0000  0.0000  0.0700  0.0000  0.0000  0.0000  0.0000  0.0000  0.0000  0.0000  0.0000  0.0000  0.0000  0.0900  0.0500  0.4000  0.0000  0.0000  0.0000  0.0000  0.0000  0.0000  0.0000  0.0000  0.0200  0.0000  0.0000  0.0000  0.0000  0.0000  0.0000  0.0000  0.0800  0.0000  0.0000  0.0000  0.0000  0.0000  0.0000  0.0000  0.0100  0.0000  0.0000  0.2000  0.0000  0.0400  0.0000  0.2400  0.7600  0.2256  0.7744  0.0000  0.0000  0.0000  0.0000  0.0000  0.0000  0.0000  0.0000  0.0000  0.0000  0.0000  0.0000  0.0000  0.0000  0.0000  0.0000  0.0000  0.0000  0.0000  0.0000  0.0000  0.0000  0.0000  0.0000  0.0000  0.0000  0.0000  0.0000  0.0000  0.0000  0.0000  0.2000  0.0000  0.0000  0.0000  0.0000  0.0000  0.0000  0.0000  0.0000  0.0000  0.0000  0.0000  0.0000  0.0000  0.0000  0.0000  0.0000  0.0000  0.0000  0.0000  0.0200  0.0300  0.0000  0.0000  0.0000  0.0000  0.0000  0.3800  0.0000  0.0000  0.0000  0.0000  0.0000  0.0000  0.0000  0.0000  0.0000  0.0000  0.0000  0.0000  0.0000  0.0200  0.0000  0.0200  0.0000  0.0000  0.0000  0.0000  0.0000  0.0000  0.0000  0.1900  0.0000  0.0000  0.0000  0.0000  0.0000  0.1400  0.0000  0.0000  0.0000  0.0000  0.0000  0.0000  0.0000  0.0000  0.0000  0.0000  0.0000  0.3800  0.6200  0.2422  0.7578
     2    22  0.3500  0.6500  0.5400  0.4600  0.5450  0.4550  0.0000  0.5700  0.0800  0.2600  0.0900  0.3800  0.6200  0.4070  0.5930  0.0800  0.5200  0.1500  0.0000  0.0000  0.0000  0.2000  0.0500  0.0000  0.0000  0.4000  0.6000  0.3418  0.6582  0.6000  0.0000  0.0000  0.0000  0.0000  0.0000  0.0000  0.0000  0.0000  0.3000  0.0000  0.0000  0.0100  0.0300  0.0000  0.0600  0.0000  0.0000  0.0000  0.0000  0.4000  0.6000  0.4546  0.5454  0.0000  0.0000  0.0700  0.0000  0.1100  0.0000  0.0000  0.0000  0.0000  0.0000  0.0500  0.1100  0.0000  0.0400  0.0100  0.0000  0.0000  0.1200  0.1200  0.0000  0.0000  0.0000  0.0000  0.3700  0.0000  0.2200  0.7800  0.1990  0.8010  0.0000  0.0000  0.0300  0.0000  0.0000  0.0700  0.0000  0.0000  0.0000  0.0000  0.0000  0.0000  0.0000  0.0000  0.0000  0.0000  0.1200  0.0500  0.3700  0.0000  0.0000  0.0000  0.0000  0.0000  0.0000  0.0000  0.0000  0.0000  0.0000  0.0000  0.0000  0.0000  0.0000  0.0000  0.0000  0.1100  0.0000  0.0000  0.0000  0.0000  0.0000  0.0000  0.0000  0.0200  0.0000  0.0000  0.2200  0.0000  0.0100  0.0000  0.2000  0.8000  0.2206  0.7794  0.0000  0.0000  0.0000  0.0000  0.0000  0.0000  0.0000  0.0000  0.0000  0.0000  0.0000  0.0000  0.0000  0.0000  0.0000  0.0000  0.0000  0.0000  0.0000  0.0000  0.0000  0.0000  0.0000  0.0000  0.0000  0.0000  0.0000  0.0000  0.0000  0.0000  0.0000  0.1900  0.0000  0.0000  0.0000  0.0000  0.0000  0.0000  0.0000  0.0000  0.0000  0.0000  0.0000  0.0000  0.0000  0.0000  0.0000  0.0000  0.0000  0.0000  0.0000  0.0300  0.0300  0.0000  0.0000  0.0000  0.0000  0.0000  0.4000  0.0000  0.0000  0.0000  0.0000  0.0000  0.0000  0.0000  0.0000  0.0000  0.0000  0.0000  0.0000  0.0000  0.0100  0.0000  0.0100  0.0000  0.0000  0.0000  0.0000  0.0000  0.0000  0.0000  0.1900  0.0000  0.0000  0.0000  0.0000  0.0000  0.1400  0.0000  0.0000  0.0000  0.0000  0.0000  0.0000  0.0000  0.0000  0.0000  0.0000  0.0000  0.2800  0.7200  0.2538  0.7462
     2    23  0.4100  0.5900  0.4200  0.5800  0.5162  0.4838  0.0000  0.5400  0.0600  0.3400  0.0600  0.4200  0.5800  0.4144  0.5856  0.0900  0.5400  0.1300  0.0000  0.0000  0.0000  0.2000  0.0400  0.0000  0.0000  0.2000  0.8000  0.3582  0.6418  0.6900  0.0000  0.0000  0.0000  0.0000  0.0000  0.0000  0.0000  0.0000  0.2300  0.0000  0.0000  0.0200  0.0300  0.0000  0.0300  0.0000  0.0000  0.0000  0.0000  0.5000  0.5000  0.5312  0.4688  0.0000  0.0000  0.1100  0.0000  0.1000  0.0000  0.0000  0.0000  0.0000  0.0000  0.0400  0.0900  0.0000  0.0600  0.0200  0.0000  0.0000  0.1200  0.1000  0.0000  0.0000  0.0000  0.0000  0.3600  0.0000  0.2200  0.7800  0.1898  0.8102  0.0000  0.0000  0.0500  0.0000  0.0000  0.0500  0.0000  0.0000  0.0000  0.0000  0.0000  0.0000  0.0000  0.0000  0.0000  0.0000  0.0900  0.0300  0.3400  0.0000  0.0000  0.0000  0.0000  0.0000  0.0000  0.0000  0.0000  0.0000  0.0000  0.0000  0.0000  0.0000  0.0000  0.0000  0.0000  0.1200  0.0000  0.0000  0.0000  0.0000  0.0000  0.0000  0.0000  0.0600  0.0000  0.0000  0.2600  0.0000  0.0000  0.0000  0.3400  0.6600  0.2152  0.7848  0.0000  0.0000  0.0000  0.0000  0.0000  0.0000  0.0000  0.0000  0.0000  0.0000  0.0000  0.0000  0.0000  0.0000  0.0000  0.0000  0.0000  0.0000  0.0000  0.0000  0.0000  0.0000  0.0000  0.0000  0.0000  0.0000  0.0000  0.0000  0.0000  0.0000  0.0000  0.1500  0.0000  0.0000  0.0000  0.0000  0.0000  0.0000  0.0000  0.0000  0.0000  0.0000  0.0000  0.0000  0.0000  0.0000  0.0000  0.0000  0.0000  0.0000  0.0000  0.0200  0.0300  0.0000  0.0000  0.0000  0.0000  0.0000  0.3900  0.0000  0.0000  0.0000  0.0000  0.0000  0.0000  0.0000  0.0000  0.0000  0.0000  0.0000  0.0000  0.0000  0.0300  0.0000  0.0000  0.0000  0.0000  0.0000  0.0000  0.0000  0.0000  0.0000  0.2100  0.0000  0.0000  0.0000  0.0000  0.0000  0.1700  0.0000  0.0000  0.0000  0.0000  0.0000  0.0000  0.0000  0.0000  0.0000  0.0000  0.0000  0.2200  0.7800  0.2498  0.7502
     2    24  0.3700  0.6300  0.6200  0.3800  0.5338  0.4662  0.0000  0.5600  0.0600  0.3500  0.0300  0.3600  0.6400  0.4406  0.5594  0.0700  0.5400  0.1200  0.0000  0.0000  0.0000  0.1900  0.0800  0.0000  0.0000  0.3600  0.6400  0.3534  0.6466  0.6600  0.0000  0.0000  0.0000  0.0000  0.0000  0.0000  0.0000  0.0000  0.1900  0.0000  0.0000  0.0800  0.0400  0.0000  0.0300  0.0000  0.0000  0.0000  0.0000  0.4800  0.5200  0.4806  0.5194  0.0000  0.0000  0.1100  0.0000  0.1500  0.0000  0.0000  0.0000  0.0000  0.0000  0.0700  0.0700  0.0000  0.0400  0.0200  0.0000  0.0000  0.0800  0.1000  0.0000  0.0000  0.0000  0.0000  0.3600  0.0000  0.1200  0.8800  0.1924  0.8076  0.0000  0.0000  0.0500  0.0000  0.0000  0.0000  0.0000  0.0000  0.0000  0.0000  0.0000  0.0000  0.0000  0.0000  0.0000  0.0000  0.1800  0.0500  0.2800  0.0000  0.0000  0.0000  0.0000  0.0000  0.0000  0.0000  0.0000  0.0000  0.0000  0.0000  0.0000  0.0000  0.0000  0.0000  0.0000  0.0900  0.0000  0.0000  0.0000  0.0000  0.0000  0.0000  0.0000  0.0600  0.0000  0.0000  0.2900  0.0000  0.0000  0.0000  0.1000  0.9000  0.2116  0.7884  0.0000  0.0000  0.0000  0.0000  0.0000  0.0000  0.0000  0.0000  0.0000  0.0000  0.0000  0.0000  0.0000  0.0000  0.0000  0.0000  0.0000  0.0000  0.0000  0.0000  0.0000  0.0000  0.0000  0.0000  0.0000  0.0000  0.0000  0.0000  0.0000  0.0000  0.0000  0.1400  0.0000  0.0000  0.0000  0.0000  0.0000  0.0000  0.0000  0.0000  0.0000  0.0000  0.0000  0.0000  0.0000  0.0000  0.0000  0.0000  0.0000  0.0000  0.0000  0.0300  0.0300  0.0000  0.0000  0.0000  0.0000  0.0000  0.3600  0.0000  0.0000  0.0000  0.0000  0.0000  0.0000  0.0000  0.0000  0.0000  0.0000  0.0000  0.0000  0.0000  0.1100  0.0000  0.0000  0.0000  0.0000  0.0000  0.0000  0.0000  0.0000  0.0000  0.2500  0.0000  0.0000  0.0000  0.0000  0.0000  0.0800  0.0000  0.0000  0.0000  0.0000  0.0000  0.0000  0.0000  0.0000  0.0000  0.0000  0.0000  0.2200  0.7800  0.2320  0.7680
     2    25  0.2700  0.7300  0.6200  0.3800  0.6058  0.3942  0.0000  0.6500  0.0400  0.2900  0.0200  0.5200  0.4800  0.5086  0.4914  0.0700  0.5700  0.0800  0.0000  0.0000  0.0000  0.2000  0.0800  0.0000  0.0000  0.4200  0.5800  0.3826  0.6174  0.6700  0.0000  0.0000  0.0000  0.0000  0.0000  0.0000  0.0000  0.0000  0.2100  0.0000  0.0000  0.0400  0.0800  0.0000  0.0000  0.0000  0.0000  0.0000  0.0000  0.5400  0.4600  0.5010  0.4990  0.0000  0.0000  0.0700  0.0000  0.1400  0.0000  0.0000  0.0000  0.0000  0.0000  0.0800  0.1100  0.0000  0.0400  0.0100  0.0000  0.0000  0.0200  0.0900  0.0000  0.0000  0.0000  0.0000  0.4400  0.0000  0.2600  0.7400  0.2468  0.7532  0.0000  0.0000  0.0400  0.0000  0.0000  0.0000  0.0000  0.0000  0.0000  0.0000  0.0000  0.0000  0.0000  0.0000  0.0000  0.0000  0.1600  0.0400  0.3100  0.0000  0.0000  0.0000  0.0000  0.0000  0.0000  0.0000  0.0000  0.0000  0.0000  0.0000  0.0000  0.0000  0.0000  0.0000  0.0000  0.1100  0.0000  0.0000  0.0000  0.0000  0.0000  0.0000  0.0000  0.0800  0.0000  0.0000  0.2600  0.0000  0.0000  0.0000  0.2800  0.7200  0.2110  0.7890  0.0000  0.0000  0.0000  0.0000  0.0000  0.0000  0.0000  0.0000  0.0000  0.0000  0.0000  0.0000  0.0000  0.0000  0.0000  0.0000  0.0000  0.0000  0.0000  0.0000  0.0000  0.0000  0.0000  0.0000  0.0000  0.0000  0.0000  0.0000  0.0000  0.0000  0.0000  0.0900  0.0000  0.0000  0.0000  0.0000  0.0000  0.0000  0.0000  0.0000  0.0000  0.0000  0.0000  0.0000  0.0000  0.0000  0.0000  0.0000  0.0000  0.0000  0.0000  0.0300  0.0300  0.0000  0.0000  0.0000  0.0000  0.0000  0.2800  0.0000  0.0000  0.0000  0.0000  0.0000  0.0000  0.0000  0.0000  0.0000  0.0000  0.0000  0.0000  0.0000  0.1100  0.0000  0.0000  0.0000  0.0000  0.0000  0.0000  0.0000  0.0000  0.0000  0.3400  0.0000  0.0000  0.0000  0.0000  0.0000  0.1200  0.0000  0.0000  0.0000  0.0000  0.0000  0.0000  0.0000  0.0000  0.0000  0.0000  0.0000  0.3000  0.7000  0.2304  0.7696
     2    26  0.2800  0.7200  0.6000  0.4000  0.5968  0.4032  0.0000  0.6900  0.0100  0.2900  0.0100  0.5200  0.4800  0.5604  0.4396  0.0600  0.6200  0.0300  0.0000  0.0000  0.0000  0.1900  0.1000  0.0000  0.0000  0.4600  0.5400  0.4350  0.5650  0.6700  0.0000  0.0000  0.0000  0.0000  0.0000  0.0000  0.0000  0.0000  0.2100  0.0000  0.0000  0.0400  0.0800  0.0000  0.0000  0.0000  0.0000  0.0000  0.0000  0.4600  0.5400  0.5010  0.4990  0.0000  0.0000  0.0700  0.0000  0.1200  0.0000  0.0000  0.0000  0.0000  0.0000  0.0600  0.1200  0.0000  0.0100  0.0100  0.0000  0.0000  0.0200  0.0800  0.0000  0.0000  0.0000  0.0000  0.5100  0.0000  0.3000  0.7000  0.3044  0.6956  0.0000  0.0000  0.0500  0.0000  0.0000  0.0000  0.0000  0.0000  0.0000  0.0000  0.0000  0.0000  0.0000  0.0000  0.0000  0.0000  0.1600  0.0200  0.2900  0.0000  0.0000  0.0000  0.0000  0.0000  0.0000  0.0000  0.0000  0.0000  0.0000  0.0000  0.0000  0.0000  0.0000  0.0000  0.0000  0.0900  0.0000  0.0000  0.0000  0.0000  0.0000  0.0000  0.0000  0.1100  0.0000  0.0000  0.2800  0.0000  0.0000  0.0000  0.2200  0.7800  0.2112  0.7888  0.0000  0.0000  0.0000  0.0000  0.0000  0.0000  0.0000  0.0000  0.0000  0.0000  0.0000  0.0000  0.0000  0.0000  0.0000  0.0000  0.0000  0.0000  0.0000  0.0000  0.0000  0.0000  0.0000  0.0000  0.0000  0.0000  0.0000  0.0000  0.0000  0.0000  0.0000  0.0900  0.0000  0.0000  0.0000  0.0000  0.0000  0.0000  0.0000  0.0000  0.0000  0.0000  0.0000  0.0000  0.0000  0.0000  0.0000  0.0000  0.0000  0.0000  0.0000  0.0200  0.0400  0.0000  0.0000  0.0000  0.0000  0.0000  0.2500  0.0000  0.0000  0.0000  0.0000  0.0000  0.0000  0.0000  0.0000  0.0000  0.0000  0.0000  0.0000  0.0000  0.1200  0.0000  0.0000  0.0000  0.0000  0.0000  0.0000  0.0000  0.0000  0.0000  0.3700  0.0000  0.0000  0.0000  0.0000  0.0000  0.1100  0.0000  0.0000  0.0000  0.0000  0.0000  0.0000  0.0000  0.0000  0.0000  0.0000  0.0000  0.1800  0.8200  0.2360  0.7640
     2    27  0.2600  0.7400  0.6000  0.4000  0.6152  0.3848  0.0000  0.7000  0.0000  0.2900  0.0100  0.5600  0.4400  0.5742  0.4258  0.0800  0.6400  0.0300  0.0000  0.0000  0.0000  0.2200  0.0300  0.0000  0.0000  0.5000  0.5000  0.4662  0.5338  0.6900  0.0000  0.0000  0.0000  0.0000  0.0000  0.0000  0.0000  0.0000  0.2100  0.0000  0.0000  0.0200  0.0800  0.0000  0.0000  0.0000  0.0000  0.0000  0.0000  0.5600  0.4400  0.5270  0.4730  0.0000  0.0000  0.0900  0.0000  0.1500  0.0000  0.0000  0.0000  0.0000  0.0000  0.0700  0.0900  0.0000  0.0000  0.0000  0.0000  0.0000  0.0100  0.1000  0.0000  0.0000  0.0000  0.0000  0.4900  0.0000  0.3400  0.6600  0.2938  0.7062  0.0000  0.0000  0.0900  0.0000  0.0000  0.0000  0.0000  0.0000  0.0000  0.0000  0.0000  0.0000  0.0000  0.0000  0.0000  0.0000  0.2000  0.0100  0.2100  0.0000  0.0000  0.0000  0.0000  0.0000  0.0000  0.0000  0.0000  0.0000  0.0000  0.0000  0.0000  0.0000  0.0000  0.0000  0.0000  0.0500  0.0000  0.0000  0.0000  0.0000  0.0000  0.0000  0.0000  0.0800  0.0000  0.0000  0.3600  0.0000  0.0000  0.0000  0.3200  0.6800  0.2308  0.7692  0.0000  0.0000  0.0000  0.0000  0.0000  0.0000  0.0000  0.0000  0.0000  0.0000  0.0000  0.0000  0.0000  0.0000  0.0000  0.0000  0.0000  0.0000  0.0000  0.0000  0.0000  0.0000  0.0000  0.0000  0.0000  0.0000  0.0000  0.0000  0.0000  0.0000  0.0000  0.0400  0.0000  0.0000  0.0000  0.0000  0.0000  0.0000  0.0000  0.0000  0.0000  0.0000  0.0000  0.0000  0.0000  0.0000  0.0000  0.0000  0.0000  0.0000  0.0000  0.0500  0.0600  0.0000  0.0000  0.0000  0.0000  0.0000  0.2000  0.0000  0.0000  0.0000  0.0000  0.0000  0.0000  0.0000  0.0000  0.0000  0.0000  0.0000  0.0000  0.0000  0.0900  0.0000  0.0000  0.0000  0.0000  0.0000  0.0000  0.0000  0.0000  0.0000  0.4600  0.0000  0.0000  0.0000  0.0000  0.0000  0.1000  0.0000  0.0000  0.0000  0.0000  0.0000  0.0000  0.0000  0.0000  0.0000  0.0000  0.0000  0.3800  0.6200  0.2774  0.7226
     2    28  0.2400  0.7600  0.6000  0.4000  0.6352  0.3648  0.0000  0.7000  0.0000  0.3000  0.0000  0.5600  0.4400  0.5800  0.4200  0.1000  0.6500  0.0500  0.0000  0.0000  0.0000  0.1800  0.0200  0.0000  0.0000  0.4600  0.5400  0.4678  0.5322  0.6600  0.0000  0.0000  0.0000  0.0000  0.0000  0.0000  0.0000  0.0000  0.2400  0.0000  0.0000  0.0100  0.0900  0.0000  0.0000  0.0000  0.0000  0.0000  0.0000  0.4000  0.6000  0.5014  0.4986  0.0000  0.0000  0.0600  0.0000  0.1800  0.0000  0.0000  0.0000  0.0000  0.0000  0.0500  0.0500  0.0000  0.0000  0.0000  0.0000  0.0000  0.0500  0.0400  0.0000  0.0000  0.0000  0.0000  0.5700  0.0000  0.3800  0.6200  0.3700  0.6300  0.0000  0.0000  0.0800  0.0000  0.0000  0.0000  0.0000  0.0000  0.0000  0.0000  0.0000  0.0000  0.0000  0.0000  0.0000  0.0000  0.1400  0.0200  0.3000  0.0000  0.0000  0.0000  0.0000  0.0000  0.0000  0.0000  0.0000  0.0000  0.0000  0.0000  0.0000  0.0000  0.0000  0.0000  0.0000  0.0500  0.0000  0.0000  0.0000  0.0000  0.0000  0.0000  0.0000  0.0600  0.0000  0.0000  0.3500  0.0000  0.0000  0.0000  0.1800  0.8200  0.2450  0.7550  0.0000  0.0000  0.0000  0.0000  0.0000  0.0000  0.0000  0.0000  0.0000  0.0000  0.0000  0.0000  0.0000  0.0000  0.0000  0.0000  0.0000  0.0000  0.0000  0.0000  0.0000  0.0000  0.0000  0.0000  0.0000  0.0000  0.0000  0.0000  0.0000  0.0000  0.0000  0.0600  0.0000  0.0000  0.0000  0.0000  0.0000  0.0000  0.0000  0.0000  0.0000  0.0000  0.0000  0.0000  0.0000  0.0000  0.0000  0.0000  0.0000  0.0000  0.0000  0.0300  0.0600  0.0000  0.0000  0.0000  0.0000  0.0000  0.2000  0.0000  0.0000  0.0000  0.0000  0.0000  0.0000  0.0000  0.0000  0.0000  0.0000  0.0000  0.0000  0.0000  0.1200  0.0000  0.0000  0.0000  0.0000  0.0000  0.0000  0.0000  0.0000  0.0000  0.4100  0.0000  0.0000  0.0000  0.0000  0.0000  0.1200  0.0000  0.0000  0.0000  0.0000  0.0000  0.0000  0.0000  0.0000  0.0000  0.0000  0.0000  0.2200  0.7800  0.2450  0.7550
     2    29  0.2600  0.7400  0.6400  0.3600  0.6152  0.3848  0.0000  0.7300  0.0000  0.2700  0.0000  0.5800  0.4200  0.6058  0.3942  0.0800  0.7300  0.0900  0.0000  0.0000  0.0000  0.1000  0.0000  0.0000  0.0000  0.6000  0.4000  0.5574  0.4426  0.6500  0.0000  0.0000  0.0000  0.0000  0.0000  0.0000  0.0000  0.0000  0.2200  0.0000  0.0000  0.0100  0.1200  0.0000  0.0000  0.0000  0.0000  0.0000  0.0000  0.5400  0.4600  0.4854  0.5146  0.0000  0.0000  0.0200  0.0000  0.1500  0.0000  0.0000  0.0000  0.0000  0.0000  0.0700  0.0300  0.0000  0.0000  0.0000  0.0000  0.0000  0.1100  0.0200  0.0000  0.0000  0.0000  0.0000  0.6000  0.0000  0.3800  0.6200  0.4012  0.5988  0.0000  0.0000  0.0700  0.0000  0.0000  0.0000  0.0000  0.0000  0.0000  0.0000  0.0000  0.0000  0.0000  0.0000  0.0000  0.0000  0.1600  0.0200  0.3300  0.0000  0.0000  0.0000  0.0000  0.0000  0.0000  0.0000  0.0000  0.0000  0.0000  0.0000  0.0000  0.0000  0.0000  0.0000  0.0000  0.0700  0.0000  0.0000  0.0000  0.0000  0.0000  0.0000  0.0000  0.0100  0.0000  0.0000  0.3400  0.0000  0.0000  0.0000  0.3200  0.6800  0.2604  0.7396  0.0000  0.0000  0.0000  0.0000  0.0000  0.0000  0.0000  0.0000  0.0000  0.0000  0.0000  0.0000  0.0000  0.0000  0.0000  0.0000  0.0000  0.0000  0.0000  0.0000  0.0000  0.0000  0.0000  0.0000  0.0000  0.0000  0.0000  0.0000  0.0000  0.0000  0.0000  0.0800  0.0000  0.0000  0.0000  0.0000  0.0000  0.0000  0.0000  0.0000  0.0000  0.0000  0.0000  0.0000  0.0000  0.0000  0.0000  0.0000  0.0000  0.0000  0.0000  0.0200  0.0400  0.0000  0.0000  0.0000  0.0000  0.0000  0.2200  0.0000  0.0000  0.0000  0.0000  0.0000  0.0000  0.0000  0.0000  0.0000  0.0000  0.0000  0.0000  0.0000  0.1300  0.0000  0.0000  0.0000  0.0000  0.0000  0.0000  0.0000  0.0000  0.0000  0.3700  0.0000  0.0000  0.0000  0.0000  0.0000  0.1400  0.0000  0.0000  0.0000  0.0000  0.0000  0.0000  0.0000  0.0000  0.0000  0.0000  0.0000  0.3000  0.7000  0.2302  0.7698
     2    30  0.2600  0.7400  0.6400  0.3600  0.6152  0.3848  0.0000  0.7800  0.0000  0.2200  0.0000  0.6000  0.4000  0.6568  0.3432  0.0800  0.8100  0.0500  0.0000  0.0000  0.0000  0.0600  0.0000  0.0000  0.0000  0.6800  0.3200  0.6686  0.3314  0.5600  0.0000  0.0000  0.0000  0.0000  0.0000  0.0000  0.0000  0.0000  0.2600  0.0000  0.0000  0.0100  0.1700  0.0000  0.0000  0.0000  0.0000  0.0000  0.0000  0.4800  0.5200  0.4102  0.5898  0.0000  0.0000  0.0100  0.0000  0.1500  0.0000  0.0000  0.0000  0.0000  0.0000  0.0300  0.0600  0.0000  0.0000  0.0000  0.0000  0.0000  0.1300  0.0200  0.0000  0.0000  0.0000  0.0000  0.6000  0.0000  0.4400  0.5600  0.4044  0.5956  0.0000  0.0000  0.0600  0.0000  0.0000  0.0000  0.0000  0.0000  0.0000  0.0000  0.0000  0.0000  0.0000  0.0000  0.0000  0.0000  0.1300  0.0300  0.3800  0.0000  0.0000  0.0000  0.0000  0.0000  0.0000  0.0000  0.0000  0.0000  0.0000  0.0000  0.0000  0.0000  0.0000  0.0000  0.0000  0.0700  0.0000  0.0000  0.0000  0.0000  0.0000  0.0000  0.0000  0.0100  0.0000  0.0000  0.3200  0.0000  0.0000  0.0000  0.2200  0.7800  0.2732  0.7268  0.0000  0.0000  0.0000  0.0000  0.0000  0.0000  0.0000  0.0000  0.0000  0.0000  0.0000  0.0000  0.0000  0.0000  0.0000  0.0000  0.0000  0.0000  0.0000  0.0000  0.0000  0.0000  0.0000  0.0000  0.0000  0.0000  0.0000  0.0000  0.0000  0.0000  0.0000  0.0700  0.0000  0.0000  0.0000  0.0000  0.0000  0.0000  0.0000  0.0000  0.0000  0.0000  0.0000  0.0000  0.0000  0.0000  0.0000  0.0000  0.0000  0.0000  0.0000  0.0500  0.0300  0.0000  0.0000  0.0000  0.0000  0.0000  0.1400  0.0000  0.0000  0.0000  0.0000  0.0000  0.0000  0.0000  0.0000  0.0000  0.0000  0.0000  0.0000  0.0000  0.1400  0.0000  0.0000  0.0000  0.0000  0.0000  0.0000  0.0000  0.0000  0.0000  0.4200  0.0000  0.0000  0.0000  0.0000  0.0000  0.1500  0.0000  0.0000  0.0000  0.0000  0.0000  0.0000  0.0000  0.0000  0.0000  0.0000  0.0000  0.3400  0.6600  0.2464  0.7536
     2    31  0.2700  0.7300  0.5400  0.4600  0.6058  0.3942  0.0000  0.7100  0.0000  0.2900  0.0000  0.5400  0.4600  0.5882  0.4118  0.0800  0.8000  0.0200  0.0000  0.0000  0.0000  0.1000  0.0000  0.0000  0.0000  0.6200  0.3800  0.6568  0.3432  0.5800  0.0000  0.0000  0.0000  0.0000  0.0000  0.0000  0.0000  0.0000  0.2600  0.0000  0.0000  0.0100  0.1500  0.0000  0.0000  0.0000  0.0000  0.0000  0.0000  0.4200  0.5800  0.4266  0.5734  0.0000  0.0000  0.0200  0.0000  0.1700  0.0000  0.0000  0.0000  0.0000  0.0000  0.0100  0.0800  0.0000  0.0000  0.0000  0.0000  0.0000  0.1600  0.0300  0.0000  0.0000  0.0000  0.0000  0.5300  0.0000  0.3600  0.6400  0.3432  0.6568  0.0000  0.0000  0.0300  0.0000  0.0000  0.0000  0.0000  0.0000  0.0000  0.0000  0.0000  0.0000  0.0000  0.0000  0.0000  0.0000  0.0900  0.0600  0.3800  0.0000  0.0000  0.0000  0.0000  0.0000  0.0000  0.0000  0.0000  0.0000  0.0000  0.0000  0.0000  0.0000  0.0000  0.0000  0.0000  0.0900  0.0000  0.0000  0.0000  0.0000  0.0000  0.0000  0.0000  0.0100  0.0000  0.0000  0.3400  0.0000  0.0000  0.0000  0.2800  0.7200  0.2808  0.7192  0.0000  0.0000  0.0000  0.0000  0.0000  0.0000  0.0000  0.0000  0.0000  0.0000  0.0000  0.0000  0.0000  0.0000  0.0000  0.0000  0.0000  0.0000  0.0000  0.0000  0.0000  0.0000  0.0000  0.0000  0.0000  0.0000  0.0000  0.0000  0.0000  0.0000  0.0000  0.1300  0.0000  0.0000  0.0000  0.0000  0.0000  0.0000  0.0000  0.0000  0.0000  0.0000  0.0000  0.0000  0.0000  0.0000  0.0000  0.0000  0.0000  0.0000  0.0000  0.0500  0.0500  0.0000  0.0000  0.0000  0.0000  0.0000  0.1600  0.0000  0.0000  0.0000  0.0000  0.0000  0.0000  0.0000  0.0000  0.0000  0.0000  0.0000  0.0000  0.0000  0.1500  0.0000  0.0000  0.0000  0.0000  0.0000  0.0000  0.0000  0.0000  0.0000  0.3400  0.0000  0.0000  0.0000  0.0000  0.0000  0.1200  0.0000  0.0000  0.0000  0.0000  0.0000  0.0000  0.0000  0.0000  0.0000  0.0000  0.0000  0.1400  0.8600  0.2000  0.8000
     2    32  0.3000  0.7000  0.6000  0.4000  0.5800  0.4200  0.0000  0.6900  0.0000  0.3100  0.0000  0.6200  0.3800  0.5722  0.4278  0.1100  0.7700  0.0300  0.0000  0.0000  0.0000  0.0900  0.0000  0.0000  0.0000  0.6600  0.3400  0.6140  0.3860  0.5300  0.0000  0.0000  0.0000  0.0000  0.0000  0.0000  0.0000  0.0000  0.3100  0.0000  0.0000  0.0200  0.1400  0.0000  0.0000  0.0000  0.0000  0.0000  0.0000  0.3200  0.6800  0.3970  0.6030  0.0000  0.0000  0.0000  0.0000  0.1500  0.0000  0.0000  0.0000  0.0000  0.0000  0.0100  0.0700  0.0000  0.0000  0.0000  0.0000  0.0000  0.2100  0.0600  0.0000  0.0000  0.0000  0.0000  0.5000  0.0000  0.3000  0.7000  0.3252  0.6748  0.0000  0.0000  0.0100  0.0000  0.0000  0.0000  0.0000  0.0000  0.0000  0.0000  0.0000  0.0000  0.0000  0.0000  0.0000  0.0000  0.1000  0.0800  0.3300  0.0000  0.0000  0.0000  0.0000  0.0000  0.0000  0.0000  0.0000  0.0000  0.0000  0.0000  0.0000  0.0000  0.0000  0.0000  0.0000  0.1100  0.0000  0.0000  0.0000  0.0000  0.0000  0.0000  0.0000  0.0200  0.0000  0.0000  0.3500  0.0000  0.0000  0.0000  0.2400  0.7600  0.2604  0.7396  0.0000  0.0000  0.0000  0.0000  0.0000  0.0000  0.0000  0.0000  0.0000  0.0000  0.0000  0.0000  0.0000  0.0000  0.0000  0.0000  0.0000  0.0000  0.0000  0.0000  0.0000  0.0000  0.0000  0.0000  0.0000  0.0000  0.0000  0.0000  0.0000  0.0000  0.0000  0.1200  0.0000  0.0000  0.0000  0.0000  0.0000  0.0000  0.0000  0.0000  0.0000  0.0000  0.0000  0.0000  0.0000  0.0000  0.0000  0.0000  0.0000  0.0000  0.0000  0.0600  0.0400  0.0000  0.0000  0.0000  0.0000  0.0000  0.1700  0.0000  0.0000  0.0000  0.0000  0.0000  0.0000  0.0000  0.0000  0.0000  0.0000  0.0000  0.0000  0.0000  0.1600  0.0000  0.0000  0.0000  0.0000  0.0000  0.0000  0.0000  0.0000  0.0000  0.3300  0.0000  0.0000  0.0000  0.0000  0.0000  0.1200  0.0000  0.0000  0.0000  0.0000  0.0000  0.0000  0.0000  0.0000  0.0000  0.0000  0.0000  0.2000  0.8000  0.1974  0.8026
     2    33  0.3000  0.7000  0.6400  0.3600  0.5800  0.4200  0.0000  0.7200  0.0000  0.2800  0.0000  0.6000  0.4000  0.5968  0.4032  0.0500  0.7900  0.0400  0.0000  0.0000  0.0000  0.1200  0.0000  0.0000  0.0000  0.6000  0.4000  0.6426  0.3574  0.5900  0.0000  0.0000  0.0000  0.0000  0.0000  0.0000  0.0000  0.0000  0.2500  0.0000  0.0000  0.0200  0.1400  0.0000  0.0000  0.0000  0.0000  0.0000  0.0000  0.5000  0.5000  0.4306  0.5694  0.0000  0.0000  0.0000  0.0000  0.1700  0.0000  0.0000  0.0000  0.0000  0.0000  0.0100  0.0500  0.0000  0.0000  0.0000  0.0000  0.0000  0.2100  0.0200  0.0000  0.0000  0.0000  0.0000  0.5400  0.0000  0.3800  0.6200  0.3676  0.6324  0.0000  0.0000  0.0100  0.0000  0.0000  0.0000  0.0000  0.0000  0.0000  0.0000  0.0000  0.0000  0.0000  0.0000  0.0000  0.0000  0.1200  0.0500  0.2800  0.0000  0.0000  0.0000  0.0000  0.0000  0.0000  0.0000  0.0000  0.0000  0.0000  0.0000  0.0000  0.0000  0.0000  0.0000  0.0000  0.1300  0.0000  0.0000  0.0000  0.0000  0.0000  0.0000  0.0000  0.0300  0.0000  0.0000  0.3800  0.0000  0.0000  0.0000  0.2200  0.7800  0.2576  0.7424  0.0000  0.0000  0.0000  0.0000  0.0000  0.0000  0.0000  0.0000  0.0000  0.0000  0.0000  0.0000  0.0000  0.0000  0.0000  0.0000  0.0000  0.0000  0.0000  0.0000  0.0000  0.0000  0.0000  0.0000  0.0000  0.0000  0.0000  0.0000  0.0000  0.0000  0.0000  0.1000  0.0000  0.0000  0.0000  0.0000  0.0000  0.0000  0.0000  0.0000  0.0000  0.0000  0.0000  0.0000  0.0000  0.0000  0.0000  0.0000  0.0000  0.0000  0.0000  0.0300  0.0600  0.0000  0.0000  0.0000  0.0000  0.0000  0.2100  0.0000  0.0000  0.0000  0.0000  0.0000  0.0000  0.0000  0.0000  0.0000  0.0000  0.0000  0.0000  0.0000  0.1400  0.0000  0.0000  0.0000  0.0000  0.0000  0.0000  0.0000  0.0000  0.0000  0.3400  0.0000  0.0000  0.0000  0.0000  0.0000  0.1200  0.0000  0.0000  0.0000  0.0000  0.0000  0.0000  0.0000  0.0000  0.0000  0.0000  0.0000  0.3000  0.7000  0.2082  0.7918
     2    34  0.3900  0.6100  0.5400  0.4600  0.5242  0.4758  0.0000  0.6500  0.0000  0.3500  0.0000  0.6200  0.3800  0.5450  0.4550  0.0500  0.8000  0.0300  0.0000  0.0000  0.0000  0.1200  0.0000  0.0000  0.0000  0.6600  0.3400  0.6578  0.3422  0.5900  0.0000  0.0000  0.0000  0.0000  0.0000  0.0000  0.0000  0.0000  0.2100  0.0000  0.0000  0.0200  0.1800  0.0000  0.0000  0.0000  0.0000  0.0000  0.0000  0.4400  0.5600  0.4250  0.5750  0.0000  0.0000  0.0000  0.0000  0.1500  0.0000  0.0000  0.0000  0.0000  0.0000  0.0200  0.0500  0.0000  0.0000  0.0000  0.0000  0.0000  0.2300  0.0000  0.0000  0.0000  0.0000  0.0000  0.5500  0.0000  0.3400  0.6600  0.3808  0.6192  0.0000  0.0000  0.0100  0.0000  0.0000  0.0000  0.0000  0.0000  0.0000  0.0000  0.0000  0.0000  0.0000  0.0000  0.0000  0.0000  0.1200  0.0500  0.2700  0.0000  0.0000  0.0000  0.0000  0.0000  0.0000  0.0000  0.0000  0.0000  0.0000  0.0000  0.0000  0.0000  0.0000  0.0000  0.0000  0.0900  0.0000  0.0000  0.0000  0.0000  0.0000  0.0000  0.0000  0.0200  0.0000  0.0000  0.4400  0.0000  0.0000  0.0000  0.1600  0.8400  0.2920  0.7080  0.0000  0.0000  0.0000  0.0000  0.0000  0.0000  0.0000  0.0000  0.0000  0.0000  0.0000  0.0000  0.0000  0.0000  0.0000  0.0000  0.0000  0.0000  0.0000  0.0000  0.0000  0.0000  0.0000  0.0000  0.0000  0.0000  0.0000  0.0000  0.0000  0.0000  0.0000  0.0900  0.0000  0.0000  0.0000  0.0000  0.0000  0.0000  0.0000  0.0000  0.0000  0.0000  0.0000  0.0000  0.0000  0.0000  0.0000  0.0000  0.0000  0.0000  0.0000  0.0200  0.1100  0.0000  0.0000  0.0000  0.0000  0.0000  0.2400  0.0000  0.0000  0.0000  0.0000  0.0000  0.0000  0.0000  0.0000  0.0000  0.0000  0.0000  0.0000  0.0000  0.1300  0.0000  0.0000  0.0000  0.0000  0.0000  0.0000  0.0000  0.0000  0.0000  0.3300  0.0000  0.0000  0.0000  0.0000  0.0000  0.0800  0.0000  0.0000  0.0000  0.0000  0.0000  0.0000  0.0000  0.0000  0.0000  0.0000  0.0000  0.2000  0.8000  0.2104  0.7896
     2    35  0.3500  0.6500  0.5800  0.4200  0.5450  0.4550  0.0000  0.6000  0.0000  0.4000  0.0000  0.4000  0.6000  0.5200  0.4800  0.0300  0.8000  0.0300  0.0000  0.0000  0.0000  0.1400  0.0000  0.0000  0.0000  0.6000  0.4000  0.6614  0.3386  0.5400  0.0000  0.0000  0.0000  0.0000  0.0000  0.0000  0.0000  0.0000  0.2200  0.0000  0.0000  0.0200  0.2200  0.0000  0.0000  0.0000  0.0000  0.0000  0.0000  0.3200  0.6800  0.3888  0.6112  0.0000  0.0000  0.0000  0.0000  0.0800  0.0000  0.0000  0.0000  0.0000  0.0000  0.0300  0.0600  0.0000  0.0000  0.0000  0.0000  0.0000  0.2500  0.0000  0.0000  0.0000  0.0000  0.0000  0.5800  0.0000  0.3400  0.6600  0.4098  0.5902  0.0000  0.0000  0.0000  0.0000  0.0000  0.0000  0.0000  0.0000  0.0000  0.0000  0.0000  0.0000  0.0000  0.0000  0.0000  0.0000  0.1100  0.0500  0.3100  0.0000  0.0000  0.0000  0.0000  0.0000  0.0000  0.0000  0.0000  0.0000  0.0000  0.0000  0.0000  0.0000  0.0000  0.0000  0.0000  0.1000  0.0000  0.0000  0.0000  0.0000  0.0000  0.0000  0.0000  0.0000  0.0000  0.0000  0.4300  0.0000  0.0000  0.0000  0.3200  0.6800  0.3056  0.6944  0.0000  0.0000  0.0000  0.0000  0.0000  0.0000  0.0000  0.0000  0.0000  0.0000  0.0000  0.0000  0.0000  0.0000  0.0000  0.0000  0.0000  0.0000  0.0000  0.0000  0.0000  0.0000  0.0000  0.0000  0.0000  0.0000  0.0000  0.0000  0.0000  0.0000  0.0000  0.1700  0.0000  0.0000  0.0000  0.0000  0.0000  0.0000  0.0000  0.0000  0.0000  0.0000  0.0000  0.0000  0.0000  0.0000  0.0000  0.0000  0.0000  0.0000  0.0000  0.0100  0.1200  0.0000  0.0000  0.0000  0.0000  0.0000  0.2400  0.0000  0.0000  0.0000  0.0000  0.0000  0.0000  0.0000  0.0000  0.0000  0.0000  0.0000  0.0000  0.0000  0.0800  0.0000  0.0000  0.0000  0.0000  0.0000  0.0000  0.0000  0.0000  0.0000  0.2800  0.0000  0.0000  0.0000  0.0000  0.0000  0.1000  0.0000  0.0000  0.0000  0.0000  0.0000  0.0000  0.0000  0.0000  0.0000  0.0000  0.0000  0.1800  0.8200  0.1958  0.8042
     2    36  0.3800  0.6200  0.5200  0.4800  0.5288  0.4712  0.0000  0.7100  0.0000  0.2900  0.0000  0.5800  0.4200  0.5882  0.4118  0.0200  0.7400  0.0100  0.0000  0.0000  0.0000  0.2300  0.0000  0.0000  0.0000  0.5800  0.4200  0.6010  0.3990  0.4600  0.0000  0.0000  0.0000  0.0000  0.0000  0.0000  0.0000  0.0000  0.2300  0.0000  0.0000  0.0000  0.3100  0.0000  0.0000  0.0000  0.0000  0.0000  0.0000  0.4000  0.6000  0.3606  0.6394  0.0000  0.0000  0.0000  0.0000  0.0600  0.0000  0.0000  0.0000  0.0000  0.0000  0.0400  0.0600  0.0000  0.0000  0.0000  0.0000  0.0000  0.1900  0.0000  0.0000  0.0000  0.0000  0.0000  0.6500  0.0000  0.4200  0.5800  0.4674  0.5326  0.0000  0.0000  0.0000  0.0000  0.0000  0.0000  0.0000  0.0000  0.0000  0.0000  0.0000  0.0000  0.0000  0.0000  0.0000  0.0000  0.1200  0.0600  0.3300  0.0000  0.0000  0.0000  0.0000  0.0000  0.0000  0.0000  0.0000  0.0000  0.0000  0.0000  0.0000  0.0000  0.0000  0.0000  0.0000  0.1300  0.0000  0.0000  0.0000  0.0000  0.0000  0.0000  0.0000  0.0000  0.0000  0.0000  0.3600  0.0000  0.0000  0.0000  0.2200  0.7800  0.2734  0.7266  0.0000  0.0000  0.0000  0.0000  0.0000  0.0000  0.0000  0.0000  0.0000  0.0000  0.0000  0.0000  0.0000  0.0000  0.0000  0.0000  0.0000  0.0000  0.0000  0.0000  0.0000  0.0000  0.0000  0.0000  0.0000  0.0000  0.0000  0.0000  0.0000  0.0000  0.0000  0.1500  0.0000  0.0000  0.0000  0.0000  0.0000  0.0000  0.0000  0.0000  0.0000  0.0000  0.0000  0.0000  0.0000  0.0000  0.0000  0.0000  0.0000  0.0000  0.0000  0.0200  0.1200  0.0000  0.0000  0.0000  0.0000  0.0000  0.1900  0.0000  0.0000  0.0000  0.0000  0.0000  0.0000  0.0000  0.0000  0.0000  0.0000  0.0000  0.0000  0.0000  0.0600  0.0000  0.0000  0.0000  0.0000  0.0000  0.0000  0.0000  0.0000  0.0000  0.3700  0.0000  0.0000  0.0000  0.0000  0.0000  0.0900  0.0000  0.0000  0.0000  0.0000  0.0000  0.0000  0.0000  0.0000  0.0000  0.0000  0.0000  0.2600  0.7400  0.2220  0.7780
     2    37  0.5100  0.4900  0.5400  0.4600  0.5002  0.4998  0.0000  0.6400  0.0000  0.3600  0.0000  0.6400  0.3600  0.5392  0.4608  0.0200  0.7500  0.0100  0.0000  0.0000  0.0000  0.2200  0.0000  0.0000  0.0000  0.6600  0.3400  0.6114  0.3886  0.4100  0.0000  0.0000  0.0000  0.0000  0.0000  0.0000  0.0000  0.0000  0.2400  0.0000  0.0000  0.0000  0.3500  0.0000  0.0000  0.0000  0.0000  0.0000  0.0000  0.2800  0.7200  0.3482  0.6518  0.0000  0.0000  0.0000  0.0000  0.0300  0.0000  0.0000  0.0000  0.0000  0.0000  0.0200  0.0500  0.0000  0.0000  0.0000  0.0000  0.0000  0.2100  0.0000  0.0000  0.0000  0.0000  0.0000  0.6900  0.0000  0.4800  0.5200  0.5240  0.4760  0.0000  0.0000  0.0000  0.0000  0.0000  0.0000  0.0000  0.0000  0.0000  0.0000  0.0000  0.0000  0.0000  0.0000  0.0000  0.0000  0.1100  0.0900  0.3000  0.0000  0.0000  0.0000  0.0000  0.0000  0.0000  0.0000  0.0000  0.0000  0.0000  0.0000  0.0000  0.0000  0.0000  0.0000  0.0000  0.1500  0.0000  0.0000  0.0000  0.0000  0.0000  0.0000  0.0000  0.0000  0.0000  0.0000  0.3500  0.0000  0.0000  0.0000  0.2000  0.8000  0.2552  0.7448  0.0000  0.0000  0.0000  0.0000  0.0000  0.0000  0.0000  0.0000  0.0000  0.0000  0.0000  0.0000  0.0000  0.0000  0.0000  0.0000  0.0000  0.0000  0.0000  0.0000  0.0000  0.0000  0.0000  0.0000  0.0000  0.0000  0.0000  0.0000  0.0000  0.0000  0.0000  0.1200  0.0000  0.0000  0.0000  0.0000  0.0000  0.0000  0.0000  0.0000  0.0000  0.0000  0.0000  0.0000  0.0000  0.0000  0.0000  0.0000  0.0000  0.0000  0.0000  0.0000  0.1900  0.0000  0.0000  0.0000  0.0000  0.0000  0.2200  0.0000  0.0000  0.0000  0.0000  0.0000  0.0000  0.0000  0.0000  0.0000  0.0000  0.0000  0.0000  0.0000  0.0500  0.0000  0.0000  0.0000  0.0000  0.0000  0.0000  0.0000  0.0000  0.0000  0.3400  0.0000  0.0000  0.0000  0.0000  0.0000  0.0800  0.0000  0.0000  0.0000  0.0000  0.0000  0.0000  0.0000  0.0000  0.0000  0.0000  0.0000  0.1400  0.8600  0.2234  0.7766
     2    38  0.5100  0.4900  0.4200  0.5800  0.5002  0.4998  0.0000  0.5900  0.0000  0.4100  0.0000  0.5800  0.4200  0.5162  0.4838  0.0100  0.7600  0.0100  0.0000  0.0000  0.0000  0.2200  0.0000  0.0000  0.0000  0.6800  0.3200  0.6262  0.3738  0.4600  0.0000  0.0000  0.0000  0.0000  0.0000  0.0000  0.0000  0.0000  0.2200  0.0000  0.0000  0.0000  0.3200  0.0000  0.0000  0.0000  0.0000  0.0000  0.0000  0.3600  0.6400  0.3624  0.6376  0.0000  0.0000  0.0000  0.0000  0.0400  0.0000  0.0000  0.0000  0.0000  0.0000  0.0400  0.0400  0.0000  0.0000  0.0000  0.0000  0.0000  0.2700  0.0000  0.0000  0.0000  0.0000  0.0000  0.6100  0.0000  0.4400  0.5600  0.4498  0.5502  0.0000  0.0000  0.0000  0.0000  0.0000  0.0000  0.0000  0.0000  0.0000  0.0000  0.0000  0.0000  0.0000  0.0000  0.0000  0.0000  0.1200  0.0900  0.3100  0.0000  0.0000  0.0000  0.0000  0.0000  0.0000  0.0000  0.0000  0.0000  0.0000  0.0000  0.0000  0.0000  0.0000  0.0000  0.0000  0.1200  0.0000  0.0000  0.0000  0.0000  0.0000  0.0000  0.0000  0.0000  0.0000  0.0000  0.3600  0.0000  0.0000  0.0000  0.2800  0.7200  0.2626  0.7374  0.0000  0.0000  0.0000  0.0000  0.0000  0.0000  0.0000  0.0000  0.0000  0.0000  0.0000  0.0000  0.0000  0.0000  0.0000  0.0000  0.0000  0.0000  0.0000  0.0000  0.0000  0.0000  0.0000  0.0000  0.0000  0.0000  0.0000  0.0000  0.0000  0.0000  0.0000  0.1200  0.0000  0.0000  0.0000  0.0000  0.0000  0.0000  0.0000  0.0000  0.0000  0.0000  0.0000  0.0000  0.0000  0.0000  0.0000  0.0000  0.0000  0.0000  0.0000  0.0000  0.1700  0.0000  0.0000  0.0000  0.0000  0.0000  0.2300  0.0000  0.0000  0.0000  0.0000  0.0000  0.0000  0.0000  0.0000  0.0000  0.0000  0.0000  0.0000  0.0000  0.0400  0.0000  0.0000  0.0000  0.0000  0.0000  0.0000  0.0000  0.0000  0.0000  0.3700  0.0000  0.0000  0.0000  0.0000  0.0000  0.0700  0.0000  0.0000  0.0000  0.0000  0.0000  0.0000  0.0000  0.0000  0.0000  0.0000  0.0000  0.1600  0.8400  0.2396  0.7604
     2    39  0.5300  0.4700  0.6200  0.3800  0.5018  0.4982  0.0000  0.5800  0.0000  0.4200  0.0000  0.5200  0.4800  0.5128  0.4872  0.0000  0.8400  0.0000  0.0000  0.0000  0.0000  0.1600  0.0000  0.0000  0.0000  0.7200  0.2800  0.7312  0.2688  0.4700  0.0000  0.0000  0.0000  0.0000  0.0000  0.0000  0.0000  0.0000  0.2100  0.0000  0.0000  0.0000  0.3200  0.0000  0.0000  0.0000  0.0000  0.0000  0.0000  0.3400  0.6600  0.3674  0.6326  0.0000  0.0000  0.0000  0.0000  0.0600  0.0000  0.0000  0.0000  0.0000  0.0000  0.0600  0.0500  0.0000  0.0000  0.0000  0.0000  0.0000  0.2200  0.0000  0.0000  0.0000  0.0000  0.0000  0.6100  0.0000  0.5000  0.5000  0.4302  0.5698  0.0000  0.0000  0.0000  0.0000  0.0000  0.0000  0.0000  0.0000  0.0000  0.0000  0.0000  0.0000  0.0000  0.0000  0.0000  0.0000  0.1200  0.1100  0.2900  0.0000  0.0000  0.0000  0.0000  0.0000  0.0000  0.0000  0.0000  0.0000  0.0000  0.0000  0.0000  0.0000  0.0000  0.0000  0.0000  0.1400  0.0000  0.0000  0.0000  0.0000  0.0000  0.0000  0.0000  0.0000  0.0000  0.0000  0.3400  0.0000  0.0000  0.0000  0.1600  0.8400  0.2458  0.7542  0.0000  0.0000  0.0000  0.0000  0.0000  0.0000  0.0000  0.0000  0.0000  0.0000  0.0000  0.0000  0.0000  0.0000  0.0000  0.0000  0.0000  0.0000  0.0000  0.0000  0.0000  0.0000  0.0000  0.0000  0.0000  0.0000  0.0000  0.0000  0.0000  0.0000  0.0000  0.0900  0.0000  0.0000  0.0000  0.0000  0.0000  0.0000  0.0000  0.0000  0.0000  0.0000  0.0000  0.0000  0.0000  0.0000  0.0000  0.0000  0.0000  0.0000  0.0000  0.0000  0.2000  0.0000  0.0000  0.0000  0.0000  0.0000  0.2400  0.0000  0.0000  0.0000  0.0000  0.0000  0.0000  0.0000  0.0000  0.0000  0.0000  0.0000  0.0000  0.0000  0.0400  0.0000  0.0000  0.0000  0.0000  0.0000  0.0000  0.0000  0.0000  0.0000  0.3700  0.0000  0.0000  0.0000  0.0000  0.0000  0.0600  0.0000  0.0000  0.0000  0.0000  0.0000  0.0000  0.0000  0.0000  0.0000  0.0000  0.0000  0.2800  0.7200  0.2478  0.7522
     2    40  0.5500  0.4500  0.6200  0.3800  0.5050  0.4950  0.0000  0.6500  0.0000  0.3500  0.0000  0.5000  0.5000  0.5450  0.4550  0.0000  0.8200  0.0000  0.0000  0.0000  0.0000  0.1800  0.0000  0.0000  0.0000  0.6400  0.3600  0.7048  0.2952  0.4400  0.0000  0.0000  0.0000  0.0000  0.0000  0.0000  0.0000  0.0000  0.2500  0.0000  0.0000  0.0000  0.3100  0.0000  0.0000  0.0000  0.0000  0.0000  0.0000  0.3600  0.6400  0.3522  0.6478  0.0000  0.0000  0.0000  0.0000  0.0500  0.0000  0.0000  0.0000  0.0000  0.0000  0.0300  0.0300  0.0000  0.0000  0.0000  0.0000  0.0000  0.2200  0.0000  0.0000  0.0000  0.0000  0.0000  0.6700  0.0000  0.5800  0.4200  0.5016  0.4984  0.0000  0.0000  0.0000  0.0000  0.0000  0.0000  0.0000  0.0000  0.0000  0.0000  0.0000  0.0000  0.0000  0.0000  0.0000  0.0000  0.1200  0.1400  0.3200  0.0000  0.0000  0.0000  0.0000  0.0000  0.0000  0.0000  0.0000  0.0000  0.0000  0.0000  0.0000  0.0000  0.0000  0.0000  0.0000  0.1200  0.0000  0.0000  0.0000  0.0000  0.0000  0.0000  0.0000  0.0000  0.0000  0.0000  0.3000  0.0000  0.0000  0.0000  0.3400  0.6600  0.2408  0.7592  0.0000  0.0000  0.0000  0.0000  0.0000  0.0000  0.0000  0.0000  0.0000  0.0000  0.0000  0.0000  0.0000  0.0000  0.0000  0.0000  0.0000  0.0000  0.0000  0.0000  0.0000  0.0000  0.0000  0.0000  0.0000  0.0000  0.0000  0.0000  0.0000  0.0000  0.0000  0.0700  0.0000  0.0000  0.0000  0.0000  0.0000  0.0000  0.0000  0.0000  0.0000  0.0000  0.0000  0.0000  0.0000  0.0000  0.0000  0.0000  0.0000  0.0000  0.0000  0.0000  0.1500  0.0000  0.0000  0.0000  0.0000  0.0000  0.2300  0.0000  0.0000  0.0000  0.0000  0.0000  0.0000  0.0000  0.0000  0.0000  0.0000  0.0000  0.0000  0.0000  0.0300  0.0000  0.0000  0.0000  0.0000  0.0000  0.0000  0.0000  0.0000  0.0000  0.4700  0.0000  0.0000  0.0000  0.0000  0.0000  0.0500  0.0000  0.0000  0.0000  0.0000  0.0000  0.0000  0.0000  0.0000  0.0000  0.0000  0.0000  0.3800  0.6200  0.3046  0.6954
     2    41  0.4300  0.5700  0.4200  0.5800  0.5098  0.4902  0.0000  0.6600  0.0000  0.3400  0.0000  0.6000  0.4000  0.5512  0.4488  0.0000  0.8600  0.0000  0.0000  0.0000  0.0000  0.1400  0.0000  0.0000  0.0000  0.8000  0.2000  0.7592  0.2408  0.4700  0.0000  0.0000  0.0000  0.0000  0.0000  0.0000  0.0000  0.0000  0.3100  0.0000  0.0000  0.0000  0.2200  0.0000  0.0000  0.0000  0.0000  0.0000  0.0000  0.2400  0.7600  0.3654  0.6346  0.0000  0.0000  0.0000  0.0000  0.0500  0.0000  0.0000  0.0000  0.0000  0.0000  0.0300  0.0400  0.0000  0.0000  0.0000  0.0000  0.0000  0.1700  0.0000  0.0000  0.0000  0.0000  0.0000  0.7100  0.0000  0.5800  0.4200  0.5380  0.4620  0.0000  0.0000  0.0000  0.0000  0.0000  0.0000  0.0000  0.0000  0.0000  0.0000  0.0000  0.0000  0.0000  0.0000  0.0000  0.0000  0.1200  0.1400  0.2900  0.0000  0.0000  0.0000  0.0000  0.0000  0.0000  0.0000  0.0000  0.0000  0.0000  0.0000  0.0000  0.0000  0.0000  0.0000  0.0000  0.0800  0.0000  0.0000  0.0000  0.0000  0.0000  0.0000  0.0000  0.0000  0.0000  0.0000  0.3700  0.0000  0.0000  0.0000  0.2400  0.7600  0.2614  0.7386  0.0000  0.0000  0.0000  0.0000  0.0000  0.0000  0.0000  0.0000  0.0000  0.0000  0.0000  0.0000  0.0000  0.0000  0.0000  0.0000  0.0000  0.0000  0.0000  0.0000  0.0000  0.0000  0.0000  0.0000  0.0000  0.0000  0.0000  0.0000  0.0000  0.0000  0.0000  0.1100  0.0000  0.0000  0.0000  0.0000  0.0000  0.0000  0.0000  0.0000  0.0000  0.0000  0.0000  0.0000  0.0000  0.0000  0.0000  0.0000  0.0000  0.0000  0.0000  0.0000  0.2200  0.0000  0.0000  0.0000  0.0000  0.0000  0.1600  0.0000  0.0000  0.0000  0.0000  0.0000  0.0000  0.0000  0.0000  0.0000  0.0000  0.0000  0.0000  0.0000  0.0600  0.0000  0.0000  0.0000  0.0000  0.0000  0.0000  0.0000  0.0000  0.0000  0.4100  0.0000  0.0000  0.0000  0.0000  0.0000  0.0400  0.0000  0.0000  0.0000  0.0000  0.0000  0.0000  0.0000  0.0000  0.0000  0.0000  0.0000  0.2400  0.7600  0.2594  0.7406
     2    42  0.4700  0.5300  0.4600  0.5400  0.5018  0.4982  0.0000  0.6900  0.0000  0.3100  0.0000  0.5800  0.4200  0.5722  0.4278  0.0000  0.8700  0.0000  0.0000  0.0000  0.0000  0.1300  0.0000  0.0000  0.0000  0.8200  0.1800  0.7738  0.2262  0.4700  0.0000  0.0000  0.0000  0.0000  0.0000  0.0000  0.0000  0.0000  0.3300  0.0000  0.0000  0.0000  0.2000  0.0000  0.0000  0.0000  0.0000  0.0000  0.0000  0.4800  0.5200  0.3698  0.6302  0.0000  0.0000  0.0000  0.0000  0.0000  0.0000  0.0000  0.0000  0.0000  0.0000  0.0100  0.0300  0.0000  0.0000  0.0000  0.0000  0.0000  0.2400  0.0000  0.0000  0.0000  0.0000  0.0000  0.7200  0.0000  0.6600  0.3400  0.5770  0.4230  0.0000  0.0000  0.0000  0.0000  0.0000  0.0000  0.0000  0.0000  0.0000  0.0000  0.0000  0.0000  0.0000  0.0000  0.0000  0.0000  0.0800  0.1400  0.2700  0.0000  0.0000  0.0000  0.0000  0.0000  0.0000  0.0000  0.0000  0.0000  0.0000  0.0000  0.0000  0.0000  0.0000  0.0000  0.0000  0.0900  0.0000  0.0000  0.0000  0.0000  0.0000  0.0000  0.0000  0.0000  0.0000  0.0000  0.4200  0.0000  0.0000  0.0000  0.2800  0.7200  0.2834  0.7166  0.0000  0.0000  0.0000  0.0000  0.0000  0.0000  0.0000  0.0000  0.0000  0.0000  0.0000  0.0000  0.0000  0.0000  0.0000  0.0000  0.0000  0.0000  0.0000  0.0000  0.0000  0.0000  0.0000  0.0000  0.0000  0.0000  0.0000  0.0000  0.0000  0.0000  0.0000  0.1600  0.0000  0.0000  0.0000  0.0000  0.0000  0.0000  0.0000  0.0000  0.0000  0.0000  0.0000  0.0000  0.0000  0.0000  0.0000  0.0000  0.0000  0.0000  0.0000  0.0000  0.1200  0.0000  0.0000  0.0000  0.0000  0.0000  0.1900  0.0000  0.0000  0.0000  0.0000  0.0000  0.0000  0.0000  0.0000  0.0000  0.0000  0.0000  0.0000  0.0000  0.1100  0.0000  0.0000  0.0000  0.0000  0.0000  0.0000  0.0000  0.0000  0.0000  0.3800  0.0000  0.0000  0.0000  0.0000  0.0000  0.0400  0.0000  0.0000  0.0000  0.0000  0.0000  0.0000  0.0000  0.0000  0.0000  0.0000  0.0000  0.2400  0.7600  0.2342  0.7658
     2    43  0.4900  0.5100  0.4200  0.5800  0.5002  0.4998  0.0000  0.7600  0.0000  0.2400  0.0000  0.6800  0.3200  0.6352  0.3648  0.0000  0.8900  0.0000  0.0000  0.0000  0.0000  0.1100  0.0000  0.0000  0.0000  0.7800  0.2200  0.8042  0.1958  0.5500  0.0000  0.0000  0.0000  0.0000  0.0000  0.0000  0.0000  0.0000  0.2700  0.0000  0.0000  0.0000  0.1800  0.0000  0.0000  0.0000  0.0000  0.0000  0.0000  0.3800  0.6200  0.4078  0.5922  0.0000  0.0000  0.0000  0.0000  0.0000  0.0000  0.0000  0.0000  0.0000  0.0000  0.0300  0.0200  0.0000  0.0000  0.0000  0.0000  0.0000  0.2200  0.0000  0.0000  0.0000  0.0000  0.0000  0.7300  0.0000  0.5600  0.4400  0.5826  0.4174  0.0000  0.0000  0.0000  0.0000  0.0000  0.0000  0.0000  0.0000  0.0000  0.0000  0.0000  0.0000  0.0000  0.0000  0.0000  0.0000  0.0900  0.1300  0.3500  0.0000  0.0000  0.0000  0.0000  0.0000  0.0000  0.0000  0.0000  0.0000  0.0000  0.0000  0.0000  0.0000  0.0000  0.0000  0.0000  0.1100  0.0000  0.0000  0.0000  0.0000  0.0000  0.0000  0.0000  0.0000  0.0000  0.0000  0.3200  0.0000  0.0000  0.0000  0.2800  0.7200  0.2620  0.7380  0.0000  0.0000  0.0000  0.0000  0.0000  0.0000  0.0000  0.0000  0.0000  0.0000  0.0000  0.0000  0.0000  0.0000  0.0000  0.0000  0.0000  0.0000  0.0000  0.0000  0.0000  0.0000  0.0000  0.0000  0.0000  0.0000  0.0000  0.0000  0.0000  0.0000  0.0000  0.1000  0.0000  0.0000  0.0000  0.0000  0.0000  0.0000  0.0000  0.0000  0.0000  0.0000  0.0000  0.0000  0.0000  0.0000  0.0000  0.0000  0.0000  0.0000  0.0000  0.0000  0.1800  0.0000  0.0000  0.0000  0.0000  0.0000  0.2100  0.0000  0.0000  0.0000  0.0000  0.0000  0.0000  0.0000  0.0000  0.0000  0.0000  0.0000  0.0000  0.0000  0.1000  0.0000  0.0000  0.0000  0.0000  0.0000  0.0000  0.0000  0.0000  0.0000  0.3600  0.0000  0.0000  0.0000  0.0000  0.0000  0.0500  0.0000  0.0000  0.0000  0.0000  0.0000  0.0000  0.0000  0.0000  0.0000  0.0000  0.0000  0.2800  0.7200  0.2286  0.7714
     2    44  0.5100  0.4900  0.5800  0.4200  0.5002  0.4998  0.0000  0.7600  0.0000  0.2400  0.0000  0.6000  0.4000  0.6352  0.3648  0.0000  0.9100  0.0000  0.0000  0.0000  0.0000  0.0900  0.0000  0.0000  0.0000  0.8200  0.1800  0.8362  0.1638  0.5700  0.0000  0.0000  0.0000  0.0000  0.0000  0.0000  0.0000  0.0000  0.3000  0.0000  0.0000  0.0000  0.1300  0.0000  0.0000  0.0000  0.0000  0.0000  0.0000  0.4000  0.6000  0.4318  0.5682  0.0000  0.0000  0.0000  0.0000  0.0000  0.0000  0.0000  0.0000  0.0000  0.0000  0.0200  0.0100  0.0000  0.0000  0.0000  0.0000  0.0000  0.1800  0.0000  0.0000  0.0000  0.0000  0.0000  0.7900  0.0000  0.6000  0.4000  0.6570  0.3430  0.0000  0.0000  0.0000  0.0000  0.0000  0.0000  0.0000  0.0000  0.0000  0.0000  0.0000  0.0000  0.0000  0.0000  0.0000  0.0000  0.1100  0.1700  0.3300  0.0000  0.0000  0.0000  0.0000  0.0000  0.0000  0.0000  0.0000  0.0000  0.0000  0.0000  0.0000  0.0000  0.0000  0.0000  0.0000  0.0700  0.0000  0.0000  0.0000  0.0000  0.0000  0.0000  0.0000  0.0000  0.0000  0.0000  0.3200  0.0000  0.0000  0.0000  0.3600  0.6400  0.2572  0.7428  0.0000  0.0000  0.0000  0.0000  0.0000  0.0000  0.0000  0.0000  0.0000  0.0000  0.0000  0.0000  0.0000  0.0000  0.0000  0.0000  0.0000  0.0000  0.0000  0.0000  0.0000  0.0000  0.0000  0.0000  0.0000  0.0000  0.0000  0.0000  0.0000  0.0000  0.0000  0.1400  0.0000  0.0000  0.0000  0.0000  0.0000  0.0000  0.0000  0.0000  0.0000  0.0000  0.0000  0.0000  0.0000  0.0000  0.0000  0.0000  0.0000  0.0000  0.0000  0.0000  0.1900  0.0000  0.0000  0.0000  0.0000  0.0000  0.1400  0.0000  0.0000  0.0000  0.0000  0.0000  0.0000  0.0000  0.0000  0.0000  0.0000  0.0000  0.0000  0.0000  0.0600  0.0000  0.0000  0.0000  0.0000  0.0000  0.0000  0.0000  0.0000  0.0000  0.4000  0.0000  0.0000  0.0000  0.0000  0.0000  0.0700  0.0000  0.0000  0.0000  0.0000  0.0000  0.0000  0.0000  0.0000  0.0000  0.0000  0.0000  0.3000  0.7000  0.2438  0.7562
     2    45  0.5600  0.4400  0.6000  0.4000  0.5072  0.4928  0.0000  0.7900  0.0000  0.2100  0.0000  0.6600  0.3400  0.6682  0.3318  0.0000  0.9300  0.0000  0.0000  0.0000  0.0000  0.0700  0.0000  0.0000  0.0000  0.9000  0.1000  0.8698  0.1302  0.5600  0.0000  0.0000  0.0000  0.0000  0.0000  0.0000  0.0000  0.0000  0.3200  0.0000  0.0000  0.0000  0.1200  0.0000  0.0000  0.0000  0.0000  0.0000  0.0000  0.4600  0.5400  0.4304  0.5696  0.0000  0.0000  0.0000  0.0000  0.0000  0.0000  0.0000  0.0000  0.0000  0.0000  0.0100  0.0000  0.0000  0.0000  0.0000  0.0000  0.0000  0.2300  0.0000  0.0000  0.0000  0.0000  0.0000  0.7600  0.0000  0.6800  0.3200  0.6306  0.3694  0.0000  0.0000  0.0000  0.0000  0.0000  0.0000  0.0000  0.0000  0.0000  0.0000  0.0000  0.0000  0.0000  0.0000  0.0000  0.0000  0.1400  0.1400  0.3900  0.0000  0.0000  0.0000  0.0000  0.0000  0.0000  0.0000  0.0000  0.0000  0.0000  0.0000  0.0000  0.0000  0.0000  0.0000  0.0000  0.0700  0.0000  0.0000  0.0000  0.0000  0.0000  0.0000  0.0000  0.0000  0.0000  0.0000  0.2600  0.0000  0.0000  0.0000  0.2600  0.7400  0.2638  0.7362  0.0000  0.0000  0.0000  0.0000  0.0000  0.0000  0.0000  0.0000  0.0000  0.0000  0.0000  0.0000  0.0000  0.0000  0.0000  0.0000  0.0000  0.0000  0.0000  0.0000  0.0000  0.0000  0.0000  0.0000  0.0000  0.0000  0.0000  0.0000  0.0000  0.0000  0.0000  0.1600  0.0000  0.0000  0.0000  0.0000  0.0000  0.0000  0.0000  0.0000  0.0000  0.0000  0.0000  0.0000  0.0000  0.0000  0.0000  0.0000  0.0000  0.0000  0.0000  0.0000  0.1700  0.0000  0.0000  0.0000  0.0000  0.0000  0.1900  0.0000  0.0000  0.0000  0.0000  0.0000  0.0000  0.0000  0.0000  0.0000  0.0000  0.0000  0.0000  0.0000  0.0500  0.0000  0.0000  0.0000  0.0000  0.0000  0.0000  0.0000  0.0000  0.0000  0.3500  0.0000  0.0000  0.0000  0.0000  0.0000  0.0800  0.0000  0.0000  0.0000  0.0000  0.0000  0.0000  0.0000  0.0000  0.0000  0.0000  0.0000  0.1400  0.8600  0.2220  0.7780
     2    46  0.5100  0.4900  0.4600  0.5400  0.5002  0.4998  0.0000  0.7100  0.0000  0.2900  0.0000  0.5800  0.4200  0.5882  0.4118  0.0000  0.9500  0.0000  0.0000  0.0000  0.0000  0.0500  0.0000  0.0000  0.0000  0.9000  0.1000  0.9050  0.0950  0.5300  0.0000  0.0000  0.0000  0.0000  0.0000  0.0000  0.0000  0.0000  0.3600  0.0000  0.0000  0.0000  0.1100  0.0000  0.0000  0.0000  0.0000  0.0000  0.0000  0.4800  0.5200  0.4226  0.5774  0.0000  0.0000  0.0000  0.0000  0.0000  0.0000  0.0000  0.0000  0.0000  0.0000  0.0000  0.0000  0.0000  0.0000  0.0000  0.0000  0.0000  0.2800  0.0000  0.0000  0.0000  0.0000  0.0000  0.7200  0.0000  0.5600  0.4400  0.5968  0.4032  0.0000  0.0000  0.0000  0.0000  0.0000  0.0000  0.0000  0.0000  0.0000  0.0000  0.0000  0.0000  0.0000  0.0000  0.0000  0.0000  0.1400  0.1400  0.4500  0.0000  0.0000  0.0000  0.0000  0.0000  0.0000  0.0000  0.0000  0.0000  0.0000  0.0000  0.0000  0.0000  0.0000  0.0000  0.0000  0.0900  0.0000  0.0000  0.0000  0.0000  0.0000  0.0000  0.0000  0.0000  0.0000  0.0000  0.1800  0.0000  0.0000  0.0000  0.2800  0.7200  0.2822  0.7178  0.0000  0.0000  0.0000  0.0000  0.0000  0.0000  0.0000  0.0000  0.0000  0.0000  0.0000  0.0000  0.0000  0.0000  0.0000  0.0000  0.0000  0.0000  0.0000  0.0000  0.0000  0.0000  0.0000  0.0000  0.0000  0.0000  0.0000  0.0000  0.0000  0.0000  0.0000  0.1300  0.0000  0.0000  0.0000  0.0000  0.0000  0.0000  0.0000  0.0000  0.0000  0.0000  0.0000  0.0000  0.0000  0.0000  0.0000  0.0000  0.0000  0.0000  0.0000  0.0000  0.1500  0.0000  0.0000  0.0000  0.0000  0.0000  0.2300  0.0000  0.0000  0.0000  0.0000  0.0000  0.0000  0.0000  0.0000  0.0000  0.0000  0.0000  0.0000  0.0000  0.0700  0.0000  0.0000  0.0000  0.0000  0.0000  0.0000  0.0000  0.0000  0.0000  0.3100  0.0000  0.0000  0.0000  0.0000  0.0000  0.1100  0.0000  0.0000  0.0000  0.0000  0.0000  0.0000  0.0000  0.0000  0.0000  0.0000  0.0000  0.2200  0.7800  0.2054  0.7946
     2    47  0.6000  0.4000  0.6400  0.3600  0.5200  0.4800  0.0000  0.6900  0.0000  0.3100  0.0000  0.5400  0.4600  0.5722  0.4278  0.0000  0.9600  0.0000  0.0000  0.0000  0.0000  0.0400  0.0000  0.0000  0.0000  0.9200  0.0800  0.9232  0.0768  0.4400  0.0000  0.0000  0.0000  0.0000  0.0000  0.0000  0.0000  0.0000  0.4600  0.0000  0.0000  0.0000  0.1000  0.0000  0.0000  0.0000  0.0000  0.0000  0.0000  0.4200  0.5800  0.4152  0.5848  0.0000  0.0000  0.0000  0.0000  0.0000  0.0000  0.0000  0.0000  0.0000  0.0000  0.0000  0.0000  0.0000  0.0000  0.0000  0.0000  0.0000  0.2800  0.0000  0.0000  0.0000  0.0000  0.0000  0.7200  0.0000  0.6000  0.4000  0.5968  0.4032  0.0000  0.0000  0.0000  0.0000  0.0000  0.0000  0.0000  0.0000  0.0000  0.0000  0.0000  0.0000  0.0000  0.0000  0.0000  0.0000  0.1500  0.1300  0.4300  0.0000  0.0000  0.0000  0.0000  0.0000  0.0000  0.0000  0.0000  0.0000  0.0000  0.0000  0.0000  0.0000  0.0000  0.0000  0.0000  0.0800  0.0000  0.0000  0.0000  0.0000  0.0000  0.0000  0.0000  0.0000  0.0000  0.0000  0.2100  0.0000  0.0000  0.0000  0.2800  0.7200  0.2748  0.7252  0.0000  0.0000  0.0000  0.0000  0.0000  0.0000  0.0000  0.0000  0.0000  0.0000  0.0000  0.0000  0.0000  0.0000  0.0000  0.0000  0.0000  0.0000  0.0000  0.0000  0.0000  0.0000  0.0000  0.0000  0.0000  0.0000  0.0000  0.0000  0.0000  0.0000  0.0000  0.1100  0.0000  0.0000  0.0000  0.0000  0.0000  0.0000  0.0000  0.0000  0.0000  0.0000  0.0000  0.0000  0.0000  0.0000  0.0000  0.0000  0.0000  0.0000  0.0000  0.0000  0.1500  0.0000  0.0000  0.0000  0.0000  0.0000  0.1300  0.0000  0.0000  0.0000  0.0000  0.0000  0.0000  0.0000  0.0000  0.0000  0.0000  0.0000  0.0000  0.0000  0.0600  0.0000  0.0000  0.0000  0.0000  0.0000  0.0000  0.0000  0.0000  0.0000  0.4500  0.0000  0.0000  0.0000  0.0000  0.0000  0.1000  0.0000  0.0000  0.0000  0.0000  0.0000  0.0000  0.0000  0.0000  0.0000  0.0000  0.0000  0.3000  0.7000  0.2676  0.7324
     2    48  0.6500  0.3500  0.5400  0.4600  0.5450  0.4550  0.0000  0.7300  0.0000  0.2700  0.0000  0.5400  0.4600  0.6058  0.3942  0.0000  0.9800  0.0000  0.0000  0.0000  0.0000  0.0200  0.0000  0.0000  0.0000  0.9600  0.0400  0.9608  0.0392  0.4000  0.0000  0.0000  0.0000  0.0000  0.0000  0.0000  0.0000  0.0000  0.5000  0.0000  0.0000  0.0000  0.1000  0.0000  0.0000  0.0000  0.0000  0.0000  0.0000  0.4000  0.6000  0.4200  0.5800  0.0000  0.0000  0.0000  0.0000  0.0000  0.0000  0.0000  0.0000  0.0000  0.0000  0.0000  0.0000  0.0000  0.0000  0.0000  0.0000  0.0000  0.3700  0.0000  0.0000  0.0000  0.0000  0.0000  0.6300  0.0000  0.5800  0.4200  0.5338  0.4662  0.0000  0.0000  0.0000  0.0000  0.0000  0.0000  0.0000  0.0000  0.0000  0.0000  0.0000  0.0000  0.0000  0.0000  0.0000  0.0000  0.1900  0.1300  0.3900  0.0000  0.0000  0.0000  0.0000  0.0000  0.0000  0.0000  0.0000  0.0000  0.0000  0.0000  0.0000  0.0000  0.0000  0.0000  0.0000  0.0700  0.0000  0.0000  0.0000  0.0000  0.0000  0.0000  0.0000  0.0000  0.0000  0.0000  0.2200  0.0000  0.0000  0.0000  0.3400  0.6600  0.2584  0.7416  0.0000  0.0000  0.0000  0.0000  0.0000  0.0000  0.0000  0.0000  0.0000  0.0000  0.0000  0.0000  0.0000  0.0000  0.0000  0.0000  0.0000  0.0000  0.0000  0.0000  0.0000  0.0000  0.0000  0.0000  0.0000  0.0000  0.0000  0.0000  0.0000  0.0000  0.0000  0.0900  0.0000  0.0000  0.0000  0.0000  0.0000  0.0000  0.0000  0.0000  0.0000  0.0000  0.0000  0.0000  0.0000  0.0000  0.0000  0.0000  0.0000  0.0000  0.0000  0.0000  0.1700  0.0000  0.0000  0.0000  0.0000  0.0000  0.1300  0.0000  0.0000  0.0000  0.0000  0.0000  0.0000  0.0000  0.0000  0.0000  0.0000  0.0000  0.0000  0.0000  0.1000  0.0000  0.0000  0.0000  0.0000  0.0000  0.0000  0.0000  0.0000  0.0000  0.3800  0.0000  0.0000  0.0000  0.0000  0.0000  0.1300  0.0000  0.0000  0.0000  0.0000  0.0000  0.0000  0.0000  0.0000  0.0000  0.0000  0.0000  0.1800  0.8200  0.2252  0.7748
     2    49  0.6900  0.3100  0.5400  0.4600  0.5722  0.4278  0.0000  0.7900  0.0000  0.2100  0.0000  0.6600  0.3400  0.6682  0.3318  0.0000  0.9700  0.0000  0.0000  0.0000  0.0000  0.0300  0.0000  0.0000  0.0000  0.9400  0.0600  0.9418  0.0582  0.4900  0.0000  0.0000  0.0000  0.0000  0.0000  0.0000  0.0000  0.0000  0.4200  0.0000  0.0000  0.0000  0.0900  0.0000  0.0000  0.0000  0.0000  0.0000  0.0000  0.4200  0.5800  0.4246  0.5754  0.0000  0.0000  0.0000  0.0000  0.0000  0.0000  0.0000  0.0000  0.0000  0.0000  0.0000  0.0000  0.0000  0.0000  0.0000  0.0000  0.0000  0.3700  0.0000  0.0000  0.0000  0.0000  0.0000  0.6300  0.0000  0.6200  0.3800  0.5338  0.4662  0.0000  0.0000  0.0000  0.0000  0.0000  0.0000  0.0000  0.0000  0.0000  0.0000  0.0000  0.0000  0.0000  0.0000  0.0000  0.0000  0.2100  0.1100  0.3700  0.0000  0.0000  0.0000  0.0000  0.0000  0.0000  0.0000  0.0000  0.0000  0.0000  0.0000  0.0000  0.0000  0.0000  0.0000  0.0000  0.0700  0.0000  0.0000  0.0000  0.0000  0.0000  0.0000  0.0000  0.0000  0.0000  0.0000  0.2400  0.0000  0.0000  0.0000  0.3200  0.6800  0.2556  0.7444  0.0000  0.0000  0.0000  0.0000  0.0000  0.0000  0.0000  0.0000  0.0000  0.0000  0.0000  0.0000  0.0000  0.0000  0.0000  0.0000  0.0000  0.0000  0.0000  0.0000  0.0000  0.0000  0.0000  0.0000  0.0000  0.0000  0.0000  0.0000  0.0000  0.0000  0.0000  0.0600  0.0000  0.0000  0.0000  0.0000  0.0000  0.0000  0.0000  0.0000  0.0000  0.0000  0.0000  0.0000  0.0000  0.0000  0.0000  0.0000  0.0000  0.0000  0.0000  0.0000  0.1700  0.0000  0.0000  0.0000  0.0000  0.0000  0.1000  0.0000  0.0000  0.0000  0.0000  0.0000  0.0000  0.0000  0.0000  0.0000  0.0000  0.0000  0.0000  0.0000  0.0700  0.0000  0.0000  0.0000  0.0000  0.0000  0.0000  0.0000  0.0000  0.0000  0.5200  0.0000  0.0000  0.0000  0.0000  0.0000  0.0800  0.0000  0.0000  0.0000  0.0000  0.0000  0.0000  0.0000  0.0000  0.0000  0.0000  0.0000  0.3000  0.7000  0.3242  0.6758
     2    50  0.6700  0.3300  0.5000  0.5000  0.5578  0.4422  0.0000  0.7600  0.0000  0.2400  0.0000  0.7600  0.2400  0.6352  0.3648  0.0000  0.9800  0.0000  0.0000  0.0000  0.0000  0.0200  0.0000  0.0000  0.0000  0.9600  0.0400  0.9608  0.0392  0.4600  0.0000  0.0000  0.0000  0.0000  0.0000  0.0000  0.0000  0.0000  0.4500  0.0000  0.0000  0.0000  0.0900  0.0000  0.0000  0.0000  0.0000  0.0000  0.0000  0.4000  0.6000  0.4222  0.5778  0.0000  0.0000  0.0000  0.0000  0.0000  0.0000  0.0000  0.0000  0.0000  0.0000  0.0000  0.0000  0.0000  0.0000  0.0000  0.0000  0.0000  0.4000  0.0000  0.0000  0.0000  0.0000  0.0000  0.6000  0.0000  0.6000  0.4000  0.5200  0.4800  0.0000  0.0000  0.0000  0.0000  0.0000  0.0000  0.0000  0.0000  0.0000  0.0000  0.0000  0.0000  0.0000  0.0000  0.0000  0.0000  0.2000  0.1400  0.3500  0.0000  0.0000  0.0000  0.0000  0.0000  0.0000  0.0000  0.0000  0.0000  0.0000  0.0000  0.0000  0.0000  0.0000  0.0000  0.0000  0.1100  0.0000  0.0000  0.0000  0.0000  0.0000  0.0000  0.0000  0.0000  0.0000  0.0000  0.2000  0.0000  0.0000  0.0000  0.2000  0.8000  0.2342  0.7658  0.0000  0.0000  0.0000  0.0000  0.0000  0.0000  0.0000  0.0000  0.0000  0.0000  0.0000  0.0000  0.0000  0.0000  0.0000  0.0000  0.0000  0.0000  0.0000  0.0000  0.0000  0.0000  0.0000  0.0000  0.0000  0.0000  0.0000  0.0000  0.0000  0.0000  0.0000  0.1400  0.0000  0.0000  0.0000  0.0000  0.0000  0.0000  0.0000  0.0000  0.0000  0.0000  0.0000  0.0000  0.0000  0.0000  0.0000  0.0000  0.0000  0.0000  0.0000  0.0000  0.1300  0.0000  0.0000  0.0000  0.0000  0.0000  0.0800  0.0000  0.0000  0.0000  0.0000  0.0000  0.0000  0.0000  0.0000  0.0000  0.0000  0.0000  0.0000  0.0000  0.0500  0.0000  0.0000  0.0000  0.0000  0.0000  0.0000  0.0000  0.0000  0.0000  0.5300  0.0000  0.0000  0.0000  0.0000  0.0000  0.0700  0.0000  0.0000  0.0000  0.0000  0.0000  0.0000  0.0000  0.0000  0.0000  0.0000  0.0000  0.2600  0.7400  0.3312  0.6688
     2    51  0.7500  0.2500  0.5800  0.4200  0.6250  0.3750  0.0000  0.8200  0.0000  0.1800  0.0000  0.8000  0.2000  0.7048  0.2952  0.0000  0.9800  0.0000  0.0000  0.0000  0.0000  0.0200  0.0000  0.0000  0.0000  0.9600  0.0400  0.9608  0.0392  0.4500  0.0000  0.0000  0.0000  0.0000  0.0000  0.0000  0.0000  0.0000  0.4700  0.0000  0.0000  0.0000  0.0800  0.0000  0.0000  0.0000  0.0000  0.0000  0.0000  0.4400  0.5600  0.4298  0.5702  0.0000  0.0000  0.0000  0.0000  0.0000  0.0000  0.0000  0.0000  0.0000  0.0000  0.0000  0.0000  0.0000  0.0000  0.0000  0.0000  0.0000  0.4400  0.0000  0.0000  0.0000  0.0000  0.0000  0.5600  0.0000  0.5600  0.4400  0.5072  0.4928  0.0000  0.0000  0.0000  0.0000  0.0000  0.0000  0.0000  0.0000  0.0000  0.0000  0.0000  0.0000  0.0000  0.0000  0.0000  0.0000  0.1500  0.1200  0.4100  0.0000  0.0000  0.0000  0.0000  0.0000  0.0000  0.0000  0.0000  0.0000  0.0000  0.0000  0.0000  0.0000  0.0000  0.0000  0.0000  0.1200  0.0000  0.0000  0.0000  0.0000  0.0000  0.0000  0.0000  0.0000  0.0000  0.0000  0.2000  0.0000  0.0000  0.0000  0.2600  0.7400  0.2594  0.7406  0.0000  0.0000  0.0000  0.0000  0.0000  0.0000  0.0000  0.0000  0.0000  0.0000  0.0000  0.0000  0.0000  0.0000  0.0000  0.0000  0.0000  0.0000  0.0000  0.0000  0.0000  0.0000  0.0000  0.0000  0.0000  0.0000  0.0000  0.0000  0.0000  0.0000  0.0000  0.0700  0.0000  0.0000  0.0000  0.0000  0.0000  0.0000  0.0000  0.0000  0.0000  0.0000  0.0000  0.0000  0.0000  0.0000  0.0000  0.0000  0.0000  0.0000  0.0000  0.0000  0.1500  0.0000  0.0000  0.0000  0.0000  0.0000  0.1000  0.0000  0.0000  0.0000  0.0000  0.0000  0.0000  0.0000  0.0000  0.0000  0.0000  0.0000  0.0000  0.0000  0.0800  0.0000  0.0000  0.0000  0.0000  0.0000  0.0000  0.0000  0.0000  0.0000  0.5400  0.0000  0.0000  0.0000  0.0000  0.0000  0.0600  0.0000  0.0000  0.0000  0.0000  0.0000  0.0000  0.0000  0.0000  0.0000  0.0000  0.0000  0.2400  0.7600  0.3390  0.6610
     2    52  0.7500  0.2500  0.6200  0.3800  0.6250  0.3750  0.0000  0.8700  0.0000  0.1300  0.0000  0.7400  0.2600  0.7738  0.2262  0.0000  0.9900  0.0000  0.0000  0.0000  0.0000  0.0100  0.0000  0.0000  0.0000  0.9800  0.0200  0.9802  0.0198  0.5100  0.0000  0.0000  0.0000  0.0000  0.0000  0.0000  0.0000  0.0000  0.4100  0.0000  0.0000  0.0000  0.0800  0.0000  0.0000  0.0000  0.0000  0.0000  0.0000  0.5000  0.5000  0.4346  0.5654  0.0000  0.0000  0.0000  0.0000  0.0000  0.0000  0.0000  0.0000  0.0000  0.0000  0.0000  0.0000  0.0000  0.0000  0.0000  0.0000  0.0000  0.4600  0.0000  0.0000  0.0000  0.0000  0.0000  0.5400  0.0000  0.4400  0.5600  0.5032  0.4968  0.0000  0.0000  0.0000  0.0000  0.0000  0.0000  0.0000  0.0000  0.0000  0.0000  0.0000  0.0000  0.0000  0.0000  0.0000  0.0000  0.1100  0.1300  0.3900  0.0000  0.0000  0.0000  0.0000  0.0000  0.0000  0.0000  0.0000  0.0000  0.0000  0.0000  0.0000  0.0000  0.0000  0.0000  0.0000  0.1200  0.0000  0.0000  0.0000  0.0000  0.0000  0.0000  0.0000  0.0000  0.0000  0.0000  0.2500  0.0000  0.0000  0.0000  0.3000  0.7000  0.2580  0.7420  0.0000  0.0000  0.0000  0.0000  0.0000  0.0000  0.0000  0.0000  0.0000  0.0000  0.0000  0.0000  0.0000  0.0000  0.0000  0.0000  0.0000  0.0000  0.0000  0.0000  0.0000  0.0000  0.0000  0.0000  0.0000  0.0000  0.0000  0.0000  0.0000  0.0000  0.0000  0.0300  0.0000  0.0000  0.0000  0.0000  0.0000  0.0000  0.0000  0.0000  0.0000  0.0000  0.0000  0.0000  0.0000  0.0000  0.0000  0.0000  0.0000  0.0000  0.0000  0.0000  0.1800  0.0000  0.0000  0.0000  0.0000  0.0000  0.1300  0.0000  0.0000  0.0000  0.0000  0.0000  0.0000  0.0000  0.0000  0.0000  0.0000  0.0000  0.0000  0.0000  0.1400  0.0000  0.0000  0.0000  0.0000  0.0000  0.0000  0.0000  0.0000  0.0000  0.4900  0.0000  0.0000  0.0000  0.0000  0.0000  0.0300  0.0000  0.0000  0.0000  0.0000  0.0000  0.0000  0.0000  0.0000  0.0000  0.0000  0.0000  0.3200  0.6800  0.3108  0.6892
     2    53  0.7200  0.2800  0.6000  0.4000  0.5968  0.4032  0.0000  0.8900  0.0000  0.1100  0.0000  0.8200  0.1800  0.8042  0.1958  0.0000  0.9900  0.0000  0.0000  0.0000  0.0000  0.0100  0.0000  0.0000  0.0000  0.9800  0.0200  0.9802  0.0198  0.4900  0.0000  0.0000  0.0000  0.0000  0.0000  0.0000  0.0000  0.0000  0.4500  0.0000  0.0000  0.0000  0.0600  0.0000  0.0000  0.0000  0.0000  0.0000  0.0000  0.3000  0.7000  0.4462  0.5538  0.0000  0.0000  0.0000  0.0000  0.0000  0.0000  0.0000  0.0000  0.0000  0.0000  0.0000  0.0000  0.0000  0.0000  0.0000  0.0000  0.0000  0.4300  0.0000  0.0000  0.0000  0.0000  0.0000  0.5700  0.0000  0.5400  0.4600  0.5098  0.4902  0.0000  0.0000  0.0000  0.0000  0.0000  0.0000  0.0000  0.0000  0.0000  0.0000  0.0000  0.0000  0.0000  0.0000  0.0000  0.0000  0.0800  0.0800  0.3800  0.0000  0.0000  0.0000  0.0000  0.0000  0.0000  0.0000  0.0000  0.0000  0.0000  0.0000  0.0000  0.0000  0.0000  0.0000  0.0000  0.1900  0.0000  0.0000  0.0000  0.0000  0.0000  0.0000  0.0000  0.0000  0.0000  0.0000  0.2700  0.0000  0.0000  0.0000  0.2400  0.7600  0.2662  0.7338  0.0000  0.0000  0.0000  0.0000  0.0000  0.0000  0.0000  0.0000  0.0000  0.0000  0.0000  0.0000  0.0000  0.0000  0.0000  0.0000  0.0000  0.0000  0.0000  0.0000  0.0000  0.0000  0.0000  0.0000  0.0000  0.0000  0.0000  0.0000  0.0000  0.0000  0.0000  0.0200  0.0000  0.0000  0.0000  0.0000  0.0000  0.0000  0.0000  0.0000  0.0000  0.0000  0.0000  0.0000  0.0000  0.0000  0.0000  0.0000  0.0000  0.0000  0.0000  0.0000  0.1800  0.0000  0.0000  0.0000  0.0000  0.0000  0.1000  0.0000  0.0000  0.0000  0.0000  0.0000  0.0000  0.0000  0.0000  0.0000  0.0000  0.0000  0.0000  0.0000  0.1800  0.0000  0.0000  0.0000  0.0000  0.0000  0.0000  0.0000  0.0000  0.0000  0.4700  0.0000  0.0000  0.0000  0.0000  0.0000  0.0500  0.0000  0.0000  0.0000  0.0000  0.0000  0.0000  0.0000  0.0000  0.0000  0.0000  0.0000  0.1800  0.8200  0.2986  0.7014
     2    54  0.7200  0.2800  0.5600  0.4400  0.5968  0.4032  0.0000  0.8700  0.0000  0.1300  0.0000  0.7800  0.2200  0.7738  0.2262  0.0000  1.0000  0.0000  0.0000  0.0000  0.0000  0.0000  0.0000  0.0000  0.0000  1.0000  0.0000  1.0000  0.0000  0.4700  0.0000  0.0000  0.0000  0.0000  0.0000  0.0000  0.0000  0.0000  0.4300  0.0000  0.0000  0.0000  0.1000  0.0000  0.0000  0.0000  0.0000  0.0000  0.0000  0.3200  0.6800  0.4158  0.5842  0.0000  0.0000  0.0000  0.0000  0.0000  0.0000  0.0000  0.0000  0.0000  0.0000  0.0000  0.0000  0.0000  0.0000  0.0000  0.0000  0.0000  0.4300  0.0000  0.0000  0.0000  0.0000  0.0000  0.5700  0.0000  0.5000  0.5000  0.5098  0.4902  0.0000  0.0000  0.0000  0.0000  0.0000  0.0000  0.0000  0.0000  0.0000  0.0000  0.0000  0.0000  0.0000  0.0000  0.0000  0.0000  0.0900  0.0700  0.3600  0.0000  0.0000  0.0000  0.0000  0.0000  0.0000  0.0000  0.0000  0.0000  0.0000  0.0000  0.0000  0.0000  0.0000  0.0000  0.0000  0.2200  0.0000  0.0000  0.0000  0.0000  0.0000  0.0000  0.0000  0.0000  0.0000  0.0000  0.2600  0.0000  0.0000  0.0000  0.2800  0.7200  0.2586  0.7414  0.0000  0.0000  0.0000  0.0000  0.0000  0.0000  0.0000  0.0000  0.0000  0.0000  0.0000  0.0000  0.0000  0.0000  0.0000  0.0000  0.0000  0.0000  0.0000  0.0000  0.0000  0.0000  0.0000  0.0000  0.0000  0.0000  0.0000  0.0000  0.0000  0.0000  0.0000  0.0300  0.0000  0.0000  0.0000  0.0000  0.0000  0.0000  0.0000  0.0000  0.0000  0.0000  0.0000  0.0000  0.0000  0.0000  0.0000  0.0000  0.0000  0.0000  0.0000  0.0000  0.2100  0.0000  0.0000  0.0000  0.0000  0.0000  0.1100  0.0000  0.0000  0.0000  0.0000  0.0000  0.0000  0.0000  0.0000  0.0000  0.0000  0.0000  0.0000  0.0000  0.2000  0.0000  0.0000  0.0000  0.0000  0.0000  0.0000  0.0000  0.0000  0.0000  0.4300  0.0000  0.0000  0.0000  0.0000  0.0000  0.0200  0.0000  0.0000  0.0000  0.0000  0.0000  0.0000  0.0000  0.0000  0.0000  0.0000  0.0000  0.3000  0.7000  0.2824  0.7176
     2    55  0.7800  0.2200  0.6000  0.4000  0.6568  0.3432  0.0000  0.8600  0.0000  0.1400  0.0000  0.8000  0.2000  0.7592  0.2408  0.0000  1.0000  0.0000  0.0000  0.0000  0.0000  0.0000  0.0000  0.0000  0.0000  1.0000  0.0000  1.0000  0.0000  0.4900  0.0000  0.0000  0.0000  0.0000  0.0000  0.0000  0.0000  0.0000  0.4200  0.0000  0.0000  0.0000  0.0900  0.0000  0.0000  0.0000  0.0000  0.0000  0.0000  0.5200  0.4800  0.4246  0.5754  0.0000  0.0000  0.0000  0.0000  0.0000  0.0000  0.0000  0.0000  0.0000  0.0000  0.0000  0.0000  0.0000  0.0000  0.0000  0.0000  0.0000  0.4000  0.0000  0.0000  0.0000  0.0000  0.0000  0.6000  0.0000  0.5200  0.4800  0.5200  0.4800  0.0000  0.0000  0.0000  0.0000  0.0000  0.0000  0.0000  0.0000  0.0000  0.0000  0.0000  0.0000  0.0000  0.0000  0.0000  0.0000  0.1000  0.0500  0.3600  0.0000  0.0000  0.0000  0.0000  0.0000  0.0000  0.0000  0.0000  0.0000  0.0000  0.0000  0.0000  0.0000  0.0000  0.0000  0.0000  0.2500  0.0000  0.0000  0.0000  0.0000  0.0000  0.0000  0.0000  0.0000  0.0000  0.0000  0.2400  0.0000  0.0000  0.0000  0.2800  0.7200  0.2622  0.7378  0.0000  0.0000  0.0000  0.0000  0.0000  0.0000  0.0000  0.0000  0.0000  0.0000  0.0000  0.0000  0.0000  0.0000  0.0000  0.0000  0.0000  0.0000  0.0000  0.0000  0.0000  0.0000  0.0000  0.0000  0.0000  0.0000  0.0000  0.0000  0.0000  0.0000  0.0000  0.0300  0.0000  0.0000  0.0000  0.0000  0.0000  0.0000  0.0000  0.0000  0.0000  0.0000  0.0000  0.0000  0.0000  0.0000  0.0000  0.0000  0.0000  0.0000  0.0000  0.0000  0.2200  0.0000  0.0000  0.0000  0.0000  0.0000  0.1800  0.0000  0.0000  0.0000  0.0000  0.0000  0.0000  0.0000  0.0000  0.0000  0.0000  0.0000  0.0000  0.0000  0.1500  0.0000  0.0000  0.0000  0.0000  0.0000  0.0000  0.0000  0.0000  0.0000  0.3800  0.0000  0.0000  0.0000  0.0000  0.0000  0.0400  0.0000  0.0000  0.0000  0.0000  0.0000  0.0000  0.0000  0.0000  0.0000  0.0000  0.0000  0.2400  0.7600  0.2502  0.7498
     2    56  0.8000  0.2000  0.6400  0.3600  0.6800  0.3200  0.0000  0.8200  0.0000  0.1800  0.0000  0.7200  0.2800  0.7048  0.2952  0.0000  1.0000  0.0000  0.0000  0.0000  0.0000  0.0000  0.0000  0.0000  0.0000  1.0000  0.0000  1.0000  0.0000  0.5100  0.0000  0.0000  0.0000  0.0000  0.0000  0.0000  0.0000  0.0000  0.3800  0.0000  0.0000  0.0000  0.1100  0.0000  0.0000  0.0000  0.0000  0.0000  0.0000  0.5800  0.4200  0.4166  0.5834  0.0000  0.0000  0.0000  0.0000  0.0000  0.0000  0.0000  0.0000  0.0000  0.0000  0.0000  0.0000  0.0000  0.0000  0.0000  0.0000  0.0000  0.4700  0.0000  0.0000  0.0000  0.0000  0.0000  0.5300  0.0000  0.5400  0.4600  0.5018  0.4982  0.0000  0.0000  0.0000  0.0000  0.0000  0.0000  0.0000  0.0000  0.0000  0.0000  0.0000  0.0000  0.0000  0.0000  0.0000  0.0000  0.1300  0.0500  0.3500  0.0000  0.0000  0.0000  0.0000  0.0000  0.0000  0.0000  0.0000  0.0000  0.0000  0.0000  0.0000  0.0000  0.0000  0.0000  0.0000  0.2400  0.0000  0.0000  0.0000  0.0000  0.0000  0.0000  0.0000  0.0000  0.0000  0.0000  0.2300  0.0000  0.0000  0.0000  0.2800  0.7200  0.2524  0.7476  0.0000  0.0000  0.0000  0.0000  0.0000  0.0000  0.0000  0.0000  0.0000  0.0000  0.0000  0.0000  0.0000  0.0000  0.0000  0.0000  0.0000  0.0000  0.0000  0.0000  0.0000  0.0000  0.0000  0.0000  0.0000  0.0000  0.0000  0.0000  0.0000  0.0000  0.0000  0.0100  0.0000  0.0000  0.0000  0.0000  0.0000  0.0000  0.0000  0.0000  0.0000  0.0000  0.0000  0.0000  0.0000  0.0000  0.0000  0.0000  0.0000  0.0000  0.0000  0.0000  0.1900  0.0000  0.0000  0.0000  0.0000  0.0000  0.2500  0.0000  0.0000  0.0000  0.0000  0.0000  0.0000  0.0000  0.0000  0.0000  0.0000  0.0000  0.0000  0.0000  0.1500  0.0000  0.0000  0.0000  0.0000  0.0000  0.0000  0.0000  0.0000  0.0000  0.3800  0.0000  0.0000  0.0000  0.0000  0.0000  0.0200  0.0000  0.0000  0.0000  0.0000  0.0000  0.0000  0.0000  0.0000  0.0000  0.0000  0.0000  0.2800  0.7200  0.2660  0.7340
     2    57  0.8100  0.1900  0.7800  0.2200  0.6922  0.3078  0.0000  0.8500  0.0000  0.1500  0.0000  0.7400  0.2600  0.7450  0.2550  0.0000  1.0000  0.0000  0.0000  0.0000  0.0000  0.0000  0.0000  0.0000  0.0000  1.0000  0.0000  1.0000  0.0000  0.5400  0.0000  0.0000  0.0000  0.0000  0.0000  0.0000  0.0000  0.0000  0.3700  0.0000  0.0000  0.0000  0.0900  0.0000  0.0000  0.0000  0.0000  0.0000  0.0000  0.4600  0.5400  0.4366  0.5634  0.0000  0.0000  0.0000  0.0000  0.0000  0.0000  0.0000  0.0000  0.0000  0.0000  0.0000  0.0000  0.0000  0.0000  0.0000  0.0000  0.0000  0.5000  0.0000  0.0000  0.0000  0.0000  0.0000  0.5000  0.0000  0.5200  0.4800  0.5000  0.5000  0.0000  0.0000  0.0000  0.0000  0.0000  0.0000  0.0000  0.0000  0.0000  0.0000  0.0000  0.0000  0.0000  0.0000  0.0000  0.0000  0.1500  0.0600  0.3400  0.0000  0.0000  0.0000  0.0000  0.0000  0.0000  0.0000  0.0000  0.0000  0.0000  0.0000  0.0000  0.0000  0.0000  0.0000  0.0000  0.2300  0.0000  0.0000  0.0000  0.0000  0.0000  0.0000  0.0000  0.0000  0.0000  0.0000  0.2200  0.0000  0.0000  0.0000  0.2800  0.7200  0.2430  0.7570  0.0000  0.0000  0.0000  0.0000  0.0000  0.0000  0.0000  0.0000  0.0000  0.0000  0.0000  0.0000  0.0000  0.0000  0.0000  0.0000  0.0000  0.0000  0.0000  0.0000  0.0000  0.0000  0.0000  0.0000  0.0000  0.0000  0.0000  0.0000  0.0000  0.0000  0.0000  0.0200  0.0000  0.0000  0.0000  0.0000  0.0000  0.0000  0.0000  0.0000  0.0000  0.0000  0.0000  0.0000  0.0000  0.0000  0.0000  0.0000  0.0000  0.0000  0.0000  0.0000  0.2600  0.0000  0.0000  0.0000  0.0000  0.0000  0.2600  0.0000  0.0000  0.0000  0.0000  0.0000  0.0000  0.0000  0.0000  0.0000  0.0000  0.0000  0.0000  0.0000  0.1000  0.0000  0.0000  0.0000  0.0000  0.0000  0.0000  0.0000  0.0000  0.0000  0.3600  0.0000  0.0000  0.0000  0.0000  0.0000  0.0000  0.0000  0.0000  0.0000  0.0000  0.0000  0.0000  0.0000  0.0000  0.0000  0.0000  0.0000  0.1400  0.8600  0.2752  0.7248
     2    58  0.8000  0.2000  0.7200  0.2800  0.6800  0.3200  0.0000  0.9000  0.0000  0.1000  0.0000  0.8000  0.2000  0.8200  0.1800  0.0000  1.0000  0.0000  0.0000  0.0000  0.0000  0.0000  0.0000  0.0000  0.0000  1.0000  0.0000  1.0000  0.0000  0.4700  0.0000  0.0000  0.0000  0.0000  0.0000  0.0000  0.0000  0.0000  0.4300  0.0000  0.0000  0.0000  0.1000  0.0000  0.0000  0.0000  0.0000  0.0000  0.0000  0.4800  0.5200  0.4158  0.5842  0.0000  0.0000  0.0000  0.0000  0.0000  0.0000  0.0000  0.0000  0.0000  0.0000  0.0000  0.0000  0.0000  0.0000  0.0000  0.0000  0.0000  0.4900  0.0000  0.0000  0.0000  0.0000  0.0000  0.5100  0.0000  0.5000  0.5000  0.5002  0.4998  0.0000  0.0000  0.0000  0.0000  0.0000  0.0000  0.0000  0.0000  0.0000  0.0000  0.0000  0.0000  0.0000  0.0000  0.0000  0.0000  0.1100  0.0500  0.3800  0.0000  0.0000  0.0000  0.0000  0.0000  0.0000  0.0000  0.0000  0.0000  0.0000  0.0000  0.0000  0.0000  0.0000  0.0000  0.0000  0.2500  0.0000  0.0000  0.0000  0.0000  0.0000  0.0000  0.0000  0.0000  0.0000  0.0000  0.2100  0.0000  0.0000  0.0000  0.3000  0.7000  0.2656  0.7344  0.0000  0.0000  0.0000  0.0000  0.0000  0.0000  0.0000  0.0000  0.0000  0.0000  0.0000  0.0000  0.0000  0.0000  0.0000  0.0000  0.0000  0.0000  0.0000  0.0000  0.0000  0.0000  0.0000  0.0000  0.0000  0.0000  0.0000  0.0000  0.0000  0.0000  0.0000  0.0000  0.0000  0.0000  0.0000  0.0000  0.0000  0.0000  0.0000  0.0000  0.0000  0.0000  0.0000  0.0000  0.0000  0.0000  0.0000  0.0000  0.0000  0.0000  0.0000  0.0000  0.3400  0.0000  0.0000  0.0000  0.0000  0.0000  0.2300  0.0000  0.0000  0.0000  0.0000  0.0000  0.0000  0.0000  0.0000  0.0000  0.0000  0.0000  0.0000  0.0000  0.1100  0.0000  0.0000  0.0000  0.0000  0.0000  0.0000  0.0000  0.0000  0.0000  0.3200  0.0000  0.0000  0.0000  0.0000  0.0000  0.0000  0.0000  0.0000  0.0000  0.0000  0.0000  0.0000  0.0000  0.0000  0.0000  0.0000  0.0000  0.3400  0.6600  0.2830  0.7170
     2    59  0.7900  0.2100  0.6600  0.3400  0.6682  0.3318  0.0000  0.9000  0.0000  0.1000  0.0000  0.8400  0.1600  0.8200  0.1800  0.0000  1.0000  0.0000  0.0000  0.0000  0.0000  0.0000  0.0000  0.0000  0.0000  1.0000  0.0000  1.0000  0.0000  0.4700  0.0000  0.0000  0.0000  0.0000  0.0000  0.0000  0.0000  0.0000  0.4200  0.0000  0.0000  0.0000  0.1100  0.0000  0.0000  0.0000  0.0000  0.0000  0.0000  0.3200  0.6800  0.4094  0.5906  0.0000  0.0000  0.0000  0.0000  0.0000  0.0000  0.0000  0.0000  0.0000  0.0000  0.0000  0.0000  0.0000  0.0000  0.0000  0.0000  0.0000  0.4500  0.0000  0.0000  0.0000  0.0000  0.0000  0.5500  0.0000  0.5000  0.5000  0.5050  0.4950  0.0000  0.0000  0.0000  0.0000  0.0000  0.0000  0.0000  0.0000  0.0000  0.0000  0.0000  0.0000  0.0000  0.0000  0.0000  0.0000  0.1900  0.0600  0.4800  0.0000  0.0000  0.0000  0.0000  0.0000  0.0000  0.0000  0.0000  0.0000  0.0000  0.0000  0.0000  0.0000  0.0000  0.0000  0.0000  0.1300  0.0000  0.0000  0.0000  0.0000  0.0000  0.0000  0.0000  0.0000  0.0000  0.0000  0.1400  0.0000  0.0000  0.0000  0.4000  0.6000  0.3066  0.6934  0.0000  0.0000  0.0000  0.0000  0.0000  0.0000  0.0000  0.0000  0.0000  0.0000  0.0000  0.0000  0.0000  0.0000  0.0000  0.0000  0.0000  0.0000  0.0000  0.0000  0.0000  0.0000  0.0000  0.0000  0.0000  0.0000  0.0000  0.0000  0.0000  0.0000  0.0000  0.0000  0.0000  0.0000  0.0000  0.0000  0.0000  0.0000  0.0000  0.0000  0.0000  0.0000  0.0000  0.0000  0.0000  0.0000  0.0000  0.0000  0.0000  0.0000  0.0000  0.0000  0.3700  0.0000  0.0000  0.0000  0.0000  0.0000  0.2100  0.0000  0.0000  0.0000  0.0000  0.0000  0.0000  0.0000  0.0000  0.0000  0.0000  0.0000  0.0000  0.0000  0.1200  0.0000  0.0000  0.0000  0.0000  0.0000  0.0000  0.0000  0.0000  0.0000  0.3000  0.0000  0.0000  0.0000  0.0000  0.0000  0.0000  0.0000  0.0000  0.0000  0.0000  0.0000  0.0000  0.0000  0.0000  0.0000  0.0000  0.0000  0.2400  0.7600  0.2854  0.7146
     2    60  0.7500  0.2500  0.5800  0.4200  0.6250  0.3750  0.0000  0.8400  0.0000  0.1600  0.0000  0.6800  0.3200  0.7312  0.2688  0.0000  1.0000  0.0000  0.0000  0.0000  0.0000  0.0000  0.0000  0.0000  0.0000  1.0000  0.0000  1.0000  0.0000  0.4300  0.0000  0.0000  0.0000  0.0000  0.0000  0.0000  0.0000  0.0000  0.4400  0.0000  0.0000  0.0000  0.1300  0.0000  0.0000  0.0000  0.0000  0.0000  0.0000  0.3600  0.6400  0.3954  0.6046  0.0000  0.0000  0.0000  0.0000  0.0000  0.0000  0.0000  0.0000  0.0000  0.0000  0.0000  0.0000  0.0000  0.0000  0.0000  0.0000  0.0000  0.4800  0.0000  0.0000  0.0000  0.0000  0.0000  0.5200  0.0000  0.4800  0.5200  0.5008  0.4992  0.0000  0.0000  0.0000  0.0000  0.0000  0.0000  0.0000  0.0000  0.0000  0.0000  0.0000  0.0000  0.0000  0.0000  0.0000  0.0000  0.1200  0.1000  0.5600  0.0000  0.0000  0.0000  0.0000  0.0000  0.0000  0.0000  0.0000  0.0000  0.0000  0.0000  0.0000  0.0000  0.0000  0.0000  0.0000  0.1100  0.0000  0.0000  0.0000  0.0000  0.0000  0.0000  0.0000  0.0000  0.0000  0.0000  0.1100  0.0000  0.0000  0.0000  0.3600  0.6400  0.3622  0.6378  0.0000  0.0000  0.0000  0.0000  0.0000  0.0000  0.0000  0.0000  0.0000  0.0000  0.0000  0.0000  0.0000  0.0000  0.0000  0.0000  0.0000  0.0000  0.0000  0.0000  0.0000  0.0000  0.0000  0.0000  0.0000  0.0000  0.0000  0.0000  0.0000  0.0000  0.0000  0.0000  0.0000  0.0000  0.0000  0.0000  0.0000  0.0000  0.0000  0.0000  0.0000  0.0000  0.0000  0.0000  0.0000  0.0000  0.0000  0.0000  0.0000  0.0000  0.0000  0.0000  0.3700  0.0000  0.0000  0.0000  0.0000  0.0000  0.1900  0.0000  0.0000  0.0000  0.0000  0.0000  0.0000  0.0000  0.0000  0.0000  0.0000  0.0000  0.0000  0.0000  0.1500  0.0000  0.0000  0.0000  0.0000  0.0000  0.0000  0.0000  0.0000  0.0000  0.2900  0.0000  0.0000  0.0000  0.0000  0.0000  0.0000  0.0000  0.0000  0.0000  0.0000  0.0000  0.0000  0.0000  0.0000  0.0000  0.0000  0.0000  0.3000  0.7000  0.2796  0.7204
     2    61  0.7200  0.2800  0.6800  0.3200  0.5968  0.4032  0.0000  0.8400  0.0000  0.1600  0.0000  0.8400  0.1600  0.7312  0.2688  0.0000  1.0000  0.0000  0.0000  0.0000  0.0000  0.0000  0.0000  0.0000  0.0000  1.0000  0.0000  1.0000  0.0000  0.3700  0.0000  0.0000  0.0000  0.0000  0.0000  0.0000  0.0000  0.0000  0.4600  0.0000  0.0000  0.0000  0.1700  0.0000  0.0000  0.0000  0.0000  0.0000  0.0000  0.3600  0.6400  0.3774  0.6226  0.0000  0.0000  0.0000  0.0000  0.0000  0.0000  0.0000  0.0000  0.0000  0.0000  0.0000  0.0000  0.0000  0.0000  0.0000  0.0000  0.0000  0.5000  0.0000  0.0000  0.0000  0.0000  0.0000  0.5000  0.0000  0.4400  0.5600  0.5000  0.5000  0.0000  0.0000  0.0000  0.0000  0.0000  0.0000  0.0000  0.0000  0.0000  0.0000  0.0000  0.0000  0.0000  0.0000  0.0000  0.0000  0.0600  0.1300  0.5600  0.0000  0.0000  0.0000  0.0000  0.0000  0.0000  0.0000  0.0000  0.0000  0.0000  0.0000  0.0000  0.0000  0.0000  0.0000  0.0000  0.1100  0.0000  0.0000  0.0000  0.0000  0.0000  0.0000  0.0000  0.0000  0.0000  0.0000  0.1400  0.0000  0.0000  0.0000  0.3600  0.6400  0.3658  0.6342  0.0000  0.0000  0.0000  0.0000  0.0000  0.0000  0.0000  0.0000  0.0000  0.0000  0.0000  0.0000  0.0000  0.0000  0.0000  0.0000  0.0000  0.0000  0.0000  0.0000  0.0000  0.0000  0.0000  0.0000  0.0000  0.0000  0.0000  0.0000  0.0000  0.0000  0.0000  0.0000  0.0000  0.0000  0.0000  0.0000  0.0000  0.0000  0.0000  0.0000  0.0000  0.0000  0.0000  0.0000  0.0000  0.0000  0.0000  0.0000  0.0000  0.0000  0.0000  0.0000  0.4200  0.0000  0.0000  0.0000  0.0000  0.0000  0.1800  0.0000  0.0000  0.0000  0.0000  0.0000  0.0000  0.0000  0.0000  0.0000  0.0000  0.0000  0.0000  0.0000  0.1000  0.0000  0.0000  0.0000  0.0000  0.0000  0.0000  0.0000  0.0000  0.0000  0.3000  0.0000  0.0000  0.0000  0.0000  0.0000  0.0000  0.0000  0.0000  0.0000  0.0000  0.0000  0.0000  0.0000  0.0000  0.0000  0.0000  0.0000  0.2200  0.7800  0.3088  0.6912
     2    62  0.7000  0.3000  0.6000  0.4000  0.5800  0.4200  0.0000  0.8200  0.0000  0.1800  0.0000  0.6800  0.3200  0.7048  0.2952  0.0000  1.0000  0.0000  0.0000  0.0000  0.0000  0.0000  0.0000  0.0000  0.0000  1.0000  0.0000  1.0000  0.0000  0.3300  0.0000  0.0000  0.0000  0.0000  0.0000  0.0000  0.0000  0.0000  0.5100  0.0000  0.0000  0.0000  0.1600  0.0000  0.0000  0.0000  0.0000  0.0000  0.0000  0.3400  0.6600  0.3946  0.6054  0.0000  0.0000  0.0000  0.0000  0.0000  0.0000  0.0000  0.0000  0.0000  0.0000  0.0000  0.0000  0.0000  0.0000  0.0000  0.0000  0.0000  0.4800  0.0000  0.0000  0.0000  0.0000  0.0000  0.5200  0.0000  0.5600  0.4400  0.5008  0.4992  0.0000  0.0000  0.0000  0.0000  0.0000  0.0000  0.0000  0.0000  0.0000  0.0000  0.0000  0.0000  0.0000  0.0000  0.0000  0.0000  0.0500  0.1400  0.5900  0.0000  0.0000  0.0000  0.0000  0.0000  0.0000  0.0000  0.0000  0.0000  0.0000  0.0000  0.0000  0.0000  0.0000  0.0000  0.0000  0.1100  0.0000  0.0000  0.0000  0.0000  0.0000  0.0000  0.0000  0.0000  0.0000  0.0000  0.1100  0.0000  0.0000  0.0000  0.4200  0.5800  0.3944  0.6056  0.0000  0.0000  0.0000  0.0000  0.0000  0.0000  0.0000  0.0000  0.0000  0.0000  0.0000  0.0000  0.0000  0.0000  0.0000  0.0000  0.0000  0.0000  0.0000  0.0000  0.0000  0.0000  0.0000  0.0000  0.0000  0.0000  0.0000  0.0000  0.0000  0.0000  0.0000  0.0000  0.0000  0.0000  0.0000  0.0000  0.0000  0.0000  0.0000  0.0000  0.0000  0.0000  0.0000  0.0000  0.0000  0.0000  0.0000  0.0000  0.0000  0.0000  0.0000  0.0000  0.4200  0.0000  0.0000  0.0000  0.0000  0.0000  0.1400  0.0000  0.0000  0.0000  0.0000  0.0000  0.0000  0.0000  0.0000  0.0000  0.0000  0.0000  0.0000  0.0000  0.0600  0.0000  0.0000  0.0000  0.0000  0.0000  0.0000  0.0000  0.0000  0.0000  0.3800  0.0000  0.0000  0.0000  0.0000  0.0000  0.0000  0.0000  0.0000  0.0000  0.0000  0.0000  0.0000  0.0000  0.0000  0.0000  0.0000  0.0000  0.4200  0.5800  0.3440  0.6560
     2    63  0.6700  0.3300  0.4600  0.5400  0.5578  0.4422  0.0000  0.8900  0.0000  0.1100  0.0000  0.7800  0.2200  0.8042  0.1958  0.0000  1.0000  0.0000  0.0000  0.0000  0.0000  0.0000  0.0000  0.0000  0.0000  1.0000  0.0000  1.0000  0.0000  0.3000  0.0000  0.0000  0.0000  0.0000  0.0000  0.0000  0.0000  0.0000  0.5700  0.0000  0.0000  0.0000  0.1300  0.0000  0.0000  0.0000  0.0000  0.0000  0.0000  0.4000  0.6000  0.4318  0.5682  0.0000  0.0000  0.0000  0.0000  0.0000  0.0000  0.0000  0.0000  0.0000  0.0000  0.0000  0.0000  0.0000  0.0000  0.0000  0.0000  0.0000  0.5000  0.0000  0.0000  0.0000  0.0000  0.0000  0.5000  0.0000  0.5200  0.4800  0.5000  0.5000  0.0000  0.0000  0.0000  0.0000  0.0000  0.0000  0.0000  0.0000  0.0000  0.0000  0.0000  0.0000  0.0000  0.0000  0.0000  0.0000  0.0400  0.0800  0.6400  0.0000  0.0000  0.0000  0.0000  0.0000  0.0000  0.0000  0.0000  0.0000  0.0000  0.0000  0.0000  0.0000  0.0000  0.0000  0.0000  0.1400  0.0000  0.0000  0.0000  0.0000  0.0000  0.0000  0.0000  0.0000  0.0000  0.0000  0.1000  0.0000  0.0000  0.0000  0.5000  0.5000  0.4472  0.5528  0.0000  0.0000  0.0000  0.0000  0.0000  0.0000  0.0000  0.0000  0.0000  0.0000  0.0000  0.0000  0.0000  0.0000  0.0000  0.0000  0.0000  0.0000  0.0000  0.0000  0.0000  0.0000  0.0000  0.0000  0.0000  0.0000  0.0000  0.0000  0.0000  0.0000  0.0000  0.0000  0.0000  0.0000  0.0000  0.0000  0.0000  0.0000  0.0000  0.0000  0.0000  0.0000  0.0000  0.0000  0.0000  0.0000  0.0000  0.0000  0.0000  0.0000  0.0000  0.0000  0.4700  0.0000  0.0000  0.0000  0.0000  0.0000  0.1200  0.0000  0.0000  0.0000  0.0000  0.0000  0.0000  0.0000  0.0000  0.0000  0.0000  0.0000  0.0000  0.0000  0.0700  0.0000  0.0000  0.0000  0.0000  0.0000  0.0000  0.0000  0.0000  0.0000  0.3400  0.0000  0.0000  0.0000  0.0000  0.0000  0.0000  0.0000  0.0000  0.0000  0.0000  0.0000  0.0000  0.0000  0.0000  0.0000  0.0000  0.0000  0.3800  0.6200  0.3558  0.6442
     2    64  0.6200  0.3800  0.4000  0.6000  0.5288  0.4712  0.0000  0.8400  0.0000  0.1600  0.0000  0.7200  0.2800  0.7312  0.2688  0.0000  1.0000  0.0000  0.0000  0.0000  0.0000  0.0000  0.0000  0.0000  0.0000  1.0000  0.0000  1.0000  0.0000  0.2800  0.0000  0.0000  0.0000  0.0000  0.0000  0.0000  0.0000  0.0000  0.5600  0.0000  0.0000  0.0000  0.1600  0.0000  0.0000  0.0000  0.0000  0.0000  0.0000  0.3200  0.6800  0.4176  0.5824  0.0000  0.0000  0.0000  0.0000  0.0000  0.0000  0.0000  0.0000  0.0000  0.0000  0.0000  0.0000  0.0000  0.0000  0.0000  0.0000  0.0000  0.6000  0.0000  0.0000  0.0000  0.0000  0.0000  0.4000  0.0000  0.5200  0.4800  0.5200  0.4800  0.0000  0.0000  0.0000  0.0000  0.0000  0.0000  0.0000  0.0000  0.0000  0.0000  0.0000  0.0000  0.0000  0.0000  0.0000  0.0000  0.0900  0.0400  0.6100  0.0000  0.0000  0.0000  0.0000  0.0000  0.0000  0.0000  0.0000  0.0000  0.0000  0.0000  0.0000  0.0000  0.0000  0.0000  0.0000  0.1500  0.0000  0.0000  0.0000  0.0000  0.0000  0.0000  0.0000  0.0000  0.0000  0.0000  0.1100  0.0000  0.0000  0.0000  0.4000  0.6000  0.4164  0.5836  0.0000  0.0000  0.0000  0.0000  0.0000  0.0000  0.0000  0.0000  0.0000  0.0000  0.0000  0.0000  0.0000  0.0000  0.0000  0.0000  0.0000  0.0000  0.0000  0.0000  0.0000  0.0000  0.0000  0.0000  0.0000  0.0000  0.0000  0.0000  0.0000  0.0000  0.0000  0.0000  0.0000  0.0000  0.0000  0.0000  0.0000  0.0000  0.0000  0.0000  0.0000  0.0000  0.0000  0.0000  0.0000  0.0000  0.0000  0.0000  0.0000  0.0000  0.0000  0.0000  0.5100  0.0000  0.0000  0.0000  0.0000  0.0000  0.1200  0.0000  0.0000  0.0000  0.0000  0.0000  0.0000  0.0000  0.0000  0.0000  0.0000  0.0000  0.0000  0.0000  0.0300  0.0000  0.0000  0.0000  0.0000  0.0000  0.0000  0.0000  0.0000  0.0000  0.3400  0.0000  0.0000  0.0000  0.0000  0.0000  0.0000  0.0000  0.0000  0.0000  0.0000  0.0000  0.0000  0.0000  0.0000  0.0000  0.0000  0.0000  0.3600  0.6400  0.3910  0.6090
     2    65  0.5400  0.4600  0.5600  0.4400  0.5032  0.4968  0.0000  0.8400  0.0000  0.1600  0.0000  0.7200  0.2800  0.7312  0.2688  0.0000  1.0000  0.0000  0.0000  0.0000  0.0000  0.0000  0.0000  0.0000  0.0000  1.0000  0.0000  1.0000  0.0000  0.3700  0.0000  0.0000  0.0000  0.0000  0.0000  0.0000  0.0000  0.0000  0.4400  0.0000  0.0000  0.0000  0.1900  0.0000  0.0000  0.0000  0.0000  0.0000  0.0000  0.3400  0.6600  0.3666  0.6334  0.0000  0.0000  0.0000  0.0000  0.0000  0.0000  0.0000  0.0000  0.0000  0.0000  0.0000  0.0000  0.0000  0.0000  0.0000  0.0000  0.0000  0.5900  0.0000  0.0000  0.0000  0.0000  0.0000  0.4100  0.0000  0.5400  0.4600  0.5162  0.4838  0.0000  0.0000  0.0000  0.0000  0.0000  0.0000  0.0000  0.0000  0.0000  0.0000  0.0000  0.0000  0.0000  0.0000  0.0000  0.0000  0.1000  0.0100  0.5800  0.0000  0.0000  0.0000  0.0000  0.0000  0.0000  0.0000  0.0000  0.0000  0.0000  0.0000  0.0000  0.0000  0.0000  0.0000  0.0000  0.1300  0.0000  0.0000  0.0000  0.0000  0.0000  0.0000  0.0000  0.0000  0.0000  0.0000  0.1800  0.0000  0.0000  0.0000  0.3400  0.6600  0.3958  0.6042  0.0000  0.0000  0.0000  0.0000  0.0000  0.0000  0.0000  0.0000  0.0000  0.0000  0.0000  0.0000  0.0000  0.0000  0.0000  0.0000  0.0000  0.0000  0.0000  0.0000  0.0000  0.0000  0.0000  0.0000  0.0000  0.0000  0.0000  0.0000  0.0000  0.0000  0.0000  0.0000  0.0000  0.0000  0.0000  0.0000  0.0000  0.0000  0.0000  0.0000  0.0000  0.0000  0.0000  0.0000  0.0000  0.0000  0.0000  0.0000  0.0000  0.0000  0.0000  0.0000  0.6000  0.0000  0.0000  0.0000  0.0000  0.0000  0.1100  0.0000  0.0000  0.0000  0.0000  0.0000  0.0000  0.0000  0.0000  0.0000  0.0000  0.0000  0.0000  0.0000  0.0300  0.0000  0.0000  0.0000  0.0000  0.0000  0.0000  0.0000  0.0000  0.0000  0.2600  0.0000  0.0000  0.0000  0.0000  0.0000  0.0000  0.0000  0.0000  0.0000  0.0000  0.0000  0.0000  0.0000  0.0000  0.0000  0.0000  0.0000  0.4000  0.6000  0.4406  0.5594
     2    66  0.5300  0.4700  0.6200  0.3800  0.5018  0.4982  0.0000  0.8600  0.0000  0.1400  0.0000  0.7200  0.2800  0.7592  0.2408  0.0000  1.0000  0.0000  0.0000  0.0000  0.0000  0.0000  0.0000  0.0000  0.0000  1.0000  0.0000  1.0000  0.0000  0.3200  0.0000  0.0000  0.0000  0.0000  0.0000  0.0000  0.0000  0.0000  0.5000  0.0000  0.0000  0.0000  0.1800  0.0000  0.0000  0.0000  0.0000  0.0000  0.0000  0.4400  0.5600  0.3848  0.6152  0.0000  0.0000  0.0000  0.0000  0.0000  0.0000  0.0000  0.0000  0.0000  0.0000  0.0000  0.0000  0.0000  0.0000  0.0000  0.0000  0.0000  0.6300  0.0000  0.0000  0.0000  0.0000  0.0000  0.3700  0.0000  0.5800  0.4200  0.5338  0.4662  0.0000  0.0000  0.0000  0.0000  0.0000  0.0000  0.0000  0.0000  0.0000  0.0000  0.0000  0.0000  0.0000  0.0000  0.0000  0.0000  0.0700  0.0100  0.6200  0.0000  0.0000  0.0000  0.0000  0.0000  0.0000  0.0000  0.0000  0.0000  0.0000  0.0000  0.0000  0.0000  0.0000  0.0000  0.0000  0.1200  0.0000  0.0000  0.0000  0.0000  0.0000  0.0000  0.0000  0.0000  0.0000  0.0000  0.1800  0.0000  0.0000  0.0000  0.4200  0.5800  0.4362  0.5638  0.0000  0.0000  0.0000  0.0000  0.0000  0.0000  0.0000  0.0000  0.0000  0.0000  0.0000  0.0000  0.0000  0.0000  0.0000  0.0000  0.0000  0.0000  0.0000  0.0000  0.0000  0.0000  0.0000  0.0000  0.0000  0.0000  0.0000  0.0000  0.0000  0.0000  0.0000  0.0000  0.0000  0.0000  0.0000  0.0000  0.0000  0.0000  0.0000  0.0000  0.0000  0.0000  0.0000  0.0000  0.0000  0.0000  0.0000  0.0000  0.0000  0.0000  0.0000  0.0000  0.6000  0.0000  0.0000  0.0000  0.0000  0.0000  0.1100  0.0000  0.0000  0.0000  0.0000  0.0000  0.0000  0.0000  0.0000  0.0000  0.0000  0.0000  0.0000  0.0000  0.0400  0.0000  0.0000  0.0000  0.0000  0.0000  0.0000  0.0000  0.0000  0.0000  0.2500  0.0000  0.0000  0.0000  0.0000  0.0000  0.0000  0.0000  0.0000  0.0000  0.0000  0.0000  0.0000  0.0000  0.0000  0.0000  0.0000  0.0000  0.3600  0.6400  0.4362  0.5638
     2    67  0.5000  0.5000  0.4400  0.5600  0.5000  0.5000  0.0000  0.8600  0.0000  0.1400  0.0000  0.7600  0.2400  0.7592  0.2408  0.0000  1.0000  0.0000  0.0000  0.0000  0.0000  0.0000  0.0000  0.0000  0.0000  1.0000  0.0000  1.0000  0.0000  0.2500  0.0000  0.0000  0.0000  0.0000  0.0000  0.0000  0.0000  0.0000  0.5700  0.0000  0.0000  0.0000  0.1800  0.0000  0.0000  0.0000  0.0000  0.0000  0.0000  0.5000  0.5000  0.4198  0.5802  0.0000  0.0000  0.0000  0.0000  0.0000  0.0000  0.0000  0.0000  0.0000  0.0000  0.0000  0.0000  0.0000  0.0000  0.0000  0.0000  0.0000  0.6300  0.0000  0.0000  0.0000  0.0000  0.0000  0.3700  0.0000  0.5400  0.4600  0.5338  0.4662  0.0000  0.0000  0.0000  0.0000  0.0000  0.0000  0.0000  0.0000  0.0000  0.0000  0.0000  0.0000  0.0000  0.0000  0.0000  0.0000  0.0500  0.0200  0.6200  0.0000  0.0000  0.0000  0.0000  0.0000  0.0000  0.0000  0.0000  0.0000  0.0000  0.0000  0.0000  0.0000  0.0000  0.0000  0.0000  0.1000  0.0000  0.0000  0.0000  0.0000  0.0000  0.0000  0.0000  0.0000  0.0000  0.0000  0.2100  0.0000  0.0000  0.0000  0.4400  0.5600  0.4414  0.5586  0.0000  0.0000  0.0000  0.0000  0.0000  0.0000  0.0000  0.0000  0.0000  0.0000  0.0000  0.0000  0.0000  0.0000  0.0000  0.0000  0.0000  0.0000  0.0000  0.0000  0.0000  0.0000  0.0000  0.0000  0.0000  0.0000  0.0000  0.0000  0.0000  0.0000  0.0000  0.0000  0.0000  0.0000  0.0000  0.0000  0.0000  0.0000  0.0000  0.0000  0.0000  0.0000  0.0000  0.0000  0.0000  0.0000  0.0000  0.0000  0.0000  0.0000  0.0000  0.0000  0.6100  0.0000  0.0000  0.0000  0.0000  0.0000  0.0900  0.0000  0.0000  0.0000  0.0000  0.0000  0.0000  0.0000  0.0000  0.0000  0.0000  0.0000  0.0000  0.0000  0.0100  0.0000  0.0000  0.0000  0.0000  0.0000  0.0000  0.0000  0.0000  0.0000  0.2900  0.0000  0.0000  0.0000  0.0000  0.0000  0.0000  0.0000  0.0000  0.0000  0.0000  0.0000  0.0000  0.0000  0.0000  0.0000  0.0000  0.0000  0.4000  0.6000  0.4644  0.5356
     2    68  0.5500  0.4500  0.5400  0.4600  0.5050  0.4950  0.0000  0.8900  0.0000  0.1100  0.0000  0.7800  0.2200  0.8042  0.1958  0.0000  1.0000  0.0000  0.0000  0.0000  0.0000  0.0000  0.0000  0.0000  0.0000  1.0000  0.0000  1.0000  0.0000  0.2500  0.0000  0.0000  0.0000  0.0000  0.0000  0.0000  0.0000  0.0000  0.6400  0.0000  0.0000  0.0000  0.1100  0.0000  0.0000  0.0000  0.0000  0.0000  0.0000  0.4400  0.5600  0.4842  0.5158  0.0000  0.0000  0.0000  0.0000  0.0000  0.0000  0.0000  0.0000  0.0000  0.0000  0.0000  0.0000  0.0000  0.0000  0.0000  0.0000  0.0000  0.6200  0.0000  0.0000  0.0000  0.0000  0.0000  0.3800  0.0000  0.4400  0.5600  0.5288  0.4712  0.0000  0.0000  0.0000  0.0000  0.0000  0.0000  0.0000  0.0000  0.0000  0.0000  0.0000  0.0000  0.0000  0.0000  0.0000  0.0000  0.1000  0.0000  0.6500  0.0000  0.0000  0.0000  0.0000  0.0000  0.0000  0.0000  0.0000  0.0000  0.0000  0.0000  0.0000  0.0000  0.0000  0.0000  0.0000  0.0800  0.0000  0.0000  0.0000  0.0000  0.0000  0.0000  0.0000  0.0000  0.0000  0.0000  0.1700  0.0000  0.0000  0.0000  0.3400  0.6600  0.4678  0.5322  0.0000  0.0000  0.0000  0.0000  0.0000  0.0000  0.0000  0.0000  0.0000  0.0000  0.0000  0.0000  0.0000  0.0000  0.0000  0.0000  0.0000  0.0000  0.0000  0.0000  0.0000  0.0000  0.0000  0.0000  0.0000  0.0000  0.0000  0.0000  0.0000  0.0000  0.0000  0.0000  0.0000  0.0000  0.0000  0.0000  0.0000  0.0000  0.0000  0.0000  0.0000  0.0000  0.0000  0.0000  0.0000  0.0000  0.0000  0.0000  0.0000  0.0000  0.0000  0.0000  0.6100  0.0000  0.0000  0.0000  0.0000  0.0000  0.0800  0.0000  0.0000  0.0000  0.0000  0.0000  0.0000  0.0000  0.0000  0.0000  0.0000  0.0000  0.0000  0.0000  0.0200  0.0000  0.0000  0.0000  0.0000  0.0000  0.0000  0.0000  0.0000  0.0000  0.2900  0.0000  0.0000  0.0000  0.0000  0.0000  0.0000  0.0000  0.0000  0.0000  0.0000  0.0000  0.0000  0.0000  0.0000  0.0000  0.0000  0.0000  0.3600  0.6400  0.4630  0.5370
     2    69  0.6200  0.3800  0.5200  0.4800  0.5288  0.4712  0.0000  0.8800  0.0000  0.1200  0.0000  0.8000  0.2000  0.7888  0.2112  0.0000  1.0000  0.0000  0.0000  0.0000  0.0000  0.0000  0.0000  0.0000  0.0000  1.0000  0.0000  1.0000  0.0000  0.2400  0.0000  0.0000  0.0000  0.0000  0.0000  0.0000  0.0000  0.0000  0.6000  0.0000  0.0000  0.0000  0.1600  0.0000  0.0000  0.0000  0.0000  0.0000  0.0000  0.4200  0.5800  0.4432  0.5568  0.0000  0.0000  0.0000  0.0000  0.0000  0.0000  0.0000  0.0000  0.0000  0.0000  0.0000  0.0000  0.0000  0.0000  0.0000  0.0000  0.0000  0.6200  0.0000  0.0000  0.0000  0.0000  0.0000  0.3800  0.0000  0.4800  0.5200  0.5288  0.4712  0.0000  0.0000  0.0000  0.0000  0.0000  0.0000  0.0000  0.0000  0.0000  0.0000  0.0000  0.0000  0.0000  0.0000  0.0000  0.0000  0.0800  0.0000  0.5800  0.0000  0.0000  0.0000  0.0000  0.0000  0.0000  0.0000  0.0000  0.0000  0.0000  0.0000  0.0000  0.0000  0.0000  0.0000  0.0000  0.0800  0.0000  0.0000  0.0000  0.0000  0.0000  0.0000  0.0000  0.0000  0.0000  0.0000  0.2600  0.0000  0.0000  0.0000  0.4200  0.5800  0.4168  0.5832  0.0000  0.0000  0.0000  0.0000  0.0000  0.0000  0.0000  0.0000  0.0000  0.0000  0.0000  0.0000  0.0000  0.0000  0.0000  0.0000  0.0000  0.0000  0.0000  0.0000  0.0000  0.0000  0.0000  0.0000  0.0000  0.0000  0.0000  0.0000  0.0000  0.0000  0.0000  0.0000  0.0000  0.0000  0.0000  0.0000  0.0000  0.0000  0.0000  0.0000  0.0000  0.0000  0.0000  0.0000  0.0000  0.0000  0.0000  0.0000  0.0000  0.0000  0.0000  0.0000  0.5700  0.0000  0.0000  0.0000  0.0000  0.0000  0.1200  0.0000  0.0000  0.0000  0.0000  0.0000  0.0000  0.0000  0.0000  0.0000  0.0000  0.0000  0.0000  0.0000  0.0000  0.0000  0.0000  0.0000  0.0000  0.0000  0.0000  0.0000  0.0000  0.0000  0.3100  0.0000  0.0000  0.0000  0.0000  0.0000  0.0000  0.0000  0.0000  0.0000  0.0000  0.0000  0.0000  0.0000  0.0000  0.0000  0.0000  0.0000  0.4400  0.5600  0.4354  0.5646
     2    70  0.5700  0.4300  0.5000  0.5000  0.5098  0.4902  0.0000  0.8800  0.0000  0.1200  0.0000  0.7600  0.2400  0.7888  0.2112  0.0000  1.0000  0.0000  0.0000  0.0000  0.0000  0.0000  0.0000  0.0000  0.0000  1.0000  0.0000  1.0000  0.0000  0.1900  0.0000  0.0000  0.0000  0.0000  0.0000  0.0000  0.0000  0.0000  0.6200  0.0000  0.0000  0.0000  0.1900  0.0000  0.0000  0.0000  0.0000  0.0000  0.0000  0.4600  0.5400  0.4566  0.5434  0.0000  0.0000  0.0000  0.0000  0.0000  0.0000  0.0000  0.0000  0.0000  0.0000  0.0000  0.0000  0.0000  0.0000  0.0000  0.0000  0.0000  0.5400  0.0000  0.0000  0.0000  0.0000  0.0000  0.4600  0.0000  0.4800  0.5200  0.5032  0.4968  0.0000  0.0000  0.0000  0.0000  0.0000  0.0000  0.0000  0.0000  0.0000  0.0000  0.0000  0.0000  0.0000  0.0000  0.0000  0.0000  0.0900  0.0000  0.5300  0.0000  0.0000  0.0000  0.0000  0.0000  0.0000  0.0000  0.0000  0.0000  0.0000  0.0000  0.0000  0.0000  0.0000  0.0000  0.0000  0.0800  0.0000  0.0000  0.0000  0.0000  0.0000  0.0000  0.0000  0.0000  0.0000  0.0000  0.3000  0.0000  0.0000  0.0000  0.4200  0.5800  0.3854  0.6146  0.0000  0.0000  0.0000  0.0000  0.0000  0.0000  0.0000  0.0000  0.0000  0.0000  0.0000  0.0000  0.0000  0.0000  0.0000  0.0000  0.0000  0.0000  0.0000  0.0000  0.0000  0.0000  0.0000  0.0000  0.0000  0.0000  0.0000  0.0000  0.0000  0.0000  0.0000  0.0000  0.0000  0.0000  0.0000  0.0000  0.0000  0.0000  0.0000  0.0000  0.0000  0.0000  0.0000  0.0000  0.0000  0.0000  0.0000  0.0000  0.0000  0.0000  0.0000  0.0000  0.5600  0.0000  0.0000  0.0000  0.0000  0.0000  0.1000  0.0000  0.0000  0.0000  0.0000  0.0000  0.0000  0.0000  0.0000  0.0000  0.0000  0.0000  0.0000  0.0000  0.0000  0.0000  0.0000  0.0000  0.0000  0.0000  0.0000  0.0000  0.0000  0.0000  0.3400  0.0000  0.0000  0.0000  0.0000  0.0000  0.0000  0.0000  0.0000  0.0000  0.0000  0.0000  0.0000  0.0000  0.0000  0.0000  0.0000  0.0000  0.5000  0.5000  0.4392  0.5608
     2    71  0.5100  0.4900  0.4200  0.5800  0.5002  0.4998  0.0000  0.9000  0.0000  0.1000  0.0000  0.8400  0.1600  0.8200  0.1800  0.0000  1.0000  0.0000  0.0000  0.0000  0.0000  0.0000  0.0000  0.0000  0.0000  1.0000  0.0000  1.0000  0.0000  0.2400  0.0000  0.0000  0.0000  0.0000  0.0000  0.0000  0.0000  0.0000  0.5600  0.0000  0.0000  0.0000  0.2000  0.0000  0.0000  0.0000  0.0000  0.0000  0.0000  0.4000  0.6000  0.4112  0.5888  0.0000  0.0000  0.0000  0.0000  0.0000  0.0000  0.0000  0.0000  0.0000  0.0000  0.0000  0.0000  0.0000  0.0000  0.0000  0.0000  0.0000  0.5800  0.0000  0.0000  0.0000  0.0000  0.0000  0.4200  0.0000  0.4800  0.5200  0.5128  0.4872  0.0000  0.0000  0.0000  0.0000  0.0000  0.0000  0.0000  0.0000  0.0000  0.0000  0.0000  0.0000  0.0000  0.0000  0.0000  0.0000  0.1000  0.0000  0.5100  0.0000  0.0000  0.0000  0.0000  0.0000  0.0000  0.0000  0.0000  0.0000  0.0000  0.0000  0.0000  0.0000  0.0000  0.0000  0.0000  0.0700  0.0000  0.0000  0.0000  0.0000  0.0000  0.0000  0.0000  0.0000  0.0000  0.0000  0.3200  0.0000  0.0000  0.0000  0.4400  0.5600  0.3774  0.6226  0.0000  0.0000  0.0000  0.0000  0.0000  0.0000  0.0000  0.0000  0.0000  0.0000  0.0000  0.0000  0.0000  0.0000  0.0000  0.0000  0.0000  0.0000  0.0000  0.0000  0.0000  0.0000  0.0000  0.0000  0.0000  0.0000  0.0000  0.0000  0.0000  0.0000  0.0000  0.0000  0.0000  0.0000  0.0000  0.0000  0.0000  0.0000  0.0000  0.0000  0.0000  0.0000  0.0000  0.0000  0.0000  0.0000  0.0000  0.0000  0.0000  0.0000  0.0000  0.0000  0.5100  0.0000  0.0000  0.0000  0.0000  0.0000  0.1800  0.0000  0.0000  0.0000  0.0000  0.0000  0.0000  0.0000  0.0000  0.0000  0.0000  0.0000  0.0000  0.0000  0.0000  0.0000  0.0000  0.0000  0.0000  0.0000  0.0000  0.0000  0.0000  0.0000  0.3100  0.0000  0.0000  0.0000  0.0000  0.0000  0.0000  0.0000  0.0000  0.0000  0.0000  0.0000  0.0000  0.0000  0.0000  0.0000  0.0000  0.0000  0.3800  0.6200  0.3886  0.6114
     2    72  0.4800  0.5200  0.4000  0.6000  0.5008  0.4992  0.0000  0.9300  0.0000  0.0700  0.0000  0.8600  0.1400  0.8698  0.1302  0.0000  1.0000  0.0000  0.0000  0.0000  0.0000  0.0000  0.0000  0.0000  0.0000  1.0000  0.0000  1.0000  0.0000  0.2100  0.0000  0.0000  0.0000  0.0000  0.0000  0.0000  0.0000  0.0000  0.6400  0.0000  0.0000  0.0000  0.1500  0.0000  0.0000  0.0000  0.0000  0.0000  0.0000  0.5400  0.4600  0.4762  0.5238  0.0000  0.0000  0.0000  0.0000  0.0000  0.0000  0.0000  0.0000  0.0000  0.0000  0.0000  0.0000  0.0000  0.0000  0.0000  0.0000  0.0000  0.5500  0.0000  0.0000  0.0000  0.0000  0.0000  0.4500  0.0000  0.5000  0.5000  0.5050  0.4950  0.0000  0.0000  0.0000  0.0000  0.0000  0.0000  0.0000  0.0000  0.0000  0.0000  0.0000  0.0000  0.0000  0.0000  0.0000  0.0000  0.1100  0.0000  0.4700  0.0000  0.0000  0.0000  0.0000  0.0000  0.0000  0.0000  0.0000  0.0000  0.0000  0.0000  0.0000  0.0000  0.0000  0.0000  0.0000  0.0600  0.0000  0.0000  0.0000  0.0000  0.0000  0.0000  0.0000  0.0000  0.0000  0.0000  0.3600  0.0000  0.0000  0.0000  0.3600  0.6400  0.3662  0.6338  0.0000  0.0000  0.0000  0.0000  0.0000  0.0000  0.0000  0.0000  0.0000  0.0000  0.0000  0.0000  0.0000  0.0000  0.0000  0.0000  0.0000  0.0000  0.0000  0.0000  0.0000  0.0000  0.0000  0.0000  0.0000  0.0000  0.0000  0.0000  0.0000  0.0000  0.0000  0.0000  0.0000  0.0000  0.0000  0.0000  0.0000  0.0000  0.0000  0.0000  0.0000  0.0000  0.0000  0.0000  0.0000  0.0000  0.0000  0.0000  0.0000  0.0000  0.0000  0.0000  0.4100  0.0000  0.0000  0.0000  0.0000  0.0000  0.2800  0.0000  0.0000  0.0000  0.0000  0.0000  0.0000  0.0000  0.0000  0.0000  0.0000  0.0000  0.0000  0.0000  0.0000  0.0000  0.0000  0.0000  0.0000  0.0000  0.0000  0.0000  0.0000  0.0000  0.3100  0.0000  0.0000  0.0000  0.0000  0.0000  0.0000  0.0000  0.0000  0.0000  0.0000  0.0000  0.0000  0.0000  0.0000  0.0000  0.0000  0.0000  0.3600  0.6400  0.3426  0.6574
     2    73  0.4500  0.5500  0.4200  0.5800  0.5050  0.4950  0.0000  0.9200  0.0000  0.0800  0.0000  0.8400  0.1600  0.8528  0.1472  0.0000  1.0000  0.0000  0.0000  0.0000  0.0000  0.0000  0.0000  0.0000  0.0000  1.0000  0.0000  1.0000  0.0000  0.2000  0.0000  0.0000  0.0000  0.0000  0.0000  0.0000  0.0000  0.0000  0.6900  0.0000  0.0000  0.0000  0.1100  0.0000  0.0000  0.0000  0.0000  0.0000  0.0000  0.5400  0.4600  0.5282  0.4718  0.0000  0.0000  0.0000  0.0000  0.0000  0.0000  0.0000  0.0000  0.0000  0.0000  0.0000  0.0000  0.0000  0.0000  0.0000  0.0000  0.0000  0.5200  0.0000  0.0000  0.0000  0.0000  0.0000  0.4800  0.0000  0.5600  0.4400  0.5008  0.4992  0.0000  0.0000  0.0000  0.0000  0.0000  0.0000  0.0000  0.0000  0.0000  0.0000  0.0000  0.0000  0.0000  0.0000  0.0000  0.0000  0.1500  0.0000  0.4200  0.0000  0.0000  0.0000  0.0000  0.0000  0.0000  0.0000  0.0000  0.0000  0.0000  0.0000  0.0000  0.0000  0.0000  0.0000  0.0000  0.0600  0.0000  0.0000  0.0000  0.0000  0.0000  0.0000  0.0000  0.0000  0.0000  0.0000  0.3700  0.0000  0.0000  0.0000  0.3000  0.7000  0.3394  0.6606  0.0000  0.0000  0.0000  0.0000  0.0000  0.0000  0.0000  0.0000  0.0000  0.0000  0.0000  0.0000  0.0000  0.0000  0.0000  0.0000  0.0000  0.0000  0.0000  0.0000  0.0000  0.0000  0.0000  0.0000  0.0000  0.0000  0.0000  0.0000  0.0000  0.0000  0.0000  0.0000  0.0000  0.0000  0.0000  0.0000  0.0000  0.0000  0.0000  0.0000  0.0000  0.0000  0.0000  0.0000  0.0000  0.0000  0.0000  0.0000  0.0000  0.0000  0.0000  0.0000  0.3800  0.0000  0.0000  0.0000  0.0000  0.0000  0.2900  0.0000  0.0000  0.0000  0.0000  0.0000  0.0000  0.0000  0.0000  0.0000  0.0000  0.0000  0.0000  0.0000  0.0000  0.0000  0.0000  0.0000  0.0000  0.0000  0.0000  0.0000  0.0000  0.0000  0.3300  0.0000  0.0000  0.0000  0.0000  0.0000  0.0000  0.0000  0.0000  0.0000  0.0000  0.0000  0.0000  0.0000  0.0000  0.0000  0.0000  0.0000  0.2600  0.7400  0.3374  0.6626
     2    74  0.4800  0.5200  0.5200  0.4800  0.5008  0.4992  0.0000  0.9300  0.0000  0.0700  0.0000  0.9000  0.1000  0.8698  0.1302  0.0000  1.0000  0.0000  0.0000  0.0000  0.0000  0.0000  0.0000  0.0000  0.0000  1.0000  0.0000  1.0000  0.0000  0.2300  0.0000  0.0000  0.0000  0.0000  0.0000  0.0000  0.0000  0.0000  0.6600  0.0000  0.0000  0.0000  0.1100  0.0000  0.0000  0.0000  0.0000  0.0000  0.0000  0.4600  0.5400  0.5006  0.4994  0.0000  0.0000  0.0000  0.0000  0.0000  0.0000  0.0000  0.0000  0.0000  0.0000  0.0000  0.0000  0.0000  0.0000  0.0000  0.0000  0.0000  0.5200  0.0000  0.0000  0.0000  0.0000  0.0000  0.4800  0.0000  0.5200  0.4800  0.5008  0.4992  0.0000  0.0000  0.0000  0.0000  0.0000  0.0000  0.0000  0.0000  0.0000  0.0000  0.0000  0.0000  0.0000  0.0000  0.0000  0.0000  0.2100  0.0000  0.4100  0.0000  0.0000  0.0000  0.0000  0.0000  0.0000  0.0000  0.0000  0.0000  0.0000  0.0000  0.0000  0.0000  0.0000  0.0000  0.0000  0.0700  0.0000  0.0000  0.0000  0.0000  0.0000  0.0000  0.0000  0.0000  0.0000  0.0000  0.3100  0.0000  0.0000  0.0000  0.3400  0.6600  0.3132  0.6868  0.0000  0.0000  0.0000  0.0000  0.0000  0.0000  0.0000  0.0000  0.0000  0.0000  0.0000  0.0000  0.0000  0.0000  0.0000  0.0000  0.0000  0.0000  0.0000  0.0000  0.0000  0.0000  0.0000  0.0000  0.0000  0.0000  0.0000  0.0000  0.0000  0.0000  0.0000  0.0000  0.0000  0.0000  0.0000  0.0000  0.0000  0.0000  0.0000  0.0000  0.0000  0.0000  0.0000  0.0000  0.0000  0.0000  0.0000  0.0000  0.0000  0.0000  0.0000  0.0000  0.3800  0.0000  0.0000  0.0000  0.0000  0.0000  0.2200  0.0000  0.0000  0.0000  0.0000  0.0000  0.0000  0.0000  0.0000  0.0000  0.0000  0.0000  0.0000  0.0000  0.0000  0.0000  0.0000  0.0000  0.0000  0.0000  0.0000  0.0000  0.0000  0.0000  0.4000  0.0000  0.0000  0.0000  0.0000  0.0000  0.0000  0.0000  0.0000  0.0000  0.0000  0.0000  0.0000  0.0000  0.0000  0.0000  0.0000  0.0000  0.4800  0.5200  0.3528  0.6472
     2    75  0.3600  0.6400  0.5600  0.4400  0.5392  0.4608  0.0000  0.9400  0.0000  0.0600  0.0000  0.8800  0.1200  0.8872  0.1128  0.0000  1.0000  0.0000  0.0000  0.0000  0.0000  0.0000  0.0000  0.0000  0.0000  1.0000  0.0000  1.0000  0.0000  0.2100  0.0000  0.0000  0.0000  0.0000  0.0000  0.0000  0.0000  0.0000  0.6800  0.0000  0.0000  0.0000  0.1100  0.0000  0.0000  0.0000  0.0000  0.0000  0.0000  0.5200  0.4800  0.5186  0.4814  0.0000  0.0000  0.0000  0.0000  0.0000  0.0000  0.0000  0.0000  0.0000  0.0000  0.0000  0.0000  0.0000  0.0000  0.0000  0.0000  0.0000  0.5500  0.0000  0.0000  0.0000  0.0000  0.0000  0.4500  0.0000  0.5800  0.4200  0.5050  0.4950  0.0000  0.0000  0.0000  0.0000  0.0000  0.0000  0.0000  0.0000  0.0000  0.0000  0.0000  0.0000  0.0000  0.0000  0.0000  0.0000  0.1200  0.0000  0.5100  0.0000  0.0000  0.0000  0.0000  0.0000  0.0000  0.0000  0.0000  0.0000  0.0000  0.0000  0.0000  0.0000  0.0000  0.0000  0.0000  0.0500  0.0000  0.0000  0.0000  0.0000  0.0000  0.0000  0.0000  0.0000  0.0000  0.0000  0.3200  0.0000  0.0000  0.0000  0.3000  0.7000  0.3794  0.6206  0.0000  0.0000  0.0000  0.0000  0.0000  0.0000  0.0000  0.0000  0.0000  0.0000  0.0000  0.0000  0.0000  0.0000  0.0000  0.0000  0.0000  0.0000  0.0000  0.0000  0.0000  0.0000  0.0000  0.0000  0.0000  0.0000  0.0000  0.0000  0.0000  0.0000  0.0000  0.0000  0.0000  0.0000  0.0000  0.0000  0.0000  0.0000  0.0000  0.0000  0.0000  0.0000  0.0000  0.0000  0.0000  0.0000  0.0000  0.0000  0.0000  0.0000  0.0000  0.0000  0.3500  0.0000  0.0000  0.0000  0.0000  0.0000  0.3000  0.0000  0.0000  0.0000  0.0000  0.0000  0.0000  0.0000  0.0000  0.0000  0.0000  0.0000  0.0000  0.0000  0.0000  0.0000  0.0000  0.0000  0.0000  0.0000  0.0000  0.0000  0.0000  0.0000  0.3500  0.0000  0.0000  0.0000  0.0000  0.0000  0.0000  0.0000  0.0000  0.0000  0.0000  0.0000  0.0000  0.0000  0.0000  0.0000  0.0000  0.0000  0.2200  0.7800  0.3350  0.6650
     2    76  0.3300  0.6700  0.5400  0.4600  0.5578  0.4422  0.0000  0.9600  0.0000  0.0400  0.0000  0.9200  0.0800  0.9232  0.0768  0.0000  1.0000  0.0000  0.0000  0.0000  0.0000  0.0000  0.0000  0.0000  0.0000  1.0000  0.0000  1.0000  0.0000  0.2800  0.0000  0.0000  0.0000  0.0000  0.0000  0.0000  0.0000  0.0000  0.6300  0.0000  0.0000  0.0000  0.0900  0.0000  0.0000  0.0000  0.0000  0.0000  0.0000  0.5800  0.4200  0.4834  0.5166  0.0000  0.0000  0.0000  0.0000  0.0000  0.0000  0.0000  0.0000  0.0000  0.0000  0.0000  0.0000  0.0000  0.0000  0.0000  0.0000  0.0000  0.5400  0.0000  0.0000  0.0000  0.0000  0.0000  0.4600  0.0000  0.4400  0.5600  0.5032  0.4968  0.0000  0.0000  0.0000  0.0000  0.0000  0.0000  0.0000  0.0000  0.0000  0.0000  0.0000  0.0000  0.0000  0.0000  0.0000  0.0000  0.1000  0.0000  0.5600  0.0000  0.0000  0.0000  0.0000  0.0000  0.0000  0.0000  0.0000  0.0000  0.0000  0.0000  0.0000  0.0000  0.0000  0.0000  0.0000  0.0200  0.0000  0.0000  0.0000  0.0000  0.0000  0.0000  0.0000  0.0000  0.0000  0.0000  0.3200  0.0000  0.0000  0.0000  0.4000  0.6000  0.4264  0.5736  0.0000  0.0000  0.0000  0.0000  0.0000  0.0000  0.0000  0.0000  0.0000  0.0000  0.0000  0.0000  0.0000  0.0000  0.0000  0.0000  0.0000  0.0000  0.0000  0.0000  0.0000  0.0000  0.0000  0.0000  0.0000  0.0000  0.0000  0.0000  0.0000  0.0000  0.0000  0.0000  0.0000  0.0000  0.0000  0.0000  0.0000  0.0000  0.0000  0.0000  0.0000  0.0000  0.0000  0.0000  0.0000  0.0000  0.0000  0.0000  0.0000  0.0000  0.0000  0.0000  0.3400  0.0000  0.0000  0.0000  0.0000  0.0000  0.2900  0.0000  0.0000  0.0000  0.0000  0.0000  0.0000  0.0000  0.0000  0.0000  0.0000  0.0000  0.0000  0.0000  0.0000  0.0000  0.0000  0.0000  0.0000  0.0000  0.0000  0.0000  0.0000  0.0000  0.3700  0.0000  0.0000  0.0000  0.0000  0.0000  0.0000  0.0000  0.0000  0.0000  0.0000  0.0000  0.0000  0.0000  0.0000  0.0000  0.0000  0.0000  0.3600  0.6400  0.3366  0.6634
     2    77  0.3300  0.6700  0.5800  0.4200  0.5578  0.4422  0.0000  0.9600  0.0000  0.0400  0.0000  0.9200  0.0800  0.9232  0.0768  0.0000  1.0000  0.0000  0.0000  0.0000  0.0000  0.0000  0.0000  0.0000  0.0000  1.0000  0.0000  1.0000  0.0000  0.3300  0.0000  0.0000  0.0000  0.0000  0.0000  0.0000  0.0000  0.0000  0.5900  0.0000  0.0000  0.0000  0.0800  0.0000  0.0000  0.0000  0.0000  0.0000  0.0000  0.5600  0.4400  0.4634  0.5366  0.0000  0.0000  0.0000  0.0000  0.0000  0.0000  0.0000  0.0000  0.0000  0.0000  0.0000  0.0000  0.0000  0.0000  0.0000  0.0000  0.0000  0.5600  0.0000  0.0000  0.0000  0.0000  0.0000  0.4400  0.0000  0.4800  0.5200  0.5072  0.4928  0.0000  0.0000  0.0000  0.0000  0.0000  0.0000  0.0000  0.0000  0.0000  0.0000  0.0000  0.0000  0.0000  0.0000  0.0000  0.0000  0.1200  0.0000  0.6000  0.0000  0.0000  0.0000  0.0000  0.0000  0.0000  0.0000  0.0000  0.0000  0.0000  0.0000  0.0000  0.0000  0.0000  0.0000  0.0000  0.0000  0.0000  0.0000  0.0000  0.0000  0.0000  0.0000  0.0000  0.0000  0.0000  0.0000  0.2800  0.0000  0.0000  0.0000  0.3800  0.6200  0.4528  0.5472  0.0000  0.0000  0.0000  0.0000  0.0000  0.0000  0.0000  0.0000  0.0000  0.0000  0.0000  0.0000  0.0000  0.0000  0.0000  0.0000  0.0000  0.0000  0.0000  0.0000  0.0000  0.0000  0.0000  0.0000  0.0000  0.0000  0.0000  0.0000  0.0000  0.0000  0.0000  0.0000  0.0000  0.0000  0.0000  0.0000  0.0000  0.0000  0.0000  0.0000  0.0000  0.0000  0.0000  0.0000  0.0000  0.0000  0.0000  0.0000  0.0000  0.0000  0.0000  0.0000  0.3000  0.0000  0.0000  0.0000  0.0000  0.0000  0.3800  0.0000  0.0000  0.0000  0.0000  0.0000  0.0000  0.0000  0.0000  0.0000  0.0000  0.0000  0.0000  0.0000  0.0000  0.0000  0.0000  0.0000  0.0000  0.0000  0.0000  0.0000  0.0000  0.0000  0.3200  0.0000  0.0000  0.0000  0.0000  0.0000  0.0000  0.0000  0.0000  0.0000  0.0000  0.0000  0.0000  0.0000  0.0000  0.0000  0.0000  0.0000  0.3400  0.6600  0.3368  0.6632
     2    78  0.2800  0.7200  0.5200  0.4800  0.5968  0.4032  0.0000  0.9600  0.0000  0.0400  0.0000  0.9200  0.0800  0.9232  0.0768  0.0000  1.0000  0.0000  0.0000  0.0000  0.0000  0.0000  0.0000  0.0000  0.0000  1.0000  0.0000  1.0000  0.0000  0.3700  0.0000  0.0000  0.0000  0.0000  0.0000  0.0000  0.0000  0.0000  0.5600  0.0000  0.0000  0.0000  0.0700  0.0000  0.0000  0.0000  0.0000  0.0000  0.0000  0.4600  0.5400  0.4554  0.5446  0.0000  0.0000  0.0000  0.0000  0.0000  0.0000  0.0000  0.0000  0.0000  0.0000  0.0000  0.0000  0.0000  0.0000  0.0000  0.0000  0.0000  0.5800  0.0000  0.0000  0.0000  0.0000  0.0000  0.4200  0.0000  0.4400  0.5600  0.5128  0.4872  0.0000  0.0000  0.0000  0.0000  0.0000  0.0000  0.0000  0.0000  0.0000  0.0000  0.0000  0.0000  0.0000  0.0000  0.0000  0.0000  0.1300  0.0000  0.5100  0.0000  0.0000  0.0000  0.0000  0.0000  0.0000  0.0000  0.0000  0.0000  0.0000  0.0000  0.0000  0.0000  0.0000  0.0000  0.0000  0.0000  0.0000  0.0000  0.0000  0.0000  0.0000  0.0000  0.0000  0.0000  0.0000  0.0000  0.3600  0.0000  0.0000  0.0000  0.5200  0.4800  0.4066  0.5934  0.0000  0.0000  0.0000  0.0000  0.0000  0.0000  0.0000  0.0000  0.0000  0.0000  0.0000  0.0000  0.0000  0.0000  0.0000  0.0000  0.0000  0.0000  0.0000  0.0000  0.0000  0.0000  0.0000  0.0000  0.0000  0.0000  0.0000  0.0000  0.0000  0.0000  0.0000  0.0000  0.0000  0.0000  0.0000  0.0000  0.0000  0.0000  0.0000  0.0000  0.0000  0.0000  0.0000  0.0000  0.0000  0.0000  0.0000  0.0000  0.0000  0.0000  0.0000  0.0000  0.3800  0.0000  0.0000  0.0000  0.0000  0.0000  0.2500  0.0000  0.0000  0.0000  0.0000  0.0000  0.0000  0.0000  0.0000  0.0000  0.0000  0.0000  0.0000  0.0000  0.0000  0.0000  0.0000  0.0000  0.0000  0.0000  0.0000  0.0000  0.0000  0.0000  0.3700  0.0000  0.0000  0.0000  0.0000  0.0000  0.0000  0.0000  0.0000  0.0000  0.0000  0.0000  0.0000  0.0000  0.0000  0.0000  0.0000  0.0000  0.1600  0.8400  0.3438  0.6562
     2    79  0.2700  0.7300  0.6600  0.3400  0.6058  0.3942  0.0000  0.9400  0.0000  0.0600  0.0000  0.8800  0.1200  0.8872  0.1128  0.0000  1.0000  0.0000  0.0000  0.0000  0.0000  0.0000  0.0000  0.0000  0.0000  1.0000  0.0000  1.0000  0.0000  0.3700  0.0000  0.0000  0.0000  0.0000  0.0000  0.0000  0.0000  0.0000  0.6100  0.0000  0.0000  0.0000  0.0200  0.0000  0.0000  0.0000  0.0000  0.0000  0.0000  0.4600  0.5400  0.5094  0.4906  0.0000  0.0000  0.0000  0.0000  0.0000  0.0000  0.0000  0.0000  0.0000  0.0000  0.0000  0.0000  0.0000  0.0000  0.0000  0.0000  0.0000  0.4900  0.0000  0.0000  0.0000  0.0000  0.0000  0.5100  0.0000  0.4200  0.5800  0.5002  0.4998  0.0000  0.0000  0.0000  0.0000  0.0000  0.0000  0.0000  0.0000  0.0000  0.0000  0.0000  0.0000  0.0000  0.0000  0.0000  0.0000  0.1700  0.0000  0.4800  0.0000  0.0000  0.0000  0.0000  0.0000  0.0000  0.0000  0.0000  0.0000  0.0000  0.0000  0.0000  0.0000  0.0000  0.0000  0.0000  0.0000  0.0000  0.0000  0.0000  0.0000  0.0000  0.0000  0.0000  0.0000  0.0000  0.0000  0.3500  0.0000  0.0000  0.0000  0.2400  0.7600  0.3818  0.6182  0.0000  0.0000  0.0000  0.0000  0.0000  0.0000  0.0000  0.0000  0.0000  0.0000  0.0000  0.0000  0.0000  0.0000  0.0000  0.0000  0.0000  0.0000  0.0000  0.0000  0.0000  0.0000  0.0000  0.0000  0.0000  0.0000  0.0000  0.0000  0.0000  0.0000  0.0000  0.0000  0.0000  0.0000  0.0000  0.0000  0.0000  0.0000  0.0000  0.0000  0.0000  0.0000  0.0000  0.0000  0.0000  0.0000  0.0000  0.0000  0.0000  0.0000  0.0000  0.0000  0.4100  0.0000  0.0000  0.0000  0.0000  0.0000  0.2400  0.0000  0.0000  0.0000  0.0000  0.0000  0.0000  0.0000  0.0000  0.0000  0.0000  0.0000  0.0000  0.0000  0.0000  0.0000  0.0000  0.0000  0.0000  0.0000  0.0000  0.0000  0.0000  0.0000  0.3500  0.0000  0.0000  0.0000  0.0000  0.0000  0.0000  0.0000  0.0000  0.0000  0.0000  0.0000  0.0000  0.0000  0.0000  0.0000  0.0000  0.0000  0.3800  0.6200  0.3482  0.6518
     2    80  0.2400  0.7600  0.6400  0.3600  0.6352  0.3648  0.0000  0.9200  0.0000  0.0800  0.0000  0.8400  0.1600  0.8528  0.1472  0.0000  1.0000  0.0000  0.0000  0.0000  0.0000  0.0000  0.0000  0.0000  0.0000  1.0000  0.0000  1.0000  0.0000  0.4000  0.0000  0.0000  0.0000  0.0000  0.0000  0.0000  0.0000  0.0000  0.6000  0.0000  0.0000  0.0000  0.0000  0.0000  0.0000  0.0000  0.0000  0.0000  0.0000  0.5200  0.4800  0.5200  0.4800  0.0000  0.0000  0.0000  0.0000  0.0000  0.0000  0.0000  0.0000  0.0000  0.0000  0.0000  0.0000  0.0000  0.0000  0.0000  0.0000  0.0000  0.4700  0.0000  0.0000  0.0000  0.0000  0.0000  0.5300  0.0000  0.6200  0.3800  0.5018  0.4982  0.0000  0.0000  0.0000  0.0000  0.0000  0.0000  0.0000  0.0000  0.0000  0.0000  0.0000  0.0000  0.0000  0.0000  0.0000  0.0000  0.1400  0.0000  0.5100  0.0000  0.0000  0.0000  0.0000  0.0000  0.0000  0.0000  0.0000  0.0000  0.0000  0.0000  0.0000  0.0000  0.0000  0.0000  0.0000  0.0000  0.0000  0.0000  0.0000  0.0000  0.0000  0.0000  0.0000  0.0000  0.0000  0.0000  0.3500  0.0000  0.0000  0.0000  0.4400  0.5600  0.4022  0.5978  0.0000  0.0000  0.0000  0.0000  0.0000  0.0000  0.0000  0.0000  0.0000  0.0000  0.0000  0.0000  0.0000  0.0000  0.0000  0.0000  0.0000  0.0000  0.0000  0.0000  0.0000  0.0000  0.0000  0.0000  0.0000  0.0000  0.0000  0.0000  0.0000  0.0000  0.0000  0.0000  0.0000  0.0000  0.0000  0.0000  0.0000  0.0000  0.0000  0.0000  0.0000  0.0000  0.0000  0.0000  0.0000  0.0000  0.0000  0.0000  0.0000  0.0000  0.0000  0.0000  0.4000  0.0000  0.0000  0.0000  0.0000  0.0000  0.2200  0.0000  0.0000  0.0000  0.0000  0.0000  0.0000  0.0000  0.0000  0.0000  0.0000  0.0000  0.0000  0.0000  0.0000  0.0000  0.0000  0.0000  0.0000  0.0000  0.0000  0.0000  0.0000  0.0000  0.3800  0.0000  0.0000  0.0000  0.0000  0.0000  0.0000  0.0000  0.0000  0.0000  0.0000  0.0000  0.0000  0.0000  0.0000  0.0000  0.0000  0.0000  0.3000  0.7000  0.3528  0.6472
     2    81  0.2200  0.7800  0.6400  0.3600  0.6568  0.3432  0.0000  0.8900  0.0000  0.1100  0.0000  0.8600  0.1400  0.8042  0.1958  0.0000  1.0000  0.0000  0.0000  0.0000  0.0000  0.0000  0.0000  0.0000  0.0000  1.0000  0.0000  1.0000  0.0000  0.4500  0.0000  0.0000  0.0000  0.0000  0.0000  0.0000  0.0000  0.0000  0.5500  0.0000  0.0000  0.0000  0.0000  0.0000  0.0000  0.0000  0.0000  0.0000  0.0000  0.7000  0.3000  0.5050  0.4950  0.0000  0.0000  0.0000  0.0000  0.0000  0.0000  0.0000  0.0000  0.0000  0.0000  0.0000  0.0000  0.0000  0.0000  0.0000  0.0000  0.0000  0.4300  0.0000  0.0000  0.0000  0.0000  0.0000  0.5700  0.0000  0.3800  0.6200  0.5098  0.4902  0.0000  0.0000  0.0000  0.0000  0.0000  0.0000  0.0000  0.0000  0.0000  0.0000  0.0000  0.0000  0.0000  0.0000  0.0000  0.0000  0.2100  0.0000  0.5300  0.0000  0.0000  0.0000  0.0000  0.0000  0.0000  0.0000  0.0000  0.0000  0.0000  0.0000  0.0000  0.0000  0.0000  0.0000  0.0000  0.0000  0.0000  0.0000  0.0000  0.0000  0.0000  0.0000  0.0000  0.0000  0.0000  0.0000  0.2600  0.0000  0.0000  0.0000  0.3400  0.6600  0.3926  0.6074  0.0000  0.0000  0.0000  0.0000  0.0000  0.0000  0.0000  0.0000  0.0000  0.0000  0.0000  0.0000  0.0000  0.0000  0.0000  0.0000  0.0000  0.0000  0.0000  0.0000  0.0000  0.0000  0.0000  0.0000  0.0000  0.0000  0.0000  0.0000  0.0000  0.0000  0.0000  0.0000  0.0000  0.0000  0.0000  0.0000  0.0000  0.0000  0.0000  0.0000  0.0000  0.0000  0.0000  0.0000  0.0000  0.0000  0.0000  0.0000  0.0000  0.0000  0.0000  0.0000  0.3600  0.0000  0.0000  0.0000  0.0000  0.0000  0.2700  0.0000  0.0000  0.0000  0.0000  0.0000  0.0000  0.0000  0.0000  0.0000  0.0000  0.0000  0.0000  0.0000  0.0000  0.0000  0.0000  0.0000  0.0000  0.0000  0.0000  0.0000  0.0000  0.0000  0.3700  0.0000  0.0000  0.0000  0.0000  0.0000  0.0000  0.0000  0.0000  0.0000  0.0000  0.0000  0.0000  0.0000  0.0000  0.0000  0.0000  0.0000  0.4000  0.6000  0.3394  0.6606
     2    82  0.2100  0.7900  0.6200  0.3800  0.6682  0.3318  0.0000  0.8500  0.0000  0.1500  0.0000  0.7000  0.3000  0.7450  0.2550  0.0000  1.0000  0.0000  0.0000  0.0000  0.0000  0.0000  0.0000  0.0000  0.0000  1.0000  0.0000  1.0000  0.0000  0.4000  0.0000  0.0000  0.0000  0.0000  0.0000  0.0000  0.0000  0.0000  0.6000  0.0000  0.0000  0.0000  0.0000  0.0000  0.0000  0.0000  0.0000  0.0000  0.0000  0.4400  0.5600  0.5200  0.4800  0.0000  0.0000  0.0000  0.0000  0.0000  0.0000  0.0000  0.0000  0.0000  0.0000  0.0000  0.0000  0.0000  0.0000  0.0000  0.0000  0.0000  0.4900  0.0000  0.0000  0.0000  0.0000  0.0000  0.5100  0.0000  0.5400  0.4600  0.5002  0.4998  0.0000  0.0000  0.0000  0.0000  0.0000  0.0000  0.0000  0.0000  0.0000  0.0000  0.0000  0.0000  0.0000  0.0000  0.0000  0.0000  0.2500  0.0000  0.5200  0.0000  0.0000  0.0000  0.0000  0.0000  0.0000  0.0000  0.0000  0.0000  0.0000  0.0000  0.0000  0.0000  0.0000  0.0000  0.0000  0.0000  0.0000  0.0000  0.0000  0.0000  0.0000  0.0000  0.0000  0.0000  0.0000  0.0000  0.2300  0.0000  0.0000  0.0000  0.3200  0.6800  0.3858  0.6142  0.0000  0.0000  0.0000  0.0000  0.0000  0.0000  0.0000  0.0000  0.0000  0.0000  0.0000  0.0000  0.0000  0.0000  0.0000  0.0000  0.0000  0.0000  0.0000  0.0000  0.0000  0.0000  0.0000  0.0000  0.0000  0.0000  0.0000  0.0000  0.0000  0.0000  0.0000  0.0000  0.0000  0.0000  0.0000  0.0000  0.0000  0.0000  0.0000  0.0000  0.0000  0.0000  0.0000  0.0000  0.0000  0.0000  0.0000  0.0000  0.0000  0.0000  0.0000  0.0000  0.3500  0.0000  0.0000  0.0000  0.0000  0.0000  0.2200  0.0000  0.0000  0.0000  0.0000  0.0000  0.0000  0.0000  0.0000  0.0000  0.0000  0.0000  0.0000  0.0000  0.0000  0.0000  0.0000  0.0000  0.0000  0.0000  0.0000  0.0000  0.0000  0.0000  0.4300  0.0000  0.0000  0.0000  0.0000  0.0000  0.0000  0.0000  0.0000  0.0000  0.0000  0.0000  0.0000  0.0000  0.0000  0.0000  0.0000  0.0000  0.3800  0.6200  0.3558  0.6442
     2    83  0.2500  0.7500  0.5800  0.4200  0.6250  0.3750  0.0000  0.9200  0.0000  0.0800  0.0000  0.8400  0.1600  0.8528  0.1472  0.0000  1.0000  0.0000  0.0000  0.0000  0.0000  0.0000  0.0000  0.0000  0.0000  1.0000  0.0000  1.0000  0.0000  0.3500  0.0000  0.0000  0.0000  0.0000  0.0000  0.0000  0.0000  0.0000  0.6500  0.0000  0.0000  0.0000  0.0000  0.0000  0.0000  0.0000  0.0000  0.0000  0.0000  0.4600  0.5400  0.5450  0.4550  0.0000  0.0000  0.0000  0.0000  0.0000  0.0000  0.0000  0.0000  0.0000  0.0000  0.0000  0.0000  0.0000  0.0000  0.0000  0.0000  0.0000  0.5600  0.0000  0.0000  0.0000  0.0000  0.0000  0.4400  0.0000  0.5600  0.4400  0.5072  0.4928  0.0000  0.0000  0.0000  0.0000  0.0000  0.0000  0.0000  0.0000  0.0000  0.0000  0.0000  0.0000  0.0000  0.0000  0.0000  0.0000  0.2300  0.0000  0.5700  0.0000  0.0000  0.0000  0.0000  0.0000  0.0000  0.0000  0.0000  0.0000  0.0000  0.0000  0.0000  0.0000  0.0000  0.0000  0.0000  0.0000  0.0000  0.0000  0.0000  0.0000  0.0000  0.0000  0.0000  0.0000  0.0000  0.0000  0.2000  0.0000  0.0000  0.0000  0.4200  0.5800  0.4178  0.5822  0.0000  0.0000  0.0000  0.0000  0.0000  0.0000  0.0000  0.0000  0.0000  0.0000  0.0000  0.0000  0.0000  0.0000  0.0000  0.0000  0.0000  0.0000  0.0000  0.0000  0.0000  0.0000  0.0000  0.0000  0.0000  0.0000  0.0000  0.0000  0.0000  0.0000  0.0000  0.0000  0.0000  0.0000  0.0000  0.0000  0.0000  0.0000  0.0000  0.0000  0.0000  0.0000  0.0000  0.0000  0.0000  0.0000  0.0000  0.0000  0.0000  0.0000  0.0000  0.0000  0.4000  0.0000  0.0000  0.0000  0.0000  0.0000  0.2000  0.0000  0.0000  0.0000  0.0000  0.0000  0.0000  0.0000  0.0000  0.0000  0.0000  0.0000  0.0000  0.0000  0.0000  0.0000  0.0000  0.0000  0.0000  0.0000  0.0000  0.0000  0.0000  0.0000  0.4000  0.0000  0.0000  0.0000  0.0000  0.0000  0.0000  0.0000  0.0000  0.0000  0.0000  0.0000  0.0000  0.0000  0.0000  0.0000  0.0000  0.0000  0.4000  0.6000  0.3600  0.6400
     2    84  0.2900  0.7100  0.5400  0.4600  0.5882  0.4118  0.0000  0.9200  0.0000  0.0800  0.0000  0.8400  0.1600  0.8528  0.1472  0.0000  1.0000  0.0000  0.0000  0.0000  0.0000  0.0000  0.0000  0.0000  0.0000  1.0000  0.0000  1.0000  0.0000  0.3700  0.0000  0.0000  0.0000  0.0000  0.0000  0.0000  0.0000  0.0000  0.6300  0.0000  0.0000  0.0000  0.0000  0.0000  0.0000  0.0000  0.0000  0.0000  0.0000  0.5400  0.4600  0.5338  0.4662  0.0000  0.0000  0.0000  0.0000  0.0000  0.0000  0.0000  0.0000  0.0000  0.0000  0.0000  0.0000  0.0000  0.0000  0.0000  0.0000  0.0000  0.5700  0.0000  0.0000  0.0000  0.0000  0.0000  0.4300  0.0000  0.5000  0.5000  0.5098  0.4902  0.0000  0.0000  0.0000  0.0000  0.0000  0.0000  0.0000  0.0000  0.0000  0.0000  0.0000  0.0000  0.0000  0.0000  0.0000  0.0000  0.1500  0.0000  0.6700  0.0000  0.0000  0.0000  0.0000  0.0000  0.0000  0.0000  0.0000  0.0000  0.0000  0.0000  0.0000  0.0000  0.0000  0.0000  0.0000  0.0000  0.0000  0.0000  0.0000  0.0000  0.0000  0.0000  0.0000  0.0000  0.0000  0.0000  0.1800  0.0000  0.0000  0.0000  0.5400  0.4600  0.5038  0.4962  0.0000  0.0000  0.0000  0.0000  0.0000  0.0000  0.0000  0.0000  0.0000  0.0000  0.0000  0.0000  0.0000  0.0000  0.0000  0.0000  0.0000  0.0000  0.0000  0.0000  0.0000  0.0000  0.0000  0.0000  0.0000  0.0000  0.0000  0.0000  0.0000  0.0000  0.0000  0.0000  0.0000  0.0000  0.0000  0.0000  0.0000  0.0000  0.0000  0.0000  0.0000  0.0000  0.0000  0.0000  0.0000  0.0000  0.0000  0.0000  0.0000  0.0000  0.0000  0.0000  0.4300  0.0000  0.0000  0.0000  0.0000  0.0000  0.1900  0.0000  0.0000  0.0000  0.0000  0.0000  0.0000  0.0000  0.0000  0.0000  0.0000  0.0000  0.0000  0.0000  0.0000  0.0000  0.0000  0.0000  0.0000  0.0000  0.0000  0.0000  0.0000  0.0000  0.3800  0.0000  0.0000  0.0000  0.0000  0.0000  0.0000  0.0000  0.0000  0.0000  0.0000  0.0000  0.0000  0.0000  0.0000  0.0000  0.0000  0.0000  0.2600  0.7400  0.3654  0.6346
     2    85  0.2500  0.7500  0.5800  0.4200  0.6250  0.3750  0.0000  0.9200  0.0000  0.0800  0.0000  0.8400  0.1600  0.8528  0.1472  0.0000  1.0000  0.0000  0.0000  0.0000  0.0000  0.0000  0.0000  0.0000  0.0000  1.0000  0.0000  1.0000  0.0000  0.3400  0.0000  0.0000  0.0000  0.0000  0.0000  0.0000  0.0000  0.0000  0.6600  0.0000  0.0000  0.0000  0.0000  0.0000  0.0000  0.0000  0.0000  0.0000  0.0000  0.6000  0.4000  0.5512  0.4488  0.0000  0.0000  0.0000  0.0000  0.0000  0.0000  0.0000  0.0000  0.0000  0.0000  0.0000  0.0000  0.0000  0.0000  0.0000  0.0000  0.0000  0.6100  0.0000  0.0000  0.0000  0.0000  0.0000  0.3900  0.0000  0.6200  0.3800  0.5242  0.4758  0.0000  0.0000  0.0000  0.0000  0.0000  0.0000  0.0000  0.0000  0.0000  0.0000  0.0000  0.0000  0.0000  0.0000  0.0000  0.0000  0.1700  0.0000  0.6300  0.0000  0.0000  0.0000  0.0000  0.0000  0.0000  0.0000  0.0000  0.0000  0.0000  0.0000  0.0000  0.0000  0.0000  0.0000  0.0000  0.0000  0.0000  0.0000  0.0000  0.0000  0.0000  0.0000  0.0000  0.0000  0.0000  0.0000  0.2000  0.0000  0.0000  0.0000  0.4800  0.5200  0.4658  0.5342  0.0000  0.0000  0.0000  0.0000  0.0000  0.0000  0.0000  0.0000  0.0000  0.0000  0.0000  0.0000  0.0000  0.0000  0.0000  0.0000  0.0000  0.0000  0.0000  0.0000  0.0000  0.0000  0.0000  0.0000  0.0000  0.0000  0.0000  0.0000  0.0000  0.0000  0.0000  0.0000  0.0000  0.0000  0.0000  0.0000  0.0000  0.0000  0.0000  0.0000  0.0000  0.0000  0.0000  0.0000  0.0000  0.0000  0.0000  0.0000  0.0000  0.0000  0.0000  0.0000  0.4700  0.0000  0.0000  0.0000  0.0000  0.0000  0.2600  0.0000  0.0000  0.0000  0.0000  0.0000  0.0000  0.0000  0.0000  0.0000  0.0000  0.0000  0.0000  0.0000  0.0000  0.0000  0.0000  0.0000  0.0000  0.0000  0.0000  0.0000  0.0000  0.0000  0.2700  0.0000  0.0000  0.0000  0.0000  0.0000  0.0000  0.0000  0.0000  0.0000  0.0000  0.0000  0.0000  0.0000  0.0000  0.0000  0.0000  0.0000  0.3200  0.6800  0.3614  0.6386
     2    86  0.2200  0.7800  0.6000  0.4000  0.6568  0.3432  0.0000  0.8700  0.0000  0.1300  0.0000  0.7800  0.2200  0.7738  0.2262  0.0000  1.0000  0.0000  0.0000  0.0000  0.0000  0.0000  0.0000  0.0000  0.0000  1.0000  0.0000  1.0000  0.0000  0.2500  0.0000  0.0000  0.0000  0.0000  0.0000  0.0000  0.0000  0.0000  0.7500  0.0000  0.0000  0.0000  0.0000  0.0000  0.0000  0.0000  0.0000  0.0000  0.0000  0.6600  0.3400  0.6250  0.3750  0.0000  0.0000  0.0000  0.0000  0.0000  0.0000  0.0000  0.0000  0.0000  0.0000  0.0000  0.0000  0.0000  0.0000  0.0000  0.0000  0.0000  0.6200  0.0000  0.0000  0.0000  0.0000  0.0000  0.3800  0.0000  0.5600  0.4400  0.5288  0.4712  0.0000  0.0000  0.0000  0.0000  0.0000  0.0000  0.0000  0.0000  0.0000  0.0000  0.0000  0.0000  0.0000  0.0000  0.0000  0.0000  0.1100  0.0000  0.7000  0.0000  0.0000  0.0000  0.0000  0.0000  0.0000  0.0000  0.0000  0.0000  0.0000  0.0000  0.0000  0.0000  0.0000  0.0000  0.0000  0.0000  0.0000  0.0000  0.0000  0.0000  0.0000  0.0000  0.0000  0.0000  0.0000  0.0000  0.1900  0.0000  0.0000  0.0000  0.4800  0.5200  0.5382  0.4618  0.0000  0.0000  0.0000  0.0000  0.0000  0.0000  0.0000  0.0000  0.0000  0.0000  0.0000  0.0000  0.0000  0.0000  0.0000  0.0000  0.0000  0.0000  0.0000  0.0000  0.0000  0.0000  0.0000  0.0000  0.0000  0.0000  0.0000  0.0000  0.0000  0.0000  0.0000  0.0000  0.0000  0.0000  0.0000  0.0000  0.0000  0.0000  0.0000  0.0000  0.0000  0.0000  0.0000  0.0000  0.0000  0.0000  0.0000  0.0000  0.0000  0.0000  0.0000  0.0000  0.5200  0.0000  0.0000  0.0000  0.0000  0.0000  0.2100  0.0000  0.0000  0.0000  0.0000  0.0000  0.0000  0.0000  0.0000  0.0000  0.0000  0.0000  0.0000  0.0000  0.0000  0.0000  0.0000  0.0000  0.0000  0.0000  0.0000  0.0000  0.0000  0.0000  0.2700  0.0000  0.0000  0.0000  0.0000  0.0000  0.0000  0.0000  0.0000  0.0000  0.0000  0.0000  0.0000  0.0000  0.0000  0.0000  0.0000  0.0000  0.4000  0.6000  0.3874  0.6126
     2    87  0.2000  0.8000  0.7200  0.2800  0.6800  0.3200  0.0000  0.9200  0.0000  0.0800  0.0000  0.9200  0.0800  0.8528  0.1472  0.0000  1.0000  0.0000  0.0000  0.0000  0.0000  0.0000  0.0000  0.0000  0.0000  1.0000  0.0000  1.0000  0.0000  0.2300  0.0000  0.0000  0.0000  0.0000  0.0000  0.0000  0.0000  0.0000  0.7700  0.0000  0.0000  0.0000  0.0000  0.0000  0.0000  0.0000  0.0000  0.0000  0.0000  0.6600  0.3400  0.6458  0.3542  0.0000  0.0000  0.0000  0.0000  0.0000  0.0000  0.0000  0.0000  0.0000  0.0000  0.0000  0.0000  0.0000  0.0000  0.0000  0.0000  0.0000  0.6100  0.0000  0.0000  0.0000  0.0000  0.0000  0.3900  0.0000  0.4200  0.5800  0.5242  0.4758  0.0000  0.0000  0.0000  0.0000  0.0000  0.0000  0.0000  0.0000  0.0000  0.0000  0.0000  0.0000  0.0000  0.0000  0.0000  0.0000  0.1400  0.0000  0.7100  0.0000  0.0000  0.0000  0.0000  0.0000  0.0000  0.0000  0.0000  0.0000  0.0000  0.0000  0.0000  0.0000  0.0000  0.0000  0.0000  0.0000  0.0000  0.0000  0.0000  0.0000  0.0000  0.0000  0.0000  0.0000  0.0000  0.0000  0.1500  0.0000  0.0000  0.0000  0.5200  0.4800  0.5462  0.4538  0.0000  0.0000  0.0000  0.0000  0.0000  0.0000  0.0000  0.0000  0.0000  0.0000  0.0000  0.0000  0.0000  0.0000  0.0000  0.0000  0.0000  0.0000  0.0000  0.0000  0.0000  0.0000  0.0000  0.0000  0.0000  0.0000  0.0000  0.0000  0.0000  0.0000  0.0000  0.0000  0.0000  0.0000  0.0000  0.0000  0.0000  0.0000  0.0000  0.0000  0.0000  0.0000  0.0000  0.0000  0.0000  0.0000  0.0000  0.0000  0.0000  0.0000  0.0000  0.0000  0.4900  0.0000  0.0000  0.0000  0.0000  0.0000  0.2200  0.0000  0.0000  0.0000  0.0000  0.0000  0.0000  0.0000  0.0000  0.0000  0.0000  0.0000  0.0000  0.0000  0.0000  0.0000  0.0000  0.0000  0.0000  0.0000  0.0000  0.0000  0.0000  0.0000  0.2900  0.0000  0.0000  0.0000  0.0000  0.0000  0.0000  0.0000  0.0000  0.0000  0.0000  0.0000  0.0000  0.0000  0.0000  0.0000  0.0000  0.0000  0.3800  0.6200  0.3726  0.6274
     2    88  0.1400  0.8600  0.8000  0.2000  0.7592  0.2408  0.0000  0.9200  0.0000  0.0800  0.0000  0.8400  0.1600  0.8528  0.1472  0.0000  1.0000  0.0000  0.0000  0.0000  0.0000  0.0000  0.0000  0.0000  0.0000  1.0000  0.0000  1.0000  0.0000  0.3200  0.0000  0.0000  0.0000  0.0000  0.0000  0.0000  0.0000  0.0000  0.6800  0.0000  0.0000  0.0000  0.0000  0.0000  0.0000  0.0000  0.0000  0.0000  0.0000  0.5200  0.4800  0.5648  0.4352  0.0000  0.0000  0.0000  0.0000  0.0000  0.0000  0.0000  0.0000  0.0000  0.0000  0.0000  0.0000  0.0000  0.0000  0.0000  0.0000  0.0000  0.6600  0.0000  0.0000  0.0000  0.0000  0.0000  0.3400  0.0000  0.5600  0.4400  0.5512  0.4488  0.0000  0.0000  0.0000  0.0000  0.0000  0.0000  0.0000  0.0000  0.0000  0.0000  0.0000  0.0000  0.0000  0.0000  0.0000  0.0000  0.2100  0.0000  0.6100  0.0000  0.0000  0.0000  0.0000  0.0000  0.0000  0.0000  0.0000  0.0000  0.0000  0.0000  0.0000  0.0000  0.0000  0.0000  0.0000  0.0000  0.0000  0.0000  0.0000  0.0000  0.0000  0.0000  0.0000  0.0000  0.0000  0.0000  0.1800  0.0000  0.0000  0.0000  0.5200  0.4800  0.4486  0.5514  0.0000  0.0000  0.0000  0.0000  0.0000  0.0000  0.0000  0.0000  0.0000  0.0000  0.0000  0.0000  0.0000  0.0000  0.0000  0.0000  0.0000  0.0000  0.0000  0.0000  0.0000  0.0000  0.0000  0.0000  0.0000  0.0000  0.0000  0.0000  0.0000  0.0000  0.0000  0.0000  0.0000  0.0000  0.0000  0.0000  0.0000  0.0000  0.0000  0.0000  0.0000  0.0000  0.0000  0.0000  0.0000  0.0000  0.0000  0.0000  0.0000  0.0000  0.0000  0.0000  0.5000  0.0000  0.0000  0.0000  0.0000  0.0000  0.1400  0.0000  0.0000  0.0000  0.0000  0.0000  0.0000  0.0000  0.0000  0.0000  0.0000  0.0000  0.0000  0.0000  0.0000  0.0000  0.0000  0.0000  0.0000  0.0000  0.0000  0.0000  0.0000  0.0000  0.3600  0.0000  0.0000  0.0000  0.0000  0.0000  0.0000  0.0000  0.0000  0.0000  0.0000  0.0000  0.0000  0.0000  0.0000  0.0000  0.0000  0.0000  0.3600  0.6400  0.3992  0.6008
     2    89  0.1500  0.8500  0.7800  0.2200  0.7450  0.2550  0.0000  0.9300  0.0000  0.0700  0.0000  0.8600  0.1400  0.8698  0.1302  0.0000  1.0000  0.0000  0.0000  0.0000  0.0000  0.0000  0.0000  0.0000  0.0000  1.0000  0.0000  1.0000  0.0000  0.3400  0.0000  0.0000  0.0000  0.0000  0.0000  0.0000  0.0000  0.0000  0.6600  0.0000  0.0000  0.0000  0.0000  0.0000  0.0000  0.0000  0.0000  0.0000  0.0000  0.6000  0.4000  0.5512  0.4488  0.0000  0.0000  0.0000  0.0000  0.0000  0.0000  0.0000  0.0000  0.0000  0.0000  0.0000  0.0000  0.0000  0.0000  0.0000  0.0000  0.0000  0.6600  0.0000  0.0000  0.0000  0.0000  0.0000  0.3400  0.0000  0.5200  0.4800  0.5512  0.4488  0.0000  0.0000  0.0000  0.0000  0.0000  0.0000  0.0000  0.0000  0.0000  0.0000  0.0000  0.0000  0.0000  0.0000  0.0000  0.0000  0.2000  0.0000  0.6400  0.0000  0.0000  0.0000  0.0000  0.0000  0.0000  0.0000  0.0000  0.0000  0.0000  0.0000  0.0000  0.0000  0.0000  0.0000  0.0000  0.0000  0.0000  0.0000  0.0000  0.0000  0.0000  0.0000  0.0000  0.0000  0.0000  0.0000  0.1600  0.0000  0.0000  0.0000  0.4600  0.5400  0.4752  0.5248  0.0000  0.0000  0.0000  0.0000  0.0000  0.0000  0.0000  0.0000  0.0000  0.0000  0.0000  0.0000  0.0000  0.0000  0.0000  0.0000  0.0000  0.0000  0.0000  0.0000  0.0000  0.0000  0.0000  0.0000  0.0000  0.0000  0.0000  0.0000  0.0000  0.0000  0.0000  0.0000  0.0000  0.0000  0.0000  0.0000  0.0000  0.0000  0.0000  0.0000  0.0000  0.0000  0.0000  0.0000  0.0000  0.0000  0.0000  0.0000  0.0000  0.0000  0.0000  0.0000  0.5100  0.0000  0.0000  0.0000  0.0000  0.0000  0.1500  0.0000  0.0000  0.0000  0.0000  0.0000  0.0000  0.0000  0.0000  0.0000  0.0000  0.0000  0.0000  0.0000  0.0000  0.0000  0.0000  0.0000  0.0000  0.0000  0.0000  0.0000  0.0000  0.0000  0.3400  0.0000  0.0000  0.0000  0.0000  0.0000  0.0000  0.0000  0.0000  0.0000  0.0000  0.0000  0.0000  0.0000  0.0000  0.0000  0.0000  0.0000  0.4600  0.5400  0.3982  0.6018
     2    90  0.1200  0.8800  0.7600  0.2400  0.7888  0.2112  0.0000  0.9600  0.0000  0.0400  0.0000  0.9200  0.0800  0.9232  0.0768  0.0000  1.0000  0.0000  0.0000  0.0000  0.0000  0.0000  0.0000  0.0000  0.0000  1.0000  0.0000  1.0000  0.0000  0.3900  0.0000  0.0000  0.0000  0.0000  0.0000  0.0000  0.0000  0.0000  0.6100  0.0000  0.0000  0.0000  0.0000  0.0000  0.0000  0.0000  0.0000  0.0000  0.0000  0.5400  0.4600  0.5242  0.4758  0.0000  0.0000  0.0000  0.0000  0.0000  0.0000  0.0000  0.0000  0.0000  0.0000  0.0000  0.0000  0.0000  0.0000  0.0000  0.0000  0.0000  0.5700  0.0000  0.0000  0.0000  0.0000  0.0000  0.4300  0.0000  0.3400  0.6600  0.5098  0.4902  0.0000  0.0000  0.0000  0.0000  0.0000  0.0000  0.0000  0.0000  0.0000  0.0000  0.0000  0.0000  0.0000  0.0000  0.0000  0.0000  0.1700  0.0000  0.6600  0.0000  0.0000  0.0000  0.0000  0.0000  0.0000  0.0000  0.0000  0.0000  0.0000  0.0000  0.0000  0.0000  0.0000  0.0000  0.0000  0.0000  0.0000  0.0000  0.0000  0.0000  0.0000  0.0000  0.0000  0.0000  0.0000  0.0000  0.1700  0.0000  0.0000  0.0000  0.4800  0.5200  0.4934  0.5066  0.0000  0.0000  0.0000  0.0000  0.0000  0.0000  0.0000  0.0000  0.0000  0.0000  0.0000  0.0000  0.0000  0.0000  0.0000  0.0000  0.0000  0.0000  0.0000  0.0000  0.0000  0.0000  0.0000  0.0000  0.0000  0.0000  0.0000  0.0000  0.0000  0.0000  0.0000  0.0000  0.0000  0.0000  0.0000  0.0000  0.0000  0.0000  0.0000  0.0000  0.0000  0.0000  0.0000  0.0000  0.0000  0.0000  0.0000  0.0000  0.0000  0.0000  0.0000  0.0000  0.4300  0.0000  0.0000  0.0000  0.0000  0.0000  0.1500  0.0000  0.0000  0.0000  0.0000  0.0000  0.0000  0.0000  0.0000  0.0000  0.0000  0.0000  0.0000  0.0000  0.0000  0.0000  0.0000  0.0000  0.0000  0.0000  0.0000  0.0000  0.0000  0.0000  0.4200  0.0000  0.0000  0.0000  0.0000  0.0000  0.0000  0.0000  0.0000  0.0000  0.0000  0.0000  0.0000  0.0000  0.0000  0.0000  0.0000  0.0000  0.4200  0.5800  0.3838  0.6162
     2    91  0.1300  0.8700  0.8200  0.1800  0.7738  0.2262  0.0000  0.9800  0.0000  0.0200  0.0000  0.9600  0.0400  0.9608  0.0392  0.0000  1.0000  0.0000  0.0000  0.0000  0.0000  0.0000  0.0000  0.0000  0.0000  1.0000  0.0000  1.0000  0.0000  0.4500  0.0000  0.0000  0.0000  0.0000  0.0000  0.0000  0.0000  0.0000  0.5500  0.0000  0.0000  0.0000  0.0000  0.0000  0.0000  0.0000  0.0000  0.0000  0.0000  0.4600  0.5400  0.5050  0.4950  0.0000  0.0000  0.0000  0.0000  0.0000  0.0000  0.0000  0.0000  0.0000  0.0000  0.0000  0.0000  0.0000  0.0000  0.0000  0.0000  0.0000  0.6500  0.0000  0.0000  0.0000  0.0000  0.0000  0.3500  0.0000  0.6200  0.3800  0.5450  0.4550  0.0000  0.0000  0.0000  0.0000  0.0000  0.0000  0.0000  0.0000  0.0000  0.0000  0.0000  0.0000  0.0000  0.0000  0.0000  0.0000  0.2200  0.0000  0.5500  0.0000  0.0000  0.0000  0.0000  0.0000  0.0000  0.0000  0.0000  0.0000  0.0000  0.0000  0.0000  0.0000  0.0000  0.0000  0.0000  0.0000  0.0000  0.0000  0.0000  0.0000  0.0000  0.0000  0.0000  0.0000  0.0000  0.0000  0.2300  0.0000  0.0000  0.0000  0.4400  0.5600  0.4038  0.5962  0.0000  0.0000  0.0000  0.0000  0.0000  0.0000  0.0000  0.0000  0.0000  0.0000  0.0000  0.0000  0.0000  0.0000  0.0000  0.0000  0.0000  0.0000  0.0000  0.0000  0.0000  0.0000  0.0000  0.0000  0.0000  0.0000  0.0000  0.0000  0.0000  0.0000  0.0000  0.0000  0.0000  0.0000  0.0000  0.0000  0.0000  0.0000  0.0000  0.0000  0.0000  0.0000  0.0000  0.0000  0.0000  0.0000  0.0000  0.0000  0.0000  0.0000  0.0000  0.0000  0.4200  0.0000  0.0000  0.0000  0.0000  0.0000  0.1800  0.0000  0.0000  0.0000  0.0000  0.0000  0.0000  0.0000  0.0000  0.0000  0.0000  0.0000  0.0000  0.0000  0.0000  0.0000  0.0000  0.0000  0.0000  0.0000  0.0000  0.0000  0.0000  0.0000  0.4000  0.0000  0.0000  0.0000  0.0000  0.0000  0.0000  0.0000  0.0000  0.0000  0.0000  0.0000  0.0000  0.0000  0.0000  0.0000  0.0000  0.0000  0.2600  0.7400  0.3688  0.6312
     2    92  0.1100  0.8900  0.7800  0.2200  0.8042  0.1958  0.0000  0.9600  0.0000  0.0400  0.0000  0.9200  0.0800  0.9232  0.0768  0.0000  1.0000  0.0000  0.0000  0.0000  0.0000  0.0000  0.0000  0.0000  0.0000  1.0000  0.0000  1.0000  0.0000  0.3800  0.0000  0.0000  0.0000  0.0000  0.0000  0.0000  0.0000  0.0000  0.6200  0.0000  0.0000  0.0000  0.0000  0.0000  0.0000  0.0000  0.0000  0.0000  0.0000  0.5600  0.4400  0.5288  0.4712  0.0000  0.0000  0.0000  0.0000  0.0000  0.0000  0.0000  0.0000  0.0000  0.0000  0.0000  0.0000  0.0000  0.0000  0.0000  0.0000  0.0000  0.7000  0.0000  0.0000  0.0000  0.0000  0.0000  0.3000  0.0000  0.5600  0.4400  0.5800  0.4200  0.0000  0.0000  0.0000  0.0000  0.0000  0.0000  0.0000  0.0000  0.0000  0.0000  0.0000  0.0000  0.0000  0.0000  0.0000  0.0000  0.2400  0.0000  0.5200  0.0000  0.0000  0.0000  0.0000  0.0000  0.0000  0.0000  0.0000  0.0000  0.0000  0.0000  0.0000  0.0000  0.0000  0.0000  0.0000  0.0000  0.0000  0.0000  0.0000  0.0000  0.0000  0.0000  0.0000  0.0000  0.0000  0.0000  0.2400  0.0000  0.0000  0.0000  0.3600  0.6400  0.3856  0.6144  0.0000  0.0000  0.0000  0.0000  0.0000  0.0000  0.0000  0.0000  0.0000  0.0000  0.0000  0.0000  0.0000  0.0000  0.0000  0.0000  0.0000  0.0000  0.0000  0.0000  0.0000  0.0000  0.0000  0.0000  0.0000  0.0000  0.0000  0.0000  0.0000  0.0000  0.0000  0.0000  0.0000  0.0000  0.0000  0.0000  0.0000  0.0000  0.0000  0.0000  0.0000  0.0000  0.0000  0.0000  0.0000  0.0000  0.0000  0.0000  0.0000  0.0000  0.0000  0.0000  0.3800  0.0000  0.0000  0.0000  0.0000  0.0000  0.2100  0.0000  0.0000  0.0000  0.0000  0.0000  0.0000  0.0000  0.0000  0.0000  0.0000  0.0000  0.0000  0.0000  0.0000  0.0000  0.0000  0.0000  0.0000  0.0000  0.0000  0.0000  0.0000  0.0000  0.4100  0.0000  0.0000  0.0000  0.0000  0.0000  0.0000  0.0000  0.0000  0.0000  0.0000  0.0000  0.0000  0.0000  0.0000  0.0000  0.0000  0.0000  0.3400  0.6600  0.3566  0.6434
     2    93  0.2000  0.8000  0.6000  0.4000  0.6800  0.3200  0.0000  0.9900  0.0000  0.0100  0.0000  0.9800  0.0200  0.9802  0.0198  0.0000  1.0000  0.0000  0.0000  0.0000  0.0000  0.0000  0.0000  0.0000  0.0000  1.0000  0.0000  1.0000  0.0000  0.3700  0.0000  0.0000  0.0000  0.0000  0.0000  0.0000  0.0000  0.0000  0.6300  0.0000  0.0000  0.0000  0.0000  0.0000  0.0000  0.0000  0.0000  0.0000  0.0000  0.5800  0.4200  0.5338  0.4662  0.0000  0.0000  0.0000  0.0000  0.0000  0.0000  0.0000  0.0000  0.0000  0.0000  0.0000  0.0000  0.0000  0.0000  0.0000  0.0000  0.0000  0.7100  0.0000  0.0000  0.0000  0.0000  0.0000  0.2900  0.0000  0.5800  0.4200  0.5882  0.4118  0.0000  0.0000  0.0000  0.0000  0.0000  0.0000  0.0000  0.0000  0.0000  0.0000  0.0000  0.0000  0.0000  0.0000  0.0000  0.0000  0.2600  0.0000  0.5700  0.0000  0.0000  0.0000  0.0000  0.0000  0.0000  0.0000  0.0000  0.0000  0.0000  0.0000  0.0000  0.0000  0.0000  0.0000  0.0000  0.0000  0.0000  0.0000  0.0000  0.0000  0.0000  0.0000  0.0000  0.0000  0.0000  0.0000  0.1700  0.0000  0.0000  0.0000  0.4000  0.6000  0.4214  0.5786  0.0000  0.0000  0.0000  0.0000  0.0000  0.0000  0.0000  0.0000  0.0000  0.0000  0.0000  0.0000  0.0000  0.0000  0.0000  0.0000  0.0000  0.0000  0.0000  0.0000  0.0000  0.0000  0.0000  0.0000  0.0000  0.0000  0.0000  0.0000  0.0000  0.0000  0.0000  0.0000  0.0000  0.0000  0.0000  0.0000  0.0000  0.0000  0.0000  0.0000  0.0000  0.0000  0.0000  0.0000  0.0000  0.0000  0.0000  0.0000  0.0000  0.0000  0.0000  0.0000  0.3800  0.0000  0.0000  0.0000  0.0000  0.0000  0.1500  0.0000  0.0000  0.0000  0.0000  0.0000  0.0000  0.0000  0.0000  0.0000  0.0000  0.0000  0.0000  0.0000  0.0000  0.0000  0.0000  0.0000  0.0000  0.0000  0.0000  0.0000  0.0000  0.0000  0.4700  0.0000  0.0000  0.0000  0.0000  0.0000  0.0000  0.0000  0.0000  0.0000  0.0000  0.0000  0.0000  0.0000  0.0000  0.0000  0.0000  0.0000  0.5200  0.4800  0.3878  0.6122
     2    94  0.1800  0.8200  0.7200  0.2800  0.7048  0.2952  0.0000  1.0000  0.0000  0.0000  0.0000  1.0000  0.0000  1.0000  0.0000  0.0000  1.0000  0.0000  0.0000  0.0000  0.0000  0.0000  0.0000  0.0000  0.0000  1.0000  0.0000  1.0000  0.0000  0.4400  0.0000  0.0000  0.0000  0.0000  0.0000  0.0000  0.0000  0.0000  0.5600  0.0000  0.0000  0.0000  0.0000  0.0000  0.0000  0.0000  0.0000  0.0000  0.0000  0.5600  0.4400  0.5072  0.4928  0.0000  0.0000  0.0000  0.0000  0.0000  0.0000  0.0000  0.0000  0.0000  0.0000  0.0000  0.0000  0.0000  0.0000  0.0000  0.0000  0.0000  0.6700  0.0000  0.0000  0.0000  0.0000  0.0000  0.3300  0.0000  0.5400  0.4600  0.5578  0.4422  0.0000  0.0000  0.0000  0.0000  0.0000  0.0000  0.0000  0.0000  0.0000  0.0000  0.0000  0.0000  0.0000  0.0000  0.0000  0.0000  0.2100  0.0000  0.5800  0.0000  0.0000  0.0000  0.0000  0.0000  0.0000  0.0000  0.0000  0.0000  0.0000  0.0000  0.0000  0.0000  0.0000  0.0000  0.0000  0.0000  0.0000  0.0000  0.0000  0.0000  0.0000  0.0000  0.0000  0.0000  0.0000  0.0000  0.2100  0.0000  0.0000  0.0000  0.3200  0.6800  0.4246  0.5754  0.0000  0.0000  0.0000  0.0000  0.0000  0.0000  0.0000  0.0000  0.0000  0.0000  0.0000  0.0000  0.0000  0.0000  0.0000  0.0000  0.0000  0.0000  0.0000  0.0000  0.0000  0.0000  0.0000  0.0000  0.0000  0.0000  0.0000  0.0000  0.0000  0.0000  0.0000  0.0000  0.0000  0.0000  0.0000  0.0000  0.0000  0.0000  0.0000  0.0000  0.0000  0.0000  0.0000  0.0000  0.0000  0.0000  0.0000  0.0000  0.0000  0.0000  0.0000  0.0000  0.3600  0.0000  0.0000  0.0000  0.0000  0.0000  0.1600  0.0000  0.0000  0.0000  0.0000  0.0000  0.0000  0.0000  0.0000  0.0000  0.0000  0.0000  0.0000  0.0000  0.0000  0.0000  0.0000  0.0000  0.0000  0.0000  0.0000  0.0000  0.0000  0.0000  0.4800  0.0000  0.0000  0.0000  0.0000  0.0000  0.0000  0.0000  0.0000  0.0000  0.0000  0.0000  0.0000  0.0000  0.0000  0.0000  0.0000  0.0000  0.4400  0.5600  0.3856  0.6144
     2    95  0.1900  0.8100  0.7000  0.3000  0.6922  0.3078  0.0000  1.0000  0.0000  0.0000  0.0000  1.0000  0.0000  1.0000  0.0000  0.0000  1.0000  0.0000  0.0000  0.0000  0.0000  0.0000  0.0000  0.0000  0.0000  1.0000  0.0000  1.0000  0.0000  0.3500  0.0000  0.0000  0.0000  0.0000  0.0000  0.0000  0.0000  0.0000  0.6500  0.0000  0.0000  0.0000  0.0000  0.0000  0.0000  0.0000  0.0000  0.0000  0.0000  0.5800  0.4200  0.5450  0.4550  0.0000  0.0000  0.0000  0.0000  0.0000  0.0000  0.0000  0.0000  0.0000  0.0000  0.0000  0.0000  0.0000  0.0000  0.0000  0.0000  0.0000  0.6700  0.0000  0.0000  0.0000  0.0000  0.0000  0.3300  0.0000  0.5400  0.4600  0.5578  0.4422  0.0000  0.0000  0.0000  0.0000  0.0000  0.0000  0.0000  0.0000  0.0000  0.0000  0.0000  0.0000  0.0000  0.0000  0.0000  0.0000  0.2600  0.0000  0.5400  0.0000  0.0000  0.0000  0.0000  0.0000  0.0000  0.0000  0.0000  0.0000  0.0000  0.0000  0.0000  0.0000  0.0000  0.0000  0.0000  0.0000  0.0000  0.0000  0.0000  0.0000  0.0000  0.0000  0.0000  0.0000  0.0000  0.0000  0.2000  0.0000  0.0000  0.0000  0.4000  0.6000  0.3992  0.6008  0.0000  0.0000  0.0000  0.0000  0.0000  0.0000  0.0000  0.0000  0.0000  0.0000  0.0000  0.0000  0.0000  0.0000  0.0000  0.0000  0.0000  0.0000  0.0000  0.0000  0.0000  0.0000  0.0000  0.0000  0.0000  0.0000  0.0000  0.0000  0.0000  0.0000  0.0000  0.0000  0.0000  0.0000  0.0000  0.0000  0.0000  0.0000  0.0000  0.0000  0.0000  0.0000  0.0000  0.0000  0.0000  0.0000  0.0000  0.0000  0.0000  0.0000  0.0000  0.0000  0.3800  0.0000  0.0000  0.0000  0.0000  0.0000  0.1700  0.0000  0.0000  0.0000  0.0000  0.0000  0.0000  0.0000  0.0000  0.0000  0.0000  0.0000  0.0000  0.0000  0.0000  0.0000  0.0000  0.0000  0.0000  0.0000  0.0000  0.0000  0.0000  0.0000  0.4500  0.0000  0.0000  0.0000  0.0000  0.0000  0.0000  0.0000  0.0000  0.0000  0.0000  0.0000  0.0000  0.0000  0.0000  0.0000  0.0000  0.0000  0.4200  0.5800  0.3758  0.6242
     2    96  0.2000  0.8000  0.7200  0.2800  0.6800  0.3200  0.0000  1.0000  0.0000  0.0000  0.0000  1.0000  0.0000  1.0000  0.0000  0.0000  1.0000  0.0000  0.0000  0.0000  0.0000  0.0000  0.0000  0.0000  0.0000  1.0000  0.0000  1.0000  0.0000  0.3600  0.0000  0.0000  0.0000  0.0000  0.0000  0.0000  0.0000  0.0000  0.6400  0.0000  0.0000  0.0000  0.0000  0.0000  0.0000  0.0000  0.0000  0.0000  0.0000  0.5600  0.4400  0.5392  0.4608  0.0000  0.0000  0.0000  0.0000  0.0000  0.0000  0.0000  0.0000  0.0000  0.0000  0.0000  0.0000  0.0000  0.0000  0.0000  0.0000  0.0000  0.6900  0.0000  0.0000  0.0000  0.0000  0.0000  0.3100  0.0000  0.5800  0.4200  0.5722  0.4278  0.0000  0.0000  0.0000  0.0000  0.0000  0.0000  0.0000  0.0000  0.0000  0.0000  0.0000  0.0000  0.0000  0.0000  0.0000  0.0000  0.2800  0.0000  0.5200  0.0000  0.0000  0.0000  0.0000  0.0000  0.0000  0.0000  0.0000  0.0000  0.0000  0.0000  0.0000  0.0000  0.0000  0.0000  0.0000  0.0000  0.0000  0.0000  0.0000  0.0000  0.0000  0.0000  0.0000  0.0000  0.0000  0.0000  0.2000  0.0000  0.0000  0.0000  0.4200  0.5800  0.3888  0.6112  0.0000  0.0000  0.0000  0.0000  0.0000  0.0000  0.0000  0.0000  0.0000  0.0000  0.0000  0.0000  0.0000  0.0000  0.0000  0.0000  0.0000  0.0000  0.0000  0.0000  0.0000  0.0000  0.0000  0.0000  0.0000  0.0000  0.0000  0.0000  0.0000  0.0000  0.0000  0.0000  0.0000  0.0000  0.0000  0.0000  0.0000  0.0000  0.0000  0.0000  0.0000  0.0000  0.0000  0.0000  0.0000  0.0000  0.0000  0.0000  0.0000  0.0000  0.0000  0.0000  0.3800  0.0000  0.0000  0.0000  0.0000  0.0000  0.1000  0.0000  0.0000  0.0000  0.0000  0.0000  0.0000  0.0000  0.0000  0.0000  0.0000  0.0000  0.0000  0.0000  0.0000  0.0000  0.0000  0.0000  0.0000  0.0000  0.0000  0.0000  0.0000  0.0000  0.5200  0.0000  0.0000  0.0000  0.0000  0.0000  0.0000  0.0000  0.0000  0.0000  0.0000  0.0000  0.0000  0.0000  0.0000  0.0000  0.0000  0.0000  0.2600  0.7400  0.4248  0.5752
     2    97  0.2400  0.7600  0.5600  0.4400  0.6352  0.3648  0.0000  1.0000  0.0000  0.0000  0.0000  1.0000  0.0000  1.0000  0.0000  0.0000  1.0000  0.0000  0.0000  0.0000  0.0000  0.0000  0.0000  0.0000  0.0000  1.0000  0.0000  1.0000  0.0000  0.3100  0.0000  0.0000  0.0000  0.0000  0.0000  0.0000  0.0000  0.0000  0.6900  0.0000  0.0000  0.0000  0.0000  0.0000  0.0000  0.0000  0.0000  0.0000  0.0000  0.5400  0.4600  0.5722  0.4278  0.0000  0.0000  0.0000  0.0000  0.0000  0.0000  0.0000  0.0000  0.0000  0.0000  0.0000  0.0000  0.0000  0.0000  0.0000  0.0000  0.0000  0.6700  0.0000  0.0000  0.0000  0.0000  0.0000  0.3300  0.0000  0.6600  0.3400  0.5578  0.4422  0.0000  0.0000  0.0000  0.0000  0.0000  0.0000  0.0000  0.0000  0.0000  0.0000  0.0000  0.0000  0.0000  0.0000  0.0000  0.0000  0.2300  0.0000  0.4800  0.0000  0.0000  0.0000  0.0000  0.0000  0.0000  0.0000  0.0000  0.0000  0.0000  0.0000  0.0000  0.0000  0.0000  0.0000  0.0000  0.0000  0.0000  0.0000  0.0000  0.0000  0.0000  0.0000  0.0000  0.0000  0.0000  0.0000  0.2900  0.0000  0.0000  0.0000  0.4400  0.5600  0.3674  0.6326  0.0000  0.0000  0.0000  0.0000  0.0000  0.0000  0.0000  0.0000  0.0000  0.0000  0.0000  0.0000  0.0000  0.0000  0.0000  0.0000  0.0000  0.0000  0.0000  0.0000  0.0000  0.0000  0.0000  0.0000  0.0000  0.0000  0.0000  0.0000  0.0000  0.0000  0.0000  0.0000  0.0000  0.0000  0.0000  0.0000  0.0000  0.0000  0.0000  0.0000  0.0000  0.0000  0.0000  0.0000  0.0000  0.0000  0.0000  0.0000  0.0000  0.0000  0.0000  0.0000  0.3900  0.0000  0.0000  0.0000  0.0000  0.0000  0.1700  0.0000  0.0000  0.0000  0.0000  0.0000  0.0000  0.0000  0.0000  0.0000  0.0000  0.0000  0.0000  0.0000  0.0000  0.0000  0.0000  0.0000  0.0000  0.0000  0.0000  0.0000  0.0000  0.0000  0.4400  0.0000  0.0000  0.0000  0.0000  0.0000  0.0000  0.0000  0.0000  0.0000  0.0000  0.0000  0.0000  0.0000  0.0000  0.0000  0.0000  0.0000  0.4800  0.5200  0.3746  0.6254
     2    98  0.2200  0.7800  0.6800  0.3200  0.6568  0.3432  0.0000  1.0000  0.0000  0.0000  0.0000  1.0000  0.0000  1.0000  0.0000  0.0000  1.0000  0.0000  0.0000  0.0000  0.0000  0.0000  0.0000  0.0000  0.0000  1.0000  0.0000  1.0000  0.0000  0.3400  0.0000  0.0000  0.0000  0.0000  0.0000  0.0000  0.0000  0.0000  0.6600  0.0000  0.0000  0.0000  0.0000  0.0000  0.0000  0.0000  0.0000  0.0000  0.0000  0.5200  0.4800  0.5512  0.4488  0.0000  0.0000  0.0000  0.0000  0.0000  0.0000  0.0000  0.0000  0.0000  0.0000  0.0000  0.0000  0.0000  0.0000  0.0000  0.0000  0.0000  0.7000  0.0000  0.0000  0.0000  0.0000  0.0000  0.3000  0.0000  0.5600  0.4400  0.5800  0.4200  0.0000  0.0000  0.0000  0.0000  0.0000  0.0000  0.0000  0.0000  0.0000  0.0000  0.0000  0.0000  0.0000  0.0000  0.0000  0.0000  0.2200  0.0000  0.3800  0.0000  0.0000  0.0000  0.0000  0.0000  0.0000  0.0000  0.0000  0.0000  0.0000  0.0000  0.0000  0.0000  0.0000  0.0000  0.0000  0.0000  0.0000  0.0000  0.0000  0.0000  0.0000  0.0000  0.0000  0.0000  0.0000  0.0000  0.4000  0.0000  0.0000  0.0000  0.3800  0.6200  0.3528  0.6472  0.0000  0.0000  0.0000  0.0000  0.0000  0.0000  0.0000  0.0000  0.0000  0.0000  0.0000  0.0000  0.0000  0.0000  0.0000  0.0000  0.0000  0.0000  0.0000  0.0000  0.0000  0.0000  0.0000  0.0000  0.0000  0.0000  0.0000  0.0000  0.0000  0.0000  0.0000  0.0000  0.0000  0.0000  0.0000  0.0000  0.0000  0.0000  0.0000  0.0000  0.0000  0.0000  0.0000  0.0000  0.0000  0.0000  0.0000  0.0000  0.0000  0.0000  0.0000  0.0000  0.3600  0.0000  0.0000  0.0000  0.0000  0.0000  0.1700  0.0000  0.0000  0.0000  0.0000  0.0000  0.0000  0.0000  0.0000  0.0000  0.0000  0.0000  0.0000  0.0000  0.0000  0.0000  0.0000  0.0000  0.0000  0.0000  0.0000  0.0000  0.0000  0.0000  0.4700  0.0000  0.0000  0.0000  0.0000  0.0000  0.0000  0.0000  0.0000  0.0000  0.0000  0.0000  0.0000  0.0000  0.0000  0.0000  0.0000  0.0000  0.4800  0.5200  0.3794  0.6206
     2    99  0.2300  0.7700  0.6600  0.3400  0.6458  0.3542  0.0000  1.0000  0.0000  0.0000  0.0000  1.0000  0.0000  1.0000  0.0000  0.0000  1.0000  0.0000  0.0000  0.0000  0.0000  0.0000  0.0000  0.0000  0.0000  1.0000  0.0000  1.0000  0.0000  0.3500  0.0000  0.0000  0.0000  0.0000  0.0000  0.0000  0.0000  0.0000  0.6500  0.0000  0.0000  0.0000  0.0000  0.0000  0.0000  0.0000  0.0000  0.0000  0.0000  0.5400  0.4600  0.5450  0.4550  0.0000  0.0000  0.0000  0.0000  0.0000  0.0000  0.0000  0.0000  0.0000  0.0000  0.0000  0.0000  0.0000  0.0000  0.0000  0.0000  0.0000  0.6800  0.0000  0.0000  0.0000  0.0000  0.0000  0.3200  0.0000  0.4400  0.5600  0.5648  0.4352  0.0000  0.0000  0.0000  0.0000  0.0000  0.0000  0.0000  0.0000  0.0000  0.0000  0.0000  0.0000  0.0000  0.0000  0.0000  0.0000  0.2200  0.0000  0.4100  0.0000  0.0000  0.0000  0.0000  0.0000  0.0000  0.0000  0.0000  0.0000  0.0000  0.0000  0.0000  0.0000  0.0000  0.0000  0.0000  0.0000  0.0000  0.0000  0.0000  0.0000  0.0000  0.0000  0.0000  0.0000  0.0000  0.0000  0.3700  0.0000  0.0000  0.0000  0.3200  0.6800  0.3534  0.6466  0.0000  0.0000  0.0000  0.0000  0.0000  0.0000  0.0000  0.0000  0.0000  0.0000  0.0000  0.0000  0.0000  0.0000  0.0000  0.0000  0.0000  0.0000  0.0000  0.0000  0.0000  0.0000  0.0000  0.0000  0.0000  0.0000  0.0000  0.0000  0.0000  0.0000  0.0000  0.0000  0.0000  0.0000  0.0000  0.0000  0.0000  0.0000  0.0000  0.0000  0.0000  0.0000  0.0000  0.0000  0.0000  0.0000  0.0000  0.0000  0.0000  0.0000  0.0000  0.0000  0.3400  0.0000  0.0000  0.0000  0.0000  0.0000  0.1400  0.0000  0.0000  0.0000  0.0000  0.0000  0.0000  0.0000  0.0000  0.0000  0.0000  0.0000  0.0000  0.0000  0.0000  0.0000  0.0000  0.0000  0.0000  0.0000  0.0000  0.0000  0.0000  0.0000  0.5200  0.0000  0.0000  0.0000  0.0000  0.0000  0.0000  0.0000  0.0000  0.0000  0.0000  0.0000  0.0000  0.0000  0.0000  0.0000  0.0000  0.0000  0.2800  0.7200  0.4056  0.5944
     2   100  0.2400  0.7600  0.6000  0.4000  0.6352  0.3648  0.0000  1.0000  0.0000  0.0000  0.0000  1.0000  0.0000  1.0000  0.0000  0.0000  1.0000  0.0000  0.0000  0.0000  0.0000  0.0000  0.0000  0.0000  0.0000  1.0000  0.0000  1.0000  0.0000  0.2500  0.0000  0.0000  0.0000  0.0000  0.0000  0.0000  0.0000  0.0000  0.7500  0.0000  0.0000  0.0000  0.0000  0.0000  0.0000  0.0000  0.0000  0.0000  0.0000  0.5800  0.4200  0.6250  0.3750  0.0000  0.0000  0.0000  0.0000  0.0000  0.0000  0.0000  0.0000  0.0000  0.0000  0.0000  0.0000  0.0000  0.0000  0.0000  0.0000  0.0000  0.7200  0.0000  0.0000  0.0000  0.0000  0.0000  0.2800  0.0000  0.5200  0.4800  0.5968  0.4032  0.0000  0.0000  0.0000  0.0000  0.0000  0.0000  0.0000  0.0000  0.0000  0.0000  0.0000  0.0000  0.0000  0.0000  0.0000  0.0000  0.2100  0.0000  0.4100  0.0000  0.0000  0.0000  0.0000  0.0000  0.0000  0.0000  0.0000  0.0000  0.0000  0.0000  0.0000  0.0000  0.0000  0.0000  0.0000  0.0000  0.0000  0.0000  0.0000  0.0000  0.0000  0.0000  0.0000  0.0000  0.0000  0.0000  0.3800  0.0000  0.0000  0.0000  0.3400  0.6600  0.3566  0.6434  0.0000  0.0000  0.0000  0.0000  0.0000  0.0000  0.0000  0.0000  0.0000  0.0000  0.0000  0.0000  0.0000  0.0000  0.0000  0.0000  0.0000  0.0000  0.0000  0.0000  0.0000  0.0000  0.0000  0.0000  0.0000  0.0000  0.0000  0.0000  0.0000  0.0000  0.0000  0.0000  0.0000  0.0000  0.0000  0.0000  0.0000  0.0000  0.0000  0.0000  0.0000  0.0000  0.0000  0.0000  0.0000  0.0000  0.0000  0.0000  0.0000  0.0000  0.0000  0.0000  0.2500  0.0000  0.0000  0.0000  0.0000  0.0000  0.1300  0.0000  0.0000  0.0000  0.0000  0.0000  0.0000  0.0000  0.0000  0.0000  0.0000  0.0000  0.0000  0.0000  0.0000  0.0000  0.0000  0.0000  0.0000  0.0000  0.0000  0.0000  0.0000  0.0000  0.6200  0.0000  0.0000  0.0000  0.0000  0.0000  0.0000  0.0000  0.0000  0.0000  0.0000  0.0000  0.0000  0.0000  0.0000  0.0000  0.0000  0.0000  0.5800  0.4200  0.4638  0.5362
     3     0  0.5000  0.5000  0.5180  0.4820  0.5000  0.5000  0.2000  0.2000  0.2000  0.2000  0.2000  0.1850  0.8150  0.2000  0.8000  0.1000  0.1000  0.1000  0.1000  0.1000  0.1000  0.1000  0.1000  0.1000  0.1000  0.1070  0.8930  0.1000  0.9000  0.0500  0.0500  0.0500  0.0500  0.0500  0.0500  0.0500  0.0500  0.0500  0.0500  0.0500  0.0500  0.0500  0.0500  0.0500  0.0500  0.0500  0.0500  0.0500  0.0500  0.0590  0.9410  0.0500  0.9500  0.0400  0.0400  0.0400  0.0400  0.0400  0.0400  0.0400  0.0400  0.0400  0.0400  0.0400  0.0400  0.0400  0.0400  0.0400  0.0400  0.0400  0.0400  0.0400  0.0400  0.0400  0.0400  0.0400  0.0400  0.0400  0.0380  0.9620  0.0400  0.9600  0.0200  0.0200  0.0200  0.0200  0.0200  0.0200  0.0200  0.0200  0.0200  0.0200  0.0200  0.0200  0.0200  0.0200  0.0200  0.0200  0.0200  0.0200  0.0200  0.0200  0.0200  0.0200  0.0200  0.0200  0.0200  0.0200  0.0200  0.0200  0.0200  0.0200  0.0200  0.0200  0.0200  0.0200  0.0200  0.0200  0.0200  0.0200  0.0200  0.0200  0.0200  0.0200  0.0200  0.0200  0.0200  0.0200  0.0200  0.0200  0.0200  0.0200  0.0220  0.9780  0.0200  0.9800  0.0100  0.0100  0.0100  0.0100  0.0100  0.0100  0.0100  0.0100  0.0100  0.0100  0.0100  0.0100  0.0100  0.0100  0.0100  0.0100  0.0100  0.0100  0.0100  0.0100  0.0100  0.0100  0.0100  0.0100  0.0100  0.0100  0.0100  0.0100  0.0100  0.0100  0.0100  0.0100  0.0100  0.0100  0.0100  0.0100  0.0100  0.0100  0.0100  0.0100  0.0100  0.0100  0.0100  0.0100  0.0100  0.0100  0.0100  0.0100  0.0100  0.0100  0.0100  0.0100  0.0100  0.0100  0.0100  0.0100  0.0100  0.0100  0.0100  0.0100  0.0100  0.0100  0.0100  0.0100  0.0100  0.0100  0.0100  0.0100  0.0100  0.0100  0.0100  0.0100  0.0100  0.0100  0.0100  0.0100  0.0100  0.0100  0.0100  0.0100  0.0100  0.0100  0.0100  0.0100  0.0100  0.0100  0.0100  0.0100  0.0100  0.0100  0.0100  0.0100  0.0100  0.0100  0.0100  0.0100  0.0100  0.0100  0.0100  0.0100  0.0130  0.9870  0.0100  0.9900
     3     1  0.4400  0.5600  0.4000  0.6000  0.5072  0.4928  0.1600  0.2000  0.2900  0.1300  0.2200  0.2800  0.7200  0.2150  0.7850  0.1500  0.1300  0.1300  0.0500  0.0800  0.0700  0.0700  0.1000  0.1100  0.1100  0.0800  0.9200  0.1092  0.8908  0.0500  0.0400  0.0500  0.0900  0.0200  0.0600  0.0300  0.0800  0.0300  0.0600  0.0500  0.0300  0.0400  0.0600  0.0700  0.0500  0.0500  0.0600  0.0500  0.0300  0.0200  0.9800  0.0560  0.9440  0.0600  0.0300  0.0700  0.0500  0.0400  0.0300  0.0300  0.0400  0.0400  0.0300  0.0200  0.0200  0.0300  0.0300  0.0100  0.0100  0.0600  0.0500  0.0600  0.0700  0.0300  0.0600  0.0500  0.0200  0.0600  0.0200  0.9800  0.0478  0.9522  0.0300  0.0400  0.0100  0.0400  0.0300  0.0000  0.0100  0.0100  0.0400  0.0000  0.0300  0.0000  0.0200  0.0400  0.0200  0.0100  0.0100  0.0000  0.0500  0.0300  0.0100  0.0600  0.0200  0.0000  0.0100  0.0100  0.0200  0.0000  0.0100  0.0100  0.0200  0.0300  0.0100  0.0500  0.0000  0.0100  0.0300  0.0400  0.0100  0.0300  0.0100  0.0000  0.0600  0.0100  0.0100  0.0100  0.0200  0.0200  0.0600  0.0000  0.0000  1.0000  0.0346  0.9654  0.0100  0.0200  0.0200  0.0000  0.0200  0.0000  0.0000  0.0000  0.0000  0.0200  0.0000  0.0100  0.0200  0.0200  0.0100  0.0000  0.0000  0.0100  0.0000  0.0000  0.0100  0.0000  0.0100  0.0100  0.0000  0.0200  0.0200  0.0200  0.0000  0.0100  0.0300  0.0000  0.0000  0.0100  0.0200  0.0000  0.0100  0.0000  0.0100  0.0000  0.0000  0.0400  0.0100  0.0200  0.0300  0.0100  0.0100  0.0100  0.0200  0.0000  0.0200  0.0000  0.0100  0.0100  0.0100  0.0000  0.0300  0.0000  0.0300  0.0100  0.0100  0.0000  0.0100  0.0000  0.0000  0.0000  0.0500  0.0100  0.0200  0.0100  0.0000  0.0100  0.0100  0.0000  0.0100  0.0000  0.0000  0.0100  0.0300  0.0100  0.0200  0.0000  0.0200  0.0000  0.0000  0.0000  0.0100  0.0100  0.0200  0.0000  0.0100  0.0100  0.0100  0.0100  0.0300  0.0300  0.0000  0.0200  0.0000  0.0000  0.0000  1.0000  0.0210  0.9790
     3     2  0.4200  0.5800  0.4400  0.5600  0.5128  0.4872  0.1900  0.1900  0.2900  0.1500  0.1800  0.1400  0.8600  0.2112  0.7888  0.2000  0.1000  0.1300  0.0000  0.0500  0.1100  0.1200  0.1000  0.1000  0.0900  0.0800  0.9200  0.1240  0.8760  0.0300  0.0400  0.0400  0.0500  0.0400  0.0300  0.0400  0.1400  0.0100  0.0800  0.0500  0.0200  0.0600  0.0500  0.1000  0.0400  0.0400  0.0800  0.0500  0.0100  0.0200  0.9800  0.0680  0.9320  0.0500  0.0600  0.0700  0.0500  0.0400  0.0300  0.0200  0.0700  0.0600  0.0200  0.0100  0.0300  0.0400  0.0400  0.0000  0.0200  0.0700  0.0600  0.0700  0.0600  0.0200  0.0300  0.0300  0.0100  0.0400  0.0200  0.9800  0.0508  0.9492  0.0500  0.0400  0.0000  0.0300  0.0600  0.0000  0.0300  0.0000  0.0700  0.0000  0.0400  0.0000  0.0000  0.0600  0.0100  0.0200  0.0000  0.0000  0.0200  0.0300  0.0300  0.0500  0.0300  0.0000  0.0000  0.0000  0.0400  0.0000  0.0000  0.0200  0.0200  0.0300  0.0000  0.0600  0.0000  0.0000  0.0100  0.0200  0.0100  0.0200  0.0100  0.0000  0.0400  0.0100  0.0100  0.0100  0.0200  0.0200  0.0800  0.0000  0.0600  0.9400  0.0428  0.9572  0.0200  0.0200  0.0300  0.0000  0.0100  0.0000  0.0000  0.0000  0.0000  0.0400  0.0000  0.0100  0.0300  0.0300  0.0200  0.0000  0.0000  0.0000  0.0000  0.0000  0.0100  0.0000  0.0100  0.0000  0.0000  0.0500  0.0400  0.0300  0.0000  0.0200  0.0100  0.0000  0.0000  0.0000  0.0300  0.0000  0.0300  0.0000  0.0100  0.0000  0.0000  0.0100  0.0100  0.0100  0.0300  0.0000  0.0300  0.0000  0.0200  0.0000  0.0000  0.0000  0.0100  0.0100  0.0000  0.0000  0.0300  0.0000  0.0500  0.0100  0.0100  0.0000  0.0200  0.0000  0.0000  0.0000  0.0600  0.0100  0.0100  0.0100  0.0000  0.0000  0.0100  0.0000  0.0300  0.0000  0.0000  0.0000  0.0100  0.0100  0.0000  0.0000  0.0100  0.0000  0.0000  0.0000  0.0000  0.0000  0.0300  0.0000  0.0000  0.0200  0.0000  0.0100  0.0200  0.0200  0.0000  0.0400  0.0000  0.0000  0.0200  0.9800  0.0290  0.9710
[truncated: 19,127,036 more chars]
