# Supplementary material for: Blib is a multi-module simulation platform for genetics studies and intelligent breeding
Source: Commun Biol. 2022 Nov 3;5:1167. doi: 10.1038/s42003-022-04151-9 (PMC9630530; doi:10.1038/s42003-022-04151-9)
Supplement: Supplementary file 4 — Supplementary Software 1 [file 42003_2022_4151_MOESM4_ESM.zip › Supplementary software/Drift with output files/Case study I/Drift-size50.fst]

icycle  ichr  ilocus  jlocus  FstOBS  FstHWE  FstMUT
     1     1       1       1 -0.0108  0.0080  0.5040
     1     2       1       2 -0.0040  0.0100  0.2080
     1     3       1       3 -0.0022  0.0102  0.1092
     1     4       1       4 -0.0002  0.0099  0.0594
     1     5       1       5  0.0012  0.0098  0.0494
     1     6       1       6  0.0014  0.0103  0.0301
     1     7       1       7 -0.0004  0.0102  0.0201
     2     1       1       1  0.0000  0.0168  0.5084
     2     2       1       2  0.0190  0.0204  0.2164
     2     3       1       3  0.0069  0.0207  0.1186
     2     4       1       4  0.0088  0.0199  0.0689
     2     5       1       5  0.0133  0.0201  0.0593
     2     6       1       6  0.0098  0.0202  0.0398
     2     7       1       7  0.0073  0.0199  0.0297
     3     1       1       1  0.0156  0.0273  0.5137
     3     2       1       2  0.0240  0.0274  0.2219
     3     3       1       3  0.0222  0.0303  0.1273
     3     4       1       4  0.0219  0.0296  0.0781
     3     5       1       5  0.0175  0.0286  0.0674
     3     6       1       6  0.0222  0.0310  0.0504
     3     7       1       7  0.0210  0.0299  0.0396
     4     1       1       1  0.0096  0.0382  0.5191
     4     2       1       2  0.0163  0.0397  0.2318
     4     3       1       3  0.0342  0.0398  0.1358
     4     4       1       4  0.0295  0.0390  0.0871
     4     5       1       5  0.0362  0.0401  0.0785
     4     6       1       6  0.0282  0.0400  0.0592
     4     7       1       7  0.0289  0.0393  0.0489
     5     1       1       1  0.0300  0.0451  0.5226
     5     2       1       2  0.0453  0.0498  0.2398
     5     3       1       3  0.0407  0.0497  0.1448
     5     4       1       4  0.0381  0.0491  0.0967
     5     5       1       5  0.0421  0.0499  0.0879
     5     6       1       6  0.0365  0.0506  0.0696
     5     7       1       7  0.0374  0.0478  0.0573
     6     1       1       1  0.0320  0.0548  0.5274
     6     2       1       2  0.0528  0.0641  0.2513
     6     3       1       3  0.0438  0.0619  0.1557
     6     4       1       4  0.0509  0.0580  0.1051
     6     5       1       5  0.0512  0.0596  0.0972
     6     6       1       6  0.0371  0.0589  0.0777
     6     7       1       7  0.0489  0.0574  0.0668
     7     1       1       1  0.0456  0.0635  0.5317
     7     2       1       2  0.0558  0.0737  0.2590
     7     3       1       3  0.0471  0.0679  0.1611
     7     4       1       4  0.0611  0.0654  0.1122
     7     5       1       5  0.0596  0.0676  0.1049
     7     6       1       6  0.0610  0.0684  0.0870
     7     7       1       7  0.0570  0.0667  0.0761
     8     1       1       1  0.0828  0.0818  0.5409
     8     2       1       2  0.0790  0.0860  0.2688
     8     3       1       3  0.0680  0.0788  0.1709
     8     4       1       4  0.0676  0.0762  0.1224
     8     5       1       5  0.0623  0.0764  0.1134
     8     6       1       6  0.0676  0.0761  0.0945
     8     7       1       7  0.0681  0.0759  0.0852
     9     1       1       1  0.0928  0.0982  0.5491
     9     2       1       2  0.0903  0.0934  0.2747
     9     3       1       3  0.0909  0.0911  0.1820
     9     4       1       4  0.0832  0.0856  0.1313
     9     5       1       5  0.0752  0.0844  0.1210
     9     6       1       6  0.0773  0.0856  0.1039
     9     7       1       7  0.0760  0.0838  0.0929
    10     1       1       1  0.1016  0.1094  0.5547
    10     2       1       2  0.0790  0.1042  0.2833
    10     3       1       3  0.0953  0.1001  0.1901
    10     4       1       4  0.0897  0.0920  0.1374
    10     5       1       5  0.0781  0.0924  0.1287
    10     6       1       6  0.0837  0.0939  0.1120
    10     7       1       7  0.0808  0.0938  0.1029
    11     1       1       1  0.0988  0.1232  0.5616
    11     2       1       2  0.1025  0.1144  0.2915
    11     3       1       3  0.1022  0.1115  0.2003
    11     4       1       4  0.0928  0.1000  0.1450
    11     5       1       5  0.0846  0.1006  0.1366
    11     6       1       6  0.0859  0.1020  0.1199
    11     7       1       7  0.0935  0.1025  0.1115
    12     1       1       1  0.1432  0.1376  0.5688
    12     2       1       2  0.1118  0.1225  0.2980
    12     3       1       3  0.1158  0.1220  0.2098
    12     4       1       4  0.0989  0.1080  0.1526
    12     5       1       5  0.0996  0.1087  0.1443
    12     6       1       6  0.1041  0.1140  0.1317
    12     7       1       7  0.1101  0.1127  0.1216
    13     1       1       1  0.1340  0.1498  0.5749
    13     2       1       2  0.1308  0.1289  0.3032
    13     3       1       3  0.1456  0.1386  0.2247
    13     4       1       4  0.1038  0.1161  0.1603
    13     5       1       5  0.1012  0.1168  0.1521
    13     6       1       6  0.1116  0.1211  0.1387
    13     7       1       7  0.1111  0.1218  0.1306
    14     1       1       1  0.1348  0.1493  0.5746
    14     2       1       2  0.1260  0.1322  0.3058
    14     3       1       3  0.1453  0.1476  0.2328
    14     4       1       4  0.1107  0.1234  0.1672
    14     5       1       5  0.1225  0.1257  0.1607
    14     6       1       6  0.1235  0.1334  0.1507
    14     7       1       7  0.1279  0.1323  0.1409
    15     1       1       1  0.1372  0.1500  0.5750
    15     2       1       2  0.1385  0.1419  0.3135
    15     3       1       3  0.1593  0.1587  0.2429
    15     4       1       4  0.1189  0.1340  0.1773
    15     5       1       5  0.1206  0.1319  0.1667
    15     6       1       6  0.1320  0.1396  0.1569
    15     7       1       7  0.1275  0.1411  0.1497
    16     1       1       1  0.1636  0.1652  0.5826
    16     2       1       2  0.1373  0.1499  0.3200
    16     3       1       3  0.1642  0.1676  0.2509
    16     4       1       4  0.1381  0.1454  0.1881
    16     5       1       5  0.1348  0.1401  0.1745
    16     6       1       6  0.1433  0.1510  0.1680
    16     7       1       7  0.1394  0.1504  0.1589
    17     1       1       1  0.1620  0.1737  0.5869
    17     2       1       2  0.1493  0.1611  0.3289
    17     3       1       3  0.1604  0.1757  0.2582
    17     4       1       4  0.1514  0.1589  0.2010
    17     5       1       5  0.1444  0.1448  0.1790
    17     6       1       6  0.1580  0.1611  0.1779
    17     7       1       7  0.1414  0.1620  0.1704
    18     1       1       1  0.1704  0.1913  0.5957
    18     2       1       2  0.1505  0.1628  0.3302
    18     3       1       3  0.1836  0.1880  0.2692
    18     4       1       4  0.1663  0.1660  0.2077
    18     5       1       5  0.1502  0.1591  0.1927
    18     6       1       6  0.1657  0.1723  0.1888
    18     7       1       7  0.1632  0.1689  0.1772
    19     1       1       1  0.1980  0.2077  0.6039
    19     2       1       2  0.1650  0.1738  0.3390
    19     3       1       3  0.1824  0.1940  0.2746
    19     4       1       4  0.1663  0.1744  0.2156
    19     5       1       5  0.1615  0.1662  0.1996
    19     6       1       6  0.1751  0.1779  0.1944
    19     7       1       7  0.1683  0.1766  0.1849
    20     1       1       1  0.1908  0.2116  0.6058
    20     2       1       2  0.1875  0.1833  0.3466
    20     3       1       3  0.1989  0.2065  0.2859
    20     4       1       4  0.1785  0.1853  0.2261
    20     5       1       5  0.1698  0.1750  0.2080
    20     6       1       6  0.1755  0.1850  0.2013
    20     7       1       7  0.1683  0.1806  0.1888
    21     1       1       1  0.2068  0.2235  0.6118
    21     2       1       2  0.1825  0.1959  0.3567
    21     3       1       3  0.2180  0.2164  0.2948
    21     4       1       4  0.1832  0.1938  0.2342
    21     5       1       5  0.1779  0.1843  0.2169
    21     6       1       6  0.1798  0.1944  0.2105
    21     7       1       7  0.1871  0.1908  0.1988
    22     1       1       1  0.2288  0.2347  0.6173
    22     2       1       2  0.2055  0.2072  0.3658
    22     3       1       3  0.2169  0.2250  0.3025
    22     4       1       4  0.1996  0.2030  0.2428
    22     5       1       5  0.1862  0.1927  0.2250
    22     6       1       6  0.1955  0.1987  0.2147
    22     7       1       7  0.1960  0.1971  0.2051
    23     1       1       1  0.2616  0.2491  0.6246
    23     2       1       2  0.2053  0.2187  0.3750
    23     3       1       3  0.2213  0.2378  0.3140
    23     4       1       4  0.2023  0.2108  0.2503
    23     5       1       5  0.1825  0.1985  0.2305
    23     6       1       6  0.2049  0.2064  0.2223
    23     7       1       7  0.1893  0.2045  0.2125
    24     1       1       1  0.2344  0.2563  0.6282
    24     2       1       2  0.2088  0.2281  0.3825
    24     3       1       3  0.2302  0.2391  0.3152
    24     4       1       4  0.2006  0.2196  0.2586
    24     5       1       5  0.1994  0.2043  0.2361
    24     6       1       6  0.2143  0.2163  0.2319
    24     7       1       7  0.1952  0.2129  0.2208
    25     1       1       1  0.2556  0.2669  0.6334
    25     2       1       2  0.2290  0.2343  0.3874
    25     3       1       3  0.2549  0.2546  0.3292
    25     4       1       4  0.2177  0.2212  0.2602
    25     5       1       5  0.2092  0.2135  0.2450
    25     6       1       6  0.2129  0.2235  0.2390
    25     7       1       7  0.2160  0.2222  0.2300
    26     1       1       1  0.2572  0.2630  0.6315
    26     2       1       2  0.2298  0.2440  0.3952
    26     3       1       3  0.2687  0.2721  0.3448
    26     4       1       4  0.2276  0.2283  0.2669
    26     5       1       5  0.2183  0.2202  0.2514
    26     6       1       6  0.2198  0.2319  0.2473
    26     7       1       7  0.2214  0.2304  0.2381
    27     1       1       1  0.2700  0.2811  0.6405
    27     2       1       2  0.2328  0.2464  0.3971
    27     3       1       3  0.2669  0.2764  0.3487
    27     4       1       4  0.2240  0.2340  0.2723
    27     5       1       5  0.2362  0.2300  0.2608
    27     6       1       6  0.2347  0.2362  0.2515
    27     7       1       7  0.2414  0.2407  0.2483
    28     1       1       1  0.2852  0.2928  0.6464
    28     2       1       2  0.2293  0.2512  0.4010
    28     3       1       3  0.2769  0.2866  0.3579
    28     4       1       4  0.2335  0.2424  0.2803
    28     5       1       5  0.2321  0.2364  0.2669
    28     6       1       6  0.2296  0.2425  0.2576
    28     7       1       7  0.2410  0.2518  0.2593
    29     1       1       1  0.3240  0.3042  0.6521
    29     2       1       2  0.2495  0.2596  0.4076
    29     3       1       3  0.2784  0.2913  0.3622
    29     4       1       4  0.2461  0.2512  0.2886
    29     5       1       5  0.2275  0.2414  0.2718
    29     6       1       6  0.2529  0.2542  0.2691
    29     7       1       7  0.2469  0.2560  0.2635
    30     1       1       1  0.3420  0.3181  0.6591
    30     2       1       2  0.2620  0.2677  0.4142
    30     3       1       3  0.2938  0.2985  0.3687
    30     4       1       4  0.2516  0.2570  0.2942
    30     5       1       5  0.2412  0.2484  0.2785
    30     6       1       6  0.2569  0.2586  0.2734
    30     7       1       7  0.2541  0.2611  0.2685
    31     1       1       1  0.3148  0.3188  0.6594
    31     2       1       2  0.2503  0.2710  0.4168
    31     3       1       3  0.3020  0.3076  0.3768
    31     4       1       4  0.2571  0.2669  0.3036
    31     5       1       5  0.2585  0.2595  0.2891
    31     6       1       6  0.2571  0.2620  0.2768
    31     7       1       7  0.2495  0.2654  0.2727
    32     1       1       1  0.2992  0.3218  0.6609
    32     2       1       2  0.2690  0.2720  0.4176
    32     3       1       3  0.3082  0.3146  0.3832
    32     4       1       4  0.2619  0.2725  0.3088
    32     5       1       5  0.2537  0.2653  0.2947
    32     6       1       6  0.2584  0.2669  0.2816
    32     7       1       7  0.2606  0.2711  0.2784
    33     1       1       1  0.3296  0.3373  0.6687
    33     2       1       2  0.2638  0.2778  0.4222
    33     3       1       3  0.3104  0.3264  0.3938
    33     4       1       4  0.2754  0.2812  0.3171
    33     5       1       5  0.2669  0.2750  0.3040
    33     6       1       6  0.2727  0.2715  0.2861
    33     7       1       7  0.2644  0.2725  0.2798
    34     1       1       1  0.3240  0.3455  0.6727
    34     2       1       2  0.2788  0.2832  0.4265
    34     3       1       3  0.3160  0.3286  0.3957
    34     4       1       4  0.2829  0.2837  0.3195
    34     5       1       5  0.2731  0.2849  0.3135
    34     6       1       6  0.2753  0.2846  0.2989
    34     7       1       7  0.2697  0.2773  0.2845
    35     1       1       1  0.3468  0.3536  0.6768
    35     2       1       2  0.2713  0.2810  0.4248
    35     3       1       3  0.3271  0.3343  0.4009
    35     4       1       4  0.2861  0.2901  0.3256
    35     5       1       5  0.2848  0.2940  0.3222
    35     6       1       6  0.2749  0.2884  0.3026
    35     7       1       7  0.2824  0.2902  0.2973
    36     1       1       1  0.3540  0.3633  0.6816
    36     2       1       2  0.2923  0.2980  0.4384
    36     3       1       3  0.3249  0.3425  0.4083
    36     4       1       4  0.2971  0.3019  0.3368
    36     5       1       5  0.2873  0.3016  0.3295
    36     6       1       6  0.2892  0.2973  0.3114
    36     7       1       7  0.2820  0.2977  0.3047
    37     1       1       1  0.3780  0.3745  0.6872
    37     2       1       2  0.2883  0.3016  0.4412
    37     3       1       3  0.3391  0.3506  0.4156
    37     4       1       4  0.3080  0.3111  0.3455
    37     5       1       5  0.3044  0.3099  0.3375
    37     6       1       6  0.2896  0.3004  0.3144
    37     7       1       7  0.2968  0.3035  0.3105
    38     1       1       1  0.3792  0.3860  0.6930
    38     2       1       2  0.2943  0.3118  0.4495
    38     3       1       3  0.3504  0.3589  0.4230
    38     4       1       4  0.3091  0.3183  0.3524
    38     5       1       5  0.3112  0.3169  0.3442
    38     6       1       6  0.2912  0.3023  0.3163
    38     7       1       7  0.2982  0.3111  0.3180
    39     1       1       1  0.4048  0.3999  0.6999
    39     2       1       2  0.3110  0.3154  0.4523
    39     3       1       3  0.3769  0.3734  0.4360
    39     4       1       4  0.3141  0.3282  0.3618
    39     5       1       5  0.3067  0.3204  0.3476
    39     6       1       6  0.3110  0.3144  0.3281
    39     7       1       7  0.3202  0.3192  0.3260
    40     1       1       1  0.4008  0.4052  0.7026
    40     2       1       2  0.3245  0.3212  0.4570
    40     3       1       3  0.3787  0.3777  0.4399
    40     4       1       4  0.3240  0.3335  0.3668
    40     5       1       5  0.3092  0.3269  0.3539
    40     6       1       6  0.3122  0.3204  0.3340
    40     7       1       7  0.3097  0.3268  0.3335
    41     1       1       1  0.3992  0.4069  0.7035
    41     2       1       2  0.3400  0.3310  0.4648
    41     3       1       3  0.3709  0.3741  0.4367
    41     4       1       4  0.3404  0.3409  0.3739
    41     5       1       5  0.3287  0.3352  0.3618
    41     6       1       6  0.3184  0.3298  0.3432
    41     7       1       7  0.3291  0.3330  0.3397
    42     1       1       1  0.4036  0.4023  0.7011
    42     2       1       2  0.3335  0.3384  0.4707
    42     3       1       3  0.3718  0.3843  0.4459
    42     4       1       4  0.3318  0.3451  0.3779
    42     5       1       5  0.3458  0.3432  0.3694
    42     6       1       6  0.3388  0.3397  0.3529
    42     7       1       7  0.3374  0.3386  0.3452
    43     1       1       1  0.3756  0.3977  0.6988
    43     2       1       2  0.3377  0.3491  0.4793
    43     3       1       3  0.3793  0.3875  0.4487
    43     4       1       4  0.3371  0.3494  0.3819
    43     5       1       5  0.3479  0.3518  0.3777
    43     6       1       6  0.3280  0.3362  0.3494
    43     7       1       7  0.3418  0.3477  0.3542
    44     1       1       1  0.4080  0.4059  0.7030
    44     2       1       2  0.3478  0.3553  0.4843
    44     3       1       3  0.3733  0.3877  0.4489
    44     4       1       4  0.3545  0.3580  0.3901
    44     5       1       5  0.3550  0.3632  0.3887
    44     6       1       6  0.3380  0.3403  0.3535
    44     7       1       7  0.3533  0.3563  0.3627
    45     1       1       1  0.3976  0.4166  0.7083
    45     2       1       2  0.3415  0.3556  0.4845
    45     3       1       3  0.3860  0.3943  0.4549
    45     4       1       4  0.3533  0.3655  0.3972
    45     5       1       5  0.3692  0.3681  0.3933
    45     6       1       6  0.3435  0.3490  0.3621
    45     7       1       7  0.3590  0.3600  0.3664
    46     1       1       1  0.4044  0.4172  0.7086
    46     2       1       2  0.3685  0.3672  0.4938
    46     3       1       3  0.3982  0.3982  0.4584
    46     4       1       4  0.3619  0.3716  0.4031
    46     5       1       5  0.3806  0.3813  0.4060
    46     6       1       6  0.3476  0.3564  0.3692
    46     7       1       7  0.3717  0.3727  0.3790
    47     1       1       1  0.4112  0.4176  0.7088
    47     2       1       2  0.3658  0.3760  0.5008
    47     3       1       3  0.4040  0.4090  0.4681
    47     4       1       4  0.3773  0.3777  0.4088
    47     5       1       5  0.3831  0.3858  0.4104
    47     6       1       6  0.3549  0.3585  0.3714
    47     7       1       7  0.3778  0.3839  0.3901
    48     1       1       1  0.4100  0.4095  0.7048
    48     2       1       2  0.3855  0.3885  0.5108
    48     3       1       3  0.4056  0.4138  0.4724
    48     4       1       4  0.3789  0.3816  0.4125
    48     5       1       5  0.3879  0.3952  0.4194
    48     6       1       6  0.3518  0.3630  0.3757
    48     7       1       7  0.3881  0.3871  0.3932
    49     1       1       1  0.4312  0.4249  0.7124
    49     2       1       2  0.3870  0.3937  0.5150
    49     3       1       3  0.4167  0.4145  0.4730
    49     4       1       4  0.3811  0.3893  0.4198
    49     5       1       5  0.3979  0.4004  0.4244
    49     6       1       6  0.3710  0.3671  0.3797
    49     7       1       7  0.3834  0.3940  0.4001
    50     1       1       1  0.4176  0.4278  0.7139
    50     2       1       2  0.4150  0.4077  0.5261
    50     3       1       3  0.4051  0.4217  0.4796
    50     4       1       4  0.3865  0.3938  0.4241
    50     5       1       5  0.3996  0.4036  0.4274
    50     6       1       6  0.3696  0.3705  0.3830
    50     7       1       7  0.3867  0.3989  0.4049
    51     1       1       1  0.3996  0.4246  0.7123
    51     2       1       2  0.4010  0.4119  0.5295
    51     3       1       3  0.4384  0.4304  0.4873
    51     4       1       4  0.3834  0.3953  0.4255
    51     5       1       5  0.3904  0.4026  0.4265
    51     6       1       6  0.3786  0.3781  0.3906
    51     7       1       7  0.3978  0.4075  0.4135
    52     1       1       1  0.4276  0.4309  0.7154
    52     2       1       2  0.4145  0.4211  0.5369
    52     3       1       3  0.4202  0.4347  0.4913
    52     4       1       4  0.3983  0.3947  0.4249
    52     5       1       5  0.4000  0.4080  0.4316
    52     6       1       6  0.3757  0.3808  0.3932
    52     7       1       7  0.4075  0.4122  0.4181
    53     1       1       1  0.4300  0.4363  0.7181
    53     2       1       2  0.4220  0.4254  0.5403
    53     3       1       3  0.4256  0.4366  0.4929
    53     4       1       4  0.4017  0.4035  0.4333
    53     5       1       5  0.4081  0.4129  0.4364
    53     6       1       6  0.3876  0.3883  0.4005
    53     7       1       7  0.4115  0.4170  0.4229
    54     1       1       1  0.4312  0.4438  0.7219
    54     2       1       2  0.4255  0.4297  0.5438
    54     3       1       3  0.4336  0.4413  0.4972
    54     4       1       4  0.4082  0.4177  0.4468
    54     5       1       5  0.4129  0.4225  0.4456
    54     6       1       6  0.3933  0.3949  0.4070
    54     7       1       7  0.4143  0.4230  0.4288
    55     1       1       1  0.4408  0.4560  0.7280
    55     2       1       2  0.4425  0.4394  0.5515
    55     3       1       3  0.4424  0.4424  0.4981
    55     4       1       4  0.4061  0.4171  0.4463
    55     5       1       5  0.4181  0.4259  0.4488
    55     6       1       6  0.3935  0.3970  0.4091
    55     7       1       7  0.4246  0.4304  0.4361
    56     1       1       1  0.4588  0.4597  0.7299
    56     2       1       2  0.4420  0.4418  0.5534
    56     3       1       3  0.4398  0.4477  0.5029
    56     4       1       4  0.4120  0.4167  0.4459
    56     5       1       5  0.4235  0.4303  0.4531
    56     6       1       6  0.3990  0.4020  0.4140
    56     7       1       7  0.4362  0.4372  0.4428
    57     1       1       1  0.4616  0.4678  0.7339
    57     2       1       2  0.4342  0.4509  0.5607
    57     3       1       3  0.4380  0.4537  0.5084
    57     4       1       4  0.4143  0.4184  0.4475
    57     5       1       5  0.4321  0.4382  0.4607
    57     6       1       6  0.4024  0.4097  0.4215
    57     7       1       7  0.4376  0.4475  0.4531
    58     1       1       1  0.4540  0.4649  0.7324
    58     2       1       2  0.4603  0.4566  0.5652
    58     3       1       3  0.4547  0.4606  0.5145
    58     4       1       4  0.4215  0.4249  0.4537
    58     5       1       5  0.4323  0.4388  0.4612
    58     6       1       6  0.4110  0.4153  0.4270
    58     7       1       7  0.4505  0.4562  0.4617
    59     1       1       1  0.4608  0.4685  0.7343
    59     2       1       2  0.4488  0.4554  0.5643
    59     3       1       3  0.4651  0.4672  0.5205
    59     4       1       4  0.4202  0.4288  0.4574
    59     5       1       5  0.4365  0.4443  0.4666
    59     6       1       6  0.4239  0.4218  0.4334
    59     7       1       7  0.4596  0.4615  0.4669
    60     1       1       1  0.4684  0.4738  0.7369
    60     2       1       2  0.4603  0.4646  0.5717
    60     3       1       3  0.4636  0.4702  0.5232
    60     4       1       4  0.4267  0.4307  0.4591
    60     5       1       5  0.4302  0.4475  0.4696
    60     6       1       6  0.4141  0.4278  0.4392
    60     7       1       7  0.4651  0.4682  0.4735
    61     1       1       1  0.4612  0.4799  0.7399
    61     2       1       2  0.4700  0.4722  0.5777
    61     3       1       3  0.4742  0.4820  0.5338
    61     4       1       4  0.4356  0.4381  0.4662
    61     5       1       5  0.4392  0.4482  0.4702
    61     6       1       6  0.4210  0.4356  0.4469
    61     7       1       7  0.4842  0.4805  0.4857
    62     1       1       1  0.4876  0.4931  0.7465
    62     2       1       2  0.4713  0.4816  0.5853
    62     3       1       3  0.4849  0.4928  0.5435
    62     4       1       4  0.4333  0.4439  0.4717
    62     5       1       5  0.4535  0.4569  0.4786
    62     6       1       6  0.4312  0.4419  0.4531
    62     7       1       7  0.4816  0.4860  0.4912
    63     1       1       1  0.4736  0.4926  0.7463
    63     2       1       2  0.4800  0.4853  0.5882
    63     3       1       3  0.4927  0.5004  0.5504
    63     4       1       4  0.4423  0.4531  0.4805
    63     5       1       5  0.4371  0.4527  0.4746
    63     6       1       6  0.4492  0.4461  0.4572
    63     7       1       7  0.4816  0.4887  0.4938
    64     1       1       1  0.5084  0.5015  0.7508
    64     2       1       2  0.4845  0.4872  0.5898
    64     3       1       3  0.4949  0.4958  0.5462
    64     4       1       4  0.4425  0.4537  0.4810
    64     5       1       5  0.4512  0.4561  0.4779
    64     6       1       6  0.4435  0.4543  0.4652
    64     7       1       7  0.4780  0.4909  0.4960
    65     1       1       1  0.5120  0.5063  0.7532
    65     2       1       2  0.4945  0.4925  0.5940
    65     3       1       3  0.4953  0.5024  0.5522
    65     4       1       4  0.4478  0.4525  0.4799
    65     5       1       5  0.4475  0.4568  0.4785
    65     6       1       6  0.4390  0.4551  0.4660
    65     7       1       7  0.4820  0.4906  0.4956
    66     1       1       1  0.4976  0.5102  0.7551
    66     2       1       2  0.5018  0.4911  0.5928
    66     3       1       3  0.5031  0.5096  0.5586
    66     4       1       4  0.4556  0.4648  0.4915
    66     5       1       5  0.4587  0.4622  0.4838
    66     6       1       6  0.4539  0.4606  0.4714
    66     7       1       7  0.4816  0.4896  0.4947
    67     1       1       1  0.4940  0.5149  0.7574
    67     2       1       2  0.4798  0.4933  0.5947
    67     3       1       3  0.5100  0.5082  0.5574
    67     4       1       4  0.4691  0.4650  0.4918
    67     5       1       5  0.4535  0.4664  0.4878
    67     6       1       6  0.4578  0.4651  0.4758
    67     7       1       7  0.4990  0.4975  0.5025
    68     1       1       1  0.4936  0.5070  0.7535
    68     2       1       2  0.4833  0.4938  0.5951
    68     3       1       3  0.5136  0.5111  0.5600
    68     4       1       4  0.4749  0.4770  0.5031
    68     5       1       5  0.4650  0.4742  0.4953
    68     6       1       6  0.4769  0.4726  0.4831
    68     7       1       7  0.4949  0.5032  0.5082
    69     1       1       1  0.5160  0.5064  0.7532
    69     2       1       2  0.4963  0.5025  0.6020
    69     3       1       3  0.5149  0.5175  0.5658
    69     4       1       4  0.4935  0.4863  0.5120
    69     5       1       5  0.4785  0.4796  0.5005
    69     6       1       6  0.4667  0.4718  0.4824
    69     7       1       7  0.5038  0.5104  0.5153
    70     1       1       1  0.5184  0.5135  0.7568
    70     2       1       2  0.4995  0.5056  0.6044
    70     3       1       3  0.5182  0.5241  0.5717
    70     4       1       4  0.4775  0.4839  0.5097
    70     5       1       5  0.4692  0.4810  0.5017
    70     6       1       6  0.4661  0.4778  0.4883
    70     7       1       7  0.5184  0.5165  0.5213
    71     1       1       1  0.5236  0.5160  0.7580
    71     2       1       2  0.5125  0.5119  0.6095
    71     3       1       3  0.5258  0.5281  0.5753
    71     4       1       4  0.5046  0.4937  0.5190
    71     5       1       5  0.4754  0.4870  0.5075
    71     6       1       6  0.4731  0.4826  0.4929
    71     7       1       7  0.5172  0.5225  0.5273
    72     1       1       1  0.5308  0.5301  0.7651
    72     2       1       2  0.5115  0.5142  0.6113
    72     3       1       3  0.5264  0.5308  0.5777
    72     4       1       4  0.5036  0.5010  0.5260
    72     5       1       5  0.4898  0.4936  0.5139
    72     6       1       6  0.4955  0.4929  0.5030
    72     7       1       7  0.5105  0.5237  0.5284
    73     1       1       1  0.5316  0.5458  0.7729
    73     2       1       2  0.5203  0.5230  0.6184
    73     3       1       3  0.5347  0.5323  0.5790
    73     4       1       4  0.5084  0.5050  0.5298
    73     5       1       5  0.5002  0.5019  0.5218
    73     6       1       6  0.4916  0.4988  0.5089
    73     7       1       7  0.5224  0.5280  0.5327
    74     1       1       1  0.5544  0.5491  0.7745
    74     2       1       2  0.5155  0.5214  0.6171
    74     3       1       3  0.5373  0.5370  0.5833
    74     4       1       4  0.5105  0.5121  0.5365
    74     5       1       5  0.4967  0.5079  0.5276
    74     6       1       6  0.5002  0.5072  0.5170
    74     7       1       7  0.5214  0.5288  0.5335
    75     1       1       1  0.5464  0.5494  0.7747
    75     2       1       2  0.5248  0.5288  0.6230
    75     3       1       3  0.5413  0.5414  0.5872
    75     4       1       4  0.5208  0.5196  0.5436
    75     5       1       5  0.5010  0.5035  0.5234
    75     6       1       6  0.5100  0.5130  0.5227
    75     7       1       7  0.5246  0.5271  0.5319
    76     1       1       1  0.5432  0.5547  0.7774
    76     2       1       2  0.5288  0.5323  0.6258
    76     3       1       3  0.5518  0.5521  0.5969
    76     4       1       4  0.5164  0.5246  0.5484
    76     5       1       5  0.5131  0.5144  0.5339
    76     6       1       6  0.5173  0.5202  0.5297
    76     7       1       7  0.5364  0.5350  0.5396
    77     1       1       1  0.5520  0.5528  0.7764
    77     2       1       2  0.5250  0.5324  0.6259
    77     3       1       3  0.5536  0.5595  0.6035
    77     4       1       4  0.5065  0.5206  0.5446
    77     5       1       5  0.4971  0.5170  0.5363
    77     6       1       6  0.5078  0.5209  0.5304
    77     7       1       7  0.5246  0.5388  0.5434
    78     1       1       1  0.5412  0.5547  0.7773
    78     2       1       2  0.5355  0.5341  0.6273
    78     3       1       3  0.5704  0.5677  0.6109
    78     4       1       4  0.5154  0.5320  0.5554
    78     5       1       5  0.5223  0.5272  0.5461
    78     6       1       6  0.5188  0.5230  0.5326
    78     7       1       7  0.5295  0.5402  0.5448
    79     1       1       1  0.5648  0.5649  0.7825
    79     2       1       2  0.5343  0.5336  0.6269
    79     3       1       3  0.5522  0.5687  0.6118
    79     4       1       4  0.5331  0.5397  0.5627
    79     5       1       5  0.5244  0.5324  0.5511
    79     6       1       6  0.5322  0.5303  0.5397
    79     7       1       7  0.5343  0.5418  0.5463
    80     1       1       1  0.5708  0.5673  0.7837
    80     2       1       2  0.5295  0.5357  0.6286
    80     3       1       3  0.5649  0.5693  0.6124
    80     4       1       4  0.5356  0.5402  0.5632
    80     5       1       5  0.5454  0.5390  0.5574
    80     6       1       6  0.5302  0.5366  0.5459
    80     7       1       7  0.5402  0.5433  0.5479
    81     1       1       1  0.5756  0.5734  0.7867
    81     2       1       2  0.5363  0.5400  0.6320
    81     3       1       3  0.5671  0.5764  0.6187
    81     4       1       4  0.5436  0.5427  0.5655
    81     5       1       5  0.5496  0.5499  0.5679
    81     6       1       6  0.5343  0.5402  0.5494
    81     7       1       7  0.5434  0.5476  0.5521
    82     1       1       1  0.5840  0.5836  0.7918
    82     2       1       2  0.5445  0.5411  0.6328
    82     3       1       3  0.5853  0.5807  0.6226
    82     4       1       4  0.5478  0.5467  0.5694
    82     5       1       5  0.5494  0.5494  0.5674
    82     6       1       6  0.5376  0.5425  0.5517
    82     7       1       7  0.5509  0.5511  0.5556
    83     1       1       1  0.5828  0.5877  0.7938
    83     2       1       2  0.5410  0.5502  0.6401
    83     3       1       3  0.5822  0.5880  0.6292
    83     4       1       4  0.5539  0.5608  0.5828
    83     5       1       5  0.5483  0.5538  0.5717
    83     6       1       6  0.5382  0.5454  0.5545
    83     7       1       7  0.5527  0.5556  0.5600
    84     1       1       1  0.5720  0.5894  0.7947
    84     2       1       2  0.5493  0.5546  0.6437
    84     3       1       3  0.6020  0.5941  0.6347
    84     4       1       4  0.5720  0.5725  0.5939
    84     5       1       5  0.5677  0.5681  0.5854
    84     6       1       6  0.5435  0.5433  0.5524
    84     7       1       7  0.5552  0.5649  0.5693
    85     1       1       1  0.6056  0.6013  0.8007
    85     2       1       2  0.5568  0.5612  0.6490
    85     3       1       3  0.5896  0.5969  0.6372
    85     4       1       4  0.5657  0.5745  0.5958
    85     5       1       5  0.5527  0.5649  0.5823
    85     6       1       6  0.5486  0.5508  0.5598
    85     7       1       7  0.5602  0.5691  0.5734
    86     1       1       1  0.5736  0.6016  0.8008
    86     2       1       2  0.5743  0.5714  0.6571
    86     3       1       3  0.5964  0.6035  0.6432
    86     4       1       4  0.5642  0.5740  0.5953
    86     5       1       5  0.5619  0.5629  0.5804
    86     6       1       6  0.5569  0.5582  0.5670
    86     7       1       7  0.5701  0.5710  0.5752
    87     1       1       1  0.6056  0.6006  0.8003
    87     2       1       2  0.5848  0.5722  0.6577
    87     3       1       3  0.5980  0.6039  0.6435
    87     4       1       4  0.5821  0.5745  0.5958
    87     5       1       5  0.5656  0.5684  0.5857
    87     6       1       6  0.5588  0.5584  0.5673
    87     7       1       7  0.5648  0.5704  0.5747
    88     1       1       1  0.6040  0.6050  0.8025
    88     2       1       2  0.5698  0.5835  0.6668
    88     3       1       3  0.5993  0.6025  0.6423
    88     4       1       4  0.5712  0.5786  0.5996
    88     5       1       5  0.5837  0.5789  0.5957
    88     6       1       6  0.5531  0.5561  0.5650
    88     7       1       7  0.5747  0.5773  0.5815
    89     1       1       1  0.6036  0.6103  0.8052
    89     2       1       2  0.5750  0.5819  0.6655
    89     3       1       3  0.5987  0.6010  0.6409
    89     4       1       4  0.5876  0.5831  0.6039
    89     5       1       5  0.5808  0.5855  0.6020
    89     6       1       6  0.5547  0.5564  0.5653
    89     7       1       7  0.5810  0.5842  0.5883
    90     1       1       1  0.6200  0.6145  0.8072
    90     2       1       2  0.5943  0.5917  0.6733
    90     3       1       3  0.6013  0.6050  0.6445
    90     4       1       4  0.5752  0.5874  0.6081
    90     5       1       5  0.5837  0.5959  0.6120
    90     6       1       6  0.5539  0.5597  0.5685
    90     7       1       7  0.5885  0.5903  0.5944
    91     1       1       1  0.6160  0.6135  0.8067
    91     2       1       2  0.5898  0.5955  0.6764
    91     3       1       3  0.5996  0.6066  0.6460
    91     4       1       4  0.5834  0.5865  0.6072
    91     5       1       5  0.6037  0.5974  0.6135
    91     6       1       6  0.5671  0.5640  0.5727
    91     7       1       7  0.5901  0.5940  0.5981
    92     1       1       1  0.6000  0.6123  0.8062
    92     2       1       2  0.6020  0.6015  0.6812
    92     3       1       3  0.6129  0.6074  0.6466
    92     4       1       4  0.5971  0.5937  0.6141
    92     5       1       5  0.5942  0.6085  0.6241
    92     6       1       6  0.5680  0.5743  0.5828
    92     7       1       7  0.5960  0.5972  0.6013
    93     1       1       1  0.6020  0.6113  0.8056
    93     2       1       2  0.6005  0.6061  0.6848
    93     3       1       3  0.5982  0.6062  0.6456
    93     4       1       4  0.6004  0.5967  0.6169
    93     5       1       5  0.6071  0.6130  0.6285
    93     6       1       6  0.5720  0.5788  0.5872
    93     7       1       7  0.6028  0.6039  0.6079
    94     1       1       1  0.6012  0.6236  0.8118
    94     2       1       2  0.6108  0.6126  0.6900
    94     3       1       3  0.6120  0.6044  0.6440
    94     4       1       4  0.5960  0.5999  0.6199
    94     5       1       5  0.6054  0.6078  0.6235
    94     6       1       6  0.5694  0.5813  0.5897
    94     7       1       7  0.6012  0.6053  0.6092
    95     1       1       1  0.6256  0.6260  0.8130
    95     2       1       2  0.6038  0.6099  0.6879
    95     3       1       3  0.6047  0.6148  0.6533
    95     4       1       4  0.5977  0.6017  0.6216
    95     5       1       5  0.6125  0.6095  0.6251
    95     6       1       6  0.5837  0.5832  0.5916
    95     7       1       7  0.6093  0.6140  0.6179
    96     1       1       1  0.6416  0.6359  0.8179
    96     2       1       2  0.6148  0.6150  0.6920
    96     3       1       3  0.6240  0.6200  0.6580
    96     4       1       4  0.6082  0.6061  0.6258
    96     5       1       5  0.6029  0.6112  0.6268
    96     6       1       6  0.5757  0.5850  0.5933
    96     7       1       7  0.6164  0.6196  0.6234
    97     1       1       1  0.6340  0.6329  0.8165
    97     2       1       2  0.6300  0.6226  0.6980
    97     3       1       3  0.6176  0.6237  0.6613
    97     4       1       4  0.6042  0.6110  0.6304
    97     5       1       5  0.6096  0.6098  0.6254
    97     6       1       6  0.5929  0.5902  0.5984
    97     7       1       7  0.6305  0.6247  0.6285
    98     1       1       1  0.6128  0.6332  0.8166
    98     2       1       2  0.6260  0.6229  0.6983
    98     3       1       3  0.6344  0.6307  0.6677
    98     4       1       4  0.5992  0.6096  0.6291
    98     5       1       5  0.6173  0.6180  0.6332
    98     6       1       6  0.5971  0.5973  0.6053
    98     7       1       7  0.6271  0.6273  0.6310
    99     1       1       1  0.6368  0.6366  0.8183
    99     2       1       2  0.6305  0.6281  0.7025
    99     3       1       3  0.6353  0.6309  0.6678
    99     4       1       4  0.6120  0.6159  0.6351
    99     5       1       5  0.6065  0.6211  0.6362
    99     6       1       6  0.5967  0.5996  0.6076
    99     7       1       7  0.6349  0.6327  0.6364
   100     1       1       1  0.6456  0.6511  0.8256
   100     2       1       2  0.6183  0.6305  0.7044
   100     3       1       3  0.6284  0.6361  0.6725
   100     4       1       4  0.6208  0.6260  0.6447
   100     5       1       5  0.6171  0.6199  0.6351
   100     6       1       6  0.5994  0.5974  0.6054
   100     7       1       7  0.6317  0.6347  0.6383
