# Supplementary material for: Blib is a multi-module simulation platform for genetics studies and intelligent breeding
Source: Commun Biol. 2022 Nov 3;5:1167. doi: 10.1038/s42003-022-04151-9 (PMC9630530; doi:10.1038/s42003-022-04151-9)
Supplement: Supplementary file 4 — Supplementary Software 1 [file 42003_2022_4151_MOESM4_ESM.zip › Supplementary software/Drift with output files/Case study I/Drift-size50.ld]

   Run Cycle   1-- 2   1-- 3   1-- 4   1-- 5   1-- 6   1-- 7   2-- 3   2-- 4   2-- 5   2-- 6   2-- 7   3-- 4   3-- 5   3-- 6   3-- 7   4-- 5   4-- 6   4-- 7   5-- 6   5-- 7   6-- 7
     1     0  0.0150  0.0611  0.2105  0.3096  0.7281  0.9064  0.0526  0.2089  0.3085  0.7159  0.9162  0.2052  0.3107  0.7191  0.9193  0.3070  0.7124  0.9126  0.6895  0.8678  0.5156
     1     1  0.3055  0.8291  0.8503  0.9318  1.0000  1.0000  0.7121  0.8645  0.9005  0.9889  1.0000  0.5749  0.6057  0.6358  0.6482  0.1902  0.1974  0.2010  0.1389  0.1420  0.0377
     1     2  0.2216  0.6640  0.8130  0.8835  0.9562  1.0000  0.5690  0.8512  0.8482  0.8929  0.9286  0.4491  0.4889  0.4873  0.5185  0.1890  0.1926  0.2057  0.1312  0.1389  0.0361
     1     3  0.1693  0.6143  0.8243  0.9599  0.9713  1.0000  0.5270  0.5964  0.8310  0.7982  0.8571  0.3781  0.5031  0.4753  0.5185  0.1659  0.1603  0.1723  0.1358  0.1451  0.0353
     1     4  0.2933  0.6530  0.8361  0.8925  0.9263  1.0000  0.6522  0.7463  0.7854  0.8482  0.9286  0.4537  0.4961  0.4884  0.5556  0.1687  0.1631  0.1866  0.1199  0.1358  0.0338
     1     5  0.2129  0.5336  0.8633  0.8524  0.7889  0.9661  0.4224  0.7762  0.6872  0.7303  0.8348  0.3930  0.3650  0.4316  0.4491  0.1579  0.1750  0.1962  0.1062  0.1173  0.0332
     1     6  0.1705  0.5061  0.5610  0.7008  0.9131  0.9247  0.4131  0.5184  0.6025  0.6369  0.7548  0.2798  0.3560  0.4148  0.4457  0.1002  0.1222  0.1388  0.0940  0.1006  0.0306
     1     7  0.2538  0.6373  0.7122  0.6941  0.8505  0.9272  0.3255  0.4645  0.4436  0.5312  0.5895  0.2439  0.2600  0.3511  0.3691  0.0937  0.1287  0.1328  0.0774  0.0814  0.0282
     1     8  0.3911  0.4072  0.7189  0.7104  0.8354  0.8719  0.3226  0.4903  0.4414  0.5196  0.5563  0.3196  0.2984  0.3508  0.4159  0.0917  0.1158  0.1304  0.0631  0.0727  0.0233
     1     9  0.1485  0.4275  0.5919  0.4284  0.6069  0.7447  0.2659  0.2852  0.2745  0.4729  0.4638  0.1898  0.1644  0.2260  0.2789  0.0677  0.0926  0.1088  0.0527  0.0627  0.0228
     1    10  0.1707  0.3383  0.5798  0.4934  0.4829  0.8235  0.2057  0.5362  0.3461  0.3456  0.4826  0.1942  0.1906  0.2295  0.2762  0.0638  0.0792  0.0975  0.0467  0.0583  0.0167
     1    11  0.1331  0.4287  0.5664  0.5362  0.7699  0.6208  0.2192  0.3075  0.3569  0.4154  0.4126  0.2010  0.1879  0.2205  0.2095  0.0764  0.0916  0.0863  0.0563  0.0588  0.0155
     1    12  0.1179  0.5688  0.7727  0.5896  0.7144  0.5701  0.0893  0.2074  0.1904  0.2639  0.1986  0.2096  0.1887  0.2390  0.1899  0.0783  0.0997  0.0959  0.0566  0.0534  0.0168
     1    13  0.0958  0.4032  0.6947  0.5788  0.6624  0.6090  0.1282  0.2496  0.1734  0.2404  0.2436  0.1913  0.1449  0.1717  0.1757  0.0701  0.1091  0.1068  0.0455  0.0497  0.0178
     1    14  0.0810  0.2982  0.4163  0.4870  0.6595  0.6170  0.1343  0.2636  0.1857  0.2758  0.2741  0.1027  0.1455  0.1305  0.1682  0.0544  0.0679  0.0755  0.0424  0.0477  0.0136
     1    15  0.1914  0.2428  0.6063  0.4586  0.6593  0.4791  0.1646  0.2290  0.1988  0.3248  0.2741  0.1200  0.0918  0.1382  0.1285  0.0499  0.0705  0.0693  0.0427  0.0376  0.0129
     1    16  0.1783  0.1364  0.5118  0.4094  0.6476  0.7818  0.0693  0.2006  0.1367  0.1926  0.2102  0.0710  0.0697  0.1027  0.0703  0.0448  0.0526  0.0583  0.0360  0.0328  0.0130
     1    17  0.1194  0.2230  0.5794  0.3525  0.5390  0.5691  0.0738  0.1917  0.2023  0.1716  0.2212  0.0846  0.0789  0.1005  0.0800  0.0559  0.0712  0.0617  0.0411  0.0366  0.0130
     1    18  0.0598  0.1307  0.4145  0.2739  0.7705  0.7306  0.0874  0.1694  0.1896  0.2207  0.3558  0.0340  0.0435  0.0470  0.0776  0.0354  0.0496  0.0574  0.0310  0.0372  0.0130
     1    19  0.0945  0.1026  0.3731  0.3869  0.4812  0.5742  0.0664  0.2084  0.1348  0.2177  0.2005  0.0379  0.0496  0.0555  0.0738  0.0313  0.0367  0.0565  0.0212  0.0308  0.0098
     1    20  0.0720  0.1204  0.3805  0.4405  0.4552  0.6437  0.0553  0.1375  0.1529  0.1520  0.2485  0.0450  0.0588  0.0594  0.0866  0.0380  0.0367  0.0486  0.0235  0.0384  0.0086
     1    21  0.1638  0.0618  0.2613  0.4497  0.5927  0.4353  0.0700  0.0950  0.0575  0.1059  0.1625  0.0555  0.0554  0.0585  0.0976  0.0251  0.0403  0.0497  0.0209  0.0312  0.0091
     1    22  0.0285  0.0863  0.1850  0.1821  0.2302  0.2236  0.0581  0.0496  0.1318  0.1655  0.1195  0.0501  0.0703  0.0626  0.0826  0.0265  0.0350  0.0329  0.0266  0.0297  0.0059
     1    23  0.0539  0.0575  0.2185  0.3688  0.3155  0.5356  0.0322  0.0710  0.1048  0.1438  0.0892  0.0245  0.0543  0.0547  0.0555  0.0336  0.0203  0.0318  0.0232  0.0339  0.0065
     1    24  0.0211  0.0913  0.1222  0.4692  0.2102  0.5798  0.0161  0.0255  0.0429  0.0455  0.0466  0.0242  0.0477  0.0585  0.0567  0.0159  0.0204  0.0243  0.0266  0.0319  0.0088
     1    25  0.0365  0.1476  0.2013  0.3764  0.1656  0.7252  0.0274  0.0231  0.0453  0.0363  0.0588  0.0236  0.0569  0.0361  0.0617  0.0167  0.0125  0.0179  0.0165  0.0252  0.0050
     1    26  0.0403  0.0352  0.1424  0.1807  0.2200  0.2599  0.0186  0.0179  0.0394  0.0346  0.0449  0.0412  0.0465  0.0496  0.0632  0.0190  0.0147  0.0245  0.0179  0.0290  0.0068
     1    27  0.0198  0.2863  0.3204  0.3178  0.2207  0.3185  0.0135  0.0127  0.0392  0.0281  0.0398  0.0321  0.0309  0.0243  0.0243  0.0161  0.0115  0.0279  0.0172  0.0198  0.0059
     1    28  0.0436  0.0611  0.1764  0.2861  0.3397  0.2485  0.0100  0.0123  0.0550  0.0454  0.0264  0.0283  0.0257  0.0188  0.0358  0.0141  0.0127  0.0132  0.0153  0.0209  0.0043
     1    29  0.0604  0.0773  0.2887  0.4480  0.2011  0.2586  0.0146  0.0132  0.0791  0.0395  0.0532  0.0112  0.0241  0.0154  0.0236  0.0145  0.0094  0.0106  0.0127  0.0206  0.0049
     1    30  0.0123  0.0783  0.2988  0.2548  0.2651  0.3167  0.0186  0.0049  0.0177  0.0161  0.0208  0.0186  0.0388  0.0216  0.0364  0.0113  0.0104  0.0122  0.0135  0.0154  0.0040
     1    31  0.0061  0.1103  0.2071  0.2997  0.4149  0.2598  0.0150  0.0055  0.0213  0.0309  0.0189  0.0213  0.0507  0.0268  0.0365  0.0098  0.0137  0.0150  0.0139  0.0141  0.0052
     1    32  0.0126  0.1387  0.1264  0.2309  0.1897  0.3898  0.0046  0.0119  0.0261  0.0301  0.0235  0.0156  0.0343  0.0547  0.0350  0.0105  0.0104  0.0133  0.0134  0.0133  0.0038
     1    33  0.0012  0.1352  0.1167  0.3270  0.3048  0.3549  0.0155  0.0061  0.0184  0.0208  0.0281  0.0187  0.0316  0.0266  0.0248  0.0157  0.0125  0.0138  0.0199  0.0168  0.0042
     1    34  0.0841  0.0749  0.1024  0.2050  0.3365  0.3422  0.0108  0.0137  0.0118  0.0205  0.0138  0.0097  0.0207  0.0126  0.0148  0.0112  0.0112  0.0096  0.0122  0.0120  0.0038
     1    35  0.0297  0.0867  0.1766  0.2134  0.2167  0.2627  0.0043  0.0031  0.0070  0.0152  0.0218  0.0057  0.0104  0.0233  0.0166  0.0079  0.0069  0.0088  0.0088  0.0090  0.0035
     1    36  0.0186  0.1064  0.1169  0.1485  0.1763  0.2299  0.0048  0.0242  0.0478  0.0421  0.0458  0.0135  0.0169  0.0139  0.0127  0.0071  0.0083  0.0141  0.0089  0.0116  0.0029
     1    37  0.0290  0.0630  0.1895  0.2559  0.2328  0.2343  0.0014  0.0072  0.0292  0.0089  0.0189  0.0099  0.0281  0.0121  0.0125  0.0093  0.0086  0.0148  0.0051  0.0082  0.0021
     1    38  0.0247  0.0544  0.2433  0.2759  0.4123  0.2998  0.0021  0.0210  0.0154  0.0089  0.0205  0.0068  0.0135  0.0159  0.0144  0.0086  0.0092  0.0120  0.0133  0.0104  0.0031
     1    39  0.0072  0.0115  0.1390  0.1189  0.2599  0.2059  0.0039  0.0081  0.0148  0.0087  0.0158  0.0061  0.0072  0.0089  0.0149  0.0094  0.0117  0.0112  0.0066  0.0077  0.0024
     1    40  0.0448  0.0107  0.1985  0.2229  0.1487  0.4304  0.0052  0.0282  0.0206  0.0607  0.0389  0.0076  0.0059  0.0088  0.0146  0.0074  0.0099  0.0091  0.0064  0.0088  0.0029
     1    41  0.0481  0.0191  0.1236  0.3006  0.2128  0.2089  0.0028  0.0207  0.0236  0.0134  0.0108  0.0038  0.0073  0.0081  0.0092  0.0069  0.0054  0.0064  0.0079  0.0091  0.0018
     1    42  0.0833  0.0488  0.1924  0.2186  0.1865  0.2399  0.0043  0.0208  0.0116  0.0187  0.0370  0.0101  0.0073  0.0077  0.0074  0.0061  0.0069  0.0098  0.0068  0.0083  0.0025
     1    43  0.1599  0.0446  0.1810  0.2376  0.1716  0.2315  0.0020  0.0131  0.0168  0.0037  0.0350  0.0061  0.0130  0.0065  0.0196  0.0088  0.0115  0.0157  0.0081  0.0132  0.0030
     1    44  0.0000  0.0109  0.2091  0.1392  0.1711  0.2854  0.0000  0.0000  0.0000  0.0000  0.0000  0.0068  0.0062  0.0057  0.0123  0.0062  0.0088  0.0112  0.0081  0.0119  0.0027
     1    45  0.0000  0.0364  0.1327  0.1155  0.1891  0.2877  0.0000  0.0000  0.0000  0.0000  0.0000  0.0070  0.0050  0.0069  0.0099  0.0075  0.0091  0.0179  0.0079  0.0136  0.0032
     1    46  0.0000  0.0608  0.1450  0.2096  0.2098  0.3722  0.0000  0.0000  0.0000  0.0000  0.0000  0.0066  0.0052  0.0071  0.0150  0.0084  0.0075  0.0107  0.0049  0.0114  0.0021
     1    47  0.0000  0.0183  0.2470  0.2396  0.2398  0.2656  0.0000  0.0000  0.0000  0.0000  0.0000  0.0071  0.0051  0.0061  0.0100  0.0077  0.0106  0.0135  0.0049  0.0070  0.0023
     1    48  0.0000  0.0165  0.0993  0.1966  0.4671  0.3059  0.0000  0.0000  0.0000  0.0000  0.0000  0.0041  0.0045  0.0118  0.0120  0.0053  0.0087  0.0080  0.0057  0.0066  0.0018
     1    49  0.0000  0.0182  0.2350  0.1527  0.1508  0.4716  0.0000  0.0000  0.0000  0.0000  0.0000  0.0048  0.0045  0.0080  0.0110  0.0070  0.0058  0.0106  0.0066  0.0067  0.0014
     1    50  0.0000  0.0260  0.1083  0.1200  0.1858  0.3775  0.0000  0.0000  0.0000  0.0000  0.0000  0.0051  0.0066  0.0079  0.0071  0.0060  0.0124  0.0101  0.0029  0.0044  0.0014
     1    51  0.0000  0.0336  0.1135  0.1466  0.1670  0.3260  0.0000  0.0000  0.0000  0.0000  0.0000  0.0065  0.0062  0.0080  0.0105  0.0042  0.0064  0.0082  0.0036  0.0061  0.0025
     1    52  0.0000  0.0353  0.2021  0.1122  0.1279  0.3649  0.0000  0.0000  0.0000  0.0000  0.0000  0.0081  0.0034  0.0038  0.0062  0.0029  0.0109  0.0085  0.0047  0.0041  0.0023
     1    53  0.0000  0.0325  0.1650  0.2391  0.2841  0.2085  0.0000  0.0000  0.0000  0.0000  0.0000  0.0054  0.0067  0.0125  0.0062  0.0050  0.0127  0.0081  0.0124  0.0035  0.0016
     1    54  0.0000  0.0257  0.1477  0.1275  0.3082  0.2569  0.0000  0.0000  0.0000  0.0000  0.0000  0.0064  0.0030  0.0082  0.0085  0.0044  0.0056  0.0075  0.0088  0.0040  0.0017
     1    55  0.0000  0.0044  0.0971  0.1029  0.3080  0.1433  0.0000  0.0000  0.0000  0.0000  0.0000  0.0067  0.0050  0.0079  0.0079  0.0036  0.0058  0.0050  0.0049  0.0030  0.0017
     1    56  0.0000  0.0371  0.0697  0.0914  0.1619  0.2116  0.0000  0.0000  0.0000  0.0000  0.0000  0.0043  0.0048  0.0091  0.0062  0.0014  0.0035  0.0053  0.0025  0.0043  0.0018
     1    57  0.0000  0.0770  0.0905  0.0515  0.1077  0.1350  0.0000  0.0000  0.0000  0.0000  0.0000  0.0071  0.0020  0.0068  0.0081  0.0013  0.0066  0.0056  0.0058  0.0045  0.0016
     1    58  0.0000  0.0607  0.0514  0.0588  0.2293  0.2248  0.0000  0.0000  0.0000  0.0000  0.0000  0.0032  0.0044  0.0096  0.0085  0.0012  0.0065  0.0057  0.0029  0.0041  0.0032
     1    59  0.0000  0.0062  0.1741  0.0906  0.3515  0.2240  0.0000  0.0000  0.0000  0.0000  0.0000  0.0024  0.0035  0.0049  0.0097  0.0020  0.0040  0.0087  0.0043  0.0029  0.0016
     1    60  0.0000  0.0176  0.2010  0.0775  0.4099  0.2490  0.0000  0.0000  0.0000  0.0000  0.0000  0.0045  0.0044  0.0067  0.0078  0.0023  0.0027  0.0048  0.0044  0.0041  0.0009
     1    61  0.0000  0.0119  0.1723  0.1163  0.3234  0.2719  0.0000  0.0000  0.0000  0.0000  0.0000  0.0035  0.0067  0.0078  0.0057  0.0028  0.0029  0.0030  0.0029  0.0041  0.0014
     1    62  0.0000  0.0482  0.2732  0.0793  0.0964  0.2378  0.0000  0.0000  0.0000  0.0000  0.0000  0.0030  0.0022  0.0039  0.0109  0.0015  0.0018  0.0026  0.0017  0.0040  0.0009
     1    63  0.0000  0.0412  0.2059  0.1206  0.0732  0.3006  0.0000  0.0000  0.0000  0.0000  0.0000  0.0040  0.0030  0.0010  0.0087  0.0031  0.0009  0.0081  0.0019  0.0026  0.0004
     1    64  0.0000  0.0362  0.0312  0.0407  0.0228  0.0724  0.0000  0.0000  0.0000  0.0000  0.0000  0.0033  0.0020  0.0031  0.0132  0.0039  0.0013  0.0043  0.0010  0.0054  0.0005
     1    65  0.0000  0.0237  0.0473  0.1267  0.0533  0.2321  0.0000  0.0000  0.0000  0.0000  0.0000  0.0050  0.0049  0.0025  0.0039  0.0034  0.0008  0.0041  0.0006  0.0026  0.0005
     1    66  0.0000  0.0237  0.0717  0.1140  0.0208  0.0747  0.0000  0.0000  0.0000  0.0000  0.0000  0.0055  0.0037  0.0038  0.0044  0.0017  0.0009  0.0047  0.0008  0.0028  0.0005
     1    67  0.0000  0.0739  0.1054  0.0769  0.0142  0.0930  0.0000  0.0000  0.0000  0.0000  0.0000  0.0036  0.0036  0.0012  0.0061  0.0015  0.0015  0.0031  0.0008  0.0039  0.0002
     1    68  0.0000  0.0280  0.0353  0.0992  0.0203  0.1932  0.0000  0.0000  0.0000  0.0000  0.0000  0.0054  0.0012  0.0016  0.0054  0.0016  0.0009  0.0045  0.0008  0.0031  0.0002
     1    69  0.0000  0.0038  0.0717  0.1025  0.0256  0.1524  0.0000  0.0000  0.0000  0.0000  0.0000  0.0068  0.0041  0.0022  0.0059  0.0023  0.0016  0.0043  0.0003  0.0032  0.0003
     1    70  0.0000  0.0272  0.0642  0.0880  0.0735  0.0601  0.0000  0.0000  0.0000  0.0000  0.0000  0.0041  0.0017  0.0014  0.0060  0.0015  0.0007  0.0031  0.0006  0.0017  0.0002
     1    71  0.0000  0.0226  0.1068  0.0761  0.0627  0.1745  0.0000  0.0000  0.0000  0.0000  0.0000  0.0038  0.0043  0.0013  0.0036  0.0022  0.0016  0.0079  0.0003  0.0025  0.0003
     1    72  0.0000  0.0443  0.0342  0.0898  0.0210  0.0432  0.0000  0.0000  0.0000  0.0000  0.0000  0.0065  0.0044  0.0007  0.0081  0.0015  0.0014  0.0019  0.0008  0.0015  0.0002
     1    73  0.0000  0.0079  0.0252  0.0477  0.0012  0.0724  0.0000  0.0000  0.0000  0.0000  0.0000  0.0055  0.0023  0.0012  0.0072  0.0023  0.0012  0.0035  0.0008  0.0016  0.0002
     1    74  0.0000  0.0001  0.0361  0.0457  0.0159  0.0179  0.0000  0.0000  0.0000  0.0000  0.0000  0.0050  0.0010  0.0007  0.0056  0.0015  0.0010  0.0038  0.0007  0.0017  0.0003
     1    75  0.0000  0.0233  0.0906  0.1883  0.2079  0.0997  0.0000  0.0000  0.0000  0.0000  0.0000  0.0033  0.0056  0.0021  0.0042  0.0032  0.0003  0.0021  0.0010  0.0020  0.0003
     1    76  0.0000  0.0348  0.0793  0.1451  0.0427  0.1415  0.0000  0.0000  0.0000  0.0000  0.0000  0.0012  0.0077  0.0017  0.0080  0.0023  0.0010  0.0019  0.0015  0.0023  0.0002
     1    77  0.0000  0.0224  0.0723  0.0714  0.0243  0.0710  0.0000  0.0000  0.0000  0.0000  0.0000  0.0045  0.0045  0.0045  0.0038  0.0021  0.0025  0.0025  0.0005  0.0016  0.0003
     1    78  0.0000  0.0358  0.0929  0.0846  0.0449  0.0977  0.0000  0.0000  0.0000  0.0000  0.0000  0.0043  0.0045  0.0021  0.0037  0.0011  0.0011  0.0017  0.0010  0.0019  0.0001
     1    79  0.0000  0.0213  0.1144  0.1732  0.0692  0.0698  0.0000  0.0000  0.0000  0.0000  0.0000  0.0053  0.0018  0.0033  0.0085  0.0032  0.0009  0.0029  0.0004  0.0014  0.0001
     1    80  0.0000  0.0082  0.1353  0.1065  0.0360  0.0864  0.0000  0.0000  0.0000  0.0000  0.0000  0.0042  0.0064  0.0023  0.0046  0.0021  0.0009  0.0029  0.0006  0.0013  0.0002
     1    81  0.0000  0.0257  0.0787  0.0961  0.0186  0.1273  0.0000  0.0000  0.0000  0.0000  0.0000  0.0037  0.0065  0.0017  0.0052  0.0021  0.0001  0.0021  0.0002  0.0012  0.0001
     1    82  0.0000  0.0228  0.0892  0.0871  0.0191  0.1272  0.0000  0.0000  0.0000  0.0000  0.0000  0.0028  0.0022  0.0007  0.0038  0.0021  0.0009  0.0026  0.0007  0.0010  0.0002
     1    83  0.0000  0.0638  0.1286  0.0263  0.0099  0.1255  0.0000  0.0000  0.0000  0.0000  0.0000  0.0020  0.0027  0.0023  0.0045  0.0034  0.0004  0.0040  0.0009  0.0010  0.0001
     1    84  0.0000  0.0936  0.0552  0.0058  0.0280  0.0861  0.0000  0.0000  0.0000  0.0000  0.0000  0.0030  0.0015  0.0019  0.0038  0.0010  0.0013  0.0034  0.0006  0.0009  0.0001
     1    85  0.0000  0.0590  0.0792  0.0113  0.0809  0.0662  0.0000  0.0000  0.0000  0.0000  0.0000  0.0031  0.0018  0.0017  0.0016  0.0012  0.0020  0.0030  0.0002  0.0003  0.0002
     1    86  0.0000  0.0143  0.1114  0.0565  0.1156  0.0669  0.0000  0.0000  0.0000  0.0000  0.0000  0.0013  0.0017  0.0007  0.0025  0.0008  0.0014  0.0019  0.0000  0.0010  0.0002
     1    87  0.0000  0.0144  0.0564  0.0092  0.0361  0.1244  0.0000  0.0000  0.0000  0.0000  0.0000  0.0019  0.0018  0.0005  0.0012  0.0007  0.0007  0.0025  0.0002  0.0003  0.0002
     1    88  0.0000  0.0141  0.0598  0.0725  0.0503  0.0771  0.0000  0.0000  0.0000  0.0000  0.0000  0.0055  0.0014  0.0009  0.0025  0.0011  0.0009  0.0011  0.0002  0.0007  0.0002
     1    89  0.0000  0.0491  0.0379  0.0103  0.0621  0.0554  0.0000  0.0000  0.0000  0.0000  0.0000  0.0050  0.0013  0.0018  0.0032  0.0011  0.0009  0.0010  0.0003  0.0006  0.0001
     1    90  0.0000  0.0434  0.0901  0.0378  0.0192  0.0781  0.0000  0.0000  0.0000  0.0000  0.0000  0.0017  0.0009  0.0020  0.0024  0.0015  0.0005  0.0012  0.0004  0.0008  0.0001
     1    91  0.0000  0.0350  0.1325  0.0736  0.0197  0.0979  0.0000  0.0000  0.0000  0.0000  0.0000  0.0040  0.0006  0.0007  0.0036  0.0003  0.0008  0.0024  0.0002  0.0006  0.0001
     1    92  0.0000  0.0902  0.1311  0.0149  0.0321  0.0804  0.0000  0.0000  0.0000  0.0000  0.0000  0.0049  0.0004  0.0003  0.0079  0.0011  0.0011  0.0027  0.0006  0.0005  0.0002
     1    93  0.0000  0.0256  0.1016  0.0168  0.0215  0.0659  0.0000  0.0000  0.0000  0.0000  0.0000  0.0029  0.0023  0.0027  0.0050  0.0009  0.0011  0.0025  0.0003  0.0005  0.0001
     1    94  0.0000  0.0879  0.0402  0.0436  0.0676  0.1390  0.0000  0.0000  0.0000  0.0000  0.0000  0.0035  0.0033  0.0013  0.0041  0.0008  0.0010  0.0031  0.0002  0.0008  0.0002
     1    95  0.0000  0.0161  0.0585  0.1358  0.0307  0.0625  0.0000  0.0000  0.0000  0.0000  0.0000  0.0066  0.0004  0.0006  0.0020  0.0010  0.0013  0.0029  0.0003  0.0005  0.0002
     1    96  0.0000  0.0143  0.0758  0.0471  0.0476  0.0661  0.0000  0.0000  0.0000  0.0000  0.0000  0.0016  0.0016  0.0009  0.0039  0.0013  0.0009  0.0024  0.0005  0.0002  0.0002
     1    97  0.0000  0.0697  0.0972  0.0189  0.0248  0.0842  0.0000  0.0000  0.0000  0.0000  0.0000  0.0062  0.0024  0.0029  0.0037  0.0018  0.0006  0.0023  0.0002  0.0012  0.0004
     1    98  0.0000  0.0228  0.1857  0.0332  0.0316  0.1054  0.0000  0.0000  0.0000  0.0000  0.0000  0.0031  0.0012  0.0050  0.0053  0.0010  0.0004  0.0027  0.0002  0.0010  0.0001
     1    99  0.0000  0.0418  0.3335  0.0657  0.0294  0.1052  0.0000  0.0000  0.0000  0.0000  0.0000  0.0028  0.0007  0.0012  0.0061  0.0017  0.0011  0.0031  0.0002  0.0011  0.0002
     1   100  0.0000  0.0453  0.1270  0.0378  0.0039  0.0729  0.0000  0.0000  0.0000  0.0000  0.0000  0.0025  0.0012  0.0017  0.0054  0.0009  0.0006  0.0026  0.0002  0.0003  0.0003
     2     0  0.0150  0.0611  0.2105  0.3096  0.7281  0.9064  0.0526  0.2089  0.3085  0.7159  0.9162  0.2052  0.3107  0.7191  0.9193  0.3070  0.7124  0.9126  0.6895  0.8678  0.5156
     2     1  0.2916  0.5559  0.9488  0.9744  1.0000  1.0000  0.4983  0.7964  0.8202  0.8571  0.8571  0.4858  0.4889  0.5185  0.5185  0.2117  0.2201  0.2201  0.1451  0.1451  0.0385
     2     2  0.2591  0.5673  0.8037  0.9022  0.9747  1.0000  0.5718  0.7538  0.7800  0.8966  0.9286  0.4470  0.4480  0.4969  0.5185  0.1607  0.1830  0.1914  0.1214  0.1296  0.0361
     2     3  0.2619  0.4768  0.7991  0.9403  0.9306  0.9403  0.4444  0.7580  0.8411  0.8827  0.8899  0.3318  0.3688  0.3904  0.3935  0.1719  0.1770  0.1738  0.1304  0.1289  0.0345
     2     4  0.2800  0.4391  0.7426  0.8422  0.8048  0.9318  0.3492  0.7104  0.8446  0.8384  0.8887  0.2714  0.3324  0.3106  0.3449  0.1619  0.1499  0.1711  0.1134  0.1304  0.0308
     2     5  0.2513  0.3695  0.7010  0.7194  0.8021  0.9299  0.4139  0.5758  0.6529  0.6626  0.8364  0.2653  0.3239  0.3164  0.3880  0.1228  0.1233  0.1493  0.0917  0.1070  0.0283
     2     6  0.2727  0.4197  0.6349  0.7167  0.7666  0.9557  0.3040  0.5963  0.6218  0.7740  0.7964  0.2576  0.2989  0.2927  0.3387  0.1241  0.1324  0.1471  0.0977  0.1060  0.0300
     2     7  0.2244  0.3240  0.7193  0.5934  0.7871  0.7581  0.2792  0.4734  0.5126  0.5743  0.5867  0.2011  0.2077  0.2112  0.1924  0.0882  0.0963  0.1071  0.0653  0.0638  0.0199
     2     8  0.2539  0.2428  0.5984  0.8436  0.6562  0.8051  0.2920  0.5697  0.6738  0.7090  0.6639  0.2086  0.2555  0.2333  0.2476  0.1154  0.1013  0.1158  0.0880  0.0989  0.0240
     2     9  0.2170  0.2978  0.4172  0.6568  0.8014  0.7279  0.1994  0.2960  0.4333  0.4038  0.4425  0.1381  0.1839  0.1945  0.1897  0.0746  0.0778  0.0729  0.0660  0.0676  0.0190
     2    10  0.1949  0.4049  0.4480  0.6717  0.5841  0.6672  0.1726  0.2480  0.3756  0.3651  0.5069  0.1375  0.1988  0.1775  0.2146  0.0612  0.0571  0.0658  0.0572  0.0650  0.0155
     2    11  0.1075  0.2768  0.2944  0.6191  0.4968  0.5898  0.1134  0.2327  0.3207  0.2706  0.2786  0.0798  0.1479  0.1137  0.1823  0.0493  0.0451  0.0548  0.0486  0.0670  0.0131
     2    12  0.1219  0.2234  0.2800  0.5691  0.5615  0.6552  0.1403  0.2074  0.3791  0.3434  0.4173  0.0713  0.1658  0.1402  0.1638  0.0517  0.0451  0.0558  0.0519  0.0628  0.0147
     2    13  0.0950  0.2358  0.2768  0.5937  0.3854  0.6212  0.0887  0.1566  0.2902  0.2103  0.3321  0.0428  0.1349  0.0908  0.1428  0.0340  0.0296  0.0386  0.0423  0.0574  0.0118
     2    14  0.1910  0.2095  0.2841  0.6091  0.4165  0.5697  0.1107  0.1014  0.2448  0.3045  0.2965  0.0381  0.0882  0.0767  0.1188  0.0308  0.0249  0.0398  0.0345  0.0466  0.0112
     2    15  0.0798  0.1946  0.2360  0.5015  0.6157  0.7134  0.0643  0.0940  0.2992  0.3021  0.2953  0.0443  0.0814  0.0929  0.1144  0.0320  0.0256  0.0348  0.0416  0.0441  0.0131
     2    16  0.1436  0.2135  0.2418  0.5184  0.6382  0.5337  0.0764  0.0703  0.2575  0.3858  0.3133  0.0176  0.0605  0.0755  0.0603  0.0288  0.0307  0.0236  0.0425  0.0390  0.0107
     2    17  0.1873  0.1354  0.1956  0.5234  0.4880  0.4426  0.0837  0.1234  0.3154  0.3318  0.2338  0.0373  0.0609  0.0716  0.0497  0.0244  0.0265  0.0259  0.0362  0.0338  0.0074
     2    18  0.1337  0.2524  0.2209  0.5370  0.4141  0.2600  0.1409  0.1001  0.2904  0.3103  0.2235  0.0329  0.0834  0.0913  0.0521  0.0334  0.0205  0.0220  0.0433  0.0318  0.0069
     2    19  0.1141  0.2318  0.1353  0.4575  0.5439  0.2804  0.0951  0.1371  0.2277  0.2965  0.1667  0.0365  0.0877  0.0807  0.0704  0.0223  0.0239  0.0188  0.0307  0.0196  0.0053
     2    20  0.1003  0.2726  0.1680  0.4581  0.4875  0.3911  0.1435  0.1154  0.1979  0.3405  0.1653  0.0393  0.0886  0.1133  0.0577  0.0198  0.0200  0.0179  0.0327  0.0168  0.0062
     2    21  0.1614  0.3220  0.1672  0.4682  0.4544  0.2828  0.1242  0.0789  0.2804  0.2088  0.1541  0.0365  0.1171  0.0937  0.0823  0.0208  0.0184  0.0137  0.0339  0.0249  0.0063
     2    22  0.1742  0.2334  0.0974  0.6197  0.4591  0.2353  0.0624  0.0453  0.1513  0.1308  0.1083  0.0355  0.1269  0.0816  0.0672  0.0144  0.0087  0.0136  0.0330  0.0194  0.0039
     2    23  0.1753  0.1183  0.1438  0.4061  0.3293  0.3137  0.0534  0.0424  0.1771  0.1620  0.1626  0.0198  0.0753  0.0500  0.0440  0.0163  0.0132  0.0171  0.0241  0.0191  0.0049
     2    24  0.1820  0.1767  0.1534  0.4619  0.2805  0.3647  0.0872  0.0666  0.1957  0.1505  0.1878  0.0297  0.0791  0.0525  0.0620  0.0152  0.0099  0.0152  0.0234  0.0200  0.0041
     2    25  0.2000  0.2598  0.0803  0.5228  0.2587  0.4337  0.1057  0.0183  0.2115  0.1575  0.0848  0.0169  0.0712  0.0744  0.0577  0.0092  0.0103  0.0074  0.0205  0.0182  0.0038
     2    26  0.1754  0.2703  0.0800  0.3757  0.2554  0.3592  0.0976  0.0152  0.1071  0.1175  0.0523  0.0111  0.0623  0.0611  0.0588  0.0097  0.0133  0.0124  0.0161  0.0182  0.0050
     2    27  0.1185  0.1650  0.2462  0.2976  0.2040  0.2724  0.0257  0.0161  0.0505  0.0650  0.0719  0.0183  0.0526  0.0392  0.0422  0.0078  0.0065  0.0118  0.0119  0.0162  0.0046
     2    28  0.0537  0.0982  0.0526  0.1418  0.2094  0.5489  0.0328  0.0299  0.0499  0.0477  0.0383  0.0109  0.0481  0.0432  0.0389  0.0079  0.0042  0.0097  0.0135  0.0175  0.0047
     2    29  0.0486  0.2755  0.0845  0.2476  0.3404  0.1810  0.0333  0.0208  0.0420  0.0332  0.0369  0.0254  0.0516  0.0263  0.0432  0.0065  0.0073  0.0080  0.0099  0.0135  0.0027
     2    30  0.0097  0.2022  0.0713  0.2893  0.2538  0.3537  0.0139  0.0144  0.0337  0.0344  0.0397  0.0108  0.0313  0.0244  0.0467  0.0056  0.0075  0.0119  0.0123  0.0175  0.0038
     2    31  0.0658  0.0443  0.0565  0.6123  0.3880  0.3820  0.0081  0.0137  0.0695  0.0550  0.0356  0.0087  0.0161  0.0217  0.0199  0.0050  0.0085  0.0068  0.0140  0.0152  0.0031
     2    32  0.0566  0.1153  0.1500  0.2246  0.2655  0.4949  0.0184  0.0039  0.0250  0.0311  0.0712  0.0123  0.0193  0.0333  0.0451  0.0060  0.0060  0.0132  0.0101  0.0174  0.0030
     2    33  0.0735  0.0304  0.1969  0.2082  0.2503  0.4004  0.0091  0.0154  0.0355  0.0583  0.0436  0.0085  0.0103  0.0142  0.0419  0.0038  0.0091  0.0090  0.0072  0.0117  0.0035
     2    34  0.0449  0.0675  0.1300  0.1756  0.2307  0.4377  0.0149  0.0075  0.0269  0.0304  0.0591  0.0126  0.0082  0.0360  0.0218  0.0046  0.0059  0.0117  0.0055  0.0105  0.0034
     2    35  0.0987  0.0196  0.1137  0.2287  0.2317  0.4796  0.0052  0.0070  0.0261  0.0394  0.0695  0.0100  0.0123  0.0198  0.0182  0.0068  0.0045  0.0087  0.0065  0.0076  0.0023
     2    36  0.1179  0.0432  0.1058  0.2575  0.1304  0.4518  0.0087  0.0156  0.0127  0.0524  0.0639  0.0112  0.0128  0.0165  0.0181  0.0039  0.0040  0.0075  0.0038  0.0087  0.0024
     2    37  0.0505  0.0740  0.0840  0.1400  0.2708  0.3253  0.0111  0.0115  0.0165  0.0281  0.0391  0.0046  0.0140  0.0138  0.0157  0.0035  0.0048  0.0082  0.0031  0.0043  0.0022
     2    38  0.0655  0.1190  0.0622  0.1551  0.3069  0.3459  0.0136  0.0088  0.0157  0.0395  0.0495  0.0036  0.0062  0.0154  0.0169  0.0030  0.0051  0.0065  0.0058  0.0040  0.0022
     2    39  0.0304  0.0224  0.1236  0.1948  0.2598  0.2822  0.0041  0.0100  0.0298  0.0227  0.0386  0.0194  0.0017  0.0088  0.0074  0.0031  0.0045  0.0063  0.0043  0.0081  0.0025
     2    40  0.0249  0.0026  0.0818  0.1885  0.1465  0.2496  0.0050  0.0109  0.0143  0.0277  0.0441  0.0041  0.0010  0.0035  0.0041  0.0043  0.0079  0.0071  0.0051  0.0052  0.0034
     2    41  0.0650  0.0458  0.0972  0.2434  0.3225  0.3288  0.0094  0.0081  0.0265  0.0332  0.0399  0.0055  0.0021  0.0072  0.0087  0.0025  0.0056  0.0080  0.0070  0.0071  0.0027
     2    42  0.0375  0.0861  0.1547  0.1510  0.3960  0.3343  0.0053  0.0154  0.0081  0.0434  0.0590  0.0027  0.0025  0.0219  0.0066  0.0021  0.0065  0.0088  0.0024  0.0029  0.0037
     2    43  0.0277  0.0093  0.0822  0.0700  0.4126  0.3019  0.0107  0.0093  0.0089  0.0370  0.0310  0.0017  0.0045  0.0030  0.0036  0.0043  0.0048  0.0090  0.0030  0.0035  0.0037
     2    44  0.0290  0.0164  0.0900  0.0777  0.2741  0.4149  0.0011  0.0189  0.0126  0.0518  0.0726  0.0007  0.0019  0.0059  0.0042  0.0012  0.0037  0.0080  0.0055  0.0038  0.0028
     2    45  0.0510  0.0271  0.1002  0.0274  0.2152  0.3364  0.0022  0.0062  0.0070  0.0298  0.0219  0.0072  0.0047  0.0054  0.0125  0.0009  0.0052  0.0106  0.0025  0.0020  0.0026
     2    46  0.0754  0.0008  0.0701  0.1350  0.2556  0.5376  0.0025  0.0201  0.0035  0.0321  0.0489  0.0012  0.0003  0.0050  0.0069  0.0006  0.0046  0.0076  0.0012  0.0027  0.0032
     2    47  0.0648  0.0271  0.1086  0.0261  0.3064  0.4261  0.0005  0.0075  0.0033  0.0218  0.0435  0.0032  0.0008  0.0068  0.0030  0.0014  0.0051  0.0083  0.0018  0.0023  0.0031
     2    48  0.0432  0.0288  0.1465  0.0937  0.4769  0.3663  0.0030  0.0166  0.0040  0.0276  0.0343  0.0053  0.0001  0.0051  0.0017  0.0005  0.0058  0.0057  0.0016  0.0024  0.0031
     2    49  0.0368  0.0066  0.0733  0.0210  0.2089  0.2052  0.0002  0.0106  0.0061  0.0242  0.0346  0.0021  0.0007  0.0041  0.0021  0.0016  0.0052  0.0053  0.0017  0.0009  0.0025
     2    50  0.0337  0.0288  0.0494  0.0045  0.2665  0.2452  0.0013  0.0160  0.0204  0.0306  0.0307  0.0031  0.0012  0.0020  0.0022  0.0015  0.0058  0.0047  0.0020  0.0018  0.0022
     2    51  0.0241  0.0177  0.1295  0.0167  0.3770  0.3555  0.0012  0.0124  0.0059  0.0484  0.0406  0.0005  0.0015  0.0022  0.0012  0.0010  0.0061  0.0050  0.0018  0.0011  0.0019
     2    52  0.0288  0.0166  0.0994  0.0461  0.3391  0.2912  0.0041  0.0049  0.0089  0.0328  0.0202  0.0007  0.0011  0.0017  0.0043  0.0006  0.0037  0.0038  0.0023  0.0011  0.0028
     2    53  0.0391  0.0153  0.0926  0.0484  0.2969  0.3808  0.0004  0.0037  0.0065  0.0500  0.0175  0.0020  0.0007  0.0020  0.0059  0.0010  0.0060  0.0056  0.0018  0.0011  0.0019
     2    54  0.0224  0.0000  0.1864  0.0220  0.2061  0.1912  0.0000  0.0055  0.0060  0.0349  0.0907  0.0000  0.0000  0.0000  0.0000  0.0018  0.0056  0.0064  0.0019  0.0010  0.0026
     2    55  0.0040  0.0000  0.0814  0.0188  0.1823  0.1819  0.0000  0.0270  0.0048  0.0395  0.0271  0.0000  0.0000  0.0000  0.0000  0.0012  0.0053  0.0078  0.0021  0.0016  0.0033
     2    56  0.0741  0.0000  0.1349  0.0338  0.2030  0.1754  0.0000  0.0140  0.0049  0.0376  0.0366  0.0000  0.0000  0.0000  0.0000  0.0006  0.0058  0.0046  0.0013  0.0011  0.0022
     2    57  0.1405  0.0000  0.0503  0.0228  0.1821  0.0883  0.0000  0.0183  0.0059  0.0504  0.0184  0.0000  0.0000  0.0000  0.0000  0.0008  0.0043  0.0027  0.0013  0.0009  0.0020
     2    58  0.0340  0.0000  0.0844  0.0209  0.2268  0.1141  0.0000  0.0170  0.0030  0.0125  0.0183  0.0000  0.0000  0.0000  0.0000  0.0010  0.0062  0.0037  0.0017  0.0013  0.0026
     2    59  0.0188  0.0000  0.1165  0.0111  0.1177  0.1051  0.0000  0.0128  0.0080  0.0194  0.0203  0.0000  0.0000  0.0000  0.0000  0.0010  0.0060  0.0038  0.0020  0.0008  0.0015
     2    60  0.0137  0.0000  0.0890  0.0286  0.2273  0.2323  0.0000  0.0042  0.0009  0.0126  0.0095  0.0000  0.0000  0.0000  0.0000  0.0005  0.0055  0.0039  0.0015  0.0005  0.0012
     2    61  0.0389  0.0000  0.0801  0.0780  0.3253  0.0796  0.0000  0.0241  0.0083  0.0234  0.0299  0.0000  0.0000  0.0000  0.0000  0.0012  0.0069  0.0044  0.0009  0.0014  0.0009
     2    62  0.0912  0.0000  0.1543  0.0384  0.2252  0.1514  0.0000  0.0270  0.0030  0.0219  0.0199  0.0000  0.0000  0.0000  0.0000  0.0016  0.0053  0.0042  0.0014  0.0011  0.0010
     2    63  0.0233  0.0000  0.0764  0.0341  0.2532  0.1538  0.0000  0.0053  0.0007  0.0145  0.0051  0.0000  0.0000  0.0000  0.0000  0.0010  0.0033  0.0041  0.0008  0.0007  0.0011
     2    64  0.0162  0.0000  0.1033  0.0110  0.1019  0.1226  0.0000  0.0064  0.0057  0.0293  0.0119  0.0000  0.0000  0.0000  0.0000  0.0015  0.0022  0.0026  0.0015  0.0009  0.0007
     2    65  0.0346  0.0000  0.0442  0.0325  0.1089  0.1826  0.0000  0.0105  0.0081  0.0164  0.0156  0.0000  0.0000  0.0000  0.0000  0.0009  0.0037  0.0029  0.0022  0.0010  0.0005
     2    66  0.0061  0.0000  0.1824  0.0396  0.1466  0.1057  0.0000  0.0116  0.0018  0.0116  0.0074  0.0000  0.0000  0.0000  0.0000  0.0011  0.0035  0.0032  0.0017  0.0005  0.0006
     2    67  0.0112  0.0000  0.0758  0.0607  0.1385  0.0908  0.0000  0.0192  0.0029  0.0453  0.0057  0.0000  0.0000  0.0000  0.0000  0.0009  0.0052  0.0024  0.0018  0.0005  0.0007
     2    68  0.0534  0.0000  0.0520  0.0358  0.0852  0.0969  0.0000  0.0041  0.0028  0.0068  0.0110  0.0000  0.0000  0.0000  0.0000  0.0014  0.0023  0.0018  0.0005  0.0008  0.0003
     2    69  0.0408  0.0000  0.1765  0.1064  0.0990  0.1749  0.0000  0.0120  0.0045  0.0325  0.0061  0.0000  0.0000  0.0000  0.0000  0.0014  0.0031  0.0018  0.0007  0.0008  0.0005
     2    70  0.0444  0.0000  0.1193  0.0543  0.1178  0.1403  0.0000  0.0036  0.0021  0.0157  0.0033  0.0000  0.0000  0.0000  0.0000  0.0014  0.0037  0.0029  0.0008  0.0018  0.0006
     2    71  0.0497  0.0000  0.0939  0.0414  0.1741  0.1382  0.0000  0.0145  0.0032  0.0858  0.0121  0.0000  0.0000  0.0000  0.0000  0.0008  0.0039  0.0035  0.0012  0.0008  0.0008
     2    72  0.0046  0.0000  0.1350  0.0504  0.1383  0.1374  0.0000  0.0062  0.0003  0.0056  0.0037  0.0000  0.0000  0.0000  0.0000  0.0014  0.0025  0.0031  0.0011  0.0006  0.0006
     2    73  0.0011  0.0000  0.0471  0.0201  0.2375  0.1439  0.0000  0.0118  0.0025  0.0095  0.0054  0.0000  0.0000  0.0000  0.0000  0.0007  0.0024  0.0022  0.0005  0.0004  0.0004
     2    74  0.0187  0.0000  0.0695  0.0320  0.1693  0.0651  0.0000  0.0075  0.0021  0.0110  0.0194  0.0000  0.0000  0.0000  0.0000  0.0003  0.0028  0.0023  0.0010  0.0009  0.0009
     2    75  0.0187  0.0000  0.0681  0.0510  0.2002  0.1278  0.0000  0.0080  0.0032  0.0080  0.0051  0.0000  0.0000  0.0000  0.0000  0.0012  0.0029  0.0030  0.0009  0.0007  0.0009
     2    76  0.0049  0.0000  0.1296  0.0140  0.1501  0.0690  0.0000  0.0166  0.0002  0.0160  0.0048  0.0000  0.0000  0.0000  0.0000  0.0014  0.0026  0.0029  0.0005  0.0006  0.0003
     2    77  0.0162  0.0000  0.1230  0.0465  0.0432  0.0412  0.0000  0.0082  0.0054  0.0101  0.0118  0.0000  0.0000  0.0000  0.0000  0.0012  0.0013  0.0027  0.0005  0.0007  0.0004
     2    78  0.0018  0.0000  0.2659  0.0218  0.0712  0.1284  0.0000  0.0037  0.0069  0.0147  0.0045  0.0000  0.0000  0.0000  0.0000  0.0005  0.0015  0.0020  0.0005  0.0009  0.0004
     2    79  0.0219  0.0000  0.0495  0.0730  0.1483  0.1171  0.0000  0.0046  0.0031  0.0062  0.0019  0.0000  0.0000  0.0000  0.0000  0.0005  0.0009  0.0017  0.0007  0.0005  0.0002
     2    80  0.0346  0.0000  0.0761  0.0441  0.0695  0.1358  0.0000  0.0047  0.0084  0.0037  0.0085  0.0000  0.0000  0.0000  0.0000  0.0003  0.0024  0.0019  0.0003  0.0007  0.0004
     2    81  0.0216  0.0000  0.0102  0.0345  0.1697  0.1167  0.0000  0.0032  0.0230  0.0269  0.0194  0.0000  0.0000  0.0000  0.0000  0.0005  0.0009  0.0015  0.0004  0.0007  0.0003
     2    82  0.0179  0.0000  0.0416  0.0320  0.1015  0.1681  0.0000  0.0126  0.0104  0.0118  0.0117  0.0000  0.0000  0.0000  0.0000  0.0001  0.0004  0.0013  0.0004  0.0006  0.0005
     2    83  0.0179  0.0000  0.0572  0.0227  0.2215  0.0423  0.0000  0.0046  0.0019  0.0109  0.0032  0.0000  0.0000  0.0000  0.0000  0.0005  0.0009  0.0012  0.0008  0.0006  0.0003
     2    84  0.0135  0.0000  0.0794  0.0339  0.0649  0.0423  0.0000  0.0023  0.0035  0.0020  0.0053  0.0000  0.0000  0.0000  0.0000  0.0006  0.0012  0.0011  0.0008  0.0009  0.0001
     2    85  0.0055  0.0000  0.0893  0.0400  0.1231  0.0940  0.0000  0.0006  0.0030  0.0076  0.0054  0.0000  0.0000  0.0000  0.0000  0.0003  0.0012  0.0007  0.0010  0.0003  0.0004
     2    86  0.0121  0.0000  0.0220  0.0420  0.0500  0.1037  0.0000  0.0039  0.0108  0.0080  0.0133  0.0000  0.0000  0.0000  0.0000  0.0002  0.0008  0.0008  0.0004  0.0006  0.0004
     2    87  0.0090  0.0000  0.0517  0.0796  0.0513  0.0833  0.0000  0.0113  0.0188  0.0398  0.0138  0.0000  0.0000  0.0000  0.0000  0.0001  0.0008  0.0013  0.0009  0.0008  0.0002
     2    88  0.0301  0.0000  0.0498  0.0165  0.1304  0.0737  0.0000  0.0005  0.0060  0.0057  0.0050  0.0000  0.0000  0.0000  0.0000  0.0002  0.0011  0.0007  0.0009  0.0006  0.0003
     2    89  0.0049  0.0000  0.0594  0.0383  0.0824  0.0850  0.0000  0.0007  0.0009  0.0048  0.0033  0.0000  0.0000  0.0000  0.0000  0.0001  0.0010  0.0005  0.0005  0.0009  0.0005
     2    90  0.0000  0.0000  0.0318  0.0005  0.0229  0.0314  0.0000  0.0011  0.0030  0.0049  0.0125  0.0000  0.0000  0.0000  0.0000  0.0005  0.0015  0.0012  0.0002  0.0010  0.0003
     2    91  0.0148  0.0000  0.0206  0.0638  0.0440  0.0460  0.0000  0.0011  0.0049  0.0268  0.0031  0.0000  0.0000  0.0000  0.0000  0.0009  0.0010  0.0004  0.0007  0.0005  0.0003
     2    92  0.0123  0.0000  0.0474  0.0078  0.0951  0.0399  0.0000  0.0034  0.0006  0.0128  0.0049  0.0000  0.0000  0.0000  0.0000  0.0001  0.0009  0.0004  0.0004  0.0005  0.0003
     2    93  0.0068  0.0000  0.0012  0.0445  0.0590  0.0542  0.0000  0.0020  0.0020  0.0041  0.0052  0.0000  0.0000  0.0000  0.0000  0.0001  0.0010  0.0009  0.0005  0.0005  0.0003
     2    94  0.0000  0.0000  0.0183  0.0485  0.0875  0.0470  0.0000  0.0000  0.0000  0.0000  0.0000  0.0000  0.0000  0.0000  0.0000  0.0004  0.0008  0.0011  0.0007  0.0006  0.0003
     2    95  0.0000  0.0000  0.0120  0.0049  0.0394  0.1426  0.0000  0.0000  0.0000  0.0000  0.0000  0.0000  0.0000  0.0000  0.0000  0.0007  0.0009  0.0008  0.0005  0.0006  0.0003
     2    96  0.0000  0.0000  0.0449  0.1394  0.0347  0.0372  0.0000  0.0000  0.0000  0.0000  0.0000  0.0000  0.0000  0.0000  0.0000  0.0006  0.0009  0.0010  0.0006  0.0004  0.0003
     2    97  0.0000  0.0000  0.1413  0.0260  0.1998  0.1015  0.0000  0.0000  0.0000  0.0000  0.0000  0.0000  0.0000  0.0000  0.0000  0.0003  0.0016  0.0004  0.0011  0.0004  0.0004
     2    98  0.0000  0.0000  0.0075  0.0093  0.0934  0.1306  0.0000  0.0000  0.0000  0.0000  0.0000  0.0000  0.0000  0.0000  0.0000  0.0003  0.0006  0.0006  0.0009  0.0007  0.0004
     2    99  0.0000  0.0000  0.0462  0.1068  0.1270  0.0881  0.0000  0.0000  0.0000  0.0000  0.0000  0.0000  0.0000  0.0000  0.0000  0.0006  0.0009  0.0010  0.0006  0.0011  0.0003
     2   100  0.0000  0.0000  0.0021  0.0024  0.1011  0.0931  0.0000  0.0000  0.0000  0.0000  0.0000  0.0000  0.0000  0.0000  0.0000  0.0000  0.0009  0.0006  0.0006  0.0005  0.0003
     3     0  0.0150  0.0611  0.2105  0.3096  0.7281  0.9064  0.0526  0.2089  0.3085  0.7159  0.9162  0.2052  0.3107  0.7191  0.9193  0.3070  0.7124  0.9126  0.6895  0.8678  0.5156
     3     1  0.2150  0.5888  0.8899  0.9451  0.9119  1.0000  0.6216  0.9167  0.9669  0.9157  0.9732  0.5170  0.5710  0.5617  0.5849  0.1962  0.1962  0.2010  0.1358  0.1420  0.0353
     3     2  0.4948  0.6336  0.8256  0.9488  1.0000  0.9744  0.4508  0.7057  0.8488  0.9286  0.9286  0.4113  0.5039  0.5046  0.5046  0.1782  0.1866  0.1866  0.1389  0.1389  0.0369
     3     3  0.2503  0.5215  0.7981  0.9002  0.9741  0.9521  0.4593  0.7364  0.7686  0.8958  0.9077  0.3724  0.4110  0.4411  0.4630  0.1475  0.1651  0.1798  0.1157  0.1204  0.0345
     3     4  0.2234  0.6290  0.6592  0.9058  0.9058  0.9286  0.4112  0.6529  0.7600  0.7866  0.8095  0.3214  0.3673  0.4051  0.4074  0.1523  0.1621  0.1595  0.1242  0.1242  0.0338
     3     5  0.2666  0.4315  0.6196  0.7933  0.7995  0.8955  0.3926  0.6605  0.7321  0.6961  0.7143  0.2326  0.3057  0.3077  0.3052  0.1247  0.1182  0.1314  0.1003  0.1065  0.0258
     3     6  0.2473  0.2782  0.5987  0.8081  0.7803  0.6364  0.3369  0.6131  0.7897  0.6905  0.7385  0.1867  0.2973  0.2726  0.2642  0.1100  0.1109  0.1021  0.1017  0.0998  0.0230
     3     7  0.2813  0.3840  0.6250  0.7882  0.8733  0.8311  0.3721  0.4418  0.6647  0.7058  0.6345  0.1842  0.2660  0.2876  0.2769  0.0928  0.0934  0.0861  0.0903  0.0796  0.0224
     3     8  0.2601  0.3808  0.5289  0.6457  0.7037  0.8483  0.2634  0.4461  0.5277  0.6160  0.5658  0.1536  0.2335  0.2487  0.2233  0.0842  0.0956  0.0810  0.0876  0.0719  0.0208
     3     9  0.2450  0.4390  0.4785  0.6917  0.8185  0.5636  0.2936  0.3837  0.5297  0.5206  0.4168  0.1577  0.2260  0.2660  0.2170  0.0672  0.0796  0.0643  0.0689  0.0580  0.0170
     3    10  0.2084  0.2884  0.4020  0.3745  0.7714  0.3521  0.3580  0.3979  0.5322  0.5843  0.4341  0.1076  0.1727  0.1816  0.1315  0.0470  0.0548  0.0430  0.0554  0.0388  0.0110
     3    11  0.2716  0.3455  0.5034  0.5006  0.4646  0.4898  0.2787  0.2863  0.4595  0.5630  0.4127  0.0881  0.1483  0.1485  0.1168  0.0505  0.0453  0.0365  0.0448  0.0321  0.0109
     3    12  0.3475  0.4001  0.4150  0.5500  0.6486  0.3341  0.2887  0.3297  0.4687  0.4685  0.2844  0.1088  0.1831  0.2017  0.1004  0.0575  0.0496  0.0297  0.0577  0.0330  0.0075
     3    13  0.3169  0.1830  0.4353  0.5747  0.5648  0.5353  0.2055  0.3543  0.5066  0.5518  0.4006  0.0510  0.1262  0.1113  0.0990  0.0477  0.0454  0.0337  0.0504  0.0419  0.0098
     3    14  0.2308  0.1702  0.3366  0.4424  0.7698  0.7077  0.2624  0.3254  0.5267  0.5172  0.3736  0.0705  0.1525  0.1343  0.1207  0.0467  0.0444  0.0377  0.0517  0.0420  0.0097
     3    15  0.1712  0.2545  0.3613  0.3599  0.6858  0.5005  0.1268  0.2017  0.2595  0.3352  0.3091  0.0641  0.1229  0.1279  0.0777  0.0364  0.0451  0.0298  0.0406  0.0371  0.0098
     3    16  0.1772  0.1524  0.7291  0.4082  0.3652  0.4363  0.1039  0.2569  0.3082  0.3387  0.2795  0.0571  0.1087  0.1464  0.1069  0.0387  0.0467  0.0418  0.0463  0.0377  0.0108
     3    17  0.0847  0.1906  0.2061  0.6690  0.8173  0.3922  0.0967  0.1580  0.2792  0.1923  0.2238  0.0359  0.1499  0.1226  0.1271  0.0312  0.0234  0.0243  0.0463  0.0487  0.0104
     3    18  0.2156  0.3708  0.1305  0.7563  0.6345  0.3332  0.1495  0.1122  0.3119  0.2342  0.2123  0.0448  0.1029  0.1373  0.0750  0.0284  0.0296  0.0186  0.0393  0.0270  0.0076
     3    19  0.0821  0.4183  0.1957  0.4964  0.4305  0.2724  0.0679  0.0965  0.3038  0.2381  0.1990  0.0362  0.0816  0.0737  0.0366  0.0321  0.0271  0.0172  0.0407  0.0289  0.0049
     3    20  0.0675  0.2589  0.1913  0.6722  0.4185  0.4077  0.1028  0.0792  0.2415  0.2368  0.1074  0.0414  0.0954  0.0980  0.0416  0.0257  0.0299  0.0122  0.0397  0.0217  0.0053
     3    21  0.0458  0.6361  0.2090  0.3913  0.7899  0.2242  0.0653  0.1027  0.1439  0.2476  0.1142  0.0254  0.1013  0.1105  0.0347  0.0139  0.0261  0.0143  0.0397  0.0207  0.0061
     3    22  0.1182  0.4939  0.1708  0.4475  0.7323  0.2272  0.0683  0.0627  0.1292  0.1967  0.1276  0.0257  0.0554  0.1150  0.0358  0.0118  0.0199  0.0153  0.0306  0.0169  0.0062
     3    23  0.0867  0.5041  0.1238  0.4456  0.4494  0.1675  0.0420  0.0373  0.1279  0.1920  0.0980  0.0176  0.0551  0.0709  0.0403  0.0102  0.0142  0.0096  0.0269  0.0187  0.0042
     3    24  0.0785  0.2008  0.1572  0.3990  0.1756  0.1552  0.0312  0.0513  0.1696  0.1317  0.0882  0.0116  0.0460  0.0601  0.0284  0.0111  0.0118  0.0094  0.0203  0.0159  0.0038
     3    25  0.0522  0.0484  0.0847  0.1742  0.2337  0.1104  0.0325  0.0807  0.1000  0.1432  0.0945  0.0130  0.0442  0.0535  0.0249  0.0148  0.0153  0.0143  0.0215  0.0153  0.0051
     3    26  0.0830  0.2640  0.0702  0.2112  0.7182  0.2866  0.0311  0.0373  0.1039  0.1190  0.1013  0.0122  0.0403  0.0652  0.0206  0.0131  0.0188  0.0136  0.0213  0.0170  0.0055
     3    27  0.0237  0.0527  0.0624  0.3334  0.4087  0.2994  0.0256  0.0553  0.0899  0.1092  0.0945  0.0073  0.0321  0.0523  0.0268  0.0071  0.0131  0.0083  0.0183  0.0179  0.0058
     3    28  0.0543  0.0172  0.0554  0.1365  0.1552  0.2057  0.0171  0.0324  0.0924  0.1088  0.1252  0.0288  0.0125  0.0210  0.0227  0.0097  0.0141  0.0100  0.0206  0.0168  0.0061
     3    29  0.1210  0.0198  0.0773  0.1005  0.7470  0.2801  0.0164  0.0235  0.0467  0.1334  0.1099  0.0035  0.0062  0.0171  0.0150  0.0086  0.0135  0.0097  0.0122  0.0136  0.0053
     3    30  0.1388  0.0195  0.0376  0.2383  0.3793  0.2029  0.0067  0.0431  0.0853  0.1967  0.1272  0.0070  0.0109  0.0126  0.0094  0.0048  0.0206  0.0093  0.0158  0.0100  0.0051
     3    31  0.0705  0.0026  0.0383  0.0726  0.1574  0.1086  0.0050  0.0231  0.0716  0.1187  0.0759  0.0082  0.0083  0.0138  0.0133  0.0059  0.0089  0.0086  0.0168  0.0119  0.0045
     3    32  0.3038  0.0215  0.0192  0.2603  0.2494  0.3748  0.0098  0.0270  0.0859  0.1472  0.1368  0.0038  0.0101  0.0184  0.0106  0.0061  0.0082  0.0066  0.0160  0.0134  0.0051
     3    33  0.0328  0.0404  0.0824  0.1364  0.0690  0.1408  0.0071  0.0334  0.0812  0.1151  0.1296  0.0038  0.0082  0.0091  0.0120  0.0062  0.0065  0.0073  0.0128  0.0138  0.0034
     3    34  0.0383  0.0060  0.0843  0.1645  0.2123  0.1612  0.0130  0.0194  0.0705  0.0821  0.0810  0.0024  0.0051  0.0070  0.0074  0.0040  0.0085  0.0069  0.0141  0.0106  0.0035
     3    35  0.0585  0.0097  0.0516  0.0631  0.1127  0.1032  0.0112  0.0200  0.0665  0.1082  0.0962  0.0029  0.0179  0.0166  0.0129  0.0063  0.0065  0.0087  0.0133  0.0155  0.0040
     3    36  0.1018  0.0017  0.0100  0.0781  0.0903  0.1346  0.0249  0.0219  0.0925  0.0797  0.1225  0.0018  0.0070  0.0096  0.0169  0.0032  0.0081  0.0045  0.0118  0.0124  0.0031
     3    37  0.2119  0.0495  0.0214  0.1159  0.2088  0.2609  0.0132  0.0115  0.0624  0.0824  0.1210  0.0017  0.0057  0.0132  0.0271  0.0047  0.0037  0.0038  0.0071  0.0078  0.0029
     3    38  0.0194  0.0181  0.0762  0.1872  0.2098  0.3532  0.0197  0.0198  0.0450  0.0683  0.0672  0.0014  0.0238  0.0061  0.0193  0.0032  0.0062  0.0027  0.0115  0.0143  0.0040
     3    39  0.0210  0.0179  0.0245  0.2654  0.1669  0.1347  0.0060  0.0069  0.0752  0.0674  0.1011  0.0032  0.0041  0.0039  0.0120  0.0020  0.0026  0.0022  0.0089  0.0129  0.0024
     3    40  0.0119  0.0106  0.0242  0.4111  0.1180  0.0992  0.0051  0.0051  0.0287  0.0275  0.0589  0.0007  0.0074  0.0027  0.0155  0.0054  0.0009  0.0024  0.0035  0.0078  0.0011
     3    41  0.0135  0.0022  0.0063  0.2091  0.0481  0.1467  0.0065  0.0052  0.0236  0.0353  0.1344  0.0009  0.0063  0.0018  0.0110  0.0092  0.0037  0.0050  0.0040  0.0064  0.0015
     3    42  0.0244  0.0065  0.0167  0.1832  0.0226  0.1652  0.0129  0.0302  0.0995  0.0310  0.0804  0.0010  0.0051  0.0032  0.0069  0.0058  0.0029  0.0050  0.0046  0.0077  0.0017
     3    43  0.0110  0.0002  0.1186  0.2502  0.1306  0.1501  0.0014  0.0282  0.0453  0.0380  0.0790  0.0011  0.0047  0.0004  0.0090  0.0013  0.0012  0.0062  0.0049  0.0092  0.0011
     3    44  0.0139  0.0066  0.0288  0.0226  0.0773  0.0964  0.0474  0.0358  0.0753  0.0211  0.0843  0.0109  0.0095  0.0024  0.0141  0.0021  0.0023  0.0046  0.0021  0.0086  0.0008
     3    45  0.0087  0.0032  0.0130  0.0323  0.2449  0.1599  0.0120  0.0284  0.0632  0.0452  0.1066  0.0043  0.0080  0.0040  0.0061  0.0023  0.0012  0.0083  0.0057  0.0077  0.0009
     3    46  0.0000  0.0000  0.0000  0.0000  0.0000  0.0000  0.0308  0.0188  0.0414  0.0258  0.0750  0.0017  0.0029  0.0031  0.0109  0.0043  0.0011  0.0043  0.0025  0.0084  0.0006
     3    47  0.0000  0.0000  0.0000  0.0000  0.0000  0.0000  0.0020  0.0783  0.0368  0.0382  0.0424  0.0010  0.0026  0.0012  0.0034  0.0021  0.0010  0.0028  0.0055  0.0037  0.0008
     3    48  0.0000  0.0000  0.0000  0.0000  0.0000  0.0000  0.0060  0.0201  0.0820  0.0221  0.0351  0.0035  0.0017  0.0040  0.0036  0.0026  0.0026  0.0026  0.0026  0.0057  0.0008
     3    49  0.0000  0.0000  0.0000  0.0000  0.0000  0.0000  0.0173  0.0309  0.0896  0.0083  0.0583  0.0028  0.0050  0.0028  0.0039  0.0025  0.0005  0.0040  0.0014  0.0035  0.0005
     3    50  0.0000  0.0000  0.0000  0.0000  0.0000  0.0000  0.0069  0.0103  0.0340  0.0073  0.0347  0.0007  0.0021  0.0036  0.0012  0.0032  0.0006  0.0023  0.0023  0.0031  0.0003
     3    51  0.0000  0.0000  0.0000  0.0000  0.0000  0.0000  0.0357  0.0160  0.0193  0.0058  0.0451  0.0009  0.0021  0.0006  0.0055  0.0016  0.0007  0.0042  0.0008  0.0031  0.0003
     3    52  0.0000  0.0000  0.0000  0.0000  0.0000  0.0000  0.0083  0.0238  0.0176  0.0045  0.0571  0.0016  0.0026  0.0011  0.0050  0.0021  0.0004  0.0043  0.0005  0.0026  0.0003
     3    53  0.0000  0.0000  0.0000  0.0000  0.0000  0.0000  0.0090  0.0286  0.0180  0.0082  0.0324  0.0026  0.0013  0.0016  0.0046  0.0011  0.0010  0.0033  0.0001  0.0026  0.0003
     3    54  0.0000  0.0000  0.0000  0.0000  0.0000  0.0000  0.0017  0.0013  0.0097  0.0027  0.0272  0.0006  0.0011  0.0008  0.0039  0.0018  0.0006  0.0025  0.0001  0.0024  0.0004
     3    55  0.0000  0.0000  0.0000  0.0000  0.0000  0.0000  0.0083  0.0180  0.0224  0.0052  0.0413  0.0053  0.0040  0.0017  0.0063  0.0023  0.0002  0.0025  0.0006  0.0048  0.0004
     3    56  0.0000  0.0000  0.0000  0.0000  0.0000  0.0000  0.0176  0.0112  0.0506  0.0086  0.0206  0.0052  0.0040  0.0012  0.0060  0.0013  0.0009  0.0037  0.0007  0.0016  0.0002
     3    57  0.0000  0.0000  0.0000  0.0000  0.0000  0.0000  0.0007  0.0045  0.0031  0.0049  0.0281  0.0129  0.0037  0.0008  0.0038  0.0022  0.0011  0.0032  0.0002  0.0030  0.0002
     3    58  0.0000  0.0000  0.0000  0.0000  0.0000  0.0000  0.0035  0.0021  0.0108  0.0003  0.0426  0.0117  0.0015  0.0012  0.0032  0.0010  0.0004  0.0020  0.0003  0.0034  0.0002
     3    59  0.0000  0.0000  0.0000  0.0000  0.0000  0.0000  0.0005  0.0058  0.0110  0.0028  0.0443  0.0026  0.0011  0.0007  0.0075  0.0035  0.0015  0.0036  0.0002  0.0043  0.0002
     3    60  0.0000  0.0000  0.0000  0.0000  0.0000  0.0000  0.0018  0.0068  0.0028  0.0014  0.0443  0.0050  0.0025  0.0005  0.0067  0.0015  0.0009  0.0037  0.0008  0.0030  0.0003
     3    61  0.0000  0.0000  0.0000  0.0000  0.0000  0.0000  0.0022  0.0049  0.0035  0.0007  0.0380  0.0039  0.0021  0.0004  0.0076  0.0020  0.0010  0.0033  0.0002  0.0034  0.0002
     3    62  0.0000  0.0000  0.0000  0.0000  0.0000  0.0000  0.0015  0.0028  0.0019  0.0052  0.0024  0.0033  0.0075  0.0002  0.0037  0.0013  0.0014  0.0022  0.0004  0.0021  0.0003
     3    63  0.0000  0.0000  0.0000  0.0000  0.0000  0.0000  0.0004  0.0007  0.0005  0.0011  0.0011  0.0029  0.0027  0.0003  0.0032  0.0013  0.0004  0.0025  0.0006  0.0009  0.0001
     3    64  0.0000  0.0000  0.0000  0.0000  0.0000  0.0000  0.0007  0.0007  0.0049  0.0011  0.0010  0.0018  0.0005  0.0009  0.0032  0.0015  0.0015  0.0016  0.0005  0.0003  0.0001
     3    65  0.0000  0.0000  0.0000  0.0000  0.0000  0.0000  0.0007  0.0015  0.0006  0.0006  0.0014  0.0040  0.0009  0.0016  0.0011  0.0012  0.0004  0.0019  0.0002  0.0002  0.0001
     3    66  0.0000  0.0000  0.0000  0.0000  0.0000  0.0000  0.0008  0.0008  0.0007  0.0000  0.0033  0.0033  0.0007  0.0007  0.0034  0.0002  0.0001  0.0020  0.0002  0.0006  0.0001
     3    67  0.0000  0.0000  0.0000  0.0000  0.0000  0.0000  0.0001  0.0025  0.0028  0.0029  0.0068  0.0008  0.0021  0.0005  0.0021  0.0006  0.0003  0.0012  0.0001  0.0005  0.0003
     3    68  0.0000  0.0000  0.0000  0.0000  0.0000  0.0000  0.0039  0.0012  0.0017  0.0081  0.0110  0.0020  0.0019  0.0004  0.0021  0.0005  0.0000  0.0004  0.0000  0.0008  0.0000
     3    69  0.0000  0.0000  0.0000  0.0000  0.0000  0.0000  0.0053  0.0049  0.0007  0.0008  0.0048  0.0005  0.0031  0.0005  0.0019  0.0005  0.0005  0.0002  0.0002  0.0006  0.0000
     3    70  0.0000  0.0000  0.0000  0.0000  0.0000  0.0000  0.0013  0.0030  0.0005  0.0009  0.0030  0.0014  0.0022  0.0014  0.0016  0.0008  0.0002  0.0005  0.0002  0.0005  0.0001
     3    71  0.0000  0.0000  0.0000  0.0000  0.0000  0.0000  0.0000  0.0000  0.0000  0.0000  0.0000  0.0018  0.0003  0.0042  0.0010  0.0004  0.0002  0.0003  0.0001  0.0005  0.0001
     3    72  0.0000  0.0000  0.0000  0.0000  0.0000  0.0000  0.0000  0.0000  0.0000  0.0000  0.0000  0.0019  0.0011  0.0003  0.0022  0.0001  0.0007  0.0005  0.0001  0.0004  0.0001
     3    73  0.0000  0.0000  0.0000  0.0000  0.0000  0.0000  0.0000  0.0000  0.0000  0.0000  0.0000  0.0007  0.0016  0.0001  0.0020  0.0001  0.0001  0.0007  0.0000  0.0001  0.0000
     3    74  0.0000  0.0000  0.0000  0.0000  0.0000  0.0000  0.0000  0.0000  0.0000  0.0000  0.0000  0.0012  0.0008  0.0012  0.0028  0.0006  0.0005  0.0002  0.0002  0.0006  0.0000
     3    75  0.0000  0.0000  0.0000  0.0000  0.0000  0.0000  0.0000  0.0000  0.0000  0.0000  0.0000  0.0006  0.0004  0.0007  0.0003  0.0001  0.0008  0.0013  0.0002  0.0002  0.0000
     3    76  0.0000  0.0000  0.0000  0.0000  0.0000  0.0000  0.0000  0.0000  0.0000  0.0000  0.0000  0.0002  0.0001  0.0009  0.0007  0.0003  0.0001  0.0004  0.0004  0.0002  0.0000
     3    77  0.0000  0.0000  0.0000  0.0000  0.0000  0.0000  0.0000  0.0000  0.0000  0.0000  0.0000  0.0008  0.0010  0.0024  0.0002  0.0000  0.0005  0.0002  0.0005  0.0002  0.0001
     3    78  0.0000  0.0000  0.0000  0.0000  0.0000  0.0000  0.0000  0.0000  0.0000  0.0000  0.0000  0.0007  0.0006  0.0007  0.0009  0.0005  0.0001  0.0005  0.0005  0.0004  0.0001
     3    79  0.0000  0.0000  0.0000  0.0000  0.0000  0.0000  0.0000  0.0000  0.0000  0.0000  0.0000  0.0020  0.0013  0.0003  0.0005  0.0006  0.0002  0.0001  0.0004  0.0002  0.0002
     3    80  0.0000  0.0000  0.0000  0.0000  0.0000  0.0000  0.0000  0.0000  0.0000  0.0000  0.0000  0.0015  0.0011  0.0006  0.0027  0.0003  0.0000  0.0001  0.0001  0.0005  0.0000
     3    81  0.0000  0.0000  0.0000  0.0000  0.0000  0.0000  0.0000  0.0000  0.0000  0.0000  0.0000  0.0005  0.0004  0.0000  0.0009  0.0007  0.0004  0.0002  0.0000  0.0006  0.0000
     3    82  0.0000  0.0000  0.0000  0.0000  0.0000  0.0000  0.0000  0.0000  0.0000  0.0000  0.0000  0.0021  0.0004  0.0006  0.0012  0.0003  0.0001  0.0003  0.0004  0.0002  0.0000
     3    83  0.0000  0.0000  0.0000  0.0000  0.0000  0.0000  0.0000  0.0000  0.0000  0.0000  0.0000  0.0039  0.0014  0.0002  0.0011  0.0001  0.0004  0.0010  0.0002  0.0005  0.0000
     3    84  0.0000  0.0000  0.0000  0.0000  0.0000  0.0000  0.0000  0.0000  0.0000  0.0000  0.0000  0.0004  0.0053  0.0001  0.0014  0.0002  0.0000  0.0008  0.0001  0.0001  0.0000
     3    85  0.0000  0.0000  0.0000  0.0000  0.0000  0.0000  0.0000  0.0000  0.0000  0.0000  0.0000  0.0005  0.0049  0.0001  0.0018  0.0006  0.0006  0.0003  0.0002  0.0002  0.0001
     3    86  0.0000  0.0000  0.0000  0.0000  0.0000  0.0000  0.0000  0.0000  0.0000  0.0000  0.0000  0.0008  0.0008  0.0003  0.0005  0.0000  0.0001  0.0000  0.0001  0.0002  0.0000
     3    87  0.0000  0.0000  0.0000  0.0000  0.0000  0.0000  0.0000  0.0000  0.0000  0.0000  0.0000  0.0018  0.0027  0.0002  0.0052  0.0003  0.0001  0.0005  0.0003  0.0003  0.0000
     3    88  0.0000  0.0000  0.0000  0.0000  0.0000  0.0000  0.0000  0.0000  0.0000  0.0000  0.0000  0.0001  0.0019  0.0001  0.0011  0.0001  0.0001  0.0005  0.0001  0.0002  0.0000
     3    89  0.0000  0.0000  0.0000  0.0000  0.0000  0.0000  0.0000  0.0000  0.0000  0.0000  0.0000  0.0002  0.0006  0.0001  0.0006  0.0002  0.0003  0.0004  0.0002  0.0003  0.0000
     3    90  0.0000  0.0000  0.0000  0.0000  0.0000  0.0000  0.0000  0.0000  0.0000  0.0000  0.0000  0.0009  0.0010  0.0001  0.0010  0.0002  0.0003  0.0002  0.0003  0.0001  0.0000
     3    91  0.0000  0.0000  0.0000  0.0000  0.0000  0.0000  0.0000  0.0000  0.0000  0.0000  0.0000  0.0002  0.0006  0.0001  0.0002  0.0000  0.0004  0.0005  0.0001  0.0003  0.0000
     3    92  0.0000  0.0000  0.0000  0.0000  0.0000  0.0000  0.0000  0.0000  0.0000  0.0000  0.0000  0.0000  0.0000  0.0000  0.0000  0.0004  0.0002  0.0002  0.0001  0.0003  0.0000
     3    93  0.0000  0.0000  0.0000  0.0000  0.0000  0.0000  0.0000  0.0000  0.0000  0.0000  0.0000  0.0000  0.0000  0.0000  0.0000  0.0002  0.0002  0.0002  0.0002  0.0001  0.0000
     3    94  0.0000  0.0000  0.0000  0.0000  0.0000  0.0000  0.0000  0.0000  0.0000  0.0000  0.0000  0.0000  0.0000  0.0000  0.0000  0.0002  0.0000  0.0000  0.0001  0.0000  0.0000
     3    95  0.0000  0.0000  0.0000  0.0000  0.0000  0.0000  0.0000  0.0000  0.0000  0.0000  0.0000  0.0000  0.0000  0.0000  0.0000  0.0003  0.0008  0.0004  0.0000  0.0004  0.0000
     3    96  0.0000  0.0000  0.0000  0.0000  0.0000  0.0000  0.0000  0.0000  0.0000  0.0000  0.0000  0.0000  0.0000  0.0000  0.0000  0.0004  0.0002  0.0003  0.0001  0.0003  0.0000
     3    97  0.0000  0.0000  0.0000  0.0000  0.0000  0.0000  0.0000  0.0000  0.0000  0.0000  0.0000  0.0000  0.0000  0.0000  0.0000  0.0002  0.0000  0.0003  0.0003  0.0001  0.0000
     3    98  0.0000  0.0000  0.0000  0.0000  0.0000  0.0000  0.0000  0.0000  0.0000  0.0000  0.0000  0.0000  0.0000  0.0000  0.0000  0.0014  0.0004  0.0005  0.0000  0.0002  0.0000
     3    99  0.0000  0.0000  0.0000  0.0000  0.0000  0.0000  0.0000  0.0000  0.0000  0.0000  0.0000  0.0000  0.0000  0.0000  0.0000  0.0002  0.0005  0.0005  0.0000  0.0002  0.0000
     3   100  0.0000  0.0000  0.0000  0.0000  0.0000  0.0000  0.0000  0.0000  0.0000  0.0000  0.0000  0.0000  0.0000  0.0000  0.0000  0.0002  0.0003  0.0009  0.0001  0.0001  0.0001
     4     0  0.0150  0.0611  0.2105  0.3096  0.7281  0.9064  0.0526  0.2089  0.3085  0.7159  0.9162  0.2052  0.3107  0.7191  0.9193  0.3070  0.7124  0.9126  0.6895  0.8678  0.5156
     4     1  0.2594  0.6763  0.8584  0.8776  0.9712  1.0000  0.6220  0.8262  0.8202  0.9137  0.9155  0.5201  0.5108  0.5648  0.5617  0.1866  0.2069  0.2057  0.1296  0.1296  0.0369
     4     2  0.2028  0.6293  0.8299  0.9385  0.9740  1.0000  0.5441  0.8230  0.8491  0.8884  0.9286  0.4581  0.5232  0.5363  0.5556  0.1806  0.1882  0.1962  0.1343  0.1389  0.0369
     4     3  0.3021  0.5539  0.8296  0.7895  0.8260  0.9042  0.4058  0.8015  0.7825  0.7692  0.8654  0.3954  0.3936  0.4334  0.4498  0.1594  0.1655  0.1782  0.1072  0.1150  0.0311
     4     4  0.1859  0.3441  0.6714  0.9782  0.8150  0.9782  0.4575  0.7337  0.8548  0.8078  0.8816  0.3663  0.3989  0.4162  0.4506  0.1415  0.1457  0.1587  0.1132  0.1183  0.0300
     4     5  0.1949  0.4166  0.5933  0.8608  0.6253  0.9564  0.3756  0.5526  0.6346  0.6748  0.7625  0.2933  0.3026  0.3306  0.3736  0.1266  0.1250  0.1477  0.0905  0.1096  0.0275
     4     6  0.3046  0.3852  0.6630  0.8181  0.8283  0.9172  0.3105  0.5140  0.7108  0.6712  0.7127  0.2240  0.2603  0.2690  0.2590  0.1212  0.1297  0.1336  0.0942  0.1008  0.0266
     4     7  0.1997  0.4688  0.7961  0.8833  0.6608  0.8119  0.3155  0.6372  0.6858  0.6173  0.7575  0.2483  0.2792  0.2653  0.3187  0.1356  0.1251  0.1507  0.0917  0.1098  0.0252
     4     8  0.1511  0.2754  0.7997  0.8374  0.6892  0.7892  0.2942  0.4936  0.6133  0.5306  0.5996  0.2024  0.2630  0.2225  0.2495  0.1266  0.1062  0.1259  0.0872  0.0970  0.0216
     4     9  0.1990  0.2077  0.6069  0.8253  0.6877  0.7028  0.2544  0.4609  0.6130  0.5062  0.6641  0.1889  0.2191  0.1893  0.2303  0.1075  0.0943  0.1171  0.0766  0.0941  0.0210
     4    10  0.2003  0.1934  0.6890  0.7050  0.5087  0.8593  0.2393  0.4560  0.5406  0.4709  0.6298  0.1645  0.1935  0.1459  0.1917  0.1012  0.0974  0.1279  0.0640  0.0877  0.0198
     4    11  0.2826  0.4353  0.5853  0.5005  0.5111  0.5792  0.2325  0.3549  0.3947  0.3644  0.3524  0.1567  0.1524  0.1462  0.1520  0.0816  0.0821  0.0853  0.0467  0.0515  0.0129
     4    12  0.2252  0.2278  0.5492  0.4755  0.3419  0.8002  0.0965  0.3838  0.3334  0.2449  0.3670  0.1339  0.1309  0.1019  0.1555  0.0844  0.0617  0.0827  0.0364  0.0518  0.0109
     4    13  0.1895  0.3712  0.5312  0.3422  0.4680  0.7731  0.1750  0.3929  0.3393  0.3817  0.4261  0.1560  0.1274  0.1380  0.1473  0.0729  0.0797  0.0938  0.0441  0.0437  0.0122
     4    14  0.2524  0.2643  0.4599  0.4198  0.4626  0.3672  0.1547  0.4458  0.2471  0.3202  0.2276  0.1235  0.1024  0.1227  0.0743  0.0535  0.0713  0.0499  0.0313  0.0234  0.0086
     4    15  0.3491  0.1636  0.6148  0.2893  0.3484  0.3966  0.1176  0.3229  0.2436  0.2539  0.2731  0.1055  0.1240  0.1047  0.0927  0.0541  0.0588  0.0614  0.0299  0.0303  0.0084
     4    16  0.1603  0.1940  0.2756  0.1758  0.2029  0.2457  0.1939  0.2906  0.3721  0.2924  0.3502  0.1021  0.1256  0.1311  0.1156  0.0542  0.0512  0.0516  0.0335  0.0356  0.0094
     4    17  0.2457  0.1523  0.3637  0.5535  0.6107  0.5225  0.0963  0.1937  0.1933  0.2805  0.2219  0.0782  0.0807  0.0991  0.0761  0.0376  0.0531  0.0465  0.0265  0.0274  0.0096
     4    18  0.1300  0.1318  0.2084  0.1302  0.2105  0.2878  0.1168  0.2769  0.1789  0.3094  0.2074  0.0583  0.0575  0.0722  0.0710  0.0285  0.0500  0.0393  0.0214  0.0231  0.0069
     4    19  0.1857  0.0916  0.2745  0.7031  0.2951  0.4462  0.1129  0.2329  0.3380  0.2881  0.2150  0.0563  0.0722  0.0655  0.0661  0.0474  0.0443  0.0406  0.0287  0.0288  0.0060
     4    20  0.0881  0.1415  0.2439  0.2148  0.2260  0.2924  0.1358  0.2806  0.1820  0.2158  0.2973  0.0756  0.0555  0.0720  0.0841  0.0360  0.0416  0.0480  0.0219  0.0245  0.0060
     4    21  0.0660  0.1116  0.1844  0.2644  0.0688  0.3239  0.1287  0.2218  0.3077  0.1605  0.3122  0.0698  0.0753  0.0641  0.0947  0.0314  0.0282  0.0448  0.0197  0.0357  0.0075
     4    22  0.0379  0.1350  0.2474  0.2485  0.1425  0.3960  0.0531  0.1840  0.1676  0.1707  0.2064  0.0601  0.0736  0.0534  0.0775  0.0447  0.0238  0.0459  0.0219  0.0307  0.0060
     4    23  0.1256  0.0532  0.1415  0.1048  0.1338  0.1985  0.0936  0.2626  0.1881  0.1563  0.2332  0.0483  0.0514  0.0316  0.0636  0.0313  0.0239  0.0351  0.0139  0.0230  0.0042
     4    24  0.1049  0.0992  0.1364  0.1567  0.1048  0.2002  0.1056  0.1659  0.1297  0.1276  0.1779  0.0933  0.0531  0.0454  0.0708  0.0209  0.0175  0.0287  0.0097  0.0160  0.0033
     4    25  0.0578  0.0741  0.1575  0.1169  0.1168  0.0937  0.0551  0.1365  0.1126  0.0900  0.1419  0.0538  0.0320  0.0481  0.0622  0.0170  0.0198  0.0233  0.0103  0.0107  0.0037
     4    26  0.0879  0.1357  0.1603  0.1361  0.0346  0.0913  0.0816  0.1648  0.1213  0.0994  0.1644  0.0484  0.0369  0.0438  0.0424  0.0219  0.0130  0.0258  0.0092  0.0169  0.0017
     4    27  0.0615  0.2097  0.3510  0.1896  0.0616  0.3131  0.0563  0.1048  0.0797  0.0659  0.1531  0.0474  0.0305  0.0315  0.0559  0.0159  0.0126  0.0251  0.0041  0.0112  0.0028
     4    28  0.0959  0.1389  0.1759  0.0873  0.0404  0.2778  0.1205  0.1383  0.1003  0.0816  0.2480  0.0560  0.0219  0.0494  0.0624  0.0144  0.0103  0.0236  0.0048  0.0112  0.0031
     4    29  0.0429  0.0434  0.1759  0.0630  0.0514  0.3519  0.1191  0.1389  0.1260  0.0683  0.1895  0.0503  0.0397  0.0409  0.0611  0.0148  0.0124  0.0247  0.0060  0.0152  0.0020
     4    30  0.2294  0.0910  0.1250  0.0963  0.0771  0.1767  0.0769  0.1485  0.1051  0.1016  0.3422  0.0551  0.0193  0.0253  0.0570  0.0117  0.0122  0.0289  0.0033  0.0141  0.0021
     4    31  0.1441  0.0817  0.2337  0.2154  0.3556  0.3737  0.0634  0.1580  0.0880  0.0743  0.2046  0.0370  0.0283  0.0248  0.0412  0.0084  0.0072  0.0237  0.0041  0.0116  0.0023
     4    32  0.1282  0.0174  0.1089  0.1679  0.0225  0.0835  0.0437  0.1566  0.1284  0.0625  0.1747  0.0325  0.0191  0.0330  0.0476  0.0151  0.0080  0.0203  0.0038  0.0123  0.0015
     4    33  0.0565  0.0655  0.3133  0.1066  0.0707  0.2210  0.0456  0.1292  0.0888  0.0475  0.1864  0.0300  0.0208  0.0216  0.0346  0.0144  0.0103  0.0176  0.0042  0.0120  0.0022
     4    34  0.1460  0.1210  0.4418  0.2180  0.0559  0.4246  0.0716  0.1422  0.0877  0.0546  0.2200  0.0493  0.0418  0.0186  0.0523  0.0116  0.0070  0.0187  0.0066  0.0128  0.0022
     4    35  0.0273  0.0469  0.1647  0.0720  0.0423  0.2008  0.0420  0.1274  0.0865  0.0672  0.1556  0.0479  0.0406  0.0231  0.0444  0.0155  0.0083  0.0183  0.0048  0.0130  0.0026
     4    36  0.0550  0.0854  0.3178  0.1529  0.0524  0.5653  0.0639  0.0965  0.1018  0.0785  0.1019  0.0530  0.0450  0.0187  0.0463  0.0137  0.0081  0.0170  0.0041  0.0125  0.0011
     4    37  0.0872  0.0813  0.1080  0.0606  0.0129  0.1824  0.0490  0.0922  0.1070  0.0343  0.1793  0.0283  0.0208  0.0073  0.0394  0.0144  0.0074  0.0224  0.0027  0.0099  0.0014
     4    38  0.0290  0.1599  0.0465  0.0465  0.1173  0.0408  0.0309  0.0871  0.0824  0.0466  0.1584  0.0176  0.0296  0.0106  0.0442  0.0116  0.0078  0.0197  0.0038  0.0113  0.0019
     4    39  0.0000  0.0000  0.0000  0.0000  0.0000  0.0000  0.0470  0.0930  0.0805  0.0320  0.1129  0.0191  0.0226  0.0111  0.0374  0.0102  0.0053  0.0204  0.0023  0.0109  0.0013
     4    40  0.0000  0.0000  0.0000  0.0000  0.0000  0.0000  0.0368  0.0823  0.0637  0.0345  0.0963  0.0198  0.0217  0.0056  0.0270  0.0102  0.0032  0.0191  0.0029  0.0094  0.0007
     4    41  0.0000  0.0000  0.0000  0.0000  0.0000  0.0000  0.0362  0.0495  0.0965  0.0415  0.0994  0.0179  0.0155  0.0113  0.0520  0.0086  0.0028  0.0126  0.0035  0.0080  0.0009
     4    42  0.0000  0.0000  0.0000  0.0000  0.0000  0.0000  0.0360  0.0746  0.1187  0.0355  0.0540  0.0169  0.0208  0.0117  0.0206  0.0139  0.0036  0.0094  0.0036  0.0073  0.0006
     4    43  0.0000  0.0000  0.0000  0.0000  0.0000  0.0000  0.0474  0.0752  0.0524  0.0384  0.0643  0.0214  0.0181  0.0058  0.0174  0.0085  0.0046  0.0146  0.0030  0.0056  0.0008
     4    44  0.0000  0.0000  0.0000  0.0000  0.0000  0.0000  0.0354  0.0788  0.0837  0.0255  0.0521  0.0226  0.0133  0.0064  0.0178  0.0070  0.0045  0.0094  0.0030  0.0053  0.0008
     4    45  0.0000  0.0000  0.0000  0.0000  0.0000  0.0000  0.0322  0.0634  0.0540  0.0240  0.0911  0.0220  0.0165  0.0130  0.0191  0.0060  0.0035  0.0149  0.0025  0.0049  0.0006
     4    46  0.0000  0.0000  0.0000  0.0000  0.0000  0.0000  0.0243  0.0765  0.0429  0.0343  0.1087  0.0128  0.0078  0.0144  0.0161  0.0053  0.0028  0.0092  0.0012  0.0058  0.0008
     4    47  0.0000  0.0000  0.0000  0.0000  0.0000  0.0000  0.0226  0.0759  0.0475  0.0240  0.0878  0.0122  0.0120  0.0077  0.0162  0.0030  0.0069  0.0091  0.0019  0.0032  0.0009
     4    48  0.0000  0.0000  0.0000  0.0000  0.0000  0.0000  0.0287  0.0688  0.0522  0.0419  0.0435  0.0135  0.0093  0.0077  0.0137  0.0061  0.0028  0.0102  0.0014  0.0032  0.0004
     4    49  0.0000  0.0000  0.0000  0.0000  0.0000  0.0000  0.0284  0.0618  0.0232  0.0178  0.0939  0.0117  0.0061  0.0055  0.0096  0.0036  0.0028  0.0067  0.0008  0.0038  0.0004
     4    50  0.0000  0.0000  0.0000  0.0000  0.0000  0.0000  0.0228  0.0604  0.0497  0.0207  0.0434  0.0103  0.0095  0.0056  0.0089  0.0052  0.0041  0.0063  0.0020  0.0016  0.0007
     4    51  0.0000  0.0000  0.0000  0.0000  0.0000  0.0000  0.0274  0.0577  0.0359  0.0242  0.0627  0.0126  0.0066  0.0034  0.0116  0.0026  0.0037  0.0067  0.0007  0.0023  0.0005
     4    52  0.0000  0.0000  0.0000  0.0000  0.0000  0.0000  0.0177  0.0835  0.0309  0.0378  0.0454  0.0211  0.0061  0.0045  0.0138  0.0036  0.0045  0.0071  0.0009  0.0019  0.0005
     4    53  0.0000  0.0000  0.0000  0.0000  0.0000  0.0000  0.0235  0.0838  0.0188  0.0503  0.0493  0.0309  0.0065  0.0057  0.0110  0.0048  0.0045  0.0062  0.0009  0.0019  0.0005
     4    54  0.0000  0.0000  0.0000  0.0000  0.0000  0.0000  0.0294  0.0434  0.0273  0.0391  0.0543  0.0107  0.0018  0.0085  0.0098  0.0032  0.0038  0.0044  0.0007  0.0008  0.0006
     4    55  0.0000  0.0000  0.0000  0.0000  0.0000  0.0000  0.0132  0.0431  0.0077  0.0382  0.0595  0.0091  0.0015  0.0027  0.0087  0.0013  0.0030  0.0066  0.0008  0.0008  0.0006
     4    56  0.0000  0.0000  0.0000  0.0000  0.0000  0.0000  0.0219  0.0552  0.0122  0.0231  0.0793  0.0051  0.0020  0.0022  0.0054  0.0011  0.0037  0.0081  0.0007  0.0016  0.0006
     4    57  0.0000  0.0000  0.0000  0.0000  0.0000  0.0000  0.0069  0.0473  0.0096  0.0326  0.0686  0.0058  0.0001  0.0047  0.0081  0.0009  0.0032  0.0068  0.0003  0.0007  0.0005
     4    58  0.0000  0.0000  0.0000  0.0000  0.0000  0.0000  0.0196  0.0493  0.0130  0.0343  0.0495  0.0063  0.0013  0.0032  0.0067  0.0027  0.0029  0.0066  0.0002  0.0006  0.0006
     4    59  0.0000  0.0000  0.0000  0.0000  0.0000  0.0000  0.0103  0.0627  0.0132  0.0457  0.0460  0.0066  0.0002  0.0063  0.0069  0.0020  0.0037  0.0040  0.0006  0.0012  0.0005
     4    60  0.0000  0.0000  0.0000  0.0000  0.0000  0.0000  0.0095  0.0709  0.0179  0.0346  0.0422  0.0084  0.0008  0.0038  0.0033  0.0011  0.0053  0.0037  0.0004  0.0006  0.0002
     4    61  0.0000  0.0000  0.0000  0.0000  0.0000  0.0000  0.0111  0.0613  0.0136  0.0279  0.0447  0.0081  0.0005  0.0076  0.0036  0.0020  0.0034  0.0036  0.0002  0.0007  0.0002
     4    62  0.0000  0.0000  0.0000  0.0000  0.0000  0.0000  0.0069  0.1010  0.0078  0.0349  0.0304  0.0066  0.0009  0.0037  0.0036  0.0016  0.0025  0.0045  0.0004  0.0003  0.0002
     4    63  0.0000  0.0000  0.0000  0.0000  0.0000  0.0000  0.0137  0.0898  0.0178  0.0254  0.0274  0.0052  0.0025  0.0057  0.0040  0.0016  0.0027  0.0039  0.0010  0.0005  0.0002
     4    64  0.0000  0.0000  0.0000  0.0000  0.0000  0.0000  0.0244  0.0498  0.0147  0.0340  0.0237  0.0069  0.0012  0.0026  0.0039  0.0012  0.0027  0.0047  0.0003  0.0008  0.0004
     4    65  0.0000  0.0000  0.0000  0.0000  0.0000  0.0000  0.0065  0.0430  0.0280  0.0323  0.0341  0.0039  0.0000  0.0013  0.0022  0.0015  0.0023  0.0035  0.0011  0.0003  0.0006
     4    66  0.0000  0.0000  0.0000  0.0000  0.0000  0.0000  0.0117  0.0525  0.0090  0.0542  0.0414  0.0024  0.0017  0.0003  0.0025  0.0015  0.0039  0.0042  0.0007  0.0008  0.0003
     4    67  0.0000  0.0000  0.0000  0.0000  0.0000  0.0000  0.0139  0.0525  0.0173  0.0469  0.0454  0.0034  0.0021  0.0014  0.0023  0.0014  0.0028  0.0045  0.0007  0.0008  0.0006
     4    68  0.0000  0.0000  0.0000  0.0000  0.0000  0.0000  0.0041  0.0717  0.0071  0.0291  0.0559  0.0008  0.0023  0.0029  0.0007  0.0023  0.0028  0.0031  0.0004  0.0009  0.0003
     4    69  0.0000  0.0000  0.0000  0.0000  0.0000  0.0000  0.0028  0.0621  0.0227  0.0305  0.0372  0.0017  0.0009  0.0045  0.0014  0.0020  0.0034  0.0021  0.0003  0.0007  0.0002
     4    70  0.0000  0.0000  0.0000  0.0000  0.0000  0.0000  0.0025  0.0691  0.0097  0.0453  0.0463  0.0028  0.0003  0.0013  0.0013  0.0025  0.0031  0.0044  0.0003  0.0005  0.0002
     4    71  0.0000  0.0000  0.0000  0.0000  0.0000  0.0000  0.0081  0.0585  0.0225  0.0183  0.0223  0.0051  0.0007  0.0017  0.0020  0.0014  0.0032  0.0051  0.0007  0.0004  0.0003
     4    72  0.0000  0.0000  0.0000  0.0000  0.0000  0.0000  0.0058  0.0909  0.0153  0.0385  0.0175  0.0060  0.0004  0.0004  0.0003  0.0018  0.0031  0.0019  0.0005  0.0006  0.0003
     4    73  0.0000  0.0000  0.0000  0.0000  0.0000  0.0000  0.0038  0.0566  0.0046  0.0144  0.0307  0.0039  0.0013  0.0008  0.0027  0.0024  0.0042  0.0047  0.0003  0.0006  0.0004
     4    74  0.0000  0.0000  0.0000  0.0000  0.0000  0.0000  0.0078  0.0715  0.0066  0.0272  0.0314  0.0037  0.0014  0.0004  0.0010  0.0011  0.0030  0.0011  0.0005  0.0003  0.0001
     4    75  0.0000  0.0000  0.0000  0.0000  0.0000  0.0000  0.0040  0.0477  0.0116  0.0440  0.0145  0.0014  0.0001  0.0020  0.0008  0.0036  0.0064  0.0012  0.0012  0.0004  0.0001
     4    76  0.0000  0.0000  0.0000  0.0000  0.0000  0.0000  0.0034  0.0468  0.0108  0.0589  0.0229  0.0009  0.0003  0.0004  0.0005  0.0012  0.0056  0.0010  0.0008  0.0003  0.0002
     4    77  0.0000  0.0000  0.0000  0.0000  0.0000  0.0000  0.0000  0.0309  0.0112  0.0300  0.0087  0.0000  0.0000  0.0000  0.0000  0.0021  0.0042  0.0015  0.0005  0.0001  0.0001
     4    78  0.0000  0.0000  0.0000  0.0000  0.0000  0.0000  0.0000  0.0557  0.0164  0.0390  0.0133  0.0000  0.0000  0.0000  0.0000  0.0013  0.0032  0.0018  0.0010  0.0002  0.0001
     4    79  0.0000  0.0000  0.0000  0.0000  0.0000  0.0000  0.0000  0.0723  0.0260  0.0437  0.0242  0.0000  0.0000  0.0000  0.0000  0.0011  0.0038  0.0015  0.0008  0.0003  0.0002
     4    80  0.0000  0.0000  0.0000  0.0000  0.0000  0.0000  0.0000  0.0587  0.0151  0.0322  0.0145  0.0000  0.0000  0.0000  0.0000  0.0038  0.0043  0.0015  0.0011  0.0003  0.0001
     4    81  0.0000  0.0000  0.0000  0.0000  0.0000  0.0000  0.0000  0.0615  0.0113  0.0327  0.0078  0.0000  0.0000  0.0000  0.0000  0.0008  0.0032  0.0014  0.0008  0.0001  0.0001
     4    82  0.0000  0.0000  0.0000  0.0000  0.0000  0.0000  0.0000  0.0802  0.0078  0.0307  0.0207  0.0000  0.0000  0.0000  0.0000  0.0008  0.0039  0.0016  0.0004  0.0002  0.0001
     4    83  0.0000  0.0000  0.0000  0.0000  0.0000  0.0000  0.0000  0.0554  0.0157  0.0368  0.0124  0.0000  0.0000  0.0000  0.0000  0.0022  0.0031  0.0022  0.0003  0.0008  0.0001
     4    84  0.0000  0.0000  0.0000  0.0000  0.0000  0.0000  0.0000  0.0611  0.0140  0.0294  0.0060  0.0000  0.0000  0.0000  0.0000  0.0017  0.0024  0.0005  0.0006  0.0000  0.0001
     4    85  0.0000  0.0000  0.0000  0.0000  0.0000  0.0000  0.0000  0.0602  0.0286  0.0283  0.0180  0.0000  0.0000  0.0000  0.0000  0.0011  0.0055  0.0014  0.0005  0.0003  0.0001
     4    86  0.0000  0.0000  0.0000  0.0000  0.0000  0.0000  0.0000  0.0800  0.0234  0.0221  0.0054  0.0000  0.0000  0.0000  0.0000  0.0018  0.0042  0.0020  0.0001  0.0001  0.0002
     4    87  0.0000  0.0000  0.0000  0.0000  0.0000  0.0000  0.0000  0.0650  0.0084  0.0321  0.0080  0.0000  0.0000  0.0000  0.0000  0.0011  0.0031  0.0014  0.0003  0.0003  0.0001
     4    88  0.0000  0.0000  0.0000  0.0000  0.0000  0.0000  0.0000  0.0624  0.0181  0.0344  0.0208  0.0000  0.0000  0.0000  0.0000  0.0030  0.0035  0.0015  0.0001  0.0002  0.0001
     4    89  0.0000  0.0000  0.0000  0.0000  0.0000  0.0000  0.0000  0.0344  0.0080  0.0251  0.0095  0.0000  0.0000  0.0000  0.0000  0.0016  0.0039  0.0020  0.0013  0.0006  0.0002
     4    90  0.0000  0.0000  0.0000  0.0000  0.0000  0.0000  0.0000  0.0894  0.0027  0.0322  0.0313  0.0000  0.0000  0.0000  0.0000  0.0006  0.0036  0.0020  0.0004  0.0002  0.0001
     4    91  0.0000  0.0000  0.0000  0.0000  0.0000  0.0000  0.0000  0.0479  0.0136  0.0414  0.0201  0.0000  0.0000  0.0000  0.0000  0.0006  0.0042  0.0015  0.0008  0.0001  0.0002
     4    92  0.0000  0.0000  0.0000  0.0000  0.0000  0.0000  0.0000  0.0438  0.0252  0.0368  0.0144  0.0000  0.0000  0.0000  0.0000  0.0013  0.0033  0.0016  0.0004  0.0001  0.0002
     4    93  0.0000  0.0000  0.0000  0.0000  0.0000  0.0000  0.0000  0.0650  0.0014  0.0347  0.0105  0.0000  0.0000  0.0000  0.0000  0.0010  0.0039  0.0012  0.0002  0.0000  0.0001
     4    94  0.0000  0.0000  0.0000  0.0000  0.0000  0.0000  0.0000  0.0573  0.0121  0.0442  0.0231  0.0000  0.0000  0.0000  0.0000  0.0010  0.0063  0.0011  0.0005  0.0001  0.0002
     4    95  0.0000  0.0000  0.0000  0.0000  0.0000  0.0000  0.0000  0.0265  0.0122  0.0662  0.0213  0.0000  0.0000  0.0000  0.0000  0.0011  0.0025  0.0010  0.0009  0.0002  0.0002
     4    96  0.0000  0.0000  0.0000  0.0000  0.0000  0.0000  0.0000  0.0725  0.0119  0.0450  0.0258  0.0000  0.0000  0.0000  0.0000  0.0013  0.0042  0.0017  0.0004  0.0002  0.0002
     4    97  0.0000  0.0000  0.0000  0.0000  0.0000  0.0000  0.0000  0.0419  0.0063  0.0373  0.0249  0.0000  0.0000  0.0000  0.0000  0.0018  0.0037  0.0021  0.0003  0.0007  0.0002
     4    98  0.0000  0.0000  0.0000  0.0000  0.0000  0.0000  0.0000  0.0363  0.0059  0.0391  0.0146  0.0000  0.0000  0.0000  0.0000  0.0007  0.0034  0.0008  0.0004  0.0001  0.0002
     4    99  0.0000  0.0000  0.0000  0.0000  0.0000  0.0000  0.0000  0.0211  0.0126  0.0227  0.0098  0.0000  0.0000  0.0000  0.0000  0.0017  0.0040  0.0013  0.0002  0.0002  0.0001
     4   100  0.0000  0.0000  0.0000  0.0000  0.0000  0.0000  0.0000  0.0391  0.0062  0.0187  0.0153  0.0000  0.0000  0.0000  0.0000  0.0008  0.0029  0.0021  0.0004  0.0001  0.0001
     5     0  0.0150  0.0611  0.2105  0.3096  0.7281  0.9064  0.0526  0.2089  0.3085  0.7159  0.9162  0.2052  0.3107  0.7191  0.9193  0.3070  0.7124  0.9126  0.6895  0.8678  0.5156
     5     1  0.1157  0.6578  0.9527  0.9764  1.0000  1.0000  0.6098  0.8350  0.8500  0.9286  0.9286  0.5718  0.5972  0.6296  0.6296  0.1962  0.2105  0.2105  0.1420  0.1420  0.0385
     5     2  0.2630  0.6120  0.8508  0.7942  0.9562  1.0000  0.6086  0.7613  0.7654  0.9479  0.9821  0.4671  0.4661  0.5293  0.5602  0.1537  0.1804  0.1818  0.1127  0.1181  0.0353
     5     3  0.2449  0.5662  0.8606  0.9782  0.8421  1.0000  0.4792  0.6306  0.7976  0.8109  0.8304  0.3958  0.4807  0.4699  0.5108  0.1663  0.1663  0.1770  0.1273  0.1366  0.0345
     5     4  0.1904  0.5087  0.6491  0.9281  0.9681  1.0000  0.5119  0.6114  0.7554  0.7503  0.7983  0.4031  0.5123  0.4974  0.5108  0.1571  0.1485  0.1573  0.1222  0.1289  0.0310
     5     5  0.1608  0.6872  0.7399  0.9042  0.7378  0.8308  0.5529  0.5762  0.5888  0.7203  0.7559  0.4094  0.4241  0.4883  0.5255  0.1217  0.1359  0.1372  0.0952  0.0998  0.0287
     5     6  0.2744  0.5818  0.7169  0.6318  0.9047  0.9423  0.5152  0.5397  0.5235  0.7446  0.7248  0.4149  0.4041  0.5386  0.5394  0.1110  0.1535  0.1529  0.0918  0.0882  0.0324
     5     7  0.2914  0.4874  0.6660  0.7674  0.9771  0.9313  0.4847  0.6323  0.6493  0.7849  0.7869  0.3191  0.3369  0.4003  0.4235  0.1206  0.1435  0.1445  0.1010  0.1024  0.0307
     5     8  0.1876  0.6053  0.5083  0.7000  0.6267  0.9100  0.4030  0.4709  0.4853  0.5756  0.5833  0.2639  0.3043  0.3429  0.3840  0.0877  0.1093  0.1100  0.0753  0.0779  0.0215
     5     9  0.1939  0.5128  0.4844  0.5557  0.6797  0.8471  0.4237  0.3925  0.3903  0.6793  0.6551  0.2245  0.2352  0.3352  0.3194  0.0618  0.0779  0.0784  0.0575  0.0587  0.0223
     5    10  0.1994  0.3591  0.5606  0.6217  0.7259  0.7054  0.2785  0.3108  0.4856  0.4850  0.5558  0.1743  0.2211  0.2558  0.2740  0.0781  0.0815  0.0869  0.0661  0.0707  0.0210
     5    11  0.2071  0.6195  0.5050  0.4834  0.5962  0.7213  0.3203  0.2754  0.3692  0.5095  0.5121  0.1816  0.2110  0.2456  0.2461  0.0621  0.0733  0.0733  0.0584  0.0637  0.0192
     5    12  0.1412  0.4512  0.4262  0.4752  0.5574  0.6403  0.2897  0.2023  0.3648  0.4503  0.4544  0.1302  0.1946  0.2856  0.2413  0.0452  0.0518  0.0474  0.0527  0.0457  0.0151
     5    13  0.1906  0.4117  0.3568  0.4537  0.6772  0.7011  0.3011  0.2775  0.2865  0.4252  0.4434  0.1287  0.1708  0.2329  0.2500  0.0424  0.0594  0.0587  0.0505  0.0475  0.0165
     5    14  0.1487  0.4145  0.3820  0.4680  0.6535  0.6733  0.2266  0.2259  0.3100  0.3177  0.4301  0.0816  0.1488  0.1680  0.1885  0.0454  0.0424  0.0467  0.0466  0.0540  0.0146
     5    15  0.2736  0.3628  0.3113  0.4263  0.4532  0.5797  0.2340  0.2051  0.3417  0.2850  0.3672  0.0837  0.1184  0.1371  0.1570  0.0277  0.0383  0.0469  0.0304  0.0321  0.0111
     5    16  0.1947  0.2706  0.3599  0.3997  0.3470  0.6062  0.1727  0.1337  0.2709  0.2451  0.3691  0.0674  0.1058  0.1028  0.1220  0.0214  0.0308  0.0394  0.0200  0.0302  0.0088
     5    17  0.1929  0.4126  0.2920  0.2072  0.5279  0.5639  0.1782  0.1306  0.1229  0.2603  0.2927  0.0691  0.0563  0.0954  0.1520  0.0196  0.0278  0.0324  0.0139  0.0215  0.0076
     5    18  0.2781  0.3426  0.3357  0.3086  0.3327  0.6186  0.2384  0.2571  0.2413  0.2891  0.4602  0.1013  0.0947  0.0823  0.1756  0.0246  0.0236  0.0516  0.0142  0.0322  0.0058
     5    19  0.3201  0.3452  0.3556  0.4361  0.4400  0.5140  0.2870  0.2088  0.2604  0.3790  0.5280  0.0966  0.0822  0.1048  0.1771  0.0215  0.0317  0.0424  0.0225  0.0229  0.0079
     5    20  0.3013  0.3302  0.3135  0.4361  0.3166  0.4646  0.3118  0.3090  0.3599  0.3356  0.3726  0.1067  0.1022  0.0969  0.1660  0.0276  0.0287  0.0372  0.0150  0.0236  0.0052
     5    21  0.2594  0.2926  0.1525  0.2681  0.3375  0.4443  0.1962  0.1493  0.1811  0.1631  0.2719  0.0511  0.0690  0.0509  0.1217  0.0152  0.0128  0.0220  0.0082  0.0169  0.0038
     5    22  0.1128  0.3849  0.2483  0.2001  0.2336  0.5346  0.1763  0.1542  0.1149  0.1899  0.2633  0.0861  0.0562  0.0840  0.1534  0.0097  0.0163  0.0282  0.0085  0.0152  0.0049
     5    23  0.2113  0.1884  0.1820  0.1604  0.3820  0.4471  0.1322  0.1115  0.1632  0.1315  0.2871  0.0572  0.0570  0.0886  0.1447  0.0107  0.0112  0.0205  0.0083  0.0185  0.0073
     5    24  0.1033  0.3593  0.1459  0.1784  0.1708  0.3716  0.1432  0.0828  0.1088  0.1148  0.1581  0.0850  0.0612  0.0679  0.1455  0.0083  0.0074  0.0179  0.0049  0.0098  0.0029
     5    25  0.1685  0.2243  0.1290  0.1866  0.2038  0.4091  0.1559  0.1497  0.1270  0.1409  0.2908  0.0291  0.0481  0.0612  0.0938  0.0055  0.0023  0.0124  0.0047  0.0128  0.0022
     5    26  0.1846  0.2611  0.1188  0.0933  0.2216  0.3213  0.1152  0.0976  0.0646  0.0862  0.1279  0.0277  0.0496  0.0772  0.0979  0.0049  0.0079  0.0095  0.0074  0.0106  0.0042
     5    27  0.2193  0.2677  0.0747  0.1374  0.1026  0.3128  0.1449  0.0739  0.0643  0.0957  0.1504  0.0272  0.0272  0.0375  0.0710  0.0034  0.0039  0.0076  0.0048  0.0092  0.0028
     5    28  0.2412  0.1370  0.0822  0.2474  0.1785  0.3803  0.0936  0.0609  0.1161  0.1067  0.2045  0.0210  0.0261  0.0598  0.0805  0.0084  0.0091  0.0080  0.0073  0.0090  0.0043
     5    29  0.0679  0.1591  0.0951  0.2252  0.3745  0.3269  0.0446  0.0411  0.0759  0.1225  0.1209  0.0112  0.0209  0.0249  0.0313  0.0058  0.0074  0.0112  0.0106  0.0081  0.0043
     5    30  0.0417  0.1790  0.0746  0.1264  0.3449  0.2538  0.0728  0.0282  0.0257  0.0985  0.0930  0.0099  0.0165  0.0394  0.0483  0.0030  0.0056  0.0074  0.0092  0.0083  0.0043
     5    31  0.0932  0.0847  0.0498  0.1296  0.2354  0.1983  0.0642  0.0183  0.0418  0.1158  0.1214  0.0073  0.0279  0.0263  0.0482  0.0024  0.0041  0.0040  0.0061  0.0041  0.0024
     5    32  0.0263  0.1749  0.0425  0.1658  0.2067  0.0807  0.0746  0.0253  0.0382  0.0825  0.0581  0.0093  0.0193  0.0280  0.0523  0.0019  0.0060  0.0027  0.0056  0.0029  0.0010
     5    33  0.0908  0.0916  0.0676  0.0971  0.1364  0.2178  0.0775  0.0247  0.0497  0.1004  0.0910  0.0085  0.0212  0.0359  0.0346  0.0022  0.0027  0.0050  0.0102  0.0051  0.0023
     5    34  0.0988  0.1248  0.0620  0.1231  0.3514  0.1388  0.0653  0.0331  0.0354  0.0553  0.0822  0.0089  0.0135  0.0290  0.0506  0.0014  0.0021  0.0040  0.0048  0.0061  0.0014
     5    35  0.0338  0.0972  0.0209  0.0795  0.0909  0.0826  0.0741  0.0449  0.0423  0.0500  0.0369  0.0085  0.0202  0.0183  0.0343  0.0023  0.0032  0.0068  0.0047  0.0031  0.0007
     5    36  0.0671  0.3067  0.1186  0.0447  0.0984  0.3519  0.0817  0.0529  0.0338  0.0437  0.0717  0.0189  0.0165  0.0244  0.0599  0.0016  0.0049  0.0035  0.0033  0.0032  0.0013
     5    37  0.0291  0.0413  0.0137  0.0275  0.0738  0.1019  0.0550  0.0292  0.0468  0.0558  0.0651  0.0270  0.0162  0.0301  0.0449  0.0020  0.0022  0.0053  0.0026  0.0030  0.0017
     5    38  0.0664  0.1096  0.0100  0.0401  0.0270  0.1587  0.0639  0.0220  0.0261  0.0476  0.0710  0.0121  0.0220  0.0256  0.0337  0.0014  0.0020  0.0020  0.0030  0.0018  0.0010
     5    39  0.0352  0.1278  0.0181  0.0418  0.1407  0.1481  0.0965  0.0278  0.0545  0.0601  0.0511  0.0060  0.0212  0.0265  0.0537  0.0019  0.0007  0.0024  0.0019  0.0022  0.0007
     5    40  0.0727  0.0630  0.0123  0.0127  0.0426  0.0732  0.0661  0.0188  0.0449  0.0557  0.0657  0.0126  0.0153  0.0292  0.0252  0.0013  0.0022  0.0026  0.0018  0.0033  0.0007
     5    41  0.1127  0.0903  0.0108  0.0152  0.0373  0.0356  0.0600  0.0322  0.0345  0.0637  0.0533  0.0055  0.0179  0.0212  0.0202  0.0025  0.0012  0.0026  0.0013  0.0016  0.0007
     5    42  0.0261  0.0384  0.0983  0.0459  0.0477  0.0409  0.0610  0.0180  0.0391  0.0499  0.0578  0.0083  0.0155  0.0318  0.0220  0.0019  0.0034  0.0016  0.0027  0.0017  0.0014
     5    43  0.0589  0.1250  0.0169  0.1053  0.0495  0.2118  0.0677  0.0148  0.0265  0.0606  0.0722  0.0125  0.0158  0.0383  0.0317  0.0030  0.0009  0.0035  0.0030  0.0022  0.0009
     5    44  0.0805  0.2206  0.0216  0.1376  0.0159  0.1552  0.0903  0.0143  0.0470  0.0302  0.0797  0.0102  0.0210  0.0214  0.0306  0.0017  0.0035  0.0018  0.0021  0.0036  0.0009
     5    45  0.0596  0.1060  0.0137  0.0522  0.1676  0.0922  0.0658  0.0193  0.0299  0.0499  0.0496  0.0092  0.0165  0.0175  0.0209  0.0019  0.0106  0.0025  0.0022  0.0023  0.0008
     5    46  0.0399  0.2613  0.0128  0.1094  0.0129  0.0815  0.0951  0.0287  0.0307  0.0338  0.0690  0.0066  0.0203  0.0131  0.0364  0.0011  0.0066  0.0026  0.0012  0.0021  0.0006
     5    47  0.0530  0.0815  0.0307  0.0833  0.0194  0.0660  0.0914  0.0115  0.0272  0.0438  0.0691  0.0077  0.0203  0.0248  0.0365  0.0010  0.0012  0.0014  0.0013  0.0023  0.0006
     5    48  0.0627  0.5000  0.1173  0.0362  0.0063  0.1173  0.0623  0.0719  0.0348  0.0786  0.0552  0.0280  0.0184  0.0342  0.0360  0.0018  0.0066  0.0035  0.0020  0.0025  0.0012
     5    49  0.0722  0.1676  0.0103  0.0830  0.0180  0.1454  0.0841  0.0351  0.0397  0.0561  0.0460  0.0081  0.0279  0.0456  0.0306  0.0008  0.0002  0.0010  0.0023  0.0032  0.0008
     5    50  0.2449  0.1599  0.0019  0.1599  0.0087  0.1599  0.0918  0.0252  0.0493  0.0399  0.0768  0.0419  0.0233  0.0190  0.0443  0.0010  0.0010  0.0028  0.0016  0.0033  0.0009
     5    51  0.0000  0.0000  0.0000  0.0000  0.0000  0.0000  0.0520  0.0069  0.0254  0.0475  0.0467  0.0067  0.0124  0.0155  0.0346  0.0005  0.0003  0.0018  0.0038  0.0036  0.0009
     5    52  0.0000  0.0000  0.0000  0.0000  0.0000  0.0000  0.0643  0.0105  0.0363  0.0176  0.0462  0.0042  0.0219  0.0141  0.0309  0.0024  0.0001  0.0019  0.0005  0.0024  0.0002
     5    53  0.0000  0.0000  0.0000  0.0000  0.0000  0.0000  0.0917  0.0026  0.0324  0.0060  0.0286  0.0042  0.0124  0.0043  0.0265  0.0014  0.0001  0.0013  0.0003  0.0023  0.0002
     5    54  0.0000  0.0000  0.0000  0.0000  0.0000  0.0000  0.0705  0.0065  0.0260  0.0255  0.0516  0.0036  0.0120  0.0069  0.0295  0.0014  0.0001  0.0031  0.0012  0.0031  0.0002
     5    55  0.0000  0.0000  0.0000  0.0000  0.0000  0.0000  0.0708  0.0057  0.0250  0.0180  0.0742  0.0032  0.0184  0.0051  0.0194  0.0005  0.0001  0.0018  0.0008  0.0028  0.0005
     5    56  0.0000  0.0000  0.0000  0.0000  0.0000  0.0000  0.0383  0.0071  0.0319  0.0257  0.0226  0.0018  0.0149  0.0023  0.0187  0.0004  0.0001  0.0009  0.0007  0.0031  0.0003
     5    57  0.0000  0.0000  0.0000  0.0000  0.0000  0.0000  0.0229  0.0070  0.0225  0.0057  0.0163  0.0023  0.0130  0.0020  0.0220  0.0021  0.0004  0.0004  0.0012  0.0015  0.0002
     5    58  0.0000  0.0000  0.0000  0.0000  0.0000  0.0000  0.0255  0.0020  0.0435  0.0076  0.0397  0.0025  0.0124  0.0101  0.0295  0.0001  0.0001  0.0007  0.0007  0.0035  0.0003
     5    59  0.0000  0.0000  0.0000  0.0000  0.0000  0.0000  0.0419  0.0070  0.0149  0.0128  0.0241  0.0037  0.0138  0.0079  0.0277  0.0007  0.0003  0.0013  0.0010  0.0028  0.0003
     5    60  0.0000  0.0000  0.0000  0.0000  0.0000  0.0000  0.0366  0.0003  0.0167  0.0115  0.0223  0.0026  0.0191  0.0055  0.0345  0.0008  0.0002  0.0008  0.0010  0.0028  0.0002
     5    61  0.0000  0.0000  0.0000  0.0000  0.0000  0.0000  0.0396  0.0034  0.0231  0.0227  0.0517  0.0041  0.0170  0.0067  0.0220  0.0008  0.0002  0.0008  0.0005  0.0022  0.0002
     5    62  0.0000  0.0000  0.0000  0.0000  0.0000  0.0000  0.0504  0.0022  0.0418  0.0275  0.1012  0.0054  0.0120  0.0044  0.0258  0.0004  0.0000  0.0008  0.0009  0.0019  0.0003
     5    63  0.0000  0.0000  0.0000  0.0000  0.0000  0.0000  0.0378  0.0000  0.0187  0.0096  0.0263  0.0000  0.0143  0.0045  0.0263  0.0000  0.0000  0.0000  0.0010  0.0024  0.0003
     5    64  0.0000  0.0000  0.0000  0.0000  0.0000  0.0000  0.0481  0.0000  0.0517  0.0049  0.0199  0.0000  0.0137  0.0068  0.0120  0.0000  0.0000  0.0000  0.0005  0.0027  0.0001
     5    65  0.0000  0.0000  0.0000  0.0000  0.0000  0.0000  0.0208  0.0000  0.0207  0.0050  0.0863  0.0000  0.0097  0.0053  0.0154  0.0000  0.0000  0.0000  0.0004  0.0027  0.0003
     5    66  0.0000  0.0000  0.0000  0.0000  0.0000  0.0000  0.0267  0.0000  0.0210  0.0066  0.0273  0.0000  0.0164  0.0117  0.0131  0.0000  0.0000  0.0000  0.0006  0.0029  0.0002
     5    67  0.0000  0.0000  0.0000  0.0000  0.0000  0.0000  0.0241  0.0000  0.0101  0.0056  0.0816  0.0000  0.0277  0.0053  0.0138  0.0000  0.0000  0.0000  0.0009  0.0027  0.0002
     5    68  0.0000  0.0000  0.0000  0.0000  0.0000  0.0000  0.0172  0.0000  0.0141  0.0048  0.0027  0.0000  0.0143  0.0057  0.0237  0.0000  0.0000  0.0000  0.0009  0.0012  0.0002
     5    69  0.0000  0.0000  0.0000  0.0000  0.0000  0.0000  0.0182  0.0000  0.0228  0.0026  0.0075  0.0000  0.0185  0.0073  0.0162  0.0000  0.0000  0.0000  0.0007  0.0010  0.0001
     5    70  0.0000  0.0000  0.0000  0.0000  0.0000  0.0000  0.0211  0.0000  0.0078  0.0021  0.0171  0.0000  0.0179  0.0033  0.0175  0.0000  0.0000  0.0000  0.0003  0.0016  0.0001
     5    71  0.0000  0.0000  0.0000  0.0000  0.0000  0.0000  0.0122  0.0000  0.0235  0.0037  0.0238  0.0000  0.0128  0.0051  0.0109  0.0000  0.0000  0.0000  0.0007  0.0013  0.0001
     5    72  0.0000  0.0000  0.0000  0.0000  0.0000  0.0000  0.0251  0.0000  0.0114  0.0028  0.0059  0.0000  0.0145  0.0039  0.0066  0.0000  0.0000  0.0000  0.0005  0.0008  0.0001
     5    73  0.0000  0.0000  0.0000  0.0000  0.0000  0.0000  0.0106  0.0000  0.0109  0.0038  0.0043  0.0000  0.0098  0.0009  0.0071  0.0000  0.0000  0.0000  0.0004  0.0010  0.0001
     5    74  0.0000  0.0000  0.0000  0.0000  0.0000  0.0000  0.0069  0.0000  0.0210  0.0050  0.0108  0.0000  0.0131  0.0032  0.0113  0.0000  0.0000  0.0000  0.0007  0.0006  0.0000
     5    75  0.0000  0.0000  0.0000  0.0000  0.0000  0.0000  0.0182  0.0000  0.0073  0.0040  0.0019  0.0000  0.0164  0.0053  0.0055  0.0000  0.0000  0.0000  0.0010  0.0008  0.0002
     5    76  0.0000  0.0000  0.0000  0.0000  0.0000  0.0000  0.0168  0.0000  0.0149  0.0076  0.0014  0.0000  0.0125  0.0065  0.0057  0.0000  0.0000  0.0000  0.0007  0.0009  0.0001
     5    77  0.0000  0.0000  0.0000  0.0000  0.0000  0.0000  0.0450  0.0000  0.0087  0.0143  0.0026  0.0000  0.0181  0.0052  0.0052  0.0000  0.0000  0.0000  0.0006  0.0006  0.0001
     5    78  0.0000  0.0000  0.0000  0.0000  0.0000  0.0000  0.0221  0.0000  0.0022  0.0028  0.0004  0.0000  0.0261  0.0028  0.0104  0.0000  0.0000  0.0000  0.0004  0.0008  0.0001
     5    79  0.0000  0.0000  0.0000  0.0000  0.0000  0.0000  0.0819  0.0000  0.0155  0.0050  0.0075  0.0000  0.0139  0.0056  0.0053  0.0000  0.0000  0.0000  0.0008  0.0004  0.0001
     5    80  0.0000  0.0000  0.0000  0.0000  0.0000  0.0000  0.0062  0.0000  0.0019  0.0010  0.0001  0.0000  0.0123  0.0024  0.0041  0.0000  0.0000  0.0000  0.0008  0.0005  0.0000
     5    81  0.0000  0.0000  0.0000  0.0000  0.0000  0.0000  0.0151  0.0000  0.0061  0.0005  0.0024  0.0000  0.0110  0.0055  0.0053  0.0000  0.0000  0.0000  0.0008  0.0007  0.0001
     5    82  0.0000  0.0000  0.0000  0.0000  0.0000  0.0000  0.0161  0.0000  0.0030  0.0032  0.0009  0.0000  0.0087  0.0027  0.0050  0.0000  0.0000  0.0000  0.0005  0.0007  0.0000
     5    83  0.0000  0.0000  0.0000  0.0000  0.0000  0.0000  0.0020  0.0000  0.0086  0.0060  0.0013  0.0000  0.0050  0.0022  0.0039  0.0000  0.0000  0.0000  0.0006  0.0007  0.0000
     5    84  0.0000  0.0000  0.0000  0.0000  0.0000  0.0000  0.0054  0.0000  0.0146  0.0022  0.0000  0.0000  0.0108  0.0036  0.0027  0.0000  0.0000  0.0000  0.0006  0.0007  0.0000
     5    85  0.0000  0.0000  0.0000  0.0000  0.0000  0.0000  0.0188  0.0000  0.0190  0.0026  0.0020  0.0000  0.0092  0.0035  0.0040  0.0000  0.0000  0.0000  0.0002  0.0004  0.0000
     5    86  0.0000  0.0000  0.0000  0.0000  0.0000  0.0000  0.0053  0.0000  0.0080  0.0046  0.0009  0.0000  0.0104  0.0034  0.0018  0.0000  0.0000  0.0000  0.0005  0.0005  0.0001
     5    87  0.0000  0.0000  0.0000  0.0000  0.0000  0.0000  0.0104  0.0000  0.0117  0.0104  0.0053  0.0000  0.0120  0.0030  0.0024  0.0000  0.0000  0.0000  0.0011  0.0007  0.0000
     5    88  0.0000  0.0000  0.0000  0.0000  0.0000  0.0000  0.0175  0.0000  0.0248  0.0018  0.0146  0.0000  0.0120  0.0019  0.0022  0.0000  0.0000  0.0000  0.0007  0.0009  0.0001
     5    89  0.0000  0.0000  0.0000  0.0000  0.0000  0.0000  0.0134  0.0000  0.0072  0.0054  0.0039  0.0000  0.0066  0.0048  0.0033  0.0000  0.0000  0.0000  0.0005  0.0010  0.0002
     5    90  0.0000  0.0000  0.0000  0.0000  0.0000  0.0000  0.0188  0.0000  0.0099  0.0080  0.0092  0.0000  0.0091  0.0030  0.0031  0.0000  0.0000  0.0000  0.0003  0.0005  0.0001
     5    91  0.0000  0.0000  0.0000  0.0000  0.0000  0.0000  0.0119  0.0000  0.0136  0.0061  0.0032  0.0000  0.0048  0.0042  0.0008  0.0000  0.0000  0.0000  0.0005  0.0002  0.0000
     5    92  0.0000  0.0000  0.0000  0.0000  0.0000  0.0000  0.0264  0.0000  0.0145  0.0065  0.0077  0.0000  0.0082  0.0011  0.0006  0.0000  0.0000  0.0000  0.0004  0.0002  0.0000
     5    93  0.0000  0.0000  0.0000  0.0000  0.0000  0.0000  0.0139  0.0000  0.0246  0.0167  0.0131  0.0000  0.0062  0.0028  0.0061  0.0000  0.0000  0.0000  0.0010  0.0004  0.0000
     5    94  0.0000  0.0000  0.0000  0.0000  0.0000  0.0000  0.0139  0.0000  0.0181  0.0044  0.0038  0.0000  0.0054  0.0027  0.0000  0.0000  0.0000  0.0000  0.0004  0.0008  0.0001
     5    95  0.0000  0.0000  0.0000  0.0000  0.0000  0.0000  0.0078  0.0000  0.0067  0.0018  0.0069  0.0000  0.0042  0.0042  0.0061  0.0000  0.0000  0.0000  0.0006  0.0006  0.0003
     5    96  0.0000  0.0000  0.0000  0.0000  0.0000  0.0000  0.0105  0.0000  0.0132  0.0067  0.0038  0.0000  0.0076  0.0046  0.0008  0.0000  0.0000  0.0000  0.0003  0.0001  0.0000
     5    97  0.0000  0.0000  0.0000  0.0000  0.0000  0.0000  0.0320  0.0000  0.0057  0.0053  0.0079  0.0000  0.0058  0.0030  0.0015  0.0000  0.0000  0.0000  0.0006  0.0003  0.0000
     5    98  0.0000  0.0000  0.0000  0.0000  0.0000  0.0000  0.0116  0.0000  0.0107  0.0028  0.0075  0.0000  0.0064  0.0019  0.0061  0.0000  0.0000  0.0000  0.0006  0.0003  0.0001
     5    99  0.0000  0.0000  0.0000  0.0000  0.0000  0.0000  0.0288  0.0000  0.0322  0.0059  0.0051  0.0000  0.0094  0.0028  0.0028  0.0000  0.0000  0.0000  0.0009  0.0004  0.0001
     5   100  0.0000  0.0000  0.0000  0.0000  0.0000  0.0000  0.0119  0.0000  0.0203  0.0026  0.0056  0.0000  0.0085  0.0024  0.0023  0.0000  0.0000  0.0000  0.0008  0.0004  0.0000
     6     0  0.0150  0.0611  0.2105  0.3096  0.7281  0.9064  0.0526  0.2089  0.3085  0.7159  0.9162  0.2052  0.3107  0.7191  0.9193  0.3070  0.7124  0.9126  0.6895  0.8678  0.5156
     6     1  0.2820  0.5396  0.8729  0.9417  1.0000  1.0000  0.5440  0.8415  0.9184  0.9077  0.9286  0.4491  0.4769  0.4861  0.5000  0.2010  0.2069  0.2105  0.1420  0.1451  0.0377
     6     2  0.3673  0.6824  0.8389  0.8790  0.9739  0.9479  0.5095  0.7241  0.7494  0.8232  0.8288  0.4550  0.4843  0.4969  0.5193  0.1738  0.1818  0.1890  0.1250  0.1296  0.0339
     6     3  0.2474  0.5840  0.8150  0.8869  0.9087  0.9735  0.6386  0.8341  0.8599  0.8667  0.9603  0.5185  0.4869  0.5008  0.5502  0.1770  0.1858  0.2022  0.1160  0.1273  0.0338
     6     4  0.1721  0.5732  0.9742  0.8059  0.8848  0.9654  0.5925  0.8783  0.7554  0.8728  0.9777  0.4872  0.3963  0.4534  0.5154  0.1579  0.1738  0.1962  0.1026  0.1142  0.0324
     6     5  0.2792  0.7092  0.8714  0.6919  0.8665  0.9593  0.6717  0.8685  0.6033  0.8156  0.9615  0.4843  0.3763  0.4295  0.5275  0.1337  0.1619  0.1914  0.0816  0.0903  0.0288
     6     6  0.2972  0.5069  0.7781  0.7748  0.7688  0.9721  0.4430  0.5739  0.5582  0.6321  0.7460  0.3184  0.3117  0.3705  0.4182  0.1151  0.1321  0.1588  0.0813  0.0977  0.0273
     6     7  0.2728  0.5669  0.6912  0.7141  0.8082  0.9680  0.4662  0.6290  0.5461  0.6169  0.8068  0.3735  0.3158  0.3884  0.4491  0.1087  0.1336  0.1559  0.0724  0.0838  0.0277
     6     8  0.2686  0.5404  0.8549  0.4980  0.5991  0.8893  0.5286  0.7541  0.4499  0.5923  0.8222  0.4172  0.2524  0.3561  0.4699  0.0976  0.1300  0.1798  0.0514  0.0726  0.0240
     6     9  0.2150  0.5030  0.7803  0.4062  0.7059  0.9388  0.5890  0.6862  0.4474  0.5819  0.8784  0.4208  0.2553  0.3458  0.4951  0.0897  0.1196  0.1730  0.0492  0.0636  0.0229
     6    10  0.2682  0.5454  0.7282  0.4571  0.5802  0.9119  0.3721  0.4548  0.2770  0.4143  0.6176  0.3635  0.2227  0.2738  0.4492  0.0889  0.0991  0.1595  0.0412  0.0646  0.0209
     6    11  0.2507  0.6019  0.6802  0.5101  0.6002  0.7540  0.4684  0.5429  0.4522  0.5777  0.6144  0.3601  0.2914  0.3650  0.4059  0.0848  0.1010  0.1213  0.0567  0.0615  0.0182
     6    12  0.1859  0.4922  0.7785  0.4865  0.5811  0.5653  0.3630  0.6665  0.4935  0.4134  0.7227  0.2910  0.2228  0.2085  0.2694  0.0899  0.0872  0.1211  0.0443  0.0534  0.0138
     6    13  0.2329  0.2965  0.5586  0.4018  0.4957  0.8411  0.3808  0.5212  0.4195  0.4111  0.6256  0.1933  0.1668  0.1912  0.2567  0.0680  0.0785  0.1068  0.0394  0.0464  0.0140
     6    14  0.1890  0.3819  0.6490  0.4161  0.4904  0.7399  0.3048  0.4583  0.2228  0.1854  0.3860  0.2652  0.1646  0.1533  0.2425  0.0691  0.0561  0.1037  0.0248  0.0401  0.0087
     6    15  0.1665  0.4440  0.4575  0.3977  0.3236  0.6486  0.2232  0.3027  0.2165  0.1978  0.2893  0.2055  0.1773  0.1556  0.2586  0.0532  0.0459  0.0709  0.0230  0.0339  0.0106
     6    16  0.1143  0.3405  0.5650  0.3229  0.3284  0.8625  0.2678  0.2347  0.1930  0.2273  0.3599  0.1965  0.1377  0.1369  0.2610  0.0403  0.0377  0.0941  0.0185  0.0385  0.0102
     6    17  0.1328  0.2889  0.6122  0.5350  0.3401  0.6875  0.1794  0.3269  0.1599  0.2066  0.3559  0.1705  0.0937  0.1173  0.2016  0.0528  0.0469  0.0835  0.0253  0.0321  0.0096
     6    18  0.1709  0.3832  0.5628  0.4755  0.4398  0.6234  0.1371  0.2450  0.1920  0.1940  0.2912  0.1437  0.1227  0.1184  0.1790  0.0538  0.0558  0.0734  0.0298  0.0420  0.0101
     6    19  0.2488  0.2693  0.4536  0.3313  0.4024  0.6266  0.1630  0.1715  0.1696  0.1427  0.2670  0.1351  0.1486  0.1338  0.1620  0.0390  0.0337  0.0513  0.0309  0.0379  0.0086
     6    20  0.2489  0.1722  0.4087  0.3083  0.2567  0.5302  0.1527  0.1599  0.1468  0.1472  0.2132  0.0790  0.1051  0.0534  0.1124  0.0355  0.0222  0.0436  0.0158  0.0311  0.0056
     6    21  0.0947  0.1950  0.3246  0.3150  0.4811  0.4180  0.0579  0.1072  0.2173  0.1168  0.1417  0.0588  0.0921  0.0812  0.0763  0.0310  0.0264  0.0351  0.0252  0.0298  0.0055
     6    22  0.1455  0.2474  0.3581  0.3111  0.3250  0.4145  0.0659  0.1560  0.2151  0.1067  0.2154  0.0497  0.0541  0.0608  0.0711  0.0315  0.0306  0.0249  0.0229  0.0386  0.0050
     6    23  0.2096  0.1024  0.2441  0.4471  0.3850  0.4297  0.0338  0.1023  0.1838  0.1252  0.2062  0.0599  0.0476  0.0552  0.0489  0.0365  0.0309  0.0332  0.0240  0.0295  0.0052
     6    24  0.1558  0.1283  0.2968  0.3147  0.2765  0.5488  0.0727  0.1554  0.1208  0.0869  0.1671  0.0317  0.0383  0.0294  0.0562  0.0219  0.0211  0.0308  0.0101  0.0248  0.0043
     6    25  0.2179  0.2026  0.3391  0.3059  0.2583  0.3930  0.0713  0.1193  0.1298  0.0981  0.1394  0.0558  0.0641  0.0296  0.0911  0.0257  0.0156  0.0265  0.0115  0.0263  0.0038
     6    26  0.1073  0.1526  0.3389  0.3955  0.2384  0.3533  0.0598  0.1361  0.2068  0.0928  0.1409  0.0398  0.0660  0.0352  0.0551  0.0312  0.0163  0.0260  0.0131  0.0244  0.0022
     6    27  0.0805  0.2042  0.2421  0.2795  0.2060  0.2730  0.0592  0.0805  0.1298  0.0844  0.1508  0.0355  0.0531  0.0250  0.0420  0.0198  0.0169  0.0161  0.0135  0.0166  0.0029
     6    28  0.0902  0.1551  0.2527  0.3212  0.2039  0.2348  0.0511  0.0659  0.1030  0.0655  0.0755  0.0256  0.0607  0.0302  0.0432  0.0175  0.0120  0.0133  0.0172  0.0170  0.0023
     6    29  0.1086  0.1103  0.1479  0.2423  0.3010  0.3600  0.0364  0.0652  0.0859  0.0756  0.0991  0.0210  0.0428  0.0221  0.0340  0.0103  0.0110  0.0108  0.0081  0.0111  0.0023
     6    30  0.0930  0.2361  0.2182  0.3457  0.2255  0.2157  0.0539  0.0787  0.1177  0.0646  0.1110  0.0182  0.0328  0.0201  0.0406  0.0098  0.0097  0.0120  0.0087  0.0136  0.0030
     6    31  0.0372  0.2039  0.1237  0.3656  0.0762  0.2599  0.0412  0.0697  0.1285  0.0459  0.0921  0.0246  0.0379  0.0168  0.0340  0.0095  0.0038  0.0093  0.0085  0.0180  0.0019
     6    32  0.1033  0.1335  0.1260  0.3183  0.0781  0.3427  0.0451  0.0470  0.0932  0.0325  0.0865  0.0151  0.0295  0.0098  0.0217  0.0104  0.0034  0.0150  0.0070  0.0098  0.0012
     6    33  0.1878  0.2047  0.0785  0.2938  0.0808  0.2490  0.0916  0.0230  0.1268  0.0385  0.0742  0.0133  0.0413  0.0127  0.0239  0.0052  0.0013  0.0050  0.0080  0.0144  0.0011
     6    34  0.0866  0.1948  0.1121  0.3036  0.1984  0.1654  0.0259  0.0202  0.0997  0.0349  0.0494  0.0072  0.0373  0.0101  0.0151  0.0046  0.0023  0.0030  0.0079  0.0077  0.0007
     6    35  0.0519  0.1875  0.0509  0.2342  0.1465  0.1863  0.0448  0.0101  0.0768  0.0329  0.0478  0.0088  0.0342  0.0111  0.0210  0.0046  0.0020  0.0028  0.0052  0.0085  0.0008
     6    36  0.0796  0.2274  0.0329  0.2348  0.1564  0.4196  0.0490  0.0179  0.0953  0.0355  0.0520  0.0074  0.0401  0.0171  0.0293  0.0029  0.0026  0.0036  0.0070  0.0073  0.0009
     6    37  0.1586  0.2027  0.0388  0.1638  0.0572  0.2307  0.0530  0.0094  0.1021  0.0271  0.0616  0.0037  0.0370  0.0095  0.0158  0.0019  0.0011  0.0014  0.0030  0.0088  0.0008
     6    38  0.1091  0.2633  0.0851  0.1819  0.0830  0.2335  0.0674  0.0070  0.0852  0.0228  0.0860  0.0107  0.0439  0.0148  0.0275  0.0011  0.0006  0.0036  0.0029  0.0068  0.0008
     6    39  0.1216  0.1316  0.0208  0.3208  0.1441  0.2552  0.0590  0.0097  0.0741  0.0648  0.0687  0.0025  0.0321  0.0111  0.0201  0.0018  0.0008  0.0020  0.0027  0.0079  0.0008
     6    40  0.0897  0.0687  0.0051  0.2397  0.3173  0.3418  0.0507  0.0077  0.0708  0.0219  0.0677  0.0018  0.0353  0.0084  0.0363  0.0010  0.0004  0.0004  0.0036  0.0090  0.0010
     6    41  0.1844  0.0964  0.0153  0.2658  0.1570  0.2471  0.0404  0.0052  0.0674  0.0272  0.0507  0.0017  0.0379  0.0121  0.0242  0.0023  0.0002  0.0007  0.0031  0.0096  0.0005
     6    42  0.0796  0.1266  0.0000  0.2724  0.1158  0.2410  0.0379  0.0000  0.0986  0.0510  0.0516  0.0000  0.0413  0.0202  0.0248  0.0000  0.0000  0.0000  0.0049  0.0072  0.0009
     6    43  0.0219  0.2217  0.0000  0.2238  0.1345  0.1626  0.0628  0.0000  0.0657  0.0318  0.0505  0.0000  0.0406  0.0196  0.0335  0.0000  0.0000  0.0000  0.0039  0.0075  0.0008
     6    44  0.0463  0.1554  0.0000  0.2363  0.0880  0.3267  0.0786  0.0000  0.1143  0.0224  0.0515  0.0000  0.0406  0.0198  0.0379  0.0000  0.0000  0.0000  0.0046  0.0110  0.0011
     6    45  0.0859  0.2501  0.0000  0.3021  0.0730  0.1558  0.0783  0.0000  0.1063  0.0196  0.0468  0.0000  0.0481  0.0202  0.0333  0.0000  0.0000  0.0000  0.0049  0.0075  0.0008
     6    46  0.0696  0.1752  0.0000  0.3519  0.1318  0.1668  0.0346  0.0000  0.0879  0.0190  0.0413  0.0000  0.0388  0.0244  0.0296  0.0000  0.0000  0.0000  0.0045  0.0111  0.0005
     6    47  0.0510  0.1309  0.0000  0.2371  0.0883  0.2158  0.0751  0.0000  0.0728  0.0234  0.0422  0.0000  0.0404  0.0199  0.0362  0.0000  0.0000  0.0000  0.0035  0.0076  0.0008
     6    48  0.0379  0.0956  0.0000  0.4251  0.1844  0.0546  0.0291  0.0000  0.0424  0.0117  0.0206  0.0000  0.0238  0.0111  0.0095  0.0000  0.0000  0.0000  0.0035  0.0050  0.0004
     6    49  0.0518  0.1581  0.0000  0.2760  0.1648  0.1485  0.0174  0.0000  0.0554  0.0111  0.0163  0.0000  0.0310  0.0327  0.0309  0.0000  0.0000  0.0000  0.0028  0.0046  0.0009
     6    50  0.0389  0.2102  0.0000  0.1422  0.0463  0.1519  0.0223  0.0000  0.0292  0.0154  0.0201  0.0000  0.0292  0.0167  0.0198  0.0000  0.0000  0.0000  0.0023  0.0030  0.0004
     6    51  0.0241  0.2348  0.0000  0.2466  0.1002  0.0967  0.0244  0.0000  0.0383  0.0144  0.0099  0.0000  0.0263  0.0182  0.0203  0.0000  0.0000  0.0000  0.0024  0.0024  0.0003
     6    52  0.0079  0.0868  0.0000  0.1657  0.1376  0.1732  0.0357  0.0000  0.0217  0.0111  0.0113  0.0000  0.0435  0.0165  0.0196  0.0000  0.0000  0.0000  0.0024  0.0024  0.0004
     6    53  0.0900  0.1719  0.0000  0.1472  0.1092  0.1340  0.0198  0.0000  0.0344  0.0162  0.0100  0.0000  0.0199  0.0115  0.0275  0.0000  0.0000  0.0000  0.0029  0.0024  0.0004
     6    54  0.0183  0.2692  0.0000  0.2074  0.2467  0.1387  0.0351  0.0000  0.0385  0.0172  0.0180  0.0000  0.0183  0.0156  0.0230  0.0000  0.0000  0.0000  0.0026  0.0018  0.0005
     6    55  0.0655  0.1706  0.0000  0.1706  0.2010  0.0445  0.0185  0.0000  0.0356  0.0138  0.0149  0.0000  0.0194  0.0131  0.0118  0.0000  0.0000  0.0000  0.0027  0.0056  0.0003
     6    56  0.0073  0.0590  0.0000  0.2653  0.1044  0.0740  0.0222  0.0000  0.0285  0.0267  0.0124  0.0000  0.0210  0.0185  0.0113  0.0000  0.0000  0.0000  0.0031  0.0016  0.0002
     6    57  0.0486  0.2259  0.0000  0.2670  0.2529  0.1869  0.0223  0.0000  0.0164  0.0142  0.0112  0.0000  0.0204  0.0172  0.0092  0.0000  0.0000  0.0000  0.0067  0.0025  0.0005
     6    58  0.0290  0.1006  0.0000  0.1336  0.0409  0.0355  0.0233  0.0000  0.0111  0.0102  0.0102  0.0000  0.0169  0.0117  0.0060  0.0000  0.0000  0.0000  0.0024  0.0008  0.0001
     6    59  0.0205  0.0903  0.0000  0.1759  0.0696  0.0161  0.0228  0.0000  0.0241  0.0091  0.0094  0.0000  0.0240  0.0118  0.0049  0.0000  0.0000  0.0000  0.0033  0.0012  0.0001
     6    60  0.0386  0.1200  0.0000  0.2734  0.0379  0.0430  0.0130  0.0000  0.0203  0.0084  0.0068  0.0000  0.0275  0.0089  0.0070  0.0000  0.0000  0.0000  0.0044  0.0018  0.0003
     6    61  0.0371  0.1596  0.0000  0.6350  0.0487  0.0876  0.0281  0.0000  0.0234  0.0146  0.0082  0.0000  0.0528  0.0089  0.0069  0.0000  0.0000  0.0000  0.0041  0.0018  0.0003
     6    62  0.0453  0.1448  0.0000  0.2322  0.0687  0.0587  0.0261  0.0000  0.0362  0.0081  0.0020  0.0000  0.0247  0.0091  0.0101  0.0000  0.0000  0.0000  0.0029  0.0015  0.0003
     6    63  0.0491  0.1038  0.0000  0.1360  0.1029  0.0491  0.0151  0.0000  0.0363  0.0094  0.0044  0.0000  0.0172  0.0129  0.0070  0.0000  0.0000  0.0000  0.0013  0.0005  0.0001
     6    64  0.0205  0.1177  0.0000  0.1285  0.1024  0.0099  0.0328  0.0000  0.0278  0.0081  0.0049  0.0000  0.0446  0.0118  0.0061  0.0000  0.0000  0.0000  0.0023  0.0012  0.0001
     6    65  0.0499  0.2267  0.0000  0.0904  0.1083  0.0259  0.0188  0.0000  0.0176  0.0143  0.0018  0.0000  0.0230  0.0098  0.0061  0.0000  0.0000  0.0000  0.0019  0.0009  0.0002
     6    66  0.0530  0.1588  0.0000  0.2570  0.1161  0.0090  0.0200  0.0000  0.0234  0.0084  0.0031  0.0000  0.0259  0.0088  0.0028  0.0000  0.0000  0.0000  0.0023  0.0016  0.0001
     6    67  0.0335  0.1198  0.0000  0.2250  0.1829  0.0486  0.0373  0.0000  0.0204  0.0059  0.0075  0.0000  0.0177  0.0130  0.0059  0.0000  0.0000  0.0000  0.0025  0.0009  0.0002
     6    68  0.0067  0.0711  0.0000  0.2048  0.1029  0.0729  0.0197  0.0000  0.0187  0.0255  0.0070  0.0000  0.0138  0.0117  0.0053  0.0000  0.0000  0.0000  0.0033  0.0015  0.0003
     6    69  0.0240  0.0967  0.0000  0.1518  0.1637  0.0505  0.0193  0.0000  0.0254  0.0073  0.0011  0.0000  0.0212  0.0303  0.0033  0.0000  0.0000  0.0000  0.0019  0.0011  0.0003
     6    70  0.0303  0.1143  0.0000  0.1590  0.1533  0.0412  0.0073  0.0000  0.0487  0.0064  0.0015  0.0000  0.0117  0.0066  0.0021  0.0000  0.0000  0.0000  0.0017  0.0013  0.0002
     6    71  0.0720  0.0277  0.0000  0.1503  0.1367  0.0180  0.0074  0.0000  0.0222  0.0111  0.0084  0.0000  0.0092  0.0082  0.0035  0.0000  0.0000  0.0000  0.0032  0.0009  0.0002
     6    72  0.0648  0.0465  0.0000  0.1617  0.2230  0.0986  0.0068  0.0000  0.0192  0.0119  0.0075  0.0000  0.0047  0.0048  0.0038  0.0000  0.0000  0.0000  0.0017  0.0014  0.0001
     6    73  0.0216  0.1045  0.0000  0.1411  0.2304  0.1209  0.0115  0.0000  0.0203  0.0175  0.0060  0.0000  0.0103  0.0093  0.0006  0.0000  0.0000  0.0000  0.0022  0.0009  0.0001
     6    74  0.0321  0.0394  0.0000  0.1284  0.0941  0.0849  0.0105  0.0000  0.0135  0.0117  0.0019  0.0000  0.0126  0.0081  0.0023  0.0000  0.0000  0.0000  0.0022  0.0005  0.0001
     6    75  0.1965  0.0360  0.0000  0.1312  0.1015  0.0594  0.0166  0.0000  0.0137  0.0285  0.0092  0.0000  0.0115  0.0090  0.0017  0.0000  0.0000  0.0000  0.0023  0.0008  0.0001
     6    76  0.0098  0.0547  0.0000  0.2435  0.1136  0.0607  0.0099  0.0000  0.0167  0.0063  0.0013  0.0000  0.0145  0.0063  0.0031  0.0000  0.0000  0.0000  0.0013  0.0009  0.0001
     6    77  0.0043  0.0830  0.0000  0.1658  0.0672  0.0675  0.0064  0.0000  0.0157  0.0111  0.0025  0.0000  0.0083  0.0115  0.0042  0.0000  0.0000  0.0000  0.0021  0.0012  0.0002
     6    78  0.0599  0.1065  0.0000  0.0751  0.0933  0.0195  0.0087  0.0000  0.0201  0.0088  0.0065  0.0000  0.0097  0.0108  0.0059  0.0000  0.0000  0.0000  0.0012  0.0004  0.0001
     6    79  0.0269  0.0987  0.0000  0.1134  0.0982  0.0204  0.0065  0.0000  0.0064  0.0080  0.0009  0.0000  0.0071  0.0076  0.0015  0.0000  0.0000  0.0000  0.0015  0.0005  0.0002
     6    80  0.0352  0.1003  0.0000  0.1333  0.1519  0.0833  0.0178  0.0000  0.0149  0.0119  0.0090  0.0000  0.0081  0.0142  0.0060  0.0000  0.0000  0.0000  0.0019  0.0010  0.0003
     6    81  0.0426  0.0840  0.0000  0.1214  0.0753  0.0093  0.0190  0.0000  0.0037  0.0023  0.0004  0.0000  0.0132  0.0086  0.0049  0.0000  0.0000  0.0000  0.0015  0.0006  0.0002
     6    82  0.0205  0.1433  0.0000  0.1411  0.1390  0.0146  0.0090  0.0000  0.0160  0.0113  0.0062  0.0000  0.0154  0.0099  0.0065  0.0000  0.0000  0.0000  0.0022  0.0003  0.0001
     6    83  0.0174  0.0420  0.0000  0.0922  0.2002  0.0467  0.0067  0.0000  0.0160  0.0157  0.0029  0.0000  0.0081  0.0045  0.0062  0.0000  0.0000  0.0000  0.0019  0.0006  0.0002
     6    84  0.0209  0.0529  0.0000  0.0330  0.1125  0.1123  0.0102  0.0000  0.0027  0.0082  0.0043  0.0000  0.0077  0.0090  0.0055  0.0000  0.0000  0.0000  0.0018  0.0007  0.0001
     6    85  0.0156  0.0945  0.0000  0.0572  0.1743  0.0943  0.0150  0.0000  0.0158  0.0169  0.0022  0.0000  0.0084  0.0154  0.0035  0.0000  0.0000  0.0000  0.0010  0.0005  0.0001
     6    86  0.0245  0.0444  0.0000  0.0024  0.0098  0.0425  0.0192  0.0000  0.0227  0.0136  0.0028  0.0000  0.0104  0.0091  0.0031  0.0000  0.0000  0.0000  0.0014  0.0008  0.0001
     6    87  0.0002  0.0454  0.0000  0.0260  0.0364  0.0231  0.0122  0.0000  0.0094  0.0054  0.0045  0.0000  0.0066  0.0073  0.0048  0.0000  0.0000  0.0000  0.0024  0.0008  0.0004
     6    88  0.0000  0.0300  0.0000  0.0970  0.0304  0.0047  0.0008  0.0000  0.0050  0.0140  0.0016  0.0000  0.0084  0.0049  0.0030  0.0000  0.0000  0.0000  0.0016  0.0007  0.0004
     6    89  0.0111  0.1200  0.0000  0.1105  0.0466  0.0138  0.0062  0.0000  0.0085  0.0073  0.0029  0.0000  0.0086  0.0099  0.0136  0.0000  0.0000  0.0000  0.0011  0.0004  0.0002
     6    90  0.1047  0.1255  0.0000  0.1520  0.0509  0.0536  0.0052  0.0000  0.0096  0.0060  0.0010  0.0000  0.0139  0.0100  0.0050  0.0000  0.0000  0.0000  0.0017  0.0007  0.0002
     6    91  0.0090  0.0800  0.0000  0.0328  0.0866  0.0127  0.0166  0.0000  0.0102  0.0030  0.0005  0.0000  0.0074  0.0094  0.0012  0.0000  0.0000  0.0000  0.0013  0.0006  0.0002
     6    92  0.0044  0.0745  0.0000  0.0332  0.0282  0.0040  0.0111  0.0000  0.0075  0.0013  0.0005  0.0000  0.0097  0.0081  0.0079  0.0000  0.0000  0.0000  0.0012  0.0008  0.0002
     6    93  0.0106  0.0763  0.0000  0.0274  0.0601  0.0116  0.0044  0.0000  0.0059  0.0031  0.0015  0.0000  0.0065  0.0067  0.0030  0.0000  0.0000  0.0000  0.0013  0.0005  0.0001
     6    94  0.0101  0.0381  0.0000  0.0386  0.0455  0.0324  0.0085  0.0000  0.0017  0.0040  0.0018  0.0000  0.0119  0.0055  0.0016  0.0000  0.0000  0.0000  0.0016  0.0002  0.0002
     6    95  0.0106  0.0176  0.0000  0.0309  0.1067  0.0020  0.0154  0.0000  0.0167  0.0113  0.0011  0.0000  0.0095  0.0085  0.0049  0.0000  0.0000  0.0000  0.0008  0.0002  0.0001
     6    96  0.0023  0.1302  0.0000  0.0914  0.0894  0.0341  0.0404  0.0000  0.0043  0.0027  0.0018  0.0000  0.0087  0.0128  0.0021  0.0000  0.0000  0.0000  0.0011  0.0007  0.0001
     6    97  0.0000  0.0248  0.0000  0.0192  0.1359  0.0022  0.0000  0.0000  0.0000  0.0000  0.0000  0.0000  0.0071  0.0092  0.0026  0.0000  0.0000  0.0000  0.0014  0.0004  0.0003
     6    98  0.0000  0.0311  0.0000  0.0099  0.0350  0.0018  0.0000  0.0000  0.0000  0.0000  0.0000  0.0000  0.0072  0.0149  0.0023  0.0000  0.0000  0.0000  0.0014  0.0007  0.0002
     6    99  0.0000  0.0172  0.0000  0.0695  0.0219  0.0057  0.0000  0.0000  0.0000  0.0000  0.0000  0.0000  0.0070  0.0111  0.0038  0.0000  0.0000  0.0000  0.0008  0.0009  0.0002
     6   100  0.0000  0.0477  0.0000  0.0495  0.0617  0.0083  0.0000  0.0000  0.0000  0.0000  0.0000  0.0000  0.0082  0.0083  0.0037  0.0000  0.0000  0.0000  0.0012  0.0003  0.0001
     7     0  0.0150  0.0611  0.2105  0.3096  0.7281  0.9064  0.0526  0.2089  0.3085  0.7159  0.9162  0.2052  0.3107  0.7191  0.9193  0.3070  0.7124  0.9126  0.6895  0.8678  0.5156
     7     1  0.3823  0.6183  0.9317  0.9733  0.9311  1.0000  0.6708  0.8824  0.9175  0.9286  0.9286  0.5324  0.5648  0.5514  0.5741  0.2153  0.2105  0.2201  0.1420  0.1482  0.0369
     7     2  0.3630  0.5105  0.8706  0.9091  0.9399  1.0000  0.5357  0.8348  0.8127  0.8249  0.9286  0.4472  0.4429  0.4809  0.5185  0.1806  0.1830  0.2010  0.1219  0.1327  0.0353
     7     3  0.3792  0.5689  0.8603  0.8723  0.9111  0.8925  0.5204  0.7496  0.8153  0.8574  0.8205  0.3869  0.4408  0.4665  0.4704  0.1489  0.1531  0.1561  0.1191  0.1227  0.0311
     7     4  0.2638  0.4612  0.7850  0.8022  0.9388  0.9712  0.4649  0.5836  0.6353  0.7696  0.8282  0.2770  0.3254  0.3754  0.4217  0.1156  0.1388  0.1523  0.0970  0.1103  0.0318
     7     5  0.1897  0.4214  0.9284  0.8624  0.9284  0.9724  0.4950  0.7919  0.7186  0.8321  0.8130  0.4645  0.4395  0.4923  0.4784  0.1782  0.1986  0.1986  0.1196  0.1196  0.0343
     7     6  0.2249  0.3621  0.7443  0.8505  0.7404  0.9117  0.4099  0.5850  0.7190  0.6248  0.7237  0.2989  0.3396  0.3218  0.3573  0.1287  0.1257  0.1439  0.0877  0.0999  0.0239
     7     7  0.2562  0.4485  0.7345  0.5975  0.7761  0.6859  0.4750  0.7806  0.6361  0.6097  0.7307  0.3224  0.3060  0.2914  0.3449  0.1247  0.1325  0.1353  0.0696  0.0711  0.0206
     7     8  0.1417  0.4845  0.7153  0.5767  0.6959  0.7484  0.3666  0.3999  0.3732  0.3217  0.5100  0.2797  0.2807  0.2561  0.3470  0.1003  0.1017  0.1237  0.0615  0.0777  0.0194
     7     9  0.1637  0.6042  0.7635  0.5734  0.6759  0.7308  0.3828  0.5975  0.4424  0.5021  0.5724  0.3562  0.2782  0.3092  0.3428  0.1014  0.1120  0.1202  0.0616  0.0626  0.0173
     7    10  0.2367  0.4254  0.6218  0.7077  0.5489  0.6864  0.1852  0.3974  0.4445  0.3711  0.4311  0.2133  0.1987  0.2276  0.2376  0.0893  0.0892  0.1058  0.0616  0.0738  0.0186
     7    11  0.1252  0.2954  0.6117  0.5500  0.5529  0.6208  0.2785  0.4209  0.4109  0.3571  0.4201  0.2145  0.1901  0.1807  0.2428  0.0799  0.0753  0.0948  0.0418  0.0599  0.0145
     7    12  0.2171  0.3754  0.6896  0.7326  0.4077  0.5170  0.2554  0.3333  0.3753  0.3432  0.3669  0.2091  0.2154  0.1835  0.2457  0.0748  0.0681  0.0900  0.0449  0.0603  0.0147
     7    13  0.1113  0.4578  0.3668  0.6193  0.3445  0.8728  0.2363  0.2901  0.4011  0.2419  0.4243  0.1549  0.2420  0.1809  0.2969  0.0726  0.0503  0.0798  0.0486  0.0723  0.0133
     7    14  0.0969  0.4065  0.5439  0.7367  0.5021  0.8617  0.2066  0.2866  0.3641  0.3109  0.4815  0.1834  0.2327  0.1560  0.2300  0.0855  0.0667  0.0924  0.0550  0.0757  0.0152
     7    15  0.0805  0.3884  0.5285  0.5559  0.5924  0.6610  0.1641  0.2177  0.3416  0.2766  0.3198  0.1497  0.1815  0.1689  0.1922  0.0668  0.0489  0.0699  0.0457  0.0589  0.0131
     7    16  0.1561  0.4344  0.7949  0.5363  0.3555  0.8391  0.2434  0.2524  0.3071  0.2843  0.3438  0.1592  0.2081  0.1378  0.1939  0.0639  0.0542  0.0624  0.0392  0.0540  0.0108
     7    17  0.1054  0.2818  0.9246  0.8011  0.3856  0.5350  0.1796  0.2238  0.3371  0.2761  0.3286  0.1291  0.1789  0.1418  0.1793  0.0692  0.0586  0.0648  0.0410  0.0485  0.0105
     7    18  0.2383  0.4001  0.3404  0.4414  0.3045  0.3637  0.2053  0.3219  0.2645  0.3094  0.2617  0.1747  0.1806  0.1149  0.1260  0.0634  0.0508  0.0563  0.0327  0.0381  0.0080
     7    19  0.0974  0.4208  0.3543  0.7909  0.3778  0.4700  0.1526  0.2558  0.2306  0.2657  0.3117  0.1311  0.1220  0.1141  0.1608  0.0461  0.0360  0.0524  0.0261  0.0308  0.0072
     7    20  0.1913  0.2143  0.2415  0.5449  0.6778  0.3917  0.1473  0.1862  0.1967  0.2149  0.2128  0.1115  0.0980  0.1078  0.1316  0.0396  0.0312  0.0421  0.0234  0.0264  0.0074
     7    21  0.0789  0.1932  0.3299  0.1802  0.1933  0.1672  0.1470  0.2437  0.2349  0.2239  0.2595  0.1615  0.1322  0.1156  0.1326  0.0501  0.0449  0.0497  0.0262  0.0316  0.0060
     7    22  0.1231  0.1020  0.1621  0.1814  0.1309  0.1370  0.1565  0.2321  0.2652  0.1672  0.1903  0.1059  0.1137  0.0965  0.0907  0.0377  0.0409  0.0417  0.0249  0.0239  0.0050
     7    23  0.0799  0.2485  0.3140  0.3036  0.6288  0.2802  0.1164  0.1784  0.1170  0.1467  0.1327  0.1068  0.1211  0.0957  0.0827  0.0387  0.0464  0.0391  0.0230  0.0220  0.0059
     7    24  0.0067  0.0979  0.1963  0.2578  0.2591  0.2042  0.0917  0.1376  0.0966  0.1394  0.1290  0.1106  0.0764  0.1053  0.1187  0.0313  0.0514  0.0412  0.0186  0.0180  0.0070
     7    25  0.1589  0.0963  0.2788  0.2016  0.1919  0.3426  0.0741  0.1881  0.0888  0.1469  0.1506  0.0817  0.0385  0.0833  0.0761  0.0227  0.0496  0.0502  0.0169  0.0187  0.0071
     7    26  0.0402  0.1533  0.1987  0.2238  0.1453  0.1838  0.0672  0.1152  0.0629  0.1218  0.0865  0.0796  0.0437  0.0823  0.0690  0.0230  0.0384  0.0297  0.0147  0.0112  0.0056
     7    27  0.0332  0.0461  0.1264  0.1843  0.1716  0.0622  0.0518  0.1149  0.0885  0.1544  0.1014  0.0616  0.0408  0.0559  0.0579  0.0209  0.0273  0.0317  0.0132  0.0155  0.0045
     7    28  0.0517  0.2207  0.2153  0.2283  0.0393  0.2701  0.0910  0.1156  0.1124  0.1457  0.1406  0.0829  0.0866  0.0621  0.0874  0.0295  0.0282  0.0323  0.0134  0.0172  0.0039
     7    29  0.0348  0.0861  0.0864  0.1852  0.0787  0.2302  0.0680  0.1399  0.0895  0.1214  0.0523  0.0892  0.0590  0.0520  0.0517  0.0197  0.0253  0.0172  0.0098  0.0089  0.0025
     7    30  0.0293  0.0773  0.1784  0.1105  0.1694  0.1468  0.0684  0.0998  0.1021  0.0933  0.0578  0.0644  0.0516  0.0589  0.0382  0.0160  0.0248  0.0140  0.0110  0.0069  0.0022
     7    31  0.0499  0.1761  0.1347  0.0551  0.2434  0.1255  0.0758  0.1091  0.1142  0.1018  0.0701  0.0433  0.0332  0.0667  0.0308  0.0145  0.0210  0.0130  0.0088  0.0063  0.0029
     7    32  0.0377  0.1512  0.1456  0.0455  0.1119  0.1327  0.0676  0.1206  0.0612  0.1377  0.0695  0.0408  0.0558  0.0570  0.0472  0.0123  0.0202  0.0175  0.0108  0.0090  0.0019
     7    33  0.0903  0.0713  0.1514  0.1617  0.2748  0.2880  0.0800  0.1161  0.0600  0.1663  0.0773  0.0455  0.0282  0.0550  0.0560  0.0104  0.0190  0.0145  0.0082  0.0110  0.0029
     7    34  0.0213  0.1197  0.0645  0.0761  0.0999  0.1170  0.0269  0.0784  0.0694  0.0774  0.0779  0.0365  0.0204  0.0324  0.0402  0.0155  0.0130  0.0178  0.0087  0.0086  0.0020
     7    35  0.0496  0.1098  0.1081  0.0847  0.2284  0.0518  0.0689  0.0763  0.1239  0.0844  0.0744  0.0240  0.0383  0.0356  0.0401  0.0110  0.0149  0.0116  0.0082  0.0065  0.0020
     7    36  0.0694  0.0420  0.0655  0.0394  0.3227  0.0482  0.0942  0.0558  0.0804  0.1032  0.0790  0.0234  0.0313  0.0380  0.0272  0.0074  0.0092  0.0079  0.0123  0.0075  0.0023
     7    37  0.0551  0.0486  0.2582  0.0244  0.1962  0.0318  0.0613  0.0682  0.0651  0.1354  0.0643  0.0151  0.0212  0.0299  0.0210  0.0086  0.0121  0.0077  0.0080  0.0038  0.0017
     7    38  0.0573  0.0288  0.1311  0.0234  0.2596  0.0489  0.0399  0.0684  0.0876  0.1008  0.0782  0.0158  0.0142  0.0176  0.0122  0.0078  0.0128  0.0121  0.0075  0.0070  0.0017
     7    39  0.0138  0.0186  0.0525  0.0891  0.1277  0.1454  0.0463  0.0453  0.0709  0.0963  0.0523  0.0109  0.0170  0.0274  0.0144  0.0078  0.0089  0.0039  0.0114  0.0049  0.0016
     7    40  0.0238  0.0375  0.0876  0.1897  0.0871  0.0216  0.0366  0.0438  0.1039  0.0881  0.0464  0.0139  0.0158  0.0250  0.0082  0.0065  0.0103  0.0049  0.0136  0.0048  0.0013
     7    41  0.0288  0.0067  0.0341  0.0949  0.1032  0.0453  0.0386  0.0599  0.1113  0.1186  0.0611  0.0257  0.0128  0.0229  0.0136  0.0052  0.0079  0.0045  0.0070  0.0092  0.0015
     7    42  0.0000  0.0000  0.0000  0.0000  0.0000  0.0000  0.0295  0.0487  0.0902  0.1319  0.0692  0.0079  0.0208  0.0193  0.0132  0.0083  0.0121  0.0036  0.0139  0.0055  0.0017
     7    43  0.0000  0.0000  0.0000  0.0000  0.0000  0.0000  0.0109  0.0477  0.0774  0.1092  0.0396  0.0060  0.0103  0.0283  0.0079  0.0053  0.0116  0.0044  0.0078  0.0024  0.0012
     7    44  0.0000  0.0000  0.0000  0.0000  0.0000  0.0000  0.0145  0.0643  0.0456  0.0925  0.0395  0.0061  0.0044  0.0067  0.0023  0.0045  0.0065  0.0029  0.0075  0.0024  0.0009
     7    45  0.0000  0.0000  0.0000  0.0000  0.0000  0.0000  0.0129  0.0433  0.0795  0.1209  0.0367  0.0015  0.0073  0.0076  0.0046  0.0050  0.0073  0.0015  0.0074  0.0033  0.0012
     7    46  0.0000  0.0000  0.0000  0.0000  0.0000  0.0000  0.0101  0.0440  0.0626  0.0943  0.0561  0.0035  0.0043  0.0085  0.0021  0.0047  0.0050  0.0024  0.0049  0.0020  0.0010
     7    47  0.0000  0.0000  0.0000  0.0000  0.0000  0.0000  0.0073  0.0561  0.0582  0.0817  0.0396  0.0049  0.0066  0.0065  0.0048  0.0041  0.0061  0.0026  0.0089  0.0024  0.0012
     7    48  0.0000  0.0000  0.0000  0.0000  0.0000  0.0000  0.0051  0.0393  0.0360  0.1241  0.0438  0.0047  0.0082  0.0106  0.0099  0.0049  0.0076  0.0028  0.0081  0.0024  0.0012
     7    49  0.0000  0.0000  0.0000  0.0000  0.0000  0.0000  0.0114  0.0298  0.0516  0.0886  0.0313  0.0056  0.0057  0.0069  0.0040  0.0025  0.0052  0.0022  0.0054  0.0029  0.0012
     7    50  0.0000  0.0000  0.0000  0.0000  0.0000  0.0000  0.0118  0.0357  0.0379  0.0506  0.0263  0.0033  0.0065  0.0113  0.0016  0.0044  0.0075  0.0023  0.0050  0.0019  0.0008
     7    51  0.0000  0.0000  0.0000  0.0000  0.0000  0.0000  0.0145  0.0311  0.0453  0.0855  0.0212  0.0039  0.0041  0.0115  0.0033  0.0047  0.0066  0.0028  0.0098  0.0021  0.0012
     7    52  0.0000  0.0000  0.0000  0.0000  0.0000  0.0000  0.0065  0.0354  0.0376  0.0378  0.0160  0.0038  0.0070  0.0105  0.0044  0.0037  0.0041  0.0027  0.0048  0.0026  0.0008
     7    53  0.0000  0.0000  0.0000  0.0000  0.0000  0.0000  0.0217  0.0246  0.0459  0.0730  0.0362  0.0039  0.0083  0.0074  0.0057  0.0019  0.0050  0.0013  0.0082  0.0011  0.0010
     7    54  0.0000  0.0000  0.0000  0.0000  0.0000  0.0000  0.0147  0.0392  0.0303  0.0926  0.0396  0.0038  0.0083  0.0099  0.0023  0.0029  0.0083  0.0019  0.0048  0.0015  0.0010
     7    55  0.0000  0.0000  0.0000  0.0000  0.0000  0.0000  0.0158  0.0218  0.0436  0.0811  0.0401  0.0070  0.0090  0.0047  0.0024  0.0019  0.0037  0.0007  0.0043  0.0014  0.0007
     7    56  0.0000  0.0000  0.0000  0.0000  0.0000  0.0000  0.0152  0.0534  0.0555  0.0692  0.0237  0.0037  0.0093  0.0096  0.0024  0.0040  0.0063  0.0025  0.0093  0.0015  0.0006
     7    57  0.0000  0.0000  0.0000  0.0000  0.0000  0.0000  0.0126  0.0437  0.0441  0.0870  0.0277  0.0048  0.0098  0.0064  0.0013  0.0047  0.0050  0.0008  0.0056  0.0012  0.0003
     7    58  0.0000  0.0000  0.0000  0.0000  0.0000  0.0000  0.0142  0.0300  0.0530  0.0943  0.0287  0.0020  0.0062  0.0066  0.0021  0.0042  0.0037  0.0014  0.0044  0.0013  0.0007
     7    59  0.0000  0.0000  0.0000  0.0000  0.0000  0.0000  0.0125  0.0276  0.0370  0.0716  0.0282  0.0027  0.0058  0.0098  0.0012  0.0026  0.0036  0.0019  0.0033  0.0021  0.0007
     7    60  0.0000  0.0000  0.0000  0.0000  0.0000  0.0000  0.0209  0.0330  0.0335  0.0679  0.0324  0.0053  0.0054  0.0093  0.0050  0.0028  0.0032  0.0017  0.0037  0.0016  0.0006
     7    61  0.0000  0.0000  0.0000  0.0000  0.0000  0.0000  0.0053  0.0249  0.0354  0.0659  0.0161  0.0011  0.0021  0.0079  0.0007  0.0022  0.0028  0.0012  0.0023  0.0009  0.0003
     7    62  0.0000  0.0000  0.0000  0.0000  0.0000  0.0000  0.0100  0.0287  0.0174  0.0414  0.0098  0.0030  0.0015  0.0069  0.0016  0.0033  0.0092  0.0019  0.0029  0.0006  0.0006
     7    63  0.0000  0.0000  0.0000  0.0000  0.0000  0.0000  0.0130  0.0170  0.0244  0.0494  0.0098  0.0014  0.0033  0.0079  0.0017  0.0008  0.0039  0.0011  0.0016  0.0008  0.0004
     7    64  0.0000  0.0000  0.0000  0.0000  0.0000  0.0000  0.0120  0.0292  0.0210  0.0919  0.0204  0.0039  0.0054  0.0059  0.0003  0.0012  0.0036  0.0011  0.0033  0.0004  0.0004
     7    65  0.0000  0.0000  0.0000  0.0000  0.0000  0.0000  0.0184  0.0237  0.0295  0.0804  0.0149  0.0021  0.0019  0.0077  0.0013  0.0014  0.0022  0.0006  0.0027  0.0008  0.0002
     7    66  0.0000  0.0000  0.0000  0.0000  0.0000  0.0000  0.0228  0.0277  0.0337  0.0610  0.0431  0.0066  0.0034  0.0089  0.0019  0.0010  0.0073  0.0008  0.0027  0.0005  0.0003
     7    67  0.0000  0.0000  0.0000  0.0000  0.0000  0.0000  0.0051  0.0273  0.0416  0.0610  0.0204  0.0035  0.0016  0.0080  0.0040  0.0016  0.0069  0.0006  0.0037  0.0003  0.0003
     7    68  0.0000  0.0000  0.0000  0.0000  0.0000  0.0000  0.0183  0.0275  0.0369  0.0739  0.0140  0.0045  0.0030  0.0059  0.0004  0.0042  0.0073  0.0007  0.0059  0.0006  0.0003
     7    69  0.0000  0.0000  0.0000  0.0000  0.0000  0.0000  0.0091  0.0189  0.0124  0.0350  0.0091  0.0020  0.0011  0.0098  0.0008  0.0021  0.0026  0.0005  0.0018  0.0003  0.0002
     7    70  0.0000  0.0000  0.0000  0.0000  0.0000  0.0000  0.0121  0.0149  0.0287  0.0361  0.0104  0.0063  0.0046  0.0054  0.0012  0.0011  0.0032  0.0007  0.0024  0.0012  0.0002
     7    71  0.0000  0.0000  0.0000  0.0000  0.0000  0.0000  0.0141  0.0131  0.0121  0.0697  0.0160  0.0015  0.0012  0.0072  0.0027  0.0011  0.0021  0.0004  0.0017  0.0008  0.0002
     7    72  0.0000  0.0000  0.0000  0.0000  0.0000  0.0000  0.0051  0.0412  0.0168  0.0373  0.0092  0.0014  0.0036  0.0081  0.0003  0.0013  0.0025  0.0004  0.0017  0.0003  0.0003
     7    73  0.0000  0.0000  0.0000  0.0000  0.0000  0.0000  0.0276  0.0274  0.0223  0.0634  0.0098  0.0023  0.0019  0.0127  0.0023  0.0016  0.0027  0.0010  0.0044  0.0001  0.0003
     7    74  0.0000  0.0000  0.0000  0.0000  0.0000  0.0000  0.0050  0.0183  0.0232  0.0368  0.0064  0.0021  0.0033  0.0057  0.0008  0.0006  0.0021  0.0007  0.0015  0.0002  0.0003
     7    75  0.0000  0.0000  0.0000  0.0000  0.0000  0.0000  0.0209  0.0071  0.0118  0.0283  0.0064  0.0011  0.0042  0.0041  0.0007  0.0004  0.0015  0.0002  0.0023  0.0002  0.0004
     7    76  0.0000  0.0000  0.0000  0.0000  0.0000  0.0000  0.0144  0.0134  0.0286  0.0377  0.0088  0.0028  0.0069  0.0075  0.0027  0.0006  0.0006  0.0014  0.0041  0.0005  0.0003
     7    77  0.0000  0.0000  0.0000  0.0000  0.0000  0.0000  0.0125  0.0127  0.0165  0.0280  0.0271  0.0020  0.0022  0.0036  0.0004  0.0010  0.0009  0.0009  0.0015  0.0007  0.0003
     7    78  0.0000  0.0000  0.0000  0.0000  0.0000  0.0000  0.0102  0.0219  0.0231  0.0285  0.0116  0.0016  0.0057  0.0032  0.0010  0.0015  0.0012  0.0003  0.0031  0.0007  0.0002
     7    79  0.0000  0.0000  0.0000  0.0000  0.0000  0.0000  0.0012  0.0159  0.0389  0.0198  0.0159  0.0013  0.0027  0.0038  0.0015  0.0011  0.0012  0.0007  0.0019  0.0007  0.0002
     7    80  0.0000  0.0000  0.0000  0.0000  0.0000  0.0000  0.0095  0.0074  0.0294  0.0261  0.0235  0.0020  0.0044  0.0049  0.0041  0.0008  0.0013  0.0009  0.0023  0.0014  0.0005
     7    81  0.0000  0.0000  0.0000  0.0000  0.0000  0.0000  0.0087  0.0073  0.0121  0.0207  0.0116  0.0012  0.0076  0.0063  0.0019  0.0010  0.0021  0.0006  0.0043  0.0007  0.0001
     7    82  0.0000  0.0000  0.0000  0.0000  0.0000  0.0000  0.0165  0.0095  0.0156  0.0316  0.0053  0.0015  0.0040  0.0054  0.0010  0.0005  0.0018  0.0005  0.0035  0.0006  0.0002
     7    83  0.0000  0.0000  0.0000  0.0000  0.0000  0.0000  0.0021  0.0014  0.0255  0.0167  0.0089  0.0024  0.0011  0.0048  0.0024  0.0011  0.0013  0.0006  0.0023  0.0005  0.0001
     7    84  0.0000  0.0000  0.0000  0.0000  0.0000  0.0000  0.0077  0.0049  0.0172  0.0317  0.0012  0.0014  0.0039  0.0043  0.0006  0.0005  0.0017  0.0004  0.0025  0.0003  0.0001
     7    85  0.0000  0.0000  0.0000  0.0000  0.0000  0.0000  0.0101  0.0038  0.0062  0.0455  0.0043  0.0016  0.0058  0.0040  0.0004  0.0010  0.0008  0.0003  0.0017  0.0003  0.0001
     7    86  0.0000  0.0000  0.0000  0.0000  0.0000  0.0000  0.0092  0.0044  0.0281  0.0250  0.0064  0.0021  0.0042  0.0049  0.0005  0.0010  0.0017  0.0002  0.0024  0.0005  0.0001
     7    87  0.0000  0.0000  0.0000  0.0000  0.0000  0.0000  0.0028  0.0022  0.0176  0.0272  0.0014  0.0023  0.0012  0.0059  0.0020  0.0019  0.0018  0.0004  0.0024  0.0006  0.0001
     7    88  0.0000  0.0000  0.0000  0.0000  0.0000  0.0000  0.0146  0.0136  0.0374  0.0451  0.0112  0.0022  0.0054  0.0090  0.0000  0.0006  0.0024  0.0002  0.0023  0.0001  0.0001
     7    89  0.0000  0.0000  0.0000  0.0000  0.0000  0.0000  0.0120  0.0039  0.0138  0.0249  0.0056  0.0024  0.0037  0.0073  0.0034  0.0014  0.0020  0.0003  0.0037  0.0007  0.0002
     7    90  0.0000  0.0000  0.0000  0.0000  0.0000  0.0000  0.0217  0.0092  0.0177  0.0640  0.0023  0.0038  0.0027  0.0064  0.0006  0.0019  0.0021  0.0004  0.0021  0.0004  0.0001
     7    91  0.0000  0.0000  0.0000  0.0000  0.0000  0.0000  0.0069  0.0015  0.0134  0.0259  0.0066  0.0008  0.0022  0.0089  0.0016  0.0011  0.0008  0.0002  0.0012  0.0003  0.0003
     7    92  0.0000  0.0000  0.0000  0.0000  0.0000  0.0000  0.0106  0.0024  0.0432  0.0664  0.0067  0.0015  0.0008  0.0040  0.0010  0.0005  0.0012  0.0006  0.0041  0.0003  0.0002
     7    93  0.0000  0.0000  0.0000  0.0000  0.0000  0.0000  0.0144  0.0151  0.0102  0.0382  0.0046  0.0018  0.0045  0.0045  0.0004  0.0010  0.0009  0.0002  0.0023  0.0003  0.0002
     7    94  0.0000  0.0000  0.0000  0.0000  0.0000  0.0000  0.0121  0.0038  0.0143  0.0325  0.0013  0.0007  0.0041  0.0048  0.0006  0.0008  0.0021  0.0004  0.0022  0.0006  0.0002
     7    95  0.0000  0.0000  0.0000  0.0000  0.0000  0.0000  0.0096  0.0365  0.0263  0.0402  0.0015  0.0007  0.0029  0.0072  0.0018  0.0008  0.0013  0.0004  0.0015  0.0001  0.0002
     7    96  0.0000  0.0000  0.0000  0.0000  0.0000  0.0000  0.0206  0.0073  0.0119  0.0155  0.0011  0.0004  0.0061  0.0037  0.0007  0.0018  0.0020  0.0004  0.0024  0.0002  0.0002
     7    97  0.0000  0.0000  0.0000  0.0000  0.0000  0.0000  0.0069  0.0036  0.0073  0.0209  0.0008  0.0025  0.0023  0.0058  0.0008  0.0016  0.0008  0.0012  0.0020  0.0004  0.0003
     7    98  0.0000  0.0000  0.0000  0.0000  0.0000  0.0000  0.0096  0.0033  0.0305  0.0162  0.0016  0.0020  0.0024  0.0066  0.0001  0.0004  0.0020  0.0009  0.0016  0.0005  0.0003
     7    99  0.0000  0.0000  0.0000  0.0000  0.0000  0.0000  0.0043  0.0062  0.0154  0.0281  0.0005  0.0016  0.0013  0.0053  0.0002  0.0001  0.0014  0.0001  0.0020  0.0005  0.0002
     7   100  0.0000  0.0000  0.0000  0.0000  0.0000  0.0000  0.0031  0.0052  0.0378  0.0158  0.0015  0.0017  0.0034  0.0047  0.0011  0.0018  0.0010  0.0003  0.0024  0.0009  0.0007
     8     0  0.0150  0.0611  0.2105  0.3096  0.7281  0.9064  0.0526  0.2089  0.3085  0.7159  0.9162  0.2052  0.3107  0.7191  0.9193  0.3070  0.7124  0.9126  0.6895  0.8678  0.5156
     8     1  0.3186  0.6595  0.8775  0.8906  1.0000  1.0000  0.6772  0.8187  0.9458  1.0000  1.0000  0.5232  0.5787  0.6296  0.6296  0.1818  0.1962  0.1962  0.1420  0.1420  0.0385
     8     2  0.1998  0.5131  0.7747  0.8676  0.9725  0.9176  0.5194  0.7276  0.8554  0.8994  0.8583  0.3704  0.4657  0.4738  0.4549  0.1663  0.1734  0.1675  0.1327  0.1296  0.0339
     8     3  0.2155  0.6722  0.8300  0.9548  0.9321  1.0000  0.6226  0.6805  0.8544  0.8770  0.9286  0.4091  0.5293  0.5340  0.5602  0.1547  0.1555  0.1627  0.1358  0.1397  0.0353
     8     4  0.3785  0.6006  0.6339  0.9041  0.9629  0.9713  0.5489  0.5733  0.7693  0.8324  0.8761  0.3630  0.4823  0.5100  0.5278  0.1380  0.1423  0.1527  0.1219  0.1265  0.0338
     8     5  0.3276  0.5257  0.6969  0.8041  0.8054  0.9059  0.4995  0.6250  0.8289  0.8873  0.9213  0.2698  0.3963  0.3904  0.4366  0.1203  0.1282  0.1319  0.1119  0.1196  0.0316
     8     6  0.3269  0.4734  0.4091  0.8117  0.8251  0.9737  0.4158  0.5436  0.7387  0.7159  0.8717  0.1962  0.2955  0.2715  0.3328  0.1116  0.0993  0.1117  0.0971  0.1114  0.0272
     8     7  0.2394  0.5231  0.7179  0.7702  0.7675  0.8859  0.3754  0.4846  0.6920  0.6441  0.7488  0.2606  0.3197  0.2719  0.3514  0.1031  0.0901  0.1100  0.0884  0.1129  0.0247
     8     8  0.2270  0.4780  0.5876  0.6656  0.6696  0.8022  0.4033  0.4170  0.6295  0.5811  0.6996  0.1887  0.2973  0.3099  0.3425  0.0748  0.0786  0.0864  0.0756  0.0851  0.0214
     8     9  0.2426  0.4369  0.3639  0.7768  0.6352  0.7984  0.2830  0.3411  0.6997  0.4679  0.7096  0.1447  0.2515  0.1820  0.2304  0.0795  0.0561  0.0747  0.0662  0.0946  0.0170
     8    10  0.2230  0.3787  0.4291  0.7453  0.5824  0.8893  0.2969  0.2906  0.6899  0.4722  0.7590  0.1339  0.2399  0.1826  0.2785  0.0664  0.0532  0.0730  0.0686  0.1040  0.0195
     8    11  0.2100  0.2532  0.3741  0.7145  0.5874  0.7140  0.2882  0.3734  0.5862  0.4174  0.6065  0.1148  0.1697  0.1181  0.1718  0.0746  0.0469  0.0714  0.0566  0.0779  0.0148
     8    12  0.2019  0.3013  0.3958  0.5136  0.6303  0.7036  0.1556  0.3409  0.4192  0.3742  0.6385  0.0773  0.1041  0.0924  0.1214  0.0640  0.0533  0.0693  0.0455  0.0529  0.0140
     8    13  0.2702  0.2541  0.3938  0.5021  0.4307  0.6183  0.2128  0.3395  0.4045  0.4167  0.4948  0.0819  0.1128  0.1219  0.1528  0.0611  0.0630  0.0759  0.0485  0.0538  0.0132
     8    14  0.1430  0.2250  0.4316  0.5421  0.3909  0.5228  0.0770  0.2031  0.3246  0.2855  0.3078  0.0432  0.0841  0.0536  0.0585  0.0577  0.0458  0.0517  0.0324  0.0393  0.0070
     8    15  0.1937  0.1292  0.4767  0.3954  0.5128  0.5507  0.1121  0.2382  0.2639  0.2797  0.3294  0.0478  0.0656  0.0503  0.0598  0.0480  0.0471  0.0434  0.0362  0.0348  0.0081
     8    16  0.3233  0.1436  0.4229  0.3864  0.3158  0.5877  0.0745  0.2856  0.2931  0.2767  0.2976  0.0495  0.0521  0.0309  0.0456  0.0590  0.0424  0.0472  0.0304  0.0278  0.0058
     8    17  0.3255  0.2625  0.3159  0.5079  0.4972  0.3330  0.2887  0.2752  0.3741  0.3465  0.3334  0.0557  0.0902  0.0724  0.0734  0.0467  0.0387  0.0322  0.0316  0.0318  0.0081
     8    18  0.1737  0.1008  0.3176  0.4654  0.5748  0.3985  0.0732  0.1613  0.2041  0.2774  0.2301  0.0450  0.0525  0.0668  0.0676  0.0356  0.0401  0.0278  0.0333  0.0212  0.0080
     8    19  0.0627  0.1758  0.4098  0.4063  0.5338  0.2850  0.1395  0.1647  0.2072  0.2141  0.1492  0.0618  0.0919  0.0885  0.0602  0.0392  0.0375  0.0238  0.0282  0.0288  0.0050
     8    20  0.0994  0.1568  0.2098  0.3904  0.1998  0.5341  0.0562  0.0897  0.3018  0.1939  0.2142  0.0526  0.0585  0.0342  0.0590  0.0279  0.0164  0.0299  0.0278  0.0307  0.0050
     8    21  0.1200  0.1728  0.1942  0.4443  0.3681  0.4466  0.1303  0.1365  0.1958  0.2015  0.3316  0.0347  0.0549  0.0333  0.0666  0.0262  0.0145  0.0273  0.0257  0.0388  0.0067
     8    22  0.1529  0.1489  0.1769  0.4550  0.4067  0.4796  0.0756  0.0776  0.1858  0.2619  0.2398  0.0403  0.0551  0.0475  0.0782  0.0180  0.0203  0.0276  0.0200  0.0297  0.0065
     8    23  0.0572  0.1485  0.1540  0.4578  0.2981  0.4224  0.0466  0.0304  0.0846  0.0736  0.0846  0.0312  0.0489  0.0287  0.0522  0.0119  0.0165  0.0173  0.0163  0.0178  0.0035
     8    24  0.0855  0.0609  0.1435  0.3218  0.2013  0.2749  0.0173  0.0939  0.0981  0.0959  0.1677  0.0164  0.0374  0.0323  0.0385  0.0130  0.0099  0.0183  0.0186  0.0249  0.0046
     8    25  0.0837  0.0722  0.1436  0.4349  0.1844  0.2685  0.0350  0.0596  0.0545  0.0772  0.0701  0.0335  0.0323  0.0163  0.0374  0.0173  0.0122  0.0145  0.0116  0.0201  0.0036
     8    26  0.0260  0.1092  0.2063  0.4372  0.2380  0.2991  0.0200  0.1231  0.0947  0.1126  0.1319  0.0135  0.0192  0.0221  0.0272  0.0182  0.0211  0.0185  0.0160  0.0176  0.0046
     8    27  0.0497  0.0722  0.1870  0.6420  0.2036  0.2221  0.0382  0.0622  0.0721  0.0378  0.1151  0.0146  0.0132  0.0128  0.0304  0.0085  0.0130  0.0152  0.0120  0.0217  0.0045
     8    28  0.0194  0.0155  0.0808  0.2046  0.1177  0.2208  0.0121  0.0600  0.0372  0.0636  0.1085  0.0082  0.0093  0.0115  0.0095  0.0091  0.0040  0.0129  0.0095  0.0166  0.0038
     8    29  0.0329  0.0029  0.0336  0.1572  0.1563  0.2255  0.0049  0.0323  0.0206  0.0260  0.0566  0.0080  0.0072  0.0090  0.0134  0.0040  0.0046  0.0154  0.0052  0.0137  0.0028
     8    30  0.0469  0.0065  0.1104  0.3024  0.2994  0.3557  0.0017  0.0646  0.0193  0.0313  0.0857  0.0034  0.0110  0.0084  0.0150  0.0033  0.0086  0.0119  0.0065  0.0143  0.0040
     8    31  0.0115  0.0145  0.0566  0.1852  0.1234  0.2133  0.0057  0.0243  0.0197  0.0224  0.0425  0.0039  0.0100  0.0069  0.0135  0.0038  0.0022  0.0057  0.0064  0.0109  0.0019
     8    32  0.0163  0.0236  0.1268  0.0936  0.3571  0.2929  0.0130  0.0126  0.0278  0.0217  0.0608  0.0023  0.0086  0.0112  0.0131  0.0081  0.0024  0.0062  0.0070  0.0100  0.0014
     8    33  0.0144  0.0607  0.0673  0.3875  0.1429  0.2343  0.0183  0.0089  0.0321  0.0320  0.0871  0.0051  0.0048  0.0053  0.0139  0.0025  0.0037  0.0057  0.0038  0.0086  0.0020
     8    34  0.0270  0.0441  0.0538  0.1360  0.0561  0.1433  0.0137  0.0049  0.0369  0.0137  0.0477  0.0030  0.0064  0.0087  0.0114  0.0061  0.0037  0.0072  0.0048  0.0115  0.0018
     8    35  0.0040  0.0338  0.0764  0.1094  0.1005  0.1491  0.0045  0.0022  0.0218  0.0094  0.0218  0.0048  0.0103  0.0059  0.0100  0.0033  0.0046  0.0082  0.0072  0.0097  0.0017
     8    36  0.0000  0.0581  0.1274  0.0409  0.0344  0.1071  0.0000  0.0000  0.0000  0.0000  0.0000  0.0027  0.0042  0.0075  0.0094  0.0027  0.0023  0.0059  0.0077  0.0093  0.0021
     8    37  0.0000  0.0205  0.0309  0.0381  0.0870  0.2661  0.0000  0.0000  0.0000  0.0000  0.0000  0.0035  0.0050  0.0085  0.0106  0.0027  0.0030  0.0051  0.0051  0.0061  0.0016
     8    38  0.0000  0.0815  0.0180  0.1420  0.1475  0.2916  0.0000  0.0000  0.0000  0.0000  0.0000  0.0042  0.0051  0.0029  0.0087  0.0070  0.0048  0.0042  0.0064  0.0082  0.0019
     8    39  0.0000  0.0810  0.1163  0.2121  0.2398  0.2358  0.0000  0.0000  0.0000  0.0000  0.0000  0.0017  0.0056  0.0065  0.0107  0.0010  0.0011  0.0040  0.0057  0.0063  0.0017
     8    40  0.0000  0.0042  0.0048  0.0979  0.0796  0.1481  0.0000  0.0000  0.0000  0.0000  0.0000  0.0003  0.0061  0.0045  0.0165  0.0008  0.0010  0.0022  0.0056  0.0107  0.0021
     8    41  0.0000  0.0096  0.0098  0.0768  0.0499  0.1094  0.0000  0.0000  0.0000  0.0000  0.0000  0.0019  0.0048  0.0049  0.0154  0.0012  0.0023  0.0049  0.0039  0.0046  0.0016
     8    42  0.0000  0.0739  0.0059  0.0412  0.0964  0.1330  0.0000  0.0000  0.0000  0.0000  0.0000  0.0012  0.0019  0.0067  0.0166  0.0009  0.0017  0.0050  0.0033  0.0039  0.0029
     8    43  0.0000  0.0627  0.0026  0.0362  0.2449  0.2449  0.0000  0.0000  0.0000  0.0000  0.0000  0.0008  0.0057  0.0099  0.0198  0.0021  0.0036  0.0061  0.0046  0.0101  0.0022
     8    44  0.0000  0.0000  0.0000  0.0000  0.0000  0.0000  0.0000  0.0000  0.0000  0.0000  0.0000  0.0002  0.0051  0.0118  0.0166  0.0006  0.0007  0.0015  0.0029  0.0067  0.0030
     8    45  0.0000  0.0000  0.0000  0.0000  0.0000  0.0000  0.0000  0.0000  0.0000  0.0000  0.0000  0.0004  0.0046  0.0071  0.0140  0.0003  0.0006  0.0030  0.0032  0.0084  0.0029
     8    46  0.0000  0.0000  0.0000  0.0000  0.0000  0.0000  0.0000  0.0000  0.0000  0.0000  0.0000  0.0013  0.0035  0.0054  0.0147  0.0004  0.0009  0.0029  0.0031  0.0059  0.0020
     8    47  0.0000  0.0000  0.0000  0.0000  0.0000  0.0000  0.0000  0.0000  0.0000  0.0000  0.0000  0.0010  0.0071  0.0035  0.0123  0.0012  0.0012  0.0043  0.0026  0.0061  0.0013
     8    48  0.0000  0.0000  0.0000  0.0000  0.0000  0.0000  0.0000  0.0000  0.0000  0.0000  0.0000  0.0021  0.0092  0.0062  0.0098  0.0008  0.0013  0.0029  0.0026  0.0074  0.0024
     8    49  0.0000  0.0000  0.0000  0.0000  0.0000  0.0000  0.0000  0.0000  0.0000  0.0000  0.0000  0.0051  0.0099  0.0037  0.0165  0.0007  0.0019  0.0026  0.0029  0.0089  0.0027
     8    50  0.0000  0.0000  0.0000  0.0000  0.0000  0.0000  0.0000  0.0000  0.0000  0.0000  0.0000  0.0062  0.0051  0.0039  0.0135  0.0014  0.0013  0.0026  0.0027  0.0060  0.0017
     8    51  0.0000  0.0000  0.0000  0.0000  0.0000  0.0000  0.0000  0.0000  0.0000  0.0000  0.0000  0.0026  0.0058  0.0037  0.0120  0.0007  0.0013  0.0028  0.0035  0.0062  0.0015
     8    52  0.0000  0.0000  0.0000  0.0000  0.0000  0.0000  0.0000  0.0000  0.0000  0.0000  0.0000  0.0012  0.0034  0.0038  0.0099  0.0007  0.0015  0.0023  0.0019  0.0030  0.0011
     8    53  0.0000  0.0000  0.0000  0.0000  0.0000  0.0000  0.0000  0.0000  0.0000  0.0000  0.0000  0.0012  0.0020  0.0050  0.0063  0.0005  0.0012  0.0012  0.0015  0.0036  0.0012
     8    54  0.0000  0.0000  0.0000  0.0000  0.0000  0.0000  0.0000  0.0000  0.0000  0.0000  0.0000  0.0002  0.0005  0.0032  0.0061  0.0006  0.0004  0.0032  0.0008  0.0031  0.0007
     8    55  0.0000  0.0000  0.0000  0.0000  0.0000  0.0000  0.0000  0.0000  0.0000  0.0000  0.0000  0.0000  0.0006  0.0011  0.0042  0.0002  0.0001  0.0012  0.0011  0.0027  0.0004
     8    56  0.0000  0.0000  0.0000  0.0000  0.0000  0.0000  0.0000  0.0000  0.0000  0.0000  0.0000  0.0008  0.0033  0.0044  0.0065  0.0014  0.0006  0.0012  0.0023  0.0030  0.0005
     8    57  0.0000  0.0000  0.0000  0.0000  0.0000  0.0000  0.0000  0.0000  0.0000  0.0000  0.0000  0.0003  0.0012  0.0034  0.0044  0.0002  0.0002  0.0009  0.0009  0.0030  0.0006
     8    58  0.0000  0.0000  0.0000  0.0000  0.0000  0.0000  0.0000  0.0000  0.0000  0.0000  0.0000  0.0016  0.0013  0.0013  0.0051  0.0008  0.0004  0.0007  0.0007  0.0026  0.0006
     8    59  0.0000  0.0000  0.0000  0.0000  0.0000  0.0000  0.0000  0.0000  0.0000  0.0000  0.0000  0.0012  0.0010  0.0033  0.0025  0.0003  0.0003  0.0017  0.0004  0.0017  0.0005
     8    60  0.0000  0.0000  0.0000  0.0000  0.0000  0.0000  0.0000  0.0000  0.0000  0.0000  0.0000  0.0005  0.0011  0.0013  0.0020  0.0007  0.0004  0.0016  0.0030  0.0025  0.0004
     8    61  0.0000  0.0000  0.0000  0.0000  0.0000  0.0000  0.0000  0.0000  0.0000  0.0000  0.0000  0.0028  0.0026  0.0010  0.0052  0.0003  0.0002  0.0014  0.0006  0.0020  0.0007
     8    62  0.0000  0.0000  0.0000  0.0000  0.0000  0.0000  0.0000  0.0000  0.0000  0.0000  0.0000  0.0020  0.0037  0.0013  0.0061  0.0001  0.0001  0.0006  0.0007  0.0022  0.0003
     8    63  0.0000  0.0000  0.0000  0.0000  0.0000  0.0000  0.0000  0.0000  0.0000  0.0000  0.0000  0.0002  0.0013  0.0015  0.0045  0.0002  0.0004  0.0004  0.0024  0.0012  0.0004
     8    64  0.0000  0.0000  0.0000  0.0000  0.0000  0.0000  0.0000  0.0000  0.0000  0.0000  0.0000  0.0016  0.0049  0.0013  0.0044  0.0003  0.0003  0.0003  0.0010  0.0009  0.0012
     8    65  0.0000  0.0000  0.0000  0.0000  0.0000  0.0000  0.0000  0.0000  0.0000  0.0000  0.0000  0.0009  0.0001  0.0001  0.0019  0.0001  0.0004  0.0001  0.0010  0.0005  0.0005
     8    66  0.0000  0.0000  0.0000  0.0000  0.0000  0.0000  0.0000  0.0000  0.0000  0.0000  0.0000  0.0122  0.0051  0.0031  0.0050  0.0003  0.0001  0.0006  0.0018  0.0009  0.0005
     8    67  0.0000  0.0000  0.0000  0.0000  0.0000  0.0000  0.0000  0.0000  0.0000  0.0000  0.0000  0.0023  0.0008  0.0004  0.0037  0.0002  0.0001  0.0048  0.0007  0.0012  0.0011
     8    68  0.0000  0.0000  0.0000  0.0000  0.0000  0.0000  0.0000  0.0000  0.0000  0.0000  0.0000  0.0000  0.0008  0.0013  0.0006  0.0000  0.0000  0.0000  0.0009  0.0015  0.0003
     8    69  0.0000  0.0000  0.0000  0.0000  0.0000  0.0000  0.0000  0.0000  0.0000  0.0000  0.0000  0.0000  0.0014  0.0004  0.0014  0.0000  0.0000  0.0000  0.0007  0.0014  0.0004
     8    70  0.0000  0.0000  0.0000  0.0000  0.0000  0.0000  0.0000  0.0000  0.0000  0.0000  0.0000  0.0000  0.0011  0.0010  0.0009  0.0000  0.0000  0.0000  0.0004  0.0007  0.0002
     8    71  0.0000  0.0000  0.0000  0.0000  0.0000  0.0000  0.0000  0.0000  0.0000  0.0000  0.0000  0.0000  0.0108  0.0012  0.0010  0.0000  0.0000  0.0000  0.0013  0.0036  0.0003
     8    72  0.0000  0.0000  0.0000  0.0000  0.0000  0.0000  0.0000  0.0000  0.0000  0.0000  0.0000  0.0000  0.0077  0.0020  0.0047  0.0000  0.0000  0.0000  0.0008  0.0012  0.0001
     8    73  0.0000  0.0000  0.0000  0.0000  0.0000  0.0000  0.0000  0.0000  0.0000  0.0000  0.0000  0.0000  0.0060  0.0081  0.0024  0.0000  0.0000  0.0000  0.0016  0.0010  0.0002
     8    74  0.0000  0.0000  0.0000  0.0000  0.0000  0.0000  0.0000  0.0000  0.0000  0.0000  0.0000  0.0000  0.0029  0.0036  0.0004  0.0000  0.0000  0.0000  0.0012  0.0008  0.0001
     8    75  0.0000  0.0000  0.0000  0.0000  0.0000  0.0000  0.0000  0.0000  0.0000  0.0000  0.0000  0.0000  0.0017  0.0021  0.0006  0.0000  0.0000  0.0000  0.0013  0.0011  0.0002
     8    76  0.0000  0.0000  0.0000  0.0000  0.0000  0.0000  0.0000  0.0000  0.0000  0.0000  0.0000  0.0000  0.0097  0.0014  0.0063  0.0000  0.0000  0.0000  0.0011  0.0012  0.0002
     8    77  0.0000  0.0000  0.0000  0.0000  0.0000  0.0000  0.0000  0.0000  0.0000  0.0000  0.0000  0.0000  0.0010  0.0015  0.0041  0.0000  0.0000  0.0000  0.0016  0.0013  0.0002
     8    78  0.0000  0.0000  0.0000  0.0000  0.0000  0.0000  0.0000  0.0000  0.0000  0.0000  0.0000  0.0000  0.0034  0.0029  0.0021  0.0000  0.0000  0.0000  0.0007  0.0012  0.0004
     8    79  0.0000  0.0000  0.0000  0.0000  0.0000  0.0000  0.0000  0.0000  0.0000  0.0000  0.0000  0.0000  0.0031  0.0016  0.0012  0.0000  0.0000  0.0000  0.0013  0.0014  0.0004
     8    80  0.0000  0.0000  0.0000  0.0000  0.0000  0.0000  0.0000  0.0000  0.0000  0.0000  0.0000  0.0000  0.0024  0.0006  0.0010  0.0000  0.0000  0.0000  0.0011  0.0012  0.0002
     8    81  0.0000  0.0000  0.0000  0.0000  0.0000  0.0000  0.0000  0.0000  0.0000  0.0000  0.0000  0.0000  0.0029  0.0001  0.0035  0.0000  0.0000  0.0000  0.0003  0.0009  0.0001
     8    82  0.0000  0.0000  0.0000  0.0000  0.0000  0.0000  0.0000  0.0000  0.0000  0.0000  0.0000  0.0000  0.0106  0.0009  0.0048  0.0000  0.0000  0.0000  0.0004  0.0020  0.0001
     8    83  0.0000  0.0000  0.0000  0.0000  0.0000  0.0000  0.0000  0.0000  0.0000  0.0000  0.0000  0.0000  0.0030  0.0017  0.0038  0.0000  0.0000  0.0000  0.0005  0.0009  0.0001
     8    84  0.0000  0.0000  0.0000  0.0000  0.0000  0.0000  0.0000  0.0000  0.0000  0.0000  0.0000  0.0000  0.0037  0.0013  0.0011  0.0000  0.0000  0.0000  0.0007  0.0022  0.0002
     8    85  0.0000  0.0000  0.0000  0.0000  0.0000  0.0000  0.0000  0.0000  0.0000  0.0000  0.0000  0.0000  0.0007  0.0015  0.0040  0.0000  0.0000  0.0000  0.0007  0.0007  0.0000
     8    86  0.0000  0.0000  0.0000  0.0000  0.0000  0.0000  0.0000  0.0000  0.0000  0.0000  0.0000  0.0000  0.0031  0.0002  0.0031  0.0000  0.0000  0.0000  0.0006  0.0003  0.0001
     8    87  0.0000  0.0000  0.0000  0.0000  0.0000  0.0000  0.0000  0.0000  0.0000  0.0000  0.0000  0.0000  0.0028  0.0018  0.0038  0.0000  0.0000  0.0000  0.0006  0.0013  0.0002
     8    88  0.0000  0.0000  0.0000  0.0000  0.0000  0.0000  0.0000  0.0000  0.0000  0.0000  0.0000  0.0000  0.0003  0.0054  0.0006  0.0000  0.0000  0.0000  0.0001  0.0004  0.0001
     8    89  0.0000  0.0000  0.0000  0.0000  0.0000  0.0000  0.0000  0.0000  0.0000  0.0000  0.0000  0.0000  0.0008  0.0003  0.0002  0.0000  0.0000  0.0000  0.0001  0.0005  0.0001
     8    90  0.0000  0.0000  0.0000  0.0000  0.0000  0.0000  0.0000  0.0000  0.0000  0.0000  0.0000  0.0000  0.0006  0.0017  0.0002  0.0000  0.0000  0.0000  0.0002  0.0002  0.0001
     8    91  0.0000  0.0000  0.0000  0.0000  0.0000  0.0000  0.0000  0.0000  0.0000  0.0000  0.0000  0.0000  0.0005  0.0015  0.0017  0.0000  0.0000  0.0000  0.0002  0.0004  0.0002
     8    92  0.0000  0.0000  0.0000  0.0000  0.0000  0.0000  0.0000  0.0000  0.0000  0.0000  0.0000  0.0000  0.0005  0.0013  0.0002  0.0000  0.0000  0.0000  0.0002  0.0004  0.0002
     8    93  0.0000  0.0000  0.0000  0.0000  0.0000  0.0000  0.0000  0.0000  0.0000  0.0000  0.0000  0.0000  0.0000  0.0000  0.0000  0.0000  0.0000  0.0000  0.0004  0.0003  0.0002
     8    94  0.0000  0.0000  0.0000  0.0000  0.0000  0.0000  0.0000  0.0000  0.0000  0.0000  0.0000  0.0000  0.0000  0.0000  0.0000  0.0000  0.0000  0.0000  0.0003  0.0003  0.0001
     8    95  0.0000  0.0000  0.0000  0.0000  0.0000  0.0000  0.0000  0.0000  0.0000  0.0000  0.0000  0.0000  0.0000  0.0000  0.0000  0.0000  0.0000  0.0000  0.0003  0.0004  0.0000
     8    96  0.0000  0.0000  0.0000  0.0000  0.0000  0.0000  0.0000  0.0000  0.0000  0.0000  0.0000  0.0000  0.0000  0.0000  0.0000  0.0000  0.0000  0.0000  0.0004  0.0001  0.0001
     8    97  0.0000  0.0000  0.0000  0.0000  0.0000  0.0000  0.0000  0.0000  0.0000  0.0000  0.0000  0.0000  0.0000  0.0000  0.0000  0.0000  0.0000  0.0000  0.0001  0.0003  0.0000
     8    98  0.0000  0.0000  0.0000  0.0000  0.0000  0.0000  0.0000  0.0000  0.0000  0.0000  0.0000  0.0000  0.0000  0.0000  0.0000  0.0000  0.0000  0.0000  0.0002  0.0005  0.0001
     8    99  0.0000  0.0000  0.0000  0.0000  0.0000  0.0000  0.0000  0.0000  0.0000  0.0000  0.0000  0.0000  0.0000  0.0000  0.0000  0.0000  0.0000  0.0000  0.0007  0.0003  0.0001
     8   100  0.0000  0.0000  0.0000  0.0000  0.0000  0.0000  0.0000  0.0000  0.0000  0.0000  0.0000  0.0000  0.0000  0.0000  0.0000  0.0000  0.0000  0.0000  0.0006  0.0004  0.0000
     9     0  0.0150  0.0611  0.2105  0.3096  0.7281  0.9064  0.0526  0.2089  0.3085  0.7159  0.9162  0.2052  0.3107  0.7191  0.9193  0.3070  0.7124  0.9126  0.6895  0.8678  0.5156
     9     1  0.3203  0.6575  0.8304  0.9116  0.9267  1.0000  0.6933  0.7494  0.9286  0.9487  1.0000  0.4974  0.5602  0.5695  0.6111  0.1806  0.1782  0.1914  0.1327  0.1420  0.0361
     9     2  0.2839  0.6405  0.9427  0.8921  0.9494  0.9494  0.5052  0.8046  0.8054  0.8217  0.8348  0.4841  0.5201  0.5293  0.5370  0.1962  0.2010  0.2057  0.1389  0.1420  0.0369
     9     3  0.1959  0.6085  0.9221  0.9518  0.9123  1.0000  0.4933  0.8052  0.9399  0.9753  0.9348  0.4144  0.4738  0.4504  0.4699  0.1738  0.1708  0.1798  0.1265  0.1327  0.0326
     9     4  0.3095  0.4302  0.8022  0.9009  0.9464  1.0000  0.4450  0.7122  0.7747  0.8163  0.8333  0.3539  0.4468  0.4375  0.4414  0.1499  0.1471  0.1639  0.1219  0.1265  0.0324
     9     5  0.3234  0.4316  0.7846  0.8291  0.9265  0.8709  0.4697  0.7381  0.7599  0.8120  0.7579  0.3459  0.3563  0.3819  0.3593  0.1451  0.1619  0.1603  0.1067  0.1042  0.0309
     9     6  0.1479  0.4613  0.8944  0.9014  0.8944  0.9296  0.3569  0.6692  0.5534  0.5810  0.6228  0.3425  0.2989  0.3457  0.3159  0.1450  0.1603  0.1619  0.0998  0.0912  0.0253
     9     7  0.2674  0.3593  0.8785  0.6404  0.8494  0.8861  0.4235  0.7395  0.7065  0.7961  0.7789  0.3643  0.3199  0.3636  0.3650  0.1328  0.1511  0.1611  0.0924  0.0934  0.0267
     9     8  0.3422  0.4486  0.5903  0.7132  0.8236  0.8424  0.3539  0.5519  0.5546  0.6808  0.7193  0.2674  0.2695  0.3315  0.2932  0.0965  0.1230  0.1106  0.0847  0.0768  0.0248
     9     9  0.2716  0.3710  0.6516  0.6733  0.7170  0.8726  0.3612  0.4980  0.5545  0.5744  0.7292  0.2287  0.2728  0.3319  0.3114  0.0892  0.1020  0.1067  0.0831  0.0790  0.0231
     9    10  0.2315  0.3913  0.7218  0.4862  0.8247  0.7502  0.3913  0.5349  0.4429  0.6021  0.5781  0.2253  0.2372  0.3439  0.2788  0.0882  0.1160  0.1031  0.0747  0.0653  0.0220
     9    11  0.1302  0.3049  0.6032  0.5744  0.6739  0.6756  0.2645  0.4218  0.4479  0.4366  0.5970  0.1914  0.1871  0.2377  0.2540  0.0834  0.1042  0.1060  0.0657  0.0727  0.0202
     9    12  0.1575  0.3245  0.5832  0.5393  0.8733  0.7594  0.2088  0.3728  0.3351  0.5887  0.5930  0.1541  0.1229  0.2125  0.2013  0.0593  0.0989  0.0946  0.0629  0.0574  0.0239
     9    13  0.1788  0.2135  0.5209  0.5183  0.8115  0.7248  0.1591  0.3276  0.2734  0.5094  0.4671  0.0931  0.1107  0.1884  0.1740  0.0542  0.0836  0.0762  0.0529  0.0526  0.0203
     9    14  0.2736  0.4673  0.5795  0.4738  0.6034  0.6675  0.2086  0.4493  0.2619  0.5052  0.5043  0.1329  0.1337  0.1795  0.2244  0.0593  0.0765  0.0783  0.0424  0.0469  0.0161
     9    15  0.2274  0.3286  0.4108  0.3955  0.5685  0.6245  0.2210  0.2657  0.2490  0.3565  0.3933  0.1090  0.1313  0.1518  0.1574  0.0506  0.0677  0.0666  0.0454  0.0479  0.0167
     9    16  0.1040  0.3190  0.4732  0.4094  0.7287  0.6569  0.1876  0.2641  0.2491  0.3382  0.2775  0.1108  0.1314  0.1628  0.1816  0.0428  0.0629  0.0592  0.0406  0.0433  0.0149
     9    17  0.1616  0.3268  0.4811  0.3293  0.5534  0.5726  0.1319  0.2999  0.1997  0.2513  0.3506  0.1029  0.0735  0.1350  0.1437  0.0318  0.0582  0.0586  0.0305  0.0288  0.0110
     9    18  0.1719  0.2711  0.4257  0.4186  0.5465  0.6338  0.1650  0.1734  0.2752  0.3016  0.3998  0.0810  0.1131  0.1107  0.1480  0.0338  0.0388  0.0408  0.0336  0.0397  0.0117
     9    19  0.1623  0.4350  0.4289  0.3275  0.5384  0.7047  0.1274  0.1077  0.2025  0.2928  0.2934  0.0596  0.1153  0.1517  0.1432  0.0227  0.0375  0.0411  0.0337  0.0405  0.0118
     9    20  0.1839  0.1464  0.1893  0.4960  0.4843  0.5556  0.1198  0.1715  0.2374  0.2172  0.2887  0.0357  0.0807  0.0789  0.0962  0.0186  0.0159  0.0210  0.0341  0.0313  0.0085
     9    21  0.1227  0.1306  0.1882  0.6034  0.3827  0.4822  0.0929  0.0696  0.2486  0.1867  0.2344  0.0331  0.1155  0.0901  0.1027  0.0236  0.0182  0.0157  0.0330  0.0365  0.0073
     9    22  0.0994  0.1847  0.2859  0.5667  0.3651  0.4694  0.0804  0.0804  0.2429  0.1389  0.2171  0.0289  0.0981  0.0976  0.1117  0.0171  0.0133  0.0174  0.0280  0.0406  0.0081
     9    23  0.0824  0.2301  0.1169  0.3880  0.4531  0.4073  0.0767  0.0765  0.2338  0.1806  0.1747  0.0253  0.1260  0.1283  0.1024  0.0196  0.0216  0.0165  0.0349  0.0371  0.0081
     9    24  0.0457  0.2035  0.1644  0.3939  0.3199  0.3153  0.0541  0.0671  0.1381  0.1141  0.0957  0.0232  0.0989  0.0693  0.0596  0.0185  0.0119  0.0135  0.0229  0.0191  0.0040
     9    25  0.1009  0.1895  0.0988  0.4228  0.2804  0.5691  0.0858  0.0787  0.1295  0.1553  0.1192  0.0154  0.0806  0.0657  0.0407  0.0143  0.0139  0.0094  0.0240  0.0157  0.0038
     9    26  0.0629  0.1230  0.1285  0.4211  0.5687  0.4078  0.0571  0.0504  0.1311  0.1102  0.0920  0.0270  0.0692  0.0492  0.0382  0.0164  0.0127  0.0097  0.0231  0.0144  0.0039
     9    27  0.0740  0.1791  0.1343  0.3364  0.2891  0.3337  0.0627  0.0351  0.0946  0.1308  0.0843  0.0164  0.0669  0.0550  0.0416  0.0114  0.0077  0.0164  0.0153  0.0137  0.0042
     9    28  0.0896  0.4114  0.1645  0.5671  0.2581  0.3682  0.0802  0.0225  0.0859  0.0949  0.0564  0.0151  0.0642  0.0663  0.0360  0.0085  0.0114  0.0064  0.0173  0.0108  0.0031
     9    29  0.1358  0.6125  0.5239  0.6386  0.2083  0.1740  0.0658  0.0263  0.1015  0.1009  0.0768  0.0269  0.0477  0.0306  0.0199  0.0184  0.0063  0.0109  0.0176  0.0168  0.0030
     9    30  0.0266  0.1625  0.1022  0.1720  0.1749  0.1632  0.0488  0.0232  0.0986  0.0723  0.0556  0.0344  0.0433  0.0771  0.0194  0.0067  0.0093  0.0036  0.0153  0.0116  0.0022
     9    31  0.0878  0.2411  0.0331  0.4315  0.6162  0.2328  0.0315  0.0246  0.0945  0.0798  0.0662  0.0097  0.0379  0.0444  0.0219  0.0036  0.0053  0.0027  0.0114  0.0083  0.0017
     9    32  0.0744  0.2030  0.0796  0.6870  0.1395  0.3769  0.0275  0.0191  0.1343  0.0761  0.0715  0.0146  0.0597  0.0256  0.0264  0.0096  0.0051  0.0025  0.0081  0.0108  0.0014
     9    33  0.0849  0.0395  0.0215  0.2054  0.0664  0.1602  0.0369  0.0128  0.1075  0.1331  0.0315  0.0158  0.0552  0.0275  0.0152  0.0070  0.0048  0.0030  0.0122  0.0078  0.0013
     9    34  0.1801  0.1824  0.0307  0.2154  0.3496  0.1542  0.0295  0.0269  0.1137  0.1252  0.0391  0.0052  0.0501  0.0276  0.0180  0.0089  0.0043  0.0030  0.0108  0.0072  0.0018
     9    35  0.1215  0.1178  0.0236  0.2689  0.0545  0.0970  0.0577  0.0329  0.1491  0.1071  0.0713  0.0127  0.0305  0.0132  0.0242  0.0066  0.0049  0.0061  0.0097  0.0153  0.0028
     9    36  0.0548  0.2514  0.0962  0.1798  0.1483  0.0857  0.0314  0.0064  0.0680  0.0465  0.0277  0.0027  0.0261  0.0177  0.0284  0.0031  0.0013  0.0016  0.0054  0.0055  0.0009
     9    37  0.0860  0.0296  0.0432  0.1642  0.1726  0.1341  0.0289  0.0147  0.0825  0.0668  0.0371  0.0052  0.0190  0.0125  0.0081  0.0030  0.0010  0.0011  0.0089  0.0074  0.0005
     9    38  0.0536  0.0242  0.0510  0.1120  0.1124  0.0361  0.0235  0.0074  0.1212  0.0406  0.0452  0.0010  0.0146  0.0064  0.0068  0.0026  0.0013  0.0010  0.0074  0.0042  0.0004
     9    39  0.0365  0.0143  0.0070  0.0866  0.1211  0.0898  0.0118  0.0220  0.0526  0.0450  0.0418  0.0008  0.0124  0.0088  0.0030  0.0029  0.0020  0.0012  0.0076  0.0057  0.0003
     9    40  0.0188  0.0209  0.0821  0.1013  0.0316  0.0944  0.0177  0.0114  0.0874  0.0592  0.0229  0.0019  0.0150  0.0094  0.0065  0.0013  0.0009  0.0018  0.0057  0.0043  0.0005
     9    41  0.0724  0.0167  0.0398  0.0818  0.0683  0.1596  0.0181  0.0130  0.0465  0.0228  0.0255  0.0022  0.0092  0.0121  0.0204  0.0017  0.0015  0.0018  0.0051  0.0034  0.0008
     9    42  0.0167  0.1221  0.0075  0.0229  0.0919  0.0406  0.0091  0.0102  0.0258  0.0211  0.0309  0.0034  0.0149  0.0049  0.0076  0.0014  0.0013  0.0014  0.0022  0.0021  0.0005
     9    43  0.1300  0.0429  0.0497  0.1005  0.1741  0.0425  0.0139  0.0098  0.0316  0.0460  0.0122  0.0052  0.0150  0.0195  0.0113  0.0013  0.0031  0.0016  0.0073  0.0015  0.0005
     9    44  0.1007  0.0567  0.0197  0.0554  0.1671  0.0724  0.0102  0.0031  0.0370  0.0212  0.0137  0.0039  0.0053  0.0142  0.0087  0.0013  0.0018  0.0018  0.0025  0.0023  0.0008
     9    45  0.0005  0.0178  0.0344  0.0544  0.1070  0.0209  0.0119  0.0050  0.0233  0.0101  0.0104  0.0010  0.0046  0.0042  0.0067  0.0011  0.0008  0.0013  0.0018  0.0036  0.0003
     9    46  0.0471  0.0261  0.0020  0.0685  0.0783  0.0648  0.0121  0.0090  0.0508  0.0104  0.0131  0.0055  0.0086  0.0084  0.0054  0.0003  0.0011  0.0018  0.0017  0.0024  0.0005
     9    47  0.0905  0.0229  0.0190  0.1017  0.1031  0.1083  0.0073  0.0057  0.0130  0.0089  0.0323  0.0054  0.0091  0.0091  0.0166  0.0013  0.0012  0.0019  0.0016  0.0024  0.0007
     9    48  0.0017  0.0455  0.0363  0.0967  0.0882  0.0916  0.0093  0.0011  0.0044  0.0070  0.0054  0.0023  0.0061  0.0145  0.0063  0.0008  0.0013  0.0011  0.0014  0.0018  0.0008
     9    49  0.0116  0.2746  0.0257  0.0946  0.1182  0.1335  0.0023  0.0006  0.0043  0.0119  0.0137  0.0020  0.0062  0.0060  0.0039  0.0006  0.0009  0.0010  0.0018  0.0018  0.0006
     9    50  0.0078  0.0803  0.0073  0.0505  0.0573  0.0272  0.0057  0.0032  0.0077  0.0098  0.0012  0.0025  0.0062  0.0160  0.0037  0.0010  0.0012  0.0009  0.0020  0.0014  0.0003
     9    51  0.0000  0.0890  0.0005  0.0344  0.0270  0.0187  0.0106  0.0026  0.0068  0.0035  0.0051  0.0019  0.0051  0.0049  0.0123  0.0007  0.0010  0.0014  0.0014  0.0013  0.0003
     9    52  0.0020  0.0305  0.0079  0.0301  0.1887  0.0324  0.0115  0.0098  0.0082  0.0109  0.0404  0.0033  0.0076  0.0054  0.0091  0.0005  0.0011  0.0016  0.0011  0.0019  0.0003
     9    53  0.0215  0.0480  0.0391  0.0565  0.1773  0.0261  0.0099  0.0030  0.0062  0.0143  0.0207  0.0044  0.0093  0.0080  0.0046  0.0010  0.0031  0.0007  0.0018  0.0007  0.0003
     9    54  0.0085  0.0297  0.0156  0.0455  0.0613  0.0262  0.0122  0.0108  0.0054  0.0096  0.0139  0.0024  0.0122  0.0050  0.0099  0.0006  0.0006  0.0005  0.0011  0.0009  0.0001
     9    55  0.0389  0.0212  0.0111  0.0452  0.0040  0.0373  0.0153  0.0113  0.0086  0.0082  0.0081  0.0054  0.0099  0.0027  0.0046  0.0011  0.0008  0.0005  0.0014  0.0006  0.0001
     9    56  0.0440  0.0548  0.0201  0.0612  0.0093  0.0150  0.0257  0.0264  0.0101  0.0025  0.0145  0.0063  0.0097  0.0013  0.0121  0.0010  0.0004  0.0003  0.0003  0.0007  0.0001
     9    57  0.0259  0.0706  0.0498  0.0459  0.0308  0.0231  0.0111  0.0033  0.0107  0.0029  0.0087  0.0062  0.0043  0.0036  0.0067  0.0002  0.0016  0.0007  0.0005  0.0007  0.0001
     9    58  0.0823  0.0245  0.0078  0.0173  0.0066  0.0113  0.0166  0.0010  0.0040  0.0050  0.0119  0.0056  0.0078  0.0077  0.0046  0.0009  0.0008  0.0004  0.0003  0.0009  0.0000
     9    59  0.0115  0.0274  0.0268  0.0503  0.0165  0.0098  0.0160  0.0043  0.0096  0.0035  0.0132  0.0037  0.0089  0.0007  0.0060  0.0011  0.0003  0.0003  0.0004  0.0009  0.0001
     9    60  0.0072  0.0261  0.0151  0.0497  0.0401  0.0093  0.0160  0.0094  0.0065  0.0231  0.0109  0.0013  0.0069  0.0036  0.0019  0.0005  0.0006  0.0004  0.0004  0.0004  0.0000
     9    61  0.0513  0.0687  0.1071  0.2917  0.0556  0.0120  0.0168  0.0043  0.0137  0.0082  0.0064  0.0010  0.0082  0.0013  0.0058  0.0014  0.0008  0.0002  0.0004  0.0004  0.0002
     9    62  0.0170  0.0305  0.0139  0.0805  0.0052  0.0215  0.0229  0.0029  0.0111  0.0019  0.0027  0.0049  0.0063  0.0040  0.0043  0.0011  0.0001  0.0001  0.0008  0.0011  0.0001
     9    63  0.0159  0.0902  0.0578  0.0959  0.0427  0.0192  0.0212  0.0042  0.0064  0.0165  0.0111  0.0028  0.0070  0.0073  0.0010  0.0015  0.0004  0.0002  0.0003  0.0003  0.0000
     9    64  0.1737  0.1763  0.0589  0.0586  0.0110  0.0059  0.0111  0.0010  0.0159  0.0038  0.0138  0.0010  0.0102  0.0031  0.0032  0.0009  0.0005  0.0004  0.0005  0.0005  0.0000
     9    65  0.0709  0.2342  0.0312  0.0245  0.0005  0.0342  0.0196  0.0044  0.0154  0.0010  0.0125  0.0044  0.0119  0.0005  0.0031  0.0008  0.0001  0.0002  0.0003  0.0004  0.0000
     9    66  0.0037  0.0514  0.0318  0.0435  0.0012  0.0370  0.0132  0.0039  0.0063  0.0048  0.0047  0.0064  0.0074  0.0016  0.0078  0.0004  0.0003  0.0002  0.0004  0.0006  0.0000
     9    67  0.0041  0.0466  0.0350  0.0443  0.0107  0.0034  0.0108  0.0062  0.0182  0.0121  0.0029  0.0021  0.0117  0.0030  0.0061  0.0008  0.0005  0.0002  0.0006  0.0005  0.0000
     9    68  0.0265  0.0475  0.0288  0.0052  0.0098  0.0208  0.0111  0.0087  0.0093  0.0034  0.0064  0.0087  0.0117  0.0023  0.0033  0.0009  0.0006  0.0010  0.0004  0.0008  0.0000
     9    69  0.0312  0.0234  0.0041  0.0053  0.0164  0.0024  0.0073  0.0076  0.0161  0.0037  0.0023  0.0069  0.0060  0.0026  0.0022  0.0013  0.0010  0.0008  0.0002  0.0004  0.0000
     9    70  0.0073  0.0461  0.0049  0.0248  0.0178  0.0207  0.0086  0.0118  0.0146  0.0025  0.0052  0.0027  0.0059  0.0041  0.0024  0.0007  0.0011  0.0006  0.0004  0.0008  0.0001
     9    71  0.0035  0.0116  0.0406  0.0056  0.0084  0.0038  0.0145  0.0042  0.0198  0.0023  0.0020  0.0029  0.0050  0.0031  0.0022  0.0005  0.0010  0.0007  0.0004  0.0003  0.0001
     9    72  0.0181  0.0141  0.0166  0.0262  0.0141  0.0087  0.0111  0.0077  0.0271  0.0057  0.0065  0.0033  0.0026  0.0030  0.0014  0.0017  0.0006  0.0004  0.0007  0.0005  0.0001
     9    73  0.0000  0.0000  0.0000  0.0000  0.0000  0.0000  0.0055  0.0067  0.0242  0.0042  0.0058  0.0014  0.0029  0.0009  0.0017  0.0005  0.0005  0.0002  0.0002  0.0004  0.0001
     9    74  0.0000  0.0000  0.0000  0.0000  0.0000  0.0000  0.0101  0.0077  0.0041  0.0035  0.0066  0.0043  0.0107  0.0036  0.0026  0.0013  0.0004  0.0001  0.0003  0.0006  0.0000
     9    75  0.0000  0.0000  0.0000  0.0000  0.0000  0.0000  0.0231  0.0053  0.0055  0.0127  0.0080  0.0045  0.0062  0.0023  0.0027  0.0013  0.0003  0.0005  0.0005  0.0002  0.0001
     9    76  0.0000  0.0000  0.0000  0.0000  0.0000  0.0000  0.0129  0.0100  0.0103  0.0019  0.0026  0.0045  0.0055  0.0020  0.0029  0.0002  0.0006  0.0005  0.0004  0.0001  0.0001
     9    77  0.0000  0.0000  0.0000  0.0000  0.0000  0.0000  0.0089  0.0058  0.0159  0.0028  0.0148  0.0025  0.0032  0.0020  0.0020  0.0003  0.0001  0.0001  0.0006  0.0003  0.0000
     9    78  0.0000  0.0000  0.0000  0.0000  0.0000  0.0000  0.0034  0.0032  0.0093  0.0018  0.0058  0.0014  0.0017  0.0028  0.0042  0.0008  0.0002  0.0001  0.0005  0.0005  0.0001
     9    79  0.0000  0.0000  0.0000  0.0000  0.0000  0.0000  0.0128  0.0013  0.0074  0.0160  0.0028  0.0016  0.0009  0.0026  0.0012  0.0006  0.0006  0.0003  0.0005  0.0003  0.0000
     9    80  0.0000  0.0000  0.0000  0.0000  0.0000  0.0000  0.0013  0.0022  0.0257  0.0124  0.0025  0.0031  0.0024  0.0004  0.0009  0.0013  0.0005  0.0003  0.0006  0.0003  0.0001
     9    81  0.0000  0.0000  0.0000  0.0000  0.0000  0.0000  0.0100  0.0047  0.0232  0.0097  0.0021  0.0007  0.0037  0.0014  0.0004  0.0005  0.0006  0.0000  0.0014  0.0007  0.0000
     9    82  0.0000  0.0000  0.0000  0.0000  0.0000  0.0000  0.0050  0.0111  0.0128  0.0088  0.0111  0.0026  0.0028  0.0010  0.0034  0.0007  0.0000  0.0002  0.0012  0.0006  0.0001
     9    83  0.0000  0.0000  0.0000  0.0000  0.0000  0.0000  0.0132  0.0065  0.0136  0.0069  0.0016  0.0017  0.0043  0.0017  0.0015  0.0007  0.0003  0.0003  0.0012  0.0001  0.0000
     9    84  0.0000  0.0000  0.0000  0.0000  0.0000  0.0000  0.0107  0.0137  0.0165  0.0013  0.0045  0.0015  0.0029  0.0006  0.0034  0.0007  0.0007  0.0003  0.0007  0.0004  0.0001
     9    85  0.0000  0.0000  0.0000  0.0000  0.0000  0.0000  0.0063  0.0093  0.0055  0.0075  0.0121  0.0040  0.0028  0.0007  0.0017  0.0006  0.0004  0.0004  0.0008  0.0004  0.0001
     9    86  0.0000  0.0000  0.0000  0.0000  0.0000  0.0000  0.0005  0.0282  0.0131  0.0049  0.0088  0.0015  0.0054  0.0025  0.0018  0.0011  0.0002  0.0005  0.0004  0.0003  0.0003
     9    87  0.0000  0.0000  0.0000  0.0000  0.0000  0.0000  0.0102  0.0117  0.0269  0.0034  0.0026  0.0006  0.0024  0.0021  0.0003  0.0007  0.0004  0.0004  0.0004  0.0005  0.0001
     9    88  0.0000  0.0000  0.0000  0.0000  0.0000  0.0000  0.0046  0.0053  0.0100  0.0070  0.0014  0.0024  0.0022  0.0013  0.0009  0.0004  0.0003  0.0003  0.0004  0.0001  0.0002
     9    89  0.0000  0.0000  0.0000  0.0000  0.0000  0.0000  0.0046  0.0041  0.0077  0.0083  0.0030  0.0007  0.0007  0.0005  0.0043  0.0008  0.0002  0.0007  0.0004  0.0001  0.0001
     9    90  0.0000  0.0000  0.0000  0.0000  0.0000  0.0000  0.0035  0.0052  0.0045  0.0048  0.0006  0.0017  0.0032  0.0011  0.0002  0.0007  0.0010  0.0001  0.0003  0.0001  0.0000
     9    91  0.0000  0.0000  0.0000  0.0000  0.0000  0.0000  0.0033  0.0069  0.0112  0.0131  0.0012  0.0013  0.0024  0.0012  0.0008  0.0002  0.0006  0.0000  0.0004  0.0004  0.0000
     9    92  0.0000  0.0000  0.0000  0.0000  0.0000  0.0000  0.0180  0.0053  0.0076  0.0026  0.0030  0.0017  0.0030  0.0010  0.0017  0.0007  0.0003  0.0002  0.0001  0.0002  0.0000
     9    93  0.0000  0.0000  0.0000  0.0000  0.0000  0.0000  0.0029  0.0046  0.0039  0.0061  0.0049  0.0010  0.0007  0.0023  0.0003  0.0008  0.0003  0.0002  0.0003  0.0001  0.0001
     9    94  0.0000  0.0000  0.0000  0.0000  0.0000  0.0000  0.0091  0.0031  0.0113  0.0111  0.0009  0.0022  0.0007  0.0009  0.0003  0.0005  0.0003  0.0004  0.0003  0.0002  0.0000
     9    95  0.0000  0.0000  0.0000  0.0000  0.0000  0.0000  0.0017  0.0094  0.0083  0.0062  0.0014  0.0007  0.0007  0.0023  0.0017  0.0020  0.0006  0.0008  0.0004  0.0001  0.0001
     9    96  0.0000  0.0000  0.0000  0.0000  0.0000  0.0000  0.0041  0.0086  0.0106  0.0178  0.0008  0.0022  0.0020  0.0048  0.0009  0.0009  0.0006  0.0010  0.0003  0.0000  0.0000
     9    97  0.0000  0.0000  0.0000  0.0000  0.0000  0.0000  0.0066  0.0016  0.0135  0.0020  0.0040  0.0011  0.0081  0.0018  0.0020  0.0002  0.0001  0.0004  0.0001  0.0001  0.0001
     9    98  0.0000  0.0000  0.0000  0.0000  0.0000  0.0000  0.0062  0.0031  0.0106  0.0107  0.0017  0.0011  0.0004  0.0009  0.0005  0.0002  0.0010  0.0001  0.0001  0.0002  0.0000
     9    99  0.0000  0.0000  0.0000  0.0000  0.0000  0.0000  0.0008  0.0086  0.0087  0.0059  0.0093  0.0014  0.0019  0.0025  0.0008  0.0004  0.0001  0.0002  0.0002  0.0000  0.0000
     9   100  0.0000  0.0000  0.0000  0.0000  0.0000  0.0000  0.0178  0.0055  0.0127  0.0034  0.0005  0.0003  0.0013  0.0006  0.0005  0.0000  0.0006  0.0001  0.0003  0.0001  0.0000
    10     0  0.0150  0.0611  0.2105  0.3096  0.7281  0.9064  0.0526  0.2089  0.3085  0.7159  0.9162  0.2052  0.3107  0.7191  0.9193  0.3070  0.7124  0.9126  0.6895  0.8678  0.5156
    10     1  0.2578  0.7611  0.9351  1.0000  1.0000  1.0000  0.5220  0.7780  0.8482  0.8571  0.8571  0.5332  0.5988  0.6111  0.6111  0.2022  0.2057  0.2057  0.1482  0.1482  0.0385
    10     2  0.2463  0.6861  0.8733  0.8945  1.0000  0.9735  0.5440  0.6962  0.7929  0.8363  0.8363  0.4902  0.5309  0.5617  0.5617  0.1842  0.1866  0.1914  0.1358  0.1389  0.0363
    10     3  0.3193  0.5610  0.8832  0.9124  0.9781  0.9037  0.5183  0.8075  0.7451  0.8671  0.8707  0.3634  0.4205  0.4367  0.4552  0.1551  0.1719  0.1726  0.1157  0.1188  0.0324
    10     4  0.1950  0.4796  0.7021  0.8717  0.8347  0.8374  0.3117  0.5490  0.6429  0.6408  0.7353  0.2921  0.3192  0.3501  0.3611  0.1485  0.1457  0.1615  0.1075  0.1165  0.0296
    10     5  0.2408  0.6099  0.7408  0.7807  0.7731  0.9414  0.3252  0.6160  0.7243  0.6508  0.7753  0.2885  0.3233  0.2909  0.3688  0.1420  0.1398  0.1591  0.0979  0.1115  0.0269
    10     6  0.1212  0.4254  0.6858  0.6490  0.8147  0.9566  0.3448  0.4455  0.5085  0.5324  0.6746  0.2215  0.2487  0.2935  0.3361  0.1031  0.1194  0.1356  0.0823  0.1006  0.0282
    10     7  0.2346  0.4152  0.6996  0.7658  0.7253  0.8788  0.4282  0.4504  0.8433  0.6784  0.8126  0.2485  0.3328  0.2764  0.3665  0.1198  0.0975  0.1304  0.0874  0.1150  0.0236
    10     8  0.3498  0.5664  0.6791  0.7302  0.7648  0.8830  0.3366  0.4470  0.5714  0.5972  0.6548  0.2707  0.3017  0.3494  0.3889  0.0976  0.1107  0.1311  0.0809  0.0954  0.0266
    10     9  0.2542  0.3740  0.4792  0.8769  0.6954  0.7753  0.4026  0.4533  0.7016  0.6450  0.7059  0.1930  0.3392  0.3414  0.3636  0.0881  0.0878  0.0981  0.0828  0.0920  0.0241
    10    10  0.3291  0.4198  0.4846  0.6964  0.8427  0.7007  0.3038  0.4414  0.5794  0.8254  0.6584  0.1756  0.2356  0.2736  0.2487  0.0750  0.0945  0.0856  0.0838  0.0705  0.0238
    10    11  0.1353  0.3649  0.2439  0.4956  0.6286  0.7688  0.3526  0.3683  0.5822  0.6441  0.6602  0.1190  0.2279  0.2514  0.2678  0.0473  0.0495  0.0616  0.0575  0.0635  0.0177
    10    12  0.2328  0.5826  0.4199  0.6598  0.6383  0.8010  0.3500  0.4421  0.5245  0.4748  0.7566  0.1696  0.2250  0.2366  0.2859  0.0604  0.0600  0.0813  0.0525  0.0683  0.0159
    10    13  0.2219  0.2326  0.2646  0.3477  0.2883  0.3351  0.4820  0.3797  0.7200  0.6391  0.6524  0.1230  0.2279  0.2524  0.2371  0.0522  0.0594  0.0608  0.0604  0.0610  0.0174
    10    14  0.2116  0.4131  0.2561  0.3569  0.7837  0.5377  0.3600  0.3315  0.5671  0.5022  0.6509  0.1109  0.1646  0.1732  0.2428  0.0490  0.0396  0.0647  0.0486  0.0626  0.0155
    10    15  0.1081  0.1576  0.1647  0.4070  0.3125  0.4363  0.3395  0.2813  0.4432  0.5888  0.7952  0.1152  0.1695  0.2028  0.2759  0.0479  0.0503  0.0661  0.0473  0.0624  0.0202
    10    16  0.1326  0.2462  0.2527  0.3513  0.6137  0.6077  0.2868  0.3220  0.5473  0.5350  0.5174  0.0968  0.1756  0.1886  0.2206  0.0533  0.0536  0.0606  0.0521  0.0626  0.0165
    10    17  0.1031  0.2252  0.2553  0.7022  0.3536  0.8156  0.1621  0.1854  0.2442  0.3086  0.3491  0.0629  0.1308  0.1371  0.1794  0.0246  0.0380  0.0384  0.0314  0.0426  0.0118
    10    18  0.2357  0.3438  0.3043  0.5762  0.3938  0.6012  0.2600  0.2299  0.3342  0.3547  0.5330  0.1096  0.1514  0.1573  0.2302  0.0439  0.0441  0.0615  0.0408  0.0565  0.0142
    10    19  0.3266  0.3437  0.2595  0.4218  0.7512  0.8078  0.2227  0.2900  0.2455  0.3430  0.4566  0.0982  0.1271  0.1475  0.1653  0.0361  0.0360  0.0476  0.0305  0.0373  0.0102
    10    20  0.0880  0.1546  0.2097  0.1949  0.1814  0.2786  0.2285  0.2122  0.2064  0.2118  0.4810  0.0662  0.0995  0.0999  0.1345  0.0284  0.0310  0.0457  0.0340  0.0375  0.0093
    10    21  0.3954  0.2556  0.6835  0.1982  0.2181  0.4795  0.2509  0.1949  0.2088  0.2348  0.3392  0.0815  0.0850  0.0691  0.0974  0.0353  0.0283  0.0393  0.0202  0.0307  0.0058
    10    22  0.0985  0.6292  0.1409  0.2214  0.3489  0.7433  0.2570  0.1581  0.2059  0.3344  0.3621  0.0728  0.0825  0.1129  0.1265  0.0247  0.0242  0.0280  0.0220  0.0248  0.0094
    10    23  0.1257  0.2200  0.2669  0.3260  0.2279  0.3150  0.1320  0.1552  0.1797  0.2614  0.2257  0.0692  0.0729  0.0775  0.0842  0.0261  0.0246  0.0326  0.0205  0.0269  0.0067
    10    24  0.0849  0.1813  0.3271  0.3568  0.3833  0.5076  0.1567  0.1414  0.1874  0.3419  0.2549  0.0552  0.1075  0.1013  0.1372  0.0243  0.0216  0.0331  0.0210  0.0331  0.0091
    10    25  0.1174  0.2758  0.1888  0.2626  0.4675  0.3284  0.1061  0.1736  0.2284  0.1720  0.1765  0.0477  0.0723  0.0669  0.0730  0.0215  0.0157  0.0250  0.0188  0.0206  0.0057
    10    26  0.1187  0.0965  0.1701  0.3098  0.3284  0.3158  0.0992  0.1267  0.2570  0.1466  0.2585  0.0385  0.0526  0.0507  0.0584  0.0156  0.0164  0.0259  0.0154  0.0150  0.0042
    10    27  0.1320  0.2517  0.2472  0.4050  0.4957  0.3855  0.2144  0.0597  0.1388  0.2072  0.2008  0.0432  0.0758  0.0897  0.0807  0.0125  0.0169  0.0237  0.0166  0.0169  0.0054
    10    28  0.0824  0.2463  0.2715  0.3766  0.5083  0.2399  0.1392  0.0959  0.1630  0.1948  0.1932  0.0261  0.0521  0.0483  0.0472  0.0129  0.0138  0.0112  0.0145  0.0125  0.0037
    10    29  0.1260  0.2422  0.1910  0.4753  0.2044  0.4296  0.0988  0.0306  0.1120  0.1409  0.0897  0.0336  0.0540  0.0552  0.0540  0.0097  0.0082  0.0058  0.0153  0.0125  0.0027
    10    30  0.1153  0.1293  0.1038  0.6408  0.4099  0.6420  0.1148  0.0636  0.1143  0.1217  0.0519  0.0199  0.0638  0.0598  0.0531  0.0082  0.0121  0.0066  0.0162  0.0150  0.0033
    10    31  0.0533  0.2570  0.2198  0.2521  0.3651  0.3893  0.0518  0.0187  0.0797  0.0723  0.0725  0.0166  0.0538  0.0699  0.0672  0.0061  0.0069  0.0067  0.0121  0.0155  0.0026
    10    32  0.0132  0.5168  0.3289  0.3123  0.2043  0.2228  0.0317  0.0169  0.0609  0.0492  0.0363  0.0322  0.0715  0.0409  0.0496  0.0060  0.0054  0.0057  0.0096  0.0122  0.0016
    10    33  0.0405  0.3875  0.0753  0.4394  0.4079  0.3375  0.0273  0.0205  0.0477  0.0575  0.0367  0.0099  0.0724  0.0688  0.0714  0.0090  0.0050  0.0068  0.0131  0.0115  0.0025
    10    34  0.0487  0.1054  0.1327  0.3312  0.2371  0.2561  0.0172  0.0228  0.0477  0.0310  0.0399  0.0138  0.0479  0.0410  0.0491  0.0074  0.0055  0.0068  0.0111  0.0108  0.0024
    10    35  0.0436  0.1646  0.0445  0.2667  0.2325  0.3059  0.0244  0.0154  0.0632  0.0685  0.0264  0.0104  0.0591  0.0483  0.0286  0.0074  0.0092  0.0071  0.0156  0.0102  0.0029
    10    36  0.0223  0.1036  0.0676  0.2889  0.2906  0.4671  0.0351  0.0160  0.0416  0.0406  0.0405  0.0185  0.0345  0.0339  0.0465  0.0047  0.0043  0.0095  0.0083  0.0130  0.0034
    10    37  0.0452  0.5223  0.1256  0.3640  0.1551  0.2388  0.0216  0.0213  0.0265  0.0290  0.0445  0.0133  0.0459  0.0229  0.0362  0.0085  0.0079  0.0096  0.0114  0.0135  0.0046
    10    38  0.0342  0.1214  0.1343  0.1544  0.1383  0.6791  0.0265  0.0080  0.0470  0.0351  0.0394  0.0179  0.0563  0.0349  0.0352  0.0078  0.0069  0.0069  0.0107  0.0106  0.0023
    10    39  0.0127  0.1045  0.1101  0.2047  0.1024  0.6317  0.0072  0.0207  0.0299  0.0389  0.0424  0.0157  0.0220  0.0182  0.0254  0.0112  0.0058  0.0055  0.0103  0.0093  0.0023
    10    40  0.0343  0.0585  0.1120  0.3492  0.1395  0.0820  0.0114  0.0119  0.0365  0.0334  0.0246  0.0128  0.0136  0.0187  0.0204  0.0067  0.0073  0.0052  0.0036  0.0063  0.0021
    10    41  0.0467  0.1095  0.3281  0.2327  0.2421  0.1034  0.0203  0.0104  0.0209  0.0267  0.0197  0.0096  0.0142  0.0159  0.0166  0.0104  0.0126  0.0046  0.0073  0.0032  0.0011
    10    42  0.0181  0.0275  0.0231  0.0686  0.1799  0.0731  0.0052  0.0097  0.0177  0.0230  0.0312  0.0087  0.0078  0.0157  0.0099  0.0043  0.0051  0.0023  0.0046  0.0029  0.0010
    10    43  0.0528  0.1020  0.0238  0.0986  0.1226  0.0981  0.0058  0.0102  0.0086  0.0248  0.0126  0.0095  0.0062  0.0151  0.0153  0.0029  0.0052  0.0031  0.0036  0.0027  0.0009
    10    44  0.0899  0.0178  0.0212  0.1574  0.0561  0.1003  0.0058  0.0162  0.0162  0.0147  0.0107  0.0057  0.0075  0.0145  0.0104  0.0014  0.0016  0.0020  0.0027  0.0015  0.0009
    10    45  0.0311  0.0534  0.0294  0.0899  0.1455  0.1815  0.0108  0.0026  0.0029  0.0348  0.0185  0.0040  0.0068  0.0153  0.0156  0.0006  0.0031  0.0027  0.0016  0.0020  0.0017
    10    46  0.0537  0.1250  0.1364  0.0887  0.2146  0.2769  0.0184  0.0076  0.0150  0.0204  0.0132  0.0049  0.0076  0.0103  0.0123  0.0006  0.0029  0.0022  0.0029  0.0023  0.0010
    10    47  0.0895  0.1797  0.0277  0.0961  0.2183  0.1464  0.0175  0.0112  0.0076  0.0241  0.0371  0.0036  0.0056  0.0148  0.0180  0.0009  0.0018  0.0021  0.0018  0.0026  0.0011
    10    48  0.0271  0.0968  0.0502  0.0798  0.1680  0.1581  0.0085  0.0096  0.0127  0.0233  0.0304  0.0043  0.0048  0.0085  0.0078  0.0008  0.0057  0.0031  0.0027  0.0027  0.0011
    10    49  0.0309  0.0961  0.0663  0.0521  0.0987  0.0834  0.0091  0.0038  0.0246  0.0157  0.0145  0.0028  0.0051  0.0095  0.0142  0.0012  0.0020  0.0027  0.0043  0.0020  0.0020
    10    50  0.0214  0.0953  0.0399  0.0500  0.0642  0.1031  0.0121  0.0028  0.0093  0.0125  0.0210  0.0016  0.0082  0.0148  0.0201  0.0010  0.0008  0.0013  0.0047  0.0021  0.0006
    10    51  0.0325  0.1849  0.0617  0.0894  0.1297  0.0747  0.0018  0.0080  0.0209  0.0181  0.0165  0.0061  0.0091  0.0119  0.0212  0.0010  0.0011  0.0017  0.0019  0.0028  0.0008
    10    52  0.0544  0.0524  0.0308  0.1918  0.1118  0.2784  0.0170  0.0169  0.0242  0.0226  0.0305  0.0019  0.0041  0.0109  0.0106  0.0009  0.0016  0.0013  0.0009  0.0044  0.0004
    10    53  0.0282  0.1969  0.0189  0.1226  0.1207  0.0849  0.0058  0.0037  0.0137  0.0163  0.0232  0.0039  0.0061  0.0037  0.0077  0.0012  0.0005  0.0015  0.0016  0.0017  0.0002
    10    54  0.0158  0.0883  0.0614  0.0815  0.0472  0.3046  0.0104  0.0050  0.0240  0.0053  0.0209  0.0027  0.0092  0.0055  0.0193  0.0015  0.0003  0.0016  0.0016  0.0026  0.0004
    10    55  0.0579  0.0480  0.0768  0.0553  0.0474  0.2533  0.0187  0.0035  0.0128  0.0038  0.0302  0.0016  0.0055  0.0046  0.0159  0.0012  0.0006  0.0015  0.0008  0.0021  0.0004
    10    56  0.0236  0.1688  0.0161  0.0472  0.0109  0.1149  0.0206  0.0071  0.0086  0.0088  0.0110  0.0055  0.0056  0.0022  0.0130  0.0004  0.0001  0.0007  0.0009  0.0015  0.0002
    10    57  0.0039  0.0578  0.0202  0.0719  0.0307  0.1455  0.0204  0.0199  0.0262  0.0096  0.0171  0.0029  0.0107  0.0034  0.0136  0.0009  0.0003  0.0012  0.0005  0.0016  0.0003
    10    58  0.0016  0.0971  0.0317  0.0484  0.0852  0.0721  0.0210  0.0063  0.0266  0.0022  0.0297  0.0032  0.0039  0.0045  0.0070  0.0008  0.0002  0.0020  0.0003  0.0011  0.0001
    10    59  0.0145  0.1072  0.0425  0.0721  0.0459  0.1059  0.0108  0.0012  0.0122  0.0107  0.0230  0.0039  0.0068  0.0045  0.0106  0.0011  0.0002  0.0021  0.0002  0.0010  0.0003
    10    60  0.0142  0.1026  0.0820  0.2186  0.1302  0.1773  0.0147  0.0055  0.0072  0.0036  0.0298  0.0035  0.0104  0.0032  0.0166  0.0054  0.0001  0.0008  0.0006  0.0020  0.0001
    10    61  0.0356  0.1560  0.0003  0.0817  0.0165  0.1068  0.0076  0.0015  0.0057  0.0039  0.0301  0.0014  0.0036  0.0062  0.0136  0.0004  0.0001  0.0014  0.0005  0.0021  0.0003
    10    62  0.0296  0.1242  0.0178  0.0980  0.0270  0.2581  0.0120  0.0029  0.0054  0.0081  0.0266  0.0012  0.0052  0.0089  0.0203  0.0005  0.0006  0.0012  0.0002  0.0011  0.0008
    10    63  0.0685  0.0505  0.0014  0.0835  0.0462  0.1697  0.0071  0.0008  0.0122  0.0061  0.0228  0.0005  0.0052  0.0035  0.0186  0.0003  0.0001  0.0009  0.0004  0.0022  0.0003
    10    64  0.0477  0.0764  0.0195  0.0538  0.0115  0.1501  0.0219  0.0049  0.0154  0.0068  0.0140  0.0028  0.0086  0.0033  0.0137  0.0001  0.0003  0.0007  0.0024  0.0034  0.0003
    10    65  0.0188  0.1781  0.0787  0.0562  0.0194  0.2265  0.0093  0.0116  0.0174  0.0086  0.0233  0.0021  0.0034  0.0013  0.0100  0.0004  0.0005  0.0015  0.0009  0.0021  0.0002
    10    66  0.0515  0.0403  0.0382  0.1066  0.1167  0.1252  0.0238  0.0055  0.0202  0.0235  0.0275  0.0005  0.0069  0.0017  0.0071  0.0005  0.0008  0.0013  0.0025  0.0012  0.0002
    10    67  0.0810  0.0848  0.0340  0.0751  0.0344  0.1002  0.0496  0.0056  0.0189  0.0195  0.0221  0.0015  0.0069  0.0062  0.0085  0.0006  0.0010  0.0021  0.0006  0.0018  0.0001
    10    68  0.0907  0.0620  0.0420  0.1259  0.0710  0.1512  0.0090  0.0009  0.0221  0.0049  0.0266  0.0006  0.0109  0.0053  0.0057  0.0003  0.0001  0.0007  0.0016  0.0025  0.0003
    10    69  0.0958  0.0361  0.0673  0.0588  0.0348  0.1903  0.0070  0.0021  0.0067  0.0010  0.0127  0.0022  0.0074  0.0084  0.0198  0.0013  0.0010  0.0031  0.0007  0.0014  0.0004
    10    70  0.0362  0.0330  0.0098  0.1165  0.0556  0.1406  0.0102  0.0019  0.0103  0.0015  0.0339  0.0015  0.0046  0.0056  0.0256  0.0006  0.0008  0.0036  0.0007  0.0034  0.0004
    10    71  0.0206  0.0768  0.0256  0.0971  0.0079  0.2180  0.0133  0.0074  0.0077  0.0108  0.0276  0.0019  0.0042  0.0030  0.0139  0.0007  0.0003  0.0019  0.0005  0.0028  0.0001
    10    72  0.0128  0.0625  0.0644  0.0712  0.0684  0.1006  0.0080  0.0080  0.0393  0.0103  0.0269  0.0015  0.0037  0.0043  0.0096  0.0003  0.0002  0.0015  0.0012  0.0033  0.0003
    10    73  0.1286  0.0749  0.0163  0.1325  0.1099  0.1931  0.0086  0.0031  0.0389  0.0168  0.0209  0.0043  0.0038  0.0031  0.0149  0.0006  0.0001  0.0014  0.0013  0.0037  0.0002
    10    74  0.0515  0.1217  0.0277  0.2130  0.0852  0.1185  0.0065  0.0018  0.0366  0.0370  0.0221  0.0034  0.0036  0.0010  0.0141  0.0007  0.0002  0.0032  0.0038  0.0032  0.0003
    10    75  0.1852  0.0850  0.0164  0.1268  0.0245  0.1393  0.0090  0.0003  0.0197  0.0098  0.0522  0.0018  0.0052  0.0026  0.0129  0.0006  0.0002  0.0004  0.0002  0.0017  0.0002
    10    76  0.1601  0.0886  0.0426  0.0481  0.0517  0.1036  0.0144  0.0120  0.0032  0.0061  0.0631  0.0052  0.0055  0.0047  0.0133  0.0006  0.0001  0.0028  0.0003  0.0034  0.0002
    10    77  0.0214  0.1048  0.0071  0.1094  0.1037  0.3348  0.0017  0.0007  0.0129  0.0036  0.0375  0.0011  0.0088  0.0054  0.0120  0.0002  0.0000  0.0008  0.0011  0.0027  0.0005
    10    78  0.0781  0.1289  0.0226  0.0982  0.0657  0.1666  0.0082  0.0004  0.0146  0.0058  0.0334  0.0016  0.0113  0.0052  0.0143  0.0024  0.0000  0.0009  0.0004  0.0024  0.0002
    10    79  0.0096  0.1096  0.0319  0.0642  0.0316  0.1525  0.0033  0.0035  0.0127  0.0079  0.0184  0.0002  0.0052  0.0028  0.0090  0.0004  0.0002  0.0026  0.0004  0.0023  0.0003
    10    80  0.0423  0.0590  0.0265  0.0721  0.0445  0.1547  0.0017  0.0030  0.0099  0.0042  0.0322  0.0005  0.0025  0.0035  0.0083  0.0003  0.0001  0.0031  0.0001  0.0014  0.0004
    10    81  0.0500  0.0028  0.0370  0.0098  0.0132  0.1231  0.0006  0.0028  0.0167  0.0024  0.0288  0.0007  0.0013  0.0024  0.0070  0.0003  0.0002  0.0012  0.0002  0.0007  0.0004
    10    82  0.1517  0.0749  0.0409  0.0457  0.0079  0.1198  0.0056  0.0001  0.0032  0.0031  0.0079  0.0007  0.0010  0.0025  0.0056  0.0002  0.0001  0.0005  0.0006  0.0008  0.0001
    10    83  0.0441  0.0128  0.0153  0.0228  0.0134  0.1470  0.0148  0.0009  0.0111  0.0058  0.0103  0.0015  0.0019  0.0017  0.0058  0.0001  0.0000  0.0023  0.0005  0.0011  0.0001
    10    84  0.0099  0.0768  0.0153  0.0810  0.0707  0.1603  0.0027  0.0007  0.0000  0.0039  0.0093  0.0010  0.0023  0.0010  0.0035  0.0002  0.0001  0.0003  0.0004  0.0006  0.0002
    10    85  0.0265  0.0307  0.0094  0.0712  0.0530  0.2220  0.0103  0.0003  0.0050  0.0105  0.0139  0.0004  0.0017  0.0020  0.0034  0.0001  0.0001  0.0003  0.0004  0.0009  0.0002
    10    86  0.0408  0.1256  0.0465  0.1242  0.1175  0.0613  0.0098  0.0005  0.0113  0.0026  0.0071  0.0028  0.0018  0.0032  0.0061  0.0001  0.0001  0.0003  0.0007  0.0007  0.0002
    10    87  0.0515  0.0652  0.0666  0.1396  0.0137  0.1529  0.0151  0.0021  0.0058  0.0038  0.0165  0.0010  0.0007  0.0016  0.0089  0.0001  0.0000  0.0002  0.0001  0.0010  0.0003
    10    88  0.1147  0.0152  0.1118  0.0248  0.0309  0.1327  0.0034  0.0029  0.0072  0.0005  0.0101  0.0003  0.0022  0.0007  0.0013  0.0002  0.0003  0.0006  0.0003  0.0008  0.0003
    10    89  0.0070  0.0152  0.0022  0.0171  0.0547  0.1325  0.0023  0.0010  0.0040  0.0061  0.0059  0.0001  0.0046  0.0007  0.0049  0.0003  0.0002  0.0005  0.0001  0.0004  0.0001
    10    90  0.0118  0.0487  0.0074  0.1209  0.0426  0.0945  0.0016  0.0052  0.0005  0.0002  0.0025  0.0007  0.0011  0.0021  0.0055  0.0001  0.0001  0.0003  0.0002  0.0006  0.0001
    10    91  0.0083  0.0245  0.0087  0.0638  0.0652  0.0989  0.0132  0.0052  0.0052  0.0021  0.0037  0.0013  0.0032  0.0015  0.0036  0.0001  0.0002  0.0002  0.0001  0.0010  0.0002
    10    92  0.0147  0.0230  0.0177  0.0270  0.0455  0.1140  0.0035  0.0004  0.0046  0.0027  0.0011  0.0003  0.0037  0.0005  0.0039  0.0003  0.0003  0.0003  0.0001  0.0009  0.0002
    10    93  0.0034  0.0642  0.0019  0.0578  0.0072  0.0943  0.0069  0.0026  0.0072  0.0018  0.0061  0.0009  0.0007  0.0008  0.0024  0.0003  0.0000  0.0005  0.0003  0.0003  0.0001
    10    94  0.0501  0.0862  0.0094  0.0374  0.0270  0.0671  0.0035  0.0003  0.0033  0.0045  0.0076  0.0004  0.0008  0.0026  0.0037  0.0001  0.0001  0.0003  0.0004  0.0016  0.0003
    10    95  0.1164  0.0389  0.0014  0.0171  0.0245  0.1318  0.0047  0.0013  0.0060  0.0041  0.0879  0.0003  0.0001  0.0008  0.0053  0.0002  0.0001  0.0005  0.0002  0.0007  0.0001
    10    96  0.0312  0.0132  0.0192  0.0244  0.0806  0.0555  0.0003  0.0003  0.0079  0.0034  0.0084  0.0002  0.0007  0.0008  0.0024  0.0000  0.0001  0.0004  0.0001  0.0003  0.0001
    10    97  0.0385  0.0549  0.0068  0.0248  0.0395  0.0620  0.0057  0.0003  0.0110  0.0033  0.0083  0.0003  0.0012  0.0025  0.0041  0.0001  0.0001  0.0003  0.0008  0.0007  0.0002
    10    98  0.5126  0.0103  0.0000  0.0387  0.0253  0.0879  0.0022  0.0000  0.0051  0.0025  0.0161  0.0000  0.0008  0.0029  0.0047  0.0000  0.0000  0.0000  0.0008  0.0011  0.0003
    10    99  0.1262  0.0141  0.0000  0.0602  0.0677  0.1584  0.0027  0.0000  0.0081  0.0055  0.0156  0.0000  0.0009  0.0025  0.0056  0.0000  0.0000  0.0000  0.0001  0.0011  0.0001
    10   100  0.0700  0.0449  0.0000  0.0233  0.0566  0.0580  0.0082  0.0000  0.0003  0.0024  0.0088  0.0000  0.0021  0.0009  0.0036  0.0000  0.0000  0.0000  0.0006  0.0004  0.0001
    11     0  0.0150  0.0611  0.2105  0.3096  0.7281  0.9064  0.0526  0.2089  0.3085  0.7159  0.9162  0.2052  0.3107  0.7191  0.9193  0.3070  0.7124  0.9126  0.6895  0.8678  0.5156
    11     1  0.3120  0.6224  0.8731  1.0000  0.9336  0.9741  0.5863  0.8673  0.9810  0.9571  0.9750  0.4974  0.5602  0.5525  0.5556  0.1962  0.1914  0.1962  0.1420  0.1458  0.0361
    11     2  0.1578  0.5727  0.7742  0.8045  0.9460  0.9595  0.5629  0.7895  0.8326  0.9150  0.9175  0.4453  0.4972  0.5074  0.5247  0.1727  0.1865  0.1920  0.1235  0.1277  0.0356
    11     3  0.1963  0.4901  0.8193  0.9398  0.9027  1.0000  0.5128  0.7243  0.8128  0.8685  0.9286  0.3608  0.4421  0.4452  0.5000  0.1581  0.1625  0.1770  0.1219  0.1327  0.0353
    11     4  0.1981  0.5203  0.9087  0.7965  0.8782  0.9391  0.5038  0.8515  0.7698  0.9178  0.9669  0.3958  0.3704  0.4089  0.4136  0.1541  0.1762  0.1822  0.1053  0.1073  0.0314
    11     5  0.3847  0.4922  0.7699  0.8453  0.8786  1.0000  0.4414  0.6940  0.7876  0.8283  0.9170  0.3302  0.3179  0.3663  0.3997  0.1423  0.1556  0.1687  0.1146  0.1235  0.0338
    11     6  0.3384  0.3955  0.6596  0.7482  0.7619  0.9638  0.3462  0.5431  0.7368  0.7666  0.7817  0.2522  0.3022  0.3286  0.3195  0.1199  0.1256  0.1310  0.1034  0.1047  0.0287
    11     7  0.3230  0.6699  0.7960  0.7723  0.8230  0.7080  0.5154  0.5339  0.6717  0.7414  0.7160  0.3346  0.3632  0.3720  0.4188  0.1063  0.1029  0.1189  0.0831  0.0953  0.0241
    11     8  0.3207  0.3757  0.6273  0.6795  0.7745  0.9270  0.4768  0.6420  0.6635  0.7063  0.8433  0.2532  0.2709  0.3119  0.3165  0.1003  0.1001  0.1159  0.0756  0.0898  0.0235
    11     9  0.2305  0.4440  0.6493  0.7221  0.7777  0.8498  0.3583  0.5515  0.6929  0.6845  0.7616  0.2174  0.2918  0.2442  0.3053  0.0991  0.0912  0.1058  0.0737  0.0850  0.0220
    11    10  0.2620  0.4462  0.4143  0.6544  0.8618  0.7151  0.3515  0.4242  0.5553  0.5696  0.6323  0.1782  0.2440  0.2893  0.2814  0.0797  0.0744  0.0776  0.0682  0.0683  0.0175
    11    11  0.2607  0.4023  0.5016  0.6970  0.5526  0.6510  0.3706  0.4901  0.6235  0.4600  0.5795  0.2136  0.3096  0.2078  0.2321  0.0839  0.0629  0.0664  0.0522  0.0616  0.0112
    11    12  0.2889  0.3625  0.3683  0.8956  0.7603  0.4362  0.4188  0.4504  0.5594  0.5169  0.4967  0.1927  0.2203  0.2588  0.2228  0.0732  0.0690  0.0717  0.0646  0.0598  0.0165
    11    13  0.2466  0.5851  0.3855  0.5405  0.6244  0.4710  0.5114  0.4335  0.5600  0.5187  0.5894  0.1471  0.1976  0.1976  0.2427  0.0623  0.0425  0.0563  0.0443  0.0572  0.0109
    11    14  0.1895  0.5688  0.3634  0.5809  0.5135  0.5022  0.3050  0.3411  0.5745  0.4228  0.4647  0.1521  0.2576  0.1904  0.1547  0.0647  0.0459  0.0392  0.0536  0.0429  0.0080
    11    15  0.3396  0.2704  0.3848  0.6132  0.4646  0.3461  0.2490  0.3221  0.4618  0.3845  0.3174  0.1046  0.1369  0.1412  0.0918  0.0468  0.0393  0.0346  0.0367  0.0260  0.0065
    11    16  0.1502  0.3776  0.4548  0.3412  0.3702  0.3088  0.3943  0.2704  0.3486  0.2534  0.2953  0.1138  0.1590  0.0986  0.1369  0.0441  0.0411  0.0272  0.0236  0.0263  0.0052
    11    17  0.3655  0.4097  0.2509  0.3906  0.3907  0.4143  0.3943  0.3085  0.4289  0.4133  0.2583  0.1003  0.1728  0.1563  0.1060  0.0365  0.0231  0.0237  0.0207  0.0231  0.0049
    11    18  0.2647  0.3292  0.2619  0.3371  0.3073  0.3671  0.3858  0.2400  0.3314  0.3400  0.2198  0.0909  0.1356  0.1226  0.0832  0.0247  0.0216  0.0193  0.0178  0.0171  0.0040
    11    19  0.2375  0.3551  0.3634  0.5099  0.3541  0.3950  0.3939  0.2463  0.3347  0.3279  0.2607  0.1109  0.1439  0.1284  0.0817  0.0193  0.0203  0.0117  0.0188  0.0130  0.0026
    11    20  0.1740  0.3898  0.2374  0.3599  0.4080  0.1231  0.3299  0.2272  0.3287  0.3196  0.1511  0.0842  0.1377  0.1162  0.0479  0.0234  0.0216  0.0082  0.0213  0.0125  0.0027
    11    21  0.2729  0.2562  0.2748  0.4571  0.2937  0.2253  0.2951  0.2187  0.3711  0.3615  0.2217  0.1081  0.1155  0.0864  0.0671  0.0297  0.0217  0.0141  0.0243  0.0114  0.0021
    11    22  0.2118  0.3829  0.1879  0.2675  0.3484  0.2382  0.3573  0.2252  0.3373  0.3134  0.1777  0.0814  0.1292  0.1049  0.0567  0.0169  0.0184  0.0113  0.0176  0.0087  0.0024
    11    23  0.2031  0.4495  0.2030  0.3019  0.3046  0.1506  0.2488  0.2439  0.2946  0.2626  0.0962  0.0980  0.1131  0.0824  0.0351  0.0218  0.0165  0.0067  0.0169  0.0065  0.0022
    11    24  0.1119  0.2110  0.1629  0.2789  0.3772  0.1482  0.2759  0.1927  0.2802  0.2980  0.1060  0.0533  0.0898  0.0688  0.0369  0.0153  0.0134  0.0062  0.0143  0.0076  0.0019
    11    25  0.1786  0.3611  0.1675  0.2791  0.4994  0.1924  0.3283  0.1605  0.2662  0.2653  0.0931  0.0622  0.0965  0.0840  0.0413  0.0146  0.0125  0.0068  0.0162  0.0088  0.0019
    11    26  0.2899  0.1911  0.1622  0.3249  0.3194  0.1271  0.2343  0.1954  0.3090  0.2675  0.1579  0.0382  0.0542  0.0589  0.0486  0.0132  0.0127  0.0066  0.0154  0.0090  0.0020
    11    27  0.1738  0.2130  0.1190  0.2056  0.2675  0.0891  0.1624  0.1312  0.2143  0.1945  0.1024  0.0251  0.0622  0.0592  0.0277  0.0094  0.0095  0.0042  0.0120  0.0058  0.0015
    11    28  0.1920  0.1920  0.1954  0.2887  0.3816  0.1819  0.1656  0.1024  0.1445  0.1981  0.0748  0.0244  0.0681  0.0768  0.0334  0.0097  0.0133  0.0060  0.0101  0.0078  0.0015
    11    29  0.2580  0.2918  0.1499  0.2116  0.4722  0.1181  0.2171  0.1678  0.2156  0.2285  0.0799  0.0449  0.0763  0.0832  0.0319  0.0092  0.0099  0.0052  0.0104  0.0078  0.0015
    11    30  0.1960  0.1947  0.1065  0.1917  0.3094  0.1730  0.1718  0.0993  0.1550  0.2006  0.0775  0.0288  0.0414  0.0482  0.0286  0.0075  0.0082  0.0056  0.0087  0.0032  0.0014
    11    31  0.3112  0.2770  0.2224  0.2860  0.2792  0.0929  0.1570  0.1748  0.1593  0.1902  0.1061  0.0281  0.0442  0.0745  0.0262  0.0072  0.0094  0.0084  0.0067  0.0056  0.0014
    11    32  0.2335  0.2708  0.1768  0.2580  0.2208  0.1915  0.1535  0.2078  0.1801  0.2041  0.1716  0.0379  0.0493  0.0645  0.0267  0.0097  0.0093  0.0096  0.0097  0.0044  0.0017
    11    33  0.1982  0.3987  0.1118  0.2378  0.3156  0.2265  0.2518  0.0885  0.1647  0.2209  0.0925  0.0237  0.0595  0.0931  0.0455  0.0068  0.0054  0.0043  0.0068  0.0076  0.0013
    11    34  0.2404  0.3148  0.1199  0.2822  0.2919  0.1517  0.1685  0.0585  0.2498  0.2170  0.1062  0.0257  0.0666  0.0406  0.0329  0.0050  0.0056  0.0021  0.0080  0.0072  0.0014
    11    35  0.2244  0.1373  0.2264  0.3018  0.2099  0.2810  0.1781  0.0938  0.1539  0.2281  0.1046  0.0168  0.0328  0.0411  0.0169  0.0075  0.0079  0.0034  0.0097  0.0086  0.0018
    11    36  0.1281  0.1457  0.1048  0.1902  0.1726  0.0856  0.0884  0.1308  0.1805  0.1352  0.0490  0.0152  0.0359  0.0455  0.0300  0.0086  0.0072  0.0018  0.0078  0.0037  0.0014
    11    37  0.1400  0.0868  0.1677  0.1724  0.3474  0.1437  0.0350  0.0604  0.0734  0.1049  0.0733  0.0092  0.0280  0.0249  0.0202  0.0059  0.0053  0.0015  0.0062  0.0032  0.0013
    11    38  0.1425  0.0651  0.1347  0.4141  0.1586  0.1675  0.0690  0.0478  0.1211  0.1380  0.0389  0.0072  0.0221  0.0228  0.0066  0.0064  0.0038  0.0017  0.0078  0.0040  0.0008
    11    39  0.1041  0.0518  0.0645  0.1525  0.2146  0.2653  0.0292  0.0398  0.1312  0.0949  0.0830  0.0048  0.0126  0.0099  0.0078  0.0034  0.0037  0.0013  0.0078  0.0031  0.0012
    11    40  0.1378  0.0429  0.0703  0.1410  0.3030  0.1473  0.0234  0.0242  0.1189  0.1044  0.0948  0.0022  0.0078  0.0107  0.0039  0.0043  0.0026  0.0005  0.0060  0.0039  0.0010
    11    41  0.2148  0.0968  0.0197  0.2582  0.2467  0.1730  0.1010  0.0157  0.1699  0.0712  0.0577  0.0015  0.0057  0.0064  0.0037  0.0022  0.0018  0.0010  0.0096  0.0049  0.0009
    11    42  0.1140  0.0949  0.0419  0.2260  0.1302  0.0858  0.0448  0.0138  0.1428  0.0938  0.0159  0.0014  0.0063  0.0083  0.0020  0.0033  0.0016  0.0008  0.0046  0.0020  0.0001
    11    43  0.0896  0.1277  0.0308  0.2212  0.1364  0.1524  0.0561  0.0211  0.0786  0.0827  0.0255  0.0012  0.0108  0.0051  0.0068  0.0036  0.0023  0.0004  0.0099  0.0008  0.0002
    11    44  0.1230  0.0639  0.0405  0.2216  0.1198  0.0713  0.0330  0.0286  0.0739  0.0599  0.0397  0.0012  0.0088  0.0063  0.0045  0.0030  0.0010  0.0005  0.0049  0.0009  0.0001
    11    45  0.0774  0.0225  0.0046  0.0841  0.1591  0.0162  0.0529  0.0102  0.1189  0.0718  0.0270  0.0015  0.0151  0.0121  0.0020  0.0023  0.0021  0.0006  0.0053  0.0012  0.0003
    11    46  0.1890  0.0260  0.0579  0.1157  0.1818  0.0067  0.0226  0.0341  0.0774  0.0896  0.0846  0.0040  0.0036  0.0063  0.0008  0.0016  0.0015  0.0006  0.0058  0.0009  0.0001
    11    47  0.2095  0.0182  0.0535  0.2209  0.3120  0.0112  0.0234  0.0138  0.1116  0.1072  0.0184  0.0010  0.0161  0.0040  0.0007  0.0033  0.0012  0.0002  0.0052  0.0013  0.0003
    11    48  0.0887  0.0081  0.0156  0.1304  0.1418  0.0663  0.0060  0.0343  0.0854  0.1054  0.0324  0.0001  0.0036  0.0030  0.0001  0.0016  0.0016  0.0001  0.0076  0.0013  0.0003
    11    49  0.1418  0.0286  0.0368  0.0920  0.1177  0.0271  0.0095  0.0149  0.0960  0.0942  0.0148  0.0013  0.0034  0.0038  0.0003  0.0020  0.0020  0.0007  0.0053  0.0010  0.0009
    11    50  0.0360  0.0162  0.0085  0.1166  0.1131  0.0100  0.0245  0.0224  0.1210  0.0400  0.0088  0.0004  0.0069  0.0086  0.0004  0.0017  0.0011  0.0006  0.0036  0.0014  0.0002
    11    51  0.0171  0.0964  0.0352  0.1390  0.0534  0.0047  0.0168  0.0195  0.0599  0.0708  0.0147  0.0014  0.0102  0.0102  0.0003  0.0028  0.0030  0.0005  0.0048  0.0016  0.0002
    11    52  0.0586  0.0351  0.0074  0.1317  0.0948  0.0198  0.0156  0.0185  0.0637  0.0998  0.0076  0.0025  0.0044  0.0083  0.0008  0.0018  0.0026  0.0001  0.0061  0.0012  0.0003
    11    53  0.0917  0.0395  0.0076  0.0972  0.0466  0.0078  0.0311  0.0102  0.0652  0.0526  0.0182  0.0015  0.0034  0.0134  0.0022  0.0010  0.0015  0.0003  0.0037  0.0012  0.0003
    11    54  0.0122  0.0099  0.0101  0.0540  0.0810  0.0045  0.0117  0.0146  0.0456  0.0839  0.0204  0.0008  0.0034  0.0047  0.0009  0.0011  0.0013  0.0005  0.0048  0.0007  0.0002
    11    55  0.0541  0.0058  0.0242  0.0383  0.0428  0.0023  0.0255  0.0114  0.0554  0.0425  0.0144  0.0011  0.0046  0.0028  0.0002  0.0007  0.0007  0.0004  0.0020  0.0005  0.0002
    11    56  0.0633  0.0437  0.0070  0.1125  0.0239  0.0035  0.0016  0.0280  0.0595  0.0704  0.0320  0.0001  0.0024  0.0014  0.0019  0.0014  0.0010  0.0010  0.0023  0.0010  0.0003
    11    57  0.0440  0.0370  0.0236  0.0944  0.1226  0.0004  0.0241  0.0148  0.0465  0.0358  0.0232  0.0024  0.0053  0.0037  0.0030  0.0017  0.0015  0.0006  0.0035  0.0009  0.0003
    11    58  0.0495  0.0295  0.0114  0.0290  0.0340  0.0001  0.0202  0.0127  0.0610  0.0440  0.0210  0.0015  0.0047  0.0060  0.0003  0.0010  0.0007  0.0005  0.0020  0.0006  0.0003
    11    59  0.0997  0.0261  0.0312  0.0194  0.0232  0.0271  0.0226  0.0253  0.0397  0.0386  0.0133  0.0017  0.0072  0.0047  0.0009  0.0010  0.0011  0.0002  0.0015  0.0008  0.0001
    11    60  0.0777  0.0599  0.0270  0.0296  0.0520  0.0011  0.0204  0.0123  0.0428  0.0481  0.0184  0.0003  0.0036  0.0084  0.0023  0.0014  0.0011  0.0003  0.0024  0.0008  0.0001
    11    61  0.0357  0.0309  0.0012  0.0200  0.1164  0.0213  0.0163  0.0142  0.0266  0.0427  0.0156  0.0021  0.0034  0.0022  0.0026  0.0010  0.0004  0.0004  0.0012  0.0002  0.0002
    11    62  0.0874  0.0117  0.0087  0.1198  0.0549  0.0579  0.0078  0.0155  0.0238  0.0235  0.0174  0.0030  0.0039  0.0008  0.0029  0.0006  0.0009  0.0006  0.0006  0.0006  0.0001
    11    63  0.0809  0.0115  0.0143  0.1091  0.0514  0.0745  0.0078  0.0072  0.0343  0.0160  0.0318  0.0005  0.0013  0.0016  0.0038  0.0016  0.0008  0.0009  0.0007  0.0007  0.0001
    11    64  0.0238  0.0047  0.1117  0.1771  0.0194  0.0664  0.0307  0.0106  0.0329  0.0181  0.0195  0.0006  0.0034  0.0006  0.0061  0.0011  0.0008  0.0013  0.0005  0.0008  0.0000
    11    65  0.0186  0.0032  0.0344  0.0966  0.0225  0.0821  0.0209  0.0064  0.0442  0.0222  0.0104  0.0008  0.0035  0.0015  0.0012  0.0005  0.0003  0.0002  0.0004  0.0007  0.0001
    11    66  0.0198  0.0166  0.0130  0.0323  0.0217  0.0080  0.0160  0.0052  0.0455  0.0161  0.0095  0.0020  0.0019  0.0006  0.0043  0.0010  0.0001  0.0004  0.0003  0.0007  0.0001
    11    67  0.0181  0.0120  0.0141  0.0362  0.0087  0.0323  0.0133  0.0114  0.0381  0.0070  0.0056  0.0005  0.0072  0.0008  0.0035  0.0007  0.0007  0.0004  0.0005  0.0011  0.0001
    11    68  0.0181  0.0120  0.0111  0.0362  0.0068  0.0068  0.0124  0.0141  0.0165  0.0138  0.0068  0.0022  0.0032  0.0004  0.0013  0.0009  0.0002  0.0004  0.0011  0.0006  0.0002
    11    69  0.0166  0.0120  0.0111  0.0408  0.0087  0.0068  0.0139  0.0061  0.0273  0.0090  0.0079  0.0014  0.0050  0.0006  0.0012  0.0010  0.0008  0.0003  0.0013  0.0003  0.0001
    11    70  0.0137  0.0192  0.0245  0.0598  0.0164  0.0245  0.0173  0.0240  0.0334  0.0183  0.0154  0.0027  0.0060  0.0018  0.0016  0.0009  0.0003  0.0004  0.0007  0.0007  0.0001
    11    71  0.0316  0.0134  0.0134  0.0127  0.0059  0.0017  0.0106  0.0120  0.0310  0.0062  0.0080  0.0026  0.0057  0.0001  0.0004  0.0013  0.0005  0.0006  0.0010  0.0006  0.0001
    11    72  0.0094  0.0040  0.0553  0.0393  0.0060  0.0137  0.0062  0.0139  0.0307  0.0067  0.0135  0.0006  0.0067  0.0011  0.0026  0.0006  0.0004  0.0011  0.0005  0.0004  0.0001
    11    73  0.0446  0.0056  0.0335  0.0482  0.0083  0.0047  0.0169  0.0141  0.0342  0.0161  0.0129  0.0027  0.0038  0.0002  0.0026  0.0011  0.0005  0.0003  0.0006  0.0002  0.0002
    11    74  0.0397  0.0136  0.0155  0.0112  0.0076  0.0110  0.0110  0.0091  0.0348  0.0202  0.0164  0.0021  0.0037  0.0018  0.0019  0.0015  0.0001  0.0002  0.0005  0.0006  0.0001
    11    75  0.0585  0.0073  0.0552  0.0443  0.0034  0.0047  0.0246  0.0349  0.0383  0.0066  0.0090  0.0007  0.0030  0.0038  0.0009  0.0024  0.0004  0.0002  0.0007  0.0004  0.0001
    11    76  0.0615  0.0124  0.0145  0.0824  0.0126  0.0058  0.0140  0.0095  0.0344  0.0072  0.0122  0.0012  0.0039  0.0025  0.0029  0.0013  0.0002  0.0002  0.0009  0.0007  0.0000
    11    77  0.0367  0.0575  0.0539  0.0776  0.0739  0.0273  0.0113  0.0022  0.0166  0.0081  0.0093  0.0002  0.0047  0.0013  0.0023  0.0015  0.0003  0.0003  0.0006  0.0003  0.0001
    11    78  0.0412  0.0502  0.0117  0.0276  0.0075  0.0143  0.0141  0.0076  0.0434  0.0141  0.0101  0.0014  0.0048  0.0030  0.0006  0.0010  0.0007  0.0004  0.0008  0.0004  0.0001
    11    79  0.0192  0.0018  0.0371  0.0763  0.0080  0.0841  0.0104  0.0110  0.0137  0.0101  0.0210  0.0019  0.0051  0.0006  0.0009  0.0013  0.0006  0.0001  0.0004  0.0006  0.0001
    11    80  0.0141  0.0197  0.0438  0.0907  0.0979  0.0552  0.0010  0.0009  0.0114  0.0096  0.0049  0.0011  0.0035  0.0011  0.0047  0.0015  0.0010  0.0003  0.0005  0.0002  0.0001
    11    81  0.1496  0.0165  0.0229  0.0985  0.0999  0.0192  0.0019  0.0064  0.0053  0.0027  0.0049  0.0005  0.0052  0.0006  0.0016  0.0006  0.0004  0.0004  0.0011  0.0007  0.0000
    11    82  0.0298  0.0301  0.0542  0.0404  0.0596  0.0164  0.0031  0.0089  0.0100  0.0054  0.0114  0.0009  0.0016  0.0016  0.0032  0.0005  0.0002  0.0004  0.0005  0.0002  0.0001
    11    83  0.0395  0.0126  0.0650  0.0796  0.0265  0.0277  0.0036  0.0012  0.0127  0.0017  0.0034  0.0021  0.0027  0.0010  0.0030  0.0010  0.0005  0.0001  0.0004  0.0005  0.0001
    11    84  0.0456  0.0065  0.0464  0.1292  0.0110  0.0217  0.0018  0.0060  0.0093  0.0042  0.0019  0.0016  0.0049  0.0016  0.0007  0.0008  0.0004  0.0006  0.0003  0.0005  0.0001
    11    85  0.0186  0.0189  0.0294  0.1919  0.0931  0.0332  0.0030  0.0064  0.0073  0.0046  0.0051  0.0001  0.0028  0.0040  0.0008  0.0005  0.0003  0.0004  0.0004  0.0006  0.0001
    11    86  0.0010  0.0142  0.0138  0.0694  0.0759  0.0397  0.0039  0.0045  0.0116  0.0050  0.0018  0.0021  0.0026  0.0048  0.0058  0.0014  0.0005  0.0003  0.0005  0.0003  0.0000
    11    87  0.0199  0.0029  0.0069  0.0689  0.0546  0.0074  0.0062  0.0022  0.0264  0.0020  0.0078  0.0009  0.0024  0.0015  0.0021  0.0002  0.0001  0.0003  0.0005  0.0013  0.0003
    11    88  0.0204  0.0145  0.0231  0.0320  0.0472  0.0171  0.0046  0.0054  0.0172  0.0017  0.0032  0.0002  0.0032  0.0007  0.0005  0.0010  0.0006  0.0001  0.0011  0.0004  0.0001
    11    89  0.0115  0.0103  0.0773  0.0334  0.0086  0.0044  0.0030  0.0069  0.0188  0.0120  0.0017  0.0012  0.0054  0.0007  0.0019  0.0009  0.0002  0.0003  0.0009  0.0006  0.0001
    11    90  0.0326  0.0042  0.0098  0.0214  0.0155  0.0032  0.0026  0.0058  0.0227  0.0069  0.0055  0.0004  0.0033  0.0010  0.0004  0.0010  0.0004  0.0001  0.0003  0.0003  0.0001
    11    91  0.0000  0.0000  0.0000  0.0000  0.0000  0.0000  0.0074  0.0023  0.0105  0.0025  0.0034  0.0005  0.0101  0.0020  0.0006  0.0007  0.0004  0.0002  0.0008  0.0005  0.0001
    11    92  0.0000  0.0000  0.0000  0.0000  0.0000  0.0000  0.0097  0.0066  0.0085  0.0099  0.0037  0.0062  0.0019  0.0009  0.0008  0.0006  0.0003  0.0015  0.0004  0.0005  0.0000
    11    93  0.0000  0.0000  0.0000  0.0000  0.0000  0.0000  0.0014  0.0014  0.0117  0.0058  0.0034  0.0006  0.0075  0.0030  0.0010  0.0011  0.0001  0.0004  0.0004  0.0005  0.0000
    11    94  0.0000  0.0000  0.0000  0.0000  0.0000  0.0000  0.0009  0.0042  0.0177  0.0031  0.0062  0.0009  0.0047  0.0016  0.0002  0.0006  0.0003  0.0003  0.0006  0.0008  0.0000
    11    95  0.0000  0.0000  0.0000  0.0000  0.0000  0.0000  0.0085  0.0052  0.0111  0.0111  0.0040  0.0012  0.0023  0.0014  0.0003  0.0011  0.0002  0.0004  0.0002  0.0004  0.0000
    11    96  0.0000  0.0000  0.0000  0.0000  0.0000  0.0000  0.0054  0.0027  0.0097  0.0142  0.0074  0.0004  0.0022  0.0026  0.0011  0.0011  0.0007  0.0002  0.0007  0.0004  0.0000
    11    97  0.0000  0.0000  0.0000  0.0000  0.0000  0.0000  0.0016  0.0051  0.0130  0.0011  0.0038  0.0029  0.0021  0.0003  0.0002  0.0010  0.0003  0.0004  0.0009  0.0009  0.0001
    11    98  0.0000  0.0000  0.0000  0.0000  0.0000  0.0000  0.0004  0.0009  0.0112  0.0028  0.0005  0.0002  0.0016  0.0017  0.0004  0.0013  0.0001  0.0002  0.0007  0.0008  0.0002
    11    99  0.0000  0.0000  0.0000  0.0000  0.0000  0.0000  0.0068  0.0034  0.0144  0.0025  0.0033  0.0013  0.0027  0.0012  0.0014  0.0008  0.0002  0.0003  0.0002  0.0010  0.0000
    11   100  0.0000  0.0000  0.0000  0.0000  0.0000  0.0000  0.0023  0.0045  0.0073  0.0078  0.0072  0.0016  0.0032  0.0005  0.0015  0.0005  0.0004  0.0002  0.0002  0.0004  0.0001
    12     0  0.0150  0.0611  0.2105  0.3096  0.7281  0.9064  0.0526  0.2089  0.3085  0.7159  0.9162  0.2052  0.3107  0.7191  0.9193  0.3070  0.7124  0.9126  0.6895  0.8678  0.5156
    12     1  0.2625  0.7484  0.8796  0.9689  1.0000  1.0000  0.5534  0.8399  0.8515  0.9286  0.9286  0.4630  0.5054  0.5556  0.5556  0.1906  0.2057  0.2057  0.1389  0.1389  0.0385
    12     2  0.3483  0.5779  0.8237  0.9752  0.9257  0.9505  0.5960  0.7617  0.8299  0.8967  0.8610  0.4372  0.4522  0.4796  0.4861  0.1842  0.1914  0.1998  0.1289  0.1304  0.0345
    12     3  0.2068  0.4599  0.8889  0.8976  0.9738  1.0000  0.4834  0.8158  0.8121  0.8994  0.8967  0.4257  0.4159  0.4506  0.4444  0.1734  0.1926  0.1914  0.1281  0.1281  0.0355
    12     4  0.1867  0.4410  0.8287  0.9097  0.9016  0.8113  0.4609  0.8569  0.9470  0.9149  0.8591  0.4141  0.4306  0.4323  0.4266  0.1734  0.1699  0.1676  0.1265  0.1196  0.0305
    12     5  0.2690  0.4969  0.7194  0.9007  0.8924  0.9229  0.5818  0.7472  0.8884  0.8285  0.9187  0.3575  0.4218  0.3786  0.4136  0.1555  0.1547  0.1651  0.1133  0.1235  0.0304
    12     6  0.2012  0.5023  0.8508  0.8100  0.8575  0.7813  0.3844  0.7543  0.7349  0.8582  0.8309  0.3154  0.3105  0.3586  0.3410  0.1543  0.1703  0.1673  0.1096  0.1107  0.0305
    12     7  0.2633  0.5162  0.7698  0.8837  0.8346  0.7745  0.4132  0.6845  0.8232  0.8131  0.7568  0.2698  0.3897  0.3639  0.3489  0.1539  0.1565  0.1324  0.1204  0.1071  0.0273
    12     8  0.2514  0.6370  0.5566  0.8526  0.8615  0.7245  0.5448  0.5859  0.6826  0.7624  0.6306  0.2574  0.3660  0.3750  0.3120  0.0974  0.1106  0.0991  0.0923  0.0749  0.0228
    12     9  0.1701  0.5303  0.7881  0.6302  0.9275  0.8404  0.4798  0.6022  0.6421  0.8397  0.7134  0.2334  0.2375  0.3397  0.2888  0.0954  0.1368  0.1180  0.0836  0.0756  0.0269
    12    10  0.3046  0.6362  0.5595  0.5305  0.7071  0.5905  0.2655  0.5412  0.4566  0.6196  0.6180  0.1839  0.1866  0.2430  0.2178  0.0885  0.1177  0.1050  0.0744  0.0669  0.0238
    12    11  0.3986  0.4794  0.4601  0.3652  0.8535  0.5602  0.3097  0.4373  0.3773  0.5776  0.6576  0.1886  0.1737  0.2485  0.3018  0.0755  0.1017  0.1048  0.0614  0.0648  0.0226
    12    12  0.0694  0.1106  0.3636  0.2507  0.4256  0.3512  0.2486  0.4196  0.2965  0.4332  0.4936  0.2383  0.1030  0.2394  0.2526  0.0610  0.1052  0.0993  0.0455  0.0468  0.0201
    12    13  0.2350  0.1840  0.3563  0.8650  0.7750  0.7313  0.3207  0.4389  0.4369  0.4766  0.6952  0.1570  0.1479  0.1909  0.2360  0.0608  0.0749  0.0964  0.0438  0.0549  0.0177
    12    14  0.1763  0.2208  0.5542  0.4466  0.4815  0.7762  0.2151  0.4132  0.3081  0.4854  0.5236  0.1828  0.1150  0.1613  0.1593  0.0523  0.0871  0.0885  0.0380  0.0416  0.0165
    12    15  0.1312  0.1260  0.2845  0.1910  0.2865  0.3940  0.1975  0.3624  0.2294  0.4137  0.3455  0.1671  0.1270  0.1520  0.1738  0.0484  0.0753  0.0774  0.0315  0.0328  0.0143
    12    16  0.1732  0.1769  0.2638  0.1713  0.4072  0.2809  0.2528  0.3953  0.2636  0.4483  0.3448  0.1562  0.1198  0.1660  0.1500  0.0383  0.0637  0.0574  0.0322  0.0280  0.0142
    12    17  0.1573  0.2624  0.5101  0.1667  0.5664  0.4702  0.2395  0.3405  0.2319  0.4781  0.5003  0.1457  0.0788  0.1620  0.1898  0.0270  0.0631  0.0632  0.0225  0.0195  0.0111
    12    18  0.1845  0.1532  0.4317  0.3151  0.4891  0.3055  0.1549  0.3647  0.1515  0.3791  0.3269  0.1382  0.0749  0.1506  0.1396  0.0305  0.0684  0.0590  0.0240  0.0174  0.0109
    12    19  0.1092  0.1710  0.2071  0.1095  0.3514  0.2984  0.0872  0.1891  0.1293  0.3718  0.3000  0.1070  0.0508  0.1305  0.1152  0.0210  0.0563  0.0519  0.0183  0.0166  0.0126
    12    20  0.3108  0.2924  0.3858  0.1999  0.5967  0.4722  0.1415  0.2328  0.1344  0.4007  0.2389  0.1054  0.0395  0.1101  0.0915  0.0204  0.0669  0.0586  0.0181  0.0125  0.0108
    12    21  0.1813  0.1187  0.4366  0.1339  0.4791  0.4329  0.1021  0.2728  0.1042  0.2929  0.2845  0.0806  0.0265  0.0856  0.0874  0.0209  0.0579  0.0483  0.0154  0.0112  0.0107
    12    22  0.1562  0.1587  0.5196  0.1562  0.8102  0.3609  0.1202  0.2637  0.0882  0.3416  0.2494  0.0734  0.0314  0.0994  0.0954  0.0181  0.0680  0.0538  0.0154  0.0107  0.0103
    12    23  0.1324  0.1924  0.3685  0.1956  0.7581  0.4807  0.1101  0.2054  0.0791  0.2787  0.2352  0.0562  0.0303  0.0783  0.0907  0.0125  0.0536  0.0398  0.0135  0.0109  0.0094
    12    24  0.1061  0.1879  0.4250  0.1965  0.6328  0.5404  0.1199  0.2441  0.0715  0.3019  0.1719  0.0632  0.0348  0.0932  0.0758  0.0164  0.0569  0.0412  0.0135  0.0117  0.0081
    12    25  0.0496  0.1214  0.4163  0.2866  0.5589  0.5554  0.1091  0.2009  0.1035  0.2875  0.2652  0.0679  0.0341  0.1013  0.0830  0.0155  0.0629  0.0357  0.0162  0.0114  0.0101
    12    26  0.2512  0.1331  0.4121  0.2552  0.6372  0.4712  0.1331  0.1895  0.1037  0.3672  0.2185  0.0527  0.0291  0.0731  0.0581  0.0154  0.0397  0.0361  0.0128  0.0097  0.0078
    12    27  0.3041  0.1720  0.3839  0.2706  0.5274  0.3872  0.1045  0.1961  0.0647  0.2887  0.2962  0.0494  0.0351  0.0836  0.0543  0.0115  0.0416  0.0285  0.0146  0.0078  0.0079
    12    28  0.0494  0.1368  0.1990  0.0842  0.1668  0.1398  0.0620  0.1496  0.0892  0.1909  0.1646  0.0412  0.0236  0.0520  0.0592  0.0121  0.0306  0.0233  0.0118  0.0074  0.0052
    12    29  0.1171  0.1115  0.5463  0.1005  0.4848  0.3370  0.0820  0.2258  0.0877  0.2229  0.2123  0.0464  0.0198  0.0544  0.0463  0.0143  0.0352  0.0266  0.0093  0.0081  0.0063
    12    30  0.2430  0.0934  0.3132  0.0966  0.5482  0.4339  0.0679  0.1477  0.1648  0.3291  0.2479  0.0295  0.0222  0.0485  0.0467  0.0123  0.0388  0.0278  0.0117  0.0088  0.0073
    12    31  0.1144  0.0477  0.2573  0.1180  0.5271  0.2495  0.1079  0.1235  0.0668  0.1928  0.2093  0.0402  0.0121  0.0634  0.0595  0.0043  0.0207  0.0162  0.0066  0.0052  0.0053
    12    32  0.0846  0.0637  0.2179  0.1820  0.5582  0.3481  0.0909  0.2208  0.0848  0.1911  0.1481  0.0482  0.0121  0.0605  0.0484  0.0094  0.0361  0.0239  0.0138  0.0061  0.0063
    12    33  0.3434  0.0986  0.1979  0.1498  0.3785  0.3823  0.1171  0.2180  0.0768  0.3841  0.2363  0.0335  0.0175  0.0703  0.0580  0.0084  0.0279  0.0216  0.0086  0.0073  0.0057
    12    34  0.1690  0.0832  0.2161  0.0914  0.4877  0.3246  0.1358  0.1106  0.0593  0.2277  0.2120  0.0373  0.0130  0.0692  0.0565  0.0080  0.0230  0.0203  0.0087  0.0072  0.0047
    12    35  0.0939  0.1223  0.1917  0.0651  0.3392  0.3590  0.1007  0.1810  0.0413  0.1974  0.1885  0.0387  0.0139  0.0524  0.0555  0.0060  0.0252  0.0220  0.0052  0.0044  0.0051
    12    36  0.1549  0.2376  0.2696  0.0870  0.2255  0.2869  0.1904  0.1407  0.0496  0.2288  0.1519  0.0505  0.0257  0.0885  0.0521  0.0088  0.0214  0.0166  0.0050  0.0053  0.0041
    12    37  0.1809  0.2190  0.1833  0.0517  0.4414  0.2336  0.1482  0.1847  0.0265  0.2247  0.1074  0.0349  0.0080  0.0611  0.0329  0.0035  0.0194  0.0120  0.0033  0.0031  0.0031
    12    38  0.1699  0.1740  0.2608  0.1146  0.2805  0.2451  0.1157  0.1396  0.0846  0.1533  0.1254  0.0611  0.0162  0.0433  0.0434  0.0069  0.0184  0.0144  0.0041  0.0023  0.0028
    12    39  0.0941  0.1177  0.2622  0.0832  0.3055  0.1852  0.0932  0.0817  0.0782  0.1914  0.0657  0.0355  0.0153  0.0460  0.0304  0.0086  0.0149  0.0100  0.0050  0.0041  0.0021
    12    40  0.0939  0.1700  0.2657  0.0305  0.2630  0.2072  0.1284  0.1411  0.0470  0.1337  0.0989  0.0485  0.0239  0.0387  0.0245  0.0070  0.0177  0.0104  0.0025  0.0025  0.0017
    12    41  0.1469  0.1864  0.3827  0.0233  0.4454  0.2489  0.1369  0.1151  0.0651  0.1352  0.0781  0.0495  0.0285  0.0616  0.0336  0.0046  0.0168  0.0110  0.0075  0.0022  0.0017
    12    42  0.0963  0.1544  0.4553  0.0257  0.2515  0.1504  0.0964  0.1066  0.0515  0.1165  0.0746  0.0576  0.0337  0.0557  0.0263  0.0047  0.0160  0.0122  0.0075  0.0029  0.0018
    12    43  0.0534  0.1642  0.2979  0.1565  0.3133  0.1919  0.0700  0.1238  0.0500  0.1457  0.0970  0.0432  0.0145  0.0476  0.0297  0.0076  0.0240  0.0177  0.0103  0.0040  0.0023
    12    44  0.0636  0.2103  0.3344  0.0535  0.1874  0.1383  0.1161  0.1482  0.0555  0.0908  0.0747  0.0547  0.0175  0.0319  0.0308  0.0083  0.0117  0.0130  0.0063  0.0028  0.0015
    12    45  0.0526  0.0900  0.1120  0.0946  0.0873  0.1670  0.0408  0.0751  0.0639  0.0902  0.0934  0.0272  0.0166  0.0469  0.0244  0.0118  0.0132  0.0132  0.0060  0.0039  0.0015
    12    46  0.1292  0.0538  0.3333  0.2366  0.2486  0.3186  0.0348  0.0916  0.0568  0.1154  0.0653  0.0309  0.0131  0.0359  0.0306  0.0053  0.0137  0.0104  0.0056  0.0029  0.0014
    12    47  0.1259  0.0277  0.3451  0.0874  0.2308  0.1838  0.0304  0.0810  0.0210  0.0929  0.0347  0.0372  0.0063  0.0341  0.0309  0.0051  0.0153  0.0107  0.0054  0.0028  0.0013
    12    48  0.2410  0.1397  0.3887  0.1748  0.1730  0.0993  0.0623  0.0822  0.0325  0.0682  0.0609  0.0247  0.0055  0.0226  0.0147  0.0034  0.0163  0.0102  0.0023  0.0017  0.0013
    12    49  0.0153  0.0514  0.0816  0.0164  0.0857  0.0566  0.0533  0.0628  0.0258  0.0724  0.0522  0.0336  0.0049  0.0221  0.0173  0.0040  0.0161  0.0107  0.0021  0.0014  0.0015
    12    50  0.0153  0.0904  0.0797  0.0204  0.1168  0.0523  0.0335  0.0608  0.0250  0.0793  0.0806  0.0227  0.0130  0.0280  0.0226  0.0044  0.0127  0.0103  0.0013  0.0020  0.0011
    12    51  0.0197  0.0481  0.0960  0.0466  0.1094  0.1013  0.0421  0.0833  0.0178  0.0700  0.0413  0.0231  0.0073  0.0206  0.0169  0.0059  0.0187  0.0110  0.0019  0.0013  0.0011
    12    52  0.0511  0.0489  0.1363  0.0424  0.1790  0.1206  0.0256  0.1061  0.0258  0.0621  0.0726  0.0222  0.0055  0.0165  0.0092  0.0043  0.0119  0.0093  0.0020  0.0024  0.0012
    12    53  0.0187  0.0294  0.1080  0.0351  0.0329  0.1138  0.0347  0.0834  0.0155  0.0503  0.0658  0.0206  0.0065  0.0150  0.0148  0.0033  0.0132  0.0074  0.0021  0.0021  0.0011
    12    54  0.0943  0.0417  0.0480  0.0100  0.1225  0.1067  0.0317  0.0882  0.0391  0.0711  0.0484  0.0316  0.0147  0.0078  0.0182  0.0045  0.0084  0.0110  0.0014  0.0019  0.0008
    12    55  0.0927  0.0057  0.2338  0.0317  0.0944  0.0800  0.0177  0.1443  0.0125  0.0625  0.0482  0.0153  0.0032  0.0068  0.0062  0.0034  0.0094  0.0104  0.0018  0.0019  0.0008
    12    56  0.1349  0.0534  0.2252  0.0119  0.1041  0.0494  0.0416  0.0788  0.0276  0.0832  0.0700  0.0251  0.0062  0.0177  0.0200  0.0028  0.0099  0.0102  0.0038  0.0023  0.0010
    12    57  0.1014  0.0527  0.1754  0.0009  0.0303  0.0996  0.0236  0.0656  0.0260  0.0633  0.0359  0.0173  0.0013  0.0114  0.0120  0.0027  0.0135  0.0096  0.0005  0.0013  0.0011
    12    58  0.0166  0.0080  0.0748  0.0198  0.0627  0.0323  0.0393  0.0631  0.0274  0.0624  0.0421  0.0154  0.0041  0.0141  0.0128  0.0025  0.0089  0.0115  0.0006  0.0008  0.0012
    12    59  0.0384  0.1085  0.0704  0.0021  0.0617  0.0272  0.0205  0.0828  0.0097  0.0445  0.0224  0.0332  0.0021  0.0079  0.0057  0.0015  0.0088  0.0073  0.0008  0.0005  0.0010
    12    60  0.0267  0.0303  0.0778  0.0544  0.0480  0.0187  0.0226  0.1025  0.0149  0.0316  0.0429  0.0211  0.0014  0.0052  0.0158  0.0024  0.0070  0.0048  0.0006  0.0009  0.0007
    12    61  0.0518  0.1683  0.0508  0.0009  0.0821  0.0508  0.0179  0.0911  0.0046  0.0421  0.0572  0.0224  0.0049  0.0084  0.0199  0.0017  0.0070  0.0082  0.0003  0.0005  0.0011
    12    62  0.0349  0.0269  0.0840  0.1208  0.0207  0.0223  0.0223  0.0631  0.0092  0.0747  0.0432  0.0104  0.0017  0.0047  0.0116  0.0020  0.0079  0.0050  0.0014  0.0007  0.0005
    12    63  0.0994  0.0112  0.1634  0.0120  0.0466  0.0438  0.0281  0.0640  0.0138  0.0707  0.0535  0.0111  0.0009  0.0079  0.0071  0.0017  0.0079  0.0061  0.0007  0.0006  0.0007
    12    64  0.0591  0.0393  0.4323  0.1357  0.0766  0.0469  0.0252  0.0785  0.0123  0.0457  0.0342  0.0154  0.0018  0.0131  0.0135  0.0020  0.0077  0.0074  0.0006  0.0003  0.0007
    12    65  0.1030  0.0560  0.1250  0.0475  0.1061  0.0695  0.0421  0.1368  0.0124  0.0471  0.0368  0.0186  0.0025  0.0088  0.0080  0.0024  0.0069  0.0080  0.0006  0.0009  0.0008
    12    66  0.1267  0.0267  0.2327  0.0272  0.1128  0.2095  0.0382  0.0644  0.0195  0.0536  0.0374  0.0135  0.0025  0.0130  0.0071  0.0020  0.0073  0.0050  0.0014  0.0007  0.0014
    12    67  0.0220  0.0212  0.0930  0.0842  0.0754  0.0747  0.0393  0.0520  0.0037  0.0380  0.0418  0.0134  0.0006  0.0124  0.0124  0.0007  0.0085  0.0101  0.0007  0.0005  0.0010
    12    68  0.1043  0.0222  0.0895  0.0100  0.1649  0.1046  0.0374  0.0873  0.0017  0.0423  0.0440  0.0089  0.0007  0.0043  0.0095  0.0006  0.0048  0.0060  0.0003  0.0003  0.0013
    12    69  0.0598  0.0764  0.1107  0.1904  0.0638  0.1189  0.0301  0.0321  0.0065  0.0498  0.0253  0.0109  0.0032  0.0063  0.0095  0.0006  0.0027  0.0053  0.0007  0.0013  0.0012
    12    70  0.0265  0.0187  0.0240  0.0574  0.0338  0.0526  0.0138  0.0379  0.0134  0.0271  0.0275  0.0082  0.0015  0.0022  0.0077  0.0013  0.0043  0.0050  0.0005  0.0006  0.0006
    12    71  0.0507  0.0357  0.0791  0.0252  0.0728  0.0550  0.0153  0.0279  0.0104  0.0599  0.0416  0.0088  0.0019  0.0068  0.0115  0.0012  0.0029  0.0048  0.0005  0.0013  0.0008
    12    72  0.0274  0.0353  0.0301  0.0286  0.0876  0.0579  0.0166  0.0243  0.0200  0.0308  0.0193  0.0083  0.0028  0.0071  0.0191  0.0009  0.0016  0.0029  0.0006  0.0006  0.0004
    12    73  0.0236  0.0312  0.0161  0.0122  0.0428  0.0245  0.0234  0.0181  0.0106  0.0248  0.0269  0.0061  0.0053  0.0081  0.0066  0.0007  0.0017  0.0022  0.0007  0.0005  0.0004
    12    74  0.0024  0.1176  0.0039  0.0175  0.0451  0.0791  0.0086  0.0035  0.0045  0.0164  0.0211  0.0021  0.0047  0.0101  0.0085  0.0001  0.0014  0.0007  0.0011  0.0007  0.0005
    12    75  0.0414  0.0198  0.0413  0.0023  0.0197  0.0722  0.0111  0.0118  0.0031  0.0326  0.0196  0.0050  0.0198  0.0072  0.0121  0.0003  0.0006  0.0011  0.0007  0.0005  0.0004
    12    76  0.0608  0.0086  0.0844  0.0036  0.0186  0.0352  0.0072  0.0110  0.0045  0.0299  0.0554  0.0028  0.0125  0.0074  0.0148  0.0004  0.0003  0.0014  0.0003  0.0038  0.0003
    12    77  0.0115  0.0607  0.0532  0.0062  0.0371  0.0814  0.0076  0.0171  0.0026  0.0354  0.0158  0.0010  0.0015  0.0015  0.0029  0.0004  0.0012  0.0005  0.0002  0.0003  0.0003
    12    78  0.0107  0.0671  0.0146  0.0147  0.0153  0.0753  0.0012  0.0079  0.0030  0.0116  0.0224  0.0012  0.0023  0.0018  0.0016  0.0008  0.0013  0.0011  0.0005  0.0009  0.0006
    12    79  0.0269  0.0117  0.0474  0.0003  0.0892  0.0345  0.0397  0.0067  0.0075  0.0254  0.0747  0.0009  0.0008  0.0034  0.0041  0.0001  0.0005  0.0006  0.0005  0.0006  0.0005
    12    80  0.0305  0.0156  0.0389  0.0044  0.0697  0.2609  0.0052  0.0155  0.0020  0.0290  0.0142  0.0023  0.0006  0.0049  0.0037  0.0001  0.0008  0.0007  0.0003  0.0001  0.0003
    12    81  0.0223  0.1092  0.0181  0.0937  0.0646  0.0306  0.0084  0.0123  0.0048  0.0383  0.0373  0.0035  0.0006  0.0036  0.0027  0.0002  0.0003  0.0005  0.0006  0.0004  0.0005
    12    82  0.0131  0.0683  0.0154  0.0412  0.0757  0.0424  0.0136  0.0162  0.0088  0.0439  0.0341  0.0016  0.0010  0.0036  0.0051  0.0005  0.0004  0.0008  0.0005  0.0007  0.0003
    12    83  0.0582  0.0421  0.0118  0.0361  0.1071  0.0582  0.0125  0.0100  0.0121  0.0191  0.0153  0.0010  0.0015  0.0026  0.0059  0.0003  0.0027  0.0024  0.0009  0.0006  0.0005
    12    84  0.0392  0.0692  0.0208  0.0102  0.2296  0.0203  0.0148  0.0172  0.0066  0.0200  0.0282  0.0035  0.0008  0.0050  0.0031  0.0006  0.0009  0.0027  0.0003  0.0020  0.0003
    12    85  0.1031  0.0378  0.0328  0.0134  0.0888  0.0331  0.0216  0.0133  0.0047  0.0327  0.0288  0.0013  0.0017  0.0020  0.0030  0.0001  0.0004  0.0007  0.0003  0.0001  0.0004
    12    86  0.1102  0.0149  0.0071  0.0113  0.0290  0.0064  0.0115  0.0111  0.0051  0.0272  0.0198  0.0009  0.0005  0.0044  0.0050  0.0000  0.0004  0.0002  0.0004  0.0002  0.0003
    12    87  0.0528  0.0154  0.0187  0.0037  0.0904  0.0136  0.0116  0.0195  0.0016  0.0196  0.0153  0.0008  0.0002  0.0042  0.0029  0.0000  0.0012  0.0006  0.0003  0.0000  0.0001
    12    88  0.0447  0.0235  0.0516  0.0015  0.1064  0.1431  0.0276  0.0122  0.0050  0.0415  0.0074  0.0018  0.0004  0.0062  0.0033  0.0000  0.0003  0.0017  0.0003  0.0000  0.0000
    12    89  0.0387  0.0245  0.0028  0.0070  0.0633  0.0006  0.0129  0.0758  0.0026  0.0210  0.0159  0.0018  0.0023  0.0071  0.0012  0.0002  0.0005  0.0002  0.0007  0.0000  0.0005
    12    90  0.0439  0.0431  0.0329  0.0080  0.0421  0.0256  0.0082  0.0144  0.0024  0.0268  0.0032  0.0039  0.0003  0.0055  0.0013  0.0002  0.0005  0.0003  0.0005  0.0001  0.0000
    12    91  0.0310  0.0428  0.0098  0.0137  0.0073  0.0752  0.0047  0.0083  0.0054  0.0173  0.0091  0.0009  0.0006  0.0030  0.0020  0.0000  0.0012  0.0006  0.0003  0.0001  0.0001
    12    92  0.1058  0.0120  0.0780  0.0238  0.1089  0.1876  0.0213  0.0158  0.0034  0.0211  0.0231  0.0017  0.0002  0.0026  0.0006  0.0001  0.0020  0.0004  0.0005  0.0000  0.0000
    12    93  0.0458  0.0300  0.0321  0.0146  0.2727  0.0921  0.0236  0.0146  0.0034  0.0392  0.0078  0.0011  0.0011  0.0020  0.0021  0.0000  0.0007  0.0002  0.0007  0.0001  0.0001
    12    94  0.0944  0.0336  0.0009  0.0679  0.0783  0.0174  0.0029  0.0085  0.0070  0.0214  0.0113  0.0013  0.0015  0.0017  0.0033  0.0001  0.0007  0.0001  0.0007  0.0001  0.0001
    12    95  0.0628  0.0233  0.0553  0.0041  0.1296  0.0099  0.0046  0.0193  0.0032  0.0278  0.0145  0.0009  0.0019  0.0030  0.0022  0.0002  0.0005  0.0007  0.0007  0.0000  0.0001
    12    96  0.0860  0.0664  0.0374  0.0475  0.0878  0.0011  0.0130  0.0090  0.0033  0.0302  0.0066  0.0004  0.0008  0.0018  0.0001  0.0000  0.0003  0.0000  0.0005  0.0000  0.0001
    12    97  0.0542  0.0545  0.0115  0.0166  0.1075  0.0398  0.0100  0.0041  0.0052  0.0281  0.0028  0.0001  0.0003  0.0039  0.0004  0.0000  0.0002  0.0000  0.0004  0.0000  0.0000
    12    98  0.1074  0.0049  0.0174  0.0000  0.0575  0.0055  0.0241  0.0100  0.0000  0.0131  0.0067  0.0004  0.0000  0.0006  0.0016  0.0000  0.0001  0.0000  0.0000  0.0000  0.0000
    12    99  0.0405  0.0451  0.0198  0.0000  0.0998  0.0370  0.0116  0.0085  0.0000  0.0303  0.0016  0.0002  0.0000  0.0018  0.0020  0.0000  0.0015  0.0000  0.0000  0.0000  0.0001
    12   100  0.0554  0.0464  0.0281  0.0000  0.0647  0.0123  0.0152  0.0077  0.0000  0.0177  0.0043  0.0038  0.0000  0.0040  0.0002  0.0000  0.0015  0.0004  0.0000  0.0000  0.0001
    13     0  0.0150  0.0611  0.2105  0.3096  0.7281  0.9064  0.0526  0.2089  0.3085  0.7159  0.9162  0.2052  0.3107  0.7191  0.9193  0.3070  0.7124  0.9126  0.6895  0.8678  0.5156
    13     1  0.1391  0.4953  0.8767  0.9135  0.9669  0.9676  0.3970  0.7339  0.7062  0.7601  0.7696  0.4722  0.4753  0.4954  0.5108  0.1930  0.2026  0.2057  0.1343  0.1366  0.0361
    13     2  0.2000  0.5354  0.8833  0.7947  1.0000  1.0000  0.5357  0.7879  0.7211  0.9286  0.9286  0.4514  0.4244  0.5185  0.5046  0.1667  0.2010  0.1974  0.1235  0.1204  0.0377
    13     3  0.2224  0.5519  0.7956  0.6686  0.9760  0.9760  0.4760  0.7455  0.6388  0.8032  0.8571  0.4236  0.3277  0.4661  0.4923  0.1419  0.1830  0.1926  0.1003  0.1049  0.0353
    13     4  0.2253  0.7659  0.7002  0.8370  0.8107  0.9266  0.4509  0.5198  0.6138  0.6619  0.7571  0.3485  0.4170  0.4231  0.5167  0.1199  0.1264  0.1591  0.0931  0.1088  0.0292
    13     5  0.2141  0.6063  0.7573  0.7523  0.7961  0.8818  0.4403  0.5044  0.5580  0.6720  0.6910  0.3846  0.4244  0.4685  0.4918  0.1181  0.1344  0.1433  0.0958  0.1031  0.0287
    13     6  0.1972  0.8719  0.5718  0.8829  0.6703  0.9780  0.5134  0.4046  0.4635  0.5471  0.5690  0.4453  0.4429  0.5131  0.5972  0.1031  0.1228  0.1435  0.0862  0.1006  0.0296
    13     7  0.2908  0.4038  0.7882  0.8076  0.9792  0.9583  0.3897  0.4046  0.4224  0.5048  0.5371  0.3678  0.3472  0.4627  0.5239  0.0955  0.1254  0.1419  0.0868  0.0877  0.0290
    13     8  0.1943  0.8161  0.8184  0.8589  0.5921  0.8724  0.3499  0.2903  0.4004  0.4001  0.4294  0.3241  0.3779  0.4154  0.4848  0.0734  0.0903  0.0972  0.0670  0.0758  0.0219
    13     9  0.1197  0.7888  0.5069  0.9544  0.5229  0.7546  0.2940  0.3405  0.2820  0.2707  0.4131  0.3790  0.3882  0.4004  0.4658  0.0986  0.0987  0.1207  0.0643  0.0761  0.0200
    13    10  0.0868  0.7517  0.5593  0.4420  0.5379  0.6191  0.3744  0.3996  0.2776  0.3770  0.4412  0.3519  0.3022  0.3812  0.4396  0.0939  0.1087  0.1176  0.0562  0.0633  0.0209
    13    11  0.1016  0.3874  0.2921  0.3181  0.3008  0.3960  0.4006  0.3140  0.3747  0.4187  0.4090  0.3305  0.3766  0.4236  0.4357  0.0810  0.0970  0.0977  0.0673  0.0657  0.0208
    13    12  0.0664  0.3594  0.2448  0.2479  0.4167  0.3958  0.3982  0.3565  0.2697  0.4321  0.4512  0.2850  0.2549  0.3631  0.3978  0.0603  0.0839  0.0946  0.0514  0.0568  0.0190
    13    13  0.0632  0.6837  0.5134  0.5991  0.7110  0.5392  0.2538  0.2752  0.1734  0.2912  0.4087  0.2565  0.2106  0.2933  0.3220  0.0631  0.0730  0.0918  0.0406  0.0480  0.0160
    13    14  0.0422  0.2920  0.4093  0.3588  0.7241  0.6991  0.1789  0.2176  0.2173  0.2938  0.2842  0.1609  0.1357  0.1972  0.2049  0.0478  0.0676  0.0736  0.0384  0.0332  0.0148
    13    15  0.1046  0.6602  0.5705  0.4541  0.8359  0.8839  0.1533  0.1896  0.1478  0.2117  0.2419  0.1578  0.1309  0.1986  0.1788  0.0430  0.0666  0.0666  0.0339  0.0306  0.0131
    13    16  0.0659  0.4100  0.4066  0.2339  0.9009  0.7539  0.1646  0.2436  0.1467  0.1899  0.1722  0.1807  0.1142  0.2201  0.1596  0.0295  0.0639  0.0553  0.0289  0.0246  0.0126
    13    17  0.1058  0.3420  0.5301  0.1873  0.8154  0.7389  0.0815  0.2318  0.1045  0.2678  0.2008  0.1422  0.0704  0.2034  0.1789  0.0324  0.0679  0.0553  0.0272  0.0179  0.0138
    13    18  0.1082  0.4501  0.5651  0.2145  0.5028  0.4988  0.1324  0.1968  0.1469  0.1948  0.3069  0.1786  0.1040  0.1505  0.1649  0.0299  0.0563  0.0603  0.0215  0.0245  0.0104
    13    19  0.1884  0.2182  0.4243  0.3207  0.4945  0.4099  0.1279  0.2590  0.1459  0.2811  0.2555  0.1197  0.1016  0.1565  0.1709  0.0354  0.0547  0.0498  0.0264  0.0270  0.0109
    13    20  0.1003  0.2890  0.3688  0.3432  0.4976  0.4596  0.1154  0.1793  0.1127  0.1696  0.2196  0.1278  0.0826  0.0802  0.1566  0.0379  0.0372  0.0441  0.0171  0.0235  0.0069
    13    21  0.1814  0.4404  0.3899  0.1704  0.5664  0.2974  0.0712  0.1866  0.0857  0.2392  0.1520  0.1016  0.0484  0.1138  0.1069  0.0206  0.0356  0.0365  0.0137  0.0119  0.0062
    13    22  0.0904  0.2067  0.2520  0.2002  0.3581  0.4091  0.1100  0.0945  0.0533  0.1633  0.0968  0.0638  0.0362  0.0826  0.0930  0.0159  0.0289  0.0392  0.0099  0.0111  0.0061
    13    23  0.0943  0.2303  0.4732  0.1523  0.4372  0.4051  0.0658  0.1490  0.0761  0.2305  0.2111  0.0889  0.0446  0.0982  0.0703  0.0222  0.0376  0.0480  0.0114  0.0157  0.0064
    13    24  0.0559  0.2603  0.3702  0.3185  0.2294  0.3847  0.0325  0.1054  0.0506  0.1288  0.1126  0.0628  0.0437  0.0491  0.0462  0.0231  0.0243  0.0367  0.0076  0.0127  0.0033
    13    25  0.0552  0.1971  0.6144  0.2579  0.1169  0.4144  0.0460  0.1169  0.0405  0.0354  0.1355  0.0621  0.0410  0.0252  0.0427  0.0287  0.0160  0.0352  0.0102  0.0153  0.0028
    13    26  0.0387  0.1625  0.4344  0.3658  0.2321  0.2720  0.0135  0.1313  0.0616  0.0443  0.0899  0.0478  0.0272  0.0260  0.0385  0.0280  0.0239  0.0405  0.0076  0.0114  0.0029
    13    27  0.0524  0.2403  0.4124  0.2026  0.1613  0.3692  0.0256  0.0840  0.0500  0.0500  0.1021  0.0583  0.0276  0.0165  0.0430  0.0212  0.0236  0.0483  0.0072  0.0152  0.0033
    13    28  0.0117  0.2213  0.5551  0.3472  0.1663  0.5140  0.0162  0.0621  0.0407  0.0544  0.0992  0.0478  0.0249  0.0190  0.0422  0.0136  0.0103  0.0299  0.0075  0.0146  0.0032
    13    29  0.0100  0.0494  0.3670  0.2509  0.2403  0.5090  0.0171  0.0460  0.0321  0.0148  0.0690  0.0435  0.0212  0.0164  0.0440  0.0177  0.0105  0.0321  0.0042  0.0126  0.0018
    13    30  0.0200  0.1090  0.3264  0.2397  0.2089  0.4782  0.0224  0.0649  0.0386  0.0347  0.1254  0.0299  0.0194  0.0172  0.0660  0.0152  0.0182  0.0335  0.0043  0.0113  0.0035
    13    31  0.0225  0.1185  0.3709  0.1195  0.2783  0.3861  0.0198  0.1272  0.0444  0.0560  0.0945  0.0284  0.0157  0.0324  0.0434  0.0132  0.0162  0.0322  0.0028  0.0101  0.0021
    13    32  0.0126  0.0918  0.3297  0.1435  0.1180  0.4534  0.0063  0.0324  0.0179  0.0182  0.0393  0.0335  0.0236  0.0152  0.0291  0.0122  0.0099  0.0246  0.0033  0.0087  0.0013
    13    33  0.1854  0.1122  0.2353  0.1580  0.0715  0.4059  0.0211  0.0446  0.0339  0.0111  0.0884  0.0335  0.0174  0.0145  0.0317  0.0143  0.0084  0.0215  0.0023  0.0087  0.0012
    13    34  0.0557  0.1852  0.4583  0.2006  0.1981  0.3595  0.0187  0.0415  0.0252  0.0080  0.1317  0.0212  0.0097  0.0114  0.0297  0.0087  0.0118  0.0261  0.0025  0.0078  0.0020
    13    35  0.0387  0.1234  0.4225  0.2348  0.1076  0.4114  0.0154  0.0442  0.0350  0.0148  0.0895  0.0292  0.0175  0.0132  0.0302  0.0165  0.0079  0.0230  0.0040  0.0083  0.0021
    13    36  0.0466  0.0985  0.2651  0.1513  0.1665  0.2597  0.0281  0.0381  0.0278  0.0145  0.0503  0.0249  0.0173  0.0142  0.0327  0.0136  0.0056  0.0255  0.0027  0.0112  0.0012
    13    37  0.0205  0.0721  0.2892  0.2513  0.2408  0.2934  0.0193  0.0316  0.0433  0.0091  0.0827  0.0399  0.0182  0.0113  0.0279  0.0143  0.0107  0.0159  0.0029  0.0099  0.0013
    13    38  0.0140  0.1360  0.3298  0.2385  0.1150  0.2167  0.0130  0.0218  0.0278  0.0094  0.0573  0.0278  0.0108  0.0130  0.0254  0.0120  0.0075  0.0193  0.0027  0.0072  0.0009
    13    39  0.0242  0.1292  0.2937  0.2559  0.2291  0.2465  0.0124  0.0286  0.0372  0.0051  0.0651  0.0289  0.0148  0.0154  0.0212  0.0130  0.0068  0.0189  0.0040  0.0078  0.0008
    13    40  0.0298  0.1318  0.2432  0.0862  0.2186  0.2019  0.0141  0.0151  0.0171  0.0259  0.0149  0.0207  0.0220  0.0161  0.0158  0.0099  0.0045  0.0093  0.0036  0.0057  0.0009
    13    41  0.0263  0.0833  0.2717  0.1682  0.1033  0.1719  0.0214  0.0351  0.0337  0.0123  0.0247  0.0219  0.0172  0.0111  0.0217  0.0102  0.0064  0.0098  0.0027  0.0046  0.0012
    13    42  0.0233  0.0908  0.2946  0.2320  0.1238  0.2125  0.0109  0.0308  0.0187  0.0220  0.0186  0.0199  0.0133  0.0117  0.0145  0.0123  0.0071  0.0096  0.0032  0.0038  0.0006
    13    43  0.0455  0.0921  0.2736  0.2436  0.2020  0.1672  0.0105  0.0373  0.0306  0.0172  0.0311  0.0220  0.0153  0.0140  0.0157  0.0086  0.0072  0.0072  0.0032  0.0026  0.0007
    13    44  0.1079  0.0987  0.3854  0.2543  0.1266  0.0884  0.0228  0.0590  0.0365  0.0335  0.0332  0.0294  0.0117  0.0105  0.0092  0.0076  0.0087  0.0066  0.0027  0.0029  0.0006
    13    45  0.1509  0.1045  0.2645  0.1320  0.0542  0.2229  0.0091  0.0972  0.0369  0.0183  0.0381  0.0177  0.0090  0.0061  0.0098  0.0129  0.0073  0.0090  0.0021  0.0032  0.0006
    13    46  0.0673  0.0704  0.3403  0.1698  0.1030  0.1581  0.0151  0.0660  0.0287  0.0061  0.0329  0.0277  0.0179  0.0108  0.0139  0.0126  0.0077  0.0106  0.0042  0.0019  0.0011
    13    47  0.0806  0.0611  0.3484  0.1391  0.0383  0.1315  0.0290  0.0450  0.0328  0.0230  0.0456  0.0256  0.0113  0.0074  0.0157  0.0081  0.0041  0.0097  0.0019  0.0024  0.0005
    13    48  0.0169  0.0518  0.3021  0.1852  0.1329  0.0858  0.0094  0.0351  0.0359  0.0180  0.0221  0.0190  0.0108  0.0068  0.0171  0.0092  0.0067  0.0084  0.0014  0.0017  0.0005
    13    49  0.0676  0.0916  0.3570  0.1495  0.0763  0.1261  0.0130  0.0534  0.0301  0.0482  0.0285  0.0210  0.0064  0.0074  0.0094  0.0072  0.0056  0.0080  0.0021  0.0019  0.0005
    13    50  0.0770  0.1603  0.2730  0.1322  0.1099  0.1055  0.0110  0.0398  0.0301  0.0154  0.0118  0.0286  0.0133  0.0079  0.0145  0.0059  0.0042  0.0097  0.0013  0.0011  0.0006
    13    51  0.0123  0.1009  0.2461  0.1347  0.1032  0.1329  0.0205  0.0254  0.0148  0.0050  0.0139  0.0137  0.0098  0.0065  0.0130  0.0048  0.0061  0.0067  0.0008  0.0021  0.0005
    13    52  0.1022  0.0870  0.2804  0.0739  0.1306  0.1226  0.0392  0.0731  0.0174  0.0260  0.0575  0.0153  0.0076  0.0039  0.0099  0.0045  0.0042  0.0087  0.0015  0.0013  0.0003
    13    53  0.0272  0.0508  0.2522  0.1222  0.0827  0.1752  0.0130  0.0756  0.0134  0.0151  0.0130  0.0226  0.0111  0.0096  0.0143  0.0066  0.0064  0.0112  0.0014  0.0043  0.0005
    13    54  0.0318  0.1605  0.2606  0.1251  0.1006  0.2201  0.0127  0.0416  0.0125  0.0075  0.0179  0.0118  0.0078  0.0026  0.0170  0.0075  0.0038  0.0095  0.0016  0.0030  0.0011
    13    55  0.0755  0.1370  0.2733  0.1004  0.1284  0.1301  0.0189  0.0273  0.0070  0.0055  0.0258  0.0243  0.0070  0.0100  0.0081  0.0047  0.0084  0.0107  0.0014  0.0026  0.0007
    13    56  0.0256  0.1853  0.2707  0.1931  0.1108  0.1727  0.0153  0.0187  0.0083  0.0054  0.0052  0.0211  0.0040  0.0049  0.0080  0.0059  0.0077  0.0081  0.0011  0.0028  0.0006
    13    57  0.0074  0.1060  0.2192  0.1382  0.1160  0.1573  0.0350  0.0058  0.0058  0.0090  0.0041  0.0226  0.0076  0.0117  0.0137  0.0088  0.0102  0.0097  0.0018  0.0032  0.0009
    13    58  0.0238  0.1067  0.2275  0.0751  0.1015  0.1553  0.0024  0.0350  0.0034  0.0066  0.0046  0.0185  0.0053  0.0082  0.0099  0.0082  0.0054  0.0101  0.0011  0.0032  0.0005
    13    59  0.0362  0.0814  0.1742  0.0896  0.1096  0.2924  0.0107  0.0168  0.0034  0.0714  0.0077  0.0210  0.0109  0.0126  0.0152  0.0044  0.0068  0.0105  0.0020  0.0025  0.0009
    13    60  0.0142  0.0951  0.2722  0.0421  0.0888  0.1864  0.0104  0.0084  0.0042  0.0099  0.0083  0.0233  0.0043  0.0089  0.0205  0.0051  0.0055  0.0107  0.0011  0.0022  0.0010
    13    61  0.0265  0.1772  0.2785  0.0709  0.0279  0.1162  0.0014  0.0136  0.0032  0.0045  0.0136  0.0355  0.0065  0.0035  0.0168  0.0043  0.0081  0.0129  0.0014  0.0025  0.0006
    13    62  0.0094  0.0679  0.2667  0.0489  0.0737  0.2007  0.0011  0.0168  0.0037  0.0066  0.0090  0.0207  0.0053  0.0074  0.0126  0.0070  0.0057  0.0121  0.0018  0.0013  0.0006
    13    63  0.0164  0.1054  0.2958  0.1186  0.0765  0.1914  0.0018  0.0085  0.0020  0.0119  0.0082  0.0236  0.0096  0.0072  0.0193  0.0046  0.0064  0.0118  0.0013  0.0027  0.0007
    13    64  0.0000  0.0880  0.2706  0.1238  0.1987  0.1874  0.0000  0.0000  0.0000  0.0000  0.0000  0.0244  0.0109  0.0093  0.0149  0.0039  0.0082  0.0095  0.0009  0.0026  0.0007
    13    65  0.0000  0.1055  0.2618  0.1196  0.1269  0.1672  0.0000  0.0000  0.0000  0.0000  0.0000  0.0251  0.0114  0.0054  0.0127  0.0077  0.0080  0.0100  0.0016  0.0019  0.0005
    13    66  0.0000  0.0870  0.3494  0.1663  0.1094  0.1955  0.0000  0.0000  0.0000  0.0000  0.0000  0.0228  0.0075  0.0058  0.0210  0.0046  0.0053  0.0113  0.0011  0.0015  0.0006
    13    67  0.0000  0.0162  0.3439  0.1155  0.0694  0.1994  0.0000  0.0000  0.0000  0.0000  0.0000  0.0180  0.0082  0.0129  0.0143  0.0066  0.0068  0.0135  0.0014  0.0034  0.0005
    13    68  0.0000  0.2085  0.1780  0.0500  0.0828  0.1959  0.0000  0.0000  0.0000  0.0000  0.0000  0.0224  0.0135  0.0077  0.0122  0.0043  0.0039  0.0097  0.0016  0.0017  0.0004
    13    69  0.0000  0.0803  0.2331  0.0668  0.0708  0.1248  0.0000  0.0000  0.0000  0.0000  0.0000  0.0178  0.0098  0.0057  0.0141  0.0041  0.0062  0.0106  0.0012  0.0018  0.0006
    13    70  0.0000  0.0589  0.2853  0.0976  0.1468  0.2152  0.0000  0.0000  0.0000  0.0000  0.0000  0.0158  0.0062  0.0077  0.0192  0.0077  0.0037  0.0115  0.0009  0.0018  0.0006
    13    71  0.0000  0.0958  0.1753  0.1083  0.1358  0.2237  0.0000  0.0000  0.0000  0.0000  0.0000  0.0236  0.0086  0.0078  0.0127  0.0055  0.0054  0.0062  0.0019  0.0025  0.0006
    13    72  0.0000  0.0852  0.2300  0.0781  0.1277  0.1442  0.0000  0.0000  0.0000  0.0000  0.0000  0.0352  0.0079  0.0111  0.0093  0.0052  0.0078  0.0099  0.0013  0.0019  0.0003
    13    73  0.0000  0.1036  0.2757  0.0733  0.1013  0.1791  0.0000  0.0000  0.0000  0.0000  0.0000  0.0284  0.0098  0.0089  0.0104  0.0056  0.0088  0.0105  0.0018  0.0024  0.0008
    13    74  0.0000  0.1271  0.2942  0.0897  0.1219  0.1391  0.0000  0.0000  0.0000  0.0000  0.0000  0.0266  0.0037  0.0066  0.0165  0.0029  0.0060  0.0119  0.0010  0.0021  0.0008
    13    75  0.0000  0.0381  0.3069  0.1822  0.2183  0.1636  0.0000  0.0000  0.0000  0.0000  0.0000  0.0149  0.0069  0.0043  0.0136  0.0048  0.0039  0.0076  0.0010  0.0019  0.0006
    13    76  0.0000  0.0514  0.2501  0.0724  0.0682  0.1244  0.0000  0.0000  0.0000  0.0000  0.0000  0.0194  0.0035  0.0057  0.0199  0.0039  0.0076  0.0135  0.0011  0.0010  0.0004
    13    77  0.0000  0.0133  0.1483  0.1191  0.1500  0.1041  0.0000  0.0000  0.0000  0.0000  0.0000  0.0060  0.0040  0.0036  0.0036  0.0039  0.0059  0.0063  0.0013  0.0014  0.0006
    13    78  0.0000  0.0661  0.2016  0.0980  0.1785  0.1740  0.0000  0.0000  0.0000  0.0000  0.0000  0.0085  0.0062  0.0139  0.0111  0.0025  0.0067  0.0064  0.0005  0.0026  0.0003
    13    79  0.0000  0.0286  0.2394  0.0605  0.0600  0.1713  0.0000  0.0000  0.0000  0.0000  0.0000  0.0031  0.0038  0.0058  0.0100  0.0032  0.0029  0.0069  0.0009  0.0025  0.0008
    13    80  0.0000  0.0290  0.2123  0.1249  0.1150  0.2332  0.0000  0.0000  0.0000  0.0000  0.0000  0.0072  0.0028  0.0100  0.0091  0.0050  0.0029  0.0071  0.0024  0.0017  0.0004
    13    81  0.0000  0.0843  0.1991  0.0981  0.0496  0.2477  0.0000  0.0000  0.0000  0.0000  0.0000  0.0135  0.0027  0.0222  0.0137  0.0039  0.0030  0.0096  0.0010  0.0024  0.0007
    13    82  0.0000  0.1078  0.1717  0.0707  0.1635  0.0998  0.0000  0.0000  0.0000  0.0000  0.0000  0.0116  0.0055  0.0128  0.0141  0.0036  0.0034  0.0058  0.0010  0.0031  0.0003
    13    83  0.0000  0.0527  0.1144  0.1081  0.1342  0.2114  0.0000  0.0000  0.0000  0.0000  0.0000  0.0060  0.0039  0.0041  0.0096  0.0052  0.0027  0.0086  0.0009  0.0044  0.0005
    13    84  0.0000  0.0319  0.1247  0.0950  0.1039  0.1194  0.0000  0.0000  0.0000  0.0000  0.0000  0.0153  0.0026  0.0025  0.0050  0.0023  0.0025  0.0070  0.0010  0.0031  0.0005
    13    85  0.0000  0.0547  0.1439  0.0377  0.2873  0.1376  0.0000  0.0000  0.0000  0.0000  0.0000  0.0113  0.0022  0.0049  0.0094  0.0010  0.0029  0.0079  0.0007  0.0035  0.0005
    13    86  0.0000  0.0043  0.1021  0.0532  0.0483  0.0425  0.0000  0.0000  0.0000  0.0000  0.0000  0.0065  0.0014  0.0051  0.0071  0.0006  0.0018  0.0043  0.0012  0.0020  0.0005
    13    87  0.0000  0.0422  0.5411  0.0419  0.0270  0.1429  0.0000  0.0000  0.0000  0.0000  0.0000  0.0008  0.0006  0.0013  0.0020  0.0015  0.0012  0.0049  0.0011  0.0022  0.0003
    13    88  0.0000  0.0009  0.0255  0.0376  0.0462  0.1271  0.0000  0.0000  0.0000  0.0000  0.0000  0.0003  0.0013  0.0020  0.0053  0.0013  0.0018  0.0020  0.0007  0.0017  0.0005
    13    89  0.0000  0.0201  0.0844  0.0482  0.1217  0.1510  0.0000  0.0000  0.0000  0.0000  0.0000  0.0031  0.0019  0.0020  0.0026  0.0004  0.0013  0.0014  0.0005  0.0013  0.0005
    13    90  0.0000  0.0203  0.0971  0.0486  0.0562  0.0951  0.0000  0.0000  0.0000  0.0000  0.0000  0.0005  0.0041  0.0043  0.0025  0.0010  0.0013  0.0029  0.0008  0.0017  0.0005
    13    91  0.0000  0.0119  0.0924  0.0310  0.0540  0.0971  0.0000  0.0000  0.0000  0.0000  0.0000  0.0011  0.0043  0.0028  0.0027  0.0022  0.0011  0.0023  0.0009  0.0040  0.0005
    13    92  0.0000  0.0139  0.0797  0.0593  0.0459  0.1919  0.0000  0.0000  0.0000  0.0000  0.0000  0.0005  0.0014  0.0003  0.0022  0.0012  0.0009  0.0026  0.0006  0.0022  0.0002
    13    93  0.0000  0.0331  0.0651  0.0504  0.0152  0.1457  0.0000  0.0000  0.0000  0.0000  0.0000  0.0019  0.0027  0.0030  0.0018  0.0011  0.0012  0.0017  0.0012  0.0019  0.0005
    13    94  0.0000  0.0080  0.0622  0.0559  0.1040  0.0772  0.0000  0.0000  0.0000  0.0000  0.0000  0.0008  0.0014  0.0017  0.0023  0.0013  0.0006  0.0017  0.0008  0.0025  0.0006
    13    95  0.0000  0.0413  0.0218  0.0597  0.0185  0.0706  0.0000  0.0000  0.0000  0.0000  0.0000  0.0010  0.0024  0.0020  0.0027  0.0013  0.0006  0.0007  0.0005  0.0014  0.0003
    13    96  0.0000  0.0745  0.0488  0.0411  0.0136  0.1073  0.0000  0.0000  0.0000  0.0000  0.0000  0.0013  0.0063  0.0014  0.0021  0.0012  0.0004  0.0008  0.0004  0.0020  0.0001
    13    97  0.0000  0.0486  0.0513  0.0158  0.0209  0.1119  0.0000  0.0000  0.0000  0.0000  0.0000  0.0011  0.0003  0.0013  0.0020  0.0005  0.0002  0.0011  0.0001  0.0006  0.0001
    13    98  0.0000  0.2449  0.0394  0.0138  0.0565  0.1839  0.0000  0.0000  0.0000  0.0000  0.0000  0.0005  0.0013  0.0006  0.0017  0.0001  0.0003  0.0008  0.0000  0.0002  0.0001
    13    99  0.0000  0.2449  0.0398  0.0758  0.0843  0.1664  0.0000  0.0000  0.0000  0.0000  0.0000  0.0002  0.0013  0.0004  0.0020  0.0001  0.0003  0.0008  0.0000  0.0002  0.0001
    13   100  0.0000  0.0000  0.0061  0.0083  0.0302  0.0720  0.0000  0.0000  0.0000  0.0000  0.0000  0.0000  0.0000  0.0000  0.0000  0.0005  0.0002  0.0004  0.0002  0.0005  0.0002
    14     0  0.0150  0.0611  0.2105  0.3096  0.7281  0.9064  0.0526  0.2089  0.3085  0.7159  0.9162  0.2052  0.3107  0.7191  0.9193  0.3070  0.7124  0.9126  0.6895  0.8678  0.5156
    14     1  0.2059  0.8221  0.8580  0.9351  0.9718  1.0000  0.7407  0.8897  0.8831  0.9839  1.0000  0.5941  0.5895  0.6528  0.6667  0.1818  0.2057  0.2105  0.1296  0.1327  0.0377
    14     2  0.2153  0.4447  0.7883  0.8283  0.9200  0.9583  0.5445  0.7935  0.8080  0.8488  0.9107  0.4055  0.4190  0.4475  0.4769  0.1671  0.1746  0.1866  0.1206  0.1296  0.0347
    14     3  0.3327  0.7510  0.8387  0.7632  1.0000  0.9132  0.6202  0.7968  0.7627  0.9286  0.7798  0.5157  0.4897  0.6111  0.5262  0.1579  0.1962  0.1748  0.1235  0.1124  0.0338
    14     4  0.3697  0.5658  0.8419  0.8253  0.9583  1.0000  0.5554  0.7872  0.7669  0.8785  0.8943  0.4013  0.3796  0.4642  0.4580  0.1611  0.1910  0.1866  0.1181  0.1181  0.0353
    14     5  0.2425  0.5556  0.7111  0.9000  0.8833  0.9667  0.4559  0.7251  0.7699  0.8270  0.7926  0.3490  0.4414  0.4776  0.4545  0.1443  0.1543  0.1458  0.1296  0.1219  0.0326
    14     6  0.2062  0.6177  0.6854  0.7784  0.7739  0.8275  0.5215  0.5407  0.6966  0.6038  0.6459  0.3605  0.4190  0.4321  0.4063  0.1229  0.1388  0.1329  0.0976  0.0972  0.0246
    14     7  0.3609  0.6050  0.6343  0.7608  0.7893  0.7972  0.5244  0.5284  0.7402  0.6664  0.7793  0.2584  0.3973  0.3625  0.4213  0.1029  0.1061  0.1129  0.0874  0.1013  0.0249
    14     8  0.2519  0.5566  0.5762  0.8205  0.7091  0.8748  0.5713  0.4520  0.6875  0.5974  0.7535  0.2764  0.4116  0.3657  0.4463  0.0903  0.0836  0.1075  0.0734  0.0952  0.0203
    14     9  0.3496  0.5114  0.6362  0.7040  0.6535  0.6953  0.5064  0.5251  0.5170  0.6200  0.6762  0.2752  0.3456  0.3587  0.3834  0.0976  0.0976  0.1053  0.0713  0.0799  0.0196
    14    10  0.3117  0.5718  0.6162  0.5695  0.7438  0.6684  0.4254  0.5084  0.4877  0.6392  0.4599  0.2999  0.3285  0.3754  0.2961  0.0894  0.1040  0.0833  0.0723  0.0603  0.0161
    14    11  0.1558  0.4339  0.6359  0.3964  0.6656  0.5054  0.4014  0.6047  0.4435  0.4150  0.5174  0.3174  0.2460  0.2756  0.2823  0.0844  0.1063  0.1113  0.0461  0.0513  0.0160
    14    12  0.2064  0.4777  0.6141  0.5042  0.5231  0.5055  0.2665  0.3917  0.2967  0.2706  0.3452  0.3057  0.2446  0.2285  0.2364  0.0808  0.0738  0.0766  0.0419  0.0436  0.0098
    14    13  0.1770  0.5338  0.5913  0.5954  0.3590  0.5025  0.3375  0.3562  0.2964  0.2907  0.3008  0.2889  0.1901  0.2135  0.2458  0.0627  0.0581  0.0700  0.0343  0.0348  0.0083
    14    14  0.3289  0.6016  0.5983  0.5510  0.3462  0.3449  0.3568  0.3823  0.3368  0.2725  0.2961  0.3007  0.2846  0.2432  0.2695  0.0750  0.0537  0.0688  0.0355  0.0430  0.0075
    14    15  0.1412  0.4625  0.7385  0.5115  0.4319  0.3893  0.2573  0.4187  0.3207  0.2334  0.2490  0.3102  0.2231  0.1477  0.1593  0.0958  0.0534  0.0605  0.0287  0.0315  0.0042
    14    16  0.2116  0.4948  0.5626  0.4619  0.2922  0.3368  0.3836  0.3520  0.3089  0.3087  0.3450  0.2511  0.1936  0.1734  0.2150  0.0617  0.0594  0.0607  0.0320  0.0307  0.0074
    14    17  0.2225  0.2910  0.6097  0.4561  0.2758  0.3301  0.3055  0.3589  0.3430  0.2135  0.1973  0.2163  0.2020  0.1243  0.1184  0.0718  0.0473  0.0426  0.0311  0.0245  0.0037
    14    18  0.1708  0.5364  0.5723  0.4237  0.2680  0.3844  0.3372  0.3509  0.2700  0.2203  0.2858  0.2539  0.2033  0.1401  0.2168  0.0579  0.0417  0.0537  0.0234  0.0269  0.0050
    14    19  0.1419  0.5173  0.6033  0.5102  0.2471  0.3517  0.2614  0.3451  0.2926  0.1982  0.1927  0.2501  0.2007  0.1332  0.1292  0.0603  0.0385  0.0367  0.0209  0.0195  0.0026
    14    20  0.1934  0.4604  0.6194  0.3597  0.3027  0.2006  0.3006  0.3169  0.2954  0.2413  0.2203  0.1897  0.1750  0.1441  0.1348  0.0563  0.0363  0.0291  0.0289  0.0233  0.0044
    14    21  0.2175  0.4754  0.7993  0.6907  0.1856  0.1247  0.2824  0.3634  0.3336  0.1913  0.2108  0.1854  0.1824  0.0901  0.0976  0.0569  0.0284  0.0314  0.0158  0.0184  0.0032
    14    22  0.2185  0.4417  0.4103  0.3780  0.2982  0.2253  0.2696  0.3022  0.2598  0.1792  0.2429  0.1740  0.1192  0.1145  0.0833  0.0438  0.0367  0.0286  0.0178  0.0165  0.0028
    14    23  0.1319  0.3108  0.5153  0.3136  0.1876  0.2321  0.1773  0.2112  0.1612  0.1101  0.1250  0.1268  0.0874  0.0975  0.0790  0.0330  0.0263  0.0281  0.0131  0.0136  0.0036
    14    24  0.1726  0.4081  0.3846  0.3505  0.2112  0.2645  0.2333  0.2475  0.2576  0.1528  0.1698  0.1591  0.1369  0.1014  0.1127  0.0387  0.0239  0.0293  0.0160  0.0141  0.0024
    14    25  0.3752  0.4203  0.4631  0.4853  0.4177  0.2639  0.2329  0.2504  0.1777  0.1647  0.1414  0.1603  0.1308  0.1045  0.0926  0.0272  0.0222  0.0210  0.0142  0.0110  0.0021
    14    26  0.2901  0.3533  0.3422  0.3329  0.3542  0.3082  0.2068  0.2173  0.2023  0.1705  0.1471  0.1180  0.1076  0.1053  0.0879  0.0299  0.0285  0.0204  0.0151  0.0092  0.0031
    14    27  0.1874  0.3947  0.3549  0.2352  0.2192  0.2852  0.1987  0.2375  0.1591  0.2093  0.2272  0.0978  0.0624  0.0844  0.0798  0.0276  0.0283  0.0207  0.0121  0.0079  0.0027
    14    28  0.0854  0.2383  0.5011  0.2450  0.2863  0.1708  0.2080  0.1738  0.1357  0.1779  0.1323  0.1131  0.0837  0.0764  0.0591  0.0245  0.0291  0.0163  0.0117  0.0110  0.0021
    14    29  0.2435  0.2309  0.4456  0.2071  0.3255  0.0942  0.1389  0.2899  0.2242  0.1924  0.1235  0.1103  0.0859  0.0923  0.0663  0.0380  0.0270  0.0169  0.0122  0.0104  0.0022
    14    30  0.1015  0.2229  0.3474  0.2431  0.2241  0.1892  0.1546  0.2048  0.1309  0.1729  0.1080  0.1151  0.1184  0.0702  0.0400  0.0241  0.0237  0.0150  0.0119  0.0095  0.0023
    14    31  0.1666  0.1953  0.4514  0.1096  0.3043  0.1421  0.1333  0.2121  0.1352  0.1405  0.1210  0.0659  0.0571  0.0466  0.0314  0.0167  0.0194  0.0156  0.0088  0.0086  0.0022
    14    32  0.1343  0.2414  0.4463  0.2288  0.1701  0.2100  0.1306  0.2414  0.1608  0.2064  0.1609  0.0866  0.0650  0.0548  0.0758  0.0169  0.0203  0.0182  0.0078  0.0083  0.0019
    14    33  0.2572  0.1940  0.2739  0.2118  0.3587  0.3348  0.1049  0.1732  0.1033  0.1435  0.1429  0.0658  0.0321  0.0541  0.0498  0.0187  0.0152  0.0257  0.0067  0.0074  0.0019
    14    34  0.1361  0.2291  0.2925  0.1687  0.2825  0.2482  0.1096  0.1237  0.0987  0.1307  0.0886  0.0588  0.0687  0.0548  0.0420  0.0211  0.0234  0.0259  0.0083  0.0099  0.0026
    14    35  0.2338  0.1969  0.3456  0.1969  0.1816  0.1654  0.0940  0.1504  0.0718  0.1455  0.0676  0.0531  0.0519  0.0466  0.0334  0.0141  0.0214  0.0244  0.0048  0.0049  0.0022
    14    36  0.1375  0.1782  0.4069  0.1882  0.2934  0.1998  0.0628  0.1015  0.0963  0.1713  0.0850  0.0413  0.0240  0.0444  0.0225  0.0182  0.0182  0.0150  0.0051  0.0036  0.0018
    14    37  0.0989  0.1047  0.4278  0.2271  0.3144  0.1923  0.0233  0.1470  0.0777  0.0600  0.0252  0.0336  0.0113  0.0198  0.0100  0.0154  0.0228  0.0099  0.0082  0.0031  0.0009
    14    38  0.1457  0.2138  0.2684  0.1199  0.2779  0.1753  0.0347  0.0458  0.0308  0.0422  0.0236  0.0254  0.0072  0.0294  0.0122  0.0086  0.0213  0.0100  0.0069  0.0025  0.0011
    14    39  0.0265  0.1234  0.3319  0.0819  0.2564  0.0919  0.0301  0.0628  0.0293  0.0492  0.0277  0.0322  0.0127  0.0284  0.0114  0.0184  0.0216  0.0118  0.0077  0.0032  0.0011
    14    40  0.0688  0.0557  0.5378  0.1480  0.2283  0.0781  0.0275  0.0666  0.0365  0.1234  0.0676  0.0267  0.0141  0.0267  0.0116  0.0129  0.0190  0.0072  0.0084  0.0033  0.0014
    14    41  0.0614  0.1282  0.2840  0.1843  0.3687  0.1017  0.0318  0.0753  0.0482  0.0465  0.0216  0.0205  0.0111  0.0371  0.0107  0.0148  0.0203  0.0065  0.0064  0.0027  0.0011
    14    42  0.1491  0.0393  0.3353  0.1866  0.2235  0.1273  0.0150  0.0918  0.0723  0.0599  0.0160  0.0240  0.0118  0.0212  0.0061  0.0125  0.0235  0.0069  0.0059  0.0027  0.0007
    14    43  0.1367  0.2195  0.3195  0.2077  0.2785  0.2223  0.0245  0.0948  0.0410  0.0433  0.0214  0.0288  0.0118  0.0227  0.0077  0.0122  0.0243  0.0059  0.0088  0.0023  0.0010
    14    44  0.0678  0.0964  0.1939  0.1176  0.2439  0.2526  0.0134  0.1086  0.0254  0.0449  0.0294  0.0260  0.0110  0.0160  0.0082  0.0153  0.0155  0.0063  0.0065  0.0020  0.0007
    14    45  0.0626  0.0877  0.4200  0.1543  0.3821  0.0461  0.0127  0.1111  0.0245  0.0310  0.0145  0.0321  0.0107  0.0194  0.0043  0.0157  0.0183  0.0065  0.0049  0.0021  0.0013
    14    46  0.0503  0.1749  0.3829  0.1865  0.3624  0.0518  0.0145  0.0419  0.0318  0.0345  0.0154  0.0205  0.0122  0.0200  0.0082  0.0113  0.0157  0.0062  0.0052  0.0016  0.0008
    14    47  0.0853  0.1209  0.2780  0.1165  0.1464  0.0354  0.0085  0.0552  0.0141  0.0546  0.0150  0.0263  0.0079  0.0221  0.0038  0.0083  0.0155  0.0021  0.0067  0.0018  0.0005
    14    48  0.0212  0.2491  0.2541  0.1055  0.2749  0.0336  0.0104  0.0653  0.0330  0.0334  0.0152  0.0239  0.0116  0.0271  0.0072  0.0086  0.0115  0.0037  0.0053  0.0015  0.0005
    14    49  0.0247  0.1493  0.3453  0.0985  0.1842  0.0884  0.0196  0.0376  0.0259  0.0362  0.0158  0.0177  0.0114  0.0143  0.0081  0.0062  0.0096  0.0023  0.0028  0.0009  0.0003
    14    50  0.0068  0.2531  0.1414  0.1839  0.2144  0.1273  0.0142  0.0170  0.0106  0.0314  0.0039  0.0149  0.0111  0.0178  0.0103  0.0038  0.0072  0.0026  0.0041  0.0022  0.0005
    14    51  0.0936  0.1692  0.2285  0.1193  0.2211  0.0905  0.0373  0.0192  0.0163  0.0290  0.0093  0.0147  0.0080  0.0239  0.0065  0.0032  0.0117  0.0019  0.0030  0.0008  0.0004
    14    52  0.0174  0.0822  0.1337  0.0489  0.1280  0.1676  0.0121  0.0349  0.0083  0.0364  0.0098  0.0242  0.0063  0.0161  0.0053  0.0023  0.0075  0.0016  0.0031  0.0009  0.0003
    14    53  0.0891  0.0639  0.1471  0.1145  0.2562  0.0779  0.0139  0.0245  0.0231  0.0223  0.0060  0.0170  0.0100  0.0133  0.0028  0.0068  0.0066  0.0030  0.0020  0.0004  0.0004
    14    54  0.0237  0.0864  0.1710  0.1003  0.2300  0.0835  0.0104  0.0343  0.0087  0.0264  0.0080  0.0089  0.0063  0.0129  0.0031  0.0038  0.0054  0.0020  0.0013  0.0007  0.0002
    14    55  0.0450  0.0814  0.1933  0.0557  0.2463  0.0595  0.0291  0.0361  0.0125  0.0226  0.0060  0.0189  0.0069  0.0178  0.0048  0.0066  0.0069  0.0025  0.0017  0.0004  0.0002
    14    56  0.0650  0.1263  0.2440  0.0380  0.2968  0.0316  0.0058  0.0404  0.0029  0.0342  0.0030  0.0250  0.0030  0.0187  0.0036  0.0020  0.0103  0.0021  0.0008  0.0003  0.0004
    14    57  0.0808  0.1189  0.1049  0.0526  0.2443  0.0210  0.0163  0.0148  0.0023  0.0310  0.0027  0.0122  0.0018  0.0202  0.0067  0.0007  0.0061  0.0014  0.0007  0.0002  0.0002
    14    58  0.0343  0.1479  0.1281  0.0288  0.2093  0.0223  0.0263  0.0142  0.0027  0.0195  0.0104  0.0108  0.0032  0.0195  0.0021  0.0007  0.0066  0.0017  0.0010  0.0001  0.0002
    14    59  0.0388  0.1973  0.1742  0.0774  0.2934  0.0156  0.0126  0.0162  0.0135  0.0219  0.0016  0.0067  0.0056  0.0198  0.0041  0.0006  0.0039  0.0012  0.0011  0.0001  0.0002
    14    60  0.0393  0.1076  0.0760  0.0020  0.2079  0.0234  0.0234  0.0103  0.0033  0.0226  0.0143  0.0073  0.0017  0.0126  0.0067  0.0005  0.0042  0.0010  0.0010  0.0001  0.0002
    14    61  0.0183  0.1303  0.1005  0.0200  0.4047  0.0413  0.0102  0.0167  0.0032  0.0448  0.0013  0.0060  0.0026  0.0236  0.0020  0.0006  0.0061  0.0004  0.0008  0.0002  0.0002
    14    62  0.0376  0.0813  0.2040  0.0818  0.2919  0.0092  0.0175  0.0162  0.0071  0.0136  0.0040  0.0066  0.0071  0.0302  0.0018  0.0007  0.0060  0.0010  0.0007  0.0001  0.0002
    14    63  0.0204  0.0987  0.0463  0.0284  0.2268  0.0417  0.0183  0.0198  0.0001  0.0259  0.0038  0.0119  0.0018  0.0144  0.0031  0.0004  0.0033  0.0006  0.0008  0.0001  0.0003
    14    64  0.0559  0.0773  0.1862  0.0285  0.2834  0.1171  0.0056  0.0147  0.0022  0.0183  0.0072  0.0103  0.0029  0.0151  0.0035  0.0003  0.0042  0.0020  0.0011  0.0002  0.0002
    14    65  0.0493  0.1571  0.0518  0.0096  0.1831  0.0493  0.0088  0.0146  0.0003  0.0427  0.0057  0.0054  0.0012  0.0132  0.0038  0.0002  0.0033  0.0016  0.0009  0.0000  0.0002
    14    66  0.0047  0.2175  0.1036  0.0122  0.1914  0.0691  0.0100  0.0170  0.0115  0.0322  0.0080  0.0069  0.0035  0.0111  0.0055  0.0008  0.0029  0.0009  0.0022  0.0003  0.0004
    14    67  0.0376  0.1063  0.1339  0.0191  0.1011  0.0473  0.0123  0.0162  0.0130  0.0112  0.0024  0.0050  0.0090  0.0072  0.0038  0.0003  0.0030  0.0005  0.0004  0.0001  0.0001
    14    68  0.0581  0.0426  0.0705  0.0328  0.0900  0.0096  0.0099  0.0192  0.0117  0.0282  0.0042  0.0084  0.0068  0.0115  0.0050  0.0005  0.0015  0.0009  0.0008  0.0003  0.0001
    14    69  0.0226  0.1445  0.0693  0.0133  0.0724  0.0130  0.0069  0.0229  0.0034  0.0377  0.0091  0.0061  0.0051  0.0077  0.0007  0.0002  0.0029  0.0006  0.0013  0.0001  0.0001
    14    70  0.0057  0.1145  0.0304  0.0306  0.2808  0.0184  0.0116  0.0115  0.0042  0.0211  0.0073  0.0055  0.0051  0.0149  0.0013  0.0001  0.0026  0.0007  0.0005  0.0000  0.0003
    14    71  0.0321  0.0732  0.0387  0.0123  0.1622  0.0227  0.0099  0.0184  0.0057  0.0195  0.0027  0.0080  0.0018  0.0066  0.0006  0.0015  0.0019  0.0004  0.0005  0.0001  0.0001
    14    72  0.0563  0.0639  0.0848  0.0249  0.1927  0.0131  0.0063  0.0046  0.0159  0.0197  0.0086  0.0048  0.0020  0.0162  0.0029  0.0005  0.0029  0.0001  0.0012  0.0001  0.0002
    14    73  0.0194  0.0329  0.0411  0.0420  0.1423  0.0283  0.0090  0.0070  0.0046  0.0172  0.0059  0.0064  0.0012  0.0098  0.0046  0.0015  0.0016  0.0001  0.0005  0.0000  0.0001
    14    74  0.0514  0.0881  0.0712  0.0158  0.1013  0.0296  0.0155  0.0124  0.0115  0.0126  0.0029  0.0101  0.0014  0.0071  0.0007  0.0013  0.0039  0.0001  0.0010  0.0001  0.0001
    14    75  0.0591  0.1093  0.0718  0.0496  0.0957  0.0560  0.0044  0.0105  0.0045  0.0193  0.0067  0.0061  0.0036  0.0111  0.0007  0.0011  0.0029  0.0004  0.0004  0.0001  0.0000
    14    76  0.0310  0.0701  0.0498  0.0321  0.0940  0.0290  0.0277  0.0055  0.0033  0.0320  0.0015  0.0054  0.0024  0.0297  0.0010  0.0006  0.0067  0.0001  0.0007  0.0000  0.0000
    14    77  0.0696  0.1112  0.0116  0.0137  0.0816  0.0087  0.0115  0.0020  0.0074  0.0225  0.0020  0.0027  0.0010  0.0159  0.0011  0.0003  0.0016  0.0001  0.0002  0.0001  0.0001
    14    78  0.1072  0.0872  0.0373  0.0203  0.0732  0.0177  0.0084  0.0070  0.0061  0.0169  0.0008  0.0093  0.0082  0.0114  0.0020  0.0001  0.0006  0.0001  0.0010  0.0003  0.0001
    14    79  0.0358  0.0914  0.1137  0.0447  0.1101  0.0166  0.0065  0.0067  0.0007  0.0169  0.0058  0.0062  0.0026  0.0069  0.0020  0.0000  0.0032  0.0011  0.0002  0.0000  0.0001
    14    80  0.1139  0.1798  0.0782  0.0198  0.0980  0.0833  0.0100  0.0084  0.0006  0.0222  0.0058  0.0073  0.0011  0.0056  0.0031  0.0016  0.0013  0.0023  0.0003  0.0000  0.0000
    14    81  0.0118  0.1434  0.1147  0.0238  0.0666  0.0226  0.0208  0.0122  0.0022  0.0143  0.0093  0.0037  0.0012  0.0104  0.0026  0.0004  0.0011  0.0015  0.0001  0.0000  0.0001
    14    82  0.0223  0.0796  0.0465  0.0000  0.0938  0.0233  0.0156  0.0161  0.0000  0.0137  0.0020  0.0032  0.0000  0.0068  0.0069  0.0000  0.0037  0.0003  0.0000  0.0000  0.0001
    14    83  0.0459  0.1134  0.0923  0.0000  0.0557  0.0182  0.0114  0.0176  0.0000  0.0086  0.0026  0.0086  0.0000  0.0082  0.0034  0.0000  0.0019  0.0003  0.0000  0.0000  0.0001
    14    84  0.0228  0.1490  0.0261  0.0000  0.0492  0.0002  0.0177  0.0220  0.0000  0.0098  0.0013  0.0062  0.0000  0.0082  0.0059  0.0000  0.0022  0.0000  0.0000  0.0000  0.0000
    14    85  0.0528  0.0949  0.1286  0.0000  0.0614  0.0148  0.0093  0.0118  0.0000  0.0152  0.0035  0.0124  0.0000  0.0094  0.0029  0.0000  0.0021  0.0003  0.0000  0.0000  0.0001
    14    86  0.0086  0.2584  0.0515  0.0000  0.0645  0.0132  0.0123  0.0122  0.0000  0.0076  0.0061  0.0099  0.0000  0.0095  0.0045  0.0000  0.0023  0.0002  0.0000  0.0000  0.0001
    14    87  0.0214  0.0699  0.0499  0.0000  0.1809  0.0278  0.0087  0.0127  0.0000  0.0094  0.0011  0.0094  0.0000  0.0106  0.0024  0.0000  0.0014  0.0003  0.0000  0.0000  0.0003
    14    88  0.0974  0.1510  0.0393  0.0000  0.0494  0.0342  0.0161  0.0066  0.0000  0.0146  0.0016  0.0063  0.0000  0.0100  0.0014  0.0000  0.0012  0.0000  0.0000  0.0000  0.0000
    14    89  0.0620  0.0599  0.0350  0.0000  0.1148  0.0287  0.0078  0.0141  0.0000  0.0154  0.0046  0.0090  0.0000  0.0057  0.0042  0.0000  0.0012  0.0003  0.0000  0.0000  0.0001
    14    90  0.0415  0.0703  0.0420  0.0000  0.1185  0.0629  0.0178  0.0101  0.0000  0.0088  0.0108  0.0085  0.0000  0.0049  0.0060  0.0000  0.0015  0.0008  0.0000  0.0000  0.0001
    14    91  0.0236  0.1051  0.1496  0.0000  0.1457  0.0626  0.0125  0.0202  0.0000  0.0161  0.0091  0.0127  0.0000  0.0097  0.0034  0.0000  0.0033  0.0024  0.0000  0.0000  0.0001
    14    92  0.0246  0.0590  0.1010  0.0000  0.1031  0.0670  0.0060  0.0185  0.0000  0.0204  0.0088  0.0110  0.0000  0.0066  0.0018  0.0000  0.0040  0.0026  0.0000  0.0000  0.0002
    14    93  0.0567  0.0190  0.0820  0.0000  0.0727  0.0511  0.0090  0.0190  0.0000  0.0356  0.0150  0.0048  0.0000  0.0059  0.0012  0.0000  0.0019  0.0011  0.0000  0.0000  0.0001
    14    94  0.0409  0.1598  0.0479  0.0000  0.2230  0.0278  0.0197  0.0122  0.0000  0.0225  0.0073  0.0108  0.0000  0.0087  0.0046  0.0000  0.0027  0.0010  0.0000  0.0000  0.0004
    14    95  0.0297  0.1696  0.0529  0.0000  0.0577  0.0348  0.0130  0.0124  0.0000  0.0171  0.0069  0.0078  0.0000  0.0054  0.0010  0.0000  0.0026  0.0009  0.0000  0.0000  0.0001
    14    96  0.0881  0.0347  0.0817  0.0000  0.1051  0.0422  0.0204  0.0192  0.0000  0.0079  0.0024  0.0094  0.0000  0.0072  0.0015  0.0000  0.0025  0.0004  0.0000  0.0000  0.0001
    14    97  0.0732  0.0923  0.0697  0.0000  0.0639  0.0575  0.0057  0.0242  0.0000  0.0193  0.0059  0.0084  0.0000  0.0037  0.0027  0.0000  0.0025  0.0007  0.0000  0.0000  0.0001
    14    98  0.0445  0.0476  0.0896  0.0000  0.0768  0.0123  0.0089  0.0101  0.0000  0.0154  0.0067  0.0063  0.0000  0.0071  0.0037  0.0000  0.0038  0.0013  0.0000  0.0000  0.0002
    14    99  0.0193  0.0098  0.0504  0.0000  0.1233  0.0318  0.0046  0.0170  0.0000  0.0110  0.0031  0.0018  0.0000  0.0022  0.0041  0.0000  0.0038  0.0007  0.0000  0.0000  0.0001
    14   100  0.0142  0.0180  0.0558  0.0000  0.1150  0.0509  0.0053  0.0099  0.0000  0.0209  0.0010  0.0024  0.0000  0.0034  0.0002  0.0000  0.0016  0.0016  0.0000  0.0000  0.0003
    15     0  0.0150  0.0611  0.2105  0.3096  0.7281  0.9064  0.0526  0.2089  0.3085  0.7159  0.9162  0.2052  0.3107  0.7191  0.9193  0.3070  0.7124  0.9126  0.6895  0.8678  0.5156
    15     1  0.2439  0.7312  0.8989  0.8767  0.9650  1.0000  0.6508  0.9172  0.9190  0.9449  1.0000  0.5170  0.4969  0.5396  0.5741  0.1938  0.2038  0.2153  0.1276  0.1358  0.0361
    15     2  0.2593  0.6051  0.8424  0.8563  0.9751  0.9487  0.5461  0.6534  0.6719  0.7475  0.7773  0.4589  0.4406  0.4954  0.5278  0.1649  0.1782  0.1926  0.1196  0.1242  0.0347
    15     3  0.2530  0.5655  0.8330  0.8122  0.9777  1.0000  0.5105  0.7298  0.7399  0.8304  0.7881  0.4969  0.4645  0.5509  0.5324  0.1599  0.1938  0.1890  0.1165  0.1103  0.0338
    15     4  0.3067  0.5544  0.6833  0.7351  0.9494  0.9018  0.5605  0.6590  0.6598  0.9073  0.7760  0.4210  0.4174  0.5201  0.4846  0.1338  0.1699  0.1597  0.1069  0.0990  0.0330
    15     5  0.3363  0.6053  0.7614  0.7423  1.0000  0.8676  0.4902  0.6177  0.6358  0.7976  0.7547  0.3987  0.3897  0.5401  0.4954  0.1233  0.1687  0.1503  0.1042  0.0949  0.0324
    15     6  0.2762  0.4581  0.6527  0.7363  0.8561  0.8878  0.4262  0.5455  0.5836  0.7738  0.7273  0.2772  0.3488  0.4090  0.4020  0.1145  0.1282  0.1198  0.0986  0.0989  0.0291
    15     7  0.1891  0.6129  0.7668  0.6201  0.9498  0.9163  0.3560  0.6154  0.4873  0.7527  0.6668  0.3200  0.2590  0.4128  0.3706  0.1021  0.1573  0.1357  0.0883  0.0771  0.0297
    15     8  0.2132  0.4685  0.6569  0.7082  0.9116  0.7502  0.3837  0.6561  0.6696  0.8194  0.6596  0.2604  0.2865  0.3366  0.2889  0.1104  0.1336  0.1174  0.0865  0.0730  0.0229
    15     9  0.2633  0.4422  0.7352  0.6618  0.9118  0.8285  0.3943  0.5543  0.5362  0.7756  0.6391  0.2745  0.2528  0.3389  0.2958  0.1058  0.1330  0.1192  0.0874  0.0773  0.0259
    15    10  0.2449  0.4966  0.6352  0.7009  0.5944  0.8226  0.4292  0.4385  0.6872  0.5416  0.7148  0.2268  0.3254  0.2950  0.3202  0.0875  0.0904  0.0973  0.0763  0.0809  0.0201
    15    11  0.3272  0.3942  0.4223  0.6695  0.6904  0.6868  0.3932  0.3951  0.5992  0.5809  0.5510  0.1784  0.2346  0.2765  0.2919  0.0636  0.0784  0.0750  0.0682  0.0631  0.0178
    15    12  0.2424  0.4822  0.4324  0.5799  0.5602  0.7432  0.2513  0.3804  0.4153  0.5240  0.6803  0.1365  0.1620  0.2258  0.2240  0.0594  0.0626  0.0627  0.0563  0.0531  0.0184
    15    13  0.1962  0.5089  0.3304  0.5376  0.5368  0.7181  0.2557  0.2884  0.3373  0.4689  0.4902  0.1011  0.1548  0.1650  0.2104  0.0535  0.0537  0.0606  0.0482  0.0492  0.0154
    15    14  0.2368  0.4057  0.3315  0.4615  0.5177  0.7564  0.3152  0.3815  0.4129  0.4978  0.4842  0.1686  0.1459  0.2143  0.2403  0.0444  0.0582  0.0681  0.0400  0.0472  0.0159
    15    15  0.1360  0.2490  0.4705  0.5428  0.4040  0.6187  0.2942  0.2393  0.3539  0.4274  0.3994  0.1187  0.1552  0.1811  0.1893  0.0504  0.0556  0.0621  0.0407  0.0444  0.0133
    15    16  0.1591  0.2121  0.5379  0.3737  0.4146  0.6999  0.2647  0.2447  0.3550  0.3219  0.5293  0.1154  0.1253  0.1335  0.1832  0.0388  0.0438  0.0725  0.0291  0.0475  0.0142
    15    17  0.2395  0.1902  0.5407  0.3772  0.3009  0.7435  0.1525  0.2762  0.2937  0.2540  0.4798  0.1001  0.1354  0.1076  0.1560  0.0375  0.0370  0.0583  0.0275  0.0426  0.0097
    15    18  0.1500  0.3843  0.4011  0.5345  0.6127  0.5298  0.3404  0.3006  0.4042  0.3482  0.5046  0.1229  0.1417  0.1215  0.1763  0.0429  0.0435  0.0535  0.0350  0.0429  0.0099
    15    19  0.2270  0.2948  0.3855  0.4864  0.6380  0.5411  0.2254  0.2422  0.2767  0.3031  0.3147  0.0960  0.1026  0.1175  0.1264  0.0481  0.0479  0.0494  0.0374  0.0392  0.0100
    15    20  0.2665  0.1997  0.3098  0.4810  0.5030  0.5637  0.2157  0.3190  0.4342  0.3607  0.4579  0.0786  0.1103  0.1212  0.1230  0.0445  0.0552  0.0529  0.0422  0.0434  0.0124
    15    21  0.1224  0.3324  0.3803  0.3900  0.4264  0.7042  0.2297  0.2350  0.3277  0.3507  0.3996  0.1018  0.1385  0.1301  0.1837  0.0387  0.0490  0.0549  0.0357  0.0436  0.0118
    15    22  0.0930  0.4023  0.2845  0.4654  0.6987  0.7155  0.1491  0.1115  0.2006  0.2705  0.2009  0.1001  0.1375  0.1808  0.1537  0.0273  0.0358  0.0291  0.0384  0.0291  0.0106
    15    23  0.0567  0.3382  0.1607  0.4543  0.3102  0.5793  0.1903  0.1122  0.1728  0.1807  0.1831  0.0698  0.1195  0.1225  0.1095  0.0181  0.0215  0.0239  0.0221  0.0256  0.0070
    15    24  0.0993  0.3382  0.1212  0.2522  0.7083  0.4326  0.0636  0.0577  0.0779  0.0902  0.1043  0.0630  0.0759  0.1201  0.1089  0.0165  0.0256  0.0265  0.0195  0.0195  0.0073
    15    25  0.0938  0.1227  0.1206  0.1302  0.2632  0.2603  0.0932  0.0532  0.1205  0.1732  0.2297  0.0452  0.0661  0.0996  0.0929  0.0216  0.0269  0.0306  0.0216  0.0263  0.0078
    15    26  0.0322  0.2541  0.1381  0.2478  0.2181  0.4191  0.0869  0.0716  0.1237  0.1268  0.1287  0.0445  0.0839  0.0776  0.0928  0.0174  0.0230  0.0206  0.0205  0.0245  0.0055
    15    27  0.0408  0.2278  0.2110  0.3859  0.2587  0.2411  0.1135  0.0602  0.0783  0.0906  0.1103  0.0557  0.0626  0.0864  0.1007  0.0120  0.0177  0.0216  0.0120  0.0145  0.0040
    15    28  0.0530  0.1068  0.2338  0.1039  0.1163  0.1778  0.0719  0.0469  0.0630  0.1333  0.0824  0.0539  0.0511  0.0809  0.0676  0.0113  0.0169  0.0184  0.0117  0.0132  0.0048
    15    29  0.0474  0.2258  0.0906  0.1339  0.1338  0.2402  0.0776  0.0421  0.0333  0.0644  0.1581  0.0363  0.0525  0.0981  0.1081  0.0091  0.0145  0.0177  0.0148  0.0144  0.0062
    15    30  0.0297  0.1384  0.1234  0.1264  0.1507  0.2385  0.0679  0.0346  0.1066  0.0496  0.1365  0.0451  0.0659  0.1025  0.1241  0.0099  0.0119  0.0190  0.0128  0.0221  0.0064
    15    31  0.0541  0.1568  0.1094  0.6490  0.2700  0.2665  0.0987  0.0460  0.0513  0.0750  0.0847  0.0274  0.0437  0.0831  0.0782  0.0064  0.0126  0.0097  0.0089  0.0147  0.0055
    15    32  0.0319  0.0774  0.1350  0.0882  0.1508  0.0865  0.1401  0.0508  0.1053  0.0963  0.1754  0.0543  0.0592  0.0824  0.0756  0.0076  0.0178  0.0141  0.0123  0.0097  0.0045
    15    33  0.0450  0.1799  0.1877  0.3435  0.2437  0.7341  0.0988  0.0503  0.0505  0.0779  0.1325  0.0515  0.0251  0.0762  0.0797  0.0060  0.0121  0.0150  0.0082  0.0093  0.0040
    15    34  0.0251  0.0586  0.1280  0.0837  0.0970  0.1553  0.0824  0.0381  0.0544  0.1063  0.1200  0.0359  0.0169  0.0870  0.0735  0.0046  0.0118  0.0140  0.0071  0.0076  0.0039
    15    35  0.0465  0.0677  0.1093  0.0958  0.0261  0.2273  0.0886  0.0467  0.0440  0.0920  0.1724  0.0243  0.0335  0.0603  0.0740  0.0037  0.0041  0.0116  0.0046  0.0082  0.0027
    15    36  0.0375  0.1038  0.0558  0.0548  0.0903  0.1450  0.1040  0.0835  0.0717  0.0719  0.1311  0.0394  0.0122  0.0375  0.0534  0.0057  0.0107  0.0159  0.0038  0.0077  0.0036
    15    37  0.0290  0.1807  0.0641  0.0206  0.1356  0.1361  0.1120  0.0681  0.0289  0.0778  0.1052  0.0344  0.0159  0.0386  0.0520  0.0030  0.0082  0.0119  0.0083  0.0056  0.0031
    15    38  0.0388  0.1011  0.0670  0.0666  0.0353  0.1412  0.0484  0.0460  0.0190  0.0509  0.1022  0.0325  0.0100  0.0300  0.0667  0.0023  0.0078  0.0083  0.0054  0.0029  0.0024
    15    39  0.0298  0.2619  0.0942  0.0624  0.1719  0.1263  0.0767  0.0440  0.0352  0.0603  0.1165  0.0233  0.0135  0.0344  0.0571  0.0030  0.0051  0.0088  0.0035  0.0077  0.0027
    15    40  0.0320  0.0853  0.1850  0.0615  0.2372  0.3926  0.0505  0.0429  0.0310  0.0531  0.1000  0.0352  0.0174  0.0368  0.0565  0.0037  0.0086  0.0118  0.0032  0.0049  0.0028
    15    41  0.0435  0.0737  0.1372  0.0657  0.1158  0.3833  0.0398  0.0430  0.0245  0.0614  0.1189  0.0082  0.0116  0.0357  0.0449  0.0025  0.0063  0.0078  0.0040  0.0051  0.0026
    15    42  0.0321  0.0328  0.0328  0.0247  0.0662  0.1426  0.0498  0.0494  0.0302  0.0592  0.0972  0.0206  0.0143  0.0332  0.0308  0.0038  0.0051  0.0086  0.0023  0.0050  0.0021
    15    43  0.0170  0.0641  0.0209  0.0463  0.0795  0.1201  0.0204  0.0345  0.0387  0.0356  0.0920  0.0202  0.0159  0.0133  0.0281  0.0048  0.0040  0.0094  0.0034  0.0063  0.0017
    15    44  0.1514  0.0393  0.0907  0.0079  0.0849  0.1457  0.0266  0.0285  0.0543  0.0342  0.0594  0.0140  0.0080  0.0183  0.0322  0.0021  0.0033  0.0066  0.0022  0.0042  0.0022
    15    45  0.0000  0.0000  0.0000  0.0000  0.0000  0.0000  0.0234  0.0411  0.0396  0.0462  0.1910  0.0046  0.0148  0.0122  0.0220  0.0033  0.0034  0.0063  0.0032  0.0062  0.0020
    15    46  0.0000  0.0000  0.0000  0.0000  0.0000  0.0000  0.0287  0.0189  0.0252  0.1254  0.1556  0.0087  0.0040  0.0115  0.0281  0.0006  0.0024  0.0058  0.0008  0.0054  0.0020
    15    47  0.0000  0.0000  0.0000  0.0000  0.0000  0.0000  0.0131  0.0348  0.0524  0.0599  0.0760  0.0057  0.0058  0.0259  0.0211  0.0018  0.0042  0.0051  0.0021  0.0063  0.0016
    15    48  0.0000  0.0000  0.0000  0.0000  0.0000  0.0000  0.0180  0.0255  0.0204  0.0666  0.0814  0.0100  0.0081  0.0107  0.0203  0.0019  0.0050  0.0087  0.0023  0.0043  0.0016
    15    49  0.0000  0.0000  0.0000  0.0000  0.0000  0.0000  0.0255  0.0183  0.0122  0.0413  0.1531  0.0058  0.0091  0.0111  0.0254  0.0019  0.0033  0.0062  0.0022  0.0027  0.0022
    15    50  0.0000  0.0000  0.0000  0.0000  0.0000  0.0000  0.0361  0.0240  0.0364  0.0620  0.0993  0.0080  0.0097  0.0089  0.0192  0.0015  0.0033  0.0035  0.0023  0.0030  0.0013
    15    51  0.0000  0.0000  0.0000  0.0000  0.0000  0.0000  0.0215  0.0302  0.0226  0.0585  0.0704  0.0090  0.0057  0.0083  0.0184  0.0010  0.0023  0.0045  0.0020  0.0023  0.0013
    15    52  0.0000  0.0000  0.0000  0.0000  0.0000  0.0000  0.0251  0.0158  0.0127  0.0162  0.0773  0.0103  0.0039  0.0148  0.0216  0.0012  0.0026  0.0057  0.0024  0.0018  0.0017
    15    53  0.0000  0.0000  0.0000  0.0000  0.0000  0.0000  0.0159  0.0308  0.0114  0.0411  0.0833  0.0086  0.0028  0.0084  0.0158  0.0010  0.0031  0.0048  0.0023  0.0020  0.0014
    15    54  0.0000  0.0000  0.0000  0.0000  0.0000  0.0000  0.0154  0.0405  0.0103  0.0496  0.0456  0.0049  0.0031  0.0075  0.0086  0.0009  0.0028  0.0036  0.0012  0.0015  0.0017
    15    55  0.0000  0.0000  0.0000  0.0000  0.0000  0.0000  0.0052  0.0318  0.0206  0.0413  0.0307  0.0074  0.0119  0.0051  0.0154  0.0012  0.0029  0.0035  0.0014  0.0025  0.0015
    15    56  0.0000  0.0000  0.0000  0.0000  0.0000  0.0000  0.0179  0.0174  0.0131  0.0433  0.0321  0.0091  0.0200  0.0097  0.0291  0.0027  0.0016  0.0037  0.0017  0.0022  0.0007
    15    57  0.0000  0.0000  0.0000  0.0000  0.0000  0.0000  0.0176  0.0152  0.0070  0.0292  0.0535  0.0034  0.0083  0.0204  0.0263  0.0021  0.0016  0.0058  0.0014  0.0018  0.0016
    15    58  0.0000  0.0000  0.0000  0.0000  0.0000  0.0000  0.0163  0.0101  0.0055  0.0295  0.1012  0.0020  0.0022  0.0026  0.0031  0.0019  0.0011  0.0034  0.0011  0.0006  0.0007
    15    59  0.0000  0.0000  0.0000  0.0000  0.0000  0.0000  0.0041  0.0263  0.0201  0.0157  0.0360  0.0009  0.0044  0.0034  0.0066  0.0012  0.0018  0.0010  0.0013  0.0017  0.0003
    15    60  0.0000  0.0000  0.0000  0.0000  0.0000  0.0000  0.0183  0.0262  0.0078  0.0453  0.0458  0.0036  0.0008  0.0058  0.0068  0.0011  0.0025  0.0058  0.0007  0.0012  0.0007
    15    61  0.0000  0.0000  0.0000  0.0000  0.0000  0.0000  0.0188  0.0708  0.0108  0.0310  0.0692  0.0045  0.0006  0.0034  0.0032  0.0016  0.0023  0.0043  0.0006  0.0013  0.0011
    15    62  0.0000  0.0000  0.0000  0.0000  0.0000  0.0000  0.0136  0.0261  0.0369  0.0366  0.1141  0.0030  0.0019  0.0022  0.0074  0.0021  0.0029  0.0053  0.0012  0.0013  0.0009
    15    63  0.0000  0.0000  0.0000  0.0000  0.0000  0.0000  0.0088  0.0423  0.0399  0.0261  0.0564  0.0039  0.0036  0.0039  0.0058  0.0029  0.0030  0.0030  0.0014  0.0024  0.0005
    15    64  0.0000  0.0000  0.0000  0.0000  0.0000  0.0000  0.0091  0.0464  0.0401  0.0308  0.0518  0.0032  0.0035  0.0016  0.0060  0.0026  0.0019  0.0035  0.0008  0.0014  0.0004
    15    65  0.0000  0.0000  0.0000  0.0000  0.0000  0.0000  0.0157  0.0331  0.0214  0.0478  0.0652  0.0034  0.0029  0.0015  0.0071  0.0022  0.0029  0.0040  0.0004  0.0007  0.0006
    15    66  0.0000  0.0000  0.0000  0.0000  0.0000  0.0000  0.0110  0.0358  0.0150  0.0370  0.0479  0.0034  0.0001  0.0044  0.0039  0.0004  0.0023  0.0042  0.0003  0.0010  0.0007
    15    67  0.0000  0.0000  0.0000  0.0000  0.0000  0.0000  0.0114  0.0291  0.0190  0.0339  0.0586  0.0049  0.0008  0.0067  0.0041  0.0006  0.0015  0.0030  0.0006  0.0014  0.0007
    15    68  0.0000  0.0000  0.0000  0.0000  0.0000  0.0000  0.0138  0.0459  0.0152  0.0431  0.0546  0.0058  0.0000  0.0070  0.0043  0.0004  0.0021  0.0038  0.0008  0.0008  0.0006
    15    69  0.0000  0.0000  0.0000  0.0000  0.0000  0.0000  0.0174  0.0342  0.0043  0.0449  0.0552  0.0027  0.0006  0.0072  0.0034  0.0015  0.0022  0.0029  0.0002  0.0003  0.0005
    15    70  0.0000  0.0000  0.0000  0.0000  0.0000  0.0000  0.0155  0.0191  0.0086  0.0258  0.0349  0.0018  0.0022  0.0056  0.0039  0.0006  0.0020  0.0035  0.0002  0.0011  0.0004
    15    71  0.0000  0.0000  0.0000  0.0000  0.0000  0.0000  0.0140  0.0272  0.0107  0.0257  0.0312  0.0062  0.0006  0.0060  0.0034  0.0003  0.0020  0.0036  0.0001  0.0007  0.0006
    15    72  0.0000  0.0000  0.0000  0.0000  0.0000  0.0000  0.0070  0.0257  0.0037  0.0246  0.0531  0.0070  0.0010  0.0051  0.0058  0.0005  0.0023  0.0030  0.0001  0.0002  0.0006
    15    73  0.0000  0.0000  0.0000  0.0000  0.0000  0.0000  0.0188  0.0312  0.0058  0.0250  0.0420  0.0016  0.0015  0.0026  0.0061  0.0005  0.0019  0.0041  0.0002  0.0005  0.0004
    15    74  0.0000  0.0000  0.0000  0.0000  0.0000  0.0000  0.0172  0.0302  0.0028  0.0314  0.0242  0.0038  0.0023  0.0013  0.0052  0.0004  0.0022  0.0017  0.0001  0.0001  0.0005
    15    75  0.0000  0.0000  0.0000  0.0000  0.0000  0.0000  0.0181  0.0198  0.0021  0.0400  0.0243  0.0028  0.0028  0.0021  0.0022  0.0002  0.0017  0.0024  0.0002  0.0002  0.0006
    15    76  0.0000  0.0000  0.0000  0.0000  0.0000  0.0000  0.0174  0.0364  0.0350  0.0279  0.0285  0.0015  0.0003  0.0039  0.0032  0.0005  0.0026  0.0028  0.0001  0.0001  0.0013
    15    77  0.0000  0.0000  0.0000  0.0000  0.0000  0.0000  0.0131  0.0412  0.0037  0.0544  0.0450  0.0053  0.0004  0.0038  0.0018  0.0002  0.0017  0.0011  0.0004  0.0001  0.0005
    15    78  0.0000  0.0000  0.0000  0.0000  0.0000  0.0000  0.0112  0.0385  0.0026  0.0329  0.0408  0.0039  0.0003  0.0041  0.0044  0.0004  0.0024  0.0020  0.0031  0.0001  0.0002
    15    79  0.0000  0.0000  0.0000  0.0000  0.0000  0.0000  0.0048  0.0336  0.0034  0.0296  0.0239  0.0020  0.0009  0.0018  0.0024  0.0003  0.0013  0.0024  0.0002  0.0002  0.0003
    15    80  0.0000  0.0000  0.0000  0.0000  0.0000  0.0000  0.0150  0.0520  0.0094  0.0352  0.0229  0.0020  0.0020  0.0013  0.0019  0.0003  0.0011  0.0014  0.0001  0.0001  0.0001
    15    81  0.0000  0.0000  0.0000  0.0000  0.0000  0.0000  0.0112  0.0315  0.0019  0.0301  0.0263  0.0023  0.0059  0.0043  0.0024  0.0001  0.0017  0.0011  0.0001  0.0000  0.0003
    15    82  0.0000  0.0000  0.0000  0.0000  0.0000  0.0000  0.0069  0.0452  0.0041  0.0309  0.0181  0.0010  0.0020  0.0037  0.0027  0.0001  0.0018  0.0013  0.0001  0.0001  0.0002
    15    83  0.0000  0.0000  0.0000  0.0000  0.0000  0.0000  0.0097  0.0698  0.0022  0.0909  0.0440  0.0021  0.0006  0.0041  0.0017  0.0009  0.0021  0.0039  0.0001  0.0001  0.0003
    15    84  0.0000  0.0000  0.0000  0.0000  0.0000  0.0000  0.0071  0.0227  0.0000  0.0443  0.0375  0.0032  0.0000  0.0026  0.0046  0.0000  0.0018  0.0025  0.0000  0.0000  0.0003
    15    85  0.0000  0.0000  0.0000  0.0000  0.0000  0.0000  0.0125  0.0330  0.0000  0.0252  0.0201  0.0026  0.0000  0.0036  0.0045  0.0000  0.0033  0.0034  0.0000  0.0000  0.0002
    15    86  0.0000  0.0000  0.0000  0.0000  0.0000  0.0000  0.0156  0.0500  0.0000  0.0233  0.0436  0.0023  0.0000  0.0012  0.0011  0.0000  0.0043  0.0032  0.0000  0.0000  0.0003
    15    87  0.0000  0.0000  0.0000  0.0000  0.0000  0.0000  0.0130  0.0322  0.0000  0.0303  0.0201  0.0039  0.0000  0.0050  0.0083  0.0000  0.0027  0.0029  0.0000  0.0000  0.0001
    15    88  0.0000  0.0000  0.0000  0.0000  0.0000  0.0000  0.0111  0.0233  0.0000  0.0237  0.0295  0.0053  0.0000  0.0024  0.0028  0.0000  0.0022  0.0007  0.0000  0.0000  0.0003
    15    89  0.0000  0.0000  0.0000  0.0000  0.0000  0.0000  0.0092  0.0361  0.0000  0.0241  0.0187  0.0044  0.0000  0.0033  0.0014  0.0000  0.0021  0.0004  0.0000  0.0000  0.0004
    15    90  0.0000  0.0000  0.0000  0.0000  0.0000  0.0000  0.0196  0.0193  0.0000  0.0180  0.0162  0.0023  0.0000  0.0029  0.0019  0.0000  0.0021  0.0011  0.0000  0.0000  0.0007
    15    91  0.0000  0.0000  0.0000  0.0000  0.0000  0.0000  0.0323  0.0251  0.0000  0.0201  0.0324  0.0020  0.0000  0.0047  0.0007  0.0000  0.0008  0.0008  0.0000  0.0000  0.0002
    15    92  0.0000  0.0000  0.0000  0.0000  0.0000  0.0000  0.0247  0.0257  0.0000  0.0162  0.0346  0.0009  0.0000  0.0026  0.0038  0.0000  0.0004  0.0018  0.0000  0.0000  0.0002
    15    93  0.0000  0.0000  0.0000  0.0000  0.0000  0.0000  0.0168  0.0271  0.0000  0.0327  0.0184  0.0046  0.0000  0.0019  0.0009  0.0000  0.0031  0.0006  0.0000  0.0000  0.0002
    15    94  0.0000  0.0000  0.0000  0.0000  0.0000  0.0000  0.0120  0.0182  0.0000  0.0218  0.0083  0.0022  0.0000  0.0052  0.0018  0.0000  0.0015  0.0002  0.0000  0.0000  0.0001
    15    95  0.0000  0.0000  0.0000  0.0000  0.0000  0.0000  0.0158  0.0486  0.0000  0.0169  0.0278  0.0007  0.0000  0.0030  0.0010  0.0000  0.0004  0.0007  0.0000  0.0000  0.0001
    15    96  0.0000  0.0000  0.0000  0.0000  0.0000  0.0000  0.0060  0.0403  0.0000  0.0304  0.0165  0.0020  0.0000  0.0014  0.0009  0.0000  0.0007  0.0005  0.0000  0.0000  0.0002
    15    97  0.0000  0.0000  0.0000  0.0000  0.0000  0.0000  0.0090  0.0093  0.0000  0.0132  0.0103  0.0017  0.0000  0.0015  0.0003  0.0000  0.0005  0.0005  0.0000  0.0000  0.0001
    15    98  0.0000  0.0000  0.0000  0.0000  0.0000  0.0000  0.0086  0.0128  0.0000  0.0241  0.0102  0.0018  0.0000  0.0025  0.0010  0.0000  0.0006  0.0004  0.0000  0.0000  0.0001
    15    99  0.0000  0.0000  0.0000  0.0000  0.0000  0.0000  0.0152  0.0205  0.0000  0.0212  0.0190  0.0010  0.0000  0.0072  0.0009  0.0000  0.0003  0.0009  0.0000  0.0000  0.0002
    15   100  0.0000  0.0000  0.0000  0.0000  0.0000  0.0000  0.0094  0.0103  0.0000  0.0412  0.0178  0.0021  0.0000  0.0036  0.0005  0.0000  0.0008  0.0003  0.0000  0.0000  0.0002
    16     0  0.0150  0.0611  0.2105  0.3096  0.7281  0.9064  0.0526  0.2089  0.3085  0.7159  0.9162  0.2052  0.3107  0.7191  0.9193  0.3070  0.7124  0.9126  0.6895  0.8678  0.5156
    16     1  0.3338  0.6790  0.8999  0.9091  1.0000  1.0000  0.6049  0.9092  0.9292  1.0000  1.0000  0.5409  0.5316  0.5741  0.5741  0.2010  0.2201  0.2201  0.1389  0.1389  0.0385
    16     2  0.2514  0.6851  0.7954  0.9414  0.9091  1.0000  0.5605  0.7202  0.8760  0.8730  0.9286  0.4444  0.5247  0.5232  0.5556  0.1794  0.1770  0.1866  0.1366  0.1451  0.0361
    16     3  0.3383  0.6132  0.7800  0.9298  0.9699  0.9699  0.5522  0.7873  0.8744  1.0000  0.9821  0.4401  0.4542  0.5309  0.5293  0.1583  0.1830  0.1818  0.1265  0.1276  0.0369
    16     4  0.2410  0.5228  0.6110  0.9060  0.8640  0.9713  0.5988  0.6979  0.8173  0.8673  0.8857  0.3542  0.4635  0.4897  0.5293  0.1340  0.1415  0.1531  0.1157  0.1235  0.0338
    16     5  0.2306  0.5504  0.6653  0.6261  0.8818  1.0000  0.5557  0.7721  0.7972  0.8844  0.9762  0.3508  0.3643  0.4306  0.4769  0.1273  0.1465  0.1645  0.0965  0.1049  0.0332
    16     6  0.3785  0.7627  0.6620  0.6761  0.9525  0.9644  0.5504  0.5715  0.5449  0.7611  0.8024  0.3783  0.3699  0.4992  0.5247  0.1039  0.1461  0.1539  0.0893  0.0932  0.0329
    16     7  0.3234  0.4517  0.5377  0.6824  0.8285  0.8687  0.4438  0.5968  0.5895  0.8416  0.8203  0.2813  0.3141  0.3832  0.3815  0.1045  0.1306  0.1288  0.0871  0.0912  0.0290
    16     8  0.2383  0.5718  0.6580  0.6789  0.9070  0.6594  0.4824  0.5815  0.6148  0.7683  0.6191  0.3162  0.3071  0.4090  0.3128  0.1066  0.1431  0.1095  0.0910  0.0758  0.0243
    16     9  0.2285  0.5001  0.6237  0.7170  0.8342  0.7553  0.4404  0.5553  0.6453  0.7568  0.8115  0.2272  0.2391  0.2855  0.2994  0.0906  0.1219  0.1200  0.0743  0.0753  0.0243
    16    10  0.3940  0.5931  0.8473  0.5510  0.7129  0.5445  0.4050  0.6514  0.5362  0.5884  0.4967  0.3223  0.2406  0.3085  0.2687  0.1079  0.1162  0.1057  0.0607  0.0567  0.0155
    16    11  0.2161  0.3603  0.5399  0.4476  0.7013  0.5317  0.3058  0.6260  0.4762  0.6216  0.4695  0.2111  0.1972  0.2340  0.2006  0.0711  0.0914  0.0686  0.0493  0.0494  0.0144
    16    12  0.2140  0.2435  0.6995  0.4112  0.7466  0.5608  0.2959  0.6503  0.4610  0.7235  0.4522  0.1790  0.1270  0.2172  0.1551  0.0811  0.1158  0.0828  0.0558  0.0406  0.0161
    16    13  0.2046  0.3233  0.5725  0.4795  0.5986  0.6399  0.3134  0.6073  0.4931  0.6217  0.5401  0.1501  0.1446  0.1710  0.1566  0.0852  0.0944  0.0887  0.0550  0.0545  0.0168
    16    14  0.2416  0.1896  0.4828  0.3673  0.5906  0.5885  0.2760  0.5253  0.4932  0.6182  0.5879  0.1174  0.0973  0.1081  0.1077  0.0618  0.0783  0.0714  0.0383  0.0354  0.0113
    16    15  0.3390  0.2277  0.5942  0.4975  0.6618  0.5479  0.2246  0.4946  0.4258  0.4991  0.5250  0.1377  0.0971  0.1587  0.1162  0.0622  0.0947  0.0771  0.0426  0.0362  0.0131
    16    16  0.2133  0.1736  0.4641  0.4033  0.5350  0.3393  0.1816  0.4506  0.4348  0.5556  0.3306  0.0879  0.0861  0.1106  0.0663  0.0555  0.0727  0.0455  0.0388  0.0230  0.0103
    16    17  0.1625  0.3066  0.4609  0.5093  0.5955  0.2793  0.1759  0.3814  0.3324  0.3844  0.2787  0.0847  0.0883  0.1008  0.0808  0.0500  0.0626  0.0358  0.0332  0.0237  0.0068
    16    18  0.3166  0.1180  0.5838  0.4641  0.6079  0.2607  0.2078  0.4812  0.3448  0.5594  0.2791  0.0820  0.0732  0.0887  0.0703  0.0546  0.0759  0.0297  0.0361  0.0163  0.0056
    16    19  0.2754  0.2430  0.5927  0.3866  0.5607  0.1857  0.2879  0.4968  0.3326  0.5392  0.2482  0.1379  0.1137  0.1282  0.0497  0.0543  0.0766  0.0281  0.0375  0.0130  0.0052
    16    20  0.2344  0.2693  0.5442  0.5059  0.4813  0.1850  0.1992  0.4534  0.4746  0.5924  0.1682  0.0973  0.0848  0.1122  0.0313  0.0572  0.0725  0.0210  0.0460  0.0104  0.0038
    16    21  0.2057  0.2418  0.4676  0.4886  0.7347  0.2778  0.2168  0.3626  0.3823  0.4695  0.1668  0.0894  0.1147  0.1629  0.0509  0.0498  0.0667  0.0159  0.0467  0.0184  0.0054
    16    22  0.2799  0.2732  0.4375  0.4950  0.7102  0.2034  0.1645  0.2810  0.4453  0.5342  0.2424  0.0851  0.1137  0.1329  0.0494  0.0426  0.0483  0.0173  0.0431  0.0213  0.0055
    16    23  0.2777  0.2585  0.6157  0.5580  0.6354  0.1833  0.1306  0.2763  0.3099  0.4411  0.0951  0.0850  0.1178  0.1177  0.0291  0.0472  0.0561  0.0117  0.0525  0.0121  0.0033
    16    24  0.3004  0.2310  0.4263  0.4460  0.4513  0.1465  0.1917  0.2956  0.2132  0.3560  0.0298  0.0929  0.0897  0.1159  0.0169  0.0453  0.0514  0.0073  0.0328  0.0059  0.0017
    16    25  0.2250  0.3197  0.5405  0.4357  0.5783  0.0917  0.1558  0.2105  0.2268  0.3683  0.0554  0.0889  0.1014  0.1237  0.0194  0.0428  0.0532  0.0072  0.0361  0.0066  0.0016
    16    26  0.1174  0.1949  0.6832  0.4472  0.4830  0.0691  0.1866  0.2693  0.3839  0.3791  0.0364  0.0883  0.1002  0.1115  0.0172  0.0557  0.0637  0.0070  0.0397  0.0048  0.0011
    16    27  0.1058  0.1665  0.4168  0.2328  0.3052  0.0415  0.1081  0.2870  0.2272  0.3815  0.0225  0.0952  0.0961  0.1586  0.0156  0.0461  0.0744  0.0092  0.0386  0.0045  0.0016
    16    28  0.0685  0.1678  0.1856  0.1692  0.2812  0.0193  0.1182  0.1881  0.1951  0.3568  0.0603  0.0796  0.0786  0.1176  0.0207  0.0326  0.0631  0.0092  0.0386  0.0048  0.0019
    16    29  0.1371  0.3005  0.3173  0.7757  0.7363  0.1242  0.1236  0.1483  0.1922  0.2872  0.0224  0.0637  0.0864  0.1082  0.0147  0.0216  0.0311  0.0046  0.0299  0.0055  0.0018
    16    30  0.1212  0.4290  0.2371  0.4680  0.3870  0.0895  0.1099  0.1644  0.2843  0.1890  0.0376  0.0559  0.0999  0.1073  0.0187  0.0269  0.0231  0.0058  0.0298  0.0060  0.0011
    16    31  0.0798  0.2058  0.2567  0.4291  0.4536  0.1087  0.0754  0.0916  0.1310  0.1430  0.0326  0.0676  0.1055  0.0887  0.0220  0.0246  0.0261  0.0062  0.0290  0.0046  0.0019
    16    32  0.1126  0.1868  0.2402  0.1918  0.3662  0.1126  0.1086  0.0754  0.1285  0.1759  0.0384  0.0491  0.0956  0.1219  0.0365  0.0180  0.0203  0.0036  0.0271  0.0055  0.0021
    16    33  0.1399  0.1957  0.3683  0.3837  0.4898  0.0958  0.1180  0.1161  0.1760  0.1698  0.0230  0.0444  0.0771  0.1010  0.0146  0.0238  0.0284  0.0047  0.0342  0.0053  0.0019
    16    34  0.0224  0.1124  0.0538  0.1295  0.3162  0.0186  0.1100  0.0847  0.1439  0.1833  0.0389  0.0703  0.0906  0.1202  0.0195  0.0304  0.0297  0.0056  0.0320  0.0052  0.0016
    16    35  0.0117  0.0994  0.0488  0.2033  0.2446  0.0205  0.0836  0.0846  0.1272  0.1919  0.0180  0.0646  0.1226  0.1250  0.0186  0.0167  0.0241  0.0042  0.0313  0.0054  0.0015
    16    36  0.0337  0.1414  0.2819  0.2987  0.3310  0.0386  0.0731  0.0917  0.1046  0.1946  0.0340  0.0505  0.0626  0.1207  0.0146  0.0197  0.0235  0.0036  0.0222  0.0031  0.0013
    16    37  0.1135  0.0542  0.1517  0.1302  0.2238  0.0165  0.1006  0.0957  0.0971  0.1692  0.0247  0.0537  0.0481  0.1057  0.0189  0.0188  0.0245  0.0045  0.0201  0.0033  0.0017
    16    38  0.1325  0.0610  0.0787  0.1553  0.1801  0.0203  0.0693  0.0807  0.1022  0.1217  0.0151  0.0337  0.0554  0.0884  0.0105  0.0189  0.0174  0.0029  0.0242  0.0041  0.0012
    16    39  0.0538  0.1541  0.1161  0.0733  0.1530  0.0002  0.0972  0.0963  0.0861  0.1136  0.0238  0.0445  0.0530  0.0651  0.0084  0.0122  0.0225  0.0020  0.0156  0.0014  0.0007
    16    40  0.0953  0.1881  0.2104  0.1153  0.2344  0.0388  0.0681  0.0810  0.0821  0.1196  0.0215  0.0287  0.0340  0.0466  0.0048  0.0153  0.0195  0.0021  0.0147  0.0010  0.0005
    16    41  0.0802  0.1049  0.0873  0.0744  0.0820  0.0251  0.0703  0.0665  0.0813  0.1018  0.0110  0.0346  0.0361  0.0614  0.0047  0.0105  0.0142  0.0016  0.0133  0.0015  0.0006
    16    42  0.0479  0.0660  0.0541  0.0650  0.0883  0.0187  0.0641  0.1067  0.0798  0.0973  0.0149  0.0389  0.0309  0.0361  0.0086  0.0116  0.0184  0.0025  0.0115  0.0011  0.0004
    16    43  0.1383  0.2376  0.2604  0.2567  0.1954  0.0690  0.0447  0.1044  0.0965  0.0788  0.0112  0.0516  0.0369  0.0353  0.0125  0.0172  0.0121  0.0020  0.0109  0.0012  0.0004
    16    44  0.1174  0.2083  0.2007  0.2692  0.1175  0.0174  0.0488  0.0754  0.0625  0.0683  0.0062  0.0420  0.0436  0.0296  0.0068  0.0164  0.0126  0.0025  0.0104  0.0011  0.0003
    16    45  0.0916  0.0477  0.0902  0.1220  0.0290  0.0069  0.0496  0.1027  0.0858  0.0641  0.0106  0.0483  0.0429  0.0267  0.0058  0.0136  0.0092  0.0022  0.0075  0.0017  0.0002
    16    46  0.1352  0.1429  0.1307  0.1094  0.2742  0.2077  0.0320  0.0880  0.0651  0.0639  0.0138  0.0315  0.0272  0.0194  0.0038  0.0138  0.0092  0.0021  0.0076  0.0015  0.0003
    16    47  0.0835  0.0912  0.1938  0.1957  0.1253  0.0700  0.0672  0.0624  0.0711  0.0780  0.0083  0.0334  0.0245  0.0184  0.0064  0.0091  0.0057  0.0020  0.0049  0.0010  0.0003
    16    48  0.0576  0.0753  0.1369  0.1038  0.1548  0.0298  0.0710  0.0906  0.0818  0.0565  0.0135  0.0367  0.0344  0.0271  0.0042  0.0105  0.0071  0.0013  0.0039  0.0011  0.0004
    16    49  0.1130  0.1172  0.2889  0.1753  0.2369  0.0118  0.0540  0.1032  0.0996  0.0906  0.0099  0.0295  0.0320  0.0243  0.0055  0.0101  0.0079  0.0020  0.0061  0.0021  0.0003
    16    50  0.0553  0.1281  0.2004  0.2465  0.1202  0.0486  0.0515  0.0391  0.1262  0.0429  0.0192  0.0343  0.0405  0.0287  0.0042  0.0109  0.0064  0.0028  0.0061  0.0009  0.0002
    16    51  0.2016  0.1303  0.1428  0.2162  0.1500  0.0338  0.0517  0.0720  0.0996  0.0865  0.0101  0.0320  0.0309  0.0242  0.0017  0.0115  0.0065  0.0010  0.0050  0.0020  0.0003
    16    52  0.0459  0.1483  0.1729  0.1599  0.2174  0.0578  0.0462  0.0465  0.0456  0.0505  0.0224  0.0380  0.0226  0.0210  0.0049  0.0102  0.0064  0.0035  0.0054  0.0026  0.0002
    16    53  0.0150  0.0403  0.1325  0.0666  0.0865  0.0366  0.0460  0.0383  0.0823  0.0484  0.0107  0.0269  0.0217  0.0173  0.0087  0.0119  0.0067  0.0017  0.0041  0.0021  0.0002
    16    54  0.0303  0.0370  0.0751  0.0820  0.1083  0.0067  0.0215  0.0489  0.0384  0.0303  0.0021  0.0148  0.0159  0.0154  0.0022  0.0101  0.0061  0.0017  0.0035  0.0012  0.0002
    16    55  0.0177  0.1143  0.0566  0.0906  0.0475  0.0031  0.0204  0.0465  0.0707  0.0320  0.0150  0.0116  0.0151  0.0164  0.0048  0.0057  0.0083  0.0024  0.0032  0.0011  0.0003
    16    56  0.0969  0.0222  0.0621  0.1194  0.0600  0.0055  0.0293  0.0576  0.0397  0.0433  0.0106  0.0127  0.0165  0.0172  0.0042  0.0051  0.0067  0.0009  0.0032  0.0010  0.0003
    16    57  0.1328  0.0945  0.1187  0.2341  0.1548  0.0153  0.0337  0.0392  0.0526  0.0266  0.0150  0.0122  0.0127  0.0077  0.0027  0.0054  0.0038  0.0007  0.0022  0.0006  0.0002
    16    58  0.0804  0.2256  0.1628  0.1315  0.1676  0.0123  0.0578  0.0544  0.0368  0.0456  0.0048  0.0179  0.0093  0.0145  0.0030  0.0057  0.0076  0.0017  0.0026  0.0008  0.0002
    16    59  0.0823  0.0979  0.0916  0.2915  0.0930  0.0528  0.0478  0.0345  0.0653  0.0445  0.0176  0.0219  0.0176  0.0166  0.0072  0.0059  0.0078  0.0018  0.0039  0.0008  0.0004
    16    60  0.0316  0.0325  0.0724  0.0970  0.0856  0.0523  0.0285  0.0952  0.0724  0.0546  0.0116  0.0145  0.0176  0.0094  0.0020  0.0058  0.0054  0.0013  0.0025  0.0006  0.0002
    16    61  0.1338  0.1251  0.2103  0.1732  0.1899  0.0457  0.0288  0.0473  0.0708  0.0416  0.0112  0.0112  0.0147  0.0123  0.0045  0.0069  0.0056  0.0008  0.0027  0.0010  0.0002
    16    62  0.0897  0.0441  0.1631  0.0536  0.1672  0.0399  0.0280  0.0351  0.0599  0.0324  0.0067  0.0172  0.0112  0.0105  0.0053  0.0040  0.0026  0.0013  0.0015  0.0013  0.0002
    16    63  0.0991  0.0796  0.1532  0.1070  0.0985  0.0697  0.0301  0.0532  0.0448  0.0314  0.0107  0.0173  0.0172  0.0064  0.0053  0.0056  0.0049  0.0016  0.0019  0.0005  0.0001
    16    64  0.0977  0.1799  0.1167  0.3666  0.0560  0.0274  0.0345  0.0536  0.0509  0.0824  0.0103  0.0236  0.0131  0.0080  0.0071  0.0041  0.0029  0.0020  0.0026  0.0009  0.0001
    16    65  0.0797  0.2038  0.0908  0.1101  0.1794  0.0948  0.0308  0.0297  0.0388  0.0524  0.0122  0.0130  0.0135  0.0106  0.0033  0.0070  0.0042  0.0022  0.0015  0.0010  0.0001
    16    66  0.0463  0.1214  0.1631  0.1136  0.1688  0.0200  0.0305  0.0318  0.0302  0.0485  0.0191  0.0122  0.0100  0.0089  0.0046  0.0033  0.0035  0.0020  0.0026  0.0012  0.0002
    16    67  0.1247  0.0892  0.0801  0.0923  0.0978  0.0145  0.0328  0.0573  0.0336  0.0712  0.0218  0.0134  0.0101  0.0132  0.0023  0.0028  0.0053  0.0015  0.0024  0.0005  0.0002
    16    68  0.1807  0.1503  0.1582  0.0963  0.0923  0.0361  0.0131  0.0278  0.0288  0.0497  0.0141  0.0114  0.0225  0.0117  0.0029  0.0078  0.0017  0.0010  0.0026  0.0011  0.0001
    16    69  0.0433  0.1088  0.1447  0.0799  0.0595  0.0712  0.0289  0.0473  0.0272  0.0257  0.0140  0.0197  0.0163  0.0068  0.0020  0.0062  0.0024  0.0037  0.0013  0.0011  0.0001
    16    70  0.0683  0.0704  0.1311  0.0316  0.1272  0.0504  0.0326  0.0452  0.0270  0.0182  0.0116  0.0078  0.0101  0.0078  0.0093  0.0036  0.0018  0.0015  0.0010  0.0005  0.0001
    16    71  0.1030  0.1191  0.1907  0.0999  0.1764  0.0606  0.0517  0.0665  0.0328  0.0235  0.0115  0.0121  0.0247  0.0084  0.0016  0.0043  0.0029  0.0017  0.0021  0.0005  0.0000
    16    72  0.1226  0.0927  0.1159  0.0923  0.1435  0.0331  0.0388  0.0362  0.0423  0.0394  0.0217  0.0129  0.0116  0.0121  0.0042  0.0038  0.0020  0.0009  0.0011  0.0004  0.0001
    16    73  0.0658  0.0919  0.1626  0.1123  0.0870  0.0507  0.0325  0.0601  0.0200  0.0311  0.0104  0.0159  0.0087  0.0094  0.0043  0.0037  0.0034  0.0011  0.0012  0.0005  0.0001
    16    74  0.1931  0.1053  0.1865  0.1455  0.3074  0.0243  0.0246  0.0533  0.0388  0.0532  0.0116  0.0054  0.0078  0.0053  0.0045  0.0031  0.0058  0.0015  0.0017  0.0007  0.0002
    16    75  0.1055  0.0538  0.0937  0.1094  0.1085  0.0300  0.0293  0.0194  0.0231  0.0339  0.0074  0.0073  0.0061  0.0061  0.0089  0.0023  0.0011  0.0008  0.0007  0.0005  0.0001
    16    76  0.1149  0.0646  0.0774  0.1487  0.1089  0.0338  0.0455  0.0315  0.0443  0.0193  0.0042  0.0117  0.0151  0.0064  0.0067  0.0019  0.0007  0.0005  0.0014  0.0011  0.0001
    16    77  0.1036  0.0983  0.1187  0.0994  0.1448  0.0630  0.0223  0.0380  0.0496  0.0234  0.0187  0.0100  0.0101  0.0051  0.0051  0.0018  0.0012  0.0005  0.0019  0.0006  0.0001
    16    78  0.1004  0.0751  0.1779  0.1948  0.0519  0.0287  0.0393  0.0252  0.0420  0.0315  0.0080  0.0058  0.0041  0.0091  0.0033  0.0017  0.0015  0.0004  0.0005  0.0004  0.0001
    16    79  0.1888  0.0802  0.1174  0.0770  0.1168  0.0522  0.0560  0.0304  0.0463  0.0265  0.0062  0.0044  0.0078  0.0106  0.0033  0.0022  0.0022  0.0010  0.0015  0.0004  0.0001
    16    80  0.0979  0.0944  0.0947  0.0699  0.0929  0.0394  0.0448  0.0544  0.0312  0.0088  0.0080  0.0212  0.0080  0.0043  0.0029  0.0019  0.0009  0.0006  0.0006  0.0003  0.0000
    16    81  0.1536  0.0853  0.0358  0.0368  0.0343  0.0413  0.0190  0.0287  0.0551  0.0144  0.0194  0.0094  0.0055  0.0031  0.0007  0.0028  0.0013  0.0005  0.0005  0.0010  0.0001
    16    82  0.0398  0.1040  0.0756  0.0259  0.0227  0.1080  0.0333  0.0478  0.0365  0.0178  0.0094  0.0083  0.0060  0.0044  0.0033  0.0012  0.0006  0.0005  0.0011  0.0007  0.0001
    16    83  0.1199  0.0524  0.0614  0.0696  0.0224  0.1296  0.0290  0.0345  0.0431  0.0160  0.0155  0.0118  0.0044  0.0024  0.0070  0.0028  0.0008  0.0005  0.0005  0.0003  0.0000
    16    84  0.0197  0.0429  0.0285  0.0458  0.0526  0.0162  0.0267  0.0455  0.0326  0.0100  0.0023  0.0035  0.0071  0.0046  0.0036  0.0017  0.0004  0.0004  0.0004  0.0002  0.0001
    16    85  0.0601  0.0400  0.0235  0.0012  0.0584  0.0002  0.0182  0.0159  0.0302  0.0177  0.0034  0.0080  0.0068  0.0059  0.0010  0.0016  0.0003  0.0004  0.0002  0.0000  0.0000
    16    86  0.0284  0.0539  0.0105  0.0645  0.0191  0.0031  0.0380  0.0204  0.0151  0.0115  0.0192  0.0041  0.0073  0.0023  0.0024  0.0008  0.0006  0.0007  0.0007  0.0003  0.0001
    16    87  0.0805  0.0268  0.0084  0.0565  0.0243  0.0080  0.0300  0.0255  0.0125  0.0113  0.0026  0.0053  0.0055  0.0022  0.0009  0.0016  0.0014  0.0003  0.0003  0.0003  0.0001
    16    88  0.0659  0.0600  0.0095  0.0184  0.0245  0.0015  0.0272  0.0168  0.0252  0.0133  0.0038  0.0037  0.0057  0.0029  0.0005  0.0015  0.0005  0.0000  0.0005  0.0004  0.0001
    16    89  0.0112  0.0716  0.0123  0.1656  0.0164  0.0059  0.0546  0.0120  0.0450  0.0318  0.0054  0.0022  0.0082  0.0033  0.0018  0.0006  0.0006  0.0000  0.0007  0.0003  0.0000
    16    90  0.2075  0.1107  0.0066  0.0725  0.0473  0.0032  0.0275  0.0054  0.0266  0.0102  0.0046  0.0027  0.0074  0.0051  0.0007  0.0024  0.0004  0.0000  0.0003  0.0002  0.0001
    16    91  0.0770  0.1650  0.0137  0.0236  0.0392  0.0044  0.0229  0.0021  0.0331  0.0089  0.0228  0.0033  0.0059  0.0035  0.0023  0.0027  0.0002  0.0000  0.0001  0.0000  0.0000
    16    92  0.0299  0.0490  0.0000  0.0623  0.0070  0.0044  0.0351  0.0000  0.0138  0.0071  0.0168  0.0000  0.0049  0.0029  0.0020  0.0000  0.0000  0.0000  0.0007  0.0001  0.0000
    16    93  0.0837  0.2114  0.0000  0.0392  0.0155  0.0044  0.0435  0.0000  0.0100  0.0179  0.0228  0.0000  0.0046  0.0022  0.0020  0.0000  0.0000  0.0000  0.0005  0.0001  0.0000
    16    94  0.0505  0.0285  0.0000  0.0337  0.0123  0.0000  0.0298  0.0000  0.0140  0.0221  0.0000  0.0000  0.0061  0.0023  0.0000  0.0000  0.0000  0.0000  0.0004  0.0000  0.0000
    16    95  0.0284  0.0377  0.0000  0.0266  0.0214  0.0000  0.0308  0.0000  0.0228  0.0098  0.0000  0.0000  0.0037  0.0043  0.0000  0.0000  0.0000  0.0000  0.0003  0.0000  0.0000
    16    96  0.0114  0.0447  0.0000  0.0554  0.0330  0.0000  0.0222  0.0000  0.0268  0.0099  0.0000  0.0000  0.0101  0.0095  0.0000  0.0000  0.0000  0.0000  0.0009  0.0000  0.0000
    16    97  0.0350  0.0109  0.0000  0.0825  0.0303  0.0000  0.0149  0.0000  0.0221  0.0070  0.0000  0.0000  0.0082  0.0054  0.0000  0.0000  0.0000  0.0000  0.0016  0.0000  0.0000
    16    98  0.0295  0.1086  0.0000  0.0497  0.0588  0.0000  0.0297  0.0000  0.0143  0.0173  0.0000  0.0000  0.0101  0.0018  0.0000  0.0000  0.0000  0.0000  0.0003  0.0000  0.0000
    16    99  0.0115  0.1388  0.0000  0.0479  0.0471  0.0000  0.0147  0.0000  0.0313  0.0104  0.0000  0.0000  0.0124  0.0039  0.0000  0.0000  0.0000  0.0000  0.0005  0.0000  0.0000
    16   100  0.0111  0.1875  0.0000  0.0437  0.0028  0.0000  0.0057  0.0000  0.0136  0.0034  0.0000  0.0000  0.0126  0.0027  0.0000  0.0000  0.0000  0.0000  0.0002  0.0000  0.0000
    17     0  0.0150  0.0611  0.2105  0.3096  0.7281  0.9064  0.0526  0.2089  0.3085  0.7159  0.9162  0.2052  0.3107  0.7191  0.9193  0.3070  0.7124  0.9126  0.6895  0.8678  0.5156
    17     1  0.2750  0.6479  0.9095  1.0000  0.9714  1.0000  0.5431  0.9321  0.9500  0.9286  1.0000  0.5120  0.5340  0.5691  0.5741  0.2034  0.2105  0.2153  0.1389  0.1420  0.0377
    17     2  0.3400  0.6201  0.9351  0.7640  0.9530  0.9633  0.5695  0.8176  0.7352  0.8631  0.9137  0.4969  0.4270  0.5108  0.5247  0.1691  0.2010  0.2057  0.1150  0.1181  0.0361
    17     3  0.3143  0.5807  0.8175  0.7059  0.9715  0.8346  0.5304  0.7317  0.6984  0.9107  0.8441  0.4259  0.3874  0.5124  0.4537  0.1399  0.1914  0.1655  0.1072  0.0975  0.0324
    17     4  0.2981  0.5838  0.8925  0.7139  0.8752  0.8561  0.4697  0.6771  0.5388  0.7706  0.7500  0.4105  0.3907  0.4923  0.4658  0.1318  0.1639  0.1564  0.0987  0.0936  0.0294
    17     5  0.2768  0.4585  0.7681  0.6344  0.9083  0.8833  0.4493  0.6794  0.5958  0.8253  0.8515  0.3336  0.3153  0.3920  0.3765  0.1203  0.1567  0.1565  0.0930  0.0938  0.0308
    17     6  0.2240  0.5758  0.6790  0.6929  0.8911  0.9661  0.4573  0.6118  0.6421  0.7427  0.7808  0.3390  0.3372  0.4439  0.4614  0.1021  0.1362  0.1427  0.0850  0.0916  0.0300
    17     7  0.2107  0.5304  0.7532  0.5885  0.7832  0.8139  0.3245  0.4557  0.4234  0.6013  0.5933  0.3301  0.2979  0.3624  0.3826  0.1100  0.1311  0.1398  0.0785  0.0819  0.0264
    17     8  0.2982  0.4036  0.7502  0.7457  0.9640  0.9760  0.3876  0.5544  0.6183  0.7301  0.7755  0.3267  0.2735  0.3239  0.3386  0.1270  0.1438  0.1530  0.0927  0.1010  0.0297
    17     9  0.1230  0.4881  0.5862  0.8655  0.8939  0.6575  0.3213  0.4287  0.5272  0.5097  0.5347  0.2391  0.2995  0.2683  0.2526  0.1229  0.1137  0.1021  0.0873  0.0836  0.0179
    17    10  0.2458  0.3234  0.6165  0.8382  0.8477  0.8146  0.2444  0.5392  0.5840  0.6575  0.6606  0.1889  0.2372  0.2410  0.2451  0.1288  0.1152  0.1194  0.0897  0.0918  0.0227
    17    11  0.2373  0.3179  0.8120  0.8099  0.7518  0.7878  0.3097  0.5050  0.6456  0.5675  0.5234  0.2277  0.2594  0.2258  0.2303  0.1220  0.1115  0.1174  0.0769  0.0838  0.0179
    17    12  0.2356  0.3651  0.7727  0.6696  0.5952  0.8062  0.2312  0.5141  0.6336  0.6669  0.6627  0.1600  0.1849  0.1774  0.1851  0.1052  0.0928  0.1090  0.0769  0.0865  0.0202
    17    13  0.1957  0.2097  0.7155  0.6454  0.8209  0.7605  0.1491  0.4328  0.5186  0.5697  0.5229  0.1392  0.1457  0.1471  0.1478  0.0955  0.1027  0.0942  0.0724  0.0721  0.0181
    17    14  0.1604  0.4456  0.8193  0.5634  0.8429  0.6071  0.1789  0.5251  0.5722  0.5549  0.6127  0.1544  0.1511  0.1540  0.1620  0.0959  0.0935  0.1094  0.0553  0.0733  0.0161
    17    15  0.1988  0.2088  0.6617  0.5286  0.7245  0.5851  0.1921  0.3556  0.3803  0.3487  0.5169  0.1378  0.1190  0.1145  0.1357  0.0631  0.0653  0.0743  0.0426  0.0457  0.0137
    17    16  0.3067  0.5172  0.6559  0.5441  0.5695  0.7821  0.2382  0.5406  0.3066  0.3983  0.5784  0.1864  0.1108  0.1657  0.2107  0.0568  0.0823  0.0921  0.0396  0.0434  0.0148
    17    17  0.1422  0.5411  0.3709  0.3999  0.4554  0.4345  0.1421  0.3187  0.2104  0.3230  0.3508  0.1261  0.1084  0.1373  0.1573  0.0449  0.0657  0.0741  0.0266  0.0328  0.0112
    17    18  0.1055  0.5484  0.5594  0.2961  0.4742  0.5444  0.1604  0.3105  0.2073  0.2507  0.3140  0.1211  0.0750  0.1034  0.1233  0.0423  0.0497  0.0694  0.0291  0.0322  0.0103
    17    19  0.2296  0.2186  0.5144  0.3787  0.3886  0.5990  0.1391  0.2732  0.2882  0.2801  0.2421  0.1150  0.0881  0.1066  0.0955  0.0421  0.0606  0.0560  0.0288  0.0281  0.0089
    17    20  0.1187  0.4406  0.6218  0.3564  0.3731  0.3889  0.1924  0.3165  0.1983  0.2223  0.2313  0.1313  0.0691  0.1213  0.1222  0.0333  0.0477  0.0575  0.0142  0.0203  0.0075
    17    21  0.1751  0.2787  0.4513  0.3962  0.3062  0.5422  0.1723  0.2369  0.1701  0.1856  0.2226  0.1362  0.0649  0.0801  0.1171  0.0431  0.0526  0.0663  0.0244  0.0219  0.0069
    17    22  0.2190  0.2381  0.5325  0.2953  0.3050  0.3956  0.1176  0.2334  0.1969  0.1637  0.2444  0.1007  0.0460  0.1103  0.1091  0.0345  0.0407  0.0584  0.0148  0.0217  0.0071
    17    23  0.1955  0.3488  0.3737  0.2397  0.4017  0.3839  0.0797  0.1929  0.1410  0.1679  0.2187  0.1247  0.0549  0.1042  0.0891  0.0273  0.0379  0.0525  0.0166  0.0221  0.0062
    17    24  0.2731  0.1626  0.3819  0.2987  0.2774  0.4538  0.0551  0.1924  0.1223  0.2683  0.2423  0.0606  0.0473  0.0574  0.0614  0.0267  0.0339  0.0491  0.0164  0.0176  0.0064
    17    25  0.0957  0.2089  0.4722  0.1973  0.3753  0.2621  0.0903  0.2104  0.0968  0.1949  0.2143  0.0792  0.0541  0.1228  0.0669  0.0268  0.0393  0.0367  0.0198  0.0116  0.0052
    17    26  0.0853  0.2631  0.3379  0.1936  0.3254  0.4000  0.0693  0.1603  0.1040  0.1573  0.2129  0.0521  0.0290  0.0498  0.0558  0.0161  0.0351  0.0333  0.0080  0.0104  0.0047
    17    27  0.2163  0.2995  0.3234  0.1349  0.3118  0.4812  0.2531  0.1990  0.1181  0.1748  0.2281  0.0849  0.0493  0.0683  0.0799  0.0127  0.0262  0.0292  0.0084  0.0077  0.0053
    17    28  0.1458  0.2468  0.3066  0.2296  0.3384  0.3447  0.2490  0.1939  0.1322  0.2179  0.1545  0.0847  0.0488  0.0744  0.0674  0.0149  0.0208  0.0306  0.0049  0.0066  0.0031
    17    29  0.1498  0.2829  0.4131  0.2705  0.2883  0.2923  0.1156  0.2336  0.1377  0.2077  0.1906  0.0540  0.0231  0.0482  0.0723  0.0155  0.0179  0.0248  0.0057  0.0097  0.0034
    17    30  0.2197  0.1484  0.3420  0.1445  0.2342  0.2744  0.1226  0.2382  0.0463  0.1828  0.2922  0.0541  0.0327  0.0469  0.0773  0.0099  0.0153  0.0268  0.0048  0.0064  0.0031
    17    31  0.1487  0.2533  0.2655  0.1078  0.2493  0.2362  0.1072  0.1032  0.0446  0.1422  0.1001  0.0420  0.0195  0.0514  0.0411  0.0049  0.0184  0.0170  0.0057  0.0031  0.0031
    17    32  0.0975  0.1789  0.3241  0.0716  0.2434  0.1881  0.0842  0.1020  0.0350  0.0994  0.0682  0.0630  0.0205  0.0610  0.0346  0.0062  0.0178  0.0130  0.0043  0.0029  0.0019
    17    33  0.1004  0.3005  0.3564  0.1689  0.3500  0.2408  0.1091  0.1149  0.0376  0.1036  0.0759  0.0482  0.0143  0.0615  0.0273  0.0047  0.0270  0.0247  0.0038  0.0029  0.0031
    17    34  0.0618  0.2200  0.1594  0.0752  0.2166  0.1605  0.1051  0.0909  0.0365  0.0823  0.0674  0.0363  0.0171  0.0352  0.0500  0.0074  0.0133  0.0184  0.0029  0.0037  0.0020
    17    35  0.0868  0.2799  0.2145  0.0522  0.2519  0.3595  0.0725  0.1004  0.0561  0.0770  0.0655  0.0409  0.0206  0.0457  0.0368  0.0050  0.0180  0.0129  0.0030  0.0040  0.0021
    17    36  0.2261  0.3138  0.2672  0.0913  0.4777  0.3866  0.1074  0.1084  0.0320  0.1169  0.0495  0.0673  0.0179  0.0748  0.0604  0.0051  0.0204  0.0114  0.0030  0.0018  0.0020
    17    37  0.1100  0.2883  0.1979  0.1397  0.3077  0.2351  0.1153  0.0951  0.0250  0.0929  0.0703  0.0403  0.0174  0.0600  0.0432  0.0037  0.0194  0.0148  0.0023  0.0024  0.0027
    17    38  0.1939  0.2869  0.3575  0.1579  0.2219  0.1162  0.0642  0.1177  0.0664  0.0518  0.0590  0.0521  0.0227  0.0475  0.0256  0.0038  0.0095  0.0068  0.0022  0.0020  0.0010
    17    39  0.0636  0.2808  0.1258  0.0938  0.1991  0.1518  0.0768  0.1263  0.0356  0.0726  0.0575  0.0314  0.0120  0.0443  0.0213  0.0039  0.0075  0.0054  0.0030  0.0021  0.0011
    17    40  0.0362  0.1849  0.0776  0.0650  0.1062  0.1300  0.0888  0.0326  0.0215  0.0753  0.0645  0.0287  0.0191  0.0521  0.0224  0.0021  0.0075  0.0037  0.0017  0.0031  0.0009
    17    41  0.0309  0.1415  0.0802  0.0500  0.1140  0.0621  0.1077  0.0463  0.0264  0.0641  0.0667  0.0310  0.0126  0.0409  0.0341  0.0038  0.0106  0.0064  0.0025  0.0040  0.0011
    17    42  0.0317  0.1727  0.2086  0.0666  0.1680  0.0446  0.0697  0.0659  0.0071  0.0891  0.0658  0.0446  0.0126  0.0678  0.0212  0.0028  0.0132  0.0053  0.0039  0.0010  0.0016
    17    43  0.1152  0.2986  0.1326  0.0288  0.3356  0.1745  0.1033  0.0665  0.0306  0.0717  0.0510  0.0318  0.0112  0.0486  0.0227  0.0044  0.0117  0.0041  0.0036  0.0017  0.0011
    17    44  0.1395  0.2021  0.1726  0.0262  0.2365  0.2931  0.0587  0.0670  0.0321  0.0897  0.0583  0.0229  0.0166  0.0369  0.0256  0.0066  0.0081  0.0040  0.0030  0.0020  0.0018
    17    45  0.0865  0.1111  0.1688  0.1271  0.1986  0.0865  0.0584  0.0549  0.0148  0.0598  0.0463  0.0324  0.0078  0.0481  0.0192  0.0043  0.0113  0.0056  0.0034  0.0012  0.0020
    17    46  0.0653  0.1186  0.2872  0.0568  0.2697  0.2422  0.0795  0.0792  0.0338  0.0800  0.0551  0.0313  0.0148  0.0327  0.0191  0.0030  0.0086  0.0095  0.0027  0.0012  0.0020
    17    47  0.0677  0.1167  0.2390  0.0650  0.2691  0.1945  0.0467  0.0464  0.0112  0.0536  0.0173  0.0277  0.0063  0.0239  0.0219  0.0018  0.0076  0.0040  0.0024  0.0017  0.0012
    17    48  0.0443  0.2101  0.1114  0.0303  0.2973  0.1663  0.0549  0.0285  0.0111  0.0402  0.0610  0.0191  0.0118  0.0227  0.0163  0.0022  0.0077  0.0033  0.0033  0.0011  0.0009
    17    49  0.0495  0.1704  0.1816  0.0836  0.2588  0.1370  0.0509  0.0200  0.0125  0.0283  0.0872  0.0272  0.0118  0.0278  0.0236  0.0037  0.0082  0.0032  0.0034  0.0010  0.0008
    17    50  0.0589  0.2785  0.1277  0.0869  0.2245  0.0685  0.0276  0.0448  0.0095  0.0333  0.0214  0.0214  0.0115  0.0367  0.0135  0.0067  0.0099  0.0046  0.0026  0.0019  0.0006
    17    51  0.0413  0.1712  0.1838  0.1235  0.2018  0.1496  0.0223  0.0222  0.0131  0.0345  0.0142  0.0187  0.0178  0.0304  0.0192  0.0035  0.0088  0.0040  0.0025  0.0012  0.0006
    17    52  0.0471  0.0938  0.1077  0.1049  0.2179  0.2171  0.0233  0.0301  0.0067  0.0305  0.0146  0.0311  0.0155  0.0341  0.0277  0.0035  0.0087  0.0075  0.0019  0.0024  0.0018
    17    53  0.0776  0.1021  0.1283  0.1281  0.2069  0.0799  0.0127  0.0171  0.0065  0.0165  0.0092  0.0308  0.0155  0.0183  0.0203  0.0031  0.0053  0.0047  0.0018  0.0009  0.0017
    17    54  0.0694  0.2208  0.1056  0.1292  0.2291  0.0776  0.0106  0.0169  0.0107  0.0129  0.0099  0.0191  0.0066  0.0083  0.0196  0.0032  0.0045  0.0056  0.0020  0.0014  0.0007
    17    55  0.0337  0.1354  0.1755  0.0476  0.1016  0.0877  0.0164  0.0301  0.0441  0.0140  0.0094  0.0189  0.0065  0.0150  0.0071  0.0045  0.0040  0.0030  0.0010  0.0008  0.0003
    17    56  0.0228  0.0800  0.1524  0.1437  0.0836  0.1233  0.0123  0.0171  0.0188  0.0318  0.0134  0.0139  0.0060  0.0160  0.0120  0.0020  0.0034  0.0031  0.0022  0.0014  0.0004
    17    57  0.0069  0.1310  0.2142  0.0791  0.3164  0.0690  0.0209  0.0119  0.0119  0.0167  0.0043  0.0139  0.0077  0.0123  0.0085  0.0033  0.0051  0.0027  0.0029  0.0012  0.0003
    17    58  0.0487  0.0941  0.1684  0.0546  0.1199  0.0878  0.0085  0.0297  0.0312  0.0125  0.0090  0.0122  0.0073  0.0240  0.0066  0.0040  0.0037  0.0021  0.0016  0.0013  0.0003
    17    59  0.0233  0.1116  0.1842  0.1495  0.0625  0.0467  0.0133  0.0237  0.0147  0.0139  0.0197  0.0117  0.0050  0.0088  0.0064  0.0034  0.0044  0.0025  0.0007  0.0012  0.0002
    17    60  0.0788  0.0764  0.3055  0.2091  0.0538  0.1366  0.0162  0.0276  0.0074  0.0154  0.0067  0.0167  0.0063  0.0029  0.0031  0.0048  0.0014  0.0027  0.0003  0.0008  0.0001
    17    61  0.0380  0.0301  0.1834  0.0761  0.0496  0.1411  0.0155  0.0207  0.0122  0.0202  0.0089  0.0089  0.0043  0.0041  0.0025  0.0035  0.0040  0.0043  0.0015  0.0015  0.0001
    17    62  0.0501  0.0353  0.1310  0.1528  0.0608  0.1430  0.0283  0.0190  0.0146  0.0202  0.0134  0.0081  0.0057  0.0053  0.0035  0.0032  0.0030  0.0025  0.0006  0.0017  0.0003
    17    63  0.0462  0.0636  0.2323  0.1100  0.0840  0.1148  0.0063  0.0292  0.0060  0.0053  0.0110  0.0099  0.0075  0.0035  0.0021  0.0044  0.0027  0.0023  0.0012  0.0008  0.0003
    17    64  0.0198  0.1367  0.1199  0.0735  0.0709  0.0285  0.0026  0.0085  0.0037  0.0113  0.0044  0.0077  0.0037  0.0047  0.0037  0.0027  0.0021  0.0019  0.0011  0.0006  0.0002
    17    65  0.0092  0.0796  0.2803  0.1022  0.0632  0.0710  0.0039  0.0083  0.0052  0.0014  0.0089  0.0175  0.0088  0.0052  0.0026  0.0036  0.0025  0.0014  0.0016  0.0004  0.0001
    17    66  0.0127  0.1331  0.1450  0.0691  0.0791  0.0364  0.0086  0.0174  0.0162  0.0214  0.0055  0.0111  0.0122  0.0051  0.0029  0.0041  0.0013  0.0020  0.0006  0.0011  0.0001
    17    67  0.0543  0.1864  0.1092  0.0717  0.0646  0.1178  0.0150  0.0073  0.0227  0.0139  0.0041  0.0150  0.0092  0.0123  0.0023  0.0031  0.0024  0.0012  0.0013  0.0012  0.0001
    17    68  0.0458  0.2084  0.0971  0.0635  0.0700  0.1498  0.0050  0.0118  0.0181  0.0027  0.0021  0.0127  0.0108  0.0097  0.0023  0.0041  0.0021  0.0007  0.0009  0.0011  0.0000
    17    69  0.0458  0.0883  0.0778  0.0503  0.0988  0.0074  0.0149  0.0110  0.0063  0.0146  0.0010  0.0066  0.0071  0.0076  0.0023  0.0027  0.0024  0.0010  0.0011  0.0003  0.0000
    17    70  0.0121  0.0481  0.2949  0.1198  0.0637  0.0499  0.0136  0.0109  0.0097  0.0074  0.0049  0.0062  0.0060  0.0226  0.0039  0.0038  0.0035  0.0009  0.0016  0.0009  0.0001
    17    71  0.0555  0.0391  0.1171  0.1418  0.0366  0.0249  0.0110  0.0301  0.0124  0.0043  0.0015  0.0083  0.0038  0.0037  0.0058  0.0041  0.0033  0.0012  0.0017  0.0004  0.0001
    17    72  0.0362  0.0882  0.1146  0.1119  0.0916  0.0124  0.0085  0.0180  0.0056  0.0000  0.0060  0.0071  0.0065  0.0032  0.0039  0.0017  0.0021  0.0014  0.0015  0.0010  0.0002
    17    73  0.0281  0.0610  0.1031  0.0429  0.0142  0.0237  0.0073  0.0170  0.0724  0.0010  0.0717  0.0083  0.0095  0.0027  0.0084  0.0034  0.0013  0.0008  0.0007  0.0036  0.0001
    17    74  0.0185  0.1206  0.1173  0.1053  0.0282  0.0121  0.0178  0.0177  0.0211  0.0014  0.0188  0.0095  0.0077  0.0027  0.0061  0.0020  0.0012  0.0014  0.0008  0.0010  0.0002
    17    75  0.0269  0.0318  0.0990  0.0599  0.0516  0.0278  0.0112  0.0192  0.0151  0.0088  0.0142  0.0068  0.0051  0.0020  0.0066  0.0032  0.0023  0.0011  0.0005  0.0004  0.0001
    17    76  0.0196  0.0377  0.1049  0.0676  0.0028  0.0607  0.0213  0.0062  0.0375  0.0033  0.0119  0.0081  0.0059  0.0058  0.0070  0.0020  0.0011  0.0009  0.0005  0.0006  0.0000
    17    77  0.0207  0.0237  0.0798  0.1420  0.0450  0.0316  0.0049  0.0093  0.0108  0.0029  0.0063  0.0105  0.0075  0.0039  0.0072  0.0014  0.0014  0.0006  0.0006  0.0005  0.0000
    17    78  0.0650  0.1804  0.0609  0.0502  0.0257  0.0299  0.0055  0.0044  0.0123  0.0034  0.0059  0.0058  0.0130  0.0023  0.0043  0.0031  0.0006  0.0007  0.0004  0.0007  0.0001
    17    79  0.0211  0.0509  0.0629  0.0747  0.0075  0.0337  0.0164  0.0043  0.0076  0.0004  0.0018  0.0088  0.0062  0.0017  0.0027  0.0011  0.0005  0.0005  0.0004  0.0004  0.0000
    17    80  0.0360  0.2665  0.1128  0.0345  0.0288  0.0113  0.0101  0.0075  0.0103  0.0009  0.0012  0.0062  0.0059  0.0022  0.0033  0.0024  0.0008  0.0011  0.0004  0.0003  0.0001
    17    81  0.0093  0.0492  0.0342  0.0902  0.0052  0.0256  0.0213  0.0200  0.0068  0.0011  0.0038  0.0048  0.0042  0.0040  0.0032  0.0024  0.0005  0.0012  0.0004  0.0004  0.0001
    17    82  0.0355  0.0897  0.0740  0.1155  0.0951  0.0831  0.0139  0.0193  0.0104  0.0033  0.0081  0.0117  0.0076  0.0031  0.0034  0.0015  0.0004  0.0009  0.0001  0.0003  0.0001
    17    83  0.0131  0.1918  0.0764  0.0950  0.0223  0.0516  0.0193  0.0119  0.0055  0.0003  0.0053  0.0107  0.0245  0.0006  0.0021  0.0026  0.0005  0.0009  0.0002  0.0006  0.0000
    17    84  0.1104  0.0696  0.0797  0.2268  0.0438  0.0425  0.0062  0.0139  0.0124  0.0018  0.0064  0.0136  0.0141  0.0009  0.0024  0.0026  0.0005  0.0006  0.0005  0.0005  0.0000
    17    85  0.0705  0.0891  0.2015  0.0894  0.0153  0.0231  0.0087  0.0127  0.0118  0.0003  0.0055  0.0064  0.0078  0.0014  0.0038  0.0036  0.0012  0.0011  0.0001  0.0010  0.0000
    17    86  0.0398  0.1467  0.1123  0.0272  0.1528  0.0745  0.0124  0.0071  0.0075  0.0007  0.0091  0.0102  0.0069  0.0035  0.0017  0.0019  0.0001  0.0010  0.0001  0.0008  0.0000
    17    87  0.0500  0.1218  0.0209  0.0393  0.1296  0.0329  0.0097  0.0291  0.0225  0.0029  0.0079  0.0071  0.0087  0.0083  0.0030  0.0018  0.0002  0.0006  0.0002  0.0004  0.0000
    17    88  0.0298  0.0688  0.0533  0.0478  0.0075  0.0163  0.0280  0.0238  0.0133  0.0040  0.0028  0.0062  0.0122  0.0016  0.0037  0.0028  0.0002  0.0008  0.0003  0.0006  0.0000
    17    89  0.0271  0.1151  0.0799  0.0660  0.0443  0.0412  0.0290  0.0224  0.0263  0.0010  0.0110  0.0097  0.0068  0.0017  0.0033  0.0047  0.0001  0.0025  0.0003  0.0003  0.0000
    17    90  0.0162  0.0694  0.1319  0.0320  0.0115  0.1138  0.0292  0.0031  0.0118  0.0009  0.0005  0.0098  0.0073  0.0029  0.0038  0.0028  0.0001  0.0014  0.0001  0.0004  0.0000
    17    91  0.0521  0.0466  0.1012  0.1023  0.0117  0.0220  0.0080  0.0086  0.0037  0.0012  0.0031  0.0054  0.0036  0.0026  0.0054  0.0023  0.0004  0.0011  0.0002  0.0003  0.0000
    17    92  0.0430  0.0935  0.0705  0.1475  0.0265  0.0741  0.0114  0.0065  0.0065  0.0014  0.0024  0.0100  0.0075  0.0008  0.0057  0.0033  0.0005  0.0007  0.0000  0.0002  0.0000
    17    93  0.0184  0.1832  0.1036  0.0802  0.0164  0.0543  0.0092  0.0134  0.0035  0.0017  0.0105  0.0061  0.0049  0.0008  0.0049  0.0010  0.0004  0.0014  0.0007  0.0005  0.0000
    17    94  0.0226  0.0556  0.0920  0.0897  0.0408  0.0239  0.0071  0.0079  0.0078  0.0010  0.0016  0.0108  0.0047  0.0028  0.0029  0.0012  0.0002  0.0009  0.0010  0.0002  0.0001
    17    95  0.0234  0.0751  0.0674  0.0426  0.0094  0.0262  0.0117  0.0104  0.0448  0.0031  0.0031  0.0086  0.0062  0.0008  0.0038  0.0019  0.0002  0.0008  0.0001  0.0011  0.0000
    17    96  0.0211  0.1168  0.0655  0.1136  0.0181  0.0330  0.0164  0.0122  0.0371  0.0008  0.0068  0.0102  0.0051  0.0011  0.0045  0.0010  0.0005  0.0003  0.0002  0.0008  0.0000
    17    97  0.0633  0.0536  0.1075  0.0652  0.0102  0.1115  0.0186  0.0145  0.0472  0.0026  0.0042  0.0050  0.0024  0.0003  0.0021  0.0014  0.0003  0.0016  0.0002  0.0007  0.0000
    17    98  0.0230  0.0442  0.0494  0.1234  0.0058  0.0431  0.0099  0.0147  0.0232  0.0023  0.0031  0.0066  0.0084  0.0047  0.0039  0.0015  0.0012  0.0012  0.0001  0.0004  0.0000
    17    99  0.1053  0.0806  0.0860  0.0425  0.0141  0.0271  0.0065  0.0090  0.0052  0.0011  0.0061  0.0065  0.0119  0.0091  0.0076  0.0009  0.0002  0.0016  0.0005  0.0005  0.0001
    17   100  0.0511  0.0952  0.0758  0.0873  0.0262  0.1261  0.0050  0.0087  0.0030  0.0008  0.0058  0.0070  0.0046  0.0091  0.0074  0.0006  0.0002  0.0010  0.0000  0.0002  0.0000
    18     0  0.0150  0.0611  0.2105  0.3096  0.7281  0.9064  0.0526  0.2089  0.3085  0.7159  0.9162  0.2052  0.3107  0.7191  0.9193  0.3070  0.7124  0.9126  0.6895  0.8678  0.5156
    18     1  0.2724  0.5957  0.8415  1.0000  0.9399  1.0000  0.5744  0.7770  0.8423  0.8110  0.8571  0.5602  0.6034  0.5741  0.6111  0.2069  0.1986  0.2105  0.1389  0.1482  0.0361
    18     2  0.2793  0.7068  0.9384  0.9663  1.0000  0.9495  0.7068  0.9175  0.8980  1.0000  0.9702  0.5463  0.5520  0.6111  0.5849  0.1930  0.2153  0.2057  0.1358  0.1296  0.0369
    18     3  0.3491  0.5064  0.8272  0.9273  0.9711  0.9435  0.4993  0.7206  0.8631  0.8786  0.9286  0.4174  0.4715  0.4701  0.4935  0.1806  0.1746  0.1878  0.1296  0.1389  0.0347
    18     4  0.2319  0.6617  0.8987  0.7257  0.9518  0.9533  0.5930  0.7906  0.7415  0.8937  0.8631  0.5286  0.4277  0.5803  0.5432  0.1433  0.1866  0.1810  0.1078  0.1003  0.0330
    18     5  0.3008  0.5200  0.7650  0.7125  0.8808  0.9550  0.6276  0.7619  0.6613  0.8381  0.8869  0.4861  0.4033  0.5237  0.5478  0.1349  0.1691  0.1778  0.1040  0.1047  0.0332
    18     6  0.1432  0.4896  0.6876  0.6032  0.7291  0.9212  0.5133  0.6498  0.5488  0.7775  0.8044  0.3715  0.3538  0.4312  0.4602  0.1160  0.1431  0.1538  0.0898  0.0958  0.0295
    18     7  0.2795  0.3920  0.7099  0.6085  0.8013  0.9206  0.3530  0.5359  0.4685  0.6403  0.7505  0.3074  0.2819  0.3793  0.3989  0.0951  0.1194  0.1467  0.0807  0.0880  0.0288
    18     8  0.1284  0.4876  0.7091  0.8410  0.6462  0.8820  0.3671  0.3698  0.3303  0.3887  0.4828  0.3407  0.3041  0.3453  0.4627  0.1072  0.1103  0.1431  0.0624  0.0901  0.0231
    18     9  0.2563  0.5370  0.5736  0.6030  0.6686  0.9519  0.3523  0.4498  0.4160  0.4246  0.6020  0.3249  0.2803  0.3359  0.4341  0.0874  0.1023  0.1386  0.0650  0.0848  0.0257
    18    10  0.1792  0.4589  0.5165  0.5014  0.7154  0.8422  0.2815  0.3539  0.2444  0.3994  0.5371  0.2108  0.1774  0.2451  0.3279  0.0535  0.0780  0.0964  0.0438  0.0513  0.0208
    18    11  0.3414  0.3325  0.4598  0.4713  0.5915  0.7671  0.2068  0.2455  0.2026  0.2683  0.4856  0.1996  0.1589  0.2300  0.3138  0.0553  0.0627  0.0932  0.0356  0.0493  0.0168
    18    12  0.0697  0.3264  0.5072  0.2763  0.5246  0.7377  0.1553  0.2259  0.1616  0.2824  0.3942  0.1366  0.1397  0.1544  0.2240  0.0440  0.0597  0.0796  0.0299  0.0409  0.0143
    18    13  0.1360  0.4818  0.5345  0.3621  0.5328  0.9136  0.2720  0.2332  0.1862  0.2901  0.4935  0.1473  0.1368  0.1643  0.2918  0.0433  0.0543  0.0918  0.0240  0.0426  0.0141
    18    14  0.1765  0.4683  0.5412  0.4303  0.5344  0.8041  0.1988  0.1743  0.1693  0.1872  0.3423  0.1504  0.1518  0.2084  0.2585  0.0393  0.0465  0.0808  0.0210  0.0404  0.0142
    18    15  0.1259  0.4740  0.4282  0.2860  0.4293  0.8321  0.1207  0.1038  0.1222  0.1299  0.2324  0.1578  0.1673  0.1764  0.3061  0.0301  0.0449  0.0710  0.0239  0.0448  0.0111
    18    16  0.1061  0.3992  0.3978  0.3629  0.4339  0.4514  0.1201  0.1315  0.1196  0.1305  0.2363  0.1383  0.1337  0.1556  0.2325  0.0306  0.0485  0.0596  0.0208  0.0338  0.0102
    18    17  0.2881  0.3595  0.3480  0.3412  0.4203  0.6788  0.0721  0.1095  0.1063  0.1552  0.2623  0.1077  0.0812  0.0969  0.1762  0.0239  0.0327  0.0519  0.0153  0.0288  0.0110
    18    18  0.1840  0.4392  0.4658  0.3257  0.4519  0.6249  0.1371  0.1290  0.1214  0.1535  0.1916  0.1642  0.1230  0.1604  0.2526  0.0256  0.0313  0.0553  0.0157  0.0298  0.0089
    18    19  0.0718  0.4579  0.3884  0.3005  0.5461  0.6346  0.1073  0.1251  0.1306  0.1148  0.2493  0.1220  0.1080  0.1282  0.2069  0.0295  0.0377  0.0429  0.0156  0.0245  0.0069
    18    20  0.0718  0.2689  0.2612  0.2886  0.3965  0.3496  0.1079  0.1320  0.1400  0.1514  0.1740  0.0860  0.0621  0.1208  0.1666  0.0224  0.0246  0.0389  0.0164  0.0226  0.0061
    18    21  0.0738  0.3889  0.2765  0.2407  0.3557  0.4934  0.1214  0.0685  0.0639  0.1294  0.1612  0.0931  0.0853  0.1286  0.1879  0.0148  0.0228  0.0426  0.0114  0.0200  0.0077
    18    22  0.1166  0.3414  0.1793  0.2725  0.2776  0.4478  0.1387  0.1223  0.0949  0.1305  0.2091  0.0766  0.0628  0.1120  0.1543  0.0150  0.0224  0.0302  0.0118  0.0187  0.0054
    18    23  0.0778  0.3350  0.2434  0.2070  0.2658  0.4144  0.0839  0.0740  0.0698  0.0785  0.1295  0.0612  0.0621  0.0824  0.1180  0.0078  0.0192  0.0281  0.0083  0.0121  0.0055
    18    24  0.1092  0.2912  0.2009  0.2708  0.3065  0.5159  0.1502  0.0976  0.0748  0.1383  0.1749  0.0660  0.0716  0.1128  0.1849  0.0110  0.0153  0.0234  0.0080  0.0172  0.0059
    18    25  0.0786  0.3501  0.3024  0.2231  0.3144  0.5406  0.1414  0.0960  0.1067  0.0640  0.2141  0.0716  0.0851  0.0657  0.1689  0.0124  0.0155  0.0384  0.0080  0.0184  0.0062
    18    26  0.0588  0.3143  0.2790  0.1563  0.4777  0.5429  0.1460  0.0980  0.0613  0.0704  0.2381  0.0834  0.0596  0.0929  0.1825  0.0084  0.0122  0.0350  0.0085  0.0156  0.0047
    18    27  0.0883  0.2952  0.2426  0.1896  0.2543  0.4232  0.1685  0.0858  0.0619  0.1003  0.1977  0.0708  0.0717  0.1077  0.1600  0.0089  0.0113  0.0258  0.0112  0.0156  0.0047
    18    28  0.1832  0.3732  0.2047  0.2547  0.1849  0.5270  0.1181  0.0566  0.0565  0.0676  0.1710  0.0396  0.0674  0.0523  0.1477  0.0061  0.0061  0.0212  0.0067  0.0152  0.0033
    18    29  0.1140  0.3760  0.1912  0.1761  0.1870  0.4957  0.0987  0.0604  0.0699  0.0629  0.2099  0.0385  0.0411  0.0427  0.1092  0.0064  0.0139  0.0211  0.0067  0.0125  0.0040
    18    30  0.0810  0.2662  0.2115  0.1850  0.2016  0.4645  0.1234  0.0637  0.0465  0.0547  0.1712  0.0375  0.0383  0.0458  0.0848  0.0050  0.0124  0.0163  0.0053  0.0080  0.0027
    18    31  0.0970  0.2531  0.2118  0.1362  0.1923  0.5453  0.1144  0.0593  0.0510  0.0830  0.1765  0.0545  0.0265  0.0581  0.1210  0.0027  0.0072  0.0160  0.0035  0.0072  0.0031
    18    32  0.0516  0.2812  0.1467  0.1741  0.1915  0.4609  0.0985  0.0595  0.0258  0.0742  0.2038  0.0587  0.0410  0.0663  0.1209  0.0041  0.0105  0.0216  0.0059  0.0103  0.0043
    18    33  0.0405  0.1930  0.2042  0.1760  0.2659  0.4511  0.1238  0.0485  0.0520  0.0722  0.1840  0.0517  0.0384  0.0679  0.1216  0.0045  0.0096  0.0181  0.0069  0.0086  0.0043
    18    34  0.1002  0.3007  0.1905  0.0883  0.1704  0.3870  0.1554  0.0661  0.0228  0.1340  0.1728  0.0633  0.0314  0.0579  0.1535  0.0031  0.0088  0.0210  0.0022  0.0064  0.0031
    18    35  0.0789  0.3200  0.2295  0.2012  0.1616  0.3525  0.1132  0.0666  0.0355  0.0409  0.1668  0.0411  0.0270  0.0652  0.1240  0.0050  0.0064  0.0143  0.0022  0.0047  0.0033
    18    36  0.1054  0.3477  0.1423  0.1667  0.3165  0.4887  0.0986  0.0581  0.0453  0.0895  0.1574  0.0525  0.0276  0.0348  0.1118  0.0046  0.0058  0.0158  0.0022  0.0062  0.0027
    18    37  0.1268  0.3489  0.1930  0.1423  0.3365  0.4814  0.0986  0.0511  0.0611  0.0647  0.1897  0.0472  0.0261  0.0512  0.1175  0.0036  0.0067  0.0178  0.0021  0.0062  0.0036
    18    38  0.0957  0.3852  0.2255  0.1100  0.3398  0.5782  0.0641  0.0657  0.0454  0.0921  0.1726  0.0332  0.0205  0.0769  0.1555  0.0035  0.0156  0.0164  0.0032  0.0088  0.0055
    18    39  0.1379  0.3028  0.2002  0.0886  0.2201  0.3122  0.1040  0.0363  0.0189  0.0825  0.1550  0.0393  0.0200  0.0395  0.1177  0.0038  0.0088  0.0166  0.0024  0.0061  0.0044
    18    40  0.0736  0.2707  0.1169  0.0412  0.1081  0.3863  0.0961  0.0494  0.0340  0.0405  0.1725  0.0281  0.0218  0.0416  0.1043  0.0037  0.0042  0.0118  0.0034  0.0047  0.0022
    18    41  0.1253  0.2453  0.1133  0.0598  0.3124  0.4140  0.0989  0.0455  0.0509  0.0903  0.1878  0.0280  0.0218  0.0457  0.1261  0.0028  0.0051  0.0175  0.0019  0.0058  0.0042
    18    42  0.0932  0.2027  0.1038  0.0639  0.1442  0.3721  0.0766  0.0341  0.0422  0.0567  0.1827  0.0272  0.0322  0.0372  0.1065  0.0024  0.0050  0.0107  0.0035  0.0074  0.0030
    18    43  0.2163  0.2766  0.1540  0.0813  0.2120  0.3800  0.1254  0.0407  0.0166  0.0592  0.0999  0.0330  0.0121  0.0821  0.1124  0.0015  0.0082  0.0106  0.0032  0.0044  0.0038
    18    44  0.0898  0.3971  0.2303  0.1511  0.2548  0.3859  0.1047  0.0294  0.0158  0.1319  0.1347  0.0324  0.0326  0.0831  0.1242  0.0034  0.0061  0.0110  0.0020  0.0070  0.0034
    18    45  0.0242  0.1017  0.1218  0.0195  0.1135  0.2533  0.0816  0.0261  0.0297  0.0822  0.0837  0.0240  0.0085  0.0604  0.1079  0.0040  0.0077  0.0105  0.0022  0.0059  0.0038
    18    46  0.0767  0.1620  0.2706  0.1031  0.1925  0.3232  0.0589  0.0253  0.0244  0.0840  0.1029  0.0176  0.0101  0.0333  0.0681  0.0035  0.0063  0.0160  0.0025  0.0057  0.0040
    18    47  0.0574  0.1413  0.0711  0.0682  0.1275  0.1528  0.0545  0.0273  0.0214  0.0595  0.1011  0.0281  0.0185  0.0656  0.1099  0.0018  0.0063  0.0119  0.0030  0.0058  0.0034
    18    48  0.0679  0.1795  0.1956  0.1086  0.1260  0.3393  0.0644  0.0463  0.0332  0.1184  0.0732  0.0376  0.0267  0.0633  0.0974  0.0053  0.0063  0.0154  0.0038  0.0069  0.0036
    18    49  0.0984  0.1859  0.1981  0.0546  0.2373  0.3331  0.0515  0.0324  0.0104  0.0420  0.1095  0.0253  0.0156  0.0358  0.0465  0.0038  0.0076  0.0134  0.0035  0.0087  0.0035
    18    50  0.0293  0.1312  0.0498  0.0067  0.0349  0.1368  0.0838  0.0381  0.0321  0.0558  0.1533  0.0220  0.0210  0.0450  0.0688  0.0036  0.0047  0.0105  0.0040  0.0054  0.0026
    18    51  0.0323  0.1013  0.1131  0.0288  0.1094  0.1624  0.0691  0.0420  0.0292  0.0387  0.1024  0.0301  0.0143  0.0278  0.0653  0.0031  0.0053  0.0120  0.0022  0.0046  0.0029
    18    52  0.0161  0.2441  0.0196  0.0592  0.0620  0.3333  0.0440  0.0197  0.0157  0.0270  0.0936  0.0265  0.0179  0.0363  0.0773  0.0014  0.0037  0.0058  0.0013  0.0045  0.0026
    18    53  0.2489  0.1962  0.0404  0.0226  0.0265  0.1354  0.0483  0.0596  0.0329  0.0418  0.0759  0.0224  0.0129  0.0338  0.0497  0.0035  0.0034  0.0070  0.0022  0.0030  0.0026
    18    54  0.0139  0.2613  0.1354  0.0137  0.0412  0.0679  0.0437  0.0170  0.0253  0.0849  0.0372  0.0259  0.0127  0.0402  0.0525  0.0017  0.0042  0.0092  0.0018  0.0034  0.0013
    18    55  0.0198  0.0362  0.0323  0.0748  0.0198  0.0627  0.0516  0.0352  0.0478  0.0731  0.0516  0.0271  0.0170  0.0334  0.0520  0.0032  0.0037  0.0105  0.0016  0.0027  0.0013
    18    56  0.0000  0.0000  0.0000  0.0000  0.0000  0.0000  0.0413  0.0335  0.0239  0.0599  0.0349  0.0163  0.0157  0.0360  0.0425  0.0027  0.0017  0.0048  0.0029  0.0045  0.0010
    18    57  0.0000  0.0000  0.0000  0.0000  0.0000  0.0000  0.0306  0.0142  0.0214  0.0114  0.0464  0.0167  0.0175  0.0463  0.0558  0.0021  0.0036  0.0042  0.0017  0.0039  0.0012
    18    58  0.0000  0.0000  0.0000  0.0000  0.0000  0.0000  0.0361  0.0178  0.0139  0.0775  0.0447  0.0184  0.0130  0.0186  0.0346  0.0025  0.0019  0.0066  0.0016  0.0046  0.0009
    18    59  0.0000  0.0000  0.0000  0.0000  0.0000  0.0000  0.0239  0.0130  0.0215  0.0273  0.0207  0.0186  0.0217  0.0227  0.0444  0.0020  0.0040  0.0049  0.0022  0.0032  0.0013
    18    60  0.0000  0.0000  0.0000  0.0000  0.0000  0.0000  0.0189  0.0072  0.0025  0.0128  0.0141  0.0170  0.0200  0.0208  0.0348  0.0021  0.0032  0.0048  0.0029  0.0031  0.0014
    18    61  0.0000  0.0000  0.0000  0.0000  0.0000  0.0000  0.0093  0.0056  0.0076  0.0096  0.0315  0.0146  0.0152  0.0171  0.0273  0.0031  0.0022  0.0044  0.0025  0.0029  0.0010
    18    62  0.0000  0.0000  0.0000  0.0000  0.0000  0.0000  0.0062  0.0145  0.0307  0.0166  0.0140  0.0160  0.0117  0.0136  0.0234  0.0019  0.0025  0.0043  0.0021  0.0035  0.0008
    18    63  0.0000  0.0000  0.0000  0.0000  0.0000  0.0000  0.0080  0.0067  0.0096  0.0076  0.0072  0.0103  0.0136  0.0163  0.0185  0.0016  0.0024  0.0046  0.0022  0.0031  0.0015
    18    64  0.0000  0.0000  0.0000  0.0000  0.0000  0.0000  0.0106  0.0057  0.0084  0.0105  0.0163  0.0085  0.0118  0.0072  0.0327  0.0036  0.0020  0.0071  0.0006  0.0042  0.0008
    18    65  0.0000  0.0000  0.0000  0.0000  0.0000  0.0000  0.0065  0.0141  0.0124  0.0385  0.0241  0.0071  0.0176  0.0121  0.0217  0.0013  0.0019  0.0044  0.0015  0.0039  0.0006
    18    66  0.0000  0.0000  0.0000  0.0000  0.0000  0.0000  0.0102  0.0238  0.0247  0.0037  0.0170  0.0257  0.0152  0.0199  0.0290  0.0025  0.0032  0.0062  0.0004  0.0038  0.0005
    18    67  0.0000  0.0000  0.0000  0.0000  0.0000  0.0000  0.0125  0.0342  0.0331  0.0057  0.0355  0.0127  0.0092  0.0099  0.0207  0.0038  0.0032  0.0049  0.0013  0.0039  0.0010
    18    68  0.0000  0.0000  0.0000  0.0000  0.0000  0.0000  0.0173  0.0143  0.0101  0.0082  0.0222  0.0133  0.0150  0.0138  0.0285  0.0024  0.0032  0.0057  0.0015  0.0027  0.0006
    18    69  0.0000  0.0000  0.0000  0.0000  0.0000  0.0000  0.0220  0.0067  0.0223  0.0338  0.0204  0.0096  0.0117  0.0137  0.0228  0.0019  0.0014  0.0035  0.0009  0.0025  0.0005
    18    70  0.0000  0.0000  0.0000  0.0000  0.0000  0.0000  0.0140  0.0134  0.0133  0.0085  0.0217  0.0110  0.0070  0.0013  0.0200  0.0025  0.0013  0.0037  0.0004  0.0037  0.0001
    18    71  0.0000  0.0000  0.0000  0.0000  0.0000  0.0000  0.0146  0.0109  0.0168  0.0039  0.0412  0.0087  0.0086  0.0017  0.0174  0.0019  0.0009  0.0043  0.0006  0.0061  0.0002
    18    72  0.0000  0.0000  0.0000  0.0000  0.0000  0.0000  0.0031  0.0155  0.0113  0.0062  0.0184  0.0045  0.0031  0.0032  0.0078  0.0024  0.0011  0.0048  0.0004  0.0019  0.0003
    18    73  0.0000  0.0000  0.0000  0.0000  0.0000  0.0000  0.0255  0.0142  0.0155  0.0062  0.0274  0.0042  0.0037  0.0099  0.0104  0.0025  0.0006  0.0034  0.0003  0.0025  0.0002
    18    74  0.0000  0.0000  0.0000  0.0000  0.0000  0.0000  0.0092  0.0119  0.0195  0.0045  0.0211  0.0065  0.0030  0.0019  0.0051  0.0022  0.0016  0.0039  0.0002  0.0030  0.0003
    18    75  0.0000  0.0000  0.0000  0.0000  0.0000  0.0000  0.0207  0.0171  0.0092  0.0013  0.0375  0.0029  0.0031  0.0026  0.0064  0.0014  0.0001  0.0046  0.0003  0.0019  0.0001
    18    76  0.0000  0.0000  0.0000  0.0000  0.0000  0.0000  0.0011  0.0222  0.0129  0.0215  0.0193  0.0019  0.0030  0.0012  0.0036  0.0008  0.0020  0.0030  0.0005  0.0026  0.0003
    18    77  0.0000  0.0000  0.0000  0.0000  0.0000  0.0000  0.0014  0.0145  0.0033  0.0122  0.0120  0.0062  0.0010  0.0004  0.0084  0.0012  0.0016  0.0025  0.0001  0.0022  0.0001
    18    78  0.0000  0.0000  0.0000  0.0000  0.0000  0.0000  0.0039  0.0124  0.0208  0.0060  0.0190  0.0022  0.0039  0.0004  0.0039  0.0016  0.0016  0.0039  0.0006  0.0023  0.0005
    18    79  0.0000  0.0000  0.0000  0.0000  0.0000  0.0000  0.0094  0.0082  0.0031  0.0045  0.0148  0.0018  0.0052  0.0004  0.0064  0.0018  0.0034  0.0028  0.0002  0.0022  0.0003
    18    80  0.0000  0.0000  0.0000  0.0000  0.0000  0.0000  0.0043  0.0140  0.0065  0.0105  0.0121  0.0024  0.0033  0.0019  0.0028  0.0025  0.0008  0.0026  0.0005  0.0025  0.0008
    18    81  0.0000  0.0000  0.0000  0.0000  0.0000  0.0000  0.0093  0.0040  0.0204  0.0045  0.0128  0.0032  0.0053  0.0007  0.0052  0.0034  0.0008  0.0034  0.0002  0.0010  0.0002
    18    82  0.0000  0.0000  0.0000  0.0000  0.0000  0.0000  0.0065  0.0265  0.0076  0.0010  0.0242  0.0078  0.0026  0.0012  0.0030  0.0023  0.0002  0.0023  0.0001  0.0007  0.0001
    18    83  0.0000  0.0000  0.0000  0.0000  0.0000  0.0000  0.0118  0.0096  0.0084  0.0033  0.0216  0.0044  0.0022  0.0010  0.0070  0.0018  0.0002  0.0034  0.0001  0.0016  0.0001
    18    84  0.0000  0.0000  0.0000  0.0000  0.0000  0.0000  0.0112  0.0072  0.0049  0.0082  0.0342  0.0042  0.0022  0.0019  0.0060  0.0016  0.0010  0.0032  0.0003  0.0022  0.0003
    18    85  0.0000  0.0000  0.0000  0.0000  0.0000  0.0000  0.0010  0.0279  0.0188  0.0016  0.0891  0.0032  0.0023  0.0024  0.0045  0.0020  0.0010  0.0037  0.0003  0.0018  0.0002
    18    86  0.0000  0.0000  0.0000  0.0000  0.0000  0.0000  0.0025  0.0076  0.0015  0.0011  0.0165  0.0024  0.0010  0.0005  0.0067  0.0018  0.0007  0.0011  0.0001  0.0003  0.0003
    18    87  0.0000  0.0000  0.0000  0.0000  0.0000  0.0000  0.0038  0.0118  0.0059  0.0066  0.0065  0.0028  0.0031  0.0018  0.0018  0.0014  0.0012  0.0039  0.0005  0.0004  0.0001
    18    88  0.0000  0.0000  0.0000  0.0000  0.0000  0.0000  0.0022  0.0063  0.0016  0.0016  0.0122  0.0049  0.0014  0.0017  0.0040  0.0012  0.0006  0.0025  0.0006  0.0005  0.0001
    18    89  0.0000  0.0000  0.0000  0.0000  0.0000  0.0000  0.0075  0.0087  0.0082  0.0015  0.0059  0.0037  0.0029  0.0007  0.0050  0.0015  0.0005  0.0009  0.0003  0.0019  0.0002
    18    90  0.0000  0.0000  0.0000  0.0000  0.0000  0.0000  0.0058  0.0138  0.0088  0.0005  0.0452  0.0077  0.0012  0.0012  0.0021  0.0011  0.0011  0.0008  0.0004  0.0033  0.0002
    18    91  0.0000  0.0000  0.0000  0.0000  0.0000  0.0000  0.0025  0.0021  0.0135  0.0011  0.0127  0.0018  0.0029  0.0011  0.0039  0.0005  0.0006  0.0005  0.0004  0.0010  0.0002
    18    92  0.0000  0.0000  0.0000  0.0000  0.0000  0.0000  0.0006  0.0025  0.0060  0.0002  0.0026  0.0026  0.0021  0.0036  0.0035  0.0005  0.0015  0.0011  0.0002  0.0005  0.0001
    18    93  0.0000  0.0000  0.0000  0.0000  0.0000  0.0000  0.0073  0.0078  0.0157  0.0028  0.0136  0.0047  0.0035  0.0031  0.0039  0.0003  0.0009  0.0008  0.0006  0.0002  0.0002
    18    94  0.0000  0.0000  0.0000  0.0000  0.0000  0.0000  0.0009  0.0029  0.0016  0.0119  0.0013  0.0032  0.0011  0.0014  0.0029  0.0008  0.0006  0.0011  0.0003  0.0006  0.0001
    18    95  0.0000  0.0000  0.0000  0.0000  0.0000  0.0000  0.0002  0.0080  0.0016  0.0013  0.0016  0.0021  0.0011  0.0019  0.0016  0.0030  0.0009  0.0018  0.0002  0.0007  0.0002
    18    96  0.0000  0.0000  0.0000  0.0000  0.0000  0.0000  0.0007  0.0062  0.0021  0.0039  0.0034  0.0028  0.0009  0.0005  0.0063  0.0021  0.0010  0.0011  0.0003  0.0008  0.0001
    18    97  0.0000  0.0000  0.0000  0.0000  0.0000  0.0000  0.0033  0.0041  0.0020  0.0042  0.0074  0.0016  0.0016  0.0008  0.0026  0.0011  0.0010  0.0017  0.0000  0.0004  0.0002
    18    98  0.0000  0.0000  0.0000  0.0000  0.0000  0.0000  0.0005  0.0041  0.0008  0.0047  0.0026  0.0022  0.0014  0.0014  0.0020  0.0055  0.0014  0.0014  0.0003  0.0002  0.0002
    18    99  0.0000  0.0000  0.0000  0.0000  0.0000  0.0000  0.0029  0.0062  0.0097  0.0126  0.0038  0.0023  0.0020  0.0021  0.0043  0.0013  0.0002  0.0007  0.0002  0.0002  0.0001
    18   100  0.0000  0.0000  0.0000  0.0000  0.0000  0.0000  0.0011  0.0060  0.0023  0.0003  0.0027  0.0027  0.0018  0.0025  0.0024  0.0006  0.0003  0.0006  0.0004  0.0007  0.0001
    19     0  0.0150  0.0611  0.2105  0.3096  0.7281  0.9064  0.0526  0.2089  0.3085  0.7159  0.9162  0.2052  0.3107  0.7191  0.9193  0.3070  0.7124  0.9126  0.6895  0.8678  0.5156
    19     1  0.3178  0.6098  0.9398  0.9336  1.0000  1.0000  0.6323  0.9086  0.9038  1.0000  1.0000  0.5347  0.5262  0.5741  0.5741  0.2010  0.2201  0.2201  0.1389  0.1389  0.0385
    19     2  0.1869  0.6365  0.8434  0.9088  0.9752  1.0000  0.5163  0.7542  0.7893  0.8268  0.8571  0.4689  0.4830  0.5162  0.5370  0.1854  0.1914  0.2010  0.1335  0.1389  0.0369
    19     3  0.3141  0.5283  0.9025  0.8300  1.0000  0.9038  0.4551  0.7455  0.7439  0.8571  0.7953  0.4255  0.4133  0.5000  0.4722  0.1627  0.1962  0.1806  0.1265  0.1161  0.0353
    19     4  0.2051  0.5855  0.8483  0.8032  0.9009  0.9019  0.4989  0.7730  0.8152  0.8701  0.8448  0.4082  0.3543  0.4383  0.4313  0.1485  0.1830  0.1794  0.1056  0.1022  0.0314
    19     5  0.2524  0.4289  0.7823  0.6356  0.9767  0.8834  0.3175  0.5964  0.6008  0.7176  0.6765  0.2706  0.3041  0.3557  0.3310  0.1188  0.1473  0.1410  0.0976  0.0958  0.0306
    19     6  0.2466  0.2619  0.7852  0.6099  0.9284  0.7068  0.2118  0.6125  0.5932  0.8241  0.6616  0.1660  0.1570  0.2052  0.1583  0.1060  0.1603  0.1293  0.0888  0.0717  0.0260
    19     7  0.2482  0.3569  0.7368  0.4620  0.7876  0.9370  0.1698  0.6501  0.4578  0.6558  0.6362  0.1443  0.1145  0.1773  0.1438  0.1026  0.1499  0.1397  0.0715  0.0640  0.0252
    19     8  0.3121  0.2638  0.9165  0.4649  0.8049  0.8937  0.2054  0.6767  0.4519  0.7821  0.6684  0.1718  0.1111  0.1896  0.1860  0.0858  0.1400  0.1284  0.0598  0.0579  0.0234
    19     9  0.2857  0.1023  0.8469  0.4736  0.8668  0.7051  0.1801  0.6096  0.4237  0.6975  0.5236  0.1414  0.1299  0.1510  0.1250  0.1059  0.1381  0.1057  0.0772  0.0622  0.0186
    19    10  0.2595  0.1809  0.7258  0.6353  0.5942  0.6683  0.1532  0.5431  0.4997  0.4701  0.5114  0.1274  0.1164  0.1298  0.1307  0.1003  0.1056  0.1221  0.0523  0.0646  0.0176
    19    11  0.3529  0.2392  0.6694  0.4739  0.8302  0.5722  0.2192  0.5679  0.4056  0.5761  0.5659  0.1397  0.1160  0.1451  0.1400  0.0769  0.0943  0.0892  0.0508  0.0445  0.0164
    19    12  0.4711  0.2905  0.5893  0.6181  0.8221  0.5532  0.2990  0.6257  0.5217  0.5491  0.5879  0.1465  0.1224  0.1420  0.1467  0.0856  0.0850  0.0955  0.0484  0.0500  0.0123
    19    13  0.2653  0.3108  0.5936  0.3633  0.5826  0.6430  0.2606  0.5514  0.4412  0.5980  0.5150  0.1331  0.1046  0.1609  0.1408  0.0792  0.0860  0.0834  0.0516  0.0415  0.0135
    19    14  0.2082  0.2487  0.7125  0.5392  0.6607  0.6108  0.1931  0.5273  0.3672  0.5640  0.4682  0.1320  0.1074  0.1651  0.1387  0.0714  0.0954  0.0736  0.0504  0.0412  0.0142
    19    15  0.1307  0.1468  0.4383  0.3790  0.7883  0.6599  0.1847  0.4370  0.4389  0.6150  0.4965  0.1044  0.1022  0.1501  0.0996  0.0676  0.0932  0.0564  0.0573  0.0371  0.0134
    19    16  0.2190  0.2890  0.5954  0.6268  0.6891  0.6233  0.2098  0.5083  0.4445  0.5636  0.4639  0.1243  0.1130  0.1437  0.1333  0.0739  0.0893  0.0769  0.0499  0.0404  0.0135
    19    17  0.2406  0.3521  0.5868  0.4847  0.6422  0.5788  0.1988  0.5335  0.4051  0.4274  0.4549  0.1659  0.1104  0.1690  0.1430  0.0729  0.0744  0.0785  0.0353  0.0453  0.0120
    19    18  0.2123  0.1974  0.7021  0.6205  0.5995  0.4900  0.1981  0.5236  0.3740  0.4139  0.4631  0.1335  0.1072  0.1147  0.1072  0.0794  0.0775  0.0738  0.0380  0.0424  0.0101
    19    19  0.3208  0.2995  0.5239  0.3716  0.3515  0.5629  0.2359  0.4458  0.3858  0.4119  0.5017  0.1197  0.0936  0.1018  0.1181  0.0544  0.0635  0.0685  0.0388  0.0490  0.0107
    19    20  0.3251  0.3154  0.5139  0.4360  0.4091  0.5346  0.1638  0.5379  0.3317  0.4190  0.4840  0.1146  0.0714  0.0776  0.1049  0.0533  0.0650  0.0693  0.0285  0.0338  0.0082
    19    21  0.3201  0.1811  0.4249  0.3069  0.4047  0.4448  0.1408  0.3825  0.2769  0.3342  0.2822  0.0674  0.0494  0.0703  0.0582  0.0359  0.0429  0.0350  0.0268  0.0212  0.0064
    19    22  0.2485  0.2229  0.3366  0.4600  0.4860  0.3912  0.1829  0.3429  0.3124  0.3732  0.3234  0.0595  0.0620  0.0899  0.0979  0.0302  0.0410  0.0352  0.0225  0.0186  0.0076
    19    23  0.1886  0.1990  0.3870  0.3810  0.5225  0.4640  0.1266  0.2855  0.3014  0.4255  0.2790  0.0668  0.0708  0.0941  0.0638  0.0422  0.0422  0.0408  0.0267  0.0280  0.0082
    19    24  0.3048  0.2088  0.4154  0.3934  0.4139  0.3256  0.1417  0.3120  0.3773  0.4677  0.3194  0.0644  0.0991  0.0878  0.0762  0.0353  0.0358  0.0237  0.0280  0.0211  0.0061
    19    25  0.2659  0.2056  0.3511  0.4180  0.4995  0.2158  0.1215  0.2801  0.2966  0.3854  0.2373  0.0629  0.0962  0.1107  0.0493  0.0368  0.0521  0.0266  0.0362  0.0166  0.0055
    19    26  0.1862  0.1419  0.3407  0.4395  0.6015  0.4306  0.1220  0.3015  0.3324  0.3645  0.2256  0.0651  0.0805  0.0986  0.0427  0.0413  0.0383  0.0282  0.0291  0.0203  0.0055
    19    27  0.2589  0.2108  0.3202  0.3864  0.4981  0.1637  0.2061  0.2583  0.2687  0.3391  0.1658  0.0901  0.0706  0.1190  0.0504  0.0344  0.0403  0.0230  0.0273  0.0140  0.0033
    19    28  0.2386  0.1593  0.3909  0.4719  0.4403  0.1834  0.1619  0.1804  0.2844  0.2561  0.1058  0.0384  0.0626  0.0588  0.0341  0.0316  0.0368  0.0159  0.0308  0.0121  0.0027
    19    29  0.1380  0.0814  0.4534  0.4021  0.3665  0.1452  0.0800  0.2514  0.2575  0.2286  0.0990  0.0683  0.0711  0.0681  0.0309  0.0375  0.0387  0.0244  0.0226  0.0158  0.0036
    19    30  0.1443  0.2159  0.4063  0.3764  0.2670  0.1455  0.0945  0.2220  0.2265  0.1697  0.0825  0.0715  0.0621  0.0702  0.0250  0.0466  0.0331  0.0150  0.0201  0.0109  0.0023
    19    31  0.1355  0.1500  0.3078  0.4256  0.3399  0.1994  0.1100  0.2665  0.2334  0.2137  0.1600  0.0492  0.0517  0.0450  0.0411  0.0320  0.0289  0.0185  0.0264  0.0126  0.0022
    19    32  0.0999  0.1515  0.4252  0.3475  0.3201  0.2425  0.0878  0.2096  0.1609  0.2317  0.0512  0.0451  0.0735  0.0628  0.0151  0.0265  0.0313  0.0088  0.0203  0.0075  0.0018
    19    33  0.1530  0.2862  0.3993  0.2955  0.4366  0.1098  0.0992  0.2098  0.2367  0.1988  0.0907  0.0482  0.0627  0.0533  0.0172  0.0322  0.0285  0.0099  0.0256  0.0073  0.0012
    19    34  0.1704  0.1655  0.4307  0.4775  0.4432  0.0786  0.1112  0.1777  0.1958  0.1774  0.0545  0.0639  0.0559  0.0589  0.0198  0.0296  0.0254  0.0079  0.0180  0.0053  0.0017
    19    35  0.1674  0.1625  0.2660  0.3777  0.2484  0.1222  0.0840  0.1721  0.2244  0.3109  0.0514  0.0549  0.0753  0.0589  0.0163  0.0288  0.0294  0.0080  0.0244  0.0083  0.0019
    19    36  0.2339  0.2054  0.3713  0.3505  0.3563  0.0718  0.1018  0.1368  0.2552  0.2594  0.0445  0.0426  0.0651  0.0782  0.0177  0.0294  0.0291  0.0052  0.0257  0.0048  0.0012
    19    37  0.1811  0.2281  0.3638  0.3870  0.5077  0.0736  0.1253  0.2427  0.3125  0.4119  0.0517  0.0444  0.0478  0.0597  0.0228  0.0257  0.0396  0.0046  0.0252  0.0068  0.0010
    19    38  0.1872  0.1995  0.4383  0.3277  0.3994  0.1093  0.0996  0.1727  0.1743  0.2669  0.0330  0.0678  0.0573  0.0663  0.0130  0.0318  0.0319  0.0070  0.0298  0.0045  0.0011
    19    39  0.3247  0.1893  0.5099  0.3442  0.4870  0.1129  0.1713  0.2851  0.3205  0.4692  0.1083  0.0506  0.0602  0.0929  0.0185  0.0395  0.0429  0.0091  0.0281  0.0060  0.0024
    19    40  0.2523  0.3387  0.2751  0.4403  0.3628  0.1959  0.1031  0.1944  0.2634  0.2917  0.0992  0.0455  0.0527  0.0703  0.0138  0.0319  0.0285  0.0059  0.0278  0.0042  0.0015
    19    41  0.2385  0.1563  0.3126  0.5878  0.3849  0.0782  0.1063  0.2186  0.3020  0.3336  0.0676  0.0523  0.0636  0.0711  0.0224  0.0314  0.0339  0.0088  0.0261  0.0065  0.0022
    19    42  0.1296  0.1459  0.4299  0.2933  0.4387  0.1041  0.1090  0.2028  0.2952  0.2792  0.0542  0.0679  0.0648  0.0627  0.0136  0.0336  0.0293  0.0074  0.0236  0.0055  0.0014
    19    43  0.2051  0.2046  0.3731  0.3729  0.4914  0.1010  0.0831  0.2058  0.3011  0.3072  0.0391  0.0459  0.0540  0.0551  0.0198  0.0266  0.0292  0.0074  0.0277  0.0091  0.0013
    19    44  0.1423  0.0916  0.1400  0.2749  0.3780  0.1077  0.1182  0.1219  0.2289  0.2510  0.0516  0.0396  0.0571  0.0663  0.0133  0.0196  0.0179  0.0055  0.0210  0.0052  0.0010
    19    45  0.2135  0.2007  0.1108  0.3418  0.3456  0.1535  0.0983  0.1607  0.2841  0.2576  0.0461  0.0312  0.0309  0.0288  0.0107  0.0198  0.0175  0.0059  0.0189  0.0060  0.0009
    19    46  0.2184  0.0866  0.4040  0.5223  0.4261  0.1536  0.0703  0.2074  0.3145  0.2427  0.0744  0.0240  0.0494  0.0555  0.0082  0.0180  0.0188  0.0072  0.0193  0.0033  0.0012
    19    47  0.0885  0.0573  0.0844  0.1971  0.1406  0.0615  0.1211  0.2355  0.2230  0.2130  0.0585  0.0357  0.0474  0.0483  0.0113  0.0185  0.0197  0.0050  0.0193  0.0050  0.0008
    19    48  0.1886  0.1382  0.1533  0.5004  0.2367  0.0359  0.1049  0.1528  0.2613  0.1868  0.0429  0.0479  0.0460  0.0643  0.0148  0.0179  0.0175  0.0033  0.0167  0.0049  0.0009
    19    49  0.2580  0.0643  0.1576  0.4544  0.3527  0.0100  0.0996  0.1347  0.2759  0.2565  0.0562  0.0181  0.0298  0.0194  0.0105  0.0191  0.0115  0.0032  0.0151  0.0027  0.0006
    19    50  0.1455  0.3258  0.1078  0.3937  0.1790  0.1637  0.0729  0.1265  0.2259  0.2511  0.0365  0.0116  0.0263  0.0285  0.0051  0.0199  0.0103  0.0007  0.0162  0.0019  0.0003
    19    51  0.2332  0.2784  0.2111  0.3158  0.6256  0.0956  0.1093  0.0920  0.2997  0.2142  0.0189  0.0155  0.0265  0.0284  0.0035  0.0148  0.0090  0.0003  0.0133  0.0012  0.0003
    19    52  0.1686  0.0652  0.1139  0.6473  0.1547  0.0517  0.0953  0.1109  0.2910  0.1569  0.0156  0.0101  0.0337  0.0222  0.0033  0.0117  0.0078  0.0006  0.0178  0.0015  0.0001
    19    53  0.1739  0.1158  0.1820  0.3770  0.3977  0.0014  0.0748  0.1087  0.2271  0.1603  0.0170  0.0081  0.0227  0.0131  0.0034  0.0068  0.0076  0.0004  0.0086  0.0010  0.0002
    19    54  0.1615  0.0931  0.2016  0.2035  0.2686  0.0308  0.0789  0.1331  0.1549  0.1688  0.0297  0.0144  0.0176  0.0092  0.0040  0.0066  0.0043  0.0011  0.0036  0.0024  0.0002
    19    55  0.1777  0.0940  0.3136  0.2447  0.1533  0.0257  0.0690  0.0949  0.1336  0.1217  0.0218  0.0216  0.0218  0.0119  0.0021  0.0072  0.0057  0.0019  0.0054  0.0027  0.0002
    19    56  0.1793  0.0505  0.1130  0.1832  0.1601  0.0195  0.0814  0.1106  0.2008  0.1753  0.0336  0.0115  0.0126  0.0103  0.0014  0.0075  0.0056  0.0012  0.0053  0.0009  0.0001
    19    57  0.1525  0.0405  0.1910  0.1091  0.1341  0.0286  0.0677  0.0788  0.1256  0.1755  0.0120  0.0102  0.0199  0.0194  0.0013  0.0046  0.0052  0.0006  0.0053  0.0003  0.0001
    19    58  0.1338  0.0498  0.1414  0.1235  0.2928  0.0156  0.0772  0.1133  0.1305  0.2155  0.0071  0.0127  0.0125  0.0137  0.0024  0.0075  0.0054  0.0008  0.0049  0.0008  0.0001
    19    59  0.2400  0.0833  0.1282  0.3326  0.1797  0.0156  0.0340  0.1074  0.1300  0.1219  0.0310  0.0060  0.0100  0.0058  0.0003  0.0058  0.0056  0.0006  0.0029  0.0003  0.0001
    19    60  0.1345  0.0539  0.0741  0.0724  0.0783  0.0106  0.0391  0.0944  0.1280  0.2012  0.0190  0.0091  0.0087  0.0086  0.0005  0.0045  0.0067  0.0002  0.0056  0.0005  0.0003
    19    61  0.2502  0.0253  0.1338  0.0959  0.1812  0.0340  0.0631  0.1230  0.1123  0.1311  0.0581  0.0074  0.0068  0.0070  0.0093  0.0031  0.0040  0.0012  0.0031  0.0010  0.0003
    19    62  0.1616  0.0336  0.0620  0.1991  0.1043  0.0339  0.0624  0.1178  0.1191  0.1040  0.0437  0.0032  0.0071  0.0085  0.0038  0.0020  0.0068  0.0003  0.0021  0.0008  0.0002
    19    63  0.2819  0.0330  0.0703  0.1851  0.1375  0.0187  0.0369  0.0699  0.1467  0.0857  0.0111  0.0049  0.0041  0.0036  0.0032  0.0032  0.0023  0.0001  0.0027  0.0006  0.0000
    19    64  0.1311  0.0037  0.0552  0.0624  0.0581  0.0290  0.0279  0.0726  0.1063  0.0509  0.0099  0.0035  0.0019  0.0011  0.0001  0.0040  0.0032  0.0005  0.0021  0.0005  0.0000
    19    65  0.2344  0.0189  0.1393  0.1346  0.0751  0.0411  0.0334  0.0719  0.1535  0.0824  0.0084  0.0025  0.0047  0.0056  0.0003  0.0076  0.0021  0.0003  0.0015  0.0005  0.0001
    19    66  0.1968  0.0080  0.1069  0.1461  0.1038  0.0078  0.0321  0.0985  0.1616  0.0847  0.0185  0.0032  0.0010  0.0012  0.0005  0.0058  0.0024  0.0001  0.0019  0.0005  0.0001
    19    67  0.2097  0.0221  0.0592  0.0701  0.0331  0.0099  0.0192  0.0642  0.0563  0.0729  0.0129  0.0009  0.0029  0.0003  0.0004  0.0037  0.0031  0.0004  0.0011  0.0004  0.0001
    19    68  0.1508  0.0299  0.1520  0.0749  0.1015  0.0007  0.0130  0.0678  0.1219  0.0506  0.0121  0.0030  0.0027  0.0010  0.0003  0.0016  0.0023  0.0002  0.0009  0.0000  0.0001
    19    69  0.1531  0.0016  0.1350  0.0358  0.1235  0.0130  0.0140  0.0617  0.0301  0.0481  0.0100  0.0072  0.0011  0.0016  0.0003  0.0018  0.0019  0.0009  0.0007  0.0001  0.0001
    19    70  0.1303  0.0340  0.0920  0.0490  0.1719  0.0329  0.0119  0.0490  0.0264  0.0635  0.0069  0.0057  0.0007  0.0007  0.0002  0.0011  0.0016  0.0018  0.0019  0.0003  0.0001
    19    71  0.2106  0.0238  0.1258  0.1502  0.1320  0.0370  0.0131  0.0545  0.0399  0.0489  0.0242  0.0028  0.0003  0.0017  0.0000  0.0034  0.0041  0.0006  0.0015  0.0001  0.0001
    19    72  0.1692  0.0000  0.1527  0.0224  0.0756  0.0567  0.0000  0.0410  0.0268  0.0510  0.0111  0.0000  0.0000  0.0000  0.0000  0.0023  0.0027  0.0016  0.0008  0.0001  0.0001
    19    73  0.1674  0.0000  0.1827  0.0158  0.1285  0.0406  0.0000  0.0661  0.0326  0.0750  0.0932  0.0000  0.0000  0.0000  0.0000  0.0012  0.0032  0.0006  0.0010  0.0004  0.0003
    19    74  0.3251  0.0000  0.0355  0.0408  0.1121  0.0291  0.0000  0.0617  0.0227  0.0608  0.0263  0.0000  0.0000  0.0000  0.0000  0.0018  0.0018  0.0002  0.0009  0.0002  0.0001
    19    75  0.1199  0.0000  0.0772  0.0155  0.1417  0.0272  0.0000  0.0544  0.0307  0.0357  0.0103  0.0000  0.0000  0.0000  0.0000  0.0010  0.0022  0.0004  0.0013  0.0001  0.0001
    19    76  0.1832  0.0000  0.1824  0.1068  0.0971  0.0101  0.0000  0.0697  0.1168  0.0627  0.0077  0.0000  0.0000  0.0000  0.0000  0.0019  0.0023  0.0005  0.0008  0.0002  0.0001
    19    77  0.2055  0.0000  0.1346  0.1028  0.0671  0.0130  0.0000  0.0678  0.0466  0.0326  0.0090  0.0000  0.0000  0.0000  0.0000  0.0052  0.0014  0.0003  0.0005  0.0001  0.0000
    19    78  0.1393  0.0000  0.0520  0.0299  0.0577  0.0094  0.0000  0.0780  0.0668  0.0339  0.0168  0.0000  0.0000  0.0000  0.0000  0.0034  0.0011  0.0001  0.0014  0.0001  0.0000
    19    79  0.1668  0.0000  0.1282  0.0118  0.2116  0.0000  0.0000  0.0344  0.0394  0.0513  0.0000  0.0000  0.0000  0.0000  0.0000  0.0016  0.0032  0.0000  0.0019  0.0000  0.0000
    19    80  0.1966  0.0000  0.1263  0.1011  0.1064  0.0000  0.0000  0.0532  0.0879  0.0581  0.0000  0.0000  0.0000  0.0000  0.0000  0.0020  0.0019  0.0000  0.0012  0.0000  0.0000
    19    81  0.1858  0.0000  0.1093  0.0555  0.0438  0.0000  0.0000  0.0410  0.0497  0.0653  0.0000  0.0000  0.0000  0.0000  0.0000  0.0030  0.0019  0.0000  0.0011  0.0000  0.0000
    19    82  0.1055  0.0000  0.2117  0.0696  0.1128  0.0000  0.0000  0.0585  0.0353  0.0610  0.0000  0.0000  0.0000  0.0000  0.0000  0.0034  0.0023  0.0000  0.0012  0.0000  0.0000
    19    83  0.1533  0.0000  0.0729  0.0764  0.0854  0.0000  0.0000  0.0446  0.0181  0.0368  0.0000  0.0000  0.0000  0.0000  0.0000  0.0011  0.0015  0.0000  0.0015  0.0000  0.0000
    19    84  0.1108  0.0000  0.1369  0.0390  0.0637  0.0000  0.0000  0.0391  0.0275  0.0319  0.0000  0.0000  0.0000  0.0000  0.0000  0.0011  0.0016  0.0000  0.0010  0.0000  0.0000
    19    85  0.1391  0.0000  0.0454  0.0376  0.0567  0.0000  0.0000  0.0517  0.0316  0.0439  0.0000  0.0000  0.0000  0.0000  0.0000  0.0008  0.0019  0.0000  0.0012  0.0000  0.0000
    19    86  0.1475  0.0000  0.0447  0.0794  0.0803  0.0000  0.0000  0.0529  0.0661  0.0343  0.0000  0.0000  0.0000  0.0000  0.0000  0.0016  0.0014  0.0000  0.0007  0.0000  0.0000
    19    87  0.0885  0.0000  0.1221  0.0455  0.1348  0.0000  0.0000  0.1029  0.0613  0.0227  0.0000  0.0000  0.0000  0.0000  0.0000  0.0004  0.0023  0.0000  0.0004  0.0000  0.0000
    19    88  0.1770  0.0000  0.0328  0.0398  0.0066  0.0000  0.0000  0.0413  0.0221  0.0351  0.0000  0.0000  0.0000  0.0000  0.0000  0.0008  0.0019  0.0000  0.0005  0.0000  0.0000
    19    89  0.1435  0.0000  0.0849  0.0951  0.0336  0.0000  0.0000  0.0354  0.0583  0.0349  0.0000  0.0000  0.0000  0.0000  0.0000  0.0009  0.0028  0.0000  0.0002  0.0000  0.0000
    19    90  0.1307  0.0000  0.0394  0.0330  0.0053  0.0000  0.0000  0.0715  0.0474  0.0203  0.0000  0.0000  0.0000  0.0000  0.0000  0.0058  0.0002  0.0000  0.0004  0.0000  0.0000
    19    91  0.2574  0.0000  0.0500  0.0597  0.0346  0.0000  0.0000  0.0237  0.0307  0.0184  0.0000  0.0000  0.0000  0.0000  0.0000  0.0015  0.0003  0.0000  0.0003  0.0000  0.0000
    19    92  0.2199  0.0000  0.0668  0.0111  0.0085  0.0000  0.0000  0.0191  0.0256  0.0162  0.0000  0.0000  0.0000  0.0000  0.0000  0.0016  0.0011  0.0000  0.0001  0.0000  0.0000
    19    93  0.1786  0.0000  0.0512  0.0961  0.0128  0.0000  0.0000  0.0396  0.0291  0.0264  0.0000  0.0000  0.0000  0.0000  0.0000  0.0018  0.0010  0.0000  0.0004  0.0000  0.0000
    19    94  0.0515  0.0000  0.0357  0.0035  0.0269  0.0000  0.0000  0.0617  0.0284  0.0276  0.0000  0.0000  0.0000  0.0000  0.0000  0.0010  0.0014  0.0000  0.0004  0.0000  0.0000
    19    95  0.1636  0.0000  0.0156  0.0127  0.0166  0.0000  0.0000  0.0178  0.0186  0.0446  0.0000  0.0000  0.0000  0.0000  0.0000  0.0023  0.0003  0.0000  0.0001  0.0000  0.0000
    19    96  0.1218  0.0000  0.0267  0.0333  0.0279  0.0000  0.0000  0.0289  0.0262  0.0327  0.0000  0.0000  0.0000  0.0000  0.0000  0.0009  0.0002  0.0000  0.0002  0.0000  0.0000
    19    97  0.1589  0.0000  0.0418  0.0490  0.0211  0.0000  0.0000  0.0222  0.0373  0.0306  0.0000  0.0000  0.0000  0.0000  0.0000  0.0005  0.0002  0.0000  0.0002  0.0000  0.0000
    19    98  0.1018  0.0000  0.0320  0.0427  0.0744  0.0000  0.0000  0.0152  0.0335  0.0141  0.0000  0.0000  0.0000  0.0000  0.0000  0.0001  0.0004  0.0000  0.0001  0.0000  0.0000
    19    99  0.2376  0.0000  0.0362  0.0704  0.0520  0.0000  0.0000  0.0387  0.0571  0.0462  0.0000  0.0000  0.0000  0.0000  0.0000  0.0002  0.0006  0.0000  0.0005  0.0000  0.0000
    19   100  0.2231  0.0000  0.0227  0.0344  0.1036  0.0000  0.0000  0.0224  0.0134  0.0221  0.0000  0.0000  0.0000  0.0000  0.0000  0.0008  0.0004  0.0000  0.0002  0.0000  0.0000
    20     0  0.0150  0.0611  0.2105  0.3096  0.7281  0.9064  0.0526  0.2089  0.3085  0.7159  0.9162  0.2052  0.3107  0.7191  0.9193  0.3070  0.7124  0.9126  0.6895  0.8678  0.5156
    20     1  0.2244  0.6623  0.9225  0.8484  1.0000  1.0000  0.7474  0.9321  0.8994  1.0000  1.0000  0.5648  0.5401  0.6111  0.6111  0.1830  0.2105  0.2105  0.1327  0.1327  0.0385
    20     2  0.2912  0.4078  0.8464  0.8942  0.9474  1.0000  0.6269  0.8250  0.8778  0.8964  0.9286  0.4549  0.4991  0.5306  0.5506  0.1810  0.1926  0.1962  0.1304  0.1327  0.0361
    20     3  0.3132  0.6064  0.8527  0.9717  1.0000  0.9717  0.5962  0.6985  0.8437  0.7917  0.8348  0.4444  0.5679  0.5378  0.5617  0.1830  0.1794  0.1830  0.1389  0.1451  0.0353
    20     4  0.2887  0.5433  0.7997  0.8272  0.9505  0.9227  0.5527  0.7353  0.7200  0.8054  0.8795  0.4341  0.4224  0.5056  0.5398  0.1449  0.1657  0.1738  0.1057  0.1111  0.0332
    20     5  0.1800  0.5790  0.8699  0.9368  0.8151  0.9631  0.4177  0.6408  0.6996  0.6378  0.7204  0.3902  0.4380  0.4280  0.4576  0.1599  0.1499  0.1639  0.1140  0.1211  0.0296
    20     6  0.2082  0.4511  0.7466  0.7238  0.7554  0.8299  0.4684  0.4972  0.5572  0.6350  0.5594  0.3528  0.3425  0.3866  0.3987  0.1253  0.1389  0.1411  0.0842  0.0876  0.0254
    20     7  0.2055  0.5003  0.7526  0.6406  0.7408  0.7368  0.4211  0.5913  0.5560  0.5951  0.6273  0.3541  0.2890  0.3196  0.3369  0.1140  0.1321  0.1384  0.0740  0.0765  0.0229
    20     8  0.1232  0.4226  0.6454  0.6176  0.5427  0.7846  0.2528  0.3838  0.3943  0.4108  0.3970  0.2239  0.1945  0.2030  0.2636  0.0859  0.0813  0.1160  0.0540  0.0676  0.0169
    20     9  0.1432  0.4886  0.8264  0.6867  0.5951  0.7444  0.3826  0.6415  0.5219  0.5217  0.5849  0.2968  0.2606  0.2279  0.2948  0.1149  0.1073  0.1325  0.0599  0.0686  0.0156
    20    10  0.1042  0.5176  0.7244  0.5335  0.5299  0.8148  0.2225  0.4435  0.3537  0.3690  0.5162  0.2496  0.2205  0.2187  0.3194  0.0866  0.0806  0.1276  0.0515  0.0700  0.0185
    20    11  0.3268  0.5932  0.5968  0.5958  0.6399  0.8840  0.2688  0.3352  0.3147  0.3426  0.5879  0.2534  0.2275  0.2537  0.3552  0.0678  0.0797  0.1110  0.0403  0.0649  0.0188
    20    12  0.1180  0.5795  0.7178  0.6008  0.6322  0.8105  0.2504  0.3648  0.2318  0.2397  0.3924  0.2852  0.2174  0.1918  0.3248  0.0921  0.0928  0.1311  0.0477  0.0691  0.0160
    20    13  0.1729  0.4310  0.8377  0.6209  0.5097  0.7114  0.3489  0.3967  0.3471  0.4244  0.3920  0.2585  0.2138  0.2337  0.2509  0.0903  0.0989  0.1116  0.0522  0.0630  0.0170
    20    14  0.0818  0.3840  0.4633  0.7778  0.3755  0.3787  0.2572  0.3738  0.3268  0.3363  0.2883  0.2482  0.2432  0.2224  0.2122  0.0950  0.0793  0.0804  0.0549  0.0573  0.0106
    20    15  0.1319  0.4274  0.8657  0.4156  0.5997  0.4857  0.2663  0.3331  0.2627  0.2978  0.3549  0.3016  0.2635  0.2681  0.2989  0.0880  0.0828  0.1011  0.0496  0.0586  0.0140
    20    16  0.1100  0.3297  0.5525  0.4656  0.4998  0.7063  0.2392  0.2846  0.2606  0.2328  0.2814  0.2221  0.2458  0.1888  0.2434  0.0756  0.0599  0.0816  0.0389  0.0498  0.0107
    20    17  0.1304  0.3691  0.3256  0.2539  0.5135  0.8008  0.2595  0.3419  0.2561  0.2358  0.3710  0.1399  0.1168  0.1484  0.1927  0.0434  0.0457  0.0645  0.0251  0.0325  0.0088
    20    18  0.1443  0.3515  0.5400  0.3032  0.5191  0.5694  0.2203  0.3949  0.3168  0.2325  0.3529  0.1817  0.1194  0.1266  0.1850  0.0655  0.0467  0.0768  0.0291  0.0380  0.0072
    20    19  0.2300  0.3018  0.3686  0.4468  0.4474  0.4272  0.2985  0.3200  0.2747  0.2127  0.2796  0.1704  0.1690  0.1330  0.1421  0.0446  0.0381  0.0479  0.0257  0.0268  0.0074
    20    20  0.1056  0.1355  0.2400  0.1937  0.2285  0.2291  0.1730  0.3103  0.2096  0.2015  0.2803  0.1497  0.1126  0.0887  0.1363  0.0432  0.0384  0.0587  0.0191  0.0305  0.0074
    20    21  0.2458  0.2101  0.5921  0.2977  0.3433  0.3701  0.2098  0.3116  0.2080  0.2848  0.2352  0.1424  0.1073  0.1066  0.1108  0.0419  0.0491  0.0579  0.0221  0.0269  0.0070
    20    22  0.1706  0.0785  0.3247  0.2104  0.1889  0.1136  0.1020  0.2613  0.2103  0.1279  0.2572  0.0988  0.0957  0.0684  0.0859  0.0428  0.0299  0.0460  0.0215  0.0224  0.0045
    20    23  0.0894  0.0638  0.2298  0.1908  0.1812  0.1159  0.1120  0.2842  0.2504  0.1075  0.1521  0.1082  0.1042  0.0890  0.0740  0.0472  0.0311  0.0383  0.0205  0.0164  0.0038
    20    24  0.0722  0.0873  0.1747  0.1948  0.1948  0.1943  0.0835  0.1506  0.1327  0.1490  0.1154  0.0938  0.0887  0.0902  0.0558  0.0353  0.0433  0.0274  0.0234  0.0143  0.0050
    20    25  0.0270  0.2099  0.3299  0.3202  0.3105  0.1821  0.1027  0.1025  0.0844  0.1075  0.0591  0.0912  0.0762  0.0896  0.0484  0.0409  0.0345  0.0250  0.0254  0.0144  0.0032
    20    26  0.0360  0.2709  0.3311  0.3056  0.3373  0.2040  0.0778  0.1445  0.1179  0.1582  0.1435  0.0822  0.0731  0.0607  0.0593  0.0352  0.0389  0.0276  0.0201  0.0149  0.0038
    20    27  0.0627  0.2102  0.3211  0.2959  0.3335  0.1640  0.0569  0.1083  0.1562  0.0953  0.0978  0.0894  0.0978  0.0808  0.0871  0.0385  0.0333  0.0293  0.0229  0.0276  0.0040
    20    28  0.0408  0.2647  0.5569  0.2056  0.4296  0.4219  0.0962  0.0898  0.1773  0.1760  0.1373  0.0607  0.0658  0.0742  0.0563  0.0295  0.0255  0.0346  0.0236  0.0205  0.0056
    20    29  0.1748  0.3837  0.4231  0.2870  0.3648  0.2747  0.1466  0.1677  0.2166  0.2365  0.1965  0.0923  0.0668  0.0717  0.0617  0.0298  0.0316  0.0309  0.0232  0.0241  0.0054
    20    30  0.1315  0.2320  0.3716  0.4012  0.4541  0.2058  0.0889  0.1778  0.1666  0.1631  0.1761  0.0688  0.0667  0.0758  0.0696  0.0211  0.0251  0.0214  0.0259  0.0234  0.0074
    20    31  0.0720  0.2072  0.3695  0.2062  0.4345  0.2486  0.1289  0.1498  0.2962  0.2329  0.1930  0.0497  0.0481  0.0534  0.0600  0.0149  0.0170  0.0173  0.0163  0.0166  0.0051
    20    32  0.1572  0.2766  0.2809  0.1727  0.1529  0.2708  0.1132  0.1943  0.1222  0.2300  0.1669  0.0602  0.0493  0.0548  0.0477  0.0108  0.0216  0.0189  0.0099  0.0141  0.0044
    20    33  0.1597  0.2481  0.4086  0.1765  0.3725  0.2496  0.1105  0.1318  0.0941  0.1903  0.1916  0.0383  0.0566  0.0846  0.0550  0.0147  0.0196  0.0196  0.0120  0.0134  0.0059
    20    34  0.5712  0.1281  0.1413  0.1552  0.3569  0.3536  0.0920  0.1519  0.0794  0.1735  0.1780  0.0392  0.0268  0.0690  0.0762  0.0120  0.0185  0.0187  0.0082  0.0080  0.0041
    20    35  0.1499  0.1706  0.2006  0.0686  0.5597  0.2556  0.0785  0.1203  0.0601  0.1433  0.1425  0.0600  0.0223  0.0554  0.0584  0.0068  0.0191  0.0203  0.0066  0.0083  0.0044
    20    36  0.3319  0.2265  0.2460  0.0376  0.2958  0.1775  0.1166  0.1934  0.0514  0.1919  0.1773  0.0355  0.0147  0.0601  0.0335  0.0063  0.0196  0.0155  0.0048  0.0083  0.0038
    20    37  0.1994  0.2602  0.4780  0.1549  0.4188  0.6505  0.0982  0.2083  0.1052  0.1899  0.1650  0.0507  0.0383  0.0542  0.0279  0.0114  0.0186  0.0147  0.0061  0.0044  0.0027
    20    38  0.1402  0.1794  0.2468  0.0911  0.3036  0.1417  0.0919  0.1177  0.0570  0.1715  0.1182  0.0291  0.0175  0.0395  0.0228  0.0058  0.0168  0.0105  0.0067  0.0044  0.0023
    20    39  0.2101  0.1855  0.2759  0.1325  0.4955  0.1856  0.0902  0.1546  0.1004  0.2010  0.1199  0.0287  0.0211  0.0400  0.0306  0.0071  0.0190  0.0140  0.0093  0.0084  0.0027
    20    40  0.0620  0.1257  0.1545  0.0776  0.1436  0.1171  0.1241  0.1529  0.0489  0.1622  0.1419  0.0375  0.0121  0.0367  0.0343  0.0095  0.0200  0.0190  0.0058  0.0059  0.0031
    20    41  0.1526  0.1763  0.2792  0.0863  0.3106  0.5874  0.0922  0.1527  0.0990  0.2131  0.1729  0.0346  0.0300  0.0379  0.0242  0.0122  0.0207  0.0099  0.0064  0.0030  0.0023
    20    42  0.0488  0.1042  0.2459  0.1011  0.1485  0.0796  0.0694  0.1686  0.0477  0.1893  0.0786  0.0344  0.0315  0.0385  0.0262  0.0098  0.0171  0.0092  0.0070  0.0033  0.0028
    20    43  0.0839  0.2605  0.1627  0.0557  0.2166  0.1750  0.0681  0.1566  0.0799  0.1313  0.1177  0.0236  0.0163  0.0328  0.0349  0.0137  0.0172  0.0090  0.0051  0.0025  0.0024
    20    44  0.0454  0.1722  0.1134  0.0226  0.1347  0.1092  0.0751  0.1154  0.0575  0.1633  0.1091  0.0278  0.0108  0.0357  0.0315  0.0077  0.0147  0.0134  0.0046  0.0028  0.0026
    20    45  0.0580  0.0307  0.1615  0.0103  0.0272  0.0863  0.0655  0.1022  0.0671  0.1881  0.0701  0.0288  0.0112  0.0281  0.0301  0.0061  0.0119  0.0120  0.0057  0.0019  0.0014
    20    46  0.1047  0.1118  0.2962  0.0510  0.1708  0.0448  0.0495  0.1315  0.0594  0.1572  0.1039  0.0189  0.0060  0.0260  0.0194  0.0054  0.0158  0.0063  0.0028  0.0012  0.0015
    20    47  0.0918  0.0362  0.2449  0.0120  0.0181  0.0408  0.0590  0.1273  0.0284  0.0875  0.0617  0.0168  0.0070  0.0329  0.0092  0.0038  0.0129  0.0097  0.0021  0.0009  0.0006
    20    48  0.0000  0.0000  0.0000  0.0000  0.0000  0.0000  0.0617  0.1136  0.0902  0.0752  0.0653  0.0195  0.0053  0.0161  0.0128  0.0042  0.0072  0.0067  0.0011  0.0009  0.0007
    20    49  0.0000  0.0000  0.0000  0.0000  0.0000  0.0000  0.0361  0.1054  0.0245  0.0705  0.1238  0.0212  0.0052  0.0127  0.0072  0.0017  0.0069  0.0066  0.0013  0.0036  0.0004
    20    50  0.0000  0.0000  0.0000  0.0000  0.0000  0.0000  0.0324  0.0908  0.0187  0.0568  0.0594  0.0194  0.0043  0.0099  0.0132  0.0024  0.0083  0.0089  0.0017  0.0019  0.0013
    20    51  0.0000  0.0000  0.0000  0.0000  0.0000  0.0000  0.0736  0.0732  0.0284  0.0457  0.0373  0.0210  0.0062  0.0121  0.0115  0.0020  0.0069  0.0024  0.0021  0.0015  0.0004
    20    52  0.0000  0.0000  0.0000  0.0000  0.0000  0.0000  0.0566  0.0722  0.0467  0.0605  0.1382  0.0152  0.0017  0.0056  0.0068  0.0023  0.0042  0.0026  0.0002  0.0014  0.0003
    20    53  0.0000  0.0000  0.0000  0.0000  0.0000  0.0000  0.0271  0.0795  0.0267  0.0880  0.0327  0.0107  0.0034  0.0266  0.0041  0.0015  0.0065  0.0028  0.0008  0.0005  0.0002
    20    54  0.0000  0.0000  0.0000  0.0000  0.0000  0.0000  0.0294  0.0856  0.0141  0.0289  0.0989  0.0099  0.0064  0.0073  0.0110  0.0015  0.0058  0.0045  0.0003  0.0004  0.0002
    20    55  0.0000  0.0000  0.0000  0.0000  0.0000  0.0000  0.0434  0.0953  0.0211  0.0307  0.0191  0.0184  0.0060  0.0120  0.0024  0.0019  0.0046  0.0014  0.0005  0.0003  0.0001
    20    56  0.0000  0.0000  0.0000  0.0000  0.0000  0.0000  0.0390  0.0502  0.0201  0.0624  0.0263  0.0126  0.0023  0.0090  0.0042  0.0015  0.0037  0.0018  0.0007  0.0004  0.0011
    20    57  0.0000  0.0000  0.0000  0.0000  0.0000  0.0000  0.0374  0.0697  0.0270  0.0545  0.0344  0.0129  0.0022  0.0078  0.0049  0.0012  0.0049  0.0019  0.0016  0.0004  0.0006
    20    58  0.0000  0.0000  0.0000  0.0000  0.0000  0.0000  0.0136  0.0848  0.0129  0.0513  0.0195  0.0080  0.0037  0.0088  0.0016  0.0012  0.0039  0.0013  0.0005  0.0005  0.0003
    20    59  0.0000  0.0000  0.0000  0.0000  0.0000  0.0000  0.0308  0.0495  0.0107  0.0387  0.0189  0.0071  0.0013  0.0185  0.0022  0.0009  0.0031  0.0017  0.0004  0.0002  0.0003
    20    60  0.0000  0.0000  0.0000  0.0000  0.0000  0.0000  0.0274  0.0279  0.0099  0.0383  0.0122  0.0107  0.0028  0.0106  0.0020  0.0015  0.0044  0.0013  0.0005  0.0005  0.0004
    20    61  0.0000  0.0000  0.0000  0.0000  0.0000  0.0000  0.0248  0.0376  0.0069  0.0336  0.0208  0.0066  0.0020  0.0143  0.0042  0.0009  0.0041  0.0025  0.0005  0.0003  0.0006
    20    62  0.0000  0.0000  0.0000  0.0000  0.0000  0.0000  0.0193  0.0530  0.0207  0.0403  0.0252  0.0066  0.0012  0.0071  0.0044  0.0016  0.0042  0.0023  0.0005  0.0007  0.0003
    20    63  0.0000  0.0000  0.0000  0.0000  0.0000  0.0000  0.0187  0.0475  0.0163  0.0485  0.0186  0.0057  0.0011  0.0076  0.0068  0.0009  0.0042  0.0036  0.0015  0.0004  0.0004
    20    64  0.0000  0.0000  0.0000  0.0000  0.0000  0.0000  0.0515  0.0430  0.0108  0.0903  0.0373  0.0058  0.0005  0.0262  0.0057  0.0010  0.0026  0.0017  0.0005  0.0003  0.0004
    20    65  0.0000  0.0000  0.0000  0.0000  0.0000  0.0000  0.0099  0.0618  0.0082  0.0342  0.0332  0.0112  0.0030  0.0196  0.0065  0.0013  0.0076  0.0030  0.0009  0.0007  0.0007
    20    66  0.0000  0.0000  0.0000  0.0000  0.0000  0.0000  0.0180  0.0448  0.0154  0.0507  0.0349  0.0052  0.0010  0.0059  0.0044  0.0013  0.0027  0.0015  0.0007  0.0009  0.0013
    20    67  0.0000  0.0000  0.0000  0.0000  0.0000  0.0000  0.0236  0.0303  0.0099  0.0193  0.0128  0.0058  0.0029  0.0007  0.0032  0.0019  0.0028  0.0035  0.0004  0.0012  0.0003
    20    68  0.0000  0.0000  0.0000  0.0000  0.0000  0.0000  0.0190  0.0314  0.0112  0.0232  0.0317  0.0033  0.0027  0.0042  0.0015  0.0013  0.0021  0.0030  0.0006  0.0013  0.0003
    20    69  0.0000  0.0000  0.0000  0.0000  0.0000  0.0000  0.0076  0.0200  0.0156  0.0166  0.0252  0.0112  0.0011  0.0041  0.0021  0.0022  0.0028  0.0030  0.0011  0.0009  0.0002
    20    70  0.0000  0.0000  0.0000  0.0000  0.0000  0.0000  0.0102  0.0302  0.0249  0.0354  0.0349  0.0043  0.0018  0.0043  0.0014  0.0007  0.0013  0.0023  0.0008  0.0004  0.0005
    20    71  0.0000  0.0000  0.0000  0.0000  0.0000  0.0000  0.0158  0.0371  0.0145  0.0304  0.0590  0.0058  0.0012  0.0054  0.0020  0.0013  0.0020  0.0024  0.0003  0.0006  0.0005
    20    72  0.0000  0.0000  0.0000  0.0000  0.0000  0.0000  0.0174  0.0207  0.0276  0.0190  0.0577  0.0025  0.0011  0.0033  0.0033  0.0009  0.0018  0.0014  0.0007  0.0005  0.0003
    20    73  0.0000  0.0000  0.0000  0.0000  0.0000  0.0000  0.0013  0.0344  0.0167  0.0264  0.0474  0.0009  0.0013  0.0020  0.0023  0.0012  0.0017  0.0010  0.0005  0.0005  0.0003
    20    74  0.0000  0.0000  0.0000  0.0000  0.0000  0.0000  0.0081  0.0259  0.0320  0.0301  0.0450  0.0023  0.0009  0.0069  0.0006  0.0004  0.0009  0.0021  0.0006  0.0006  0.0001
    20    75  0.0000  0.0000  0.0000  0.0000  0.0000  0.0000  0.0090  0.0340  0.0251  0.0247  0.0403  0.0015  0.0010  0.0071  0.0021  0.0007  0.0013  0.0010  0.0005  0.0004  0.0002
    20    76  0.0000  0.0000  0.0000  0.0000  0.0000  0.0000  0.0145  0.0299  0.0078  0.0444  0.0325  0.0046  0.0011  0.0021  0.0016  0.0008  0.0023  0.0010  0.0003  0.0003  0.0002
    20    77  0.0000  0.0000  0.0000  0.0000  0.0000  0.0000  0.0160  0.0269  0.0100  0.0626  0.0318  0.0020  0.0008  0.0043  0.0018  0.0014  0.0034  0.0042  0.0006  0.0005  0.0005
    20    78  0.0000  0.0000  0.0000  0.0000  0.0000  0.0000  0.0103  0.0381  0.0340  0.0487  0.0190  0.0063  0.0003  0.0035  0.0013  0.0008  0.0043  0.0013  0.0005  0.0001  0.0002
    20    79  0.0000  0.0000  0.0000  0.0000  0.0000  0.0000  0.0194  0.0349  0.0086  0.0368  0.0233  0.0016  0.0048  0.0055  0.0017  0.0013  0.0017  0.0023  0.0011  0.0004  0.0002
    20    80  0.0000  0.0000  0.0000  0.0000  0.0000  0.0000  0.0088  0.0355  0.0047  0.0229  0.0213  0.0018  0.0010  0.0015  0.0043  0.0009  0.0020  0.0025  0.0005  0.0005  0.0003
    20    81  0.0000  0.0000  0.0000  0.0000  0.0000  0.0000  0.0140  0.0273  0.0124  0.0283  0.0357  0.0023  0.0014  0.0066  0.0025  0.0015  0.0030  0.0009  0.0006  0.0005  0.0002
    20    82  0.0000  0.0000  0.0000  0.0000  0.0000  0.0000  0.0186  0.0492  0.0176  0.0748  0.0364  0.0049  0.0013  0.0026  0.0016  0.0015  0.0029  0.0008  0.0004  0.0002  0.0002
    20    83  0.0000  0.0000  0.0000  0.0000  0.0000  0.0000  0.0113  0.0328  0.0067  0.0313  0.0259  0.0048  0.0015  0.0044  0.0008  0.0013  0.0020  0.0011  0.0004  0.0004  0.0002
    20    84  0.0000  0.0000  0.0000  0.0000  0.0000  0.0000  0.0143  0.0202  0.0116  0.0186  0.0401  0.0036  0.0017  0.0011  0.0006  0.0010  0.0017  0.0012  0.0005  0.0003  0.0001
    20    85  0.0000  0.0000  0.0000  0.0000  0.0000  0.0000  0.0095  0.0336  0.0218  0.0293  0.0189  0.0030  0.0016  0.0037  0.0016  0.0005  0.0016  0.0016  0.0005  0.0005  0.0003
    20    86  0.0000  0.0000  0.0000  0.0000  0.0000  0.0000  0.0084  0.0203  0.0137  0.0478  0.0132  0.0045  0.0014  0.0061  0.0006  0.0005  0.0015  0.0016  0.0007  0.0004  0.0001
    20    87  0.0000  0.0000  0.0000  0.0000  0.0000  0.0000  0.0304  0.0195  0.0193  0.0375  0.0205  0.0022  0.0037  0.0028  0.0006  0.0005  0.0022  0.0009  0.0003  0.0002  0.0001
    20    88  0.0000  0.0000  0.0000  0.0000  0.0000  0.0000  0.0088  0.0272  0.0248  0.0305  0.0092  0.0023  0.0002  0.0054  0.0008  0.0005  0.0027  0.0006  0.0007  0.0003  0.0001
    20    89  0.0000  0.0000  0.0000  0.0000  0.0000  0.0000  0.0107  0.0184  0.0138  0.0266  0.0018  0.0028  0.0032  0.0023  0.0012  0.0011  0.0014  0.0001  0.0004  0.0002  0.0001
    20    90  0.0000  0.0000  0.0000  0.0000  0.0000  0.0000  0.0190  0.0166  0.0110  0.0232  0.0111  0.0033  0.0006  0.0023  0.0016  0.0008  0.0022  0.0002  0.0005  0.0003  0.0001
    20    91  0.0000  0.0000  0.0000  0.0000  0.0000  0.0000  0.0257  0.0151  0.0218  0.0283  0.0073  0.0011  0.0036  0.0027  0.0018  0.0005  0.0026  0.0007  0.0008  0.0001  0.0001
    20    92  0.0000  0.0000  0.0000  0.0000  0.0000  0.0000  0.0274  0.0220  0.0222  0.0292  0.0257  0.0026  0.0012  0.0045  0.0022  0.0019  0.0010  0.0014  0.0004  0.0002  0.0002
    20    93  0.0000  0.0000  0.0000  0.0000  0.0000  0.0000  0.0152  0.0101  0.0057  0.0241  0.0159  0.0021  0.0010  0.0031  0.0022  0.0006  0.0014  0.0006  0.0006  0.0002  0.0001
    20    94  0.0000  0.0000  0.0000  0.0000  0.0000  0.0000  0.0191  0.0141  0.0229  0.0236  0.0175  0.0024  0.0031  0.0069  0.0001  0.0008  0.0033  0.0011  0.0007  0.0002  0.0002
    20    95  0.0000  0.0000  0.0000  0.0000  0.0000  0.0000  0.0173  0.0266  0.0098  0.0330  0.0201  0.0022  0.0028  0.0022  0.0003  0.0004  0.0016  0.0006  0.0008  0.0004  0.0003
    20    96  0.0000  0.0000  0.0000  0.0000  0.0000  0.0000  0.0110  0.0490  0.0061  0.0455  0.0068  0.0027  0.0014  0.0021  0.0005  0.0004  0.0012  0.0009  0.0003  0.0002  0.0001
    20    97  0.0000  0.0000  0.0000  0.0000  0.0000  0.0000  0.0029  0.0160  0.0132  0.0312  0.0070  0.0018  0.0023  0.0034  0.0013  0.0010  0.0015  0.0006  0.0004  0.0004  0.0002
    20    98  0.0000  0.0000  0.0000  0.0000  0.0000  0.0000  0.0079  0.0076  0.0069  0.0314  0.0102  0.0018  0.0016  0.0026  0.0015  0.0002  0.0005  0.0002  0.0012  0.0002  0.0003
    20    99  0.0000  0.0000  0.0000  0.0000  0.0000  0.0000  0.0075  0.0060  0.0158  0.0252  0.0108  0.0022  0.0016  0.0036  0.0008  0.0002  0.0015  0.0001  0.0010  0.0001  0.0002
    20   100  0.0000  0.0000  0.0000  0.0000  0.0000  0.0000  0.0158  0.0042  0.0043  0.0209  0.0114  0.0010  0.0017  0.0039  0.0030  0.0005  0.0006  0.0002  0.0005  0.0002  0.0002
    21     0  0.0150  0.0611  0.2105  0.3096  0.7281  0.9064  0.0526  0.2089  0.3085  0.7159  0.9162  0.2052  0.3107  0.7191  0.9193  0.3070  0.7124  0.9126  0.6895  0.8678  0.5156
    21     1  0.2104  0.6927  0.8984  0.9718  1.0000  0.9633  0.6636  0.8051  0.9869  1.0000  1.0000  0.4853  0.5440  0.5556  0.5417  0.1974  0.2010  0.1962  0.1482  0.1451  0.0377
    21     2  0.2500  0.6365  0.8609  0.8899  0.9351  1.0000  0.5153  0.6735  0.8134  0.8267  0.8571  0.4360  0.5239  0.5610  0.5741  0.1679  0.1798  0.1866  0.1312  0.1358  0.0369
    21     3  0.3193  0.5544  0.8115  0.8797  0.9739  1.0000  0.5461  0.6505  0.7186  0.8170  0.8571  0.4697  0.4892  0.5710  0.5741  0.1532  0.1740  0.1786  0.1204  0.1211  0.0361
    21     4  0.3682  0.5329  0.6540  0.7675  0.8836  1.0000  0.4893  0.6169  0.7470  0.7689  0.9286  0.3369  0.4234  0.4614  0.5108  0.1224  0.1328  0.1511  0.1040  0.1181  0.0330
    21     5  0.1175  0.5512  0.5771  0.8967  0.8408  0.9639  0.4736  0.6238  0.8381  0.7730  0.8869  0.3371  0.4645  0.4203  0.4452  0.1368  0.1263  0.1410  0.1152  0.1250  0.0296
    21     6  0.3281  0.4980  0.6269  0.8299  0.7781  0.8823  0.4578  0.6546  0.8613  0.8506  0.8994  0.2691  0.3478  0.3222  0.3881  0.1275  0.1244  0.1344  0.1080  0.1188  0.0302
    21     7  0.1651  0.5379  0.5193  0.6963  0.7475  1.0000  0.3265  0.4463  0.6440  0.6244  0.7857  0.2436  0.3617  0.3403  0.4444  0.1113  0.0952  0.1340  0.0918  0.1235  0.0283
    21     8  0.1595  0.5363  0.3982  0.8352  0.7240  0.7974  0.3700  0.4481  0.7178  0.6613  0.7366  0.1660  0.2941  0.3196  0.3326  0.0907  0.0797  0.0899  0.0905  0.0966  0.0240
    21     9  0.2157  0.3872  0.3515  0.7074  0.7767  0.7767  0.2769  0.3449  0.5812  0.5557  0.6640  0.1388  0.2735  0.2817  0.3195  0.0666  0.0663  0.0722  0.0786  0.0916  0.0238
    21    10  0.2571  0.4201  0.4858  0.8292  0.6026  0.7620  0.3950  0.5165  0.6873  0.6074  0.7683  0.1988  0.2901  0.2425  0.2885  0.1009  0.0829  0.0986  0.0855  0.0983  0.0223
    21    11  0.2660  0.3754  0.7337  0.6867  0.7238  0.8291  0.2932  0.4481  0.5595  0.6552  0.6019  0.1768  0.2434  0.2355  0.2609  0.0827  0.0894  0.0904  0.0756  0.0731  0.0207
    21    12  0.2770  0.3489  0.5217  0.6754  0.5600  0.7385  0.3100  0.4135  0.4769  0.4149  0.6540  0.1684  0.2062  0.1915  0.2475  0.0833  0.0713  0.0984  0.0566  0.0782  0.0176
    21    13  0.1678  0.2480  0.3862  0.6488  0.6394  0.6117  0.2671  0.3116  0.3161  0.4222  0.4695  0.1119  0.1610  0.1599  0.1772  0.0503  0.0575  0.0619  0.0564  0.0552  0.0152
    21    14  0.1984  0.2935  0.3910  0.5219  0.5195  0.6533  0.1806  0.3027  0.2895  0.3668  0.3686  0.1282  0.1432  0.1540  0.2372  0.0567  0.0613  0.0669  0.0446  0.0496  0.0137
    21    15  0.1647  0.4200  0.4727  0.5147  0.6697  0.4072  0.2647  0.2097  0.3766  0.3494  0.3345  0.1102  0.1426  0.1736  0.1779  0.0532  0.0599  0.0529  0.0515  0.0444  0.0133
    21    16  0.1733  0.2201  0.4681  0.4997  0.5455  0.5574  0.1974  0.2416  0.5640  0.4705  0.4242  0.0828  0.0952  0.1264  0.1528  0.0449  0.0476  0.0523  0.0475  0.0481  0.0131
    21    17  0.1670  0.2044  0.4765  0.4093  0.5968  0.6106  0.1098  0.2322  0.2901  0.3849  0.3928  0.0510  0.0832  0.0985  0.1000  0.0456  0.0447  0.0460  0.0408  0.0380  0.0133
    21    18  0.1164  0.2631  0.2552  0.5138  0.5332  0.6073  0.0860  0.2320  0.2645  0.4241  0.3456  0.0754  0.0865  0.1132  0.1300  0.0361  0.0364  0.0477  0.0319  0.0420  0.0120
    21    19  0.0979  0.2925  0.2294  0.3086  0.6911  0.4961  0.0966  0.1460  0.1882  0.2743  0.3530  0.0469  0.1033  0.1290  0.1575  0.0276  0.0276  0.0443  0.0343  0.0495  0.0133
    21    20  0.1212  0.1862  0.2664  0.5775  0.5696  0.6049  0.1090  0.1878  0.2857  0.3133  0.2395  0.0511  0.1067  0.1271  0.0990  0.0273  0.0314  0.0323  0.0440  0.0377  0.0106
    21    21  0.0725  0.1843  0.2404  0.3918  0.4311  0.5786  0.1518  0.1344  0.1857  0.2339  0.2351  0.0665  0.1051  0.1094  0.1207  0.0194  0.0251  0.0290  0.0260  0.0269  0.0091
    21    22  0.2552  0.2285  0.2082  0.4131  0.6728  0.4197  0.0976  0.1464  0.2152  0.2632  0.2549  0.0289  0.0591  0.0798  0.0765  0.0207  0.0283  0.0223  0.0278  0.0257  0.0086
    21    23  0.0821  0.2329  0.1935  0.4115  0.5010  0.3443  0.0946  0.1167  0.1847  0.2117  0.2348  0.0338  0.0665  0.1025  0.0738  0.0205  0.0215  0.0247  0.0281  0.0250  0.0077
    21    24  0.1118  0.1822  0.2571  0.3787  0.3752  0.5794  0.0706  0.0958  0.1905  0.2140  0.2032  0.0353  0.0912  0.0777  0.0655  0.0193  0.0192  0.0358  0.0304  0.0299  0.0090
    21    25  0.0689  0.2917  0.3687  0.4938  0.4390  0.7480  0.1400  0.1452  0.1404  0.1931  0.2045  0.0476  0.0563  0.0674  0.1029  0.0216  0.0253  0.0342  0.0252  0.0263  0.0081
    21    26  0.3427  0.2670  0.2746  0.5619  0.4608  0.3412  0.1455  0.1245  0.2519  0.2735  0.2426  0.0670  0.0939  0.0976  0.1392  0.0204  0.0205  0.0273  0.0239  0.0241  0.0070
    21    27  0.2311  0.4139  0.2203  0.5379  0.4972  0.2484  0.1192  0.0990  0.2068  0.3011  0.2116  0.0565  0.0886  0.1271  0.0859  0.0198  0.0268  0.0219  0.0241  0.0231  0.0073
    21    28  0.1392  0.1232  0.0988  0.2264  0.2534  0.1452  0.1151  0.1004  0.2596  0.3373  0.1908  0.0564  0.0707  0.1120  0.0654  0.0180  0.0302  0.0190  0.0298  0.0174  0.0071
    21    29  0.1472  0.0825  0.1528  0.4412  0.4675  0.3634  0.0923  0.1153  0.1829  0.3281  0.2134  0.0565  0.0708  0.0948  0.0639  0.0161  0.0245  0.0179  0.0291  0.0131  0.0070
    21    30  0.1451  0.0588  0.0736  0.1222  0.2446  0.2151  0.0648  0.1332  0.1837  0.1985  0.2215  0.0605  0.0491  0.0754  0.0434  0.0183  0.0242  0.0193  0.0202  0.0184  0.0052
    21    31  0.0703  0.0927  0.1123  0.0823  0.1479  0.1125  0.1441  0.0741  0.1362  0.1929  0.1662  0.0344  0.0762  0.0911  0.0834  0.0133  0.0181  0.0170  0.0217  0.0189  0.0057
    21    32  0.0351  0.1048  0.1556  0.1294  0.1916  0.1505  0.0882  0.1017  0.0882  0.2338  0.2652  0.0415  0.0275  0.0709  0.0449  0.0120  0.0261  0.0212  0.0138  0.0122  0.0061
    21    33  0.0558  0.1283  0.4234  0.2420  0.3857  0.2697  0.0786  0.1029  0.1112  0.2723  0.1680  0.0239  0.0403  0.0673  0.0649  0.0130  0.0197  0.0193  0.0215  0.0198  0.0057
    21    34  0.0672  0.1744  0.2981  0.1233  0.1768  0.1117  0.0494  0.0895  0.0994  0.1256  0.1048  0.0391  0.0336  0.0588  0.0478  0.0156  0.0231  0.0187  0.0176  0.0181  0.0058
    21    35  0.0283  0.1250  0.1606  0.0970  0.1292  0.1115  0.0289  0.0593  0.0833  0.0894  0.0756  0.0310  0.0376  0.0647  0.0461  0.0133  0.0193  0.0141  0.0151  0.0137  0.0049
    21    36  0.0615  0.3743  0.1922  0.3186  0.3286  0.2105  0.0598  0.0770  0.1153  0.1783  0.0922  0.0310  0.0459  0.0606  0.0569  0.0104  0.0182  0.0155  0.0181  0.0112  0.0039
    21    37  0.0334  0.2500  0.1451  0.2318  0.2638  0.3265  0.0432  0.0930  0.0883  0.1269  0.1038  0.0196  0.0471  0.0421  0.0649  0.0120  0.0124  0.0141  0.0138  0.0135  0.0041
    21    38  0.0673  0.1383  0.1952  0.1429  0.1903  0.1914  0.0585  0.0907  0.0763  0.1444  0.1240  0.0274  0.0408  0.0556  0.0530  0.0117  0.0137  0.0192  0.0111  0.0092  0.0039
    21    39  0.0665  0.1336  0.0386  0.1211  0.2118  0.1409  0.0628  0.0765  0.0535  0.0760  0.1227  0.0224  0.0397  0.0424  0.0471  0.0111  0.0109  0.0186  0.0076  0.0102  0.0027
    21    40  0.1376  0.1477  0.3111  0.1256  0.1677  0.3414  0.0409  0.0407  0.0489  0.0900  0.1114  0.0215  0.0347  0.0467  0.0460  0.0061  0.0130  0.0086  0.0082  0.0072  0.0026
    21    41  0.0448  0.0469  0.1123  0.1544  0.1269  0.0908  0.0361  0.1125  0.1347  0.1118  0.0656  0.0297  0.0450  0.0328  0.0353  0.0193  0.0102  0.0100  0.0102  0.0115  0.0020
    21    42  0.0114  0.0755  0.0272  0.0681  0.1772  0.1817  0.0316  0.0253  0.0517  0.0632  0.0797  0.0230  0.0316  0.0423  0.0461  0.0094  0.0085  0.0100  0.0087  0.0083  0.0017
    21    43  0.0414  0.1031  0.0313  0.0961  0.1310  0.0636  0.0315  0.0199  0.0900  0.0457  0.0563  0.0144  0.0369  0.0454  0.0264  0.0066  0.0068  0.0037  0.0096  0.0084  0.0014
    21    44  0.1346  0.1730  0.0875  0.2723  0.1916  0.1096  0.0192  0.0240  0.0486  0.0349  0.0549  0.0163  0.0264  0.0324  0.0225  0.0046  0.0076  0.0042  0.0078  0.0073  0.0011
    21    45  0.2053  0.1068  0.0718  0.1380  0.1085  0.5979  0.0572  0.0149  0.1007  0.0420  0.0457  0.0103  0.0266  0.0219  0.0216  0.0057  0.0050  0.0022  0.0053  0.0033  0.0014
    21    46  0.1277  0.2081  0.1898  0.1211  0.1400  0.1332  0.0751  0.0277  0.0451  0.0843  0.0654  0.0158  0.0303  0.0328  0.0209  0.0031  0.0058  0.0032  0.0047  0.0048  0.0010
    21    47  0.0943  0.0726  0.0284  0.0739  0.0767  0.0521  0.0528  0.0683  0.0369  0.0723  0.0285  0.0239  0.0294  0.0376  0.0168  0.0044  0.0058  0.0028  0.0050  0.0050  0.0011
    21    48  0.0363  0.2039  0.0988  0.4416  0.0959  0.1048  0.0548  0.0342  0.0387  0.0626  0.0328  0.0144  0.0273  0.0246  0.0158  0.0033  0.0045  0.0018  0.0041  0.0041  0.0007
    21    49  0.0355  0.2359  0.0886  0.2507  0.2964  0.2207  0.0372  0.0472  0.0177  0.0546  0.0313  0.0182  0.0185  0.0401  0.0193  0.0021  0.0055  0.0031  0.0081  0.0026  0.0017
    21    50  0.0331  0.1678  0.1066  0.3097  0.2989  0.2753  0.0422  0.0316  0.0320  0.0509  0.0140  0.0158  0.0251  0.0410  0.0138  0.0084  0.0069  0.0040  0.0065  0.0031  0.0010
    21    51  0.0879  0.2808  0.1055  0.1546  0.3373  0.1218  0.0497  0.0361  0.0465  0.0772  0.0243  0.0166  0.0262  0.0340  0.0163  0.0041  0.0068  0.0033  0.0066  0.0036  0.0011
    21    52  0.0554  0.2381  0.0699  0.0591  0.1776  0.1117  0.0412  0.0284  0.0693  0.1427  0.0319  0.0131  0.0246  0.0539  0.0154  0.0048  0.0051  0.0029  0.0067  0.0023  0.0009
    21    53  0.0495  0.1625  0.0939  0.1391  0.1677  0.0552  0.0383  0.0305  0.0527  0.1661  0.0366  0.0165  0.0283  0.0347  0.0171  0.0028  0.0044  0.0022  0.0070  0.0019  0.0010
    21    54  0.0172  0.0960  0.0775  0.1496  0.1900  0.0890  0.0456  0.0237  0.0272  0.0741  0.0402  0.0171  0.0252  0.0349  0.0134  0.0041  0.0047  0.0022  0.0074  0.0030  0.0009
    21    55  0.0679  0.1900  0.0894  0.0920  0.0742  0.0656  0.0657  0.0375  0.0739  0.1467  0.0601  0.0181  0.0282  0.0310  0.0170  0.0034  0.0040  0.0026  0.0084  0.0017  0.0011
    21    56  0.0574  0.1251  0.0460  0.0418  0.1159  0.0908  0.0346  0.0275  0.0399  0.0281  0.0383  0.0119  0.0201  0.0261  0.0129  0.0026  0.0050  0.0023  0.0029  0.0018  0.0006
    21    57  0.0711  0.1564  0.0232  0.0529  0.0614  0.0533  0.0198  0.0181  0.0157  0.0343  0.0259  0.0076  0.0128  0.0203  0.0109  0.0020  0.0028  0.0024  0.0035  0.0018  0.0009
    21    58  0.0584  0.0446  0.0107  0.0931  0.0885  0.0379  0.0266  0.0124  0.0351  0.0385  0.0207  0.0109  0.0327  0.0174  0.0072  0.0034  0.0026  0.0027  0.0038  0.0031  0.0009
    21    59  0.0081  0.1891  0.0400  0.1546  0.0872  0.1606  0.0290  0.0119  0.0276  0.0339  0.0214  0.0185  0.0287  0.0216  0.0292  0.0050  0.0045  0.0033  0.0064  0.0040  0.0008
    21    60  0.1006  0.0496  0.1140  0.1825  0.1107  0.1050  0.0288  0.0196  0.0242  0.0334  0.0179  0.0164  0.0118  0.0164  0.0139  0.0025  0.0025  0.0025  0.0024  0.0018  0.0011
    21    61  0.0433  0.0406  0.1366  0.0274  0.0588  0.0428  0.0150  0.0045  0.0161  0.0147  0.0124  0.0100  0.0218  0.0311  0.0144  0.0020  0.0016  0.0024  0.0023  0.0009  0.0012
    21    62  0.0059  0.1117  0.0208  0.0173  0.0786  0.0312  0.0116  0.0099  0.0063  0.0414  0.0042  0.0126  0.0211  0.0261  0.0105  0.0022  0.0029  0.0024  0.0018  0.0025  0.0006
    21    63  0.0151  0.1311  0.0378  0.1280  0.2685  0.0074  0.0230  0.0142  0.0240  0.0285  0.0051  0.0189  0.0260  0.0420  0.0134  0.0031  0.0065  0.0011  0.0039  0.0011  0.0003
    21    64  0.0015  0.1094  0.2582  0.2768  0.2596  0.0086  0.0145  0.0036  0.0274  0.0190  0.0098  0.0107  0.0139  0.0165  0.0040  0.0024  0.0012  0.0010  0.0053  0.0016  0.0003
    21    65  0.0131  0.0892  0.0924  0.0376  0.0516  0.0267  0.0293  0.0116  0.0124  0.0147  0.0067  0.0132  0.0252  0.0293  0.0114  0.0035  0.0032  0.0010  0.0038  0.0024  0.0003
    21    66  0.0221  0.0564  0.0474  0.0384  0.1674  0.0938  0.0254  0.0186  0.0267  0.0123  0.0214  0.0191  0.0229  0.0230  0.0153  0.0069  0.0017  0.0011  0.0018  0.0013  0.0004
    21    67  0.0077  0.0749  0.0489  0.0560  0.1759  0.0153  0.0183  0.0101  0.0153  0.0242  0.0142  0.0158  0.0199  0.0305  0.0082  0.0031  0.0028  0.0015  0.0040  0.0014  0.0005
    21    68  0.0198  0.0434  0.0213  0.0727  0.0751  0.0132  0.0237  0.0054  0.0164  0.0130  0.0054  0.0109  0.0180  0.0191  0.0072  0.0031  0.0014  0.0015  0.0030  0.0007  0.0005
    21    69  0.0800  0.0375  0.0528  0.1165  0.0944  0.0028  0.0199  0.0149  0.0213  0.0096  0.0080  0.0070  0.0167  0.0109  0.0067  0.0047  0.0016  0.0012  0.0020  0.0010  0.0001
    21    70  0.0102  0.0465  0.0290  0.1173  0.2449  0.0102  0.0371  0.0086  0.0120  0.0097  0.0028  0.0156  0.0151  0.0076  0.0055  0.0040  0.0008  0.0012  0.0027  0.0016  0.0001
    21    71  0.0000  0.0000  0.0000  0.0000  0.0000  0.0000  0.0425  0.0165  0.0393  0.0046  0.0475  0.0164  0.0279  0.0099  0.0169  0.0035  0.0010  0.0020  0.0023  0.0030  0.0001
    21    72  0.0000  0.0000  0.0000  0.0000  0.0000  0.0000  0.0331  0.0164  0.0153  0.0098  0.0455  0.0105  0.0255  0.0090  0.0168  0.0046  0.0009  0.0013  0.0014  0.0035  0.0002
    21    73  0.0000  0.0000  0.0000  0.0000  0.0000  0.0000  0.0227  0.0168  0.0313  0.0069  0.0178  0.0075  0.0209  0.0060  0.0189  0.0050  0.0016  0.0018  0.0018  0.0021  0.0002
    21    74  0.0000  0.0000  0.0000  0.0000  0.0000  0.0000  0.0140  0.0045  0.0243  0.0086  0.0103  0.0097  0.0179  0.0029  0.0145  0.0053  0.0006  0.0017  0.0019  0.0022  0.0001
    21    75  0.0000  0.0000  0.0000  0.0000  0.0000  0.0000  0.0193  0.0265  0.0190  0.0122  0.0121  0.0230  0.0241  0.0170  0.0142  0.0045  0.0038  0.0031  0.0022  0.0023  0.0002
    21    76  0.0000  0.0000  0.0000  0.0000  0.0000  0.0000  0.0369  0.0112  0.0376  0.0110  0.0166  0.0133  0.0377  0.0068  0.0126  0.0041  0.0011  0.0023  0.0010  0.0027  0.0001
    21    77  0.0000  0.0000  0.0000  0.0000  0.0000  0.0000  0.0279  0.0168  0.0078  0.0022  0.0065  0.0104  0.0167  0.0026  0.0110  0.0046  0.0005  0.0016  0.0009  0.0026  0.0001
    21    78  0.0000  0.0000  0.0000  0.0000  0.0000  0.0000  0.0183  0.0092  0.0212  0.0204  0.0197  0.0122  0.0228  0.0031  0.0173  0.0059  0.0004  0.0026  0.0005  0.0034  0.0001
    21    79  0.0000  0.0000  0.0000  0.0000  0.0000  0.0000  0.0176  0.0118  0.0233  0.0209  0.0114  0.0183  0.0257  0.0226  0.0246  0.0037  0.0024  0.0031  0.0012  0.0023  0.0003
    21    80  0.0000  0.0000  0.0000  0.0000  0.0000  0.0000  0.0193  0.0215  0.0344  0.0367  0.0213  0.0140  0.0230  0.0098  0.0144  0.0029  0.0023  0.0022  0.0031  0.0018  0.0009
    21    81  0.0000  0.0000  0.0000  0.0000  0.0000  0.0000  0.0176  0.0094  0.0173  0.0233  0.0077  0.0123  0.0218  0.0094  0.0093  0.0030  0.0015  0.0014  0.0010  0.0028  0.0003
    21    82  0.0000  0.0000  0.0000  0.0000  0.0000  0.0000  0.0108  0.0105  0.0097  0.0042  0.0145  0.0126  0.0175  0.0083  0.0143  0.0040  0.0012  0.0035  0.0009  0.0022  0.0003
    21    83  0.0000  0.0000  0.0000  0.0000  0.0000  0.0000  0.0489  0.0144  0.0151  0.0089  0.0214  0.0154  0.0193  0.0133  0.0136  0.0032  0.0028  0.0022  0.0019  0.0017  0.0003
    21    84  0.0000  0.0000  0.0000  0.0000  0.0000  0.0000  0.0249  0.0239  0.0189  0.0156  0.0305  0.0162  0.0262  0.0144  0.0156  0.0024  0.0025  0.0018  0.0016  0.0016  0.0004
    21    85  0.0000  0.0000  0.0000  0.0000  0.0000  0.0000  0.0064  0.0046  0.0222  0.0062  0.0068  0.0129  0.0261  0.0156  0.0110  0.0043  0.0012  0.0016  0.0016  0.0029  0.0003
    21    86  0.0000  0.0000  0.0000  0.0000  0.0000  0.0000  0.0043  0.0141  0.0165  0.0021  0.0350  0.0060  0.0207  0.0151  0.0105  0.0023  0.0019  0.0030  0.0015  0.0028  0.0003
    21    87  0.0000  0.0000  0.0000  0.0000  0.0000  0.0000  0.0107  0.0154  0.0151  0.0039  0.0095  0.0084  0.0243  0.0147  0.0109  0.0033  0.0026  0.0022  0.0022  0.0036  0.0005
    21    88  0.0000  0.0000  0.0000  0.0000  0.0000  0.0000  0.0187  0.0118  0.0134  0.0062  0.0198  0.0145  0.0159  0.0088  0.0097  0.0046  0.0020  0.0025  0.0032  0.0031  0.0003
    21    89  0.0000  0.0000  0.0000  0.0000  0.0000  0.0000  0.0062  0.0086  0.0114  0.0220  0.0039  0.0126  0.0238  0.0085  0.0086  0.0059  0.0023  0.0019  0.0030  0.0027  0.0003
    21    90  0.0000  0.0000  0.0000  0.0000  0.0000  0.0000  0.0085  0.0111  0.0066  0.0088  0.0078  0.0120  0.0276  0.0108  0.0132  0.0039  0.0016  0.0023  0.0036  0.0012  0.0002
    21    91  0.0000  0.0000  0.0000  0.0000  0.0000  0.0000  0.0142  0.0034  0.0073  0.0067  0.0087  0.0096  0.0164  0.0078  0.0189  0.0047  0.0024  0.0034  0.0030  0.0026  0.0004
    21    92  0.0000  0.0000  0.0000  0.0000  0.0000  0.0000  0.0066  0.0089  0.0260  0.0147  0.0064  0.0070  0.0152  0.0049  0.0058  0.0032  0.0027  0.0020  0.0027  0.0024  0.0004
    21    93  0.0000  0.0000  0.0000  0.0000  0.0000  0.0000  0.0070  0.0061  0.0172  0.0114  0.0034  0.0136  0.0105  0.0122  0.0091  0.0037  0.0041  0.0028  0.0013  0.0026  0.0003
    21    94  0.0000  0.0000  0.0000  0.0000  0.0000  0.0000  0.0051  0.0185  0.0141  0.0045  0.0062  0.0089  0.0179  0.0111  0.0057  0.0045  0.0026  0.0014  0.0023  0.0014  0.0002
    21    95  0.0000  0.0000  0.0000  0.0000  0.0000  0.0000  0.0061  0.0152  0.0043  0.0030  0.0045  0.0105  0.0118  0.0088  0.0040  0.0026  0.0020  0.0010  0.0027  0.0018  0.0002
    21    96  0.0000  0.0000  0.0000  0.0000  0.0000  0.0000  0.0025  0.0110  0.0150  0.0131  0.0026  0.0075  0.0196  0.0058  0.0068  0.0035  0.0024  0.0030  0.0035  0.0014  0.0002
    21    97  0.0000  0.0000  0.0000  0.0000  0.0000  0.0000  0.0105  0.0072  0.0796  0.0151  0.0082  0.0079  0.0124  0.0116  0.0073  0.0046  0.0028  0.0018  0.0028  0.0016  0.0004
    21    98  0.0000  0.0000  0.0000  0.0000  0.0000  0.0000  0.0058  0.0041  0.0349  0.0075  0.0017  0.0090  0.0073  0.0184  0.0113  0.0026  0.0025  0.0023  0.0018  0.0026  0.0003
    21    99  0.0000  0.0000  0.0000  0.0000  0.0000  0.0000  0.0065  0.0035  0.0072  0.0042  0.0057  0.0202  0.0227  0.0093  0.0140  0.0040  0.0027  0.0022  0.0015  0.0044  0.0005
    21   100  0.0000  0.0000  0.0000  0.0000  0.0000  0.0000  0.0112  0.0063  0.0093  0.0087  0.0050  0.0050  0.0263  0.0076  0.0092  0.0046  0.0015  0.0014  0.0022  0.0028  0.0002
    22     0  0.0150  0.0611  0.2105  0.3096  0.7281  0.9064  0.0526  0.2089  0.3085  0.7159  0.9162  0.2052  0.3107  0.7191  0.9193  0.3070  0.7124  0.9126  0.6895  0.8678  0.5156
    22     1  0.2820  0.5650  0.9606  0.9275  1.0000  1.0000  0.5918  0.9688  0.9077  0.9107  1.0000  0.5124  0.5100  0.4861  0.5370  0.2069  0.2105  0.2249  0.1296  0.1389  0.0361
    22     2  0.3150  0.5796  0.9226  0.8772  0.9654  0.9376  0.5531  0.8310  0.7931  0.8485  0.8884  0.4907  0.4491  0.4954  0.5154  0.1806  0.1986  0.2057  0.1219  0.1235  0.0345
    22     3  0.2141  0.5841  0.8111  0.9529  0.9297  0.8350  0.5886  0.8809  0.9179  0.9559  0.8934  0.4375  0.4599  0.4645  0.4522  0.1854  0.1914  0.1866  0.1312  0.1289  0.0332
    22     4  0.3741  0.4474  0.8317  0.9545  0.9545  0.8597  0.4393  0.8015  0.8411  0.8477  0.7792  0.4197  0.3965  0.4112  0.4142  0.1723  0.1734  0.1657  0.1157  0.1103  0.0284
    22     5  0.2165  0.5657  0.8233  0.8841  0.8619  0.8953  0.5130  0.7347  0.6780  0.7258  0.6952  0.4128  0.4090  0.4182  0.4244  0.1651  0.1703  0.1693  0.1060  0.1060  0.0273
    22     6  0.2130  0.5449  0.7689  0.7689  0.9242  0.8144  0.4851  0.6173  0.6201  0.8136  0.6963  0.3912  0.3774  0.4574  0.3754  0.1334  0.1609  0.1302  0.1048  0.0891  0.0270
    22     7  0.2237  0.6067  0.7530  0.6696  0.8929  0.7932  0.4826  0.7224  0.5658  0.8253  0.6607  0.3449  0.2942  0.3852  0.3396  0.1234  0.1555  0.1381  0.0823  0.0734  0.0245
    22     8  0.2168  0.5196  0.6331  0.6726  0.7615  0.8144  0.4668  0.7123  0.7077  0.8333  0.6824  0.2981  0.3248  0.3493  0.3418  0.1152  0.1255  0.1105  0.0862  0.0828  0.0217
    22     9  0.2586  0.4318  0.7214  0.7081  0.7518  0.5798  0.3701  0.5909  0.6541  0.7972  0.6036  0.2540  0.3247  0.3398  0.2668  0.1110  0.1268  0.0811  0.0934  0.0673  0.0199
    22    10  0.1508  0.5013  0.6754  0.5794  0.7856  0.5758  0.4451  0.6696  0.5988  0.7051  0.5149  0.2425  0.2320  0.2701  0.1978  0.1001  0.1200  0.0968  0.0733  0.0550  0.0164
    22    11  0.2063  0.5112  0.7292  0.5251  0.8007  0.6251  0.2890  0.4941  0.3785  0.5713  0.3854  0.2806  0.1948  0.2805  0.1853  0.0872  0.1272  0.0846  0.0557  0.0389  0.0148
    22    12  0.2036  0.2805  0.6619  0.6392  0.7181  0.3447  0.2818  0.4812  0.3770  0.5534  0.2942  0.2221  0.1859  0.2473  0.1348  0.0882  0.1140  0.0776  0.0581  0.0339  0.0119
    22    13  0.1288  0.3666  0.6538  0.4961  0.7508  0.3346  0.2204  0.4405  0.3082  0.4982  0.2541  0.1864  0.1105  0.2140  0.1158  0.0718  0.1112  0.0661  0.0444  0.0300  0.0103
    22    14  0.2528  0.3901  0.6760  0.3924  0.6701  0.4328  0.2539  0.5209  0.3692  0.5894  0.2631  0.2055  0.1339  0.2175  0.1453  0.0630  0.1164  0.0778  0.0470  0.0281  0.0131
    22    15  0.2469  0.2781  0.5821  0.4340  0.6390  0.5028  0.2211  0.4732  0.2908  0.4580  0.2874  0.1362  0.1030  0.1140  0.1124  0.0688  0.0799  0.0702  0.0409  0.0334  0.0093
    22    16  0.2612  0.3434  0.6260  0.3758  0.6687  0.3092  0.1641  0.5837  0.3586  0.5434  0.2469  0.1065  0.0597  0.0930  0.0605  0.0609  0.0882  0.0497  0.0349  0.0208  0.0072
    22    17  0.1191  0.2249  0.6571  0.4110  0.5351  0.4193  0.1271  0.3801  0.1792  0.3112  0.2005  0.1466  0.0834  0.1202  0.1069  0.0467  0.0780  0.0553  0.0303  0.0235  0.0090
    22    18  0.2260  0.2631  0.5919  0.2997  0.4822  0.2535  0.2175  0.5269  0.2600  0.4819  0.1936  0.1337  0.0952  0.0976  0.0852  0.0379  0.0725  0.0380  0.0247  0.0126  0.0054
    22    19  0.1862  0.3007  0.4697  0.3034  0.4051  0.3524  0.2953  0.4940  0.1968  0.3444  0.1876  0.1396  0.0491  0.0772  0.0537  0.0294  0.0449  0.0290  0.0151  0.0124  0.0043
    22    20  0.1476  0.2153  0.6572  0.3216  0.3169  0.2184  0.1551  0.3724  0.2007  0.1758  0.2026  0.1221  0.0616  0.0571  0.0615  0.0336  0.0372  0.0325  0.0141  0.0140  0.0042
    22    21  0.1736  0.2704  0.4774  0.3087  0.3874  0.2664  0.2347  0.3325  0.1672  0.1962  0.1443  0.1130  0.1200  0.0621  0.0624  0.0312  0.0339  0.0308  0.0180  0.0154  0.0039
    22    22  0.1724  0.2228  0.2724  0.3969  0.3487  0.2655  0.1761  0.2394  0.1504  0.2753  0.1270  0.0871  0.0527  0.0504  0.0393  0.0179  0.0197  0.0201  0.0136  0.0121  0.0024
    22    23  0.1880  0.3185  0.4075  0.2653  0.2567  0.3538  0.1515  0.2499  0.1228  0.1641  0.1463  0.0895  0.0439  0.0421  0.0509  0.0266  0.0236  0.0177  0.0121  0.0146  0.0028
    22    24  0.2402  0.2201  0.4253  0.3136  0.1175  0.3078  0.1486  0.2536  0.2339  0.1860  0.1839  0.0652  0.0439  0.0302  0.0445  0.0240  0.0160  0.0277  0.0043  0.0131  0.0020
    22    25  0.3164  0.1777  0.2987  0.2246  0.2288  0.5190  0.2412  0.4087  0.2634  0.2702  0.1961  0.0701  0.0447  0.0600  0.0375  0.0247  0.0216  0.0197  0.0137  0.0101  0.0030
    22    26  0.1862  0.2164  0.3202  0.1585  0.2058  0.4202  0.1580  0.1890  0.1565  0.1143  0.2979  0.0756  0.0502  0.0251  0.0509  0.0230  0.0150  0.0222  0.0077  0.0092  0.0020
    22    27  0.1549  0.1453  0.2971  0.2498  0.2061  0.3483  0.1502  0.2856  0.1840  0.1100  0.2504  0.0640  0.0668  0.0286  0.0297  0.0206  0.0155  0.0192  0.0074  0.0071  0.0014
    22    28  0.1979  0.2023  0.2632  0.3022  0.1283  0.2949  0.0920  0.2214  0.2010  0.1218  0.2334  0.0509  0.0439  0.0261  0.0247  0.0206  0.0146  0.0130  0.0074  0.0052  0.0016
    22    29  0.2741  0.2233  0.3190  0.3614  0.1488  0.2056  0.1912  0.2474  0.1862  0.0777  0.2096  0.0496  0.0399  0.0129  0.0310  0.0244  0.0089  0.0181  0.0056  0.0089  0.0017
    22    30  0.2396  0.1792  0.3656  0.2428  0.0665  0.2169  0.1196  0.2772  0.2219  0.1176  0.2782  0.0485  0.0427  0.0200  0.0332  0.0212  0.0062  0.0141  0.0054  0.0070  0.0017
    22    31  0.2579  0.0910  0.3416  0.2742  0.2052  0.2924  0.0829  0.1870  0.1380  0.0577  0.2070  0.0502  0.0286  0.0125  0.0342  0.0215  0.0089  0.0186  0.0041  0.0106  0.0018
    22    32  0.1727  0.1376  0.2348  0.3341  0.0939  0.2257  0.1281  0.2351  0.1899  0.0586  0.2841  0.0562  0.0313  0.0095  0.0314  0.0142  0.0037  0.0132  0.0033  0.0091  0.0012
    22    33  0.1437  0.0912  0.2692  0.2327  0.0689  0.3008  0.0627  0.1179  0.1049  0.0430  0.1234  0.0364  0.0227  0.0113  0.0261  0.0106  0.0029  0.0110  0.0031  0.0086  0.0005
    22    34  0.2433  0.1443  0.2261  0.1818  0.2186  0.2515  0.0576  0.0962  0.1143  0.0525  0.1827  0.0338  0.0232  0.0044  0.0315  0.0122  0.0037  0.0167  0.0036  0.0071  0.0022
    22    35  0.1118  0.2289  0.1747  0.2447  0.0697  0.3355  0.0469  0.0915  0.1578  0.1266  0.0949  0.0173  0.0272  0.0110  0.0285  0.0097  0.0027  0.0105  0.0033  0.0065  0.0012
    22    36  0.2461  0.0931  0.0780  0.1757  0.0735  0.1754  0.0635  0.0964  0.1577  0.0890  0.1398  0.0176  0.0219  0.0064  0.0344  0.0083  0.0024  0.0069  0.0031  0.0072  0.0007
    22    37  0.1998  0.0704  0.1370  0.1896  0.0660  0.2975  0.0454  0.1031  0.1096  0.0202  0.1363  0.0238  0.0231  0.0045  0.0174  0.0065  0.0026  0.0134  0.0030  0.0089  0.0006
    22    38  0.1556  0.1153  0.0745  0.1730  0.0541  0.2007  0.0509  0.0852  0.1238  0.0249  0.0729  0.0117  0.0143  0.0087  0.0276  0.0083  0.0033  0.0080  0.0017  0.0052  0.0009
    22    39  0.1884  0.0707  0.0804  0.2016  0.1304  0.1515  0.0716  0.0977  0.1036  0.0353  0.0711  0.0276  0.0160  0.0061  0.0397  0.0057  0.0029  0.0132  0.0021  0.0050  0.0004
    22    40  0.1438  0.0717  0.1172  0.3247  0.2298  0.1650  0.0463  0.0966  0.0791  0.0326  0.1210  0.0054  0.0099  0.0088  0.0219  0.0065  0.0028  0.0068  0.0020  0.0058  0.0005
    22    41  0.1709  0.0983  0.1007  0.1423  0.1416  0.1921  0.1168  0.1357  0.0867  0.0466  0.0921  0.0214  0.0179  0.0127  0.0237  0.0060  0.0035  0.0068  0.0031  0.0033  0.0003
    22    42  0.0638  0.1008  0.0799  0.1844  0.0401  0.1026  0.0630  0.0737  0.0682  0.0377  0.0781  0.0110  0.0252  0.0221  0.0133  0.0047  0.0023  0.0068  0.0041  0.0034  0.0003
    22    43  0.0768  0.0750  0.0656  0.1837  0.0474  0.1043  0.0221  0.0332  0.0554  0.0263  0.0603  0.0079  0.0125  0.0080  0.0111  0.0046  0.0012  0.0041  0.0011  0.0047  0.0005
    22    44  0.3551  0.0950  0.1102  0.1683  0.0484  0.1906  0.0592  0.0604  0.0913  0.0258  0.0574  0.0075  0.0236  0.0081  0.0206  0.0041  0.0014  0.0058  0.0019  0.0058  0.0004
    22    45  0.1013  0.0976  0.0811  0.2341  0.0364  0.3218  0.0330  0.0313  0.1123  0.0322  0.0774  0.0071  0.0147  0.0043  0.0098  0.0031  0.0010  0.0038  0.0024  0.0057  0.0003
    22    46  0.2320  0.0584  0.1630  0.1344  0.0432  0.1126  0.0252  0.0460  0.0612  0.0189  0.0629  0.0047  0.0097  0.0039  0.0094  0.0039  0.0007  0.0041  0.0015  0.0043  0.0003
    22    47  0.0873  0.1274  0.2137  0.2723  0.0070  0.1115  0.0186  0.0359  0.0815  0.0090  0.0579  0.0063  0.0132  0.0033  0.0066  0.0034  0.0011  0.0028  0.0017  0.0044  0.0002
    22    48  0.1377  0.0303  0.2076  0.1744  0.0201  0.1587  0.0448  0.0564  0.0686  0.0338  0.1158  0.0092  0.0078  0.0023  0.0109  0.0041  0.0005  0.0042  0.0016  0.0049  0.0002
    22    49  0.1196  0.0537  0.0909  0.3257  0.0566  0.1678  0.0957  0.0524  0.0894  0.0253  0.1446  0.0104  0.0145  0.0038  0.0130  0.0042  0.0008  0.0034  0.0008  0.0034  0.0002
    22    50  0.0840  0.1670  0.1208  0.0895  0.0481  0.1130  0.0389  0.0575  0.0888  0.0251  0.1297  0.0132  0.0131  0.0090  0.0153  0.0039  0.0009  0.0044  0.0008  0.0036  0.0003
    22    51  0.1037  0.0325  0.1093  0.1461  0.0665  0.1040  0.0566  0.0441  0.0917  0.0314  0.1188  0.0074  0.0158  0.0039  0.0168  0.0024  0.0009  0.0028  0.0012  0.0040  0.0002
    22    52  0.0455  0.0270  0.0766  0.0595  0.0177  0.0312  0.0247  0.0390  0.0517  0.0307  0.0861  0.0087  0.0096  0.0024  0.0136  0.0021  0.0008  0.0029  0.0006  0.0029  0.0002
    22    53  0.0902  0.0461  0.0185  0.0318  0.0960  0.0693  0.0609  0.0536  0.0449  0.0359  0.0500  0.0284  0.0102  0.0044  0.0162  0.0031  0.0006  0.0047  0.0006  0.0033  0.0002
    22    54  0.0918  0.0769  0.0516  0.0748  0.0544  0.0962  0.0985  0.0495  0.0484  0.0233  0.0411  0.0095  0.0121  0.0053  0.0143  0.0037  0.0016  0.0037  0.0007  0.0073  0.0004
    22    55  0.0338  0.0988  0.0742  0.1080  0.0164  0.1181  0.0586  0.0458  0.0356  0.0189  0.0628  0.0105  0.0128  0.0025  0.0141  0.0036  0.0005  0.0034  0.0009  0.0050  0.0002
    22    56  0.1841  0.1049  0.1133  0.1590  0.0351  0.1046  0.0382  0.0323  0.0515  0.0092  0.1494  0.0095  0.0169  0.0025  0.0169  0.0033  0.0008  0.0036  0.0009  0.0043  0.0001
    22    57  0.0537  0.0712  0.0689  0.1831  0.0508  0.1608  0.0732  0.0394  0.1047  0.0162  0.0624  0.0078  0.0210  0.0030  0.0158  0.0024  0.0003  0.0040  0.0008  0.0078  0.0002
    22    58  0.0681  0.0529  0.0673  0.3359  0.0051  0.7330  0.0663  0.0181  0.1281  0.0208  0.1024  0.0073  0.0177  0.0019  0.0148  0.0022  0.0003  0.0034  0.0005  0.0064  0.0001
    22    59  0.1338  0.0713  0.0812  0.2590  0.0791  0.2633  0.0907  0.0346  0.0562  0.0146  0.0938  0.0050  0.0142  0.0045  0.0178  0.0024  0.0016  0.0048  0.0010  0.0026  0.0002
    22    60  0.0535  0.1105  0.0680  0.2146  0.0105  0.1392  0.0486  0.0293  0.0430  0.0069  0.0743  0.0073  0.0171  0.0029  0.0141  0.0017  0.0003  0.0033  0.0017  0.0041  0.0002
    22    61  0.0873  0.0920  0.0688  0.1710  0.0215  0.0629  0.0316  0.0154  0.0646  0.0040  0.0481  0.0050  0.0111  0.0060  0.0116  0.0021  0.0009  0.0025  0.0005  0.0028  0.0001
    22    62  0.0465  0.0898  0.0551  0.1679  0.0174  0.1507  0.0199  0.0154  0.0337  0.0054  0.0304  0.0079  0.0320  0.0033  0.0077  0.0045  0.0003  0.0029  0.0004  0.0017  0.0002
    22    63  0.0951  0.0996  0.0728  0.1627  0.0318  0.0939  0.0070  0.0082  0.0299  0.0174  0.0344  0.0068  0.0092  0.0007  0.0068  0.0026  0.0005  0.0016  0.0005  0.0023  0.0001
    22    64  0.0532  0.0436  0.1908  0.0834  0.1185  0.2470  0.0214  0.0248  0.0549  0.0077  0.0306  0.0035  0.0163  0.0010  0.0073  0.0023  0.0009  0.0015  0.0007  0.0026  0.0001
    22    65  0.0298  0.0982  0.0268  0.1157  0.0709  0.0793  0.0316  0.0334  0.0708  0.0104  0.0175  0.0212  0.0309  0.0030  0.0070  0.0057  0.0006  0.0020  0.0013  0.0021  0.0002
    22    66  0.0273  0.0329  0.0327  0.0706  0.0052  0.0507  0.0149  0.0176  0.0317  0.0051  0.0244  0.0053  0.0102  0.0014  0.0120  0.0039  0.0001  0.0025  0.0002  0.0023  0.0001
    22    67  0.0594  0.0494  0.0696  0.1224  0.0198  0.1212  0.0188  0.0288  0.0580  0.0213  0.0182  0.0065  0.0082  0.0027  0.0149  0.0029  0.0013  0.0022  0.0007  0.0019  0.0002
    22    68  0.0624  0.0233  0.0526  0.2762  0.0334  0.0364  0.0130  0.0187  0.0536  0.0071  0.0185  0.0061  0.0087  0.0029  0.0148  0.0014  0.0025  0.0015  0.0006  0.0013  0.0002
    22    69  0.0805  0.0354  0.0685  0.2625  0.0216  0.0667  0.0153  0.0308  0.0776  0.0050  0.0399  0.0052  0.0062  0.0030  0.0060  0.0030  0.0006  0.0014  0.0002  0.0018  0.0001
    22    70  0.0459  0.0292  0.0934  0.1581  0.0037  0.0513  0.0156  0.0112  0.0509  0.0145  0.0263  0.0023  0.0047  0.0006  0.0056  0.0038  0.0001  0.0019  0.0002  0.0017  0.0000
    22    71  0.0627  0.0276  0.0676  0.0666  0.0315  0.1096  0.0054  0.0240  0.0267  0.0163  0.0197  0.0045  0.0043  0.0007  0.0081  0.0028  0.0011  0.0012  0.0037  0.0013  0.0001
    22    72  0.0579  0.0496  0.1069  0.0750  0.0210  0.0733  0.0335  0.0048  0.0302  0.0040  0.0293  0.0052  0.0212  0.0024  0.0066  0.0016  0.0002  0.0007  0.0005  0.0024  0.0001
    22    73  0.1194  0.0559  0.0395  0.0364  0.0142  0.1706  0.0317  0.0071  0.0369  0.0096  0.0242  0.0046  0.0217  0.0030  0.0054  0.0015  0.0001  0.0006  0.0008  0.0017  0.0002
    22    74  0.0574  0.0384  0.0138  0.0835  0.0031  0.0542  0.0124  0.0173  0.1028  0.0178  0.0382  0.0023  0.0201  0.0007  0.0041  0.0024  0.0002  0.0014  0.0003  0.0028  0.0000
    22    75  0.1173  0.0863  0.0346  0.1137  0.0063  0.1340  0.0129  0.0070  0.0347  0.0013  0.0405  0.0013  0.0063  0.0003  0.0037  0.0008  0.0001  0.0014  0.0001  0.0007  0.0001
    22    76  0.0479  0.0760  0.0211  0.0802  0.0211  0.0924  0.0105  0.0063  0.0160  0.0075  0.0340  0.0025  0.0062  0.0014  0.0024  0.0015  0.0001  0.0008  0.0001  0.0006  0.0001
    22    77  0.1052  0.0151  0.0275  0.0940  0.0018  0.0199  0.0071  0.0139  0.0125  0.0043  0.0303  0.0009  0.0036  0.0004  0.0007  0.0005  0.0001  0.0014  0.0004  0.0012  0.0001
    22    78  0.0789  0.0505  0.0114  0.0832  0.0556  0.0930  0.0084  0.0124  0.0079  0.0012  0.0146  0.0008  0.0032  0.0001  0.0010  0.0009  0.0000  0.0004  0.0002  0.0006  0.0000
    22    79  0.1535  0.0236  0.0442  0.0975  0.0165  0.0109  0.0168  0.0054  0.0103  0.0023  0.0048  0.0005  0.0066  0.0028  0.0005  0.0013  0.0001  0.0002  0.0011  0.0004  0.0000
    22    80  0.0851  0.0356  0.0536  0.0925  0.0226  0.0278  0.0014  0.0018  0.0107  0.0049  0.0074  0.0018  0.0085  0.0009  0.0008  0.0011  0.0004  0.0008  0.0001  0.0009  0.0000
    22    81  0.0199  0.0432  0.0339  0.0836  0.0143  0.0564  0.0042  0.0016  0.0062  0.0049  0.0072  0.0007  0.0042  0.0009  0.0014  0.0009  0.0000  0.0003  0.0002  0.0006  0.0000
    22    82  0.0725  0.0499  0.0393  0.0943  0.0297  0.0759  0.0007  0.0048  0.0138  0.0017  0.0086  0.0007  0.0023  0.0001  0.0022  0.0010  0.0000  0.0006  0.0001  0.0003  0.0001
    22    83  0.0712  0.0464  0.0485  0.0337  0.0107  0.0912  0.0111  0.0016  0.0124  0.0007  0.0033  0.0017  0.0021  0.0002  0.0014  0.0007  0.0009  0.0002  0.0003  0.0007  0.0000
    22    84  0.0844  0.0096  0.0171  0.0360  0.0361  0.0213  0.0052  0.0009  0.0069  0.0131  0.0085  0.0003  0.0017  0.0020  0.0020  0.0002  0.0002  0.0002  0.0004  0.0003  0.0001
    22    85  0.0262  0.0315  0.0192  0.0603  0.0170  0.0339  0.0027  0.0008  0.0025  0.0050  0.0037  0.0009  0.0021  0.0006  0.0009  0.0004  0.0001  0.0003  0.0001  0.0006  0.0000
    22    86  0.0279  0.0049  0.0359  0.0489  0.0533  0.0377  0.0062  0.0100  0.0081  0.0114  0.0033  0.0019  0.0012  0.0000  0.0003  0.0004  0.0001  0.0004  0.0001  0.0003  0.0000
[truncated: 1,428,453 more chars]
