# Supplementary material for: Blib is a multi-module simulation platform for genetics studies and intelligent breeding
Source: Commun Biol. 2022 Nov 3;5:1167. doi: 10.1038/s42003-022-04151-9 (PMC9630530; doi:10.1038/s42003-022-04151-9)
Supplement: Supplementary file 4 — Supplementary Software 1 [file 42003_2022_4151_MOESM4_ESM.zip › Supplementary software/Drift with output files/Case study I/Drift-size50.sum]

   Run Cycle Locus  nAllel AllLeft  HFtoLF Divided by 2N will have the allelic frequencies
     1     0     1       2       2    1000    1000
     1     0     2       5       5     400     400     400     400     400
     1     0     3      10      10     200     200     200     200     200     200     200     200     200     200
     1     0     4      20      20     100     100     100     100     100     100     100     100     100     100     100     100     100     100     100     100     100     100     100     100
     1     0     5      25      25      80      80      80      80      80      80      80      80      80      80      80      80      80      80      80      80      80      80      80      80      80      80      80      80      80
     1     0     6      50      50      40      40      40      40      40      40      40      40      40      40      40      40      40      40      40      40      40      40      40      40      40      40      40      40      40      40      40      40      40      40      40      40      40      40      40      40      40      40      40      40      40      40      40      40      40      40      40      40      40      40
     1     0     7     100     100      20      20      20      20      20      20      20      20      20      20      20      20      20      20      20      20      20      20      20      20      20      20      20      20      20      20      20      20      20      20      20      20      20      20      20      20      20      20      20      20      20      20      20      20      20      20      20      20      20      20      20      20      20      20      20      20      20      20      20      20      20      20      20      20      20      20      20      20      20      20      20      20      20      20      20      20      20      20      20      20      20      20      20      20      20      20      20      20      20      20      20      20      20      20      20      20      20      20      20      20
     1     1     1       2       2      56      44
     1     1     2       5       5      23      20      19      19      19
     1     1     3      10      10      14      14      13      10      10       9       9       7       7       7
     1     1     4      20      20       9       9       8       8       7       6       5       5       5       5       4       4       4       4       4       4       4       2       2       1
     1     1     5      25      24       7       7       6       5       5       5       5       4       4       4       4       4       4       4       4       4       3       3       3       3       3       3       3       3       0
     1     1     6      50      42       7       6       6       5       4       3       3       3       3       3       3       3       3       3       3       3       3       3       3       2       2       2       2       2       2       2       1       1       1       1       1       1       1       1       1       1       1       1       1       1       1       1       0       0       0       0       0       0       0       0
     1     1     7     100      64       4       4       3       3       3       3       3       2       2       2       2       2       2       2       2       2       2       2       2       2       2       2       2       2       2       2       2       1       1       1       1       1       1       1       1       1       1       1       1       1       1       1       1       1       1       1       1       1       1       1       1       1       1       1       1       1       1       1       1       1       1       1       1       1       0       0       0       0       0       0       0       0       0       0       0       0       0       0       0       0       0       0       0       0       0       0       0       0       0       0       0       0       0       0       0       0       0       0       0       0
     1     2     1       2       2      55      45
     1     2     2       5       5      30      21      18      17      14
     1     2     3      10      10      18      15      13      12      10       9       9       6       5       3
     1     2     4      20      20      10       9       9       9       8       7       7       6       6       5       4       4       3       2       2       2       2       2       2       1
     1     2     5      25      24       9       8       7       6       6       6       6       5       4       4       4       4       4       4       3       3       3       3       2       2       2       2       2       1       0
     1     2     6      50      34       7       7       7       6       6       5       4       4       4       3       3       3       3       3       3       3       3       2       2       2       2       2       2       2       2       2       1       1       1       1       1       1       1       1       0       0       0       0       0       0       0       0       0       0       0       0       0       0       0       0
     1     2     7     100      52       5       4       4       3       3       3       3       3       3       3       3       3       3       2       2       2       2       2       2       2       2       2       2       2       2       2       2       2       2       2       2       1       1       1       1       1       1       1       1       1       1       1       1       1       1       1       1       1       1       1       1       1       0       0       0       0       0       0       0       0       0       0       0       0       0       0       0       0       0       0       0       0       0       0       0       0       0       0       0       0       0       0       0       0       0       0       0       0       0       0       0       0       0       0       0       0       0       0       0       0
     1     3     1       2       2      51      49
     1     3     2       5       5      29      26      20      14      11
     1     3     3      10      10      22      15      12      12      10      10       7       6       4       2
     1     3     4      20      18      15      11       8       8       7       7       7       6       6       5       4       4       4       3       2       1       1       1       0       0
     1     3     5      25      22      10       9       9       8       7       7       7       5       5       4       4       4       3       3       3       3       2       2       2       1       1       1       0       0       0
     1     3     6      50      30      13       9       9       6       5       4       4       4       3       3       3       3       3       3       3       3       3       2       2       2       2       2       2       1       1       1       1       1       1       1       0       0       0       0       0       0       0       0       0       0       0       0       0       0       0       0       0       0       0       0
     1     3     7     100      41       7       6       6       5       5       4       4       4       3       3       3       3       3       3       3       2       2       2       2       2       2       2       2       2       2       2       2       1       1       1       1       1       1       1       1       1       1       1       1       1       1       0       0       0       0       0       0       0       0       0       0       0       0       0       0       0       0       0       0       0       0       0       0       0       0       0       0       0       0       0       0       0       0       0       0       0       0       0       0       0       0       0       0       0       0       0       0       0       0       0       0       0       0       0       0       0       0       0       0       0
     1     4     1       2       2      51      49
     1     4     2       5       5      30      23      22      17       8
     1     4     3      10      10      21      16      14      11       9       8       7       7       5       2
     1     4     4      20      17      12      10      10       8       8       7       7       7       6       5       5       4       4       3       2       1       1       0       0       0
     1     4     5      25      21      15      10       9       8       7       6       6       6       6       5       4       4       3       2       2       2       1       1       1       1       1       0       0       0       0
     1     4     6      50      27      11      11       7       7       7       7       7       6       5       4       3       3       3       2       2       2       2       2       1       1       1       1       1       1       1       1       1       0       0       0       0       0       0       0       0       0       0       0       0       0       0       0       0       0       0       0       0       0       0       0
     1     4     7     100      37       7       6       6       6       5       5       4       4       4       4       4       3       3       3       3       3       2       2       2       2       2       2       2       2       2       1       1       1       1       1       1       1       1       1       1       1       1       0       0       0       0       0       0       0       0       0       0       0       0       0       0       0       0       0       0       0       0       0       0       0       0       0       0       0       0       0       0       0       0       0       0       0       0       0       0       0       0       0       0       0       0       0       0       0       0       0       0       0       0       0       0       0       0       0       0       0       0       0       0       0
     1     5     1       2       2      52      48
     1     5     2       5       5      32      27      19      15       7
     1     5     3      10      10      29      16      14      12      10       6       6       5       1       1
     1     5     4      20      15      14      12      12      10       9       8       8       5       4       4       4       3       3       3       1       0       0       0       0       0
     1     5     5      25      19      14      13      11       9       9       8       6       5       5       4       3       3       2       2       2       1       1       1       1       0       0       0       0       0       0
     1     5     6      50      23      10       9       9       8       8       7       6       6       6       5       4       3       3       2       2       2       2       2       2       1       1       1       1       0       0       0       0       0       0       0       0       0       0       0       0       0       0       0       0       0       0       0       0       0       0       0       0       0       0       0
     1     5     7     100      31       8       7       7       7       6       5       4       4       4       4       4       3       3       3       3       3       3       3       2       2       2       2       2       2       1       1       1       1       1       1       1       0       0       0       0       0       0       0       0       0       0       0       0       0       0       0       0       0       0       0       0       0       0       0       0       0       0       0       0       0       0       0       0       0       0       0       0       0       0       0       0       0       0       0       0       0       0       0       0       0       0       0       0       0       0       0       0       0       0       0       0       0       0       0       0       0       0       0       0       0
     1     6     1       2       2      58      42
     1     6     2       5       5      38      25      19      12       6
     1     6     3      10      10      28      20      15      11       8       7       5       4       1       1
     1     6     4      20      15      18      14      13      11       8       6       6       5       5       3       3       3       2       2       1       0       0       0       0       0
     1     6     5      25      17      17      13      11       9       9       8       7       5       5       3       3       3       2       2       1       1       1       0       0       0       0       0       0       0       0
     1     6     6      50      22      12      10       9       9       7       7       6       6       5       4       4       4       3       3       2       2       2       1       1       1       1       1       0       0       0       0       0       0       0       0       0       0       0       0       0       0       0       0       0       0       0       0       0       0       0       0       0       0       0       0
     1     6     7     100      25      12       9       9       8       7       7       5       5       4       4       4       3       3       2       2       2       2       2       2       2       2       1       1       1       1       0       0       0       0       0       0       0       0       0       0       0       0       0       0       0       0       0       0       0       0       0       0       0       0       0       0       0       0       0       0       0       0       0       0       0       0       0       0       0       0       0       0       0       0       0       0       0       0       0       0       0       0       0       0       0       0       0       0       0       0       0       0       0       0       0       0       0       0       0       0       0       0       0       0       0
     1     7     1       2       2      61      39
     1     7     2       5       5      50      20      19       6       5
     1     7     3      10      10      23      21      19       8       8       7       7       3       2       2
     1     7     4      20      13      18      14      11      10      10       8       7       6       5       4       4       2       1       0       0       0       0       0       0       0
     1     7     5      25      16      17      17      15      10       8       8       6       4       3       3       3       2       1       1       1       1       0       0       0       0       0       0       0       0       0
     1     7     6      50      20      15      10       9       9       8       8       8       5       5       4       4       3       3       2       2       1       1       1       1       1       0       0       0       0       0       0       0       0       0       0       0       0       0       0       0       0       0       0       0       0       0       0       0       0       0       0       0       0       0       0
     1     7     7     100      24      14      10       9       8       7       6       4       4       4       4       4       3       3       3       3       3       2       2       2       1       1       1       1       1       0       0       0       0       0       0       0       0       0       0       0       0       0       0       0       0       0       0       0       0       0       0       0       0       0       0       0       0       0       0       0       0       0       0       0       0       0       0       0       0       0       0       0       0       0       0       0       0       0       0       0       0       0       0       0       0       0       0       0       0       0       0       0       0       0       0       0       0       0       0       0       0       0       0       0       0
     1     8     1       2       2      68      32
     1     8     2       5       5      55      19      14       9       3
     1     8     3      10      10      28      19      12      11       9       8       8       2       2       1
     1     8     4      20      12      22      14      11       9       8       8       8       7       5       4       2       2       0       0       0       0       0       0       0       0
     1     8     5      25      14      27      17      13       9       9       6       5       4       2       2       2       2       1       1       0       0       0       0       0       0       0       0       0       0       0
     1     8     6      50      19      12      11      11       9       8       8       6       6       5       4       4       4       3       3       2       1       1       1       1       0       0       0       0       0       0       0       0       0       0       0       0       0       0       0       0       0       0       0       0       0       0       0       0       0       0       0       0       0       0       0
     1     8     7     100      21      14      14      10      10       8       7       7       4       4       4       2       2       2       2       2       2       2       1       1       1       1       0       0       0       0       0       0       0       0       0       0       0       0       0       0       0       0       0       0       0       0       0       0       0       0       0       0       0       0       0       0       0       0       0       0       0       0       0       0       0       0       0       0       0       0       0       0       0       0       0       0       0       0       0       0       0       0       0       0       0       0       0       0       0       0       0       0       0       0       0       0       0       0       0       0       0       0       0       0       0
     1     9     1       2       2      65      35
     1     9     2       5       5      60      20      13       6       1
     1     9     3      10       8      31      17      17      13       9       6       4       3       0       0
     1     9     4      20      11      17      15      14      12      11       7       7       6       5       5       1       0       0       0       0       0       0       0       0       0
     1     9     5      25      13      29      20      10       9       6       5       5       5       4       3       2       1       1       0       0       0       0       0       0       0       0       0       0       0       0
     1     9     6      50      16      23      13      10      10       7       7       6       5       4       4       3       3       2       1       1       1       0       0       0       0       0       0       0       0       0       0       0       0       0       0       0       0       0       0       0       0       0       0       0       0       0       0       0       0       0       0       0       0       0       0
     1     9     7     100      20      17      15       9       9       8       7       7       6       5       4       3       2       1       1       1       1       1       1       1       1       0       0       0       0       0       0       0       0       0       0       0       0       0       0       0       0       0       0       0       0       0       0       0       0       0       0       0       0       0       0       0       0       0       0       0       0       0       0       0       0       0       0       0       0       0       0       0       0       0       0       0       0       0       0       0       0       0       0       0       0       0       0       0       0       0       0       0       0       0       0       0       0       0       0       0       0       0       0       0       0
     1    10     1       2       2      73      27
     1    10     2       5       5      66      17      10       5       2
     1    10     3      10       8      32      23      15      14       7       5       3       1       0       0
     1    10     4      20      11      17      14      13      13      12       8       7       6       6       2       2       0       0       0       0       0       0       0       0       0
     1    10     5      25      11      32      22       8       8       7       7       6       4       4       1       1       0       0       0       0       0       0       0       0       0       0       0       0       0       0
     1    10     6      50      14      22      12      10       9       9       8       8       8       5       3       2       2       1       1       0       0       0       0       0       0       0       0       0       0       0       0       0       0       0       0       0       0       0       0       0       0       0       0       0       0       0       0       0       0       0       0       0       0       0       0
     1    10     7     100      17      18      16      16       9       7       6       4       4       4       3       3       3       2       2       1       1       1       0       0       0       0       0       0       0       0       0       0       0       0       0       0       0       0       0       0       0       0       0       0       0       0       0       0       0       0       0       0       0       0       0       0       0       0       0       0       0       0       0       0       0       0       0       0       0       0       0       0       0       0       0       0       0       0       0       0       0       0       0       0       0       0       0       0       0       0       0       0       0       0       0       0       0       0       0       0       0       0       0       0       0
     1    11     1       2       2      67      33
     1    11     2       5       5      67      18      10       4       1
     1    11     3      10       8      41      19      12      11       8       4       3       2       0       0
     1    11     4      20      11      23      15      13      11       9       8       8       5       3       3       2       0       0       0       0       0       0       0       0       0
     1    11     5      25      11      27      21       9       8       7       6       5       5       5       4       3       0       0       0       0       0       0       0       0       0       0       0       0       0       0
     1    11     6      50      12      19      14      13      11      10       7       6       5       5       4       3       3       0       0       0       0       0       0       0       0       0       0       0       0       0       0       0       0       0       0       0       0       0       0       0       0       0       0       0       0       0       0       0       0       0       0       0       0       0       0
     1    11     7     100      17      23      20      13       6       5       4       4       4       3       3       3       3       2       2       2       2       1       0       0       0       0       0       0       0       0       0       0       0       0       0       0       0       0       0       0       0       0       0       0       0       0       0       0       0       0       0       0       0       0       0       0       0       0       0       0       0       0       0       0       0       0       0       0       0       0       0       0       0       0       0       0       0       0       0       0       0       0       0       0       0       0       0       0       0       0       0       0       0       0       0       0       0       0       0       0       0       0       0       0       0
     1    12     1       2       2      66      34
     1    12     2       5       4      63      20      10       7       0
     1    12     3      10       8      47      12      10      10       9       7       4       1       0       0
     1    12     4      20      11      19      18      12      12      12       8       7       5       3       2       2       0       0       0       0       0       0       0       0       0
     1    12     5      25      11      24      21      14      12       7       6       4       4       3       3       2       0       0       0       0       0       0       0       0       0       0       0       0       0       0
     1    12     6      50      12      21      12      11       8       8       8       8       7       7       4       3       3       0       0       0       0       0       0       0       0       0       0       0       0       0       0       0       0       0       0       0       0       0       0       0       0       0       0       0       0       0       0       0       0       0       0       0       0       0       0
     1    12     7     100      17      24      17      13       9       5       4       4       4       3       3       3       3       3       2       1       1       1       0       0       0       0       0       0       0       0       0       0       0       0       0       0       0       0       0       0       0       0       0       0       0       0       0       0       0       0       0       0       0       0       0       0       0       0       0       0       0       0       0       0       0       0       0       0       0       0       0       0       0       0       0       0       0       0       0       0       0       0       0       0       0       0       0       0       0       0       0       0       0       0       0       0       0       0       0       0       0       0       0       0       0
     1    13     1       2       2      65      35
     1    13     2       5       4      63      22       8       7       0
     1    13     3      10       8      50      14      10      10       7       4       4       1       0       0
     1    13     4      20      11      24      16      13      13       8       6       4       4       4       4       4       0       0       0       0       0       0       0       0       0
     1    13     5      25      11      29      19      15      14       8       4       4       2       2       2       1       0       0       0       0       0       0       0       0       0       0       0       0       0       0
     1    13     6      50      12      25      11      11      10       9       7       6       6       6       4       3       2       0       0       0       0       0       0       0       0       0       0       0       0       0       0       0       0       0       0       0       0       0       0       0       0       0       0       0       0       0       0       0       0       0       0       0       0       0       0
     1    13     7     100      16      22      17      13      11       6       5       4       4       4       3       3       2       2       2       1       1       0       0       0       0       0       0       0       0       0       0       0       0       0       0       0       0       0       0       0       0       0       0       0       0       0       0       0       0       0       0       0       0       0       0       0       0       0       0       0       0       0       0       0       0       0       0       0       0       0       0       0       0       0       0       0       0       0       0       0       0       0       0       0       0       0       0       0       0       0       0       0       0       0       0       0       0       0       0       0       0       0       0       0       0
     1    14     1       2       2      57      43
     1    14     2       5       4      53      26      12       9       0
     1    14     3      10       8      61       9       9       7       6       5       2       1       0       0
     1    14     4      20      10      26      22      14      14       7       6       5       3       2       1       0       0       0       0       0       0       0       0       0       0
     1    14     5      25      10      23      21      16      14      12       5       4       2       2       1       0       0       0       0       0       0       0       0       0       0       0       0       0       0       0
     1    14     6      50      12      27      11      10      10       8       8       7       5       5       4       3       2       0       0       0       0       0       0       0       0       0       0       0       0       0       0       0       0       0       0       0       0       0       0       0       0       0       0       0       0       0       0       0       0       0       0       0       0       0       0
     1    14     7     100      14      26      16      10       9       8       7       6       5       3       3       3       2       1       1       0       0       0       0       0       0       0       0       0       0       0       0       0       0       0       0       0       0       0       0       0       0       0       0       0       0       0       0       0       0       0       0       0       0       0       0       0       0       0       0       0       0       0       0       0       0       0       0       0       0       0       0       0       0       0       0       0       0       0       0       0       0       0       0       0       0       0       0       0       0       0       0       0       0       0       0       0       0       0       0       0       0       0       0       0       0
     1    15     1       2       2      61      39
     1    15     2       5       4      64      22       8       6       0
     1    15     3      10       8      65      14       6       6       5       2       1       1       0       0
     1    15     4      20      10      27      26      13       8       8       7       5       2       2       2       0       0       0       0       0       0       0       0       0       0
     1    15     5      25      10      23      20      19      15       9       7       4       1       1       1       0       0       0       0       0       0       0       0       0       0       0       0       0       0       0
     1    15     6      50      12      22      14      12       9       8       8       6       6       6       5       2       2       0       0       0       0       0       0       0       0       0       0       0       0       0       0       0       0       0       0       0       0       0       0       0       0       0       0       0       0       0       0       0       0       0       0       0       0       0       0
     1    15     7     100      12      30      17      13      11       8       5       4       4       3       2       2       1       0       0       0       0       0       0       0       0       0       0       0       0       0       0       0       0       0       0       0       0       0       0       0       0       0       0       0       0       0       0       0       0       0       0       0       0       0       0       0       0       0       0       0       0       0       0       0       0       0       0       0       0       0       0       0       0       0       0       0       0       0       0       0       0       0       0       0       0       0       0       0       0       0       0       0       0       0       0       0       0       0       0       0       0       0       0       0       0
     1    16     1       2       2      66      34
     1    16     2       5       4      65      24       6       5       0
     1    16     3      10       6      61      15       9       7       6       2       0       0       0       0
     1    16     4      20       9      32      22      13      11       8       5       4       3       2       0       0       0       0       0       0       0       0       0       0       0
     1    16     5      25      10      24      21      19      16       9       3       3       2       2       1       0       0       0       0       0       0       0       0       0       0       0       0       0       0       0
     1    16     6      50      12      21      18      11       8       8       7       7       6       5       4       3       2       0       0       0       0       0       0       0       0       0       0       0       0       0       0       0       0       0       0       0       0       0       0       0       0       0       0       0       0       0       0       0       0       0       0       0       0       0       0
     1    16     7     100      11      37      13      10       9       8       7       4       4       3       3       2       0       0       0       0       0       0       0       0       0       0       0       0       0       0       0       0       0       0       0       0       0       0       0       0       0       0       0       0       0       0       0       0       0       0       0       0       0       0       0       0       0       0       0       0       0       0       0       0       0       0       0       0       0       0       0       0       0       0       0       0       0       0       0       0       0       0       0       0       0       0       0       0       0       0       0       0       0       0       0       0       0       0       0       0       0       0       0       0       0
     1    17     1       2       2      67      33
     1    17     2       5       4      65      26       5       4       0
     1    17     3      10       5      58      23       8       7       4       0       0       0       0       0
     1    17     4      20       9      34      18      11      10       9       7       6       4       1       0       0       0       0       0       0       0       0       0       0       0
     1    17     5      25       9      20      20      18      15      13       5       4       3       2       0       0       0       0       0       0       0       0       0       0       0       0       0       0       0       0
     1    17     6      50      12      22      19      12      10      10       9       5       4       3       2       2       2       0       0       0       0       0       0       0       0       0       0       0       0       0       0       0       0       0       0       0       0       0       0       0       0       0       0       0       0       0       0       0       0       0       0       0       0       0       0
     1    17     7     100      11      34      11      10       9       9       8       6       4       4       4       1       0       0       0       0       0       0       0       0       0       0       0       0       0       0       0       0       0       0       0       0       0       0       0       0       0       0       0       0       0       0       0       0       0       0       0       0       0       0       0       0       0       0       0       0       0       0       0       0       0       0       0       0       0       0       0       0       0       0       0       0       0       0       0       0       0       0       0       0       0       0       0       0       0       0       0       0       0       0       0       0       0       0       0       0       0       0       0       0       0
     1    18     1       2       2      68      32
     1    18     2       5       4      63      25       7       5       0
     1    18     3      10       5      67      23       5       4       1       0       0       0       0       0
     1    18     4      20       9      39      15      13       9       9       6       5       3       1       0       0       0       0       0       0       0       0       0       0       0
     1    18     5      25       9      26      23      15      14      12       4       4       1       1       0       0       0       0       0       0       0       0       0       0       0       0       0       0       0       0
     1    18     6      50      11      26      17      17      10       7       7       4       4       3       3       2       0       0       0       0       0       0       0       0       0       0       0       0       0       0       0       0       0       0       0       0       0       0       0       0       0       0       0       0       0       0       0       0       0       0       0       0       0       0       0
     1    18     7     100      11      32      11      10       9       8       6       6       6       5       5       2       0       0       0       0       0       0       0       0       0       0       0       0       0       0       0       0       0       0       0       0       0       0       0       0       0       0       0       0       0       0       0       0       0       0       0       0       0       0       0       0       0       0       0       0       0       0       0       0       0       0       0       0       0       0       0       0       0       0       0       0       0       0       0       0       0       0       0       0       0       0       0       0       0       0       0       0       0       0       0       0       0       0       0       0       0       0       0       0       0
     1    19     1       2       2      67      33
     1    19     2       5       4      63      29       7       1       0
     1    19     3      10       4      67      22       7       4       0       0       0       0       0       0
     1    19     4      20       9      38      16      15      14       7       4       4       1       1       0       0       0       0       0       0       0       0       0       0       0
     1    19     5      25       8      29      21      17      15      11       3       3       1       0       0       0       0       0       0       0       0       0       0       0       0       0       0       0       0       0
     1    19     6      50       9      29      18      13      13      12       6       5       3       1       0       0       0       0       0       0       0       0       0       0       0       0       0       0       0       0       0       0       0       0       0       0       0       0       0       0       0       0       0       0       0       0       0       0       0       0       0       0       0       0       0
     1    19     7     100      11      27      14      13       8       7       7       6       6       6       3       3       0       0       0       0       0       0       0       0       0       0       0       0       0       0       0       0       0       0       0       0       0       0       0       0       0       0       0       0       0       0       0       0       0       0       0       0       0       0       0       0       0       0       0       0       0       0       0       0       0       0       0       0       0       0       0       0       0       0       0       0       0       0       0       0       0       0       0       0       0       0       0       0       0       0       0       0       0       0       0       0       0       0       0       0       0       0       0       0       0
     1    20     1       2       2      66      34
     1    20     2       5       4      68      25       5       2       0
     1    20     3      10       4      66      19      11       4       0       0       0       0       0       0
     1    20     4      20       8      36      21      15      13       5       5       4       1       0       0       0       0       0       0       0       0       0       0       0       0
     1    20     5      25       8      32      20      15      14      11       3       3       2       0       0       0       0       0       0       0       0       0       0       0       0       0       0       0       0       0
     1    20     6      50       8      28      21      17      12       8       6       4       4       0       0       0       0       0       0       0       0       0       0       0       0       0       0       0       0       0       0       0       0       0       0       0       0       0       0       0       0       0       0       0       0       0       0       0       0       0       0       0       0       0       0
     1    20     7     100      11      27      14      13       9       7       7       6       5       5       5       2       0       0       0       0       0       0       0       0       0       0       0       0       0       0       0       0       0       0       0       0       0       0       0       0       0       0       0       0       0       0       0       0       0       0       0       0       0       0       0       0       0       0       0       0       0       0       0       0       0       0       0       0       0       0       0       0       0       0       0       0       0       0       0       0       0       0       0       0       0       0       0       0       0       0       0       0       0       0       0       0       0       0       0       0       0       0       0       0       0
     1    21     1       2       2      74      26
     1    21     2       5       3      78      18       4       0       0
     1    21     3      10       4      60      24      13       3       0       0       0       0       0       0
     1    21     4      20       8      42      20      13       7       6       5       4       3       0       0       0       0       0       0       0       0       0       0       0       0
     1    21     5      25       8      32      20      19      11       9       6       2       1       0       0       0       0       0       0       0       0       0       0       0       0       0       0       0       0       0
     1    21     6      50       8      30      19      15      14      10       6       3       3       0       0       0       0       0       0       0       0       0       0       0       0       0       0       0       0       0       0       0       0       0       0       0       0       0       0       0       0       0       0       0       0       0       0       0       0       0       0       0       0       0       0
     1    21     7     100      10      23      19      15      12       7       6       6       5       4       3       0       0       0       0       0       0       0       0       0       0       0       0       0       0       0       0       0       0       0       0       0       0       0       0       0       0       0       0       0       0       0       0       0       0       0       0       0       0       0       0       0       0       0       0       0       0       0       0       0       0       0       0       0       0       0       0       0       0       0       0       0       0       0       0       0       0       0       0       0       0       0       0       0       0       0       0       0       0       0       0       0       0       0       0       0       0       0       0       0       0
     1    22     1       2       2      80      20
     1    22     2       5       3      83      15       2       0       0
     1    22     3      10       4      55      24      17       4       0       0       0       0       0       0
     1    22     4      20       7      41      33      12       4       4       3       3       0       0       0       0       0       0       0       0       0       0       0       0       0
     1    22     5      25       8      27      23      20      13       9       3       3       2       0       0       0       0       0       0       0       0       0       0       0       0       0       0       0       0       0
     1    22     6      50       8      36      16      15      14       7       7       3       2       0       0       0       0       0       0       0       0       0       0       0       0       0       0       0       0       0       0       0       0       0       0       0       0       0       0       0       0       0       0       0       0       0       0       0       0       0       0       0       0       0       0
     1    22     7     100      10      29      21      13      11       7       6       5       4       3       1       0       0       0       0       0       0       0       0       0       0       0       0       0       0       0       0       0       0       0       0       0       0       0       0       0       0       0       0       0       0       0       0       0       0       0       0       0       0       0       0       0       0       0       0       0       0       0       0       0       0       0       0       0       0       0       0       0       0       0       0       0       0       0       0       0       0       0       0       0       0       0       0       0       0       0       0       0       0       0       0       0       0       0       0       0       0       0       0       0       0
     1    23     1       2       2      74      26
     1    23     2       5       3      83      14       3       0       0
     1    23     3      10       4      52      30      14       4       0       0       0       0       0       0
     1    23     4      20       7      44      35       8       6       3       2       2       0       0       0       0       0       0       0       0       0       0       0       0       0
     1    23     5      25       7      32      20      17      14       9       5       3       0       0       0       0       0       0       0       0       0       0       0       0       0       0       0       0       0       0
     1    23     6      50       7      32      20      16      14       8       5       5       0       0       0       0       0       0       0       0       0       0       0       0       0       0       0       0       0       0       0       0       0       0       0       0       0       0       0       0       0       0       0       0       0       0       0       0       0       0       0       0       0       0       0
     1    23     7     100       9      33      20      13       9       7       6       5       4       3       0       0       0       0       0       0       0       0       0       0       0       0       0       0       0       0       0       0       0       0       0       0       0       0       0       0       0       0       0       0       0       0       0       0       0       0       0       0       0       0       0       0       0       0       0       0       0       0       0       0       0       0       0       0       0       0       0       0       0       0       0       0       0       0       0       0       0       0       0       0       0       0       0       0       0       0       0       0       0       0       0       0       0       0       0       0       0       0       0       0       0
     1    24     1       2       2      80      20
     1    24     2       5       2      82      18       0       0       0
     1    24     3      10       4      58      27       8       7       0       0       0       0       0       0
     1    24     4      20       6      47      30      10       6       6       1       0       0       0       0       0       0       0       0       0       0       0       0       0       0
     1    24     5      25       7      25      21      17      13      12       6       6       0       0       0       0       0       0       0       0       0       0       0       0       0       0       0       0       0       0
     1    24     6      50       7      29      25      16      13       9       6       2       0       0       0       0       0       0       0       0       0       0       0       0       0       0       0       0       0       0       0       0       0       0       0       0       0       0       0       0       0       0       0       0       0       0       0       0       0       0       0       0       0       0       0
     1    24     7     100       9      30      16      15      11      10       7       6       3       2       0       0       0       0       0       0       0       0       0       0       0       0       0       0       0       0       0       0       0       0       0       0       0       0       0       0       0       0       0       0       0       0       0       0       0       0       0       0       0       0       0       0       0       0       0       0       0       0       0       0       0       0       0       0       0       0       0       0       0       0       0       0       0       0       0       0       0       0       0       0       0       0       0       0       0       0       0       0       0       0       0       0       0       0       0       0       0       0       0       0       0
     1    25     1       2       2      85      15
     1    25     2       5       2      83      17       0       0       0
     1    25     3      10       4      63      24       7       6       0       0       0       0       0       0
     1    25     4      20       5      49      27      13       7       4       0       0       0       0       0       0       0       0       0       0       0       0       0       0       0
     1    25     5      25       7      24      23      19      15       8       7       4       0       0       0       0       0       0       0       0       0       0       0       0       0       0       0       0       0       0
     1    25     6      50       7      30      24      22      12       7       4       1       0       0       0       0       0       0       0       0       0       0       0       0       0       0       0       0       0       0       0       0       0       0       0       0       0       0       0       0       0       0       0       0       0       0       0       0       0       0       0       0       0       0       0
     1    25     7     100       9      28      18      12      12      11       8       7       3       1       0       0       0       0       0       0       0       0       0       0       0       0       0       0       0       0       0       0       0       0       0       0       0       0       0       0       0       0       0       0       0       0       0       0       0       0       0       0       0       0       0       0       0       0       0       0       0       0       0       0       0       0       0       0       0       0       0       0       0       0       0       0       0       0       0       0       0       0       0       0       0       0       0       0       0       0       0       0       0       0       0       0       0       0       0       0       0       0       0       0       0
     1    26     1       2       2      78      22
     1    26     2       5       2      82      18       0       0       0
     1    26     3      10       4      62      28       6       4       0       0       0       0       0       0
     1    26     4      20       5      49      23      17       8       3       0       0       0       0       0       0       0       0       0       0       0       0       0       0       0
     1    26     5      25       7      30      23      17      16       6       5       3       0       0       0       0       0       0       0       0       0       0       0       0       0       0       0       0       0       0
     1    26     6      50       7      31      23      23      10       6       5       2       0       0       0       0       0       0       0       0       0       0       0       0       0       0       0       0       0       0       0       0       0       0       0       0       0       0       0       0       0       0       0       0       0       0       0       0       0       0       0       0       0       0       0
     1    26     7     100       8      26      19      12      12      11      10       9       1       0       0       0       0       0       0       0       0       0       0       0       0       0       0       0       0       0       0       0       0       0       0       0       0       0       0       0       0       0       0       0       0       0       0       0       0       0       0       0       0       0       0       0       0       0       0       0       0       0       0       0       0       0       0       0       0       0       0       0       0       0       0       0       0       0       0       0       0       0       0       0       0       0       0       0       0       0       0       0       0       0       0       0       0       0       0       0       0       0       0       0       0
     1    27     1       2       2      78      22
     1    27     2       5       2      80      20       0       0       0
     1    27     3      10       4      61      30       5       4       0       0       0       0       0       0
     1    27     4      20       5      44      28      18       7       3       0       0       0       0       0       0       0       0       0       0       0       0       0       0       0
     1    27     5      25       7      27      26      19      13       8       5       2       0       0       0       0       0       0       0       0       0       0       0       0       0       0       0       0       0       0
     1    27     6      50       7      29      26      24       8       7       4       2       0       0       0       0       0       0       0       0       0       0       0       0       0       0       0       0       0       0       0       0       0       0       0       0       0       0       0       0       0       0       0       0       0       0       0       0       0       0       0       0       0       0       0
     1    27     7     100       7      30      26      12      10       9       8       5       0       0       0       0       0       0       0       0       0       0       0       0       0       0       0       0       0       0       0       0       0       0       0       0       0       0       0       0       0       0       0       0       0       0       0       0       0       0       0       0       0       0       0       0       0       0       0       0       0       0       0       0       0       0       0       0       0       0       0       0       0       0       0       0       0       0       0       0       0       0       0       0       0       0       0       0       0       0       0       0       0       0       0       0       0       0       0       0       0       0       0       0       0
     1    28     1       2       2      72      28
     1    28     2       5       2      79      21       0       0       0
     1    28     3      10       4      69      26       3       2       0       0       0       0       0       0
     1    28     4      20       5      40      30      23       6       1       0       0       0       0       0       0       0       0       0       0       0       0       0       0       0
     1    28     5      25       7      29      24      22      11       9       3       2       0       0       0       0       0       0       0       0       0       0       0       0       0       0       0       0       0       0
     1    28     6      50       7      32      31      16       8       8       3       2       0       0       0       0       0       0       0       0       0       0       0       0       0       0       0       0       0       0       0       0       0       0       0       0       0       0       0       0       0       0       0       0       0       0       0       0       0       0       0       0       0       0       0
     1    28     7     100       7      33      29      10       9       8       8       3       0       0       0       0       0       0       0       0       0       0       0       0       0       0       0       0       0       0       0       0       0       0       0       0       0       0       0       0       0       0       0       0       0       0       0       0       0       0       0       0       0       0       0       0       0       0       0       0       0       0       0       0       0       0       0       0       0       0       0       0       0       0       0       0       0       0       0       0       0       0       0       0       0       0       0       0       0       0       0       0       0       0       0       0       0       0       0       0       0       0       0       0       0
     1    29     1       2       2      71      29
     1    29     2       5       2      82      18       0       0       0
     1    29     3      10       4      70      23       5       2       0       0       0       0       0       0
     1    29     4      20       4      42      30      25       3       0       0       0       0       0       0       0       0       0       0       0       0       0       0       0       0
     1    29     5      25       7      28      24      20      11       9       5       3       0       0       0       0       0       0       0       0       0       0       0       0       0       0       0       0       0       0
     1    29     6      50       7      37      25      17      15       2       2       2       0       0       0       0       0       0       0       0       0       0       0       0       0       0       0       0       0       0       0       0       0       0       0       0       0       0       0       0       0       0       0       0       0       0       0       0       0       0       0       0       0       0       0
     1    29     7     100       7      30      29      11      10       9       6       5       0       0       0       0       0       0       0       0       0       0       0       0       0       0       0       0       0       0       0       0       0       0       0       0       0       0       0       0       0       0       0       0       0       0       0       0       0       0       0       0       0       0       0       0       0       0       0       0       0       0       0       0       0       0       0       0       0       0       0       0       0       0       0       0       0       0       0       0       0       0       0       0       0       0       0       0       0       0       0       0       0       0       0       0       0       0       0       0       0       0       0       0       0
     1    30     1       2       2      76      24
     1    30     2       5       2      89      11       0       0       0
     1    30     3      10       4      66      24       7       3       0       0       0       0       0       0
     1    30     4      20       4      38      32      25       5       0       0       0       0       0       0       0       0       0       0       0       0       0       0       0       0
     1    30     5      25       7      29      29      18      11       8       3       2       0       0       0       0       0       0       0       0       0       0       0       0       0       0       0       0       0       0
     1    30     6      50       7      40      19      19      13       5       2       2       0       0       0       0       0       0       0       0       0       0       0       0       0       0       0       0       0       0       0       0       0       0       0       0       0       0       0       0       0       0       0       0       0       0       0       0       0       0       0       0       0       0       0
     1    30     7     100       7      30      27      11      11       9       8       4       0       0       0       0       0       0       0       0       0       0       0       0       0       0       0       0       0       0       0       0       0       0       0       0       0       0       0       0       0       0       0       0       0       0       0       0       0       0       0       0       0       0       0       0       0       0       0       0       0       0       0       0       0       0       0       0       0       0       0       0       0       0       0       0       0       0       0       0       0       0       0       0       0       0       0       0       0       0       0       0       0       0       0       0       0       0       0       0       0       0       0       0       0
     1    31     1       2       2      74      26
     1    31     2       5       2      91       9       0       0       0
     1    31     3      10       4      60      31       7       2       0       0       0       0       0       0
     1    31     4      20       4      39      29      25       7       0       0       0       0       0       0       0       0       0       0       0       0       0       0       0       0
     1    31     5      25       7      29      25      25      10       6       3       2       0       0       0       0       0       0       0       0       0       0       0       0       0       0       0       0       0       0
     1    31     6      50       7      46      15      14      13       5       4       3       0       0       0       0       0       0       0       0       0       0       0       0       0       0       0       0       0       0       0       0       0       0       0       0       0       0       0       0       0       0       0       0       0       0       0       0       0       0       0       0       0       0       0
     1    31     7     100       7      32      26      11      10       9       9       3       0       0       0       0       0       0       0       0       0       0       0       0       0       0       0       0       0       0       0       0       0       0       0       0       0       0       0       0       0       0       0       0       0       0       0       0       0       0       0       0       0       0       0       0       0       0       0       0       0       0       0       0       0       0       0       0       0       0       0       0       0       0       0       0       0       0       0       0       0       0       0       0       0       0       0       0       0       0       0       0       0       0       0       0       0       0       0       0       0       0       0       0       0
     1    32     1       2       2      68      32
     1    32     2       5       2      91       9       0       0       0
     1    32     3      10       4      56      36       7       1       0       0       0       0       0       0
     1    32     4      20       4      41      28      24       7       0       0       0       0       0       0       0       0       0       0       0       0       0       0       0       0
     1    32     5      25       7      31      25      25       8       7       2       2       0       0       0       0       0       0       0       0       0       0       0       0       0       0       0       0       0       0
     1    32     6      50       7      54      13      11      10       8       3       1       0       0       0       0       0       0       0       0       0       0       0       0       0       0       0       0       0       0       0       0       0       0       0       0       0       0       0       0       0       0       0       0       0       0       0       0       0       0       0       0       0       0       0
     1    32     7     100       7      32      23      13      11       9       8       4       0       0       0       0       0       0       0       0       0       0       0       0       0       0       0       0       0       0       0       0       0       0       0       0       0       0       0       0       0       0       0       0       0       0       0       0       0       0       0       0       0       0       0       0       0       0       0       0       0       0       0       0       0       0       0       0       0       0       0       0       0       0       0       0       0       0       0       0       0       0       0       0       0       0       0       0       0       0       0       0       0       0       0       0       0       0       0       0       0       0       0       0       0
     1    33     1       2       2      70      30
     1    33     2       5       2      90      10       0       0       0
     1    33     3      10       4      52      43       4       1       0       0       0       0       0       0
     1    33     4      20       4      42      25      22      11       0       0       0       0       0       0       0       0       0       0       0       0       0       0       0       0
     1    33     5      25       7      34      27      21       9       4       3       2       0       0       0       0       0       0       0       0       0       0       0       0       0       0       0       0       0       0
     1    33     6      50       7      46      13      13      12       9       5       2       0       0       0       0       0       0       0       0       0       0       0       0       0       0       0       0       0       0       0       0       0       0       0       0       0       0       0       0       0       0       0       0       0       0       0       0       0       0       0       0       0       0       0
     1    33     7     100       7      35      25      14       8       7       6       5       0       0       0       0       0       0       0       0       0       0       0       0       0       0       0       0       0       0       0       0       0       0       0       0       0       0       0       0       0       0       0       0       0       0       0       0       0       0       0       0       0       0       0       0       0       0       0       0       0       0       0       0       0       0       0       0       0       0       0       0       0       0       0       0       0       0       0       0       0       0       0       0       0       0       0       0       0       0       0       0       0       0       0       0       0       0       0       0       0       0       0       0       0
     1    34     1       2       2      70      30
     1    34     2       5       2      92       8       0       0       0
     1    34     3      10       3      60      39       1       0       0       0       0       0       0       0
     1    34     4      20       4      41      28      21      10       0       0       0       0       0       0       0       0       0       0       0       0       0       0       0       0
     1    34     5      25       6      34      33      18       8       5       2       0       0       0       0       0       0       0       0       0       0       0       0       0       0       0       0       0       0       0
     1    34     6      50       7      52      13      12       8       7       7       1       0       0       0       0       0       0       0       0       0       0       0       0       0       0       0       0       0       0       0       0       0       0       0       0       0       0       0       0       0       0       0       0       0       0       0       0       0       0       0       0       0       0       0
     1    34     7     100       7      41      26      13       9       7       2       2       0       0       0       0       0       0       0       0       0       0       0       0       0       0       0       0       0       0       0       0       0       0       0       0       0       0       0       0       0       0       0       0       0       0       0       0       0       0       0       0       0       0       0       0       0       0       0       0       0       0       0       0       0       0       0       0       0       0       0       0       0       0       0       0       0       0       0       0       0       0       0       0       0       0       0       0       0       0       0       0       0       0       0       0       0       0       0       0       0       0       0       0       0
     1    35     1       2       2      68      32
     1    35     2       5       2      93       7       0       0       0
     1    35     3      10       3      67      32       1       0       0       0       0       0       0       0
     1    35     4      20       4      41      26      19      14       0       0       0       0       0       0       0       0       0       0       0       0       0       0       0       0
     1    35     5      25       6      37      30      21       5       5       2       0       0       0       0       0       0       0       0       0       0       0       0       0       0       0       0       0       0       0
     1    35     6      50       7      49      14      11      10      10       4       2       0       0       0       0       0       0       0       0       0       0       0       0       0       0       0       0       0       0       0       0       0       0       0       0       0       0       0       0       0       0       0       0       0       0       0       0       0       0       0       0       0       0       0
     1    35     7     100       7      48      23      12       9       5       2       1       0       0       0       0       0       0       0       0       0       0       0       0       0       0       0       0       0       0       0       0       0       0       0       0       0       0       0       0       0       0       0       0       0       0       0       0       0       0       0       0       0       0       0       0       0       0       0       0       0       0       0       0       0       0       0       0       0       0       0       0       0       0       0       0       0       0       0       0       0       0       0       0       0       0       0       0       0       0       0       0       0       0       0       0       0       0       0       0       0       0       0       0       0
     1    36     1       2       2      63      37
     1    36     2       5       2      91       9       0       0       0
     1    36     3      10       3      67      32       1       0       0       0       0       0       0       0
     1    36     4      20       4      38      22      21      19       0       0       0       0       0       0       0       0       0       0       0       0       0       0       0       0
     1    36     5      25       6      38      32      20       6       2       2       0       0       0       0       0       0       0       0       0       0       0       0       0       0       0       0       0       0       0
     1    36     6      50       7      63      10      10       6       5       3       3       0       0       0       0       0       0       0       0       0       0       0       0       0       0       0       0       0       0       0       0       0       0       0       0       0       0       0       0       0       0       0       0       0       0       0       0       0       0       0       0       0       0       0
     1    36     7     100       6      45      22      11      10       9       3       0       0       0       0       0       0       0       0       0       0       0       0       0       0       0       0       0       0       0       0       0       0       0       0       0       0       0       0       0       0       0       0       0       0       0       0       0       0       0       0       0       0       0       0       0       0       0       0       0       0       0       0       0       0       0       0       0       0       0       0       0       0       0       0       0       0       0       0       0       0       0       0       0       0       0       0       0       0       0       0       0       0       0       0       0       0       0       0       0       0       0       0       0       0
     1    37     1       2       2      64      36
     1    37     2       5       2      90      10       0       0       0
     1    37     3      10       3      60      39       1       0       0       0       0       0       0       0
     1    37     4      20       4      39      25      19      17       0       0       0       0       0       0       0       0       0       0       0       0       0       0       0       0
     1    37     5      25       6      41      27      20       9       2       1       0       0       0       0       0       0       0       0       0       0       0       0       0       0       0       0       0       0       0
     1    37     6      50       6      64      12      12       6       4       2       0       0       0       0       0       0       0       0       0       0       0       0       0       0       0       0       0       0       0       0       0       0       0       0       0       0       0       0       0       0       0       0       0       0       0       0       0       0       0       0       0       0       0       0
     1    37     7     100       6      44      17      15      11       7       6       0       0       0       0       0       0       0       0       0       0       0       0       0       0       0       0       0       0       0       0       0       0       0       0       0       0       0       0       0       0       0       0       0       0       0       0       0       0       0       0       0       0       0       0       0       0       0       0       0       0       0       0       0       0       0       0       0       0       0       0       0       0       0       0       0       0       0       0       0       0       0       0       0       0       0       0       0       0       0       0       0       0       0       0       0       0       0       0       0       0       0       0       0       0
     1    38     1       2       2      67      33
     1    38     2       5       2      93       7       0       0       0
     1    38     3      10       3      59      40       1       0       0       0       0       0       0       0
     1    38     4      20       4      34      30      19      17       0       0       0       0       0       0       0       0       0       0       0       0       0       0       0       0
     1    38     5      25       6      43      21      18      14       2       2       0       0       0       0       0       0       0       0       0       0       0       0       0       0       0       0       0       0       0
     1    38     6      50       6      55      14      13       7       7       4       0       0       0       0       0       0       0       0       0       0       0       0       0       0       0       0       0       0       0       0       0       0       0       0       0       0       0       0       0       0       0       0       0       0       0       0       0       0       0       0       0       0       0       0
     1    38     7     100       6      40      20      13      12      11       4       0       0       0       0       0       0       0       0       0       0       0       0       0       0       0       0       0       0       0       0       0       0       0       0       0       0       0       0       0       0       0       0       0       0       0       0       0       0       0       0       0       0       0       0       0       0       0       0       0       0       0       0       0       0       0       0       0       0       0       0       0       0       0       0       0       0       0       0       0       0       0       0       0       0       0       0       0       0       0       0       0       0       0       0       0       0       0       0       0       0       0       0       0       0
     1    39     1       2       2      66      34
     1    39     2       5       2      94       6       0       0       0
     1    39     3      10       2      62      38       0       0       0       0       0       0       0       0
     1    39     4      20       4      34      28      22      16       0       0       0       0       0       0       0       0       0       0       0       0       0       0       0       0
     1    39     5      25       5      43      29      14      11       3       0       0       0       0       0       0       0       0       0       0       0       0       0       0       0       0       0       0       0       0
     1    39     6      50       6      58      10      10       9       8       5       0       0       0       0       0       0       0       0       0       0       0       0       0       0       0       0       0       0       0       0       0       0       0       0       0       0       0       0       0       0       0       0       0       0       0       0       0       0       0       0       0       0       0       0
     1    39     7     100       6      38      18      17      14       7       6       0       0       0       0       0       0       0       0       0       0       0       0       0       0       0       0       0       0       0       0       0       0       0       0       0       0       0       0       0       0       0       0       0       0       0       0       0       0       0       0       0       0       0       0       0       0       0       0       0       0       0       0       0       0       0       0       0       0       0       0       0       0       0       0       0       0       0       0       0       0       0       0       0       0       0       0       0       0       0       0       0       0       0       0       0       0       0       0       0       0       0       0       0       0
     1    40     1       2       2      69      31
     1    40     2       5       2      94       6       0       0       0
     1    40     3      10       2      64      36       0       0       0       0       0       0       0       0
     1    40     4      20       4      39      34      17      10       0       0       0       0       0       0       0       0       0       0       0       0       0       0       0       0
     1    40     5      25       5      42      29      15      11       3       0       0       0       0       0       0       0       0       0       0       0       0       0       0       0       0       0       0       0       0
     1    40     6      50       6      54      13      12       9       7       5       0       0       0       0       0       0       0       0       0       0       0       0       0       0       0       0       0       0       0       0       0       0       0       0       0       0       0       0       0       0       0       0       0       0       0       0       0       0       0       0       0       0       0       0
     1    40     7     100       6      36      20      16      12      11       5       0       0       0       0       0       0       0       0       0       0       0       0       0       0       0       0       0       0       0       0       0       0       0       0       0       0       0       0       0       0       0       0       0       0       0       0       0       0       0       0       0       0       0       0       0       0       0       0       0       0       0       0       0       0       0       0       0       0       0       0       0       0       0       0       0       0       0       0       0       0       0       0       0       0       0       0       0       0       0       0       0       0       0       0       0       0       0       0       0       0       0       0       0       0
     1    41     1       2       2      71      29
     1    41     2       5       2      96       4       0       0       0
     1    41     3      10       2      63      37       0       0       0       0       0       0       0       0
     1    41     4      20       4      42      33      17       8       0       0       0       0       0       0       0       0       0       0       0       0       0       0       0       0
     1    41     5      25       5      43      28      14      11       4       0       0       0       0       0       0       0       0       0       0       0       0       0       0       0       0       0       0       0       0
     1    41     6      50       6      63      10       9       8       6       4       0       0       0       0       0       0       0       0       0       0       0       0       0       0       0       0       0       0       0       0       0       0       0       0       0       0       0       0       0       0       0       0       0       0       0       0       0       0       0       0       0       0       0       0
     1    41     7     100       6      38      20      16      15       8       3       0       0       0       0       0       0       0       0       0       0       0       0       0       0       0       0       0       0       0       0       0       0       0       0       0       0       0       0       0       0       0       0       0       0       0       0       0       0       0       0       0       0       0       0       0       0       0       0       0       0       0       0       0       0       0       0       0       0       0       0       0       0       0       0       0       0       0       0       0       0       0       0       0       0       0       0       0       0       0       0       0       0       0       0       0       0       0       0       0       0       0       0       0       0
     1    42     1       2       2      70      30
     1    42     2       5       2      95       5       0       0       0
     1    42     3      10       2      68      32       0       0       0       0       0       0       0       0
     1    42     4      20       4      41      28      19      12       0       0       0       0       0       0       0       0       0       0       0       0       0       0       0       0
     1    42     5      25       5      49      23      17      10       1       0       0       0       0       0       0       0       0       0       0       0       0       0       0       0       0       0       0       0       0
     1    42     6      50       6      61      12       9       8       7       3       0       0       0       0       0       0       0       0       0       0       0       0       0       0       0       0       0       0       0       0       0       0       0       0       0       0       0       0       0       0       0       0       0       0       0       0       0       0       0       0       0       0       0       0
     1    42     7     100       6      42      18      17      11       8       4       0       0       0       0       0       0       0       0       0       0       0       0       0       0       0       0       0       0       0       0       0       0       0       0       0       0       0       0       0       0       0       0       0       0       0       0       0       0       0       0       0       0       0       0       0       0       0       0       0       0       0       0       0       0       0       0       0       0       0       0       0       0       0       0       0       0       0       0       0       0       0       0       0       0       0       0       0       0       0       0       0       0       0       0       0       0       0       0       0       0       0       0       0       0
     1    43     1       2       2      77      23
     1    43     2       5       2      99       1       0       0       0
     1    43     3      10       2      67      33       0       0       0       0       0       0       0       0
     1    43     4      20       4      37      25      24      14       0       0       0       0       0       0       0       0       0       0       0       0       0       0       0       0
     1    43     5      25       5      42      25      19      13       1       0       0       0       0       0       0       0       0       0       0       0       0       0       0       0       0       0       0       0       0
     1    43     6      50       6      54      15      12       9       7       3       0       0       0       0       0       0       0       0       0       0       0       0       0       0       0       0       0       0       0       0       0       0       0       0       0       0       0       0       0       0       0       0       0       0       0       0       0       0       0       0       0       0       0       0
     1    43     7     100       6      40      15      13      12      10      10       0       0       0       0       0       0       0       0       0       0       0       0       0       0       0       0       0       0       0       0       0       0       0       0       0       0       0       0       0       0       0       0       0       0       0       0       0       0       0       0       0       0       0       0       0       0       0       0       0       0       0       0       0       0       0       0       0       0       0       0       0       0       0       0       0       0       0       0       0       0       0       0       0       0       0       0       0       0       0       0       0       0       0       0       0       0       0       0       0       0       0       0       0       0
     1    44     1       2       2      83      17
     1    44     2       5       1     100       0       0       0       0
     1    44     3      10       2      61      39       0       0       0       0       0       0       0       0
     1    44     4      20       4      40      27      20      13       0       0       0       0       0       0       0       0       0       0       0       0       0       0       0       0
     1    44     5      25       5      49      19      17      13       2       0       0       0       0       0       0       0       0       0       0       0       0       0       0       0       0       0       0       0       0
     1    44     6      50       6      50      17      13      11       6       3       0       0       0       0       0       0       0       0       0       0       0       0       0       0       0       0       0       0       0       0       0       0       0       0       0       0       0       0       0       0       0       0       0       0       0       0       0       0       0       0       0       0       0       0
     1    44     7     100       6      40      18      13      12       9       8       0       0       0       0       0       0       0       0       0       0       0       0       0       0       0       0       0       0       0       0       0       0       0       0       0       0       0       0       0       0       0       0       0       0       0       0       0       0       0       0       0       0       0       0       0       0       0       0       0       0       0       0       0       0       0       0       0       0       0       0       0       0       0       0       0       0       0       0       0       0       0       0       0       0       0       0       0       0       0       0       0       0       0       0       0       0       0       0       0       0       0       0       0       0
     1    45     1       2       2      76      24
     1    45     2       5       1     100       0       0       0       0
     1    45     3      10       2      64      36       0       0       0       0       0       0       0       0
     1    45     4      20       4      31      30      26      13       0       0       0       0       0       0       0       0       0       0       0       0       0       0       0       0
     1    45     5      25       5      50      21      14      12       3       0       0       0       0       0       0       0       0       0       0       0       0       0       0       0       0       0       0       0       0
     1    45     6      50       6      44      21      17      12       5       1       0       0       0       0       0       0       0       0       0       0       0       0       0       0       0       0       0       0       0       0       0       0       0       0       0       0       0       0       0       0       0       0       0       0       0       0       0       0       0       0       0       0       0       0
     1    45     7     100       6      32      29      15      10       7       7       0       0       0       0       0       0       0       0       0       0       0       0       0       0       0       0       0       0       0       0       0       0       0       0       0       0       0       0       0       0       0       0       0       0       0       0       0       0       0       0       0       0       0       0       0       0       0       0       0       0       0       0       0       0       0       0       0       0       0       0       0       0       0       0       0       0       0       0       0       0       0       0       0       0       0       0       0       0       0       0       0       0       0       0       0       0       0       0       0       0       0       0       0       0
     1    46     1       2       2      77      23
     1    46     2       5       1     100       0       0       0       0
     1    46     3      10       2      61      39       0       0       0       0       0       0       0       0
     1    46     4      20       4      30      28      27      15       0       0       0       0       0       0       0       0       0       0       0       0       0       0       0       0
     1    46     5      25       5      54      24      11       8       3       0       0       0       0       0       0       0       0       0       0       0       0       0       0       0       0       0       0       0       0
     1    46     6      50       6      56      18      12       8       4       2       0       0       0       0       0       0       0       0       0       0       0       0       0       0       0       0       0       0       0       0       0       0       0       0       0       0       0       0       0       0       0       0       0       0       0       0       0       0       0       0       0       0       0       0
     1    46     7     100       6      37      27      20       7       5       4       0       0       0       0       0       0       0       0       0       0       0       0       0       0       0       0       0       0       0       0       0       0       0       0       0       0       0       0       0       0       0       0       0       0       0       0       0       0       0       0       0       0       0       0       0       0       0       0       0       0       0       0       0       0       0       0       0       0       0       0       0       0       0       0       0       0       0       0       0       0       0       0       0       0       0       0       0       0       0       0       0       0       0       0       0       0       0       0       0       0       0       0       0       0
     1    47     1       2       2      81      19
     1    47     2       5       1     100       0       0       0       0
     1    47     3      10       2      56      44       0       0       0       0       0       0       0       0
     1    47     4      20       4      31      27      21      21       0       0       0       0       0       0       0       0       0       0       0       0       0       0       0       0
     1    47     5      25       4      50      25      13      12       0       0       0       0       0       0       0       0       0       0       0       0       0       0       0       0       0       0       0       0       0
     1    47     6      50       6      51      24      11       6       6       2       0       0       0       0       0       0       0       0       0       0       0       0       0       0       0       0       0       0       0       0       0       0       0       0       0       0       0       0       0       0       0       0       0       0       0       0       0       0       0       0       0       0       0       0
     1    47     7     100       6      41      27      17       6       6       3       0       0       0       0       0       0       0       0       0       0       0       0       0       0       0       0       0       0       0       0       0       0       0       0       0       0       0       0       0       0       0       0       0       0       0       0       0       0       0       0       0       0       0       0       0       0       0       0       0       0       0       0       0       0       0       0       0       0       0       0       0       0       0       0       0       0       0       0       0       0       0       0       0       0       0       0       0       0       0       0       0       0       0       0       0       0       0       0       0       0       0       0       0       0
     1    48     1       2       2      83      17
     1    48     2       5       1     100       0       0       0       0
     1    48     3      10       2      54      46       0       0       0       0       0       0       0       0
     1    48     4      20       4      39      35      17       9       0       0       0       0       0       0       0       0       0       0       0       0       0       0       0       0
     1    48     5      25       4      51      28      11      10       0       0       0       0       0       0       0       0       0       0       0       0       0       0       0       0       0       0       0       0       0
     1    48     6      50       6      51      22      10       9       6       2       0       0       0       0       0       0       0       0       0       0       0       0       0       0       0       0       0       0       0       0       0       0       0       0       0       0       0       0       0       0       0       0       0       0       0       0       0       0       0       0       0       0       0       0
     1    48     7     100       6      38      24      23       9       5       1       0       0       0       0       0       0       0       0       0       0       0       0       0       0       0       0       0       0       0       0       0       0       0       0       0       0       0       0       0       0       0       0       0       0       0       0       0       0       0       0       0       0       0       0       0       0       0       0       0       0       0       0       0       0       0       0       0       0       0       0       0       0       0       0       0       0       0       0       0       0       0       0       0       0       0       0       0       0       0       0       0       0       0       0       0       0       0       0       0       0       0       0       0       0
     1    49     1       2       2      80      20
     1    49     2       5       1     100       0       0       0       0
     1    49     3      10       2      61      39       0       0       0       0       0       0       0       0
     1    49     4      20       4      37      34      19      10       0       0       0       0       0       0       0       0       0       0       0       0       0       0       0       0
     1    49     5      25       4      55      28       9       8       0       0       0       0       0       0       0       0       0       0       0       0       0       0       0       0       0       0       0       0       0
     1    49     6      50       6      57      20      11       5       5       2       0       0       0       0       0       0       0       0       0       0       0       0       0       0       0       0       0       0       0       0       0       0       0       0       0       0       0       0       0       0       0       0       0       0       0       0       0       0       0       0       0       0       0       0
     1    49     7     100       6      35      29      16      12       7       1       0       0       0       0       0       0       0       0       0       0       0       0       0       0       0       0       0       0       0       0       0       0       0       0       0       0       0       0       0       0       0       0       0       0       0       0       0       0       0       0       0       0       0       0       0       0       0       0       0       0       0       0       0       0       0       0       0       0       0       0       0       0       0       0       0       0       0       0       0       0       0       0       0       0       0       0       0       0       0       0       0       0       0       0       0       0       0       0       0       0       0       0       0       0
     1    50     1       2       2      75      25
     1    50     2       5       1     100       0       0       0       0
     1    50     3      10       2      66      34       0       0       0       0       0       0       0       0
     1    50     4      20       4      43      34      17       6       0       0       0       0       0       0       0       0       0       0       0       0       0       0       0       0
     1    50     5      25       4      54      32       7       7       0       0       0       0       0       0       0       0       0       0       0       0       0       0       0       0       0       0       0       0       0
     1    50     6      50       6      55      21      12       7       3       2       0       0       0       0       0       0       0       0       0       0       0       0       0       0       0       0       0       0       0       0       0       0       0       0       0       0       0       0       0       0       0       0       0       0       0       0       0       0       0       0       0       0       0       0
     1    50     7     100       6      38      28      14      10       9       1       0       0       0       0       0       0       0       0       0       0       0       0       0       0       0       0       0       0       0       0       0       0       0       0       0       0       0       0       0       0       0       0       0       0       0       0       0       0       0       0       0       0       0       0       0       0       0       0       0       0       0       0       0       0       0       0       0       0       0       0       0       0       0       0       0       0       0       0       0       0       0       0       0       0       0       0       0       0       0       0       0       0       0       0       0       0       0       0       0       0       0       0       0       0
     1    51     1       2       2      68      32
     1    51     2       5       1     100       0       0       0       0
     1    51     3      10       2      66      34       0       0       0       0       0       0       0       0
     1    51     4      20       4      46      32      16       6       0       0       0       0       0       0       0       0       0       0       0       0       0       0       0       0
     1    51     5      25       4      62      24       8       6       0       0       0       0       0       0       0       0       0       0       0       0       0       0       0       0       0       0       0       0       0
     1    51     6      50       6      52      22      12       6       4       4       0       0       0       0       0       0       0       0       0       0       0       0       0       0       0       0       0       0       0       0       0       0       0       0       0       0       0       0       0       0       0       0       0       0       0       0       0       0       0       0       0       0       0       0
     1    51     7     100       6      34      31      13      11      10       1       0       0       0       0       0       0       0       0       0       0       0       0       0       0       0       0       0       0       0       0       0       0       0       0       0       0       0       0       0       0       0       0       0       0       0       0       0       0       0       0       0       0       0       0       0       0       0       0       0       0       0       0       0       0       0       0       0       0       0       0       0       0       0       0       0       0       0       0       0       0       0       0       0       0       0       0       0       0       0       0       0       0       0       0       0       0       0       0       0       0       0       0       0       0
     1    52     1       2       2      66      34
     1    52     2       5       1     100       0       0       0       0
     1    52     3      10       2      66      34       0       0       0       0       0       0       0       0
     1    52     4      20       4      45      36      12       7       0       0       0       0       0       0       0       0       0       0       0       0       0       0       0       0
     1    52     5      25       4      58      31       6       5       0       0       0       0       0       0       0       0       0       0       0       0       0       0       0       0       0       0       0       0       0
     1    52     6      50       6      53      18      13       6       5       5       0       0       0       0       0       0       0       0       0       0       0       0       0       0       0       0       0       0       0       0       0       0       0       0       0       0       0       0       0       0       0       0       0       0       0       0       0       0       0       0       0       0       0       0
     1    52     7     100       6      37      23      17      13       8       2       0       0       0       0       0       0       0       0       0       0       0       0       0       0       0       0       0       0       0       0       0       0       0       0       0       0       0       0       0       0       0       0       0       0       0       0       0       0       0       0       0       0       0       0       0       0       0       0       0       0       0       0       0       0       0       0       0       0       0       0       0       0       0       0       0       0       0       0       0       0       0       0       0       0       0       0       0       0       0       0       0       0       0       0       0       0       0       0       0       0       0       0       0       0
     1    53     1       2       2      69      31
     1    53     2       5       1     100       0       0       0       0
     1    53     3      10       2      59      41       0       0       0       0       0       0       0       0
     1    53     4      20       4      47      34      14       5       0       0       0       0       0       0       0       0       0       0       0       0       0       0       0       0
     1    53     5      25       4      60      27       8       5       0       0       0       0       0       0       0       0       0       0       0       0       0       0       0       0       0       0       0       0       0
     1    53     6      50       6      52      21      12       7       5       3       0       0       0       0       0       0       0       0       0       0       0       0       0       0       0       0       0       0       0       0       0       0       0       0       0       0       0       0       0       0       0       0       0       0       0       0       0       0       0       0       0       0       0       0
     1    53     7     100       6      38      22      21      10       7       2       0       0       0       0       0       0       0       0       0       0       0       0       0       0       0       0       0       0       0       0       0       0       0       0       0       0       0       0       0       0       0       0       0       0       0       0       0       0       0       0       0       0       0       0       0       0       0       0       0       0       0       0       0       0       0       0       0       0       0       0       0       0       0       0       0       0       0       0       0       0       0       0       0       0       0       0       0       0       0       0       0       0       0       0       0       0       0       0       0       0       0       0       0       0
     1    54     1       2       2      63      37
     1    54     2       5       1     100       0       0       0       0
     1    54     3      10       2      65      35       0       0       0       0       0       0       0       0
     1    54     4      20       4      53      30      13       4       0       0       0       0       0       0       0       0       0       0       0       0       0       0       0       0
     1    54     5      25       4      61      27       9       3       0       0       0       0       0       0       0       0       0       0       0       0       0       0       0       0       0       0       0       0       0
     1    54     6      50       6      53      24      11       5       4       3       0       0       0       0       0       0       0       0       0       0       0       0       0       0       0       0       0       0       0       0       0       0       0       0       0       0       0       0       0       0       0       0       0       0       0       0       0       0       0       0       0       0       0       0
     1    54     7     100       6      37      26      23       7       6       1       0       0       0       0       0       0       0       0       0       0       0       0       0       0       0       0       0       0       0       0       0       0       0       0       0       0       0       0       0       0       0       0       0       0       0       0       0       0       0       0       0       0       0       0       0       0       0       0       0       0       0       0       0       0       0       0       0       0       0       0       0       0       0       0       0       0       0       0       0       0       0       0       0       0       0       0       0       0       0       0       0       0       0       0       0       0       0       0       0       0       0       0       0       0
     1    55     1       2       2      66      34
     1    55     2       5       1     100       0       0       0       0
     1    55     3      10       2      57      43       0       0       0       0       0       0       0       0
     1    55     4      20       4      67      23       9       1       0       0       0       0       0       0       0       0       0       0       0       0       0       0       0       0
     1    55     5      25       4      61      25      10       4       0       0       0       0       0       0       0       0       0       0       0       0       0       0       0       0       0       0       0       0       0
     1    55     6      50       6      46      26      13       9       4       2       0       0       0       0       0       0       0       0       0       0       0       0       0       0       0       0       0       0       0       0       0       0       0       0       0       0       0       0       0       0       0       0       0       0       0       0       0       0       0       0       0       0       0       0
     1    55     7     100       5      34      30      23       9       4       0       0       0       0       0       0       0       0       0       0       0       0       0       0       0       0       0       0       0       0       0       0       0       0       0       0       0       0       0       0       0       0       0       0       0       0       0       0       0       0       0       0       0       0       0       0       0       0       0       0       0       0       0       0       0       0       0       0       0       0       0       0       0       0       0       0       0       0       0       0       0       0       0       0       0       0       0       0       0       0       0       0       0       0       0       0       0       0       0       0       0       0       0       0       0
     1    56     1       2       2      67      33
     1    56     2       5       1     100       0       0       0       0
     1    56     3      10       2      57      43       0       0       0       0       0       0       0       0
     1    56     4      20       3      71      19      10       0       0       0       0       0       0       0       0       0       0       0       0       0       0       0       0       0
     1    56     5      25       4      56      34       9       1       0       0       0       0       0       0       0       0       0       0       0       0       0       0       0       0       0       0       0       0       0
     1    56     6      50       6      51      24      11      10       2       2       0       0       0       0       0       0       0       0       0       0       0       0       0       0       0       0       0       0       0       0       0       0       0       0       0       0       0       0       0       0       0       0       0       0       0       0       0       0       0       0       0       0       0       0
     1    56     7     100       5      32      29      22      12       5       0       0       0       0       0       0       0       0       0       0       0       0       0       0       0       0       0       0       0       0       0       0       0       0       0       0       0       0       0       0       0       0       0       0       0       0       0       0       0       0       0       0       0       0       0       0       0       0       0       0       0       0       0       0       0       0       0       0       0       0       0       0       0       0       0       0       0       0       0       0       0       0       0       0       0       0       0       0       0       0       0       0       0       0       0       0       0       0       0       0       0       0       0       0       0
     1    57     1       2       2      71      29
     1    57     2       5       1     100       0       0       0       0
     1    57     3      10       2      51      49       0       0       0       0       0       0       0       0
     1    57     4      20       3      70      21       9       0       0       0       0       0       0       0       0       0       0       0       0       0       0       0       0       0
     1    57     5      25       4      56      37       6       1       0       0       0       0       0       0       0       0       0       0       0       0       0       0       0       0       0       0       0       0       0
     1    57     6      50       6      53      23      14       5       4       1       0       0       0       0       0       0       0       0       0       0       0       0       0       0       0       0       0       0       0       0       0       0       0       0       0       0       0       0       0       0       0       0       0       0       0       0       0       0       0       0       0       0       0       0
     1    57     7     100       5      32      32      17      16       3       0       0       0       0       0       0       0       0       0       0       0       0       0       0       0       0       0       0       0       0       0       0       0       0       0       0       0       0       0       0       0       0       0       0       0       0       0       0       0       0       0       0       0       0       0       0       0       0       0       0       0       0       0       0       0       0       0       0       0       0       0       0       0       0       0       0       0       0       0       0       0       0       0       0       0       0       0       0       0       0       0       0       0       0       0       0       0       0       0       0       0       0       0       0       0
     1    58     1       2       2      68      32
     1    58     2       5       1     100       0       0       0       0
     1    58     3      10       2      63      37       0       0       0       0       0       0       0       0
     1    58     4      20       3      66      24      10       0       0       0       0       0       0       0       0       0       0       0       0       0       0       0       0       0
     1    58     5      25       4      60      33       5       2       0       0       0       0       0       0       0       0       0       0       0       0       0       0       0       0       0       0       0       0       0
     1    58     6      50       6      51      30       7       7       3       2       0       0       0       0       0       0       0       0       0       0       0       0       0       0       0       0       0       0       0       0       0       0       0       0       0       0       0       0       0       0       0       0       0       0       0       0       0       0       0       0       0       0       0       0
     1    58     7     100       5      36      25      16      16       7       0       0       0       0       0       0       0       0       0       0       0       0       0       0       0       0       0       0       0       0       0       0       0       0       0       0       0       0       0       0       0       0       0       0       0       0       0       0       0       0       0       0       0       0       0       0       0       0       0       0       0       0       0       0       0       0       0       0       0       0       0       0       0       0       0       0       0       0       0       0       0       0       0       0       0       0       0       0       0       0       0       0       0       0       0       0       0       0       0       0       0       0       0       0       0
     1    59     1       2       2      73      27
     1    59     2       5       1     100       0       0       0       0
     1    59     3      10       2      58      42       0       0       0       0       0       0       0       0
     1    59     4      20       3      61      25      14       0       0       0       0       0       0       0       0       0       0       0       0       0       0       0       0       0
     1    59     5      25       4      61      31       7       1       0       0       0       0       0       0       0       0       0       0       0       0       0       0       0       0       0       0       0       0       0
     1    59     6      50       6      52      28       9       8       2       1       0       0       0       0       0       0       0       0       0       0       0       0       0       0       0       0       0       0       0       0       0       0       0       0       0       0       0       0       0       0       0       0       0       0       0       0       0       0       0       0       0       0       0       0
     1    59     7     100       5      32      31      17      13       7       0       0       0       0       0       0       0       0       0       0       0       0       0       0       0       0       0       0       0       0       0       0       0       0       0       0       0       0       0       0       0       0       0       0       0       0       0       0       0       0       0       0       0       0       0       0       0       0       0       0       0       0       0       0       0       0       0       0       0       0       0       0       0       0       0       0       0       0       0       0       0       0       0       0       0       0       0       0       0       0       0       0       0       0       0       0       0       0       0       0       0       0       0       0       0
     1    60     1       2       2      75      25
     1    60     2       5       1     100       0       0       0       0
     1    60     3      10       2      59      41       0       0       0       0       0       0       0       0
     1    60     4      20       3      59      27      14       0       0       0       0       0       0       0       0       0       0       0       0       0       0       0       0       0
     1    60     5      25       4      55      38       6       1       0       0       0       0       0       0       0       0       0       0       0       0       0       0       0       0       0       0       0       0       0
     1    60     6      50       5      59      28       6       4       3       0       0       0       0       0       0       0       0       0       0       0       0       0       0       0       0       0       0       0       0       0       0       0       0       0       0       0       0       0       0       0       0       0       0       0       0       0       0       0       0       0       0       0       0       0
     1    60     7     100       5      36      31      14      12       7       0       0       0       0       0       0       0       0       0       0       0       0       0       0       0       0       0       0       0       0       0       0       0       0       0       0       0       0       0       0       0       0       0       0       0       0       0       0       0       0       0       0       0       0       0       0       0       0       0       0       0       0       0       0       0       0       0       0       0       0       0       0       0       0       0       0       0       0       0       0       0       0       0       0       0       0       0       0       0       0       0       0       0       0       0       0       0       0       0       0       0       0       0       0       0
     1    61     1       2       2      77      23
     1    61     2       5       1     100       0       0       0       0
     1    61     3      10       2      63      37       0       0       0       0       0       0       0       0
     1    61     4      20       3      62      21      17       0       0       0       0       0       0       0       0       0       0       0       0       0       0       0       0       0
     1    61     5      25       4      50      38      10       2       0       0       0       0       0       0       0       0       0       0       0       0       0       0       0       0       0       0       0       0       0
     1    61     6      50       5      53      36       7       2       2       0       0       0       0       0       0       0       0       0       0       0       0       0       0       0       0       0       0       0       0       0       0       0       0       0       0       0       0       0       0       0       0       0       0       0       0       0       0       0       0       0       0       0       0       0
     1    61     7     100       5      42      25      18       9       6       0       0       0       0       0       0       0       0       0       0       0       0       0       0       0       0       0       0       0       0       0       0       0       0       0       0       0       0       0       0       0       0       0       0       0       0       0       0       0       0       0       0       0       0       0       0       0       0       0       0       0       0       0       0       0       0       0       0       0       0       0       0       0       0       0       0       0       0       0       0       0       0       0       0       0       0       0       0       0       0       0       0       0       0       0       0       0       0       0       0       0       0       0       0       0
     1    62     1       2       2      76      24
     1    62     2       5       1     100       0       0       0       0
     1    62     3      10       2      64      36       0       0       0       0       0       0       0       0
     1    62     4      20       3      63      22      15       0       0       0       0       0       0       0       0       0       0       0       0       0       0       0       0       0
     1    62     5      25       3      49      41      10       0       0       0       0       0       0       0       0       0       0       0       0       0       0       0       0       0       0       0       0       0       0
     1    62     6      50       5      54      41       3       1       1       0       0       0       0       0       0       0       0       0       0       0       0       0       0       0       0       0       0       0       0       0       0       0       0       0       0       0       0       0       0       0       0       0       0       0       0       0       0       0       0       0       0       0       0       0
     1    62     7     100       5      41      31      18       7       3       0       0       0       0       0       0       0       0       0       0       0       0       0       0       0       0       0       0       0       0       0       0       0       0       0       0       0       0       0       0       0       0       0       0       0       0       0       0       0       0       0       0       0       0       0       0       0       0       0       0       0       0       0       0       0       0       0       0       0       0       0       0       0       0       0       0       0       0       0       0       0       0       0       0       0       0       0       0       0       0       0       0       0       0       0       0       0       0       0       0       0       0       0       0       0
     1    63     1       2       2      76      24
     1    63     2       5       1     100       0       0       0       0
     1    63     3      10       2      68      32       0       0       0       0       0       0       0       0
     1    63     4      20       3      67      20      13       0       0       0       0       0       0       0       0       0       0       0       0       0       0       0       0       0
     1    63     5      25       3      51      34      15       0       0       0       0       0       0       0       0       0       0       0       0       0       0       0       0       0       0       0       0       0       0
     1    63     6      50       3      52      47       1       0       0       0       0       0       0       0       0       0       0       0       0       0       0       0       0       0       0       0       0       0       0       0       0       0       0       0       0       0       0       0       0       0       0       0       0       0       0       0       0       0       0       0       0       0       0       0
     1    63     7     100       5      45      32      14       7       2       0       0       0       0       0       0       0       0       0       0       0       0       0       0       0       0       0       0       0       0       0       0       0       0       0       0       0       0       0       0       0       0       0       0       0       0       0       0       0       0       0       0       0       0       0       0       0       0       0       0       0       0       0       0       0       0       0       0       0       0       0       0       0       0       0       0       0       0       0       0       0       0       0       0       0       0       0       0       0       0       0       0       0       0       0       0       0       0       0       0       0       0       0       0       0
     1    64     1       2       2      79      21
     1    64     2       5       1     100       0       0       0       0
     1    64     3      10       2      57      43       0       0       0       0       0       0       0       0
     1    64     4      20       3      69      18      13       0       0       0       0       0       0       0       0       0       0       0       0       0       0       0       0       0
     1    64     5      25       3      56      33      11       0       0       0       0       0       0       0       0       0       0       0       0       0       0       0       0       0       0       0       0       0       0
     1    64     6      50       3      55      44       1       0       0       0       0       0       0       0       0       0       0       0       0       0       0       0       0       0       0       0       0       0       0       0       0       0       0       0       0       0       0       0       0       0       0       0       0       0       0       0       0       0       0       0       0       0       0       0
     1    64     7     100       5      50      26      13      10       1       0       0       0       0       0       0       0       0       0       0       0       0       0       0       0       0       0       0       0       0       0       0       0       0       0       0       0       0       0       0       0       0       0       0       0       0       0       0       0       0       0       0       0       0       0       0       0       0       0       0       0       0       0       0       0       0       0       0       0       0       0       0       0       0       0       0       0       0       0       0       0       0       0       0       0       0       0       0       0       0       0       0       0       0       0       0       0       0       0       0       0       0       0       0       0
     1    65     1       2       2      80      20
     1    65     2       5       1     100       0       0       0       0
     1    65     3      10       2      58      42       0       0       0       0       0       0       0       0
     1    65     4      20       3      66      19      15       0       0       0       0       0       0       0       0       0       0       0       0       0       0       0       0       0
     1    65     5      25       3      56      29      15       0       0       0       0       0       0       0       0       0       0       0       0       0       0       0       0       0       0       0       0       0       0
     1    65     6      50       3      51      48       1       0       0       0       0       0       0       0       0       0       0       0       0       0       0       0       0       0       0       0       0       0       0       0       0       0       0       0       0       0       0       0       0       0       0       0       0       0       0       0       0       0       0       0       0       0       0       0
     1    65     7     100       5      50      20      17      11       2       0       0       0       0       0       0       0       0       0       0       0       0       0       0       0       0       0       0       0       0       0       0       0       0       0       0       0       0       0       0       0       0       0       0       0       0       0       0       0       0       0       0       0       0       0       0       0       0       0       0       0       0       0       0       0       0       0       0       0       0       0       0       0       0       0       0       0       0       0       0       0       0       0       0       0       0       0       0       0       0       0       0       0       0       0       0       0       0       0       0       0       0       0       0       0
     1    66     1       2       2      79      21
     1    66     2       5       1     100       0       0       0       0
     1    66     3      10       2      58      42       0       0       0       0       0       0       0       0
     1    66     4      20       3      63      21      16       0       0       0       0       0       0       0       0       0       0       0       0       0       0       0       0       0
     1    66     5      25       3      51      27      22       0       0       0       0       0       0       0       0       0       0       0       0       0       0       0       0       0       0       0       0       0       0
     1    66     6      50       3      54      45       1       0       0       0       0       0       0       0       0       0       0       0       0       0       0       0       0       0       0       0       0       0       0       0       0       0       0       0       0       0       0       0       0       0       0       0       0       0       0       0       0       0       0       0       0       0       0       0
     1    66     7     100       5      47      22      17      11       3       0       0       0       0       0       0       0       0       0       0       0       0       0       0       0       0       0       0       0       0       0       0       0       0       0       0       0       0       0       0       0       0       0       0       0       0       0       0       0       0       0       0       0       0       0       0       0       0       0       0       0       0       0       0       0       0       0       0       0       0       0       0       0       0       0       0       0       0       0       0       0       0       0       0       0       0       0       0       0       0       0       0       0       0       0       0       0       0       0       0       0       0       0       0       0
     1    67     1       2       2      77      23
     1    67     2       5       1     100       0       0       0       0
     1    67     3      10       2      51      49       0       0       0       0       0       0       0       0
     1    67     4      20       3      60      23      17       0       0       0       0       0       0       0       0       0       0       0       0       0       0       0       0       0
     1    67     5      25       3      52      24      24       0       0       0       0       0       0       0       0       0       0       0       0       0       0       0       0       0       0       0       0       0       0
     1    67     6      50       2      60      40       0       0       0       0       0       0       0       0       0       0       0       0       0       0       0       0       0       0       0       0       0       0       0       0       0       0       0       0       0       0       0       0       0       0       0       0       0       0       0       0       0       0       0       0       0       0       0       0
     1    67     7     100       5      49      23      14      12       2       0       0       0       0       0       0       0       0       0       0       0       0       0       0       0       0       0       0       0       0       0       0       0       0       0       0       0       0       0       0       0       0       0       0       0       0       0       0       0       0       0       0       0       0       0       0       0       0       0       0       0       0       0       0       0       0       0       0       0       0       0       0       0       0       0       0       0       0       0       0       0       0       0       0       0       0       0       0       0       0       0       0       0       0       0       0       0       0       0       0       0       0       0       0       0
     1    68     1       2       2      77      23
     1    68     2       5       1     100       0       0       0       0
     1    68     3      10       2      52      48       0       0       0       0       0       0       0       0
     1    68     4      20       3      60      23      17       0       0       0       0       0       0       0       0       0       0       0       0       0       0       0       0       0
     1    68     5      25       3      51      25      24       0       0       0       0       0       0       0       0       0       0       0       0       0       0       0       0       0       0       0       0       0       0
     1    68     6      50       2      52      48       0       0       0       0       0       0       0       0       0       0       0       0       0       0       0       0       0       0       0       0       0       0       0       0       0       0       0       0       0       0       0       0       0       0       0       0       0       0       0       0       0       0       0       0       0       0       0       0
     1    68     7     100       5      45      26      14      13       2       0       0       0       0       0       0       0       0       0       0       0       0       0       0       0       0       0       0       0       0       0       0       0       0       0       0       0       0       0       0       0       0       0       0       0       0       0       0       0       0       0       0       0       0       0       0       0       0       0       0       0       0       0       0       0       0       0       0       0       0       0       0       0       0       0       0       0       0       0       0       0       0       0       0       0       0       0       0       0       0       0       0       0       0       0       0       0       0       0       0       0       0       0       0       0
     1    69     1       2       2      73      27
     1    69     2       5       1     100       0       0       0       0
     1    69     3      10       2      54      46       0       0       0       0       0       0       0       0
     1    69     4      20       3      59      23      18       0       0       0       0       0       0       0       0       0       0       0       0       0       0       0       0       0
     1    69     5      25       3      52      27      21       0       0       0       0       0       0       0       0       0       0       0       0       0       0       0       0       0       0       0       0       0       0
     1    69     6      50       2      59      41       0       0       0       0       0       0       0       0       0       0       0       0       0       0       0       0       0       0       0       0       0       0       0       0       0       0       0       0       0       0       0       0       0       0       0       0       0       0       0       0       0       0       0       0       0       0       0       0
     1    69     7     100       5      45      29      16       9       1       0       0       0       0       0       0       0       0       0       0       0       0       0       0       0       0       0       0       0       0       0       0       0       0       0       0       0       0       0       0       0       0       0       0       0       0       0       0       0       0       0       0       0       0       0       0       0       0       0       0       0       0       0       0       0       0       0       0       0       0       0       0       0       0       0       0       0       0       0       0       0       0       0       0       0       0       0       0       0       0       0       0       0       0       0       0       0       0       0       0       0       0       0       0       0
     1    70     1       2       2      76      24
     1    70     2       5       1     100       0       0       0       0
     1    70     3      10       2      53      47       0       0       0       0       0       0       0       0
     1    70     4      20       3      55      26      19       0       0       0       0       0       0       0       0       0       0       0       0       0       0       0       0       0
     1    70     5      25       3      49      35      16       0       0       0       0       0       0       0       0       0       0       0       0       0       0       0       0       0       0       0       0       0       0
     1    70     6      50       2      54      46       0       0       0       0       0       0       0       0       0       0       0       0       0       0       0       0       0       0       0       0       0       0       0       0       0       0       0       0       0       0       0       0       0       0       0       0       0       0       0       0       0       0       0       0       0       0       0       0
     1    70     7     100       4      52      27      13       8       0       0       0       0       0       0       0       0       0       0       0       0       0       0       0       0       0       0       0       0       0       0       0       0       0       0       0       0       0       0       0       0       0       0       0       0       0       0       0       0       0       0       0       0       0       0       0       0       0       0       0       0       0       0       0       0       0       0       0       0       0       0       0       0       0       0       0       0       0       0       0       0       0       0       0       0       0       0       0       0       0       0       0       0       0       0       0       0       0       0       0       0       0       0       0       0
     1    71     1       2       2      76      24
     1    71     2       5       1     100       0       0       0       0
     1    71     3      10       2      55      45       0       0       0       0       0       0       0       0
     1    71     4      20       3      60      23      17       0       0       0       0       0       0       0       0       0       0       0       0       0       0       0       0       0
     1    71     5      25       3      49      37      14       0       0       0       0       0       0       0       0       0       0       0       0       0       0       0       0       0       0       0       0       0       0
     1    71     6      50       2      54      46       0       0       0       0       0       0       0       0       0       0       0       0       0       0       0       0       0       0       0       0       0       0       0       0       0       0       0       0       0       0       0       0       0       0       0       0       0       0       0       0       0       0       0       0       0       0       0       0
     1    71     7     100       4      51      25      16       8       0       0       0       0       0       0       0       0       0       0       0       0       0       0       0       0       0       0       0       0       0       0       0       0       0       0       0       0       0       0       0       0       0       0       0       0       0       0       0       0       0       0       0       0       0       0       0       0       0       0       0       0       0       0       0       0       0       0       0       0       0       0       0       0       0       0       0       0       0       0       0       0       0       0       0       0       0       0       0       0       0       0       0       0       0       0       0       0       0       0       0       0       0       0       0       0
     1    72     1       2       2      80      20
     1    72     2       5       1     100       0       0       0       0
     1    72     3      10       2      60      40       0       0       0       0       0       0       0       0
     1    72     4      20       3      61      21      18       0       0       0       0       0       0       0       0       0       0       0       0       0       0       0       0       0
     1    72     5      25       3      54      32      14       0       0       0       0       0       0       0       0       0       0       0       0       0       0       0       0       0       0       0       0       0       0
     1    72     6      50       2      53      47       0       0       0       0       0       0       0       0       0       0       0       0       0       0       0       0       0       0       0       0       0       0       0       0       0       0       0       0       0       0       0       0       0       0       0       0       0       0       0       0       0       0       0       0       0       0       0       0
     1    72     7     100       4      55      28      13       4       0       0       0       0       0       0       0       0       0       0       0       0       0       0       0       0       0       0       0       0       0       0       0       0       0       0       0       0       0       0       0       0       0       0       0       0       0       0       0       0       0       0       0       0       0       0       0       0       0       0       0       0       0       0       0       0       0       0       0       0       0       0       0       0       0       0       0       0       0       0       0       0       0       0       0       0       0       0       0       0       0       0       0       0       0       0       0       0       0       0       0       0       0       0       0       0
     1    73     1       2       2      87      13
     1    73     2       5       1     100       0       0       0       0
     1    73     3      10       2      61      39       0       0       0       0       0       0       0       0
     1    73     4      20       3      63      19      18       0       0       0       0       0       0       0       0       0       0       0       0       0       0       0       0       0
     1    73     5      25       3      53      34      13       0       0       0       0       0       0       0       0       0       0       0       0       0       0       0       0       0       0       0       0       0       0
     1    73     6      50       2      51      49       0       0       0       0       0       0       0       0       0       0       0       0       0       0       0       0       0       0       0       0       0       0       0       0       0       0       0       0       0       0       0       0       0       0       0       0       0       0       0       0       0       0       0       0       0       0       0       0
     1    73     7     100       4      56      27      16       1       0       0       0       0       0       0       0       0       0       0       0       0       0       0       0       0       0       0       0       0       0       0       0       0       0       0       0       0       0       0       0       0       0       0       0       0       0       0       0       0       0       0       0       0       0       0       0       0       0       0       0       0       0       0       0       0       0       0       0       0       0       0       0       0       0       0       0       0       0       0       0       0       0       0       0       0       0       0       0       0       0       0       0       0       0       0       0       0       0       0       0       0       0       0       0       0
     1    74     1       2       2      86      14
     1    74     2       5       1     100       0       0       0       0
     1    74     3      10       2      64      36       0       0       0       0       0       0       0       0
     1    74     4      20       3      55      25      20       0       0       0       0       0       0       0       0       0       0       0       0       0       0       0       0       0
     1    74     5      25       3      46      42      12       0       0       0       0       0       0       0       0       0       0       0       0       0       0       0       0       0       0       0       0       0       0
     1    74     6      50       2      57      43       0       0       0       0       0       0       0       0       0       0       0       0       0       0       0       0       0       0       0       0       0       0       0       0       0       0       0       0       0       0       0       0       0       0       0       0       0       0       0       0       0       0       0       0       0       0       0       0
     1    74     7     100       4      58      25      15       2       0       0       0       0       0       0       0       0       0       0       0       0       0       0       0       0       0       0       0       0       0       0       0       0       0       0       0       0       0       0       0       0       0       0       0       0       0       0       0       0       0       0       0       0       0       0       0       0       0       0       0       0       0       0       0       0       0       0       0       0       0       0       0       0       0       0       0       0       0       0       0       0       0       0       0       0       0       0       0       0       0       0       0       0       0       0       0       0       0       0       0       0       0       0       0       0
     1    75     1       2       2      82      18
     1    75     2       5       1     100       0       0       0       0
     1    75     3      10       2      71      29       0       0       0       0       0       0       0       0
     1    75     4      20       3      53      30      17       0       0       0       0       0       0       0       0       0       0       0       0       0       0       0       0       0
     1    75     5      25       3      46      41      13       0       0       0       0       0       0       0       0       0       0       0       0       0       0       0       0       0       0       0       0       0       0
     1    75     6      50       2      64      36       0       0       0       0       0       0       0       0       0       0       0       0       0       0       0       0       0       0       0       0       0       0       0       0       0       0       0       0       0       0       0       0       0       0       0       0       0       0       0       0       0       0       0       0       0       0       0       0
     1    75     7     100       4      60      23      14       3       0       0       0       0       0       0       0       0       0       0       0       0       0       0       0       0       0       0       0       0       0       0       0       0       0       0       0       0       0       0       0       0       0       0       0       0       0       0       0       0       0       0       0       0       0       0       0       0       0       0       0       0       0       0       0       0       0       0       0       0       0       0       0       0       0       0       0       0       0       0       0       0       0       0       0       0       0       0       0       0       0       0       0       0       0       0       0       0       0       0       0       0       0       0       0       0
     1    76     1       2       2      82      18
     1    76     2       5       1     100       0       0       0       0
     1    76     3      10       2      69      31       0       0       0       0       0       0       0       0
     1    76     4      20       3      50      34      16       0       0       0       0       0       0       0       0       0       0       0       0       0       0       0       0       0
     1    76     5      25       3      47      38      15       0       0       0       0       0       0       0       0       0       0       0       0       0       0       0       0       0       0       0       0       0       0
     1    76     6      50       2      66      34       0       0       0       0       0       0       0       0       0       0       0       0       0       0       0       0       0       0       0       0       0       0       0       0       0       0       0       0       0       0       0       0       0       0       0       0       0       0       0       0       0       0       0       0       0       0       0       0
     1    76     7     100       4      61      23      12       4       0       0       0       0       0       0       0       0       0       0       0       0       0       0       0       0       0       0       0       0       0       0       0       0       0       0       0       0       0       0       0       0       0       0       0       0       0       0       0       0       0       0       0       0       0       0       0       0       0       0       0       0       0       0       0       0       0       0       0       0       0       0       0       0       0       0       0       0       0       0       0       0       0       0       0       0       0       0       0       0       0       0       0       0       0       0       0       0       0       0       0       0       0       0       0       0
     1    77     1       2       2      82      18
     1    77     2       5       1     100       0       0       0       0
     1    77     3      10       2      68      32       0       0       0       0       0       0       0       0
     1    77     4      20       3      48      29      23       0       0       0       0       0       0       0       0       0       0       0       0       0       0       0       0       0
     1    77     5      25       3      41      41      18       0       0       0       0       0       0       0       0       0       0       0       0       0       0       0       0       0       0       0       0       0       0
     1    77     6      50       2      61      39       0       0       0       0       0       0       0       0       0       0       0       0       0       0       0       0       0       0       0       0       0       0       0       0       0       0       0       0       0       0       0       0       0       0       0       0       0       0       0       0       0       0       0       0       0       0       0       0
     1    77     7     100       4      52      29      16       3       0       0       0       0       0       0       0       0       0       0       0       0       0       0       0       0       0       0       0       0       0       0       0       0       0       0       0       0       0       0       0       0       0       0       0       0       0       0       0       0       0       0       0       0       0       0       0       0       0       0       0       0       0       0       0       0       0       0       0       0       0       0       0       0       0       0       0       0       0       0       0       0       0       0       0       0       0       0       0       0       0       0       0       0       0       0       0       0       0       0       0       0       0       0       0       0
     1    78     1       2       2      79      21
     1    78     2       5       1     100       0       0       0       0
     1    78     3      10       2      70      30       0       0       0       0       0       0       0       0
     1    78     4      20       3      51      25      24       0       0       0       0       0       0       0       0       0       0       0       0       0       0       0       0       0
     1    78     5      25       3      45      34      21       0       0       0       0       0       0       0       0       0       0       0       0       0       0       0       0       0       0       0       0       0       0
     1    78     6      50       2      55      45       0       0       0       0       0       0       0       0       0       0       0       0       0       0       0       0       0       0       0       0       0       0       0       0       0       0       0       0       0       0       0       0       0       0       0       0       0       0       0       0       0       0       0       0       0       0       0       0
     1    78     7     100       4      59      27      13       1       0       0       0       0       0       0       0       0       0       0       0       0       0       0       0       0       0       0       0       0       0       0       0       0       0       0       0       0       0       0       0       0       0       0       0       0       0       0       0       0       0       0       0       0       0       0       0       0       0       0       0       0       0       0       0       0       0       0       0       0       0       0       0       0       0       0       0       0       0       0       0       0       0       0       0       0       0       0       0       0       0       0       0       0       0       0       0       0       0       0       0       0       0       0       0       0
     1    79     1       2       2      80      20
     1    79     2       5       1     100       0       0       0       0
     1    79     3      10       2      68      32       0       0       0       0       0       0       0       0
     1    79     4      20       3      41      31      28       0       0       0       0       0       0       0       0       0       0       0       0       0       0       0       0       0
     1    79     5      25       3      56      28      16       0       0       0       0       0       0       0       0       0       0       0       0       0       0       0       0       0       0       0       0       0       0
     1    79     6      50       2      57      43       0       0       0       0       0       0       0       0       0       0       0       0       0       0       0       0       0       0       0       0       0       0       0       0       0       0       0       0       0       0       0       0       0       0       0       0       0       0       0       0       0       0       0       0       0       0       0       0
     1    79     7     100       3      54      30      16       0       0       0       0       0       0       0       0       0       0       0       0       0       0       0       0       0       0       0       0       0       0       0       0       0       0       0       0       0       0       0       0       0       0       0       0       0       0       0       0       0       0       0       0       0       0       0       0       0       0       0       0       0       0       0       0       0       0       0       0       0       0       0       0       0       0       0       0       0       0       0       0       0       0       0       0       0       0       0       0       0       0       0       0       0       0       0       0       0       0       0       0       0       0       0       0       0
     1    80     1       2       2      75      25
     1    80     2       5       1     100       0       0       0       0
     1    80     3      10       2      71      29       0       0       0       0       0       0       0       0
     1    80     4      20       3      40      33      27       0       0       0       0       0       0       0       0       0       0       0       0       0       0       0       0       0
     1    80     5      25       3      61      30       9       0       0       0       0       0       0       0       0       0       0       0       0       0       0       0       0       0       0       0       0       0       0
     1    80     6      50       2      52      48       0       0       0       0       0       0       0       0       0       0       0       0       0       0       0       0       0       0       0       0       0       0       0       0       0       0       0       0       0       0       0       0       0       0       0       0       0       0       0       0       0       0       0       0       0       0       0       0
     1    80     7     100       3      40      34      26       0       0       0       0       0       0       0       0       0       0       0       0       0       0       0       0       0       0       0       0       0       0       0       0       0       0       0       0       0       0       0       0       0       0       0       0       0       0       0       0       0       0       0       0       0       0       0       0       0       0       0       0       0       0       0       0       0       0       0       0       0       0       0       0       0       0       0       0       0       0       0       0       0       0       0       0       0       0       0       0       0       0       0       0       0       0       0       0       0       0       0       0       0       0       0       0       0
     1    81     1       2       2      69      31
     1    81     2       5       1     100       0       0       0       0
     1    81     3      10       2      79      21       0       0       0       0       0       0       0       0
     1    81     4      20       3      37      33      30       0       0       0       0       0       0       0       0       0       0       0       0       0       0       0       0       0
     1    81     5      25       3      62      31       7       0       0       0       0       0       0       0       0       0       0       0       0       0       0       0       0       0       0       0       0       0       0
     1    81     6      50       2      56      44       0       0       0       0       0       0       0       0       0       0       0       0       0       0       0       0       0       0       0       0       0       0       0       0       0       0       0       0       0       0       0       0       0       0       0       0       0       0       0       0       0       0       0       0       0       0       0       0
     1    81     7     100       3      35      34      31       0       0       0       0       0       0       0       0       0       0       0       0       0       0       0       0       0       0       0       0       0       0       0       0       0       0       0       0       0       0       0       0       0       0       0       0       0       0       0       0       0       0       0       0       0       0       0       0       0       0       0       0       0       0       0       0       0       0       0       0       0       0       0       0       0       0       0       0       0       0       0       0       0       0       0       0       0       0       0       0       0       0       0       0       0       0       0       0       0       0       0       0       0       0       0       0       0
     1    82     1       2       2      66      34
     1    82     2       5       1     100       0       0       0       0
     1    82     3      10       2      81      19       0       0       0       0       0       0       0       0
     1    82     4      20       3      42      32      26       0       0       0       0       0       0       0       0       0       0       0       0       0       0       0       0       0
     1    82     5      25       3      65      25      10       0       0       0       0       0       0       0       0       0       0       0       0       0       0       0       0       0       0       0       0       0       0
     1    82     6      50       2      65      35       0       0       0       0       0       0       0       0       0       0       0       0       0       0       0       0       0       0       0       0       0       0       0       0       0       0       0       0       0       0       0       0       0       0       0       0       0       0       0       0       0       0       0       0       0       0       0       0
     1    82     7     100       3      40      32      28       0       0       0       0       0       0       0       0       0       0       0       0       0       0       0       0       0       0       0       0       0       0       0       0       0       0       0       0       0       0       0       0       0       0       0       0       0       0       0       0       0       0       0       0       0       0       0       0       0       0       0       0       0       0       0       0       0       0       0       0       0       0       0       0       0       0       0       0       0       0       0       0       0       0       0       0       0       0       0       0       0       0       0       0       0       0       0       0       0       0       0       0       0       0       0       0       0
     1    83     1       2       2      65      35
     1    83     2       5       1     100       0       0       0       0
     1    83     3      10       2      75      25       0       0       0       0       0       0       0       0
     1    83     4      20       3      50      31      19       0       0       0       0       0       0       0       0       0       0       0       0       0       0       0       0       0
     1    83     5      25       3      73      24       3       0       0       0       0       0       0       0       0       0       0       0       0       0       0       0       0       0       0       0       0       0       0
     1    83     6      50       2      61      39       0       0       0       0       0       0       0       0       0       0       0       0       0       0       0       0       0       0       0       0       0       0       0       0       0       0       0       0       0       0       0       0       0       0       0       0       0       0       0       0       0       0       0       0       0       0       0       0
     1    83     7     100       3      40      35      25       0       0       0       0       0       0       0       0       0       0       0       0       0       0       0       0       0       0       0       0       0       0       0       0       0       0       0       0       0       0       0       0       0       0       0       0       0       0       0       0       0       0       0       0       0       0       0       0       0       0       0       0       0       0       0       0       0       0       0       0       0       0       0       0       0       0       0       0       0       0       0       0       0       0       0       0       0       0       0       0       0       0       0       0       0       0       0       0       0       0       0       0       0       0       0       0       0
     1    84     1       2       2      68      32
     1    84     2       5       1     100       0       0       0       0
     1    84     3      10       2      74      26       0       0       0       0       0       0       0       0
     1    84     4      20       3      50      28      22       0       0       0       0       0       0       0       0       0       0       0       0       0       0       0       0       0
     1    84     5      25       2      73      27       0       0       0       0       0       0       0       0       0       0       0       0       0       0       0       0       0       0       0       0       0       0       0
     1    84     6      50       2      62      38       0       0       0       0       0       0       0       0       0       0       0       0       0       0       0       0       0       0       0       0       0       0       0       0       0       0       0       0       0       0       0       0       0       0       0       0       0       0       0       0       0       0       0       0       0       0       0       0
     1    84     7     100       3      41      37      22       0       0       0       0       0       0       0       0       0       0       0       0       0       0       0       0       0       0       0       0       0       0       0       0       0       0       0       0       0       0       0       0       0       0       0       0       0       0       0       0       0       0       0       0       0       0       0       0       0       0       0       0       0       0       0       0       0       0       0       0       0       0       0       0       0       0       0       0       0       0       0       0       0       0       0       0       0       0       0       0       0       0       0       0       0       0       0       0       0       0       0       0       0       0       0       0       0
     1    85     1       2       2      75      25
     1    85     2       5       1     100       0       0       0       0
     1    85     3      10       2      72      28       0       0       0       0       0       0       0       0
     1    85     4      20       3      56      29      15       0       0       0       0       0       0       0       0       0       0       0       0       0       0       0       0       0
     1    85     5      25       2      69      31       0       0       0       0       0       0       0       0       0       0       0       0       0       0       0       0       0       0       0       0       0       0       0
     1    85     6      50       2      62      38       0       0       0       0       0       0       0       0       0       0       0       0       0       0       0       0       0       0       0       0       0       0       0       0       0       0       0       0       0       0       0       0       0       0       0       0       0       0       0       0       0       0       0       0       0       0       0       0
     1    85     7     100       3      49      34      17       0       0       0       0       0       0       0       0       0       0       0       0       0       0       0       0       0       0       0       0       0       0       0       0       0       0       0       0       0       0       0       0       0       0       0       0       0       0       0       0       0       0       0       0       0       0       0       0       0       0       0       0       0       0       0       0       0       0       0       0       0       0       0       0       0       0       0       0       0       0       0       0       0       0       0       0       0       0       0       0       0       0       0       0       0       0       0       0       0       0       0       0       0       0       0       0       0
     1    86     1       2       2      79      21
     1    86     2       5       1     100       0       0       0       0
     1    86     3      10       2      70      30       0       0       0       0       0       0       0       0
     1    86     4      20       3      63      25      12       0       0       0       0       0       0       0       0       0       0       0       0       0       0       0       0       0
     1    86     5      25       2      61      39       0       0       0       0       0       0       0       0       0       0       0       0       0       0       0       0       0       0       0       0       0       0       0
     1    86     6      50       2      64      36       0       0       0       0       0       0       0       0       0       0       0       0       0       0       0       0       0       0       0       0       0       0       0       0       0       0       0       0       0       0       0       0       0       0       0       0       0       0       0       0       0       0       0       0       0       0       0       0
     1    86     7     100       3      48      36      16       0       0       0       0       0       0       0       0       0       0       0       0       0       0       0       0       0       0       0       0       0       0       0       0       0       0       0       0       0       0       0       0       0       0       0       0       0       0       0       0       0       0       0       0       0       0       0       0       0       0       0       0       0       0       0       0       0       0       0       0       0       0       0       0       0       0       0       0       0       0       0       0       0       0       0       0       0       0       0       0       0       0       0       0       0       0       0       0       0       0       0       0       0       0       0       0       0
     1    87     1       2       2      79      21
     1    87     2       5       1     100       0       0       0       0
     1    87     3      10       2      70      30       0       0       0       0       0       0       0       0
     1    87     4      20       3      63      26      11       0       0       0       0       0       0       0       0       0       0       0       0       0       0       0       0       0
     1    87     5      25       2      60      40       0       0       0       0       0       0       0       0       0       0       0       0       0       0       0       0       0       0       0       0       0       0       0
     1    87     6      50       2      52      48       0       0       0       0       0       0       0       0       0       0       0       0       0       0       0       0       0       0       0       0       0       0       0       0       0       0       0       0       0       0       0       0       0       0       0       0       0       0       0       0       0       0       0       0       0       0       0       0
     1    87     7     100       3      51      38      11       0       0       0       0       0       0       0       0       0       0       0       0       0       0       0       0       0       0       0       0       0       0       0       0       0       0       0       0       0       0       0       0       0       0       0       0       0       0       0       0       0       0       0       0       0       0       0       0       0       0       0       0       0       0       0       0       0       0       0       0       0       0       0       0       0       0       0       0       0       0       0       0       0       0       0       0       0       0       0       0       0       0       0       0       0       0       0       0       0       0       0       0       0       0       0       0       0
     1    88     1       2       2      76      24
     1    88     2       5       1     100       0       0       0       0
     1    88     3      10       2      71      29       0       0       0       0       0       0       0       0
     1    88     4      20       3      66      24      10       0       0       0       0       0       0       0       0       0       0       0       0       0       0       0       0       0
     1    88     5      25       2      61      39       0       0       0       0       0       0       0       0       0       0       0       0       0       0       0       0       0       0       0       0       0       0       0
     1    88     6      50       2      52      48       0       0       0       0       0       0       0       0       0       0       0       0       0       0       0       0       0       0       0       0       0       0       0       0       0       0       0       0       0       0       0       0       0       0       0       0       0       0       0       0       0       0       0       0       0       0       0       0
     1    88     7     100       3      50      38      12       0       0       0       0       0       0       0       0       0       0       0       0       0       0       0       0       0       0       0       0       0       0       0       0       0       0       0       0       0       0       0       0       0       0       0       0       0       0       0       0       0       0       0       0       0       0       0       0       0       0       0       0       0       0       0       0       0       0       0       0       0       0       0       0       0       0       0       0       0       0       0       0       0       0       0       0       0       0       0       0       0       0       0       0       0       0       0       0       0       0       0       0       0       0       0       0       0
     1    89     1       2       2      75      25
     1    89     2       5       1     100       0       0       0       0
     1    89     3      10       2      69      31       0       0       0       0       0       0       0       0
     1    89     4      20       3      69      22       9       0       0       0       0       0       0       0       0       0       0       0       0       0       0       0       0       0
     1    89     5      25       2      59      41       0       0       0       0       0       0       0       0       0       0       0       0       0       0       0       0       0       0       0       0       0       0       0
     1    89     6      50       2      62      38       0       0       0       0       0       0       0       0       0       0       0       0       0       0       0       0       0       0       0       0       0       0       0       0       0       0       0       0       0       0       0       0       0       0       0       0       0       0       0       0       0       0       0       0       0       0       0       0
     1    89     7     100       3      58      35       7       0       0       0       0       0       0       0       0       0       0       0       0       0       0       0       0       0       0       0       0       0       0       0       0       0       0       0       0       0       0       0       0       0       0       0       0       0       0       0       0       0       0       0       0       0       0       0       0       0       0       0       0       0       0       0       0       0       0       0       0       0       0       0       0       0       0       0       0       0       0       0       0       0       0       0       0       0       0       0       0       0       0       0       0       0       0       0       0       0       0       0       0       0       0       0       0       0
     1    90     1       2       2      72      28
     1    90     2       5       1     100       0       0       0       0
     1    90     3      10       2      66      34       0       0       0       0       0       0       0       0
     1    90     4      20       3      69      25       6       0       0       0       0       0       0       0       0       0       0       0       0       0       0       0       0       0
     1    90     5      25       2      61      39       0       0       0       0       0       0       0       0       0       0       0       0       0       0       0       0       0       0       0       0       0       0       0
     1    90     6      50       2      61      39       0       0       0       0       0       0       0       0       0       0       0       0       0       0       0       0       0       0       0       0       0       0       0       0       0       0       0       0       0       0       0       0       0       0       0       0       0       0       0       0       0       0       0       0       0       0       0       0
     1    90     7     100       3      55      37       8       0       0       0       0       0       0       0       0       0       0       0       0       0       0       0       0       0       0       0       0       0       0       0       0       0       0       0       0       0       0       0       0       0       0       0       0       0       0       0       0       0       0       0       0       0       0       0       0       0       0       0       0       0       0       0       0       0       0       0       0       0       0       0       0       0       0       0       0       0       0       0       0       0       0       0       0       0       0       0       0       0       0       0       0       0       0       0       0       0       0       0       0       0       0       0       0       0
     1    91     1       2       2      72      28
     1    91     2       5       1     100       0       0       0       0
     1    91     3      10       2      64      36       0       0       0       0       0       0       0       0
     1    91     4      20       3      59      30      11       0       0       0       0       0       0       0       0       0       0       0       0       0       0       0       0       0
     1    91     5      25       2      64      36       0       0       0       0       0       0       0       0       0       0       0       0       0       0       0       0       0       0       0       0       0       0       0
     1    91     6      50       2      58      42       0       0       0       0       0       0       0       0       0       0       0       0       0       0       0       0       0       0       0       0       0       0       0       0       0       0       0       0       0       0       0       0       0       0       0       0       0       0       0       0       0       0       0       0       0       0       0       0
     1    91     7     100       3      52      33      15       0       0       0       0       0       0       0       0       0       0       0       0       0       0       0       0       0       0       0       0       0       0       0       0       0       0       0       0       0       0       0       0       0       0       0       0       0       0       0       0       0       0       0       0       0       0       0       0       0       0       0       0       0       0       0       0       0       0       0       0       0       0       0       0       0       0       0       0       0       0       0       0       0       0       0       0       0       0       0       0       0       0       0       0       0       0       0       0       0       0       0       0       0       0       0       0       0
     1    92     1       2       2      65      35
     1    92     2       5       1     100       0       0       0       0
     1    92     3      10       2      66      34       0       0       0       0       0       0       0       0
     1    92     4      20       3      54      28      18       0       0       0       0       0       0       0       0       0       0       0       0       0       0       0       0       0
     1    92     5      25       2      69      31       0       0       0       0       0       0       0       0       0       0       0       0       0       0       0       0       0       0       0       0       0       0       0
     1    92     6      50       2      63      37       0       0       0       0       0       0       0       0       0       0       0       0       0       0       0       0       0       0       0       0       0       0       0       0       0       0       0       0       0       0       0       0       0       0       0       0       0       0       0       0       0       0       0       0       0       0       0       0
     1    92     7     100       3      45      39      16       0       0       0       0       0       0       0       0       0       0       0       0       0       0       0       0       0       0       0       0       0       0       0       0       0       0       0       0       0       0       0       0       0       0       0       0       0       0       0       0       0       0       0       0       0       0       0       0       0       0       0       0       0       0       0       0       0       0       0       0       0       0       0       0       0       0       0       0       0       0       0       0       0       0       0       0       0       0       0       0       0       0       0       0       0       0       0       0       0       0       0       0       0       0       0       0       0
     1    93     1       2       2      56      44
     1    93     2       5       1     100       0       0       0       0
     1    93     3      10       2      64      36       0       0       0       0       0       0       0       0
     1    93     4      20       3      50      27      23       0       0       0       0       0       0       0       0       0       0       0       0       0       0       0       0       0
     1    93     5      25       2      71      29       0       0       0       0       0       0       0       0       0       0       0       0       0       0       0       0       0       0       0       0       0       0       0
     1    93     6      50       2      65      35       0       0       0       0       0       0       0       0       0       0       0       0       0       0       0       0       0       0       0       0       0       0       0       0       0       0       0       0       0       0       0       0       0       0       0       0       0       0       0       0       0       0       0       0       0       0       0       0
     1    93     7     100       3      48      36      16       0       0       0       0       0       0       0       0       0       0       0       0       0       0       0       0       0       0       0       0       0       0       0       0       0       0       0       0       0       0       0       0       0       0       0       0       0       0       0       0       0       0       0       0       0       0       0       0       0       0       0       0       0       0       0       0       0       0       0       0       0       0       0       0       0       0       0       0       0       0       0       0       0       0       0       0       0       0       0       0       0       0       0       0       0       0       0       0       0       0       0       0       0       0       0       0       0
     1    94     1       2       2      64      36
     1    94     2       5       1     100       0       0       0       0
     1    94     3      10       2      65      35       0       0       0       0       0       0       0       0
     1    94     4      20       3      50      27      23       0       0       0       0       0       0       0       0       0       0       0       0       0       0       0       0       0
     1    94     5      25       2      71      29       0       0       0       0       0       0       0       0       0       0       0       0       0       0       0       0       0       0       0       0       0       0       0
     1    94     6      50       2      63      37       0       0       0       0       0       0       0       0       0       0       0       0       0       0       0       0       0       0       0       0       0       0       0       0       0       0       0       0       0       0       0       0       0       0       0       0       0       0       0       0       0       0       0       0       0       0       0       0
     1    94     7     100       3      50      31      19       0       0       0       0       0       0       0       0       0       0       0       0       0       0       0       0       0       0       0       0       0       0       0       0       0       0       0       0       0       0       0       0       0       0       0       0       0       0       0       0       0       0       0       0       0       0       0       0       0       0       0       0       0       0       0       0       0       0       0       0       0       0       0       0       0       0       0       0       0       0       0       0       0       0       0       0       0       0       0       0       0       0       0       0       0       0       0       0       0       0       0       0       0       0       0       0       0
     1    95     1       2       2      65      35
     1    95     2       5       1     100       0       0       0       0
     1    95     3      10       2      59      41       0       0       0       0       0       0       0       0
     1    95     4      20       3      46      30      24       0       0       0       0       0       0       0       0       0       0       0       0       0       0       0       0       0
     1    95     5      25       2      68      32       0       0       0       0       0       0       0       0       0       0       0       0       0       0       0       0       0       0       0       0       0       0       0
     1    95     6      50       2      64      36       0       0       0       0       0       0       0       0       0       0       0       0       0       0       0       0       0       0       0       0       0       0       0       0       0       0       0       0       0       0       0       0       0       0       0       0       0       0       0       0       0       0       0       0       0       0       0       0
     1    95     7     100       3      54      25      21       0       0       0       0       0       0       0       0       0       0       0       0       0       0       0       0       0       0       0       0       0       0       0       0       0       0       0       0       0       0       0       0       0       0       0       0       0       0       0       0       0       0       0       0       0       0       0       0       0       0       0       0       0       0       0       0       0       0       0       0       0       0       0       0       0       0       0       0       0       0       0       0       0       0       0       0       0       0       0       0       0       0       0       0       0       0       0       0       0       0       0       0       0       0       0       0       0
     1    96     1       2       2      78      22
     1    96     2       5       1     100       0       0       0       0
     1    96     3      10       2      52      48       0       0       0       0       0       0       0       0
     1    96     4      20       3      51      25      24       0       0       0       0       0       0       0       0       0       0       0       0       0       0       0       0       0
     1    96     5      25       2      65      35       0       0       0       0       0       0       0       0       0       0       0       0       0       0       0       0       0       0       0       0       0       0       0
     1    96     6      50       2      59      41       0       0       0       0       0       0       0       0       0       0       0       0       0       0       0       0       0       0       0       0       0       0       0       0       0       0       0       0       0       0       0       0       0       0       0       0       0       0       0       0       0       0       0       0       0       0       0       0
     1    96     7     100       3      50      27      23       0       0       0       0       0       0       0       0       0       0       0       0       0       0       0       0       0       0       0       0       0       0       0       0       0       0       0       0       0       0       0       0       0       0       0       0       0       0       0       0       0       0       0       0       0       0       0       0       0       0       0       0       0       0       0       0       0       0       0       0       0       0       0       0       0       0       0       0       0       0       0       0       0       0       0       0       0       0       0       0       0       0       0       0       0       0       0       0       0       0       0       0       0       0       0       0       0
     1    97     1       2       2      71      29
     1    97     2       5       1     100       0       0       0       0
     1    97     3      10       2      53      47       0       0       0       0       0       0       0       0
     1    97     4      20       3      58      21      21       0       0       0       0       0       0       0       0       0       0       0       0       0       0       0       0       0
     1    97     5      25       2      56      44       0       0       0       0       0       0       0       0       0       0       0       0       0       0       0       0       0       0       0       0       0       0       0
     1    97     6      50       2      61      39       0       0       0       0       0       0       0       0       0       0       0       0       0       0       0       0       0       0       0       0       0       0       0       0       0       0       0       0       0       0       0       0       0       0       0       0       0       0       0       0       0       0       0       0       0       0       0       0
     1    97     7     100       3      50      27      23       0       0       0       0       0       0       0       0       0       0       0       0       0       0       0       0       0       0       0       0       0       0       0       0       0       0       0       0       0       0       0       0       0       0       0       0       0       0       0       0       0       0       0       0       0       0       0       0       0       0       0       0       0       0       0       0       0       0       0       0       0       0       0       0       0       0       0       0       0       0       0       0       0       0       0       0       0       0       0       0       0       0       0       0       0       0       0       0       0       0       0       0       0       0       0       0       0
     1    98     1       2       2      68      32
     1    98     2       5       1     100       0       0       0       0
     1    98     3      10       2      52      48       0       0       0       0       0       0       0       0
     1    98     4      20       3      50      27      23       0       0       0       0       0       0       0       0       0       0       0       0       0       0       0       0       0
     1    98     5      25       2      59      41       0       0       0       0       0       0       0       0       0       0       0       0       0       0       0       0       0       0       0       0       0       0       0
     1    98     6      50       2      59      41       0       0       0       0       0       0       0       0       0       0       0       0       0       0       0       0       0       0       0       0       0       0       0       0       0       0       0       0       0       0       0       0       0       0       0       0       0       0       0       0       0       0       0       0       0       0       0       0
     1    98     7     100       3      50      30      20       0       0       0       0       0       0       0       0       0       0       0       0       0       0       0       0       0       0       0       0       0       0       0       0       0       0       0       0       0       0       0       0       0       0       0       0       0       0       0       0       0       0       0       0       0       0       0       0       0       0       0       0       0       0       0       0       0       0       0       0       0       0       0       0       0       0       0       0       0       0       0       0       0       0       0       0       0       0       0       0       0       0       0       0       0       0       0       0       0       0       0       0       0       0       0       0       0
     1    99     1       2       2      69      31
     1    99     2       5       1     100       0       0       0       0
     1    99     3      10       2      55      45       0       0       0       0       0       0       0       0
     1    99     4      20       3      50      27      23       0       0       0       0       0       0       0       0       0       0       0       0       0       0       0       0       0
     1    99     5      25       2      54      46       0       0       0       0       0       0       0       0       0       0       0       0       0       0       0       0       0       0       0       0       0       0       0
     1    99     6      50       2      53      47       0       0       0       0       0       0       0       0       0       0       0       0       0       0       0       0       0       0       0       0       0       0       0       0       0       0       0       0       0       0       0       0       0       0       0       0       0       0       0       0       0       0       0       0       0       0       0       0
     1    99     7     100       3      58      26      16       0       0       0       0       0       0       0       0       0       0       0       0       0       0       0       0       0       0       0       0       0       0       0       0       0       0       0       0       0       0       0       0       0       0       0       0       0       0       0       0       0       0       0       0       0       0       0       0       0       0       0       0       0       0       0       0       0       0       0       0       0       0       0       0       0       0       0       0       0       0       0       0       0       0       0       0       0       0       0       0       0       0       0       0       0       0       0       0       0       0       0       0       0       0       0       0       0
     1   100     1       2       2      70      30
     1   100     2       5       1     100       0       0       0       0
     1   100     3      10       2      61      39       0       0       0       0       0       0       0       0
     1   100     4      20       3      56      24      20       0       0       0       0       0       0       0       0       0       0       0       0       0       0       0       0       0
     1   100     5      25       2      58      42       0       0       0       0       0       0       0       0       0       0       0       0       0       0       0       0       0       0       0       0       0       0       0
     1   100     6      50       2      58      42       0       0       0       0       0       0       0       0       0       0       0       0       0       0       0       0       0       0       0       0       0       0       0       0       0       0       0       0       0       0       0       0       0       0       0       0       0       0       0       0       0       0       0       0       0       0       0       0
     1   100     7     100       3      59      24      17       0       0       0       0       0       0       0       0       0       0       0       0       0       0       0       0       0       0       0       0       0       0       0       0       0       0       0       0       0       0       0       0       0       0       0       0       0       0       0       0       0       0       0       0       0       0       0       0       0       0       0       0       0       0       0       0       0       0       0       0       0       0       0       0       0       0       0       0       0       0       0       0       0       0       0       0       0       0       0       0       0       0       0       0       0       0       0       0       0       0       0       0       0       0       0       0       0
     2     0     1       2       2    1000    1000
     2     0     2       5       5     400     400     400     400     400
     2     0     3      10      10     200     200     200     200     200     200     200     200     200     200
     2     0     4      20      20     100     100     100     100     100     100     100     100     100     100     100     100     100     100     100     100     100     100     100     100
     2     0     5      25      25      80      80      80      80      80      80      80      80      80      80      80      80      80      80      80      80      80      80      80      80      80      80      80      80      80
     2     0     6      50      50      40      40      40      40      40      40      40      40      40      40      40      40      40      40      40      40      40      40      40      40      40      40      40      40      40      40      40      40      40      40      40      40      40      40      40      40      40      40      40      40      40      40      40      40      40      40      40      40      40      40
     2     0     7     100     100      20      20      20      20      20      20      20      20      20      20      20      20      20      20      20      20      20      20      20      20      20      20      20      20      20      20      20      20      20      20      20      20      20      20      20      20      20      20      20      20      20      20      20      20      20      20      20      20      20      20      20      20      20      20      20      20      20      20      20      20      20      20      20      20      20      20      20      20      20      20      20      20      20      20      20      20      20      20      20      20      20      20      20      20      20      20      20      20      20      20      20      20      20      20      20      20      20      20      20      20
     2     1     1       2       2      58      42
     2     1     2       5       5      23      23      21      20      13
     2     1     3      10      10      18      16      15      11       9       9       8       5       5       4
     2     1     4      20      20      10       8       7       7       7       6       6       6       6       6       5       5       4       3       3       3       3       2       2       1
     2     1     5      25      25       8       7       7       7       5       5       5       5       5       5       4       4       4       3       3       3       3       3       3       3       3       2       1       1       1
     2     1     6      50      44       5       4       4       4       4       4       4       3       3       3       3       3       3       3       3       3       3       3       2       2       2       2       2       2       2       2       2       2       2       2       1       1       1       1       1       1       1       1       1       1       1       1       1       1       0       0       0       0       0       0
     2     1     7     100      60       4       4       3       3       3       3       3       3       3       2       2       2       2       2       2       2       2       2       2       2       2       2       2       2       2       2       2       2       2       1       1       1       1       1       1       1       1       1       1       1       1       1       1       1       1       1       1       1       1       1       1       1       1       1       1       1       1       1       1       1       0       0       0       0       0       0       0       0       0       0       0       0       0       0       0       0       0       0       0       0       0       0       0       0       0       0       0       0       0       0       0       0       0       0       0       0       0       0       0       0
     2     2     1       2       2      58      42
     2     2     2       5       5      28      22      21      16      13
     2     2     3      10      10      18      17      15      10      10       8       8       8       5       1
     2     2     4      20      19      10      10       9       9       8       8       6       5       5       4       4       4       3       3       3       3       2       2       2       0
     2     2     5      25      24      10       8       7       7       7       5       5       5       5       4       4       4       3       3       3       3       3       3       2       2       2       2       2       1       0
     2     2     6      50      39       7       6       5       5       5       5       4       4       4       3       3       3       3       3       3       3       3       3       2       2       2       2       2       2       2       1       1       1       1       1       1       1       1       1       1       1       1       1       1       0       0       0       0       0       0       0       0       0       0       0
     2     2     7     100      50       5       5       5       5       5       4       4       4       3       3       3       3       3       2       2       2       2       2       2       2       2       2       2       2       1       1       1       1       1       1       1       1       1       1       1       1       1       1       1       1       1       1       1       1       1       1       1       1       1       1       0       0       0       0       0       0       0       0       0       0       0       0       0       0       0       0       0       0       0       0       0       0       0       0       0       0       0       0       0       0       0       0       0       0       0       0       0       0       0       0       0       0       0       0       0       0       0       0       0       0
     2     3     1       2       2      58      42
     2     3     2       5       5      29      22      18      16      15
     2     3     3      10       9      25      19      15      13       9       7       7       4       1       0
     2     3     4      20      18      15      12      11      10       9       8       5       4       4       4       3       3       3       2       2       2       2       1       0       0
     2     3     5      25      22      10       9       9       7       6       6       6       6       5       5       5       4       4       4       3       2       2       2       2       1       1       1       0       0       0
     2     3     6      50      30       8       7       7       6       6       6       6       5       4       4       4       4       3       3       3       3       3       2       2       2       2       2       1       1       1       1       1       1       1       1       0       0       0       0       0       0       0       0       0       0       0       0       0       0       0       0       0       0       0       0
     2     3     7     100      37       9       8       7       7       7       7       4       4       3       3       3       2       2       2       2       2       2       2       2       2       2       2       2       1       1       1       1       1       1       1       1       1       1       1       1       1       1       0       0       0       0       0       0       0       0       0       0       0       0       0       0       0       0       0       0       0       0       0       0       0       0       0       0       0       0       0       0       0       0       0       0       0       0       0       0       0       0       0       0       0       0       0       0       0       0       0       0       0       0       0       0       0       0       0       0       0       0       0       0       0
     2     4     1       2       2      56      44
     2     4     2       5       5      25      24      22      16      13
     2     4     3      10       9      33      16      13      10       9       8       5       5       1       0
     2     4     4      20      16      15      14      12      11       9       9       6       5       5       3       3       3       2       1       1       1       0       0       0       0
     2     4     5      25      21      13      11      10       9       7       7       6       5       4       4       4       3       3       3       2       2       2       2       1       1       1       0       0       0       0
     2     4     6      50      24      10      10       7       7       6       6       6       6       5       4       4       4       4       3       3       3       2       2       2       2       1       1       1       1       0       0       0       0       0       0       0       0       0       0       0       0       0       0       0       0       0       0       0       0       0       0       0       0       0       0
     2     4     7     100      32      13       7       7       6       6       5       4       4       4       4       4       3       3       3       2       2       2       2       2       2       2       2       2       1       1       1       1       1       1       1       1       1       0       0       0       0       0       0       0       0       0       0       0       0       0       0       0       0       0       0       0       0       0       0       0       0       0       0       0       0       0       0       0       0       0       0       0       0       0       0       0       0       0       0       0       0       0       0       0       0       0       0       0       0       0       0       0       0       0       0       0       0       0       0       0       0       0       0       0       0
     2     5     1       2       2      56      44
     2     5     2       5       5      27      25      23      14      11
     2     5     3      10       9      36      20      13       9       7       6       6       2       1       0
     2     5     4      20      14      16      16      13      11       9       9       8       6       6       2       1       1       1       1       0       0       0       0       0       0
     2     5     5      25      20      13      12      10       9       9       7       6       5       5       5       4       4       2       2       2       1       1       1       1       1       0       0       0       0       0
     2     5     6      50      18      11      10       8       8       8       8       6       6       6       5       5       5       4       3       2       2       2       1       0       0       0       0       0       0       0       0       0       0       0       0       0       0       0       0       0       0       0       0       0       0       0       0       0       0       0       0       0       0       0       0
     2     5     7     100      26      12       9       7       6       6       6       6       5       5       4       4       4       4       3       3       2       2       2       2       2       1       1       1       1       1       1       0       0       0       0       0       0       0       0       0       0       0       0       0       0       0       0       0       0       0       0       0       0       0       0       0       0       0       0       0       0       0       0       0       0       0       0       0       0       0       0       0       0       0       0       0       0       0       0       0       0       0       0       0       0       0       0       0       0       0       0       0       0       0       0       0       0       0       0       0       0       0       0       0       0
     2     6     1       2       2      57      43
     2     6     2       5       5      41      23      14      14       8
     2     6     3      10       9      39      21      10       8       6       6       4       3       3       0
     2     6     4      20      13      20      13      12      11      10       9       8       8       3       3       1       1       1       0       0       0       0       0       0       0
     2     6     5      25      16      15      13       9       8       8       8       6       6       6       5       4       3       3       3       2       1       0       0       0       0       0       0       0       0       0
     2     6     6      50      18      11       9       9       8       8       8       7       6       5       5       5       4       4       3       3       2       2       1       0       0       0       0       0       0       0       0       0       0       0       0       0       0       0       0       0       0       0       0       0       0       0       0       0       0       0       0       0       0       0       0
     2     6     7     100      24       9       8       7       7       6       6       6       5       5       5       4       4       4       4       3       3       3       3       2       2       1       1       1       1       0       0       0       0       0       0       0       0       0       0       0       0       0       0       0       0       0       0       0       0       0       0       0       0       0       0       0       0       0       0       0       0       0       0       0       0       0       0       0       0       0       0       0       0       0       0       0       0       0       0       0       0       0       0       0       0       0       0       0       0       0       0       0       0       0       0       0       0       0       0       0       0       0       0       0       0
     2     7     1       2       2      53      47
     2     7     2       5       5      43      21      16      15       5
     2     7     3      10       9      41      23       9       9       7       6       2       2       1       0
     2     7     4      20      12      19      19      16      10      10       7       6       6       3       2       1       1       0       0       0       0       0       0       0       0
     2     7     5      25      14      14      13      12      11      10       9       6       5       5       4       3       3       3       2       0       0       0       0       0       0       0       0       0       0       0
     2     7     6      50      17      14      13      10       9       9       7       7       6       6       4       4       4       3       1       1       1       1       0       0       0       0       0       0       0       0       0       0       0       0       0       0       0       0       0       0       0       0       0       0       0       0       0       0       0       0       0       0       0       0       0
     2     7     7     100      20      13      12      10       8       7       6       5       5       4       4       4       3       3       3       3       3       3       2       1       1       0       0       0       0       0       0       0       0       0       0       0       0       0       0       0       0       0       0       0       0       0       0       0       0       0       0       0       0       0       0       0       0       0       0       0       0       0       0       0       0       0       0       0       0       0       0       0       0       0       0       0       0       0       0       0       0       0       0       0       0       0       0       0       0       0       0       0       0       0       0       0       0       0       0       0       0       0       0       0       0
     2     8     1       2       2      51      49
     2     8     2       5       5      46      20      16      14       4
     2     8     3      10       8      44      21       9       9       8       4       3       2       0       0
     2     8     4      20      12      21      16      15      10       9       9       8       6       2       2       1       1       0       0       0       0       0       0       0       0
     2     8     5      25      14      13      13      12      10      10       9       9       5       5       4       3       3       2       2       0       0       0       0       0       0       0       0       0       0       0
     2     8     6      50      13      13      12      12      11      10       9       8       7       5       5       4       3       1       0       0       0       0       0       0       0       0       0       0       0       0       0       0       0       0       0       0       0       0       0       0       0       0       0       0       0       0       0       0       0       0       0       0       0       0       0
     2     8     7     100      19      13      12       8       8       7       7       6       5       5       4       4       4       3       3       3       2       2       2       2       0       0       0       0       0       0       0       0       0       0       0       0       0       0       0       0       0       0       0       0       0       0       0       0       0       0       0       0       0       0       0       0       0       0       0       0       0       0       0       0       0       0       0       0       0       0       0       0       0       0       0       0       0       0       0       0       0       0       0       0       0       0       0       0       0       0       0       0       0       0       0       0       0       0       0       0       0       0       0       0       0
     2     9     1       2       2      55      45
     2     9     2       5       5      49      25      15       9       2
     2     9     3      10       8      46      25       9       7       6       4       2       1       0       0
     2     9     4      20      10      28      19      19      10       8       8       3       3       1       1       0       0       0       0       0       0       0       0       0       0
     2     9     5      25      14      18      16      13      10      10       8       8       4       4       2       2       2       2       1       0       0       0       0       0       0       0       0       0       0       0
     2     9     6      50      13      15      13      13      12      10      10       9       8       4       2       2       1       1       0       0       0       0       0       0       0       0       0       0       0       0       0       0       0       0       0       0       0       0       0       0       0       0       0       0       0       0       0       0       0       0       0       0       0       0       0
     2     9     7     100      16      18      16      10      10       8       8       6       5       5       4       3       3       1       1       1       1       0       0       0       0       0       0       0       0       0       0       0       0       0       0       0       0       0       0       0       0       0       0       0       0       0       0       0       0       0       0       0       0       0       0       0       0       0       0       0       0       0       0       0       0       0       0       0       0       0       0       0       0       0       0       0       0       0       0       0       0       0       0       0       0       0       0       0       0       0       0       0       0       0       0       0       0       0       0       0       0       0       0       0       0
     2    10     1       2       2      57      43
     2    10     2       5       5      50      21      18      10       1
     2    10     3      10       7      44      22      10       8       6       5       5       0       0       0
     2    10     4      20       9      24      24      17      10       9       7       6       2       1       0       0       0       0       0       0       0       0       0       0       0
     2    10     5      25      14      17      15      12      11      11      10       9       5       3       2       2       1       1       1       0       0       0       0       0       0       0       0       0       0       0
     2    10     6      50      12      18      16      12      11      10      10      10       4       3       2       2       2       0       0       0       0       0       0       0       0       0       0       0       0       0       0       0       0       0       0       0       0       0       0       0       0       0       0       0       0       0       0       0       0       0       0       0       0       0       0
     2    10     7     100      13      21      16      10       9       8       8       5       5       4       4       4       4       2       0       0       0       0       0       0       0       0       0       0       0       0       0       0       0       0       0       0       0       0       0       0       0       0       0       0       0       0       0       0       0       0       0       0       0       0       0       0       0       0       0       0       0       0       0       0       0       0       0       0       0       0       0       0       0       0       0       0       0       0       0       0       0       0       0       0       0       0       0       0       0       0       0       0       0       0       0       0       0       0       0       0       0       0       0       0       0
     2    11     1       2       2      58      42
     2    11     2       5       5      49      22      20       8       1
     2    11     3      10       7      40      28      10       8       7       5       2       0       0       0
     2    11     4      20       8      30      29      12      12       7       5       4       1       0       0       0       0       0       0       0       0       0       0       0       0
     2    11     5      25      13      23      13      12      12      11       8       6       6       3       2       2       1       1       0       0       0       0       0       0       0       0       0       0       0       0
     2    11     6      50      11      24      23      13      12       9       8       4       3       2       1       1       0       0       0       0       0       0       0       0       0       0       0       0       0       0       0       0       0       0       0       0       0       0       0       0       0       0       0       0       0       0       0       0       0       0       0       0       0       0       0
     2    11     7     100      13      17      16      11      10       8       8       7       6       5       4       3       3       2       0       0       0       0       0       0       0       0       0       0       0       0       0       0       0       0       0       0       0       0       0       0       0       0       0       0       0       0       0       0       0       0       0       0       0       0       0       0       0       0       0       0       0       0       0       0       0       0       0       0       0       0       0       0       0       0       0       0       0       0       0       0       0       0       0       0       0       0       0       0       0       0       0       0       0       0       0       0       0       0       0       0       0       0       0       0       0
     2    12     1       2       2      64      36
     2    12     2       5       4      51      26      14       9       0
     2    12     3      10       7      40      31      12       7       4       4       2       0       0       0
     2    12     4      20       8      33      28      16       8       7       6       1       1       0       0       0       0       0       0       0       0       0       0       0       0
     2    12     5      25      13      28      16      11      10       6       6       5       5       4       3       2       2       2       0       0       0       0       0       0       0       0       0       0       0       0
     2    12     6      50      11      23      19      16      12      10       7       6       3       2       1       1       0       0       0       0       0       0       0       0       0       0       0       0       0       0       0       0       0       0       0       0       0       0       0       0       0       0       0       0       0       0       0       0       0       0       0       0       0       0       0
     2    12     7     100      13      16      16      12      11       9       9       8       5       4       3       3       3       1       0       0       0       0       0       0       0       0       0       0       0       0       0       0       0       0       0       0       0       0       0       0       0       0       0       0       0       0       0       0       0       0       0       0       0       0       0       0       0       0       0       0       0       0       0       0       0       0       0       0       0       0       0       0       0       0       0       0       0       0       0       0       0       0       0       0       0       0       0       0       0       0       0       0       0       0       0       0       0       0       0       0       0       0       0       0       0
     2    13     1       2       2      64      36
     2    13     2       5       4      46      30      13      11       0
     2    13     3      10       6      42      34      13       5       4       2       0       0       0       0
     2    13     4      20       7      43      29      13       7       4       3       1       0       0       0       0       0       0       0       0       0       0       0       0       0
     2    13     5      25      13      29      17      13       9       7       5       4       4       3       3       2       2       2       0       0       0       0       0       0       0       0       0       0       0       0
     2    13     6      50      10      23      23      14      12      10       9       4       2       2       1       0       0       0       0       0       0       0       0       0       0       0       0       0       0       0       0       0       0       0       0       0       0       0       0       0       0       0       0       0       0       0       0       0       0       0       0       0       0       0       0
     2    13     7     100      13      18      18      14      11       8       8       6       4       3       3       3       3       1       0       0       0       0       0       0       0       0       0       0       0       0       0       0       0       0       0       0       0       0       0       0       0       0       0       0       0       0       0       0       0       0       0       0       0       0       0       0       0       0       0       0       0       0       0       0       0       0       0       0       0       0       0       0       0       0       0       0       0       0       0       0       0       0       0       0       0       0       0       0       0       0       0       0       0       0       0       0       0       0       0       0       0       0       0       0       0
     2    14     1       2       2      61      39
     2    14     2       5       4      48      26      13      13       0
     2    14     3      10       5      43      36       9       6       6       0       0       0       0       0
     2    14     4      20       7      48      26      13       8       3       1       1       0       0       0       0       0       0       0       0       0       0       0       0       0
     2    14     5      25      12      31      20      13       6       5       5       4       4       4       3       3       2       0       0       0       0       0       0       0       0       0       0       0       0       0
     2    14     6      50      10      23      18      18      12      11       9       5       2       1       1       0       0       0       0       0       0       0       0       0       0       0       0       0       0       0       0       0       0       0       0       0       0       0       0       0       0       0       0       0       0       0       0       0       0       0       0       0       0       0       0
     2    14     7     100      13      21      17      13      11      10       7       6       5       3       3       2       1       1       0       0       0       0       0       0       0       0       0       0       0       0       0       0       0       0       0       0       0       0       0       0       0       0       0       0       0       0       0       0       0       0       0       0       0       0       0       0       0       0       0       0       0       0       0       0       0       0       0       0       0       0       0       0       0       0       0       0       0       0       0       0       0       0       0       0       0       0       0       0       0       0       0       0       0       0       0       0       0       0       0       0       0       0       0       0       0
     2    15     1       2       2      55      45
     2    15     2       5       4      49      24      15      12       0
     2    15     3      10       5      47      30      12       7       4       0       0       0       0       0
     2    15     4      20       7      54      29       8       4       3       1       1       0       0       0       0       0       0       0       0       0       0       0       0       0
     2    15     5      25      12      29      21       9       7       6       6       5       5       4       3       3       2       0       0       0       0       0       0       0       0       0       0       0       0       0
     2    15     6      50      10      21      14      14      13      12       9       8       4       3       2       0       0       0       0       0       0       0       0       0       0       0       0       0       0       0       0       0       0       0       0       0       0       0       0       0       0       0       0       0       0       0       0       0       0       0       0       0       0       0       0
     2    15     7     100      11      18      17      16      12      11      10       6       4       3       2       1       0       0       0       0       0       0       0       0       0       0       0       0       0       0       0       0       0       0       0       0       0       0       0       0       0       0       0       0       0       0       0       0       0       0       0       0       0       0       0       0       0       0       0       0       0       0       0       0       0       0       0       0       0       0       0       0       0       0       0       0       0       0       0       0       0       0       0       0       0       0       0       0       0       0       0       0       0       0       0       0       0       0       0       0       0       0       0       0       0
     2    16     1       2       2      51      49
     2    16     2       5       4      44      28      17      11       0
     2    16     3      10       5      47      31      11       6       5       0       0       0       0       0
     2    16     4      20       7      54      34       5       4       1       1       1       0       0       0       0       0       0       0       0       0       0       0       0       0
     2    16     5      25      12      37      13      13       8       5       5       4       4       4       3       2       2       0       0       0       0       0       0       0       0       0       0       0       0       0
     2    16     6      50      10      21      16      16      12      11       9       6       5       3       1       0       0       0       0       0       0       0       0       0       0       0       0       0       0       0       0       0       0       0       0       0       0       0       0       0       0       0       0       0       0       0       0       0       0       0       0       0       0       0       0
     2    16     7     100      11      28      16      15      10       7       6       6       5       3       3       1       0       0       0       0       0       0       0       0       0       0       0       0       0       0       0       0       0       0       0       0       0       0       0       0       0       0       0       0       0       0       0       0       0       0       0       0       0       0       0       0       0       0       0       0       0       0       0       0       0       0       0       0       0       0       0       0       0       0       0       0       0       0       0       0       0       0       0       0       0       0       0       0       0       0       0       0       0       0       0       0       0       0       0       0       0       0       0       0       0
     2    17     1       2       2      59      41
     2    17     2       5       4      43      26      20      11       0
     2    17     3      10       5      44      35      12       5       4       0       0       0       0       0
     2    17     4      20       7      50      30       7       6       4       2       1       0       0       0       0       0       0       0       0       0       0       0       0       0
     2    17     5      25      12      39      13      12       7       6       5       5       5       3       2       2       1       0       0       0       0       0       0       0       0       0       0       0       0       0
     2    17     6      50      10      22      22      13      13      10       8       6       3       2       1       0       0       0       0       0       0       0       0       0       0       0       0       0       0       0       0       0       0       0       0       0       0       0       0       0       0       0       0       0       0       0       0       0       0       0       0       0       0       0       0
     2    17     7     100      11      33      18      17      15       5       4       2       2       2       1       1       0       0       0       0       0       0       0       0       0       0       0       0       0       0       0       0       0       0       0       0       0       0       0       0       0       0       0       0       0       0       0       0       0       0       0       0       0       0       0       0       0       0       0       0       0       0       0       0       0       0       0       0       0       0       0       0       0       0       0       0       0       0       0       0       0       0       0       0       0       0       0       0       0       0       0       0       0       0       0       0       0       0       0       0       0       0       0       0       0
     2    18     1       2       2      60      40
     2    18     2       5       4      45      23      21      11       0
     2    18     3      10       5      41      34      16       5       4       0       0       0       0       0
     2    18     4      20       6      56      26       8       6       3       1       0       0       0       0       0       0       0       0       0       0       0       0       0       0
     2    18     5      25      11      37      18       7       7       7       7       6       5       4       1       1       0       0       0       0       0       0       0       0       0       0       0       0       0       0
     2    18     6      50      10      25      16      14      14      12       6       4       4       3       2       0       0       0       0       0       0       0       0       0       0       0       0       0       0       0       0       0       0       0       0       0       0       0       0       0       0       0       0       0       0       0       0       0       0       0       0       0       0       0       0
     2    18     7     100       9      43      19      16      12       3       3       2       1       1       0       0       0       0       0       0       0       0       0       0       0       0       0       0       0       0       0       0       0       0       0       0       0       0       0       0       0       0       0       0       0       0       0       0       0       0       0       0       0       0       0       0       0       0       0       0       0       0       0       0       0       0       0       0       0       0       0       0       0       0       0       0       0       0       0       0       0       0       0       0       0       0       0       0       0       0       0       0       0       0       0       0       0       0       0       0       0       0       0       0       0
     2    19     1       2       2      62      38
     2    19     2       5       4      48      23      23       6       0
     2    19     3      10       5      40      39      13       5       3       0       0       0       0       0
     2    19     4      20       6      56      24       7       7       3       3       0       0       0       0       0       0       0       0       0       0       0       0       0       0
     2    19     5      25      10      43      11       8       8       7       7       6       4       4       2       0       0       0       0       0       0       0       0       0       0       0       0       0       0       0
     2    19     6      50      10      27      19      13      11       8       7       5       4       4       2       0       0       0       0       0       0       0       0       0       0       0       0       0       0       0       0       0       0       0       0       0       0       0       0       0       0       0       0       0       0       0       0       0       0       0       0       0       0       0       0
     2    19     7     100       8      48      17      14      11       4       3       2       1       0       0       0       0       0       0       0       0       0       0       0       0       0       0       0       0       0       0       0       0       0       0       0       0       0       0       0       0       0       0       0       0       0       0       0       0       0       0       0       0       0       0       0       0       0       0       0       0       0       0       0       0       0       0       0       0       0       0       0       0       0       0       0       0       0       0       0       0       0       0       0       0       0       0       0       0       0       0       0       0       0       0       0       0       0       0       0       0       0       0       0       0
     2    20     1       2       2      65      35
     2    20     2       5       4      56      20      18       6       0
     2    20     3      10       5      47      27      14       6       6       0       0       0       0       0
     2    20     4      20       6      57      25       7       7       3       1       0       0       0       0       0       0       0       0       0       0       0       0       0       0
     2    20     5      25       9      38      17      10       8       7       6       6       5       3       0       0       0       0       0       0       0       0       0       0       0       0       0       0       0       0
     2    20     6      50      10      29      24      10       7       7       6       6       5       4       2       0       0       0       0       0       0       0       0       0       0       0       0       0       0       0       0       0       0       0       0       0       0       0       0       0       0       0       0       0       0       0       0       0       0       0       0       0       0       0       0
     2    20     7     100       8      45      16      15      14       3       3       2       2       0       0       0       0       0       0       0       0       0       0       0       0       0       0       0       0       0       0       0       0       0       0       0       0       0       0       0       0       0       0       0       0       0       0       0       0       0       0       0       0       0       0       0       0       0       0       0       0       0       0       0       0       0       0       0       0       0       0       0       0       0       0       0       0       0       0       0       0       0       0       0       0       0       0       0       0       0       0       0       0       0       0       0       0       0       0       0       0       0       0       0       0
     2    21     1       2       2      63      37
     2    21     2       5       4      51      24      15      10       0
     2    21     3      10       5      46      25      16       8       5       0       0       0       0       0
     2    21     4      20       6      56      30       6       4       3       1       0       0       0       0       0       0       0       0       0       0       0       0       0       0
     2    21     5      25       9      41      16       8       7       7       7       6       4       4       0       0       0       0       0       0       0       0       0       0       0       0       0       0       0       0
     2    21     6      50      10      40      20       9       8       7       5       4       4       2       1       0       0       0       0       0       0       0       0       0       0       0       0       0       0       0       0       0       0       0       0       0       0       0       0       0       0       0       0       0       0       0       0       0       0       0       0       0       0       0       0
     2    21     7     100       8      38      20      19      14       3       2       2       2       0       0       0       0       0       0       0       0       0       0       0       0       0       0       0       0       0       0       0       0       0       0       0       0       0       0       0       0       0       0       0       0       0       0       0       0       0       0       0       0       0       0       0       0       0       0       0       0       0       0       0       0       0       0       0       0       0       0       0       0       0       0       0       0       0       0       0       0       0       0       0       0       0       0       0       0       0       0       0       0       0       0       0       0       0       0       0       0       0       0       0       0
     2    22     1       2       2      65      35
     2    22     2       5       4      57      26       9       8       0
     2    22     3      10       5      52      20      15       8       5       0       0       0       0       0
     2    22     4      20       5      60      30       6       3       1       0       0       0       0       0       0       0       0       0       0       0       0       0       0       0
     2    22     5      25       9      37      12      12      11      11       7       5       4       1       0       0       0       0       0       0       0       0       0       0       0       0       0       0       0       0
     2    22     6      50       9      37      22      12      11       7       5       3       2       1       0       0       0       0       0       0       0       0       0       0       0       0       0       0       0       0       0       0       0       0       0       0       0       0       0       0       0       0       0       0       0       0       0       0       0       0       0       0       0       0       0
     2    22     7     100       8      40      19      19      14       3       3       1       1       0       0       0       0       0       0       0       0       0       0       0       0       0       0       0       0       0       0       0       0       0       0       0       0       0       0       0       0       0       0       0       0       0       0       0       0       0       0       0       0       0       0       0       0       0       0       0       0       0       0       0       0       0       0       0       0       0       0       0       0       0       0       0       0       0       0       0       0       0       0       0       0       0       0       0       0       0       0       0       0       0       0       0       0       0       0       0       0       0       0       0       0
     2    23     1       2       2      59      41
     2    23     2       5       4      54      34       6       6       0
     2    23     3      10       5      54      20      13       9       4       0       0       0       0       0
     2    23     4      20       5      69      23       3       3       2       0       0       0       0       0       0       0       0       0       0       0       0       0       0       0
     2    23     5      25       9      36      12      11      10      10       9       6       4       2       0       0       0       0       0       0       0       0       0       0       0       0       0       0       0       0
     2    23     6      50       8      34      26      12       9       6       5       5       3       0       0       0       0       0       0       0       0       0       0       0       0       0       0       0       0       0       0       0       0       0       0       0       0       0       0       0       0       0       0       0       0       0       0       0       0       0       0       0       0       0       0
     2    23     7     100       7      39      21      17      15       3       3       2       0       0       0       0       0       0       0       0       0       0       0       0       0       0       0       0       0       0       0       0       0       0       0       0       0       0       0       0       0       0       0       0       0       0       0       0       0       0       0       0       0       0       0       0       0       0       0       0       0       0       0       0       0       0       0       0       0       0       0       0       0       0       0       0       0       0       0       0       0       0       0       0       0       0       0       0       0       0       0       0       0       0       0       0       0       0       0       0       0       0       0       0       0
     2    24     1       2       2      63      37
     2    24     2       5       4      56      35       6       3       0
     2    24     3      10       5      54      19      12       8       7       0       0       0       0       0
     2    24     4      20       5      66      19       8       4       3       0       0       0       0       0       0       0       0       0       0       0       0       0       0       0
     2    24     5      25       9      36      15      11      10       8       7       7       4       2       0       0       0       0       0       0       0       0       0       0       0       0       0       0       0       0
     2    24     6      50       7      29      28      18       9       6       5       5       0       0       0       0       0       0       0       0       0       0       0       0       0       0       0       0       0       0       0       0       0       0       0       0       0       0       0       0       0       0       0       0       0       0       0       0       0       0       0       0       0       0       0
     2    24     7     100       7      36      25      14      11       8       3       3       0       0       0       0       0       0       0       0       0       0       0       0       0       0       0       0       0       0       0       0       0       0       0       0       0       0       0       0       0       0       0       0       0       0       0       0       0       0       0       0       0       0       0       0       0       0       0       0       0       0       0       0       0       0       0       0       0       0       0       0       0       0       0       0       0       0       0       0       0       0       0       0       0       0       0       0       0       0       0       0       0       0       0       0       0       0       0       0       0       0       0       0       0
     2    25     1       2       2      73      27
     2    25     2       5       4      65      29       4       2       0
     2    25     3      10       5      57      20       8       8       7       0       0       0       0       0
     2    25     4      20       4      67      21       8       4       0       0       0       0       0       0       0       0       0       0       0       0       0       0       0       0
     2    25     5      25       9      44      14      11       9       8       7       4       2       1       0       0       0       0       0       0       0       0       0       0       0       0       0       0       0       0
     2    25     6      50       7      31      26      16      11       8       4       4       0       0       0       0       0       0       0       0       0       0       0       0       0       0       0       0       0       0       0       0       0       0       0       0       0       0       0       0       0       0       0       0       0       0       0       0       0       0       0       0       0       0       0
     2    25     7     100       7      34      28      12      11       9       3       3       0       0       0       0       0       0       0       0       0       0       0       0       0       0       0       0       0       0       0       0       0       0       0       0       0       0       0       0       0       0       0       0       0       0       0       0       0       0       0       0       0       0       0       0       0       0       0       0       0       0       0       0       0       0       0       0       0       0       0       0       0       0       0       0       0       0       0       0       0       0       0       0       0       0       0       0       0       0       0       0       0       0       0       0       0       0       0       0       0       0       0       0       0
     2    26     1       2       2      72      28
     2    26     2       5       4      69      29       1       1       0
     2    26     3      10       5      62      19      10       6       3       0       0       0       0       0
     2    26     4      20       4      67      21       8       4       0       0       0       0       0       0       0       0       0       0       0       0       0       0       0       0
     2    26     5      25       9      51      12      12       8       7       6       2       1       1       0       0       0       0       0       0       0       0       0       0       0       0       0       0       0       0
     2    26     6      50       7      29      28      16      11       9       5       2       0       0       0       0       0       0       0       0       0       0       0       0       0       0       0       0       0       0       0       0       0       0       0       0       0       0       0       0       0       0       0       0       0       0       0       0       0       0       0       0       0       0       0
     2    26     7     100       7      37      25      12      11       9       4       2       0       0       0       0       0       0       0       0       0       0       0       0       0       0       0       0       0       0       0       0       0       0       0       0       0       0       0       0       0       0       0       0       0       0       0       0       0       0       0       0       0       0       0       0       0       0       0       0       0       0       0       0       0       0       0       0       0       0       0       0       0       0       0       0       0       0       0       0       0       0       0       0       0       0       0       0       0       0       0       0       0       0       0       0       0       0       0       0       0       0       0       0       0
     2    27     1       2       2      74      26
     2    27     2       5       3      70      29       1       0       0
     2    27     3      10       5      64      22       8       3       3       0       0       0       0       0
     2    27     4      20       4      69      21       8       2       0       0       0       0       0       0       0       0       0       0       0       0       0       0       0       0
     2    27     5      25       7      49      15      10       9       9       7       1       0       0       0       0       0       0       0       0       0       0       0       0       0       0       0       0       0       0
     2    27     6      50       7      36      21      20       9       8       5       1       0       0       0       0       0       0       0       0       0       0       0       0       0       0       0       0       0       0       0       0       0       0       0       0       0       0       0       0       0       0       0       0       0       0       0       0       0       0       0       0       0       0       0
     2    27     7     100       7      46      20      10       9       6       5       4       0       0       0       0       0       0       0       0       0       0       0       0       0       0       0       0       0       0       0       0       0       0       0       0       0       0       0       0       0       0       0       0       0       0       0       0       0       0       0       0       0       0       0       0       0       0       0       0       0       0       0       0       0       0       0       0       0       0       0       0       0       0       0       0       0       0       0       0       0       0       0       0       0       0       0       0       0       0       0       0       0       0       0       0       0       0       0       0       0       0       0       0       0
     2    28     1       2       2      76      24
     2    28     2       5       2      70      30       0       0       0
     2    28     3      10       5      65      18      10       5       2       0       0       0       0       0
     2    28     4      20       4      66      24       9       1       0       0       0       0       0       0       0       0       0       0       0       0       0       0       0       0
     2    28     5      25       7      57      18       6       5       5       5       4       0       0       0       0       0       0       0       0       0       0       0       0       0       0       0       0       0       0
     2    28     6      50       7      35      30      14       8       6       5       2       0       0       0       0       0       0       0       0       0       0       0       0       0       0       0       0       0       0       0       0       0       0       0       0       0       0       0       0       0       0       0       0       0       0       0       0       0       0       0       0       0       0       0
     2    28     7     100       7      41      20      12      12       6       6       3       0       0       0       0       0       0       0       0       0       0       0       0       0       0       0       0       0       0       0       0       0       0       0       0       0       0       0       0       0       0       0       0       0       0       0       0       0       0       0       0       0       0       0       0       0       0       0       0       0       0       0       0       0       0       0       0       0       0       0       0       0       0       0       0       0       0       0       0       0       0       0       0       0       0       0       0       0       0       0       0       0       0       0       0       0       0       0       0       0       0       0       0       0
     2    29     1       2       2      74      26
     2    29     2       5       2      73      27       0       0       0
     2    29     3      10       4      73      10       9       8       0       0       0       0       0       0
     2    29     4      20       4      65      22      12       1       0       0       0       0       0       0       0       0       0       0       0       0       0       0       0       0
     2    29     5      25       7      60      15      11       7       3       2       2       0       0       0       0       0       0       0       0       0       0       0       0       0       0       0       0       0       0
     2    29     6      50       7      34      33      16       7       7       2       1       0       0       0       0       0       0       0       0       0       0       0       0       0       0       0       0       0       0       0       0       0       0       0       0       0       0       0       0       0       0       0       0       0       0       0       0       0       0       0       0       0       0       0
     2    29     7     100       7      37      22      14      13       8       4       2       0       0       0       0       0       0       0       0       0       0       0       0       0       0       0       0       0       0       0       0       0       0       0       0       0       0       0       0       0       0       0       0       0       0       0       0       0       0       0       0       0       0       0       0       0       0       0       0       0       0       0       0       0       0       0       0       0       0       0       0       0       0       0       0       0       0       0       0       0       0       0       0       0       0       0       0       0       0       0       0       0       0       0       0       0       0       0       0       0       0       0       0       0
     2    30     1       2       2      74      26
     2    30     2       5       2      78      22       0       0       0
     2    30     3      10       4      81       8       6       5       0       0       0       0       0       0
     2    30     4      20       4      56      26      17       1       0       0       0       0       0       0       0       0       0       0       0       0       0       0       0       0
     2    30     5      25       7      60      15      13       6       3       2       1       0       0       0       0       0       0       0       0       0       0       0       0       0       0       0       0       0       0
     2    30     6      50       7      38      32      13       7       6       3       1       0       0       0       0       0       0       0       0       0       0       0       0       0       0       0       0       0       0       0       0       0       0       0       0       0       0       0       0       0       0       0       0       0       0       0       0       0       0       0       0       0       0       0
     2    30     7     100       7      42      15      14      14       7       5       3       0       0       0       0       0       0       0       0       0       0       0       0       0       0       0       0       0       0       0       0       0       0       0       0       0       0       0       0       0       0       0       0       0       0       0       0       0       0       0       0       0       0       0       0       0       0       0       0       0       0       0       0       0       0       0       0       0       0       0       0       0       0       0       0       0       0       0       0       0       0       0       0       0       0       0       0       0       0       0       0       0       0       0       0       0       0       0       0       0       0       0       0       0
     2    31     1       2       2      73      27
     2    31     2       5       2      71      29       0       0       0
     2    31     3      10       4      80      10       8       2       0       0       0       0       0       0
     2    31     4      20       4      58      26      15       1       0       0       0       0       0       0       0       0       0       0       0       0       0       0       0       0
     2    31     5      25       7      53      17      16       8       3       2       1       0       0       0       0       0       0       0       0       0       0       0       0       0       0       0       0       0       0
     2    31     6      50       7      38      34       9       9       6       3       1       0       0       0       0       0       0       0       0       0       0       0       0       0       0       0       0       0       0       0       0       0       0       0       0       0       0       0       0       0       0       0       0       0       0       0       0       0       0       0       0       0       0       0
     2    31     7     100       7      34      16      15      13      12       5       5       0       0       0       0       0       0       0       0       0       0       0       0       0       0       0       0       0       0       0       0       0       0       0       0       0       0       0       0       0       0       0       0       0       0       0       0       0       0       0       0       0       0       0       0       0       0       0       0       0       0       0       0       0       0       0       0       0       0       0       0       0       0       0       0       0       0       0       0       0       0       0       0       0       0       0       0       0       0       0       0       0       0       0       0       0       0       0       0       0       0       0       0       0
     2    32     1       2       2      70      30
     2    32     2       5       2      69      31       0       0       0
     2    32     3      10       4      77      11       9       3       0       0       0       0       0       0
     2    32     4      20       4      53      31      14       2       0       0       0       0       0       0       0       0       0       0       0       0       0       0       0       0
     2    32     5      25       6      50      21      15       7       6       1       0       0       0       0       0       0       0       0       0       0       0       0       0       0       0       0       0       0       0
     2    32     6      50       7      35      33      11      10       8       2       1       0       0       0       0       0       0       0       0       0       0       0       0       0       0       0       0       0       0       0       0       0       0       0       0       0       0       0       0       0       0       0       0       0       0       0       0       0       0       0       0       0       0       0
     2    32     7     100       7      33      17      16      12      12       6       4       0       0       0       0       0       0       0       0       0       0       0       0       0       0       0       0       0       0       0       0       0       0       0       0       0       0       0       0       0       0       0       0       0       0       0       0       0       0       0       0       0       0       0       0       0       0       0       0       0       0       0       0       0       0       0       0       0       0       0       0       0       0       0       0       0       0       0       0       0       0       0       0       0       0       0       0       0       0       0       0       0       0       0       0       0       0       0       0       0       0       0       0       0
     2    33     1       2       2      70      30
     2    33     2       5       2      72      28       0       0       0
     2    33     3      10       4      79      12       5       4       0       0       0       0       0       0
     2    33     4      20       4      59      25      14       2       0       0       0       0       0       0       0       0       0       0       0       0       0       0       0       0
     2    33     5      25       6      54      21      17       5       2       1       0       0       0       0       0       0       0       0       0       0       0       0       0       0       0       0       0       0       0
     2    33     6      50       7      38      28      13      12       5       3       1       0       0       0       0       0       0       0       0       0       0       0       0       0       0       0       0       0       0       0       0       0       0       0       0       0       0       0       0       0       0       0       0       0       0       0       0       0       0       0       0       0       0       0
     2    33     7     100       7      34      21      14      12      10       6       3       0       0       0       0       0       0       0       0       0       0       0       0       0       0       0       0       0       0       0       0       0       0       0       0       0       0       0       0       0       0       0       0       0       0       0       0       0       0       0       0       0       0       0       0       0       0       0       0       0       0       0       0       0       0       0       0       0       0       0       0       0       0       0       0       0       0       0       0       0       0       0       0       0       0       0       0       0       0       0       0       0       0       0       0       0       0       0       0       0       0       0       0       0
     2    34     1       2       2      61      39
     2    34     2       5       2      65      35       0       0       0
     2    34     3      10       4      80      12       5       3       0       0       0       0       0       0
     2    34     4      20       4      59      21      18       2       0       0       0       0       0       0       0       0       0       0       0       0       0       0       0       0
     2    34     5      25       5      55      23      15       5       2       0       0       0       0       0       0       0       0       0       0       0       0       0       0       0       0       0       0       0       0
     2    34     6      50       7      44      27      12       9       5       2       1       0       0       0       0       0       0       0       0       0       0       0       0       0       0       0       0       0       0       0       0       0       0       0       0       0       0       0       0       0       0       0       0       0       0       0       0       0       0       0       0       0       0       0
     2    34     7     100       7      33      24      13      11       9       8       2       0       0       0       0       0       0       0       0       0       0       0       0       0       0       0       0       0       0       0       0       0       0       0       0       0       0       0       0       0       0       0       0       0       0       0       0       0       0       0       0       0       0       0       0       0       0       0       0       0       0       0       0       0       0       0       0       0       0       0       0       0       0       0       0       0       0       0       0       0       0       0       0       0       0       0       0       0       0       0       0       0       0       0       0       0       0       0       0       0       0       0       0       0
     2    35     1       2       2      65      35
     2    35     2       5       2      60      40       0       0       0
     2    35     3      10       4      80      14       3       3       0       0       0       0       0       0
     2    35     4      20       4      54      22      22       2       0       0       0       0       0       0       0       0       0       0       0       0       0       0       0       0
     2    35     5      25       5      58      25       8       6       3       0       0       0       0       0       0       0       0       0       0       0       0       0       0       0       0       0       0       0       0
     2    35     6      50       5      43      31      11      10       5       0       0       0       0       0       0       0       0       0       0       0       0       0       0       0       0       0       0       0       0       0       0       0       0       0       0       0       0       0       0       0       0       0       0       0       0       0       0       0       0       0       0       0       0       0
     2    35     7     100       7      28      24      17      12      10       8       1       0       0       0       0       0       0       0       0       0       0       0       0       0       0       0       0       0       0       0       0       0       0       0       0       0       0       0       0       0       0       0       0       0       0       0       0       0       0       0       0       0       0       0       0       0       0       0       0       0       0       0       0       0       0       0       0       0       0       0       0       0       0       0       0       0       0       0       0       0       0       0       0       0       0       0       0       0       0       0       0       0       0       0       0       0       0       0       0       0       0       0       0       0
     2    36     1       2       2      62      38
     2    36     2       5       2      71      29       0       0       0
     2    36     3      10       4      74      23       2       1       0       0       0       0       0       0
     2    36     4      20       3      46      31      23       0       0       0       0       0       0       0       0       0       0       0       0       0       0       0       0       0
     2    36     5      25       5      65      19       6       6       4       0       0       0       0       0       0       0       0       0       0       0       0       0       0       0       0       0       0       0       0
     2    36     6      50       5      36      33      13      12       6       0       0       0       0       0       0       0       0       0       0       0       0       0       0       0       0       0       0       0       0       0       0       0       0       0       0       0       0       0       0       0       0       0       0       0       0       0       0       0       0       0       0       0       0       0
     2    36     7     100       7      37      19      15      12       9       6       2       0       0       0       0       0       0       0       0       0       0       0       0       0       0       0       0       0       0       0       0       0       0       0       0       0       0       0       0       0       0       0       0       0       0       0       0       0       0       0       0       0       0       0       0       0       0       0       0       0       0       0       0       0       0       0       0       0       0       0       0       0       0       0       0       0       0       0       0       0       0       0       0       0       0       0       0       0       0       0       0       0       0       0       0       0       0       0       0       0       0       0       0       0
     2    37     1       2       2      51      49
     2    37     2       5       2      64      36       0       0       0
     2    37     3      10       4      75      22       2       1       0       0       0       0       0       0
     2    37     4      20       3      41      35      24       0       0       0       0       0       0       0       0       0       0       0       0       0       0       0       0       0
     2    37     5      25       5      69      21       5       3       2       0       0       0       0       0       0       0       0       0       0       0       0       0       0       0       0       0       0       0       0
     2    37     6      50       5      35      30      15      11       9       0       0       0       0       0       0       0       0       0       0       0       0       0       0       0       0       0       0       0       0       0       0       0       0       0       0       0       0       0       0       0       0       0       0       0       0       0       0       0       0       0       0       0       0       0
     2    37     7     100       6      34      22      19      12       8       5       0       0       0       0       0       0       0       0       0       0       0       0       0       0       0       0       0       0       0       0       0       0       0       0       0       0       0       0       0       0       0       0       0       0       0       0       0       0       0       0       0       0       0       0       0       0       0       0       0       0       0       0       0       0       0       0       0       0       0       0       0       0       0       0       0       0       0       0       0       0       0       0       0       0       0       0       0       0       0       0       0       0       0       0       0       0       0       0       0       0       0       0       0       0
     2    38     1       2       2      51      49
     2    38     2       5       2      59      41       0       0       0
     2    38     3      10       4      76      22       1       1       0       0       0       0       0       0
     2    38     4      20       3      46      32      22       0       0       0       0       0       0       0       0       0       0       0       0       0       0       0       0       0
     2    38     5      25       5      61      27       4       4       4       0       0       0       0       0       0       0       0       0       0       0       0       0       0       0       0       0       0       0       0
     2    38     6      50       5      36      31      12      12       9       0       0       0       0       0       0       0       0       0       0       0       0       0       0       0       0       0       0       0       0       0       0       0       0       0       0       0       0       0       0       0       0       0       0       0       0       0       0       0       0       0       0       0       0       0
     2    38     7     100       6      37      23      17      12       7       4       0       0       0       0       0       0       0       0       0       0       0       0       0       0       0       0       0       0       0       0       0       0       0       0       0       0       0       0       0       0       0       0       0       0       0       0       0       0       0       0       0       0       0       0       0       0       0       0       0       0       0       0       0       0       0       0       0       0       0       0       0       0       0       0       0       0       0       0       0       0       0       0       0       0       0       0       0       0       0       0       0       0       0       0       0       0       0       0       0       0       0       0       0       0
     2    39     1       2       2      53      47
     2    39     2       5       2      58      42       0       0       0
     2    39     3      10       2      84      16       0       0       0       0       0       0       0       0
     2    39     4      20       3      47      32      21       0       0       0       0       0       0       0       0       0       0       0       0       0       0       0       0       0
     2    39     5      25       5      61      22       6       6       5       0       0       0       0       0       0       0       0       0       0       0       0       0       0       0       0       0       0       0       0
     2    39     6      50       5      34      29      14      12      11       0       0       0       0       0       0       0       0       0       0       0       0       0       0       0       0       0       0       0       0       0       0       0       0       0       0       0       0       0       0       0       0       0       0       0       0       0       0       0       0       0       0       0       0       0
     2    39     7     100       6      37      24      20       9       6       4       0       0       0       0       0       0       0       0       0       0       0       0       0       0       0       0       0       0       0       0       0       0       0       0       0       0       0       0       0       0       0       0       0       0       0       0       0       0       0       0       0       0       0       0       0       0       0       0       0       0       0       0       0       0       0       0       0       0       0       0       0       0       0       0       0       0       0       0       0       0       0       0       0       0       0       0       0       0       0       0       0       0       0       0       0       0       0       0       0       0       0       0       0       0
     2    40     1       2       2      55      45
     2    40     2       5       2      65      35       0       0       0
     2    40     3      10       2      82      18       0       0       0       0       0       0       0       0
     2    40     4      20       3      44      31      25       0       0       0       0       0       0       0       0       0       0       0       0       0       0       0       0       0
     2    40     5      25       5      67      22       5       3       3       0       0       0       0       0       0       0       0       0       0       0       0       0       0       0       0       0       0       0       0
     2    40     6      50       5      32      30      14      12      12       0       0       0       0       0       0       0       0       0       0       0       0       0       0       0       0       0       0       0       0       0       0       0       0       0       0       0       0       0       0       0       0       0       0       0       0       0       0       0       0       0       0       0       0       0
     2    40     7     100       6      47      23      15       7       5       3       0       0       0       0       0       0       0       0       0       0       0       0       0       0       0       0       0       0       0       0       0       0       0       0       0       0       0       0       0       0       0       0       0       0       0       0       0       0       0       0       0       0       0       0       0       0       0       0       0       0       0       0       0       0       0       0       0       0       0       0       0       0       0       0       0       0       0       0       0       0       0       0       0       0       0       0       0       0       0       0       0       0       0       0       0       0       0       0       0       0       0       0       0       0
     2    41     1       2       2      57      43
     2    41     2       5       2      66      34       0       0       0
     2    41     3      10       2      86      14       0       0       0       0       0       0       0       0
     2    41     4      20       3      47      31      22       0       0       0       0       0       0       0       0       0       0       0       0       0       0       0       0       0
     2    41     5      25       5      71      17       5       4       3       0       0       0       0       0       0       0       0       0       0       0       0       0       0       0       0       0       0       0       0
     2    41     6      50       5      37      29      14      12       8       0       0       0       0       0       0       0       0       0       0       0       0       0       0       0       0       0       0       0       0       0       0       0       0       0       0       0       0       0       0       0       0       0       0       0       0       0       0       0       0       0       0       0       0       0
     2    41     7     100       6      41      22      16      11       6       4       0       0       0       0       0       0       0       0       0       0       0       0       0       0       0       0       0       0       0       0       0       0       0       0       0       0       0       0       0       0       0       0       0       0       0       0       0       0       0       0       0       0       0       0       0       0       0       0       0       0       0       0       0       0       0       0       0       0       0       0       0       0       0       0       0       0       0       0       0       0       0       0       0       0       0       0       0       0       0       0       0       0       0       0       0       0       0       0       0       0       0       0       0       0
     2    42     1       2       2      53      47
     2    42     2       5       2      69      31       0       0       0
     2    42     3      10       2      87      13       0       0       0       0       0       0       0       0
     2    42     4      20       3      47      33      20       0       0       0       0       0       0       0       0       0       0       0       0       0       0       0       0       0
     2    42     5      25       4      72      24       3       1       0       0       0       0       0       0       0       0       0       0       0       0       0       0       0       0       0       0       0       0       0
     2    42     6      50       5      42      27      14       9       8       0       0       0       0       0       0       0       0       0       0       0       0       0       0       0       0       0       0       0       0       0       0       0       0       0       0       0       0       0       0       0       0       0       0       0       0       0       0       0       0       0       0       0       0       0
     2    42     7     100       6      38      19      16      12      11       4       0       0       0       0       0       0       0       0       0       0       0       0       0       0       0       0       0       0       0       0       0       0       0       0       0       0       0       0       0       0       0       0       0       0       0       0       0       0       0       0       0       0       0       0       0       0       0       0       0       0       0       0       0       0       0       0       0       0       0       0       0       0       0       0       0       0       0       0       0       0       0       0       0       0       0       0       0       0       0       0       0       0       0       0       0       0       0       0       0       0       0       0       0       0
     2    43     1       2       2      51      49
     2    43     2       5       2      76      24       0       0       0
     2    43     3      10       2      89      11       0       0       0       0       0       0       0       0
     2    43     4      20       3      55      27      18       0       0       0       0       0       0       0       0       0       0       0       0       0       0       0       0       0
     2    43     5      25       4      73      22       3       2       0       0       0       0       0       0       0       0       0       0       0       0       0       0       0       0       0       0       0       0       0
     2    43     6      50       5      35      32      13      11       9       0       0       0       0       0       0       0       0       0       0       0       0       0       0       0       0       0       0       0       0       0       0       0       0       0       0       0       0       0       0       0       0       0       0       0       0       0       0       0       0       0       0       0       0       0
     2    43     7     100       6      36      21      18      10      10       5       0       0       0       0       0       0       0       0       0       0       0       0       0       0       0       0       0       0       0       0       0       0       0       0       0       0       0       0       0       0       0       0       0       0       0       0       0       0       0       0       0       0       0       0       0       0       0       0       0       0       0       0       0       0       0       0       0       0       0       0       0       0       0       0       0       0       0       0       0       0       0       0       0       0       0       0       0       0       0       0       0       0       0       0       0       0       0       0       0       0       0       0       0       0
     2    44     1       2       2      51      49
     2    44     2       5       2      76      24       0       0       0
     2    44     3      10       2      91       9       0       0       0       0       0       0       0       0
     2    44     4      20       3      57      30      13       0       0       0       0       0       0       0       0       0       0       0       0       0       0       0       0       0
     2    44     5      25       4      79      18       2       1       0       0       0       0       0       0       0       0       0       0       0       0       0       0       0       0       0       0       0       0       0
     2    44     6      50       5      33      32      17      11       7       0       0       0       0       0       0       0       0       0       0       0       0       0       0       0       0       0       0       0       0       0       0       0       0       0       0       0       0       0       0       0       0       0       0       0       0       0       0       0       0       0       0       0       0       0
     2    44     7     100       6      40      19      14      14       7       6       0       0       0       0       0       0       0       0       0       0       0       0       0       0       0       0       0       0       0       0       0       0       0       0       0       0       0       0       0       0       0       0       0       0       0       0       0       0       0       0       0       0       0       0       0       0       0       0       0       0       0       0       0       0       0       0       0       0       0       0       0       0       0       0       0       0       0       0       0       0       0       0       0       0       0       0       0       0       0       0       0       0       0       0       0       0       0       0       0       0       0       0       0       0
     2    45     1       2       2      56      44
     2    45     2       5       2      79      21       0       0       0
     2    45     3      10       2      93       7       0       0       0       0       0       0       0       0
     2    45     4      20       3      56      32      12       0       0       0       0       0       0       0       0       0       0       0       0       0       0       0       0       0
     2    45     5      25       3      76      23       1       0       0       0       0       0       0       0       0       0       0       0       0       0       0       0       0       0       0       0       0       0       0
     2    45     6      50       5      39      26      14      14       7       0       0       0       0       0       0       0       0       0       0       0       0       0       0       0       0       0       0       0       0       0       0       0       0       0       0       0       0       0       0       0       0       0       0       0       0       0       0       0       0       0       0       0       0       0
     2    45     7     100       6      35      19      17      16       8       5       0       0       0       0       0       0       0       0       0       0       0       0       0       0       0       0       0       0       0       0       0       0       0       0       0       0       0       0       0       0       0       0       0       0       0       0       0       0       0       0       0       0       0       0       0       0       0       0       0       0       0       0       0       0       0       0       0       0       0       0       0       0       0       0       0       0       0       0       0       0       0       0       0       0       0       0       0       0       0       0       0       0       0       0       0       0       0       0       0       0       0       0       0       0
     2    46     1       2       2      51      49
     2    46     2       5       2      71      29       0       0       0
     2    46     3      10       2      95       5       0       0       0       0       0       0       0       0
     2    46     4      20       3      53      36      11       0       0       0       0       0       0       0       0       0       0       0       0       0       0       0       0       0
     2    46     5      25       2      72      28       0       0       0       0       0       0       0       0       0       0       0       0       0       0       0       0       0       0       0       0       0       0       0
     2    46     6      50       5      45      18      14      14       9       0       0       0       0       0       0       0       0       0       0       0       0       0       0       0       0       0       0       0       0       0       0       0       0       0       0       0       0       0       0       0       0       0       0       0       0       0       0       0       0       0       0       0       0       0
     2    46     7     100       6      31      23      15      13      11       7       0       0       0       0       0       0       0       0       0       0       0       0       0       0       0       0       0       0       0       0       0       0       0       0       0       0       0       0       0       0       0       0       0       0       0       0       0       0       0       0       0       0       0       0       0       0       0       0       0       0       0       0       0       0       0       0       0       0       0       0       0       0       0       0       0       0       0       0       0       0       0       0       0       0       0       0       0       0       0       0       0       0       0       0       0       0       0       0       0       0       0       0       0       0
     2    47     1       2       2      60      40
     2    47     2       5       2      69      31       0       0       0
     2    47     3      10       2      96       4       0       0       0       0       0       0       0       0
     2    47     4      20       3      46      44      10       0       0       0       0       0       0       0       0       0       0       0       0       0       0       0       0       0
     2    47     5      25       2      72      28       0       0       0       0       0       0       0       0       0       0       0       0       0       0       0       0       0       0       0       0       0       0       0
     2    47     6      50       5      43      21      15      13       8       0       0       0       0       0       0       0       0       0       0       0       0       0       0       0       0       0       0       0       0       0       0       0       0       0       0       0       0       0       0       0       0       0       0       0       0       0       0       0       0       0       0       0       0       0
     2    47     7     100       6      45      15      13      11      10       6       0       0       0       0       0       0       0       0       0       0       0       0       0       0       0       0       0       0       0       0       0       0       0       0       0       0       0       0       0       0       0       0       0       0       0       0       0       0       0       0       0       0       0       0       0       0       0       0       0       0       0       0       0       0       0       0       0       0       0       0       0       0       0       0       0       0       0       0       0       0       0       0       0       0       0       0       0       0       0       0       0       0       0       0       0       0       0       0       0       0       0       0       0       0
     2    48     1       2       2      65      35
     2    48     2       5       2      73      27       0       0       0
     2    48     3      10       2      98       2       0       0       0       0       0       0       0       0
     2    48     4      20       3      50      40      10       0       0       0       0       0       0       0       0       0       0       0       0       0       0       0       0       0
     2    48     5      25       2      63      37       0       0       0       0       0       0       0       0       0       0       0       0       0       0       0       0       0       0       0       0       0       0       0
     2    48     6      50       5      39      22      19      13       7       0       0       0       0       0       0       0       0       0       0       0       0       0       0       0       0       0       0       0       0       0       0       0       0       0       0       0       0       0       0       0       0       0       0       0       0       0       0       0       0       0       0       0       0       0
     2    48     7     100       6      38      17      13      13      10       9       0       0       0       0       0       0       0       0       0       0       0       0       0       0       0       0       0       0       0       0       0       0       0       0       0       0       0       0       0       0       0       0       0       0       0       0       0       0       0       0       0       0       0       0       0       0       0       0       0       0       0       0       0       0       0       0       0       0       0       0       0       0       0       0       0       0       0       0       0       0       0       0       0       0       0       0       0       0       0       0       0       0       0       0       0       0       0       0       0       0       0       0       0       0
     2    49     1       2       2      69      31
     2    49     2       5       2      79      21       0       0       0
     2    49     3      10       2      97       3       0       0       0       0       0       0       0       0
     2    49     4      20       3      49      42       9       0       0       0       0       0       0       0       0       0       0       0       0       0       0       0       0       0
     2    49     5      25       2      63      37       0       0       0       0       0       0       0       0       0       0       0       0       0       0       0       0       0       0       0       0       0       0       0
     2    49     6      50       5      37      24      21      11       7       0       0       0       0       0       0       0       0       0       0       0       0       0       0       0       0       0       0       0       0       0       0       0       0       0       0       0       0       0       0       0       0       0       0       0       0       0       0       0       0       0       0       0       0       0
     2    49     7     100       6      52      17      10       8       7       6       0       0       0       0       0       0       0       0       0       0       0       0       0       0       0       0       0       0       0       0       0       0       0       0       0       0       0       0       0       0       0       0       0       0       0       0       0       0       0       0       0       0       0       0       0       0       0       0       0       0       0       0       0       0       0       0       0       0       0       0       0       0       0       0       0       0       0       0       0       0       0       0       0       0       0       0       0       0       0       0       0       0       0       0       0       0       0       0       0       0       0       0       0       0
     2    50     1       2       2      67      33
     2    50     2       5       2      76      24       0       0       0
     2    50     3      10       2      98       2       0       0       0       0       0       0       0       0
     2    50     4      20       3      46      45       9       0       0       0       0       0       0       0       0       0       0       0       0       0       0       0       0       0
     2    50     5      25       2      60      40       0       0       0       0       0       0       0       0       0       0       0       0       0       0       0       0       0       0       0       0       0       0       0
     2    50     6      50       5      35      20      20      14      11       0       0       0       0       0       0       0       0       0       0       0       0       0       0       0       0       0       0       0       0       0       0       0       0       0       0       0       0       0       0       0       0       0       0       0       0       0       0       0       0       0       0       0       0       0
     2    50     7     100       6      53      14      13       8       7       5       0       0       0       0       0       0       0       0       0       0       0       0       0       0       0       0       0       0       0       0       0       0       0       0       0       0       0       0       0       0       0       0       0       0       0       0       0       0       0       0       0       0       0       0       0       0       0       0       0       0       0       0       0       0       0       0       0       0       0       0       0       0       0       0       0       0       0       0       0       0       0       0       0       0       0       0       0       0       0       0       0       0       0       0       0       0       0       0       0       0       0       0       0       0
     2    51     1       2       2      75      25
     2    51     2       5       2      82      18       0       0       0
     2    51     3      10       2      98       2       0       0       0       0       0       0       0       0
     2    51     4      20       3      47      45       8       0       0       0       0       0       0       0       0       0       0       0       0       0       0       0       0       0
     2    51     5      25       2      56      44       0       0       0       0       0       0       0       0       0       0       0       0       0       0       0       0       0       0       0       0       0       0       0
     2    51     6      50       5      41      20      15      12      12       0       0       0       0       0       0       0       0       0       0       0       0       0       0       0       0       0       0       0       0       0       0       0       0       0       0       0       0       0       0       0       0       0       0       0       0       0       0       0       0       0       0       0       0       0
     2    51     7     100       6      54      15      10       8       7       6       0       0       0       0       0       0       0       0       0       0       0       0       0       0       0       0       0       0       0       0       0       0       0       0       0       0       0       0       0       0       0       0       0       0       0       0       0       0       0       0       0       0       0       0       0       0       0       0       0       0       0       0       0       0       0       0       0       0       0       0       0       0       0       0       0       0       0       0       0       0       0       0       0       0       0       0       0       0       0       0       0       0       0       0       0       0       0       0       0       0       0       0       0       0
     2    52     1       2       2      75      25
     2    52     2       5       2      87      13       0       0       0
     2    52     3      10       2      99       1       0       0       0       0       0       0       0       0
     2    52     4      20       3      51      41       8       0       0       0       0       0       0       0       0       0       0       0       0       0       0       0       0       0
     2    52     5      25       2      54      46       0       0       0       0       0       0       0       0       0       0       0       0       0       0       0       0       0       0       0       0       0       0       0
     2    52     6      50       5      39      25      13      12      11       0       0       0       0       0       0       0       0       0       0       0       0       0       0       0       0       0       0       0       0       0       0       0       0       0       0       0       0       0       0       0       0       0       0       0       0       0       0       0       0       0       0       0       0       0
     2    52     7     100       6      49      18      14      13       3       3       0       0       0       0       0       0       0       0       0       0       0       0       0       0       0       0       0       0       0       0       0       0       0       0       0       0       0       0       0       0       0       0       0       0       0       0       0       0       0       0       0       0       0       0       0       0       0       0       0       0       0       0       0       0       0       0       0       0       0       0       0       0       0       0       0       0       0       0       0       0       0       0       0       0       0       0       0       0       0       0       0       0       0       0       0       0       0       0       0       0       0       0       0       0
     2    53     1       2       2      72      28
     2    53     2       5       2      89      11       0       0       0
     2    53     3      10       2      99       1       0       0       0       0       0       0       0       0
     2    53     4      20       3      49      45       6       0       0       0       0       0       0       0       0       0       0       0       0       0       0       0       0       0
     2    53     5      25       2      57      43       0       0       0       0       0       0       0       0       0       0       0       0       0       0       0       0       0       0       0       0       0       0       0
     2    53     6      50       5      38      27      19       8       8       0       0       0       0       0       0       0       0       0       0       0       0       0       0       0       0       0       0       0       0       0       0       0       0       0       0       0       0       0       0       0       0       0       0       0       0       0       0       0       0       0       0       0       0       0
     2    53     7     100       6      47      18      18      10       5       2       0       0       0       0       0       0       0       0       0       0       0       0       0       0       0       0       0       0       0       0       0       0       0       0       0       0       0       0       0       0       0       0       0       0       0       0       0       0       0       0       0       0       0       0       0       0       0       0       0       0       0       0       0       0       0       0       0       0       0       0       0       0       0       0       0       0       0       0       0       0       0       0       0       0       0       0       0       0       0       0       0       0       0       0       0       0       0       0       0       0       0       0       0       0
     2    54     1       2       2      72      28
     2    54     2       5       2      87      13       0       0       0
     2    54     3      10       1     100       0       0       0       0       0       0       0       0       0
     2    54     4      20       3      47      43      10       0       0       0       0       0       0       0       0       0       0       0       0       0       0       0       0       0
     2    54     5      25       2      57      43       0       0       0       0       0       0       0       0       0       0       0       0       0       0       0       0       0       0       0       0       0       0       0
     2    54     6      50       5      36      26      22       9       7       0       0       0       0       0       0       0       0       0       0       0       0       0       0       0       0       0       0       0       0       0       0       0       0       0       0       0       0       0       0       0       0       0       0       0       0       0       0       0       0       0       0       0       0       0
     2    54     7     100       6      43      21      20      11       3       2       0       0       0       0       0       0       0       0       0       0       0       0       0       0       0       0       0       0       0       0       0       0       0       0       0       0       0       0       0       0       0       0       0       0       0       0       0       0       0       0       0       0       0       0       0       0       0       0       0       0       0       0       0       0       0       0       0       0       0       0       0       0       0       0       0       0       0       0       0       0       0       0       0       0       0       0       0       0       0       0       0       0       0       0       0       0       0       0       0       0       0       0       0       0
     2    55     1       2       2      78      22
     2    55     2       5       2      86      14       0       0       0
     2    55     3      10       1     100       0       0       0       0       0       0       0       0       0
     2    55     4      20       3      49      42       9       0       0       0       0       0       0       0       0       0       0       0       0       0       0       0       0       0
     2    55     5      25       2      60      40       0       0       0       0       0       0       0       0       0       0       0       0       0       0       0       0       0       0       0       0       0       0       0
     2    55     6      50       5      36      25      24      10       5       0       0       0       0       0       0       0       0       0       0       0       0       0       0       0       0       0       0       0       0       0       0       0       0       0       0       0       0       0       0       0       0       0       0       0       0       0       0       0       0       0       0       0       0       0
     2    55     7     100       6      38      22      18      15       4       3       0       0       0       0       0       0       0       0       0       0       0       0       0       0       0       0       0       0       0       0       0       0       0       0       0       0       0       0       0       0       0       0       0       0       0       0       0       0       0       0       0       0       0       0       0       0       0       0       0       0       0       0       0       0       0       0       0       0       0       0       0       0       0       0       0       0       0       0       0       0       0       0       0       0       0       0       0       0       0       0       0       0       0       0       0       0       0       0       0       0       0       0       0       0
     2    56     1       2       2      80      20
     2    56     2       5       2      82      18       0       0       0
     2    56     3      10       1     100       0       0       0       0       0       0       0       0       0
     2    56     4      20       3      51      38      11       0       0       0       0       0       0       0       0       0       0       0       0       0       0       0       0       0
     2    56     5      25       2      53      47       0       0       0       0       0       0       0       0       0       0       0       0       0       0       0       0       0       0       0       0       0       0       0
     2    56     6      50       5      35      24      23      13       5       0       0       0       0       0       0       0       0       0       0       0       0       0       0       0       0       0       0       0       0       0       0       0       0       0       0       0       0       0       0       0       0       0       0       0       0       0       0       0       0       0       0       0       0       0
     2    56     7     100       6      38      25      19      15       2       1       0       0       0       0       0       0       0       0       0       0       0       0       0       0       0       0       0       0       0       0       0       0       0       0       0       0       0       0       0       0       0       0       0       0       0       0       0       0       0       0       0       0       0       0       0       0       0       0       0       0       0       0       0       0       0       0       0       0       0       0       0       0       0       0       0       0       0       0       0       0       0       0       0       0       0       0       0       0       0       0       0       0       0       0       0       0       0       0       0       0       0       0       0       0
     2    57     1       2       2      81      19
     2    57     2       5       2      85      15       0       0       0
     2    57     3      10       1     100       0       0       0       0       0       0       0       0       0
     2    57     4      20       3      54      37       9       0       0       0       0       0       0       0       0       0       0       0       0       0       0       0       0       0
     2    57     5      25       2      50      50       0       0       0       0       0       0       0       0       0       0       0       0       0       0       0       0       0       0       0       0       0       0       0
     2    57     6      50       5      34      23      22      15       6       0       0       0       0       0       0       0       0       0       0       0       0       0       0       0       0       0       0       0       0       0       0       0       0       0       0       0       0       0       0       0       0       0       0       0       0       0       0       0       0       0       0       0       0       0
     2    57     7     100       5      36      26      26      10       2       0       0       0       0       0       0       0       0       0       0       0       0       0       0       0       0       0       0       0       0       0       0       0       0       0       0       0       0       0       0       0       0       0       0       0       0       0       0       0       0       0       0       0       0       0       0       0       0       0       0       0       0       0       0       0       0       0       0       0       0       0       0       0       0       0       0       0       0       0       0       0       0       0       0       0       0       0       0       0       0       0       0       0       0       0       0       0       0       0       0       0       0       0       0       0
     2    58     1       2       2      80      20
     2    58     2       5       2      90      10       0       0       0
     2    58     3      10       1     100       0       0       0       0       0       0       0       0       0
     2    58     4      20       3      47      43      10       0       0       0       0       0       0       0       0       0       0       0       0       0       0       0       0       0
     2    58     5      25       2      51      49       0       0       0       0       0       0       0       0       0       0       0       0       0       0       0       0       0       0       0       0       0       0       0
     2    58     6      50       5      38      25      21      11       5       0       0       0       0       0       0       0       0       0       0       0       0       0       0       0       0       0       0       0       0       0       0       0       0       0       0       0       0       0       0       0       0       0       0       0       0       0       0       0       0       0       0       0       0       0
     2    58     7     100       4      34      32      23      11       0       0       0       0       0       0       0       0       0       0       0       0       0       0       0       0       0       0       0       0       0       0       0       0       0       0       0       0       0       0       0       0       0       0       0       0       0       0       0       0       0       0       0       0       0       0       0       0       0       0       0       0       0       0       0       0       0       0       0       0       0       0       0       0       0       0       0       0       0       0       0       0       0       0       0       0       0       0       0       0       0       0       0       0       0       0       0       0       0       0       0       0       0       0       0       0
     2    59     1       2       2      79      21
     2    59     2       5       2      90      10       0       0       0
     2    59     3      10       1     100       0       0       0       0       0       0       0       0       0
     2    59     4      20       3      47      42      11       0       0       0       0       0       0       0       0       0       0       0       0       0       0       0       0       0
     2    59     5      25       2      55      45       0       0       0       0       0       0       0       0       0       0       0       0       0       0       0       0       0       0       0       0       0       0       0
     2    59     6      50       5      48      19      14      13       6       0       0       0       0       0       0       0       0       0       0       0       0       0       0       0       0       0       0       0       0       0       0       0       0       0       0       0       0       0       0       0       0       0       0       0       0       0       0       0       0       0       0       0       0       0
     2    59     7     100       4      37      30      21      12       0       0       0       0       0       0       0       0       0       0       0       0       0       0       0       0       0       0       0       0       0       0       0       0       0       0       0       0       0       0       0       0       0       0       0       0       0       0       0       0       0       0       0       0       0       0       0       0       0       0       0       0       0       0       0       0       0       0       0       0       0       0       0       0       0       0       0       0       0       0       0       0       0       0       0       0       0       0       0       0       0       0       0       0       0       0       0       0       0       0       0       0       0       0       0       0
     2    60     1       2       2      75      25
     2    60     2       5       2      84      16       0       0       0
     2    60     3      10       1     100       0       0       0       0       0       0       0       0       0
     2    60     4      20       3      44      43      13       0       0       0       0       0       0       0       0       0       0       0       0       0       0       0       0       0
     2    60     5      25       2      52      48       0       0       0       0       0       0       0       0       0       0       0       0       0       0       0       0       0       0       0       0       0       0       0
     2    60     6      50       5      56      12      11      11      10       0       0       0       0       0       0       0       0       0       0       0       0       0       0       0       0       0       0       0       0       0       0       0       0       0       0       0       0       0       0       0       0       0       0       0       0       0       0       0       0       0       0       0       0       0
     2    60     7     100       4      37      29      19      15       0       0       0       0       0       0       0       0       0       0       0       0       0       0       0       0       0       0       0       0       0       0       0       0       0       0       0       0       0       0       0       0       0       0       0       0       0       0       0       0       0       0       0       0       0       0       0       0       0       0       0       0       0       0       0       0       0       0       0       0       0       0       0       0       0       0       0       0       0       0       0       0       0       0       0       0       0       0       0       0       0       0       0       0       0       0       0       0       0       0       0       0       0       0       0       0
     2    61     1       2       2      72      28
     2    61     2       5       2      84      16       0       0       0
     2    61     3      10       1     100       0       0       0       0       0       0       0       0       0
     2    61     4      20       3      46      37      17       0       0       0       0       0       0       0       0       0       0       0       0       0       0       0       0       0
     2    61     5      25       2      50      50       0       0       0       0       0       0       0       0       0       0       0       0       0       0       0       0       0       0       0       0       0       0       0
     2    61     6      50       5      56      14      13      11       6       0       0       0       0       0       0       0       0       0       0       0       0       0       0       0       0       0       0       0       0       0       0       0       0       0       0       0       0       0       0       0       0       0       0       0       0       0       0       0       0       0       0       0       0       0
     2    61     7     100       4      42      30      18      10       0       0       0       0       0       0       0       0       0       0       0       0       0       0       0       0       0       0       0       0       0       0       0       0       0       0       0       0       0       0       0       0       0       0       0       0       0       0       0       0       0       0       0       0       0       0       0       0       0       0       0       0       0       0       0       0       0       0       0       0       0       0       0       0       0       0       0       0       0       0       0       0       0       0       0       0       0       0       0       0       0       0       0       0       0       0       0       0       0       0       0       0       0       0       0       0
     2    62     1       2       2      70      30
     2    62     2       5       2      82      18       0       0       0
     2    62     3      10       1     100       0       0       0       0       0       0       0       0       0
     2    62     4      20       3      51      33      16       0       0       0       0       0       0       0       0       0       0       0       0       0       0       0       0       0
     2    62     5      25       2      52      48       0       0       0       0       0       0       0       0       0       0       0       0       0       0       0       0       0       0       0       0       0       0       0
     2    62     6      50       5      59      14      11      11       5       0       0       0       0       0       0       0       0       0       0       0       0       0       0       0       0       0       0       0       0       0       0       0       0       0       0       0       0       0       0       0       0       0       0       0       0       0       0       0       0       0       0       0       0       0
     2    62     7     100       4      42      38      14       6       0       0       0       0       0       0       0       0       0       0       0       0       0       0       0       0       0       0       0       0       0       0       0       0       0       0       0       0       0       0       0       0       0       0       0       0       0       0       0       0       0       0       0       0       0       0       0       0       0       0       0       0       0       0       0       0       0       0       0       0       0       0       0       0       0       0       0       0       0       0       0       0       0       0       0       0       0       0       0       0       0       0       0       0       0       0       0       0       0       0       0       0       0       0       0       0
     2    63     1       2       2      67      33
     2    63     2       5       2      89      11       0       0       0
     2    63     3      10       1     100       0       0       0       0       0       0       0       0       0
     2    63     4      20       3      57      30      13       0       0       0       0       0       0       0       0       0       0       0       0       0       0       0       0       0
     2    63     5      25       2      50      50       0       0       0       0       0       0       0       0       0       0       0       0       0       0       0       0       0       0       0       0       0       0       0
     2    63     6      50       5      64      14      10       8       4       0       0       0       0       0       0       0       0       0       0       0       0       0       0       0       0       0       0       0       0       0       0       0       0       0       0       0       0       0       0       0       0       0       0       0       0       0       0       0       0       0       0       0       0       0
     2    63     7     100       4      47      34      12       7       0       0       0       0       0       0       0       0       0       0       0       0       0       0       0       0       0       0       0       0       0       0       0       0       0       0       0       0       0       0       0       0       0       0       0       0       0       0       0       0       0       0       0       0       0       0       0       0       0       0       0       0       0       0       0       0       0       0       0       0       0       0       0       0       0       0       0       0       0       0       0       0       0       0       0       0       0       0       0       0       0       0       0       0       0       0       0       0       0       0       0       0       0       0       0       0
     2    64     1       2       2      62      38
     2    64     2       5       2      84      16       0       0       0
     2    64     3      10       1     100       0       0       0       0       0       0       0       0       0
     2    64     4      20       3      56      28      16       0       0       0       0       0       0       0       0       0       0       0       0       0       0       0       0       0
     2    64     5      25       2      60      40       0       0       0       0       0       0       0       0       0       0       0       0       0       0       0       0       0       0       0       0       0       0       0
     2    64     6      50       5      61      15      11       9       4       0       0       0       0       0       0       0       0       0       0       0       0       0       0       0       0       0       0       0       0       0       0       0       0       0       0       0       0       0       0       0       0       0       0       0       0       0       0       0       0       0       0       0       0       0
     2    64     7     100       4      51      34      12       3       0       0       0       0       0       0       0       0       0       0       0       0       0       0       0       0       0       0       0       0       0       0       0       0       0       0       0       0       0       0       0       0       0       0       0       0       0       0       0       0       0       0       0       0       0       0       0       0       0       0       0       0       0       0       0       0       0       0       0       0       0       0       0       0       0       0       0       0       0       0       0       0       0       0       0       0       0       0       0       0       0       0       0       0       0       0       0       0       0       0       0       0       0       0       0       0
     2    65     1       2       2      54      46
     2    65     2       5       2      84      16       0       0       0
     2    65     3      10       1     100       0       0       0       0       0       0       0       0       0
     2    65     4      20       3      44      37      19       0       0       0       0       0       0       0       0       0       0       0       0       0       0       0       0       0
     2    65     5      25       2      59      41       0       0       0       0       0       0       0       0       0       0       0       0       0       0       0       0       0       0       0       0       0       0       0
     2    65     6      50       5      58      18      13      10       1       0       0       0       0       0       0       0       0       0       0       0       0       0       0       0       0       0       0       0       0       0       0       0       0       0       0       0       0       0       0       0       0       0       0       0       0       0       0       0       0       0       0       0       0       0
     2    65     7     100       4      60      26      11       3       0       0       0       0       0       0       0       0       0       0       0       0       0       0       0       0       0       0       0       0       0       0       0       0       0       0       0       0       0       0       0       0       0       0       0       0       0       0       0       0       0       0       0       0       0       0       0       0       0       0       0       0       0       0       0       0       0       0       0       0       0       0       0       0       0       0       0       0       0       0       0       0       0       0       0       0       0       0       0       0       0       0       0       0       0       0       0       0       0       0       0       0       0       0       0       0
     2    66     1       2       2      53      47
     2    66     2       5       2      86      14       0       0       0
     2    66     3      10       1     100       0       0       0       0       0       0       0       0       0
     2    66     4      20       3      50      32      18       0       0       0       0       0       0       0       0       0       0       0       0       0       0       0       0       0
     2    66     5      25       2      63      37       0       0       0       0       0       0       0       0       0       0       0       0       0       0       0       0       0       0       0       0       0       0       0
     2    66     6      50       5      62      18      12       7       1       0       0       0       0       0       0       0       0       0       0       0       0       0       0       0       0       0       0       0       0       0       0       0       0       0       0       0       0       0       0       0       0       0       0       0       0       0       0       0       0       0       0       0       0       0
     2    66     7     100       4      60      25      11       4       0       0       0       0       0       0       0       0       0       0       0       0       0       0       0       0       0       0       0       0       0       0       0       0       0       0       0       0       0       0       0       0       0       0       0       0       0       0       0       0       0       0       0       0       0       0       0       0       0       0       0       0       0       0       0       0       0       0       0       0       0       0       0       0       0       0       0       0       0       0       0       0       0       0       0       0       0       0       0       0       0       0       0       0       0       0       0       0       0       0       0       0       0       0       0       0
     2    67     1       2       2      50      50
     2    67     2       5       2      86      14       0       0       0
     2    67     3      10       1     100       0       0       0       0       0       0       0       0       0
     2    67     4      20       3      57      25      18       0       0       0       0       0       0       0       0       0       0       0       0       0       0       0       0       0
     2    67     5      25       2      63      37       0       0       0       0       0       0       0       0       0       0       0       0       0       0       0       0       0       0       0       0       0       0       0
     2    67     6      50       5      62      21      10       5       2       0       0       0       0       0       0       0       0       0       0       0       0       0       0       0       0       0       0       0       0       0       0       0       0       0       0       0       0       0       0       0       0       0       0       0       0       0       0       0       0       0       0       0       0       0
     2    67     7     100       4      61      29       9       1       0       0       0       0       0       0       0       0       0       0       0       0       0       0       0       0       0       0       0       0       0       0       0       0       0       0       0       0       0       0       0       0       0       0       0       0       0       0       0       0       0       0       0       0       0       0       0       0       0       0       0       0       0       0       0       0       0       0       0       0       0       0       0       0       0       0       0       0       0       0       0       0       0       0       0       0       0       0       0       0       0       0       0       0       0       0       0       0       0       0       0       0       0       0       0       0
     2    68     1       2       2      55      45
     2    68     2       5       2      89      11       0       0       0
     2    68     3      10       1     100       0       0       0       0       0       0       0       0       0
     2    68     4      20       3      64      25      11       0       0       0       0       0       0       0       0       0       0       0       0       0       0       0       0       0
     2    68     5      25       2      62      38       0       0       0       0       0       0       0       0       0       0       0       0       0       0       0       0       0       0       0       0       0       0       0
     2    68     6      50       4      65      17      10       8       0       0       0       0       0       0       0       0       0       0       0       0       0       0       0       0       0       0       0       0       0       0       0       0       0       0       0       0       0       0       0       0       0       0       0       0       0       0       0       0       0       0       0       0       0       0
     2    68     7     100       4      61      29       8       2       0       0       0       0       0       0       0       0       0       0       0       0       0       0       0       0       0       0       0       0       0       0       0       0       0       0       0       0       0       0       0       0       0       0       0       0       0       0       0       0       0       0       0       0       0       0       0       0       0       0       0       0       0       0       0       0       0       0       0       0       0       0       0       0       0       0       0       0       0       0       0       0       0       0       0       0       0       0       0       0       0       0       0       0       0       0       0       0       0       0       0       0       0       0       0       0
     2    69     1       2       2      62      38
     2    69     2       5       2      88      12       0       0       0
     2    69     3      10       1     100       0       0       0       0       0       0       0       0       0
     2    69     4      20       3      60      24      16       0       0       0       0       0       0       0       0       0       0       0       0       0       0       0       0       0
     2    69     5      25       2      62      38       0       0       0       0       0       0       0       0       0       0       0       0       0       0       0       0       0       0       0       0       0       0       0
     2    69     6      50       4      58      26       8       8       0       0       0       0       0       0       0       0       0       0       0       0       0       0       0       0       0       0       0       0       0       0       0       0       0       0       0       0       0       0       0       0       0       0       0       0       0       0       0       0       0       0       0       0       0       0
     2    69     7     100       3      57      31      12       0       0       0       0       0       0       0       0       0       0       0       0       0       0       0       0       0       0       0       0       0       0       0       0       0       0       0       0       0       0       0       0       0       0       0       0       0       0       0       0       0       0       0       0       0       0       0       0       0       0       0       0       0       0       0       0       0       0       0       0       0       0       0       0       0       0       0       0       0       0       0       0       0       0       0       0       0       0       0       0       0       0       0       0       0       0       0       0       0       0       0       0       0       0       0       0       0
     2    70     1       2       2      57      43
     2    70     2       5       2      88      12       0       0       0
     2    70     3      10       1     100       0       0       0       0       0       0       0       0       0
     2    70     4      20       3      62      19      19       0       0       0       0       0       0       0       0       0       0       0       0       0       0       0       0       0
     2    70     5      25       2      54      46       0       0       0       0       0       0       0       0       0       0       0       0       0       0       0       0       0       0       0       0       0       0       0
     2    70     6      50       4      53      30       9       8       0       0       0       0       0       0       0       0       0       0       0       0       0       0       0       0       0       0       0       0       0       0       0       0       0       0       0       0       0       0       0       0       0       0       0       0       0       0       0       0       0       0       0       0       0       0
     2    70     7     100       3      56      34      10       0       0       0       0       0       0       0       0       0       0       0       0       0       0       0       0       0       0       0       0       0       0       0       0       0       0       0       0       0       0       0       0       0       0       0       0       0       0       0       0       0       0       0       0       0       0       0       0       0       0       0       0       0       0       0       0       0       0       0       0       0       0       0       0       0       0       0       0       0       0       0       0       0       0       0       0       0       0       0       0       0       0       0       0       0       0       0       0       0       0       0       0       0       0       0       0       0
     2    71     1       2       2      51      49
     2    71     2       5       2      90      10       0       0       0
     2    71     3      10       1     100       0       0       0       0       0       0       0       0       0
     2    71     4      20       3      56      24      20       0       0       0       0       0       0       0       0       0       0       0       0       0       0       0       0       0
     2    71     5      25       2      58      42       0       0       0       0       0       0       0       0       0       0       0       0       0       0       0       0       0       0       0       0       0       0       0
     2    71     6      50       4      51      32      10       7       0       0       0       0       0       0       0       0       0       0       0       0       0       0       0       0       0       0       0       0       0       0       0       0       0       0       0       0       0       0       0       0       0       0       0       0       0       0       0       0       0       0       0       0       0       0
     2    71     7     100       3      51      31      18       0       0       0       0       0       0       0       0       0       0       0       0       0       0       0       0       0       0       0       0       0       0       0       0       0       0       0       0       0       0       0       0       0       0       0       0       0       0       0       0       0       0       0       0       0       0       0       0       0       0       0       0       0       0       0       0       0       0       0       0       0       0       0       0       0       0       0       0       0       0       0       0       0       0       0       0       0       0       0       0       0       0       0       0       0       0       0       0       0       0       0       0       0       0       0       0       0
     2    72     1       2       2      52      48
     2    72     2       5       2      93       7       0       0       0
     2    72     3      10       1     100       0       0       0       0       0       0       0       0       0
     2    72     4      20       3      64      21      15       0       0       0       0       0       0       0       0       0       0       0       0       0       0       0       0       0
     2    72     5      25       2      55      45       0       0       0       0       0       0       0       0       0       0       0       0       0       0       0       0       0       0       0       0       0       0       0
     2    72     6      50       4      47      36      11       6       0       0       0       0       0       0       0       0       0       0       0       0       0       0       0       0       0       0       0       0       0       0       0       0       0       0       0       0       0       0       0       0       0       0       0       0       0       0       0       0       0       0       0       0       0       0
     2    72     7     100       3      41      31      28       0       0       0       0       0       0       0       0       0       0       0       0       0       0       0       0       0       0       0       0       0       0       0       0       0       0       0       0       0       0       0       0       0       0       0       0       0       0       0       0       0       0       0       0       0       0       0       0       0       0       0       0       0       0       0       0       0       0       0       0       0       0       0       0       0       0       0       0       0       0       0       0       0       0       0       0       0       0       0       0       0       0       0       0       0       0       0       0       0       0       0       0       0       0       0       0       0
     2    73     1       2       2      55      45
     2    73     2       5       2      92       8       0       0       0
     2    73     3      10       1     100       0       0       0       0       0       0       0       0       0
     2    73     4      20       3      69      20      11       0       0       0       0       0       0       0       0       0       0       0       0       0       0       0       0       0
     2    73     5      25       2      52      48       0       0       0       0       0       0       0       0       0       0       0       0       0       0       0       0       0       0       0       0       0       0       0
     2    73     6      50       4      42      37      15       6       0       0       0       0       0       0       0       0       0       0       0       0       0       0       0       0       0       0       0       0       0       0       0       0       0       0       0       0       0       0       0       0       0       0       0       0       0       0       0       0       0       0       0       0       0       0
     2    73     7     100       3      38      33      29       0       0       0       0       0       0       0       0       0       0       0       0       0       0       0       0       0       0       0       0       0       0       0       0       0       0       0       0       0       0       0       0       0       0       0       0       0       0       0       0       0       0       0       0       0       0       0       0       0       0       0       0       0       0       0       0       0       0       0       0       0       0       0       0       0       0       0       0       0       0       0       0       0       0       0       0       0       0       0       0       0       0       0       0       0       0       0       0       0       0       0       0       0       0       0       0       0
     2    74     1       2       2      52      48
     2    74     2       5       2      93       7       0       0       0
     2    74     3      10       1     100       0       0       0       0       0       0       0       0       0
     2    74     4      20       3      66      23      11       0       0       0       0       0       0       0       0       0       0       0       0       0       0       0       0       0
     2    74     5      25       2      52      48       0       0       0       0       0       0       0       0       0       0       0       0       0       0       0       0       0       0       0       0       0       0       0
     2    74     6      50       4      41      31      21       7       0       0       0       0       0       0       0       0       0       0       0       0       0       0       0       0       0       0       0       0       0       0       0       0       0       0       0       0       0       0       0       0       0       0       0       0       0       0       0       0       0       0       0       0       0       0
     2    74     7     100       3      40      38      22       0       0       0       0       0       0       0       0       0       0       0       0       0       0       0       0       0       0       0       0       0       0       0       0       0       0       0       0       0       0       0       0       0       0       0       0       0       0       0       0       0       0       0       0       0       0       0       0       0       0       0       0       0       0       0       0       0       0       0       0       0       0       0       0       0       0       0       0       0       0       0       0       0       0       0       0       0       0       0       0       0       0       0       0       0       0       0       0       0       0       0       0       0       0       0       0       0
     2    75     1       2       2      64      36
     2    75     2       5       2      94       6       0       0       0
     2    75     3      10       1     100       0       0       0       0       0       0       0       0       0
     2    75     4      20       3      68      21      11       0       0       0       0       0       0       0       0       0       0       0       0       0       0       0       0       0
     2    75     5      25       2      55      45       0       0       0       0       0       0       0       0       0       0       0       0       0       0       0       0       0       0       0       0       0       0       0
     2    75     6      50       4      51      32      12       5       0       0       0       0       0       0       0       0       0       0       0       0       0       0       0       0       0       0       0       0       0       0       0       0       0       0       0       0       0       0       0       0       0       0       0       0       0       0       0       0       0       0       0       0       0       0
     2    75     7     100       3      35      35      30       0       0       0       0       0       0       0       0       0       0       0       0       0       0       0       0       0       0       0       0       0       0       0       0       0       0       0       0       0       0       0       0       0       0       0       0       0       0       0       0       0       0       0       0       0       0       0       0       0       0       0       0       0       0       0       0       0       0       0       0       0       0       0       0       0       0       0       0       0       0       0       0       0       0       0       0       0       0       0       0       0       0       0       0       0       0       0       0       0       0       0       0       0       0       0       0       0
     2    76     1       2       2      67      33
     2    76     2       5       2      96       4       0       0       0
     2    76     3      10       1     100       0       0       0       0       0       0       0       0       0
     2    76     4      20       3      63      28       9       0       0       0       0       0       0       0       0       0       0       0       0       0       0       0       0       0
     2    76     5      25       2      54      46       0       0       0       0       0       0       0       0       0       0       0       0       0       0       0       0       0       0       0       0       0       0       0
     2    76     6      50       4      56      32      10       2       0       0       0       0       0       0       0       0       0       0       0       0       0       0       0       0       0       0       0       0       0       0       0       0       0       0       0       0       0       0       0       0       0       0       0       0       0       0       0       0       0       0       0       0       0       0
     2    76     7     100       3      37      34      29       0       0       0       0       0       0       0       0       0       0       0       0       0       0       0       0       0       0       0       0       0       0       0       0       0       0       0       0       0       0       0       0       0       0       0       0       0       0       0       0       0       0       0       0       0       0       0       0       0       0       0       0       0       0       0       0       0       0       0       0       0       0       0       0       0       0       0       0       0       0       0       0       0       0       0       0       0       0       0       0       0       0       0       0       0       0       0       0       0       0       0       0       0       0       0       0       0
     2    77     1       2       2      67      33
     2    77     2       5       2      96       4       0       0       0
     2    77     3      10       1     100       0       0       0       0       0       0       0       0       0
     2    77     4      20       3      59      33       8       0       0       0       0       0       0       0       0       0       0       0       0       0       0       0       0       0
     2    77     5      25       2      56      44       0       0       0       0       0       0       0       0       0       0       0       0       0       0       0       0       0       0       0       0       0       0       0
     2    77     6      50       3      60      28      12       0       0       0       0       0       0       0       0       0       0       0       0       0       0       0       0       0       0       0       0       0       0       0       0       0       0       0       0       0       0       0       0       0       0       0       0       0       0       0       0       0       0       0       0       0       0       0
     2    77     7     100       3      38      32      30       0       0       0       0       0       0       0       0       0       0       0       0       0       0       0       0       0       0       0       0       0       0       0       0       0       0       0       0       0       0       0       0       0       0       0       0       0       0       0       0       0       0       0       0       0       0       0       0       0       0       0       0       0       0       0       0       0       0       0       0       0       0       0       0       0       0       0       0       0       0       0       0       0       0       0       0       0       0       0       0       0       0       0       0       0       0       0       0       0       0       0       0       0       0       0       0       0
     2    78     1       2       2      72      28
     2    78     2       5       2      96       4       0       0       0
     2    78     3      10       1     100       0       0       0       0       0       0       0       0       0
     2    78     4      20       3      56      37       7       0       0       0       0       0       0       0       0       0       0       0       0       0       0       0       0       0
     2    78     5      25       2      58      42       0       0       0       0       0       0       0       0       0       0       0       0       0       0       0       0       0       0       0       0       0       0       0
     2    78     6      50       3      51      36      13       0       0       0       0       0       0       0       0       0       0       0       0       0       0       0       0       0       0       0       0       0       0       0       0       0       0       0       0       0       0       0       0       0       0       0       0       0       0       0       0       0       0       0       0       0       0       0
     2    78     7     100       3      38      37      25       0       0       0       0       0       0       0       0       0       0       0       0       0       0       0       0       0       0       0       0       0       0       0       0       0       0       0       0       0       0       0       0       0       0       0       0       0       0       0       0       0       0       0       0       0       0       0       0       0       0       0       0       0       0       0       0       0       0       0       0       0       0       0       0       0       0       0       0       0       0       0       0       0       0       0       0       0       0       0       0       0       0       0       0       0       0       0       0       0       0       0       0       0       0       0       0       0
     2    79     1       2       2      73      27
     2    79     2       5       2      94       6       0       0       0
     2    79     3      10       1     100       0       0       0       0       0       0       0       0       0
     2    79     4      20       3      61      37       2       0       0       0       0       0       0       0       0       0       0       0       0       0       0       0       0       0
     2    79     5      25       2      51      49       0       0       0       0       0       0       0       0       0       0       0       0       0       0       0       0       0       0       0       0       0       0       0
     2    79     6      50       3      48      35      17       0       0       0       0       0       0       0       0       0       0       0       0       0       0       0       0       0       0       0       0       0       0       0       0       0       0       0       0       0       0       0       0       0       0       0       0       0       0       0       0       0       0       0       0       0       0       0
     2    79     7     100       3      41      35      24       0       0       0       0       0       0       0       0       0       0       0       0       0       0       0       0       0       0       0       0       0       0       0       0       0       0       0       0       0       0       0       0       0       0       0       0       0       0       0       0       0       0       0       0       0       0       0       0       0       0       0       0       0       0       0       0       0       0       0       0       0       0       0       0       0       0       0       0       0       0       0       0       0       0       0       0       0       0       0       0       0       0       0       0       0       0       0       0       0       0       0       0       0       0       0       0       0
     2    80     1       2       2      76      24
     2    80     2       5       2      92       8       0       0       0
     2    80     3      10       1     100       0       0       0       0       0       0       0       0       0
     2    80     4      20       2      60      40       0       0       0       0       0       0       0       0       0       0       0       0       0       0       0       0       0       0
     2    80     5      25       2      53      47       0       0       0       0       0       0       0       0       0       0       0       0       0       0       0       0       0       0       0       0       0       0       0
     2    80     6      50       3      51      35      14       0       0       0       0       0       0       0       0       0       0       0       0       0       0       0       0       0       0       0       0       0       0       0       0       0       0       0       0       0       0       0       0       0       0       0       0       0       0       0       0       0       0       0       0       0       0       0
     2    80     7     100       3      40      38      22       0       0       0       0       0       0       0       0       0       0       0       0       0       0       0       0       0       0       0       0       0       0       0       0       0       0       0       0       0       0       0       0       0       0       0       0       0       0       0       0       0       0       0       0       0       0       0       0       0       0       0       0       0       0       0       0       0       0       0       0       0       0       0       0       0       0       0       0       0       0       0       0       0       0       0       0       0       0       0       0       0       0       0       0       0       0       0       0       0       0       0       0       0       0       0       0       0
     2    81     1       2       2      78      22
     2    81     2       5       2      89      11       0       0       0
     2    81     3      10       1     100       0       0       0       0       0       0       0       0       0
     2    81     4      20       2      55      45       0       0       0       0       0       0       0       0       0       0       0       0       0       0       0       0       0       0
     2    81     5      25       2      57      43       0       0       0       0       0       0       0       0       0       0       0       0       0       0       0       0       0       0       0       0       0       0       0
     2    81     6      50       3      53      26      21       0       0       0       0       0       0       0       0       0       0       0       0       0       0       0       0       0       0       0       0       0       0       0       0       0       0       0       0       0       0       0       0       0       0       0       0       0       0       0       0       0       0       0       0       0       0       0
     2    81     7     100       3      37      36      27       0       0       0       0       0       0       0       0       0       0       0       0       0       0       0       0       0       0       0       0       0       0       0       0       0       0       0       0       0       0       0       0       0       0       0       0       0       0       0       0       0       0       0       0       0       0       0       0       0       0       0       0       0       0       0       0       0       0       0       0       0       0       0       0       0       0       0       0       0       0       0       0       0       0       0       0       0       0       0       0       0       0       0       0       0       0       0       0       0       0       0       0       0       0       0       0       0
     2    82     1       2       2      79      21
     2    82     2       5       2      85      15       0       0       0
     2    82     3      10       1     100       0       0       0       0       0       0       0       0       0
     2    82     4      20       2      60      40       0       0       0       0       0       0       0       0       0       0       0       0       0       0       0       0       0       0
     2    82     5      25       2      51      49       0       0       0       0       0       0       0       0       0       0       0       0       0       0       0       0       0       0       0       0       0       0       0
     2    82     6      50       3      52      25      23       0       0       0       0       0       0       0       0       0       0       0       0       0       0       0       0       0       0       0       0       0       0       0       0       0       0       0       0       0       0       0       0       0       0       0       0       0       0       0       0       0       0       0       0       0       0       0
     2    82     7     100       3      43      35      22       0       0       0       0       0       0       0       0       0       0       0       0       0       0       0       0       0       0       0       0       0       0       0       0       0       0       0       0       0       0       0       0       0       0       0       0       0       0       0       0       0       0       0       0       0       0       0       0       0       0       0       0       0       0       0       0       0       0       0       0       0       0       0       0       0       0       0       0       0       0       0       0       0       0       0       0       0       0       0       0       0       0       0       0       0       0       0       0       0       0       0       0       0       0       0       0       0
     2    83     1       2       2      75      25
     2    83     2       5       2      92       8       0       0       0
     2    83     3      10       1     100       0       0       0       0       0       0       0       0       0
     2    83     4      20       2      65      35       0       0       0       0       0       0       0       0       0       0       0       0       0       0       0       0       0       0
     2    83     5      25       2      56      44       0       0       0       0       0       0       0       0       0       0       0       0       0       0       0       0       0       0       0       0       0       0       0
     2    83     6      50       3      57      23      20       0       0       0       0       0       0       0       0       0       0       0       0       0       0       0       0       0       0       0       0       0       0       0       0       0       0       0       0       0       0       0       0       0       0       0       0       0       0       0       0       0       0       0       0       0       0       0
     2    83     7     100       3      40      40      20       0       0       0       0       0       0       0       0       0       0       0       0       0       0       0       0       0       0       0       0       0       0       0       0       0       0       0       0       0       0       0       0       0       0       0       0       0       0       0       0       0       0       0       0       0       0       0       0       0       0       0       0       0       0       0       0       0       0       0       0       0       0       0       0       0       0       0       0       0       0       0       0       0       0       0       0       0       0       0       0       0       0       0       0       0       0       0       0       0       0       0       0       0       0       0       0       0
     2    84     1       2       2      71      29
     2    84     2       5       2      92       8       0       0       0
     2    84     3      10       1     100       0       0       0       0       0       0       0       0       0
     2    84     4      20       2      63      37       0       0       0       0       0       0       0       0       0       0       0       0       0       0       0       0       0       0
     2    84     5      25       2      57      43       0       0       0       0       0       0       0       0       0       0       0       0       0       0       0       0       0       0       0       0       0       0       0
     2    84     6      50       3      67      18      15       0       0       0       0       0       0       0       0       0       0       0       0       0       0       0       0       0       0       0       0       0       0       0       0       0       0       0       0       0       0       0       0       0       0       0       0       0       0       0       0       0       0       0       0       0       0       0
     2    84     7     100       3      43      38      19       0       0       0       0       0       0       0       0       0       0       0       0       0       0       0       0       0       0       0       0       0       0       0       0       0       0       0       0       0       0       0       0       0       0       0       0       0       0       0       0       0       0       0       0       0       0       0       0       0       0       0       0       0       0       0       0       0       0       0       0       0       0       0       0       0       0       0       0       0       0       0       0       0       0       0       0       0       0       0       0       0       0       0       0       0       0       0       0       0       0       0       0       0       0       0       0       0
     2    85     1       2       2      75      25
     2    85     2       5       2      92       8       0       0       0
     2    85     3      10       1     100       0       0       0       0       0       0       0       0       0
     2    85     4      20       2      66      34       0       0       0       0       0       0       0       0       0       0       0       0       0       0       0       0       0       0
     2    85     5      25       2      61      39       0       0       0       0       0       0       0       0       0       0       0       0       0       0       0       0       0       0       0       0       0       0       0
     2    85     6      50       3      63      20      17       0       0       0       0       0       0       0       0       0       0       0       0       0       0       0       0       0       0       0       0       0       0       0       0       0       0       0       0       0       0       0       0       0       0       0       0       0       0       0       0       0       0       0       0       0       0       0
     2    85     7     100       3      47      27      26       0       0       0       0       0       0       0       0       0       0       0       0       0       0       0       0       0       0       0       0       0       0       0       0       0       0       0       0       0       0       0       0       0       0       0       0       0       0       0       0       0       0       0       0       0       0       0       0       0       0       0       0       0       0       0       0       0       0       0       0       0       0       0       0       0       0       0       0       0       0       0       0       0       0       0       0       0       0       0       0       0       0       0       0       0       0       0       0       0       0       0       0       0       0       0       0       0
     2    86     1       2       2      78      22
     2    86     2       5       2      87      13       0       0       0
     2    86     3      10       1     100       0       0       0       0       0       0       0       0       0
     2    86     4      20       2      75      25       0       0       0       0       0       0       0       0       0       0       0       0       0       0       0       0       0       0
     2    86     5      25       2      62      38       0       0       0       0       0       0       0       0       0       0       0       0       0       0       0       0       0       0       0       0       0       0       0
     2    86     6      50       3      70      19      11       0       0       0       0       0       0       0       0       0       0       0       0       0       0       0       0       0       0       0       0       0       0       0       0       0       0       0       0       0       0       0       0       0       0       0       0       0       0       0       0       0       0       0       0       0       0       0
     2    86     7     100       3      52      27      21       0       0       0       0       0       0       0       0       0       0       0       0       0       0       0       0       0       0       0       0       0       0       0       0       0       0       0       0       0       0       0       0       0       0       0       0       0       0       0       0       0       0       0       0       0       0       0       0       0       0       0       0       0       0       0       0       0       0       0       0       0       0       0       0       0       0       0       0       0       0       0       0       0       0       0       0       0       0       0       0       0       0       0       0       0       0       0       0       0       0       0       0       0       0       0       0       0
     2    87     1       2       2      80      20
     2    87     2       5       2      92       8       0       0       0
     2    87     3      10       1     100       0       0       0       0       0       0       0       0       0
     2    87     4      20       2      77      23       0       0       0       0       0       0       0       0       0       0       0       0       0       0       0       0       0       0
     2    87     5      25       2      61      39       0       0       0       0       0       0       0       0       0       0       0       0       0       0       0       0       0       0       0       0       0       0       0
     2    87     6      50       3      71      15      14       0       0       0       0       0       0       0       0       0       0       0       0       0       0       0       0       0       0       0       0       0       0       0       0       0       0       0       0       0       0       0       0       0       0       0       0       0       0       0       0       0       0       0       0       0       0       0
     2    87     7     100       3      49      29      22       0       0       0       0       0       0       0       0       0       0       0       0       0       0       0       0       0       0       0       0       0       0       0       0       0       0       0       0       0       0       0       0       0       0       0       0       0       0       0       0       0       0       0       0       0       0       0       0       0       0       0       0       0       0       0       0       0       0       0       0       0       0       0       0       0       0       0       0       0       0       0       0       0       0       0       0       0       0       0       0       0       0       0       0       0       0       0       0       0       0       0       0       0       0       0       0       0
     2    88     1       2       2      86      14
     2    88     2       5       2      92       8       0       0       0
     2    88     3      10       1     100       0       0       0       0       0       0       0       0       0
     2    88     4      20       2      68      32       0       0       0       0       0       0       0       0       0       0       0       0       0       0       0       0       0       0
     2    88     5      25       2      66      34       0       0       0       0       0       0       0       0       0       0       0       0       0       0       0       0       0       0       0       0       0       0       0
     2    88     6      50       3      61      21      18       0       0       0       0       0       0       0       0       0       0       0       0       0       0       0       0       0       0       0       0       0       0       0       0       0       0       0       0       0       0       0       0       0       0       0       0       0       0       0       0       0       0       0       0       0       0       0
     2    88     7     100       3      50      36      14       0       0       0       0       0       0       0       0       0       0       0       0       0       0       0       0       0       0       0       0       0       0       0       0       0       0       0       0       0       0       0       0       0       0       0       0       0       0       0       0       0       0       0       0       0       0       0       0       0       0       0       0       0       0       0       0       0       0       0       0       0       0       0       0       0       0       0       0       0       0       0       0       0       0       0       0       0       0       0       0       0       0       0       0       0       0       0       0       0       0       0       0       0       0       0       0       0
     2    89     1       2       2      85      15
     2    89     2       5       2      93       7       0       0       0
     2    89     3      10       1     100       0       0       0       0       0       0       0       0       0
     2    89     4      20       2      66      34       0       0       0       0       0       0       0       0       0       0       0       0       0       0       0       0       0       0
     2    89     5      25       2      66      34       0       0       0       0       0       0       0       0       0       0       0       0       0       0       0       0       0       0       0       0       0       0       0
     2    89     6      50       3      64      20      16       0       0       0       0       0       0       0       0       0       0       0       0       0       0       0       0       0       0       0       0       0       0       0       0       0       0       0       0       0       0       0       0       0       0       0       0       0       0       0       0       0       0       0       0       0       0       0
     2    89     7     100       3      51      34      15       0       0       0       0       0       0       0       0       0       0       0       0       0       0       0       0       0       0       0       0       0       0       0       0       0       0       0       0       0       0       0       0       0       0       0       0       0       0       0       0       0       0       0       0       0       0       0       0       0       0       0       0       0       0       0       0       0       0       0       0       0       0       0       0       0       0       0       0       0       0       0       0       0       0       0       0       0       0       0       0       0       0       0       0       0       0       0       0       0       0       0       0       0       0       0       0       0
     2    90     1       2       2      88      12
     2    90     2       5       2      96       4       0       0       0
     2    90     3      10       1     100       0       0       0       0       0       0       0       0       0
     2    90     4      20       2      61      39       0       0       0       0       0       0       0       0       0       0       0       0       0       0       0       0       0       0
     2    90     5      25       2      57      43       0       0       0       0       0       0       0       0       0       0       0       0       0       0       0       0       0       0       0       0       0       0       0
     2    90     6      50       3      66      17      17       0       0       0       0       0       0       0       0       0       0       0       0       0       0       0       0       0       0       0       0       0       0       0       0       0       0       0       0       0       0       0       0       0       0       0       0       0       0       0       0       0       0       0       0       0       0       0
     2    90     7     100       3      43      42      15       0       0       0       0       0       0       0       0       0       0       0       0       0       0       0       0       0       0       0       0       0       0       0       0       0       0       0       0       0       0       0       0       0       0       0       0       0       0       0       0       0       0       0       0       0       0       0       0       0       0       0       0       0       0       0       0       0       0       0       0       0       0       0       0       0       0       0       0       0       0       0       0       0       0       0       0       0       0       0       0       0       0       0       0       0       0       0       0       0       0       0       0       0       0       0       0       0
     2    91     1       2       2      87      13
     2    91     2       5       2      98       2       0       0       0
     2    91     3      10       1     100       0       0       0       0       0       0       0       0       0
     2    91     4      20       2      55      45       0       0       0       0       0       0       0       0       0       0       0       0       0       0       0       0       0       0
     2    91     5      25       2      65      35       0       0       0       0       0       0       0       0       0       0       0       0       0       0       0       0       0       0       0       0       0       0       0
     2    91     6      50       3      55      23      22       0       0       0       0       0       0       0       0       0       0       0       0       0       0       0       0       0       0       0       0       0       0       0       0       0       0       0       0       0       0       0       0       0       0       0       0       0       0       0       0       0       0       0       0       0       0       0
     2    91     7     100       3      42      40      18       0       0       0       0       0       0       0       0       0       0       0       0       0       0       0       0       0       0       0       0       0       0       0       0       0       0       0       0       0       0       0       0       0       0       0       0       0       0       0       0       0       0       0       0       0       0       0       0       0       0       0       0       0       0       0       0       0       0       0       0       0       0       0       0       0       0       0       0       0       0       0       0       0       0       0       0       0       0       0       0       0       0       0       0       0       0       0       0       0       0       0       0       0       0       0       0       0
     2    92     1       2       2      89      11
     2    92     2       5       2      96       4       0       0       0
     2    92     3      10       1     100       0       0       0       0       0       0       0       0       0
     2    92     4      20       2      62      38       0       0       0       0       0       0       0       0       0       0       0       0       0       0       0       0       0       0
     2    92     5      25       2      70      30       0       0       0       0       0       0       0       0       0       0       0       0       0       0       0       0       0       0       0       0       0       0       0
     2    92     6      50       3      52      24      24       0       0       0       0       0       0       0       0       0       0       0       0       0       0       0       0       0       0       0       0       0       0       0       0       0       0       0       0       0       0       0       0       0       0       0       0       0       0       0       0       0       0       0       0       0       0       0
     2    92     7     100       3      41      38      21       0       0       0       0       0       0       0       0       0       0       0       0       0       0       0       0       0       0       0       0       0       0       0       0       0       0       0       0       0       0       0       0       0       0       0       0       0       0       0       0       0       0       0       0       0       0       0       0       0       0       0       0       0       0       0       0       0       0       0       0       0       0       0       0       0       0       0       0       0       0       0       0       0       0       0       0       0       0       0       0       0       0       0       0       0       0       0       0       0       0       0       0       0       0       0       0       0
     2    93     1       2       2      80      20
     2    93     2       5       2      99       1       0       0       0
     2    93     3      10       1     100       0       0       0       0       0       0       0       0       0
     2    93     4      20       2      63      37       0       0       0       0       0       0       0       0       0       0       0       0       0       0       0       0       0       0
     2    93     5      25       2      71      29       0       0       0       0       0       0       0       0       0       0       0       0       0       0       0       0       0       0       0       0       0       0       0
     2    93     6      50       3      57      26      17       0       0       0       0       0       0       0       0       0       0       0       0       0       0       0       0       0       0       0       0       0       0       0       0       0       0       0       0       0       0       0       0       0       0       0       0       0       0       0       0       0       0       0       0       0       0       0
     2    93     7     100       3      47      38      15       0       0       0       0       0       0       0       0       0       0       0       0       0       0       0       0       0       0       0       0       0       0       0       0       0       0       0       0       0       0       0       0       0       0       0       0       0       0       0       0       0       0       0       0       0       0       0       0       0       0       0       0       0       0       0       0       0       0       0       0       0       0       0       0       0       0       0       0       0       0       0       0       0       0       0       0       0       0       0       0       0       0       0       0       0       0       0       0       0       0       0       0       0       0       0       0       0
     2    94     1       2       2      82      18
     2    94     2       5       1     100       0       0       0       0
     2    94     3      10       1     100       0       0       0       0       0       0       0       0       0
     2    94     4      20       2      56      44       0       0       0       0       0       0       0       0       0       0       0       0       0       0       0       0       0       0
     2    94     5      25       2      67      33       0       0       0       0       0       0       0       0       0       0       0       0       0       0       0       0       0       0       0       0       0       0       0
     2    94     6      50       3      58      21      21       0       0       0       0       0       0       0       0       0       0       0       0       0       0       0       0       0       0       0       0       0       0       0       0       0       0       0       0       0       0       0       0       0       0       0       0       0       0       0       0       0       0       0       0       0       0       0
     2    94     7     100       3      48      36      16       0       0       0       0       0       0       0       0       0       0       0       0       0       0       0       0       0       0       0       0       0       0       0       0       0       0       0       0       0       0       0       0       0       0       0       0       0       0       0       0       0       0       0       0       0       0       0       0       0       0       0       0       0       0       0       0       0       0       0       0       0       0       0       0       0       0       0       0       0       0       0       0       0       0       0       0       0       0       0       0       0       0       0       0       0       0       0       0       0       0       0       0       0       0       0       0       0
     2    95     1       2       2      81      19
     2    95     2       5       1     100       0       0       0       0
     2    95     3      10       1     100       0       0       0       0       0       0       0       0       0
     2    95     4      20       2      65      35       0       0       0       0       0       0       0       0       0       0       0       0       0       0       0       0       0       0
     2    95     5      25       2      67      33       0       0       0       0       0       0       0       0       0       0       0       0       0       0       0       0       0       0       0       0       0       0       0
     2    95     6      50       3      54      26      20       0       0       0       0       0       0       0       0       0       0       0       0       0       0       0       0       0       0       0       0       0       0       0       0       0       0       0       0       0       0       0       0       0       0       0       0       0       0       0       0       0       0       0       0       0       0       0
     2    95     7     100       3      45      38      17       0       0       0       0       0       0       0       0       0       0       0       0       0       0       0       0       0       0       0       0       0       0       0       0       0       0       0       0       0       0       0       0       0       0       0       0       0       0       0       0       0       0       0       0       0       0       0       0       0       0       0       0       0       0       0       0       0       0       0       0       0       0       0       0       0       0       0       0       0       0       0       0       0       0       0       0       0       0       0       0       0       0       0       0       0       0       0       0       0       0       0       0       0       0       0       0       0
     2    96     1       2       2      80      20
     2    96     2       5       1     100       0       0       0       0
     2    96     3      10       1     100       0       0       0       0       0       0       0       0       0
     2    96     4      20       2      64      36       0       0       0       0       0       0       0       0       0       0       0       0       0       0       0       0       0       0
     2    96     5      25       2      69      31       0       0       0       0       0       0       0       0       0       0       0       0       0       0       0       0       0       0       0       0       0       0       0
     2    96     6      50       3      52      28      20       0       0       0       0       0       0       0       0       0       0       0       0       0       0       0       0       0       0       0       0       0       0       0       0       0       0       0       0       0       0       0       0       0       0       0       0       0       0       0       0       0       0       0       0       0       0       0
     2    96     7     100       3      52      38      10       0       0       0       0       0       0       0       0       0       0       0       0       0       0       0       0       0       0       0       0       0       0       0       0       0       0       0       0       0       0       0       0       0       0       0       0       0       0       0       0       0       0       0       0       0       0       0       0       0       0       0       0       0       0       0       0       0       0       0       0       0       0       0       0       0       0       0       0       0       0       0       0       0       0       0       0       0       0       0       0       0       0       0       0       0       0       0       0       0       0       0       0       0       0       0       0       0
     2    97     1       2       2      76      24
     2    97     2       5       1     100       0       0       0       0
     2    97     3      10       1     100       0       0       0       0       0       0       0       0       0
     2    97     4      20       2      69      31       0       0       0       0       0       0       0       0       0       0       0       0       0       0       0       0       0       0
     2    97     5      25       2      67      33       0       0       0       0       0       0       0       0       0       0       0       0       0       0       0       0       0       0       0       0       0       0       0
     2    97     6      50       3      48      29      23       0       0       0       0       0       0       0       0       0       0       0       0       0       0       0       0       0       0       0       0       0       0       0       0       0       0       0       0       0       0       0       0       0       0       0       0       0       0       0       0       0       0       0       0       0       0       0
     2    97     7     100       3      44      39      17       0       0       0       0       0       0       0       0       0       0       0       0       0       0       0       0       0       0       0       0       0       0       0       0       0       0       0       0       0       0       0       0       0       0       0       0       0       0       0       0       0       0       0       0       0       0       0       0       0       0       0       0       0       0       0       0       0       0       0       0       0       0       0       0       0       0       0       0       0       0       0       0       0       0       0       0       0       0       0       0       0       0       0       0       0       0       0       0       0       0       0       0       0       0       0       0       0
     2    98     1       2       2      78      22
     2    98     2       5       1     100       0       0       0       0
     2    98     3      10       1     100       0       0       0       0       0       0       0       0       0
     2    98     4      20       2      66      34       0       0       0       0       0       0       0       0       0       0       0       0       0       0       0       0       0       0
     2    98     5      25       2      70      30       0       0       0       0       0       0       0       0       0       0       0       0       0       0       0       0       0       0       0       0       0       0       0
     2    98     6      50       3      40      38      22       0       0       0       0       0       0       0       0       0       0       0       0       0       0       0       0       0       0       0       0       0       0       0       0       0       0       0       0       0       0       0       0       0       0       0       0       0       0       0       0       0       0       0       0       0       0       0
     2    98     7     100       3      47      36      17       0       0       0       0       0       0       0       0       0       0       0       0       0       0       0       0       0       0       0       0       0       0       0       0       0       0       0       0       0       0       0       0       0       0       0       0       0       0       0       0       0       0       0       0       0       0       0       0       0       0       0       0       0       0       0       0       0       0       0       0       0       0       0       0       0       0       0       0       0       0       0       0       0       0       0       0       0       0       0       0       0       0       0       0       0       0       0       0       0       0       0       0       0       0       0       0       0
     2    99     1       2       2      77      23
     2    99     2       5       1     100       0       0       0       0
     2    99     3      10       1     100       0       0       0       0       0       0       0       0       0
     2    99     4      20       2      65      35       0       0       0       0       0       0       0       0       0       0       0       0       0       0       0       0       0       0
     2    99     5      25       2      68      32       0       0       0       0       0       0       0       0       0       0       0       0       0       0       0       0       0       0       0       0       0       0       0
     2    99     6      50       3      41      37      22       0       0       0       0       0       0       0       0       0       0       0       0       0       0       0       0       0       0       0       0       0       0       0       0       0       0       0       0       0       0       0       0       0       0       0       0       0       0       0       0       0       0       0       0       0       0       0
     2    99     7     100       3      52      34      14       0       0       0       0       0       0       0       0       0       0       0       0       0       0       0       0       0       0       0       0       0       0       0       0       0       0       0       0       0       0       0       0       0       0       0       0       0       0       0       0       0       0       0       0       0       0       0       0       0       0       0       0       0       0       0       0       0       0       0       0       0       0       0       0       0       0       0       0       0       0       0       0       0       0       0       0       0       0       0       0       0       0       0       0       0       0       0       0       0       0       0       0       0       0       0       0       0
     2   100     1       2       2      76      24
     2   100     2       5       1     100       0       0       0       0
     2   100     3      10       1     100       0       0       0       0       0       0       0       0       0
     2   100     4      20       2      75      25       0       0       0       0       0       0       0       0       0       0       0       0       0       0       0       0       0       0
     2   100     5      25       2      72      28       0       0       0       0       0       0       0       0       0       0       0       0       0       0       0       0       0       0       0       0       0       0       0
     2   100     6      50       3      41      38      21       0       0       0       0       0       0       0       0       0       0       0       0       0       0       0       0       0       0       0       0       0       0       0       0       0       0       0       0       0       0       0       0       0       0       0       0       0       0       0       0       0       0       0       0       0       0       0
     2   100     7     100       3      62      25      13       0       0       0       0       0       0       0       0       0       0       0       0       0       0       0       0       0       0       0       0       0       0       0       0       0       0       0       0       0       0       0       0       0       0       0       0       0       0       0       0       0       0       0       0       0       0       0       0       0       0       0       0       0       0       0       0       0       0       0       0       0       0       0       0       0       0       0       0       0       0       0       0       0       0       0       0       0       0       0       0       0       0       0       0       0       0       0       0       0       0       0       0       0       0       0       0       0
     3     0     1       2       2    1000    1000
     3     0     2       5       5     400     400     400     400     400
     3     0     3      10      10     200     200     200     200     200     200     200     200     200     200
     3     0     4      20      20     100     100     100     100     100     100     100     100     100     100     100     100     100     100     100     100     100     100     100     100
     3     0     5      25      25      80      80      80      80      80      80      80      80      80      80      80      80      80      80      80      80      80      80      80      80      80      80      80      80      80
     3     0     6      50      50      40      40      40      40      40      40      40      40      40      40      40      40      40      40      40      40      40      40      40      40      40      40      40      40      40      40      40      40      40      40      40      40      40      40      40      40      40      40      40      40      40      40      40      40      40      40      40      40      40      40
     3     0     7     100     100      20      20      20      20      20      20      20      20      20      20      20      20      20      20      20      20      20      20      20      20      20      20      20      20      20      20      20      20      20      20      20      20      20      20      20      20      20      20      20      20      20      20      20      20      20      20      20      20      20      20      20      20      20      20      20      20      20      20      20      20      20      20      20      20      20      20      20      20      20      20      20      20      20      20      20      20      20      20      20      20      20      20      20      20      20      20      20      20      20      20      20      20      20      20      20      20      20      20      20      20
     3     1     1       2       2      56      44
     3     1     2       5       5      29      22      20      16      13
     3     1     3      10      10      15      13      13      11      11      10       8       7       7       5
     3     1     4      20      20       9       8       7       6       6       6       6       5       5       5       5       5       5       4       4       3       3       3       3       2
     3     1     5      25      25       7       7       6       6       6       6       6       5       5       5       4       4       4       3       3       3       3       3       3       3       2       2       2       1       1
     3     1     6      50      41       6       6       6       5       5       4       4       4       4       4       3       3       3       3       3       3       3       2       2       2       2       2       2       2       1       1       1       1       1       1       1       1       1       1       1       1       1       1       1       1       1       0       0       0       0       0       0       0       0       0
     3     1     7     100      61       5       4       3       3       3       3       3       3       3       2       2       2       2       2       2       2       2       2       2       2       2       2       2       2       2       2       2       1       1       1       1       1       1       1       1       1       1       1       1       1       1       1       1       1       1       1       1       1       1       1       1       1       1       1       1       1       1       1       1       1       1       0       0       0       0       0       0       0       0       0       0       0       0       0       0       0       0       0       0       0       0       0       0       0       0       0       0       0       0       0       0       0       0       0       0       0       0       0       0       0
     3     2     1       2       2      58      42
     3     2     2       5       5      29      19      19      18      15
     3     2     3      10       9      20      13      12      11      10      10      10       9       5       0
     3     2     4      20      20      14      10       8       8       6       5       5       5       5       4       4       4       4       4       4       3       3       2       1       1
     3     2     5      25      24       7       7       7       7       6       6       6       6       5       5       4       4       4       4       3       3       3       3       2       2       2       2       1       1       0
     3     2     6      50      32       8       7       6       6       6       5       5       4       4       4       4       3       3       3       3       3       3       2       2       2       2       2       2       2       2       1       1       1       1       1       1       1       0       0       0       0       0       0       0       0       0       0       0       0       0       0       0       0       0       0
     3     2     7     100      47       6       5       5       4       4       4       3       3       3       3       3       3       3       3       3       3       3       2       2       2       2       2       2       2       2       2       1       1       1       1       1       1       1       1       1       1       1       1       1       1       1       1       1       1       1       1       1       0       0       0       0       0       0       0       0       0       0       0       0       0       0       0       0       0       0       0       0       0       0       0       0       0       0       0       0       0       0       0       0       0       0       0       0       0       0       0       0       0       0       0       0       0       0       0       0       0       0       0       0       0
     3     3     1       2       2      69      31
     3     3     2       5       5      28      22      18      17      15
     3     3     3      10       9      22      16      14      10       9       9       8       6       6       0
     3     3     4      20      20      16      11      10       9       6       6       6       6       5       4       3       3       3       3       2       2       2       1       1       1
     3     3     5      25      22      11       9       8       8       7       6       6       5       5       5       5       4       4       4       3       2       2       2       1       1       1       1       0       0       0
     3     3     6      50      28      13       7       7       7       6       6       5       5       5       4       4       4       3       3       3       2       2       2       2       2       1       1       1       1       1       1       1       1       0       0       0       0       0       0       0       0       0       0       0       0       0       0       0       0       0       0       0       0       0       0
     3     3     7     100      35       6       6       6       6       5       5       5       5       5       4       4       4       4       4       2       2       2       2       2       2       2       2       2       2       1       1       1       1       1       1       1       1       1       1       1       0       0       0       0       0       0       0       0       0       0       0       0       0       0       0       0       0       0       0       0       0       0       0       0       0       0       0       0       0       0       0       0       0       0       0       0       0       0       0       0       0       0       0       0       0       0       0       0       0       0       0       0       0       0       0       0       0       0       0       0       0       0       0       0       0
     3     4     1       2       2      64      36
[truncated: 19,204,204 more chars]
