# Supplementary material for: Blib is a multi-module simulation platform for genetics studies and intelligent breeding
Source: Commun Biol. 2022 Nov 3;5:1167. doi: 10.1038/s42003-022-04151-9 (PMC9630530; doi:10.1038/s42003-022-04151-9)
Supplement: Supplementary file 4 — Supplementary Software 1 [file 42003_2022_4151_MOESM4_ESM.zip › Supplementary software/Drift with output files/Case study II/Drift-size10.fst]

icycle  ichr  ilocus  jlocus  FstOBS  FstHWE  FstMUT
     1     1       1       1 -0.0140  0.0525  0.5263
     1     2       1       2 -0.0038  0.0556  0.2445
     1     3       1       3  0.0089  0.0526  0.1473
     1     4       1       4  0.0074  0.0501  0.0976
     1     5       1       5  0.0073  0.0521  0.0900
     1     6       1       6 -0.0010  0.0502  0.0691
     1     7       1       7  0.0040  0.0497  0.0592
     1     8       1       8 -0.0340  0.0611  0.5306
     1     9       1       9  0.0037  0.0488  0.2391
     1    10       1      10  0.0189  0.0522  0.1469
     1    11       1      11  0.0242  0.0513  0.0988
     1    12       1      12  0.0021  0.0489  0.0869
     1    13       1      13  0.0031  0.0483  0.0673
     1    14       1      14  0.0051  0.0499  0.0594
     2     1       1       1  0.0820  0.1081  0.5541
     2     2       1       2  0.0750  0.1122  0.2898
     2     3       1       3  0.0467  0.0985  0.1886
     2     4       1       4  0.0516  0.0922  0.1375
     2     5       1       5  0.0521  0.0995  0.1355
     2     6       1       6  0.0449  0.0944  0.1126
     2     7       1       7  0.0566  0.0949  0.1040
     2     8       1       8  0.1180  0.1409  0.5705
     2     9       1       9  0.0662  0.0945  0.2756
     2    10       1      10  0.0311  0.0967  0.1870
     2    11       1      11  0.0389  0.0903  0.1357
     2    12       1      12  0.0573  0.0935  0.1297
     2    13       1      13  0.0459  0.0982  0.1162
     2    14       1      14  0.0434  0.0927  0.1018
     3     1       1       1  0.1220  0.1635  0.5818
     3     2       1       2  0.1100  0.1568  0.3254
     3     3       1       3  0.0822  0.1388  0.2249
     3     4       1       4  0.0863  0.1408  0.1838
     3     5       1       5  0.1115  0.1493  0.1833
     3     6       1       6  0.1051  0.1415  0.1587
     3     7       1       7  0.1000  0.1407  0.1492
     3     8       1       8  0.0880  0.1736  0.5868
     3     9       1       9  0.1325  0.1393  0.3115
     3    10       1      10  0.1022  0.1441  0.2297
     3    11       1      11  0.0842  0.1326  0.1759
     3    12       1      12  0.1135  0.1451  0.1793
     3    13       1      13  0.1092  0.1413  0.1585
     3    14       1      14  0.0727  0.1318  0.1404
     4     1       1       1  0.1700  0.1963  0.5982
     4     2       1       2  0.1738  0.2023  0.3618
     4     3       1       3  0.1578  0.1892  0.2703
     4     4       1       4  0.1347  0.1817  0.2226
     4     5       1       5  0.1437  0.1877  0.2202
     4     6       1       6  0.1378  0.1853  0.2016
     4     7       1       7  0.1374  0.1806  0.1888
     4     8       1       8  0.1700  0.2291  0.6146
     4     9       1       9  0.1300  0.1826  0.3460
     4    10       1      10  0.1267  0.1802  0.2621
     4    11       1      11  0.1242  0.1687  0.2103
     4    12       1      12  0.1417  0.1906  0.2230
     4    13       1      13  0.1112  0.1736  0.1901
     4    14       1      14  0.1303  0.1687  0.1771
     5     1       1       1  0.1680  0.2216  0.6108
     5     2       1       2  0.2087  0.2366  0.3892
     5     3       1       3  0.1967  0.2313  0.3082
     5     4       1       4  0.1811  0.2192  0.2582
     5     5       1       5  0.2094  0.2347  0.2653
     5     6       1       6  0.1694  0.2124  0.2282
     5     7       1       7  0.1616  0.2234  0.2311
     5     8       1       8  0.2780  0.2947  0.6474
     5     9       1       9  0.2038  0.2291  0.3833
     5    10       1      10  0.1656  0.2243  0.3019
     5    11       1      11  0.1684  0.2046  0.2444
     5    12       1      12  0.1812  0.2265  0.2574
     5    13       1      13  0.1541  0.2098  0.2256
     5    14       1      14  0.1798  0.2071  0.2150
     6     1       1       1  0.2060  0.2661  0.6331
     6     2       1       2  0.2500  0.2856  0.4285
     6     3       1       3  0.2211  0.2714  0.3442
     6     4       1       4  0.2105  0.2556  0.2928
     6     5       1       5  0.2573  0.2814  0.3102
     6     6       1       6  0.2071  0.2459  0.2610
     6     7       1       7  0.2141  0.2592  0.2666
     6     8       1       8  0.3280  0.3406  0.6703
     6     9       1       9  0.2263  0.2751  0.4201
     6    10       1      10  0.2189  0.2572  0.3314
     6    11       1      11  0.2158  0.2405  0.2785
     6    12       1      12  0.2312  0.2769  0.3058
     6    13       1      13  0.2000  0.2412  0.2564
     6    14       1      14  0.2091  0.2407  0.2483
     7     1       1       1  0.3200  0.3286  0.6643
     7     2       1       2  0.2862  0.3299  0.4640
     7     3       1       3  0.2611  0.3094  0.3785
     7     4       1       4  0.2589  0.2965  0.3316
     7     5       1       5  0.2771  0.3180  0.3453
     7     6       1       6  0.2398  0.2700  0.2846
     7     7       1       7  0.2576  0.2880  0.2952
     7     8       1       8  0.3520  0.3876  0.6938
     7     9       1       9  0.3038  0.3321  0.4656
     7    10       1      10  0.2700  0.2971  0.3674
     7    11       1      11  0.2516  0.2798  0.3158
     7    12       1      12  0.2604  0.3127  0.3402
     7    13       1      13  0.2541  0.2810  0.2954
     7    14       1      14  0.2333  0.2741  0.2814
     8     1       1       1  0.3460  0.3939  0.6970
     8     2       1       2  0.3475  0.3684  0.4948
     8     3       1       3  0.3000  0.3327  0.3995
     8     4       1       4  0.2821  0.3261  0.3598
     8     5       1       5  0.3083  0.3554  0.3811
     8     6       1       6  0.2622  0.3083  0.3222
     8     7       1       7  0.2677  0.3151  0.3219
     8     8       1       8  0.3760  0.4170  0.7085
     8     9       1       9  0.3125  0.3556  0.4845
     8    10       1      10  0.2989  0.3281  0.3952
     8    11       1      11  0.2600  0.3169  0.3510
     8    12       1      12  0.2979  0.3389  0.3653
     8    13       1      13  0.2776  0.3113  0.3251
     8    14       1      14  0.2566  0.2910  0.2980
     9     1       1       1  0.4060  0.4361  0.7181
     9     2       1       2  0.3688  0.4154  0.5324
     9     3       1       3  0.3233  0.3724  0.4351
     9     4       1       4  0.2968  0.3496  0.3821
     9     5       1       5  0.3458  0.3964  0.4205
     9     6       1       6  0.2918  0.3269  0.3403
     9     7       1       7  0.3121  0.3398  0.3464
     9     8       1       8  0.3880  0.4252  0.7126
     9     9       1       9  0.3825  0.3851  0.5081
     9    10       1      10  0.2922  0.3589  0.4230
     9    11       1      11  0.3242  0.3526  0.3850
     9    12       1      12  0.3250  0.3623  0.3878
     9    13       1      13  0.3102  0.3452  0.3583
     9    14       1      14  0.2636  0.3159  0.3227
    10     1       1       1  0.4600  0.4600  0.7300
    10     2       1       2  0.4225  0.4453  0.5562
    10     3       1       3  0.3822  0.4022  0.4620
    10     4       1       4  0.3442  0.3697  0.4012
    10     5       1       5  0.4062  0.4290  0.4518
    10     6       1       6  0.3378  0.3608  0.3735
    10     7       1       7  0.3535  0.3691  0.3755
    10     8       1       8  0.4160  0.4572  0.7286
    10     9       1       9  0.4013  0.4145  0.5316
    10    10       1      10  0.3744  0.3934  0.4541
    10    11       1      11  0.3705  0.3841  0.4149
    10    12       1      12  0.3583  0.3836  0.4083
    10    13       1      13  0.3357  0.3633  0.3760
    10    14       1      14  0.3111  0.3442  0.3507
    11     1       1       1  0.4620  0.4843  0.7422
    11     2       1       2  0.4050  0.4569  0.5656
    11     3       1       3  0.4044  0.4234  0.4811
    11     4       1       4  0.3695  0.4066  0.4363
    11     5       1       5  0.4344  0.4593  0.4810
    11     6       1       6  0.3337  0.3846  0.3970
    11     7       1       7  0.3596  0.3860  0.3922
    11     8       1       8  0.4940  0.4787  0.7393
    11     9       1       9  0.4338  0.4414  0.5531
    11    10       1      10  0.4278  0.4301  0.4871
    11    11       1      11  0.3842  0.4147  0.4440
    11    12       1      12  0.3844  0.4106  0.4342
    11    13       1      13  0.3398  0.3945  0.4066
    11    14       1      14  0.3343  0.3653  0.3716
    12     1       1       1  0.5060  0.5265  0.7632
    12     2       1       2  0.4513  0.4828  0.5862
    12     3       1       3  0.4311  0.4526  0.5073
    12     4       1       4  0.4032  0.4249  0.4536
    12     5       1       5  0.4656  0.4859  0.5065
    12     6       1       6  0.3827  0.4188  0.4305
    12     7       1       7  0.3808  0.4115  0.4173
    12     8       1       8  0.4660  0.5053  0.7526
    12     9       1       9  0.4388  0.4654  0.5723
    12    10       1      10  0.4500  0.4712  0.5240
    12    11       1      11  0.3926  0.4320  0.4604
    12    12       1      12  0.4250  0.4532  0.4750
    12    13       1      13  0.3582  0.4056  0.4174
    12    14       1      14  0.3485  0.3868  0.3929
    13     1       1       1  0.5480  0.5326  0.7663
    13     2       1       2  0.4613  0.5064  0.6052
    13     3       1       3  0.4289  0.4709  0.5239
    13     4       1       4  0.4053  0.4580  0.4851
    13     5       1       5  0.5010  0.5055  0.5253
    13     6       1       6  0.4184  0.4466  0.4577
    13     7       1       7  0.3889  0.4324  0.4381
    13     8       1       8  0.4920  0.5188  0.7594
    13     9       1       9  0.4713  0.4993  0.5994
    13    10       1      10  0.4689  0.5023  0.5521
    13    11       1      11  0.4095  0.4603  0.4873
    13    12       1      12  0.4208  0.4598  0.4814
    13    13       1      13  0.3949  0.4219  0.4335
    13    14       1      14  0.3778  0.4032  0.4091
    14     1       1       1  0.5320  0.5432  0.7716
    14     2       1       2  0.4988  0.5349  0.6279
    14     3       1       3  0.4689  0.4880  0.5392
    14     4       1       4  0.4611  0.4895  0.5150
    14     5       1       5  0.5135  0.5349  0.5535
    14     6       1       6  0.4469  0.4624  0.4731
    14     7       1       7  0.4475  0.4393  0.4449
    14     8       1       8  0.5000  0.5262  0.7631
    14     9       1       9  0.4850  0.5332  0.6266
    14    10       1      10  0.5000  0.5318  0.5787
    14    11       1      11  0.4621  0.4799  0.5059
    14    12       1      12  0.4615  0.4807  0.5015
    14    13       1      13  0.4224  0.4376  0.4489
    14    14       1      14  0.3677  0.4053  0.4112
    15     1       1       1  0.5380  0.5767  0.7883
    15     2       1       2  0.5125  0.5523  0.6418
    15     3       1       3  0.5078  0.5368  0.5831
    15     4       1       4  0.4589  0.5020  0.5269
    15     5       1       5  0.5198  0.5385  0.5570
    15     6       1       6  0.4684  0.4887  0.4989
    15     7       1       7  0.4263  0.4561  0.4616
    15     8       1       8  0.5220  0.5471  0.7735
    15     9       1       9  0.5250  0.5557  0.6445
    15    10       1      10  0.5289  0.5609  0.6048
    15    11       1      11  0.4389  0.4937  0.5191
    15    12       1      12  0.4990  0.5203  0.5395
    15    13       1      13  0.4306  0.4594  0.4702
    15    14       1      14  0.3788  0.4302  0.4358
    16     1       1       1  0.5680  0.5930  0.7965
    16     2       1       2  0.5575  0.5670  0.6536
    16     3       1       3  0.5633  0.5689  0.6121
    16     4       1       4  0.4695  0.5175  0.5417
    16     5       1       5  0.5344  0.5551  0.5728
    16     6       1       6  0.4837  0.4941  0.5042
    16     7       1       7  0.4455  0.4780  0.4832
    16     8       1       8  0.5360  0.5760  0.7880
    16     9       1       9  0.5613  0.5786  0.6629
    16    10       1      10  0.5767  0.5948  0.6353
    16    11       1      11  0.4863  0.5088  0.5333
    16    12       1      12  0.4990  0.5308  0.5495
    16    13       1      13  0.4561  0.4796  0.4901
    16    14       1      14  0.4141  0.4288  0.4345
    17     1       1       1  0.6140  0.6011  0.8005
    17     2       1       2  0.5675  0.5895  0.6716
    17     3       1       3  0.5611  0.5916  0.6325
    17     4       1       4  0.5095  0.5252  0.5490
    17     5       1       5  0.5448  0.5673  0.5846
    17     6       1       6  0.4949  0.5035  0.5134
    17     7       1       7  0.4778  0.4971  0.5021
    17     8       1       8  0.6320  0.6056  0.8028
    17     9       1       9  0.5600  0.5994  0.6795
    17    10       1      10  0.6178  0.6171  0.6554
    17    11       1      11  0.4779  0.5080  0.5326
    17    12       1      12  0.5167  0.5411  0.5594
    17    13       1      13  0.4612  0.5063  0.5161
    17    14       1      14  0.4061  0.4287  0.4344
    18     1       1       1  0.5840  0.6188  0.8094
    18     2       1       2  0.5987  0.6185  0.6948
    18     3       1       3  0.5911  0.6074  0.6467
    18     4       1       4  0.5179  0.5465  0.5692
    18     5       1       5  0.5625  0.5917  0.6081
    18     6       1       6  0.4980  0.5243  0.5338
    18     7       1       7  0.4808  0.5117  0.5166
    18     8       1       8  0.6280  0.6296  0.8148
    18     9       1       9  0.6075  0.6346  0.7077
    18    10       1      10  0.6011  0.6284  0.6655
    18    11       1      11  0.5105  0.5383  0.5614
    18    12       1      12  0.5437  0.5725  0.5896
    18    13       1      13  0.5122  0.5316  0.5410
    18    14       1      14  0.4384  0.4556  0.4611
    19     1       1       1  0.6220  0.6403  0.8201
    19     2       1       2  0.6000  0.6364  0.7091
    19     3       1       3  0.6133  0.6203  0.6583
    19     4       1       4  0.5484  0.5691  0.5906
    19     5       1       5  0.6042  0.6140  0.6294
    19     6       1       6  0.5163  0.5641  0.5728
    19     7       1       7  0.4980  0.5297  0.5344
    19     8       1       8  0.6160  0.6528  0.8264
    19     9       1       9  0.6388  0.6580  0.7264
    19    10       1      10  0.6300  0.6490  0.6841
    19    11       1      11  0.5463  0.5602  0.5822
    19    12       1      12  0.5490  0.5735  0.5906
    19    13       1      13  0.5582  0.5515  0.5604
    19    14       1      14  0.4323  0.4703  0.4756
    20     1       1       1  0.6120  0.6464  0.8232
    20     2       1       2  0.6213  0.6433  0.7146
    20     3       1       3  0.6133  0.6311  0.6680
    20     4       1       4  0.5853  0.6032  0.6230
    20     5       1       5  0.5760  0.6184  0.6337
    20     6       1       6  0.5480  0.5807  0.5890
    20     7       1       7  0.5111  0.5353  0.5399
    20     8       1       8  0.6760  0.6786  0.8393
    20     9       1       9  0.6375  0.6639  0.7312
    20    10       1      10  0.6411  0.6571  0.6913
    20    11       1      11  0.5800  0.5782  0.5993
    20    12       1      12  0.5604  0.5789  0.5957
    20    13       1      13  0.5541  0.5567  0.5656
    20    14       1      14  0.4525  0.4795  0.4848
    21     1       1       1  0.6440  0.6522  0.8261
    21     2       1       2  0.6425  0.6544  0.7235
    21     3       1       3  0.6300  0.6441  0.6797
    21     4       1       4  0.6095  0.6298  0.6484
    21     5       1       5  0.6104  0.6293  0.6442
    21     6       1       6  0.5908  0.6007  0.6087
    21     7       1       7  0.5273  0.5434  0.5480
    21     8       1       8  0.6960  0.6934  0.8467
    21     9       1       9  0.6675  0.6664  0.7331
    21    10       1      10  0.6511  0.6640  0.6976
    21    11       1      11  0.5832  0.6005  0.6205
    21    12       1      12  0.5687  0.6084  0.6240
    21    13       1      13  0.5388  0.5560  0.5649
    21    14       1      14  0.4909  0.5014  0.5064
    22     1       1       1  0.6920  0.6632  0.8316
    22     2       1       2  0.6338  0.6653  0.7322
    22     3       1       3  0.6222  0.6398  0.6758
    22     4       1       4  0.6274  0.6558  0.6730
    22     5       1       5  0.6406  0.6364  0.6509
    22     6       1       6  0.5929  0.6144  0.6222
    22     7       1       7  0.5232  0.5448  0.5494
    22     8       1       8  0.7000  0.7086  0.8543
    22     9       1       9  0.6525  0.6727  0.7382
    22    10       1      10  0.6289  0.6677  0.7009
    22    11       1      11  0.5916  0.6047  0.6244
    22    12       1      12  0.5750  0.6007  0.6167
    22    13       1      13  0.5653  0.5724  0.5810
    22    14       1      14  0.4727  0.5094  0.5144
    23     1       1       1  0.6880  0.6884  0.8442
    23     2       1       2  0.6663  0.6875  0.7500
    23     3       1       3  0.6233  0.6580  0.6922
    23     4       1       4  0.6474  0.6748  0.6911
    23     5       1       5  0.6490  0.6583  0.6720
    23     6       1       6  0.5898  0.6243  0.6318
    23     7       1       7  0.5384  0.5683  0.5726
    23     8       1       8  0.7000  0.7238  0.8619
    23     9       1       9  0.6662  0.6870  0.7496
    23    10       1      10  0.6944  0.6773  0.7096
    23    11       1      11  0.5853  0.6098  0.6293
    23    12       1      12  0.5812  0.5909  0.6073
    23    13       1      13  0.5469  0.5728  0.5814
    23    14       1      14  0.4808  0.5110  0.5159
    24     1       1       1  0.7040  0.6932  0.8466
    24     2       1       2  0.6888  0.6986  0.7589
    24     3       1       3  0.6567  0.6899  0.7209
    24     4       1       4  0.6789  0.6982  0.7132
    24     5       1       5  0.6531  0.6800  0.6928
    24     6       1       6  0.6184  0.6400  0.6472
    24     7       1       7  0.5485  0.5826  0.5868
    24     8       1       8  0.6980  0.7231  0.8615
    24     9       1       9  0.6788  0.7049  0.7639
    24    10       1      10  0.6800  0.6915  0.7223
    24    11       1      11  0.6200  0.6159  0.6352
    24    12       1      12  0.6062  0.6011  0.6171
    24    13       1      13  0.5561  0.5782  0.5866
    24    14       1      14  0.5051  0.5190  0.5238
    25     1       1       1  0.6860  0.7085  0.8542
    25     2       1       2  0.7013  0.7102  0.7682
    25     3       1       3  0.6989  0.7022  0.7320
    25     4       1       4  0.6726  0.7056  0.7203
    25     5       1       5  0.6698  0.6953  0.7075
    25     6       1       6  0.6418  0.6529  0.6599
    25     7       1       7  0.5919  0.5981  0.6022
    25     8       1       8  0.7080  0.7292  0.8646
    25     9       1       9  0.7013  0.7225  0.7780
    25    10       1      10  0.6833  0.6917  0.7225
    25    11       1      11  0.5789  0.6108  0.6303
    25    12       1      12  0.5729  0.6119  0.6275
    25    13       1      13  0.5878  0.5970  0.6051
    25    14       1      14  0.5172  0.5177  0.5225
    26     1       1       1  0.7100  0.7223  0.8611
    26     2       1       2  0.7125  0.7149  0.7720
    26     3       1       3  0.6967  0.7037  0.7333
    26     4       1       4  0.6958  0.7106  0.7250
    26     5       1       5  0.7010  0.7073  0.7190
    26     6       1       6  0.6551  0.6739  0.6804
    26     7       1       7  0.5869  0.6110  0.6149
    26     8       1       8  0.7180  0.7391  0.8695
    26     9       1       9  0.7175  0.7403  0.7922
    26    10       1      10  0.6656  0.6886  0.7197
    26    11       1      11  0.6084  0.6228  0.6417
    26    12       1      12  0.5990  0.6214  0.6365
    26    13       1      13  0.5796  0.5986  0.6066
    26    14       1      14  0.4657  0.5069  0.5118
    27     1       1       1  0.6960  0.7124  0.8562
    27     2       1       2  0.7000  0.7241  0.7793
    27     3       1       3  0.7200  0.7272  0.7545
    27     4       1       4  0.7116  0.7280  0.7416
    27     5       1       5  0.7250  0.7355  0.7461
    27     6       1       6  0.6704  0.6758  0.6822
    27     7       1       7  0.6101  0.6157  0.6195
    27     8       1       8  0.7500  0.7713  0.8856
    27     9       1       9  0.7313  0.7496  0.7996
    27    10       1      10  0.6722  0.7168  0.7451
    27    11       1      11  0.6200  0.6443  0.6621
    27    12       1      12  0.6281  0.6444  0.6586
    27    13       1      13  0.5806  0.5964  0.6045
    27    14       1      14  0.4970  0.5180  0.5229
    28     1       1       1  0.7080  0.7168  0.8584
    28     2       1       2  0.7100  0.7284  0.7827
    28     3       1       3  0.7278  0.7471  0.7723
    28     4       1       4  0.7589  0.7601  0.7721
    28     5       1       5  0.7687  0.7511  0.7611
    28     6       1       6  0.6959  0.6948  0.7009
    28     7       1       7  0.6081  0.6337  0.6374
    28     8       1       8  0.7760  0.7736  0.8868
    28     9       1       9  0.7188  0.7451  0.7961
    28    10       1      10  0.7267  0.7237  0.7513
    28    11       1      11  0.6600  0.6668  0.6835
    28    12       1      12  0.6250  0.6481  0.6622
    28    13       1      13  0.5592  0.5985  0.6065
    28    14       1      14  0.5030  0.5093  0.5143
    29     1       1       1  0.7120  0.7302  0.8651
    29     2       1       2  0.7287  0.7349  0.7880
    29     3       1       3  0.7444  0.7577  0.7819
    29     4       1       4  0.7453  0.7610  0.7730
    29     5       1       5  0.7396  0.7577  0.7674
    29     6       1       6  0.7031  0.6980  0.7040
    29     7       1       7  0.6273  0.6447  0.6483
    29     8       1       8  0.7880  0.7962  0.8981
    29     9       1       9  0.7350  0.7564  0.8051
    29    10       1      10  0.6967  0.7289  0.7560
    29    11       1      11  0.6737  0.6826  0.6984
    29    12       1      12  0.6312  0.6564  0.6701
    29    13       1      13  0.5939  0.6068  0.6147
    29    14       1      14  0.4717  0.4976  0.5026
    30     1       1       1  0.7440  0.7644  0.8822
    30     2       1       2  0.7525  0.7540  0.8032
    30     3       1       3  0.7689  0.7760  0.7984
    30     4       1       4  0.7495  0.7722  0.7836
    30     5       1       5  0.7646  0.7711  0.7802
    30     6       1       6  0.6949  0.7040  0.7100
    30     7       1       7  0.6212  0.6505  0.6539
    30     8       1       8  0.8020  0.8103  0.9051
    30     9       1       9  0.7513  0.7721  0.8176
    30    10       1      10  0.7267  0.7350  0.7615
    30    11       1      11  0.6779  0.6942  0.7095
    30    12       1      12  0.6687  0.6781  0.6909
    30    13       1      13  0.5724  0.6111  0.6189
    30    14       1      14  0.4707  0.4954  0.5004
    31     1       1       1  0.7580  0.7789  0.8894
    31     2       1       2  0.7550  0.7686  0.8148
    31     3       1       3  0.7711  0.7904  0.8114
    31     4       1       4  0.7737  0.7823  0.7932
    31     5       1       5  0.7729  0.7827  0.7913
    31     6       1       6  0.7010  0.7197  0.7254
    31     7       1       7  0.6333  0.6492  0.6527
    31     8       1       8  0.8260  0.8165  0.9082
    31     9       1       9  0.7813  0.7696  0.8157
    31    10       1      10  0.7289  0.7514  0.7763
    31    11       1      11  0.7011  0.7042  0.7189
    31    12       1      12  0.6583  0.6768  0.6897
    31    13       1      13  0.6082  0.6314  0.6388
    31    14       1      14  0.4556  0.4863  0.4914
    32     1       1       1  0.7680  0.7688  0.8844
    32     2       1       2  0.7600  0.7794  0.8235
    32     3       1       3  0.7800  0.7921  0.8129
    32     4       1       4  0.7621  0.7854  0.7961
    32     5       1       5  0.7760  0.7858  0.7943
    32     6       1       6  0.7224  0.7359  0.7411
    32     7       1       7  0.6465  0.6559  0.6593
    32     8       1       8  0.7940  0.8065  0.9032
    32     9       1       9  0.7700  0.7920  0.8336
    32    10       1      10  0.7644  0.7632  0.7869
    32    11       1      11  0.7232  0.7206  0.7346
    32    12       1      12  0.6677  0.6843  0.6970
    32    13       1      13  0.6122  0.6457  0.6527
    32    14       1      14  0.4778  0.5022  0.5072
    33     1       1       1  0.7440  0.7656  0.8828
    33     2       1       2  0.7925  0.7895  0.8316
    33     3       1       3  0.7822  0.7990  0.8191
    33     4       1       4  0.7726  0.7916  0.8020
    33     5       1       5  0.7865  0.7976  0.8056
    33     6       1       6  0.6990  0.7257  0.7311
    33     7       1       7  0.6313  0.6560  0.6595
    33     8       1       8  0.7820  0.8075  0.9037
    33     9       1       9  0.8063  0.8101  0.8480
    33    10       1      10  0.7678  0.7812  0.8031
    33    11       1      11  0.7200  0.7277  0.7413
    33    12       1      12  0.6812  0.6998  0.7118
    33    13       1      13  0.6224  0.6524  0.6593
    33    14       1      14  0.5091  0.5240  0.5288
    34     1       1       1  0.7680  0.7686  0.8843
    34     2       1       2  0.7738  0.7955  0.8364
    34     3       1       3  0.8056  0.8201  0.8381
    34     4       1       4  0.7905  0.7957  0.8059
    34     5       1       5  0.7958  0.7992  0.8072
    34     6       1       6  0.6990  0.7251  0.7305
    34     7       1       7  0.6455  0.6582  0.6616
    34     8       1       8  0.8060  0.8195  0.9098
    34     9       1       9  0.7975  0.8226  0.8581
    34    10       1      10  0.7867  0.7891  0.8101
    34    11       1      11  0.7232  0.7321  0.7454
    34    12       1      12  0.7042  0.7023  0.7142
    34    13       1      13  0.6184  0.6514  0.6584
    34    14       1      14  0.4879  0.5206  0.5253
    35     1       1       1  0.7540  0.7783  0.8891
    35     2       1       2  0.7888  0.8112  0.8490
    35     3       1       3  0.8200  0.8353  0.8517
    35     4       1       4  0.7884  0.8056  0.8153
    35     5       1       5  0.7917  0.8070  0.8147
    35     6       1       6  0.7061  0.7188  0.7245
    35     7       1       7  0.6465  0.6690  0.6723
    35     8       1       8  0.8180  0.8409  0.9204
    35     9       1       9  0.8175  0.8258  0.8606
    35    10       1      10  0.7933  0.7960  0.8164
    35    11       1      11  0.6958  0.7268  0.7405
    35    12       1      12  0.6906  0.7081  0.7198
    35    13       1      13  0.6459  0.6581  0.6649
    35    14       1      14  0.4677  0.5081  0.5130
    36     1       1       1  0.7480  0.7812  0.8906
    36     2       1       2  0.8113  0.8248  0.8598
    36     3       1       3  0.8367  0.8429  0.8587
    36     4       1       4  0.8074  0.8165  0.8256
    36     5       1       5  0.8031  0.8232  0.8303
    36     6       1       6  0.6888  0.7113  0.7171
    36     7       1       7  0.6444  0.6740  0.6773
    36     8       1       8  0.8420  0.8455  0.9227
    36     9       1       9  0.8225  0.8318  0.8654
    36    10       1      10  0.8089  0.8066  0.8259
    36    11       1      11  0.7042  0.7287  0.7423
    36    12       1      12  0.6875  0.7051  0.7169
    36    13       1      13  0.6510  0.6631  0.6698
    36    14       1      14  0.4919  0.5202  0.5250
    37     1       1       1  0.7760  0.7876  0.8938
    37     2       1       2  0.8175  0.8321  0.8657
    37     3       1       3  0.8489  0.8539  0.8685
    37     4       1       4  0.8337  0.8243  0.8331
    37     5       1       5  0.8312  0.8362  0.8428
    37     6       1       6  0.7112  0.7213  0.7268
    37     7       1       7  0.6606  0.6776  0.6808
    37     8       1       8  0.8640  0.8622  0.9311
    37     9       1       9  0.8413  0.8401  0.8720
    37    10       1      10  0.8067  0.8153  0.8338
    37    11       1      11  0.7168  0.7335  0.7469
    37    12       1      12  0.7281  0.7229  0.7340
    37    13       1      13  0.6429  0.6631  0.6698
    37    14       1      14  0.5162  0.5190  0.5238
    38     1       1       1  0.7600  0.7872  0.8936
    38     2       1       2  0.8538  0.8354  0.8683
    38     3       1       3  0.8478  0.8591  0.8732
    38     4       1       4  0.8242  0.8297  0.8382
    38     5       1       5  0.8260  0.8374  0.8439
    38     6       1       6  0.7204  0.7354  0.7407
    38     7       1       7  0.6919  0.6809  0.6841
    38     8       1       8  0.8420  0.8595  0.9297
    38     9       1       9  0.8513  0.8451  0.8761
    38    10       1      10  0.8167  0.8182  0.8364
    38    11       1      11  0.7474  0.7502  0.7626
    38    12       1      12  0.7073  0.7262  0.7372
    38    13       1      13  0.6480  0.6631  0.6699
    38    14       1      14  0.4949  0.5243  0.5290
    39     1       1       1  0.7780  0.8041  0.9020
    39     2       1       2  0.8338  0.8482  0.8785
    39     3       1       3  0.8722  0.8739  0.8865
    39     4       1       4  0.8200  0.8331  0.8414
    39     5       1       5  0.8531  0.8537  0.8596
    39     6       1       6  0.7082  0.7352  0.7404
    39     7       1       7  0.6646  0.6899  0.6930
    39     8       1       8  0.8720  0.8740  0.9370
    39     9       1       9  0.8313  0.8514  0.8811
    39    10       1      10  0.8089  0.8225  0.8403
    39    11       1      11  0.7484  0.7631  0.7749
    39    12       1      12  0.7323  0.7358  0.7464
    39    13       1      13  0.6398  0.6641  0.6708
    39    14       1      14  0.5313  0.5517  0.5562
    40     1       1       1  0.8160  0.8222  0.9111
    40     2       1       2  0.8400  0.8595  0.8876
    40     3       1       3  0.8756  0.8783  0.8904
    40     4       1       4  0.8347  0.8338  0.8421
    40     5       1       5  0.8656  0.8581  0.8638
    40     6       1       6  0.7286  0.7372  0.7425
    40     7       1       7  0.6717  0.6960  0.6990
    40     8       1       8  0.8540  0.8691  0.9345
    40     9       1       9  0.8600  0.8511  0.8809
    40    10       1      10  0.8333  0.8318  0.8486
    40    11       1      11  0.7600  0.7675  0.7791
    40    12       1      12  0.7260  0.7405  0.7508
    40    13       1      13  0.6408  0.6583  0.6651
    40    14       1      14  0.5455  0.5558  0.5602
    41     1       1       1  0.8320  0.8382  0.9191
    41     2       1       2  0.8288  0.8522  0.8817
    41     3       1       3  0.8711  0.8809  0.8928
    41     4       1       4  0.8189  0.8303  0.8388
    41     5       1       5  0.8458  0.8572  0.8629
    41     6       1       6  0.7327  0.7277  0.7331
    41     7       1       7  0.6687  0.6828  0.6860
    41     8       1       8  0.8760  0.8806  0.9403
    41     9       1       9  0.8450  0.8557  0.8845
    41    10       1      10  0.8278  0.8341  0.8507
    41    11       1      11  0.7800  0.7822  0.7930
    41    12       1      12  0.7281  0.7387  0.7491
    41    13       1      13  0.6449  0.6619  0.6687
    41    14       1      14  0.5404  0.5603  0.5647
    42     1       1       1  0.8360  0.8378  0.9189
    42     2       1       2  0.8413  0.8550  0.8840
    42     3       1       3  0.8622  0.8748  0.8873
    42     4       1       4  0.8337  0.8329  0.8413
    42     5       1       5  0.8406  0.8579  0.8636
    42     6       1       6  0.7347  0.7350  0.7403
    42     7       1       7  0.6788  0.6896  0.6927
    42     8       1       8  0.8800  0.8844  0.9422
    42     9       1       9  0.8525  0.8633  0.8906
    42    10       1      10  0.8322  0.8396  0.8556
    42    11       1      11  0.7632  0.7867  0.7973
    42    12       1      12  0.7240  0.7382  0.7487
    42    13       1      13  0.6347  0.6681  0.6747
    42    14       1      14  0.5242  0.5503  0.5548
    43     1       1       1  0.8240  0.8472  0.9236
    43     2       1       2  0.8388  0.8544  0.8835
    43     3       1       3  0.8756  0.8801  0.8921
    43     4       1       4  0.8179  0.8279  0.8365
    43     5       1       5  0.8677  0.8678  0.8730
    43     6       1       6  0.7255  0.7423  0.7475
    43     7       1       7  0.6596  0.6922  0.6953
    43     8       1       8  0.8640  0.8838  0.9419
    43     9       1       9  0.8525  0.8704  0.8963
    43    10       1      10  0.8178  0.8473  0.8625
    43    11       1      11  0.7705  0.7976  0.8077
    43    12       1      12  0.7458  0.7461  0.7563
    43    13       1      13  0.6602  0.6710  0.6776
    43    14       1      14  0.5465  0.5633  0.5676
    44     1       1       1  0.8640  0.8644  0.9322
    44     2       1       2  0.8663  0.8731  0.8984
    44     3       1       3  0.8856  0.8881  0.8993
    44     4       1       4  0.8295  0.8330  0.8413
    44     5       1       5  0.8719  0.8752  0.8802
    44     6       1       6  0.7469  0.7519  0.7569
    44     7       1       7  0.6970  0.7033  0.7063
    44     8       1       8  0.8580  0.8821  0.9410
    44     9       1       9  0.8637  0.8753  0.9002
    44    10       1      10  0.8411  0.8511  0.8660
    44    11       1      11  0.7916  0.8105  0.8200
    44    12       1      12  0.7354  0.7496  0.7596
    44    13       1      13  0.6694  0.6867  0.6929
    44    14       1      14  0.5434  0.5710  0.5752
    45     1       1       1  0.8740  0.8795  0.9398
    45     2       1       2  0.8825  0.8825  0.9060
    45     3       1       3  0.8878  0.8878  0.8990
    45     4       1       4  0.8211  0.8418  0.8497
    45     5       1       5  0.8750  0.8768  0.8817
    45     6       1       6  0.7388  0.7478  0.7528
    45     7       1       7  0.6788  0.6867  0.6898
    45     8       1       8  0.8740  0.8875  0.9437
    45     9       1       9  0.8737  0.8776  0.9021
    45    10       1      10  0.8422  0.8546  0.8691
    45    11       1      11  0.8063  0.8150  0.8242
    45    12       1      12  0.7396  0.7464  0.7565
    45    13       1      13  0.6816  0.6960  0.7020
    45    14       1      14  0.5505  0.5811  0.5853
    46     1       1       1  0.8840  0.8834  0.9417
    46     2       1       2  0.8875  0.8903  0.9122
    46     3       1       3  0.8833  0.8881  0.8992
    46     4       1       4  0.8611  0.8598  0.8668
    46     5       1       5  0.8615  0.8732  0.8783
    46     6       1       6  0.7357  0.7559  0.7608
    46     7       1       7  0.6818  0.6962  0.6993
    46     8       1       8  0.8640  0.8880  0.9440
    46     9       1       9  0.8650  0.8841  0.9073
    46    10       1      10  0.8622  0.8713  0.8841
    46    11       1      11  0.8021  0.8164  0.8255
    46    12       1      12  0.7187  0.7500  0.7600
    46    13       1      13  0.6837  0.6995  0.7055
    46    14       1      14  0.5424  0.5685  0.5728
    47     1       1       1  0.8640  0.8704  0.9352
    47     2       1       2  0.8963  0.8966  0.9172
    47     3       1       3  0.8989  0.8878  0.8990
    47     4       1       4  0.8579  0.8626  0.8695
    47     5       1       5  0.8698  0.8786  0.8835
    47     6       1       6  0.7408  0.7608  0.7655
    47     7       1       7  0.6747  0.7047  0.7077
    47     8       1       8  0.8940  0.8915  0.9457
    47     9       1       9  0.8688  0.8883  0.9106
    47    10       1      10  0.8778  0.8793  0.8913
    47    11       1      11  0.8021  0.8162  0.8254
    47    12       1      12  0.7115  0.7370  0.7475
    47    13       1      13  0.6633  0.6916  0.6978
    47    14       1      14  0.5788  0.5746  0.5788
    48     1       1       1  0.8780  0.8739  0.9369
    48     2       1       2  0.9000  0.9041  0.9233
    48     3       1       3  0.8711  0.8761  0.8884
    48     4       1       4  0.8695  0.8658  0.8725
    48     5       1       5  0.8833  0.8831  0.8878
    48     6       1       6  0.7418  0.7680  0.7726
    48     7       1       7  0.6919  0.7085  0.7114
    48     8       1       8  0.8760  0.8908  0.9454
    48     9       1       9  0.8838  0.8874  0.9099
    48    10       1      10  0.8711  0.8866  0.8979
    48    11       1      11  0.8137  0.8212  0.8301
    48    12       1      12  0.7073  0.7315  0.7422
    48    13       1      13  0.6551  0.6799  0.6863
    48    14       1      14  0.5717  0.5837  0.5879
    49     1       1       1  0.8880  0.8858  0.9429
    49     2       1       2  0.9013  0.9162  0.9330
    49     3       1       3  0.8689  0.8804  0.8923
    49     4       1       4  0.8695  0.8733  0.8796
    49     5       1       5  0.8750  0.8774  0.8823
    49     6       1       6  0.7745  0.7783  0.7827
    49     7       1       7  0.7121  0.7205  0.7233
    49     8       1       8  0.8820  0.8881  0.9440
    49     9       1       9  0.8863  0.8880  0.9104
    49    10       1      10  0.8833  0.8912  0.9020
    49    11       1      11  0.8105  0.8164  0.8255
    49    12       1      12  0.7302  0.7449  0.7551
    49    13       1      13  0.6327  0.6695  0.6761
    49    14       1      14  0.5606  0.5888  0.5929
    50     1       1       1  0.8880  0.9006  0.9503
    50     2       1       2  0.9250  0.9168  0.9334
    50     3       1       3  0.8744  0.8797  0.8917
    50     4       1       4  0.8758  0.8832  0.8890
    50     5       1       5  0.8760  0.8841  0.8887
    50     6       1       6  0.7755  0.7816  0.7859
    50     7       1       7  0.7010  0.7196  0.7224
    50     8       1       8  0.8720  0.8920  0.9460
    50     9       1       9  0.9062  0.8997  0.9197
    50    10       1      10  0.8856  0.8956  0.9060
    50    11       1      11  0.8042  0.8157  0.8249
    50    12       1      12  0.7281  0.7529  0.7627
    50    13       1      13  0.6653  0.6880  0.6942
    50    14       1      14  0.5556  0.5684  0.5728
    51     1       1       1  0.8980  0.9003  0.9501
    51     2       1       2  0.9213  0.9203  0.9362
    51     3       1       3  0.8833  0.8954  0.9058
    51     4       1       4  0.8705  0.8841  0.8899
    51     5       1       5  0.9010  0.8852  0.8897
    51     6       1       6  0.7837  0.7901  0.7942
    51     7       1       7  0.7071  0.7156  0.7184
    51     8       1       8  0.9020  0.8923  0.9461
    51     9       1       9  0.9075  0.9010  0.9208
    51    10       1      10  0.9011  0.9037  0.9133
    51    11       1      11  0.7874  0.8187  0.8277
    51    12       1      12  0.7562  0.7627  0.7722
    51    13       1      13  0.6592  0.6911  0.6972
    51    14       1      14  0.5576  0.5808  0.5850
    52     1       1       1  0.8920  0.8986  0.9493
    52     2       1       2  0.9325  0.9231  0.9385
    52     3       1       3  0.9022  0.9046  0.9141
    52     4       1       4  0.8874  0.8895  0.8950
    52     5       1       5  0.8802  0.8821  0.8868
    52     6       1       6  0.7816  0.7933  0.7974
    52     7       1       7  0.7283  0.7239  0.7266
    52     8       1       8  0.8780  0.8953  0.9476
    52     9       1       9  0.9000  0.8965  0.9172
    52    10       1      10  0.9067  0.9064  0.9158
    52    11       1      11  0.8168  0.8191  0.8281
    52    12       1      12  0.7375  0.7521  0.7620
    52    13       1      13  0.6806  0.7143  0.7200
    52    14       1      14  0.5495  0.5686  0.5729
    53     1       1       1  0.8960  0.9110  0.9555
    53     2       1       2  0.9225  0.9296  0.9437
    53     3       1       3  0.9067  0.9161  0.9245
    53     4       1       4  0.8937  0.8979  0.9030
    53     5       1       5  0.8646  0.8778  0.8826
    53     6       1       6  0.8235  0.8067  0.8105
    53     7       1       7  0.6909  0.7083  0.7113
    53     8       1       8  0.8700  0.8949  0.9474
    53     9       1       9  0.8913  0.8974  0.9179
    53    10       1      10  0.9022  0.9039  0.9135
    53    11       1      11  0.8011  0.8165  0.8257
    53    12       1      12  0.7323  0.7485  0.7585
    53    13       1      13  0.6888  0.7106  0.7164
    53    14       1      14  0.5566  0.5735  0.5778
    54     1       1       1  0.9160  0.9226  0.9613
    54     2       1       2  0.9313  0.9366  0.9492
    54     3       1       3  0.9211  0.9177  0.9259
    54     4       1       4  0.9074  0.9067  0.9113
    54     5       1       5  0.8760  0.8826  0.8873
    54     6       1       6  0.8133  0.8194  0.8230
    54     7       1       7  0.6747  0.7016  0.7046
    54     8       1       8  0.8880  0.8960  0.9480
    54     9       1       9  0.9087  0.9083  0.9266
    54    10       1      10  0.9000  0.9104  0.9193
    54    11       1      11  0.7989  0.8203  0.8292
    54    12       1      12  0.7510  0.7619  0.7714
    54    13       1      13  0.6939  0.7135  0.7192
    54    14       1      14  0.5495  0.5740  0.5783
    55     1       1       1  0.9220  0.9185  0.9593
    55     2       1       2  0.9300  0.9406  0.9525
    55     3       1       3  0.9289  0.9303  0.9373
    55     4       1       4  0.9021  0.9078  0.9124
    55     5       1       5  0.8687  0.8868  0.8913
    55     6       1       6  0.8122  0.8121  0.8158
    55     7       1       7  0.6727  0.6968  0.6998
    55     8       1       8  0.8940  0.8997  0.9498
    55     9       1       9  0.9000  0.9075  0.9260
    55    10       1      10  0.9133  0.9141  0.9226
    55    11       1      11  0.8253  0.8193  0.8283
    55    12       1      12  0.7708  0.7683  0.7775
    55    13       1      13  0.6878  0.7096  0.7155
    55    14       1      14  0.5515  0.5662  0.5705
    56     1       1       1  0.9060  0.9159  0.9580
    56     2       1       2  0.9488  0.9474  0.9580
    56     3       1       3  0.9333  0.9342  0.9408
    56     4       1       4  0.9053  0.9083  0.9129
    56     5       1       5  0.8792  0.8922  0.8965
    56     6       1       6  0.8306  0.8249  0.8284
    56     7       1       7  0.6899  0.7104  0.7132
    56     8       1       8  0.8860  0.8995  0.9497
    56     9       1       9  0.8925  0.9027  0.9221
    56    10       1      10  0.9078  0.9086  0.9177
    56    11       1      11  0.8147  0.8191  0.8281
    56    12       1      12  0.7552  0.7691  0.7783
    56    13       1      13  0.7031  0.7096  0.7154
    56    14       1      14  0.5263  0.5622  0.5665
    57     1       1       1  0.9220  0.9221  0.9611
    57     2       1       2  0.9463  0.9550  0.9640
    57     3       1       3  0.9344  0.9369  0.9433
    57     4       1       4  0.9095  0.9146  0.9188
    57     5       1       5  0.8875  0.8996  0.9037
    57     6       1       6  0.8255  0.8262  0.8297
    57     7       1       7  0.6859  0.7090  0.7120
    57     8       1       8  0.8820  0.8997  0.9498
    57     9       1       9  0.8950  0.9105  0.9284
    57    10       1      10  0.9056  0.9077  0.9169
    57    11       1      11  0.8147  0.8229  0.8318
    57    12       1      12  0.7625  0.7806  0.7894
    57    13       1      13  0.6786  0.7151  0.7208
    57    14       1      14  0.5394  0.5540  0.5584
    58     1       1       1  0.9280  0.9258  0.9629
    58     2       1       2  0.9538  0.9581  0.9664
    58     3       1       3  0.9233  0.9321  0.9388
    58     4       1       4  0.9032  0.9119  0.9163
    58     5       1       5  0.8990  0.9008  0.9048
    58     6       1       6  0.8265  0.8333  0.8366
    58     7       1       7  0.6970  0.7053  0.7082
    58     8       1       8  0.8920  0.8966  0.9483
    58     9       1       9  0.9088  0.9076  0.9260
    58    10       1      10  0.8944  0.9058  0.9153
    58    11       1      11  0.8189  0.8250  0.8337
    58    12       1      12  0.7573  0.7820  0.7908
    58    13       1      13  0.6918  0.7083  0.7142
    58    14       1      14  0.5384  0.5497  0.5542
    59     1       1       1  0.9020  0.9205  0.9602
    59     2       1       2  0.9525  0.9597  0.9678
    59     3       1       3  0.9244  0.9347  0.9412
    59     4       1       4  0.9147  0.9156  0.9198
    59     5       1       5  0.8896  0.8948  0.8990
    59     6       1       6  0.8041  0.8270  0.8305
    59     7       1       7  0.6778  0.6937  0.6967
    59     8       1       8  0.9120  0.9018  0.9509
    59     9       1       9  0.9062  0.9114  0.9291
    59    10       1      10  0.8978  0.9037  0.9133
    59    11       1      11  0.8147  0.8167  0.8258
    59    12       1      12  0.7656  0.7794  0.7883
    59    13       1      13  0.7163  0.7182  0.7238
    59    14       1      14  0.5020  0.5330  0.5377
    60     1       1       1  0.9280  0.9298  0.9649
    60     2       1       2  0.9575  0.9616  0.9693
    60     3       1       3  0.9400  0.9440  0.9496
    60     4       1       4  0.9189  0.9205  0.9245
    60     5       1       5  0.8958  0.8977  0.9017
    60     6       1       6  0.8194  0.8339  0.8372
    60     7       1       7  0.6848  0.7076  0.7106
    60     8       1       8  0.9000  0.8986  0.9493
    60     9       1       9  0.8963  0.9049  0.9239
    60    10       1      10  0.8933  0.8938  0.9044
    60    11       1      11  0.8084  0.8165  0.8256
    60    12       1      12  0.7500  0.7729  0.7820
    60    13       1      13  0.6888  0.7237  0.7292
    60    14       1      14  0.5131  0.5341  0.5388
    61     1       1       1  0.9080  0.9284  0.9642
    61     2       1       2  0.9575  0.9594  0.9675
    61     3       1       3  0.9456  0.9404  0.9463
    61     4       1       4  0.9126  0.9221  0.9260
    61     5       1       5  0.8937  0.9025  0.9064
    61     6       1       6  0.8316  0.8392  0.8424
    61     7       1       7  0.7111  0.7147  0.7176
    61     8       1       8  0.8840  0.8952  0.9476
    61     9       1       9  0.8913  0.8991  0.9192
    61    10       1      10  0.8789  0.8858  0.8973
    61    11       1      11  0.7895  0.8129  0.8222
    61    12       1      12  0.7594  0.7824  0.7912
    61    13       1      13  0.7184  0.7269  0.7324
    61    14       1      14  0.5263  0.5380  0.5426
    62     1       1       1  0.9300  0.9285  0.9643
    62     2       1       2  0.9613  0.9612  0.9690
    62     3       1       3  0.9367  0.9362  0.9425
    62     4       1       4  0.9253  0.9227  0.9265
    62     5       1       5  0.8802  0.8917  0.8960
    62     6       1       6  0.8459  0.8550  0.8579
    62     7       1       7  0.6879  0.7034  0.7064
    62     8       1       8  0.8960  0.9056  0.9528
    62     9       1       9  0.9025  0.9084  0.9267
    62    10       1      10  0.8867  0.8918  0.9026
    62    11       1      11  0.7968  0.8148  0.8240
    62    12       1      12  0.7729  0.7860  0.7946
    62    13       1      13  0.7163  0.7357  0.7409
    62    14       1      14  0.5051  0.5386  0.5433
    63     1       1       1  0.9280  0.9240  0.9620
    63     2       1       2  0.9700  0.9622  0.9698
    63     3       1       3  0.9244  0.9379  0.9441
    63     4       1       4  0.9232  0.9290  0.9326
    63     5       1       5  0.8812  0.8883  0.8927
    63     6       1       6  0.8551  0.8620  0.8648
    63     7       1       7  0.6899  0.7133  0.7162
    63     8       1       8  0.8900  0.9093  0.9546
    63     9       1       9  0.9150  0.9153  0.9322
    63    10       1      10  0.8844  0.8941  0.9047
    63    11       1      11  0.7989  0.8212  0.8301
    63    12       1      12  0.7802  0.7922  0.8005
    63    13       1      13  0.7286  0.7463  0.7514
    63    14       1      14  0.5313  0.5544  0.5588
    64     1       1       1  0.9220  0.9309  0.9654
    64     2       1       2  0.9575  0.9591  0.9673
    64     3       1       3  0.9489  0.9424  0.9482
    64     4       1       4  0.9411  0.9389  0.9419
    64     5       1       5  0.8948  0.9020  0.9059
    64     6       1       6  0.8439  0.8595  0.8623
    64     7       1       7  0.6960  0.7215  0.7242
    64     8       1       8  0.9160  0.9090  0.9545
    64     9       1       9  0.9175  0.9187  0.9350
    64    10       1      10  0.8844  0.8932  0.9038
    64    11       1      11  0.8105  0.8232  0.8320
    64    12       1      12  0.7854  0.7824  0.7911
    64    13       1      13  0.7408  0.7457  0.7508
    64    14       1      14  0.5616  0.5702  0.5744
    65     1       1       1  0.9440  0.9422  0.9711
    65     2       1       2  0.9650  0.9645  0.9716
    65     3       1       3  0.9367  0.9406  0.9465
    65     4       1       4  0.9347  0.9359  0.9391
    65     5       1       5  0.9083  0.9112  0.9147
    65     6       1       6  0.8449  0.8630  0.8657
    65     7       1       7  0.6990  0.7173  0.7201
    65     8       1       8  0.9040  0.9038  0.9519
    65     9       1       9  0.9213  0.9268  0.9414
    65    10       1      10  0.8833  0.8957  0.9061
    65    11       1      11  0.8337  0.8405  0.8485
    65    12       1      12  0.7667  0.7783  0.7871
    65    13       1      13  0.7551  0.7618  0.7666
    65    14       1      14  0.5354  0.5529  0.5574
    66     1       1       1  0.9440  0.9502  0.9751
    66     2       1       2  0.9700  0.9651  0.9721
    66     3       1       3  0.9456  0.9409  0.9468
    66     4       1       4  0.9305  0.9342  0.9374
    66     5       1       5  0.9094  0.9068  0.9105
    66     6       1       6  0.8439  0.8551  0.8580
    66     7       1       7  0.6939  0.7208  0.7236
    66     8       1       8  0.9120  0.9112  0.9556
    66     9       1       9  0.9200  0.9233  0.9386
    66    10       1      10  0.8978  0.9001  0.9100
    66    11       1      11  0.8284  0.8398  0.8478
    66    12       1      12  0.7812  0.7779  0.7868
    66    13       1      13  0.7622  0.7702  0.7748
    66    14       1      14  0.5485  0.5545  0.5590
    67     1       1       1  0.9500  0.9561  0.9780
    67     2       1       2  0.9588  0.9644  0.9715
    67     3       1       3  0.9467  0.9436  0.9492
    67     4       1       4  0.9316  0.9407  0.9437
    67     5       1       5  0.8990  0.9041  0.9079
    67     6       1       6  0.8551  0.8549  0.8578
    67     7       1       7  0.7172  0.7206  0.7234
    67     8       1       8  0.9080  0.9166  0.9583
    67     9       1       9  0.9175  0.9252  0.9402
    67    10       1      10  0.9089  0.9090  0.9181
    67    11       1      11  0.8295  0.8402  0.8481
    67    12       1      12  0.7490  0.7813  0.7900
    67    13       1      13  0.7724  0.7802  0.7846
    67    14       1      14  0.5727  0.5836  0.5878
    68     1       1       1  0.9560  0.9538  0.9769
    68     2       1       2  0.9688  0.9687  0.9750
    68     3       1       3  0.9544  0.9465  0.9518
    68     4       1       4  0.9358  0.9381  0.9412
    68     5       1       5  0.8917  0.8945  0.8987
    68     6       1       6  0.8296  0.8423  0.8455
    68     7       1       7  0.7253  0.7246  0.7273
    68     8       1       8  0.9220  0.9185  0.9592
    68     9       1       9  0.9200  0.9202  0.9362
    68    10       1      10  0.8922  0.9079  0.9171
    68    11       1      11  0.8389  0.8482  0.8558
    68    12       1      12  0.7740  0.7892  0.7976
    68    13       1      13  0.7663  0.7778  0.7822
    68    14       1      14  0.5667  0.5883  0.5924
    69     1       1       1  0.9520  0.9540  0.9770
    69     2       1       2  0.9675  0.9695  0.9756
    69     3       1       3  0.9400  0.9459  0.9513
    69     4       1       4  0.9358  0.9341  0.9374
    69     5       1       5  0.8906  0.8952  0.8994
    69     6       1       6  0.8296  0.8402  0.8434
    69     7       1       7  0.7162  0.7288  0.7315
    69     8       1       8  0.9360  0.9304  0.9652
    69     9       1       9  0.9225  0.9256  0.9405
    69    10       1      10  0.9033  0.9128  0.9215
    69    11       1      11  0.8295  0.8477  0.8553
    69    12       1      12  0.7771  0.7893  0.7977
    69    13       1      13  0.7847  0.7817  0.7860
    69    14       1      14  0.5586  0.5866  0.5908
    70     1       1       1  0.9620  0.9551  0.9775
    70     2       1       2  0.9700  0.9671  0.9737
    70     3       1       3  0.9400  0.9420  0.9478
    70     4       1       4  0.9242  0.9246  0.9283
    70     5       1       5  0.8906  0.8940  0.8982
    70     6       1       6  0.8561  0.8527  0.8556
    70     7       1       7  0.7081  0.7280  0.7307
    70     8       1       8  0.9360  0.9434  0.9717
    70     9       1       9  0.9213  0.9270  0.9416
    70    10       1      10  0.9256  0.9132  0.9218
    70    11       1      11  0.8463  0.8492  0.8567
    70    12       1      12  0.7771  0.7878  0.7962
    70    13       1      13  0.7571  0.7655  0.7702
    70    14       1      14  0.5354  0.5578  0.5623
    71     1       1       1  0.9580  0.9531  0.9766
    71     2       1       2  0.9613  0.9674  0.9739
    71     3       1       3  0.9433  0.9421  0.9478
    71     4       1       4  0.9053  0.9208  0.9248
    71     5       1       5  0.8792  0.8966  0.9007
    71     6       1       6  0.8276  0.8410  0.8441
    71     7       1       7  0.6939  0.7059  0.7088
    71     8       1       8  0.9340  0.9405  0.9702
    71     9       1       9  0.9350  0.9233  0.9386
    71    10       1      10  0.9000  0.9059  0.9153
    71    11       1      11  0.8400  0.8466  0.8543
    71    12       1      12  0.7687  0.7821  0.7908
    71    13       1      13  0.7592  0.7739  0.7784
    71    14       1      14  0.5505  0.5666  0.5709
    72     1       1       1  0.9400  0.9462  0.9731
    72     2       1       2  0.9688  0.9694  0.9755
    72     3       1       3  0.9456  0.9371  0.9433
    72     4       1       4  0.9063  0.9186  0.9227
    72     5       1       5  0.9146  0.9078  0.9114
    72     6       1       6  0.8214  0.8354  0.8387
    72     7       1       7  0.7061  0.7174  0.7202
    72     8       1       8  0.9360  0.9428  0.9714
    72     9       1       9  0.9175  0.9169  0.9335
    72    10       1      10  0.9044  0.9068  0.9161
    72    11       1      11  0.8600  0.8544  0.8617
    72    12       1      12  0.8000  0.7989  0.8070
    72    13       1      13  0.7684  0.7673  0.7720
    72    14       1      14  0.5485  0.5700  0.5743
    73     1       1       1  0.9440  0.9470  0.9735
    73     2       1       2  0.9613  0.9699  0.9759
    73     3       1       3  0.9478  0.9413  0.9471
    73     4       1       4  0.9116  0.9116  0.9161
    73     5       1       5  0.8927  0.9081  0.9118
    73     6       1       6  0.8255  0.8360  0.8393
    73     7       1       7  0.7172  0.7124  0.7153
    73     8       1       8  0.9420  0.9445  0.9722
    73     9       1       9  0.9075  0.9173  0.9338
    73    10       1      10  0.9100  0.9196  0.9276
    73    11       1      11  0.8579  0.8620  0.8689
    73    12       1      12  0.7781  0.7972  0.8053
    73    13       1      13  0.7429  0.7593  0.7641
    73    14       1      14  0.5354  0.5710  0.5753
    74     1       1       1  0.9580  0.9511  0.9755
    74     2       1       2  0.9700  0.9710  0.9768
    74     3       1       3  0.9467  0.9419  0.9477
    74     4       1       4  0.8968  0.9076  0.9122
    74     5       1       5  0.8990  0.9124  0.9159
    74     6       1       6  0.8316  0.8314  0.8347
    74     7       1       7  0.6980  0.7095  0.7124
    74     8       1       8  0.9420  0.9419  0.9710
    74     9       1       9  0.9300  0.9291  0.9433
    74    10       1      10  0.9122  0.9185  0.9266
    74    11       1      11  0.8442  0.8634  0.8702
    74    12       1      12  0.8021  0.8087  0.8164
    74    13       1      13  0.7684  0.7678  0.7724
    74    14       1      14  0.5394  0.5752  0.5795
    75     1       1       1  0.9600  0.9528  0.9764
    75     2       1       2  0.9663  0.9682  0.9746
    75     3       1       3  0.9478  0.9439  0.9495
    75     4       1       4  0.8863  0.8968  0.9020
    75     5       1       5  0.9094  0.9129  0.9163
    75     6       1       6  0.8184  0.8318  0.8352
    75     7       1       7  0.6768  0.7085  0.7114
    75     8       1       8  0.9440  0.9494  0.9747
    75     9       1       9  0.9262  0.9283  0.9426
    75    10       1      10  0.9089  0.9199  0.9279
    75    11       1      11  0.8663  0.8756  0.8818
    75    12       1      12  0.8042  0.8113  0.8188
    75    13       1      13  0.7694  0.7781  0.7825
    75    14       1      14  0.5566  0.5784  0.5826
    76     1       1       1  0.9540  0.9537  0.9768
    76     2       1       2  0.9600  0.9657  0.9726
    76     3       1       3  0.9478  0.9448  0.9503
    76     4       1       4  0.8874  0.8938  0.8991
    76     5       1       5  0.9042  0.9126  0.9161
    76     6       1       6  0.8173  0.8215  0.8250
    76     7       1       7  0.7000  0.7083  0.7113
    76     8       1       8  0.9400  0.9482  0.9741
    76     9       1       9  0.9263  0.9298  0.9438
    76    10       1      10  0.9278  0.9279  0.9351
    76    11       1      11  0.8789  0.8813  0.8872
    76    12       1      12  0.8052  0.8170  0.8243
    76    13       1      13  0.7541  0.7827  0.7870
    76    14       1      14  0.5535  0.5867  0.5908
    77     1       1       1  0.9540  0.9509  0.9754
    77     2       1       2  0.9650  0.9679  0.9743
    77     3       1       3  0.9444  0.9479  0.9531
    77     4       1       4  0.8958  0.8982  0.9032
    77     5       1       5  0.9062  0.9145  0.9179
    77     6       1       6  0.8224  0.8219  0.8254
    77     7       1       7  0.6929  0.7043  0.7073
    77     8       1       8  0.9420  0.9527  0.9763
    77     9       1       9  0.9363  0.9304  0.9443
    77    10       1      10  0.9244  0.9246  0.9321
    77    11       1      11  0.8779  0.8858  0.8915
    77    12       1      12  0.8198  0.8241  0.8311
    77    13       1      13  0.7684  0.7808  0.7852
    77    14       1      14  0.5586  0.5791  0.5834
    78     1       1       1  0.9400  0.9468  0.9734
    78     2       1       2  0.9675  0.9697  0.9758
    78     3       1       3  0.9389  0.9458  0.9512
    78     4       1       4  0.8937  0.9022  0.9071
    78     5       1       5  0.9094  0.9154  0.9188
    78     6       1       6  0.8102  0.8188  0.8224
    78     7       1       7  0.6879  0.7015  0.7044
    78     8       1       8  0.9580  0.9583  0.9791
    78     9       1       9  0.9162  0.9221  0.9377
    78    10       1      10  0.9278  0.9331  0.9398
    78    11       1      11  0.8811  0.8857  0.8914
    78    12       1      12  0.8208  0.8263  0.8332
    78    13       1      13  0.7714  0.7811  0.7855
    78    14       1      14  0.5505  0.5729  0.5772
    79     1       1       1  0.9440  0.9516  0.9758
    79     2       1       2  0.9725  0.9766  0.9813
    79     3       1       3  0.9467  0.9444  0.9499
    79     4       1       4  0.9116  0.9100  0.9145
    79     5       1       5  0.9135  0.9203  0.9235
    79     6       1       6  0.8061  0.8229  0.8264
    79     7       1       7  0.7182  0.7189  0.7217
    79     8       1       8  0.9560  0.9554  0.9777
    79     9       1       9  0.9100  0.9126  0.9301
    79    10       1      10  0.9222  0.9311  0.9380
    79    11       1      11  0.8684  0.8807  0.8867
    79    12       1      12  0.8292  0.8234  0.8305
    79    13       1      13  0.7643  0.7824  0.7868
    79    14       1      14  0.5505  0.5752  0.5794
    80     1       1       1  0.9660  0.9591  0.9796
    80     2       1       2  0.9762  0.9737  0.9789
    80     3       1       3  0.9378  0.9388  0.9449
    80     4       1       4  0.9158  0.9143  0.9185
    80     5       1       5  0.9073  0.9145  0.9179
    80     6       1       6  0.8143  0.8257  0.8292
    80     7       1       7  0.6980  0.7141  0.7169
    80     8       1       8  0.9480  0.9526  0.9763
    80     9       1       9  0.9087  0.9171  0.9337
    80    10       1      10  0.9289  0.9253  0.9328
    80    11       1      11  0.8821  0.8809  0.8869
    80    12       1      12  0.8187  0.8234  0.8304
    80    13       1      13  0.7500  0.7691  0.7737
    80    14       1      14  0.5626  0.5731  0.5774
    81     1       1       1  0.9740  0.9615  0.9807
    81     2       1       2  0.9712  0.9751  0.9800
    81     3       1       3  0.9356  0.9388  0.9449
    81     4       1       4  0.9147  0.9148  0.9191
    81     5       1       5  0.9083  0.9208  0.9240
    81     6       1       6  0.7990  0.8187  0.8223
    81     7       1       7  0.6747  0.7008  0.7038
    81     8       1       8  0.9500  0.9515  0.9758
    81     9       1       9  0.9200  0.9219  0.9375
    81    10       1      10  0.9222  0.9196  0.9276
    81    11       1      11  0.8779  0.8912  0.8966
    81    12       1      12  0.8250  0.8219  0.8290
    81    13       1      13  0.7643  0.7663  0.7710
    81    14       1      14  0.5798  0.5847  0.5889
    82     1       1       1  0.9640  0.9652  0.9826
    82     2       1       2  0.9675  0.9651  0.9721
    82     3       1       3  0.9400  0.9409  0.9469
    82     4       1       4  0.9221  0.9257  0.9294
    82     5       1       5  0.9094  0.9191  0.9224
    82     6       1       6  0.8255  0.8241  0.8276
    82     7       1       7  0.6949  0.6996  0.7026
    82     8       1       8  0.9520  0.9578  0.9789
    82     9       1       9  0.9212  0.9238  0.9390
    82    10       1      10  0.9100  0.9186  0.9267
    82    11       1      11  0.8674  0.8814  0.8873
    82    12       1      12  0.8323  0.8296  0.8364
    82    13       1      13  0.7459  0.7599  0.7647
    82    14       1      14  0.5717  0.5879  0.5920
    83     1       1       1  0.9800  0.9736  0.9868
    83     2       1       2  0.9725  0.9736  0.9789
    83     3       1       3  0.9333  0.9406  0.9465
    83     4       1       4  0.9126  0.9179  0.9220
    83     5       1       5  0.9146  0.9211  0.9243
    83     6       1       6  0.8000  0.8156  0.8193
    83     7       1       7  0.7162  0.7205  0.7232
    83     8       1       8  0.9640  0.9614  0.9807
    83     9       1       9  0.9175  0.9202  0.9362
    83    10       1      10  0.9111  0.9158  0.9242
    83    11       1      11  0.8663  0.8796  0.8856
    83    12       1      12  0.8240  0.8299  0.8367
    83    13       1      13  0.7378  0.7655  0.7702
    83    14       1      14  0.5626  0.5928  0.5968
    84     1       1       1  0.9800  0.9746  0.9873
    84     2       1       2  0.9663  0.9726  0.9780
    84     3       1       3  0.9344  0.9442  0.9497
    84     4       1       4  0.9211  0.9188  0.9229
    84     5       1       5  0.9083  0.9164  0.9197
    84     6       1       6  0.8143  0.8217  0.8253
    84     7       1       7  0.6889  0.7114  0.7142
    84     8       1       8  0.9500  0.9585  0.9792
    84     9       1       9  0.9363  0.9338  0.9470
    84    10       1      10  0.9133  0.9147  0.9232
    84    11       1      11  0.8832  0.8789  0.8849
    84    12       1      12  0.8281  0.8412  0.8475
    84    13       1      13  0.7571  0.7759  0.7804
    84    14       1      14  0.5768  0.5939  0.5979
    85     1       1       1  0.9780  0.9787  0.9893
    85     2       1       2  0.9663  0.9706  0.9764
    85     3       1       3  0.9422  0.9504  0.9554
    85     4       1       4  0.9179  0.9222  0.9261
    85     5       1       5  0.9125  0.9189  0.9221
    85     6       1       6  0.8041  0.8128  0.8165
    85     7       1       7  0.6768  0.6974  0.7005
    85     8       1       8  0.9580  0.9583  0.9791
    85     9       1       9  0.9375  0.9323  0.9458
    85    10       1      10  0.8978  0.9107  0.9196
    85    11       1      11  0.8642  0.8751  0.8813
    85    12       1      12  0.8385  0.8492  0.8552
    85    13       1      13  0.7837  0.7838  0.7881
    85    14       1      14  0.5586  0.5879  0.5920
    86     1       1       1  0.9840  0.9810  0.9905
    86     2       1       2  0.9688  0.9747  0.9797
    86     3       1       3  0.9511  0.9569  0.9613
    86     4       1       4  0.9105  0.9156  0.9198
    86     5       1       5  0.9250  0.9247  0.9277
    86     6       1       6  0.8061  0.8159  0.8195
    86     7       1       7  0.6838  0.7006  0.7036
    86     8       1       8  0.9680  0.9688  0.9844
    86     9       1       9  0.9413  0.9406  0.9524
    86    10       1      10  0.9144  0.9182  0.9264
    86    11       1      11  0.8621  0.8761  0.8823
    86    12       1      12  0.8187  0.8312  0.8380
    86    13       1      13  0.7765  0.7805  0.7848
    86    14       1      14  0.5525  0.5894  0.5935
    87     1       1       1  0.9740  0.9829  0.9915
    87     2       1       2  0.9762  0.9801  0.9840
    87     3       1       3  0.9556  0.9546  0.9592
    87     4       1       4  0.9158  0.9184  0.9225
    87     5       1       5  0.9115  0.9236  0.9267
    87     6       1       6  0.8133  0.8192  0.8228
    87     7       1       7  0.6879  0.7096  0.7125
    87     8       1       8  0.9680  0.9714  0.9857
    87     9       1       9  0.9425  0.9396  0.9517
    87    10       1      10  0.9078  0.9183  0.9265
    87    11       1      11  0.8811  0.8886  0.8942
    87    12       1      12  0.8260  0.8253  0.8322
    87    13       1      13  0.7816  0.7835  0.7878
    87    14       1      14  0.5596  0.5830  0.5872
    88     1       1       1  0.9860  0.9805  0.9902
    88     2       1       2  0.9850  0.9841  0.9873
    88     3       1       3  0.9456  0.9536  0.9583
    88     4       1       4  0.9211  0.9232  0.9270
    88     5       1       5  0.9115  0.9193  0.9225
    88     6       1       6  0.8224  0.8282  0.8316
    88     7       1       7  0.6909  0.7192  0.7220
    88     8       1       8  0.9620  0.9683  0.9842
    88     9       1       9  0.9425  0.9474  0.9579
    88    10       1      10  0.8989  0.9129  0.9216
    88    11       1      11  0.8979  0.8930  0.8983
    88    12       1      12  0.8167  0.8293  0.8361
    88    13       1      13  0.7929  0.7992  0.8032
    88    14       1      14  0.5384  0.5696  0.5739
    89     1       1       1  0.9780  0.9805  0.9902
    89     2       1       2  0.9787  0.9834  0.9867
    89     3       1       3  0.9522  0.9578  0.9621
    89     4       1       4  0.9274  0.9248  0.9286
    89     5       1       5  0.9135  0.9203  0.9234
    89     6       1       6  0.8010  0.8183  0.8219
    89     7       1       7  0.7010  0.7110  0.7138
    89     8       1       8  0.9620  0.9689  0.9845
    89     9       1       9  0.9513  0.9528  0.9622
    89    10       1      10  0.8956  0.9076  0.9169
    89    11       1      11  0.8768  0.8879  0.8935
    89    12       1      12  0.8083  0.8290  0.8358
    89    13       1      13  0.7918  0.8041  0.8080
    89    14       1      14  0.5182  0.5555  0.5600
    90     1       1       1  0.9780  0.9805  0.9902
    90     2       1       2  0.9787  0.9816  0.9852
    90     3       1       3  0.9567  0.9585  0.9626
    90     4       1       4  0.9179  0.9242  0.9280
    90     5       1       5  0.9187  0.9260  0.9289
    90     6       1       6  0.8031  0.8142  0.8179
    90     7       1       7  0.7172  0.7210  0.7237
    90     8       1       8  0.9700  0.9729  0.9865
    90     9       1       9  0.9488  0.9501  0.9600
    90    10       1      10  0.9078  0.9126  0.9213
    90    11       1      11  0.8768  0.8848  0.8906
    90    12       1      12  0.8333  0.8302  0.8369
    90    13       1      13  0.7939  0.7954  0.7994
    90    14       1      14  0.5444  0.5525  0.5570
    91     1       1       1  0.9840  0.9826  0.9913
    91     2       1       2  0.9862  0.9813  0.9850
    91     3       1       3  0.9611  0.9571  0.9613
    91     4       1       4  0.9232  0.9295  0.9330
    91     5       1       5  0.9260  0.9262  0.9291
    91     6       1       6  0.8092  0.8072  0.8111
    91     7       1       7  0.7030  0.7140  0.7169
    91     8       1       8  0.9760  0.9794  0.9897
    91     9       1       9  0.9538  0.9551  0.9640
    91    10       1      10  0.9033  0.9181  0.9263
    91    11       1      11  0.8653  0.8753  0.8815
    91    12       1      12  0.8187  0.8220  0.8291
    91    13       1      13  0.7755  0.7764  0.7808
    91    14       1      14  0.5202  0.5537  0.5582
    92     1       1       1  0.9860  0.9861  0.9930
    92     2       1       2  0.9812  0.9819  0.9855
    92     3       1       3  0.9567  0.9587  0.9628
    92     4       1       4  0.9232  0.9337  0.9370
    92     5       1       5  0.9208  0.9209  0.9240
    92     6       1       6  0.8051  0.8064  0.8103
    92     7       1       7  0.6939  0.7172  0.7200
    92     8       1       8  0.9720  0.9768  0.9884
    92     9       1       9  0.9450  0.9556  0.9645
    92    10       1      10  0.9089  0.9136  0.9222
    92    11       1      11  0.8632  0.8742  0.8805
    92    12       1      12  0.8146  0.8293  0.8361
    92    13       1      13  0.7622  0.7735  0.7780
    92    14       1      14  0.5333  0.5634  0.5678
    93     1       1       1  0.9880  0.9882  0.9941
    93     2       1       2  0.9762  0.9834  0.9868
    93     3       1       3  0.9467  0.9589  0.9630
    93     4       1       4  0.9400  0.9367  0.9398
    93     5       1       5  0.9073  0.9170  0.9203
    93     6       1       6  0.7980  0.8181  0.8217
    93     7       1       7  0.6828  0.7123  0.7151
    93     8       1       8  0.9720  0.9748  0.9874
    93     9       1       9  0.9438  0.9504  0.9603
    93    10       1      10  0.9000  0.9102  0.9191
    93    11       1      11  0.8716  0.8736  0.8799
    93    12       1      12  0.8219  0.8323  0.8390
    93    13       1      13  0.7776  0.7804  0.7848
    93    14       1      14  0.5273  0.5641  0.5685
    94     1       1       1  0.9820  0.9861  0.9930
    94     2       1       2  0.9800  0.9848  0.9878
    94     3       1       3  0.9633  0.9639  0.9675
    94     4       1       4  0.9274  0.9333  0.9367
    94     5       1       5  0.9094  0.9103  0.9139
    94     6       1       6  0.8224  0.8305  0.8338
    94     7       1       7  0.6990  0.7152  0.7180
    94     8       1       8  0.9780  0.9791  0.9895
    94     9       1       9  0.9488  0.9541  0.9632
    94    10       1      10  0.8944  0.9054  0.9148
    94    11       1      11  0.8516  0.8629  0.8697
    94    12       1      12  0.8260  0.8381  0.8446
    94    13       1      13  0.7551  0.7641  0.7688
    94    14       1      14  0.5323  0.5669  0.5712
    95     1       1       1  0.9860  0.9861  0.9930
    95     2       1       2  0.9875  0.9864  0.9891
    95     3       1       3  0.9667  0.9700  0.9730
    95     4       1       4  0.9179  0.9362  0.9394
    95     5       1       5  0.9094  0.9122  0.9157
    95     6       1       6  0.8306  0.8427  0.8458
    95     7       1       7  0.7212  0.7247  0.7274
    95     8       1       8  0.9780  0.9797  0.9898
    95     9       1       9  0.9600  0.9574  0.9659
    95    10       1      10  0.9122  0.9101  0.9191
    95    11       1      11  0.8579  0.8647  0.8715
    95    12       1      12  0.8177  0.8322  0.8389
    95    13       1      13  0.7378  0.7496  0.7546
    95    14       1      14  0.5646  0.5699  0.5742
    96     1       1       1  0.9860  0.9861  0.9930
    96     2       1       2  0.9850  0.9858  0.9886
    96     3       1       3  0.9722  0.9687  0.9718
    96     4       1       4  0.9337  0.9375  0.9406
    96     5       1       5  0.9229  0.9158  0.9192
    96     6       1       6  0.8296  0.8446  0.8477
    96     7       1       7  0.6889  0.7204  0.7232
    96     8       1       8  0.9800  0.9790  0.9895
    96     9       1       9  0.9550  0.9581  0.9665
    96    10       1      10  0.9067  0.9071  0.9164
    96    11       1      11  0.8474  0.8661  0.8727
    96    12       1      12  0.8229  0.8368  0.8433
    96    13       1      13  0.7184  0.7358  0.7410
    96    14       1      14  0.5697  0.5858  0.5899
    97     1       1       1  0.9860  0.9889  0.9944
    97     2       1       2  0.9850  0.9864  0.9891
    97     3       1       3  0.9689  0.9726  0.9754
    97     4       1       4  0.9316  0.9396  0.9426
    97     5       1       5  0.9229  0.9257  0.9287
    97     6       1       6  0.8276  0.8404  0.8436
    97     7       1       7  0.7111  0.7220  0.7247
    97     8       1       8  0.9740  0.9735  0.9867
    97     9       1       9  0.9588  0.9613  0.9690
    97    10       1      10  0.9044  0.9116  0.9204
    97    11       1      11  0.8505  0.8695  0.8760
    97    12       1      12  0.8406  0.8490  0.8551
    97    13       1      13  0.7051  0.7305  0.7359
    97    14       1      14  0.5566  0.5834  0.5876
    98     1       1       1  0.9900  0.9925  0.9962
    98     2       1       2  0.9875  0.9884  0.9907
    98     3       1       3  0.9722  0.9703  0.9733
    98     4       1       4  0.9400  0.9438  0.9466
    98     5       1       5  0.9229  0.9246  0.9276
    98     6       1       6  0.8255  0.8354  0.8387
    98     7       1       7  0.7152  0.7288  0.7315
    98     8       1       8  0.9760  0.9742  0.9871
    98     9       1       9  0.9588  0.9606  0.9684
    98    10       1      10  0.8956  0.9071  0.9163
    98    11       1      11  0.8526  0.8614  0.8683
    98    12       1      12  0.8250  0.8497  0.8557
    98    13       1      13  0.6929  0.7190  0.7246
    98    14       1      14  0.5838  0.5951  0.5991
    99     1       1       1  0.9920  0.9916  0.9958
    99     2       1       2  0.9900  0.9879  0.9903
    99     3       1       3  0.9644  0.9671  0.9704
    99     4       1       4  0.9389  0.9465  0.9492
    99     5       1       5  0.9198  0.9250  0.9280
    99     6       1       6  0.8378  0.8418  0.8450
    99     7       1       7  0.7293  0.7429  0.7454
    99     8       1       8  0.9820  0.9727  0.9863
    99     9       1       9  0.9525  0.9582  0.9666
    99    10       1      10  0.9089  0.9087  0.9178
    99    11       1      11  0.8516  0.8539  0.8612
    99    12       1      12  0.8479  0.8552  0.8610
    99    13       1      13  0.7041  0.7287  0.7341
    99    14       1      14  0.5768  0.5959  0.5999
   100     1       1       1  0.9920  0.9926  0.9963
   100     2       1       2  0.9850  0.9869  0.9895
   100     3       1       3  0.9656  0.9688  0.9720
   100     4       1       4  0.9379  0.9449  0.9477
   100     5       1       5  0.9177  0.9214  0.9245
   100     6       1       6  0.8214  0.8436  0.8467
   100     7       1       7  0.7414  0.7423  0.7449
   100     8       1       8  0.9700  0.9743  0.9871
   100     9       1       9  0.9613  0.9591  0.9672
   100    10       1      10  0.9078  0.9143  0.9229
   100    11       1      11  0.8505  0.8585  0.8655
   100    12       1      12  0.8583  0.8571  0.8628
   100    13       1      13  0.7153  0.7209  0.7265
   100    14       1      14  0.5929  0.6019  0.6059
   101     1       1       1  0.9960  0.9962  0.9981
   101     2       1       2  0.9862  0.9871  0.9896
   101     3       1       3  0.9622  0.9682  0.9713
   101     4       1       4  0.9432  0.9462  0.9488
   101     5       1       5  0.9104  0.9148  0.9182
   101     6       1       6  0.8337  0.8463  0.8494
   101     7       1       7  0.7444  0.7571  0.7595
   101     8       1       8  0.9700  0.9741  0.9870
   101     9       1       9  0.9538  0.9612  0.9689
   101    10       1      10  0.9011  0.9033  0.9130
   101    11       1      11  0.8663  0.8781  0.8841
   101    12       1      12  0.8573  0.8654  0.8707
   101    13       1      13  0.6908  0.7046  0.7105
   101    14       1      14  0.5677  0.5965  0.6005
   102     1       1       1  1.0000  1.0000  1.0000
   102     2       1       2  0.9800  0.9826  0.9861
   102     3       1       3  0.9667  0.9674  0.9707
   102     4       1       4  0.9389  0.9482  0.9508
   102     5       1       5  0.9073  0.9150  0.9184
   102     6       1       6  0.8378  0.8565  0.8594
   102     7       1       7  0.7535  0.7733  0.7756
   102     8       1       8  0.9840  0.9746  0.9873
   102     9       1       9  0.9575  0.9610  0.9688
   102    10       1      10  0.8878  0.8978  0.9080
   102    11       1      11  0.8758  0.8739  0.8802
   102    12       1      12  0.8552  0.8672  0.8725
   102    13       1      13  0.6673  0.6887  0.6949
   102    14       1      14  0.6061  0.6025  0.6064
   103     1       1       1  1.0000  1.0000  1.0000
   103     2       1       2  0.9775  0.9781  0.9825
   103     3       1       3  0.9700  0.9681  0.9712
   103     4       1       4  0.9495  0.9527  0.9551
   103     5       1       5  0.8958  0.9073  0.9110
   103     6       1       6  0.8490  0.8521  0.8551
   103     7       1       7  0.7505  0.7669  0.7692
   103     8       1       8  0.9700  0.9747  0.9873
   103     9       1       9  0.9513  0.9591  0.9672
   103    10       1      10  0.8944  0.9014  0.9112
   103    11       1      11  0.8663  0.8774  0.8835
   103    12       1      12  0.8490  0.8637  0.8692
   103    13       1      13  0.6724  0.6950  0.7011
   103    14       1      14  0.5808  0.5898  0.5939
   104     1       1       1  1.0000  1.0000  1.0000
   104     2       1       2  0.9837  0.9837  0.9869
   104     3       1       3  0.9711  0.9729  0.9756
   104     4       1       4  0.9505  0.9544  0.9567
   104     5       1       5  0.9125  0.9067  0.9104
   104     6       1       6  0.8367  0.8468  0.8499
   104     7       1       7  0.7505  0.7540  0.7565
   104     8       1       8  0.9720  0.9736  0.9868
   104     9       1       9  0.9563  0.9539  0.9631
   104    10       1      10  0.9089  0.9163  0.9247
   104    11       1      11  0.8568  0.8639  0.8707
   104    12       1      12  0.8448  0.8649  0.8703
   104    13       1      13  0.6888  0.7072  0.7130
   104    14       1      14  0.5747  0.6037  0.6077
   105     1       1       1  1.0000  1.0000  1.0000
   105     2       1       2  0.9800  0.9836  0.9869
   105     3       1       3  0.9733  0.9733  0.9760
   105     4       1       4  0.9432  0.9526  0.9550
   105     5       1       5  0.9031  0.9057  0.9094
   105     6       1       6  0.8439  0.8519  0.8548
   105     7       1       7  0.7303  0.7519  0.7544
   105     8       1       8  0.9760  0.9722  0.9861
   105     9       1       9  0.9575  0.9514  0.9611
   105    10       1      10  0.9178  0.9223  0.9301
   105    11       1      11  0.8463  0.8532  0.8605
   105    12       1      12  0.8469  0.8583  0.8640
   105    13       1      13  0.7112  0.7206  0.7261
   105    14       1      14  0.5727  0.5983  0.6023
   106     1       1       1  1.0000  1.0000  1.0000
   106     2       1       2  0.9762  0.9813  0.9850
   106     3       1       3  0.9767  0.9768  0.9791
   106     4       1       4  0.9600  0.9555  0.9577
   106     5       1       5  0.9083  0.9109  0.9144
   106     6       1       6  0.8449  0.8547  0.8576
   106     7       1       7  0.7485  0.7475  0.7501
   106     8       1       8  0.9820  0.9753  0.9877
   106     9       1       9  0.9600  0.9584  0.9667
   106    10       1      10  0.9222  0.9227  0.9304
   106    11       1      11  0.8263  0.8419  0.8498
   106    12       1      12  0.8552  0.8602  0.8658
   106    13       1      13  0.7388  0.7373  0.7425
   106    14       1      14  0.5657  0.6010  0.6049
   107     1       1       1  1.0000  1.0000  1.0000
   107     2       1       2  0.9775  0.9774  0.9819
   107     3       1       3  0.9756  0.9784  0.9805
   107     4       1       4  0.9537  0.9577  0.9598
   107     5       1       5  0.8937  0.9056  0.9093
   107     6       1       6  0.8592  0.8637  0.8664
   107     7       1       7  0.7192  0.7328  0.7354
   107     8       1       8  0.9660  0.9745  0.9872
   107     9       1       9  0.9513  0.9611  0.9689
   107    10       1      10  0.9067  0.9184  0.9266
   107    11       1      11  0.8284  0.8375  0.8456
   107    12       1      12  0.8469  0.8530  0.8589
   107    13       1      13  0.7051  0.7331  0.7384
   107    14       1      14  0.5737  0.5949  0.5990
   108     1       1       1  1.0000  1.0000  1.0000
   108     2       1       2  0.9800  0.9822  0.9858
   108     3       1       3  0.9811  0.9774  0.9797
   108     4       1       4  0.9611  0.9617  0.9636
   108     5       1       5  0.9031  0.9065  0.9102
   108     6       1       6  0.8612  0.8640  0.8668
   108     7       1       7  0.7152  0.7331  0.7357
   108     8       1       8  0.9720  0.9754  0.9877
   108     9       1       9  0.9663  0.9648  0.9719
   108    10       1      10  0.9133  0.9142  0.9228
   108    11       1      11  0.8326  0.8354  0.8436
   108    12       1      12  0.8521  0.8548  0.8606
   108    13       1      13  0.7255  0.7306  0.7360
   108    14       1      14  0.5717  0.5927  0.5968
   109     1       1       1  1.0000  1.0000  1.0000
   109     2       1       2  0.9862  0.9869  0.9895
   109     3       1       3  0.9756  0.9761  0.9785
   109     4       1       4  0.9663  0.9681  0.9697
   109     5       1       5  0.8979  0.8992  0.9032
   109     6       1       6  0.8622  0.8754  0.8779
   109     7       1       7  0.7202  0.7307  0.7334
   109     8       1       8  0.9680  0.9758  0.9879
   109     9       1       9  0.9663  0.9668  0.9735
   109    10       1      10  0.9200  0.9237  0.9313
   109    11       1      11  0.8337  0.8349  0.8431
   109    12       1      12  0.8427  0.8451  0.8513
   109    13       1      13  0.6878  0.7252  0.7306
   109    14       1      14  0.5525  0.5798  0.5840
   110     1       1       1  0.9980  0.9981  0.9990
   110     2       1       2  0.9850  0.9876  0.9901
   110     3       1       3  0.9678  0.9686  0.9718
   110     4       1       4  0.9653  0.9658  0.9675
   110     5       1       5  0.8937  0.8966  0.9007
   110     6       1       6  0.8571  0.8743  0.8768
   110     7       1       7  0.7394  0.7406  0.7432
   110     8       1       8  0.9820  0.9797  0.9898
   110     9       1       9  0.9675  0.9670  0.9736
   110    10       1      10  0.9178  0.9282  0.9354
   110    11       1      11  0.8484  0.8483  0.8558
   110    12       1      12  0.8385  0.8529  0.8587
   110    13       1      13  0.7214  0.7197  0.7253
   110    14       1      14  0.5374  0.5733  0.5776
   111     1       1       1  1.0000  1.0000  1.0000
   111     2       1       2  0.9850  0.9854  0.9883
   111     3       1       3  0.9544  0.9659  0.9693
   111     4       1       4  0.9600  0.9608  0.9628
   111     5       1       5  0.8927  0.8965  0.9006
   111     6       1       6  0.8602  0.8632  0.8659
   111     7       1       7  0.7394  0.7388  0.7414
   111     8       1       8  0.9780  0.9799  0.9900
   111     9       1       9  0.9675  0.9664  0.9731
   111    10       1      10  0.9244  0.9351  0.9416
   111    11       1      11  0.8400  0.8484  0.8559
   111    12       1      12  0.8406  0.8522  0.8581
   111    13       1      13  0.7031  0.7276  0.7330
   111    14       1      14  0.5495  0.5764  0.5806
   112     1       1       1  1.0000  1.0000  1.0000
   112     2       1       2  0.9812  0.9852  0.9882
   112     3       1       3  0.9644  0.9673  0.9705
   112     4       1       4  0.9737  0.9696  0.9711
   112     5       1       5  0.8927  0.9044  0.9082
   112     6       1       6  0.8398  0.8644  0.8671
   112     7       1       7  0.7495  0.7443  0.7469
   112     8       1       8  0.9820  0.9847  0.9923
   112     9       1       9  0.9663  0.9739  0.9791
   112    10       1      10  0.9289  0.9309  0.9378
   112    11       1      11  0.8347  0.8422  0.8501
   112    12       1      12  0.8562  0.8648  0.8702
   112    13       1      13  0.7143  0.7251  0.7306
   112    14       1      14  0.5596  0.5761  0.5803
   113     1       1       1  1.0000  1.0000  1.0000
   113     2       1       2  0.9762  0.9807  0.9845
   113     3       1       3  0.9678  0.9669  0.9703
   113     4       1       4  0.9663  0.9662  0.9678
   113     5       1       5  0.9000  0.9052  0.9090
   113     6       1       6  0.8561  0.8628  0.8655
   113     7       1       7  0.6960  0.7371  0.7397
   113     8       1       8  0.9840  0.9858  0.9929
   113     9       1       9  0.9688  0.9704  0.9764
   113    10       1      10  0.9289  0.9333  0.9399
   113    11       1      11  0.8368  0.8421  0.8499
   113    12       1      12  0.8510  0.8570  0.8627
   113    13       1      13  0.7367  0.7436  0.7487
   113    14       1      14  0.5687  0.5731  0.5774
   114     1       1       1  1.0000  1.0000  1.0000
   114     2       1       2  0.9787  0.9818  0.9854
   114     3       1       3  0.9600  0.9656  0.9690
   114     4       1       4  0.9695  0.9623  0.9642
   114     5       1       5  0.8990  0.9022  0.9061
   114     6       1       6  0.8500  0.8661  0.8688
   114     7       1       7  0.7444  0.7424  0.7449
   114     8       1       8  0.9860  0.9889  0.9944
   114     9       1       9  0.9750  0.9699  0.9759
   114    10       1      10  0.9400  0.9466  0.9519
   114    11       1      11  0.8253  0.8388  0.8469
   114    12       1      12  0.8531  0.8572  0.8629
   114    13       1      13  0.7082  0.7345  0.7398
   114    14       1      14  0.5556  0.5760  0.5803
   115     1       1       1  1.0000  1.0000  1.0000
   115     2       1       2  0.9762  0.9784  0.9828
   115     3       1       3  0.9500  0.9612  0.9651
   115     4       1       4  0.9653  0.9652  0.9669
   115     5       1       5  0.8969  0.9028  0.9067
   115     6       1       6  0.8469  0.8611  0.8638
   115     7       1       7  0.7333  0.7328  0.7355
   115     8       1       8  0.9800  0.9862  0.9931
   115     9       1       9  0.9712  0.9739  0.9791
   115    10       1      10  0.9478  0.9442  0.9498
   115    11       1      11  0.8189  0.8326  0.8409
   115    12       1      12  0.8479  0.8617  0.8672
   115    13       1      13  0.7153  0.7273  0.7327
   115    14       1      14  0.5505  0.5716  0.5759
   116     1       1       1  1.0000  1.0000  1.0000
   116     2       1       2  0.9800  0.9755  0.9804
   116     3       1       3  0.9622  0.9599  0.9639
   116     4       1       4  0.9611  0.9671  0.9688
   116     5       1       5  0.8937  0.8971  0.9012
   116     6       1       6  0.8571  0.8640  0.8667
   116     7       1       7  0.7202  0.7289  0.7316
   116     8       1       8  0.9820  0.9815  0.9907
   116     9       1       9  0.9663  0.9723  0.9778
   116    10       1      10  0.9400  0.9462  0.9515
   116    11       1      11  0.8305  0.8349  0.8431
   116    12       1      12  0.8406  0.8548  0.8606
   116    13       1      13  0.6969  0.7178  0.7234
   116    14       1      14  0.5323  0.5654  0.5698
   117     1       1       1  0.9980  0.9981  0.9990
   117     2       1       2  0.9700  0.9708  0.9766
   117     3       1       3  0.9556  0.9627  0.9664
   117     4       1       4  0.9505  0.9493  0.9518
   117     5       1       5  0.9031  0.9054  0.9091
   117     6       1       6  0.8694  0.8652  0.8679
   117     7       1       7  0.7384  0.7394  0.7420
   117     8       1       8  0.9860  0.9787  0.9893
   117     9       1       9  0.9663  0.9699  0.9760
   117    10       1      10  0.9456  0.9481  0.9532
   117    11       1      11  0.8095  0.8312  0.8396
   117    12       1      12  0.8562  0.8632  0.8687
   117    13       1      13  0.7000  0.7113  0.7171
   117    14       1      14  0.5303  0.5521  0.5566
   118     1       1       1  0.9980  0.9981  0.9990
   118     2       1       2  0.9663  0.9754  0.9803
   118     3       1       3  0.9711  0.9683  0.9715
   118     4       1       4  0.9442  0.9423  0.9452
   118     5       1       5  0.8844  0.9013  0.9052
   118     6       1       6  0.8531  0.8728  0.8753
   118     7       1       7  0.7010  0.7281  0.7308
   118     8       1       8  0.9820  0.9769  0.9884
   118     9       1       9  0.9725  0.9743  0.9794
   118    10       1      10  0.9489  0.9483  0.9535
   118    11       1      11  0.8232  0.8362  0.8444
   118    12       1      12  0.8448  0.8483  0.8544
   118    13       1      13  0.6959  0.7157  0.7214
   118    14       1      14  0.5182  0.5380  0.5426
   119     1       1       1  0.9960  0.9964  0.9982
   119     2       1       2  0.9725  0.9755  0.9804
   119     3       1       3  0.9633  0.9721  0.9748
   119     4       1       4  0.9358  0.9401  0.9431
   119     5       1       5  0.8979  0.9083  0.9119
   119     6       1       6  0.8898  0.8803  0.8826
   119     7       1       7  0.7202  0.7284  0.7311
   119     8       1       8  0.9700  0.9741  0.9870
   119     9       1       9  0.9775  0.9766  0.9813
   119    10       1      10  0.9389  0.9362  0.9425
   119    11       1      11  0.8232  0.8412  0.8491
   119    12       1      12  0.8479  0.8474  0.8536
   119    13       1      13  0.7286  0.7246  0.7301
   119    14       1      14  0.5303  0.5411  0.5457
   120     1       1       1  0.9980  0.9949  0.9974
   120     2       1       2  0.9775  0.9780  0.9824
   120     3       1       3  0.9733  0.9706  0.9735
   120     4       1       4  0.9347  0.9335  0.9368
   120     5       1       5  0.8896  0.9031  0.9070
   120     6       1       6  0.8653  0.8713  0.8739
   120     7       1       7  0.7061  0.7242  0.7269
   120     8       1       8  0.9760  0.9780  0.9890
   120     9       1       9  0.9762  0.9786  0.9829
   120    10       1      10  0.9300  0.9335  0.9401
   120    11       1      11  0.8358  0.8470  0.8547
   120    12       1      12  0.8354  0.8458  0.8520
   120    13       1      13  0.6816  0.7176  0.7232
   120    14       1      14  0.5444  0.5509  0.5554
   121     1       1       1  0.9920  0.9930  0.9965
   121     2       1       2  0.9700  0.9753  0.9802
   121     3       1       3  0.9678  0.9705  0.9734
   121     4       1       4  0.9274  0.9371  0.9402
   121     5       1       5  0.8927  0.9017  0.9056
   121     6       1       6  0.8765  0.8774  0.8798
   121     7       1       7  0.6970  0.7146  0.7175
   121     8       1       8  0.9700  0.9723  0.9862
   121     9       1       9  0.9800  0.9800  0.9840
   121    10       1      10  0.9356  0.9351  0.9416
   121    11       1      11  0.8526  0.8530  0.8604
   121    12       1      12  0.8500  0.8477  0.8538
   121    13       1      13  0.6857  0.7142  0.7200
   121    14       1      14  0.5323  0.5563  0.5607
   122     1       1       1  0.9960  0.9962  0.9981
   122     2       1       2  0.9638  0.9688  0.9750
   122     3       1       3  0.9611  0.9613  0.9651
   122     4       1       4  0.9274  0.9331  0.9365
   122     5       1       5  0.8875  0.9028  0.9066
   122     6       1       6  0.8520  0.8685  0.8712
   122     7       1       7  0.7101  0.7218  0.7246
   122     8       1       8  0.9560  0.9614  0.9807
   122     9       1       9  0.9712  0.9754  0.9804
   122    10       1      10  0.9211  0.9311  0.9380
   122    11       1      11  0.8453  0.8619  0.8688
   122    12       1      12  0.8479  0.8461  0.8522
   122    13       1      13  0.7051  0.7153  0.7209
   122    14       1      14  0.5061  0.5396  0.5442
   123     1       1       1  0.9960  0.9964  0.9982
   123     2       1       2  0.9600  0.9691  0.9753
   123     3       1       3  0.9589  0.9566  0.9609
   123     4       1       4  0.9295  0.9277  0.9313
   123     5       1       5  0.9094  0.9089  0.9125
   123     6       1       6  0.8673  0.8787  0.8811
   123     7       1       7  0.7111  0.7206  0.7233
   123     8       1       8  0.9660  0.9685  0.9842
   123     9       1       9  0.9712  0.9734  0.9787
   123    10       1      10  0.9244  0.9232  0.9309
   123    11       1      11  0.8432  0.8585  0.8655
   123    12       1      12  0.8229  0.8439  0.8501
   123    13       1      13  0.7031  0.7178  0.7234
   123    14       1      14  0.5061  0.5365  0.5411
   124     1       1       1  0.9960  0.9964  0.9982
   124     2       1       2  0.9663  0.9714  0.9771
   124     3       1       3  0.9467  0.9520  0.9568
   124     4       1       4  0.9263  0.9345  0.9377
   124     5       1       5  0.9073  0.9091  0.9127
   124     6       1       6  0.8776  0.8729  0.8754
   124     7       1       7  0.7192  0.7310  0.7337
   124     8       1       8  0.9600  0.9670  0.9835
   124     9       1       9  0.9712  0.9716  0.9772
   124    10       1      10  0.9233  0.9201  0.9280
   124    11       1      11  0.8516  0.8609  0.8679
   124    12       1      12  0.8354  0.8438  0.8501
   124    13       1      13  0.7000  0.7139  0.7197
   124    14       1      14  0.5182  0.5365  0.5411
   125     1       1       1  0.9920  0.9936  0.9968
   125     2       1       2  0.9700  0.9720  0.9776
   125     3       1       3  0.9511  0.9516  0.9564
   125     4       1       4  0.9305  0.9377  0.9408
   125     5       1       5  0.9125  0.9143  0.9177
   125     6       1       6  0.8786  0.8780  0.8804
   125     7       1       7  0.7293  0.7319  0.7346
   125     8       1       8  0.9700  0.9727  0.9863
   125     9       1       9  0.9750  0.9735  0.9788
   125    10       1      10  0.9211  0.9166  0.9249
   125    11       1      11  0.8516  0.8581  0.8652
   125    12       1      12  0.8344  0.8443  0.8505
   125    13       1      13  0.7092  0.7378  0.7430
   125    14       1      14  0.5101  0.5471  0.5517
   126     1       1       1  0.9880  0.9916  0.9958
   126     2       1       2  0.9737  0.9747  0.9798
   126     3       1       3  0.9467  0.9531  0.9578
   126     4       1       4  0.9432  0.9420  0.9449
   126     5       1       5  0.8896  0.9043  0.9081
   126     6       1       6  0.8735  0.8759  0.8784
   126     7       1       7  0.7404  0.7456  0.7481
   126     8       1       8  0.9740  0.9705  0.9852
   126     9       1       9  0.9712  0.9759  0.9807
   126    10       1      10  0.9111  0.9191  0.9272
   126    11       1      11  0.8600  0.8713  0.8777
   126    12       1      12  0.8469  0.8563  0.8620
   126    13       1      13  0.7143  0.7398  0.7450
   126    14       1      14  0.5293  0.5548  0.5592
   127     1       1       1  0.9920  0.9904  0.9952
   127     2       1       2  0.9675  0.9712  0.9770
   127     3       1       3  0.9467  0.9492  0.9543
   127     4       1       4  0.9421  0.9412  0.9441
   127     5       1       5  0.8812  0.8947  0.8990
   127     6       1       6  0.8684  0.8707  0.8733
   127     7       1       7  0.7212  0.7386  0.7412
   127     8       1       8  0.9660  0.9705  0.9852
   127     9       1       9  0.9775  0.9778  0.9822
   127    10       1      10  0.9122  0.9196  0.9276
   127    11       1      11  0.8632  0.8706  0.8771
   127    12       1      12  0.8510  0.8585  0.8641
   127    13       1      13  0.7194  0.7348  0.7401
   127    14       1      14  0.5283  0.5518  0.5563
   128     1       1       1  0.9860  0.9885  0.9942
   128     2       1       2  0.9663  0.9696  0.9756
   128     3       1       3  0.9444  0.9489  0.9540
   128     4       1       4  0.9389  0.9434  0.9462
   128     5       1       5  0.8896  0.8954  0.8995
   128     6       1       6  0.8643  0.8682  0.8708
   128     7       1       7  0.7212  0.7435  0.7461
   128     8       1       8  0.9640  0.9718  0.9859
   128     9       1       9  0.9688  0.9759  0.9807
   128    10       1      10  0.9033  0.9137  0.9223
   128    11       1      11  0.8537  0.8708  0.8772
   128    12       1      12  0.8469  0.8508  0.8568
   128    13       1      13  0.7031  0.7188  0.7244
   128    14       1      14  0.5273  0.5560  0.5605
   129     1       1       1  0.9880  0.9906  0.9953
   129     2       1       2  0.9762  0.9737  0.9789
   129     3       1       3  0.9544  0.9519  0.9568
   129     4       1       4  0.9358  0.9432  0.9460
   129     5       1       5  0.8948  0.8971  0.9013
   129     6       1       6  0.8755  0.8738  0.8763
   129     7       1       7  0.7333  0.7391  0.7417
   129     8       1       8  0.9760  0.9736  0.9868
   129     9       1       9  0.9825  0.9794  0.9835
   129    10       1      10  0.9033  0.9075  0.9167
   129    11       1      11  0.8653  0.8746  0.8809
   129    12       1      12  0.8406  0.8528  0.8587
   129    13       1      13  0.7133  0.7358  0.7411
   129    14       1      14  0.5636  0.5723  0.5766
   130     1       1       1  0.9880  0.9874  0.9937
   130     2       1       2  0.9800  0.9730  0.9784
   130     3       1       3  0.9522  0.9563  0.9606
   130     4       1       4  0.9232  0.9309  0.9344
   130     5       1       5  0.8781  0.8841  0.8887
   130     6       1       6  0.8469  0.8689  0.8715
   130     7       1       7  0.7394  0.7394  0.7420
   130     8       1       8  0.9660  0.9677  0.9839
   130     9       1       9  0.9725  0.9746  0.9797
   130    10       1      10  0.9089  0.9065  0.9159
   130    11       1      11  0.8653  0.8711  0.8775
   130    12       1      12  0.8573  0.8571  0.8628
   130    13       1      13  0.7245  0.7362  0.7414
   130    14       1      14  0.5414  0.5690  0.5734
   131     1       1       1  0.9840  0.9834  0.9917
   131     2       1       2  0.9712  0.9723  0.9778
   131     3       1       3  0.9422  0.9512  0.9561
   131     4       1       4  0.9295  0.9337  0.9370
   131     5       1       5  0.8698  0.8745  0.8795
   131     6       1       6  0.8592  0.8710  0.8735
   131     7       1       7  0.7313  0.7405  0.7430
   131     8       1       8  0.9760  0.9734  0.9867
   131     9       1       9  0.9638  0.9643  0.9715
   131    10       1      10  0.9100  0.9088  0.9179
   131    11       1      11  0.8653  0.8756  0.8818
   131    12       1      12  0.8625  0.8608  0.8664
   131    13       1      13  0.7112  0.7292  0.7346
   131    14       1      14  0.5465  0.5691  0.5735
   132     1       1       1  0.9780  0.9807  0.9903
   132     2       1       2  0.9725  0.9749  0.9799
   132     3       1       3  0.9511  0.9487  0.9538
   132     4       1       4  0.9242  0.9304  0.9338
   132     5       1       5  0.8750  0.8854  0.8899
   132     6       1       6  0.8612  0.8706  0.8732
   132     7       1       7  0.7364  0.7435  0.7460
   132     8       1       8  0.9680  0.9742  0.9871
   132     9       1       9  0.9663  0.9676  0.9740
   132    10       1      10  0.9056  0.9102  0.9192
   132    11       1      11  0.8600  0.8629  0.8697
   132    12       1      12  0.8510  0.8581  0.8637
   132    13       1      13  0.7031  0.7154  0.7210
   132    14       1      14  0.5576  0.5725  0.5768
   133     1       1       1  0.9860  0.9861  0.9930
   133     2       1       2  0.9750  0.9729  0.9783
   133     3       1       3  0.9433  0.9416  0.9474
   133     4       1       4  0.9137  0.9282  0.9317
   133     5       1       5  0.8844  0.8936  0.8979
   133     6       1       6  0.8806  0.8804  0.8828
   133     7       1       7  0.7071  0.7223  0.7251
   133     8       1       8  0.9640  0.9694  0.9847
   133     9       1       9  0.9700  0.9674  0.9739
   133    10       1      10  0.8989  0.9011  0.9110
   133    11       1      11  0.8484  0.8641  0.8708
   133    12       1      12  0.8531  0.8664  0.8717
   133    13       1      13  0.7286  0.7404  0.7455
   133    14       1      14  0.5586  0.5915  0.5956
   134     1       1       1  0.9860  0.9865  0.9932
   134     2       1       2  0.9725  0.9745  0.9796
   134     3       1       3  0.9356  0.9422  0.9480
   134     4       1       4  0.9232  0.9258  0.9295
   134     5       1       5  0.9031  0.9023  0.9062
   134     6       1       6  0.8776  0.8848  0.8871
   134     7       1       7  0.7040  0.7206  0.7233
   134     8       1       8  0.9640  0.9688  0.9844
   134     9       1       9  0.9700  0.9715  0.9772
   134    10       1      10  0.9033  0.9052  0.9146
   134    11       1      11  0.8505  0.8617  0.8686
   134    12       1      12  0.8677  0.8760  0.8809
   134    13       1      13  0.7316  0.7374  0.7426
   134    14       1      14  0.6162  0.6076  0.6115
   135     1       1       1  0.9820  0.9885  0.9942
   135     2       1       2  0.9737  0.9763  0.9810
   135     3       1       3  0.9367  0.9443  0.9499
   135     4       1       4  0.9179  0.9253  0.9290
   135     5       1       5  0.9000  0.9035  0.9074
   135     6       1       6  0.8806  0.8835  0.8858
   135     7       1       7  0.7081  0.7219  0.7246
   135     8       1       8  0.9680  0.9724  0.9862
   135     9       1       9  0.9650  0.9712  0.9770
   135    10       1      10  0.9044  0.9096  0.9186
   135    11       1      11  0.8589  0.8581  0.8651
   135    12       1      12  0.8708  0.8815  0.8862
   135    13       1      13  0.7245  0.7363  0.7416
   135    14       1      14  0.6040  0.6154  0.6192
   136     1       1       1  0.9900  0.9909  0.9954
   136     2       1       2  0.9750  0.9771  0.9817
   136     3       1       3  0.9367  0.9424  0.9481
   136     4       1       4  0.9368  0.9327  0.9361
   136     5       1       5  0.9031  0.9048  0.9087
   136     6       1       6  0.8714  0.8778  0.8802
   136     7       1       7  0.7010  0.7135  0.7164
   136     8       1       8  0.9700  0.9693  0.9847
   136     9       1       9  0.9737  0.9738  0.9790
   136    10       1      10  0.9044  0.9133  0.9220
   136    11       1      11  0.8547  0.8603  0.8672
   136    12       1      12  0.8802  0.8880  0.8925
   136    13       1      13  0.7337  0.7482  0.7532
   136    14       1      14  0.6020  0.6146  0.6184
   137     1       1       1  0.9940  0.9925  0.9962
   137     2       1       2  0.9750  0.9784  0.9827
   137     3       1       3  0.9389  0.9445  0.9500
   137     4       1       4  0.9274  0.9280  0.9316
   137     5       1       5  0.8906  0.8994  0.9034
   137     6       1       6  0.8837  0.8830  0.8853
   137     7       1       7  0.6808  0.7030  0.7059
   137     8       1       8  0.9740  0.9701  0.9850
   137     9       1       9  0.9650  0.9695  0.9756
   137    10       1      10  0.9011  0.9142  0.9228
   137    11       1      11  0.8621  0.8640  0.8708
   137    12       1      12  0.8656  0.8691  0.8743
   137    13       1      13  0.7388  0.7545  0.7594
   137    14       1      14  0.6071  0.6198  0.6237
   138     1       1       1  0.9940  0.9909  0.9954
   138     2       1       2  0.9850  0.9844  0.9875
   138     3       1       3  0.9478  0.9481  0.9532
   138     4       1       4  0.9253  0.9323  0.9356
   138     5       1       5  0.8990  0.8995  0.9035
   138     6       1       6  0.8673  0.8784  0.8808
   138     7       1       7  0.6848  0.7035  0.7065
   138     8       1       8  0.9680  0.9726  0.9863
   138     9       1       9  0.9700  0.9711  0.9769
   138    10       1      10  0.9167  0.9233  0.9310
   138    11       1      11  0.8621  0.8615  0.8684
   138    12       1      12  0.8552  0.8649  0.8703
   138    13       1      13  0.7316  0.7467  0.7517
   138    14       1      14  0.5939  0.6125  0.6164
   139     1       1       1  0.9920  0.9906  0.9953
   139     2       1       2  0.9775  0.9831  0.9865
   139     3       1       3  0.9411  0.9445  0.9500
   139     4       1       4  0.9305  0.9358  0.9390
   139     5       1       5  0.8958  0.9005  0.9044
   139     6       1       6  0.8622  0.8690  0.8716
   139     7       1       7  0.6909  0.7059  0.7088
   139     8       1       8  0.9820  0.9773  0.9886
   139     9       1       9  0.9775  0.9724  0.9779
   139    10       1      10  0.9167  0.9232  0.9309
   139    11       1      11  0.8495  0.8596  0.8666
   139    12       1      12  0.8458  0.8644  0.8698
   139    13       1      13  0.7122  0.7405  0.7457
   139    14       1      14  0.5990  0.6114  0.6152
   140     1       1       1  0.9860  0.9885  0.9942
   140     2       1       2  0.9825  0.9844  0.9875
   140     3       1       3  0.9444  0.9481  0.9532
   140     4       1       4  0.9411  0.9416  0.9445
   140     5       1       5  0.9021  0.8990  0.9031
   140     6       1       6  0.8500  0.8626  0.8653
   140     7       1       7  0.6879  0.7042  0.7072
   140     8       1       8  0.9720  0.9798  0.9899
   140     9       1       9  0.9750  0.9770  0.9816
   140    10       1      10  0.9133  0.9202  0.9282
   140    11       1      11  0.8568  0.8579  0.8650
   140    12       1      12  0.8448  0.8597  0.8654
   140    13       1      13  0.7071  0.7338  0.7391
   140    14       1      14  0.5828  0.6056  0.6095
   141     1       1       1  0.9860  0.9885  0.9942
   141     2       1       2  0.9750  0.9795  0.9836
   141     3       1       3  0.9456  0.9457  0.9511
   141     4       1       4  0.9463  0.9449  0.9477
   141     5       1       5  0.8958  0.8972  0.9013
   141     6       1       6  0.8561  0.8573  0.8602
   141     7       1       7  0.6778  0.7004  0.7034
   141     8       1       8  0.9860  0.9847  0.9923
   141     9       1       9  0.9688  0.9679  0.9743
   141    10       1      10  0.9056  0.9170  0.9253
   141    11       1      11  0.8421  0.8513  0.8587
   141    12       1      12  0.8531  0.8559  0.8616
   141    13       1      13  0.7122  0.7327  0.7380
   141    14       1      14  0.5889  0.6046  0.6086
   142     1       1       1  0.9900  0.9897  0.9948
   142     2       1       2  0.9787  0.9816  0.9852
   142     3       1       3  0.9322  0.9412  0.9470
   142     4       1       4  0.9432  0.9478  0.9504
   142     5       1       5  0.8896  0.9003  0.9042
   142     6       1       6  0.8582  0.8603  0.8631
   142     7       1       7  0.6818  0.6970  0.7000
   142     8       1       8  0.9780  0.9827  0.9913
   142     9       1       9  0.9787  0.9716  0.9772
   142    10       1      10  0.9200  0.9190  0.9271
   142    11       1      11  0.8389  0.8540  0.8613
   142    12       1      12  0.8646  0.8655  0.8709
   142    13       1      13  0.7163  0.7365  0.7418
   142    14       1      14  0.5727  0.6039  0.6079
   143     1       1       1  0.9900  0.9917  0.9958
   143     2       1       2  0.9750  0.9778  0.9822
   143     3       1       3  0.9444  0.9432  0.9488
   143     4       1       4  0.9442  0.9468  0.9495
   143     5       1       5  0.8969  0.9045  0.9083
   143     6       1       6  0.8643  0.8712  0.8738
   143     7       1       7  0.7010  0.7051  0.7080
   143     8       1       8  0.9760  0.9806  0.9903
   143     9       1       9  0.9675  0.9704  0.9763
   143    10       1      10  0.9167  0.9189  0.9270
   143    11       1      11  0.8526  0.8527  0.8601
   143    12       1      12  0.8625  0.8684  0.8736
   143    13       1      13  0.7204  0.7459  0.7509
   143    14       1      14  0.5717  0.5955  0.5995
   144     1       1       1  0.9900  0.9865  0.9932
   144     2       1       2  0.9688  0.9742  0.9793
   144     3       1       3  0.9400  0.9464  0.9518
   144     4       1       4  0.9432  0.9446  0.9473
   144     5       1       5  0.8906  0.8993  0.9033
   144     6       1       6  0.8643  0.8681  0.8707
   144     7       1       7  0.6859  0.6990  0.7020
   144     8       1       8  0.9780  0.9811  0.9905
   144     9       1       9  0.9625  0.9668  0.9734
   144    10       1      10  0.9167  0.9208  0.9287
   144    11       1      11  0.8284  0.8471  0.8547
   144    12       1      12  0.8573  0.8688  0.8740
   144    13       1      13  0.7276  0.7503  0.7553
   144    14       1      14  0.5798  0.6084  0.6123
   145     1       1       1  0.9880  0.9846  0.9923
   145     2       1       2  0.9613  0.9694  0.9755
   145     3       1       3  0.9489  0.9507  0.9556
   145     4       1       4  0.9389  0.9377  0.9408
   145     5       1       5  0.8979  0.9059  0.9097
   145     6       1       6  0.8663  0.8665  0.8692
   145     7       1       7  0.6828  0.6878  0.6909
   145     8       1       8  0.9820  0.9837  0.9918
   145     9       1       9  0.9675  0.9705  0.9764
   145    10       1      10  0.9133  0.9162  0.9246
   145    11       1      11  0.8453  0.8558  0.8630
   145    12       1      12  0.8812  0.8823  0.8870
   145    13       1      13  0.7357  0.7460  0.7510
   145    14       1      14  0.5818  0.6065  0.6104
   146     1       1       1  0.9880  0.9866  0.9933
   146     2       1       2  0.9588  0.9693  0.9754
   146     3       1       3  0.9422  0.9511  0.9560
   146     4       1       4  0.9368  0.9442  0.9469
   146     5       1       5  0.8875  0.9008  0.9048
   146     6       1       6  0.8684  0.8803  0.8827
   146     7       1       7  0.6697  0.6756  0.6788
   146     8       1       8  0.9920  0.9930  0.9965
   146     9       1       9  0.9725  0.9722  0.9778
   146    10       1      10  0.9156  0.9191  0.9271
   146    11       1      11  0.8337  0.8464  0.8541
   146    12       1      12  0.8792  0.8823  0.8870
   146    13       1      13  0.7276  0.7529  0.7578
   146    14       1      14  0.5909  0.6079  0.6118
   147     1       1       1  0.9880  0.9866  0.9933
   147     2       1       2  0.9650  0.9690  0.9752
   147     3       1       3  0.9511  0.9537  0.9583
   147     4       1       4  0.9432  0.9432  0.9460
   147     5       1       5  0.8990  0.9116  0.9151
   147     6       1       6  0.8724  0.8813  0.8836
   147     7       1       7  0.6444  0.6734  0.6767
   147     8       1       8  0.9980  0.9945  0.9972
   147     9       1       9  0.9700  0.9731  0.9785
   147    10       1      10  0.9289  0.9333  0.9400
   147    11       1      11  0.8284  0.8491  0.8566
   147    12       1      12  0.8583  0.8717  0.8768
   147    13       1      13  0.7449  0.7547  0.7596
   147    14       1      14  0.5960  0.6127  0.6166
   148     1       1       1  0.9900  0.9863  0.9931
   148     2       1       2  0.9688  0.9712  0.9769
   148     3       1       3  0.9656  0.9622  0.9660
   148     4       1       4  0.9411  0.9459  0.9486
   148     5       1       5  0.9177  0.9196  0.9228
   148     6       1       6  0.8735  0.8781  0.8805
   148     7       1       7  0.6424  0.6674  0.6707
   148     8       1       8  0.9940  0.9943  0.9971
   148     9       1       9  0.9625  0.9659  0.9727
   148    10       1      10  0.9244  0.9268  0.9341
   148    11       1      11  0.8442  0.8568  0.8640
   148    12       1      12  0.8573  0.8648  0.8702
   148    13       1      13  0.7510  0.7536  0.7585
   148    14       1      14  0.5899  0.6105  0.6144
   149     1       1       1  0.9880  0.9878  0.9939
   149     2       1       2  0.9700  0.9715  0.9772
   149     3       1       3  0.9633  0.9604  0.9644
   149     4       1       4  0.9537  0.9506  0.9531
   149     5       1       5  0.9344  0.9329  0.9355
   149     6       1       6  0.8786  0.8791  0.8815
   149     7       1       7  0.6667  0.6824  0.6856
   149     8       1       8  0.9940  0.9945  0.9972
   149     9       1       9  0.9650  0.9643  0.9714
   149    10       1      10  0.9344  0.9336  0.9402
   149    11       1      11  0.8653  0.8652  0.8719
   149    12       1      12  0.8552  0.8569  0.8626
   149    13       1      13  0.7337  0.7606  0.7654
   149    14       1      14  0.6020  0.6072  0.6111
   150     1       1       1  0.9900  0.9897  0.9948
   150     2       1       2  0.9712  0.9722  0.9778
   150     3       1       3  0.9633  0.9626  0.9664
   150     4       1       4  0.9400  0.9475  0.9501
   150     5       1       5  0.9437  0.9401  0.9425
   150     6       1       6  0.8806  0.8785  0.8809
   150     7       1       7  0.6677  0.6893  0.6924
   150     8       1       8  0.9960  0.9964  0.9982
   150     9       1       9  0.9600  0.9621  0.9697
   150    10       1      10  0.9267  0.9306  0.9375
   150    11       1      11  0.8632  0.8663  0.8729
   150    12       1      12  0.8562  0.8605  0.8661
   150    13       1      13  0.7612  0.7755  0.7799
   150    14       1      14  0.5980  0.6014  0.6054
   151     1       1       1  0.9920  0.9930  0.9965
   151     2       1       2  0.9787  0.9749  0.9800
   151     3       1       3  0.9578  0.9627  0.9664
   151     4       1       4  0.9453  0.9516  0.9540
   151     5       1       5  0.9417  0.9462  0.9484
   151     6       1       6  0.8857  0.8818  0.8842
   151     7       1       7  0.6939  0.7010  0.7040
   151     8       1       8  0.9920  0.9936  0.9968
   151     9       1       9  0.9638  0.9626  0.9701
   151    10       1      10  0.9278  0.9262  0.9336
   151    11       1      11  0.8600  0.8736  0.8799
   151    12       1      12  0.8604  0.8570  0.8627
   151    13       1      13  0.7612  0.7755  0.7800
   151    14       1      14  0.5828  0.6065  0.6104
   152     1       1       1  0.9920  0.9930  0.9965
   152     2       1       2  0.9712  0.9742  0.9793
   152     3       1       3  0.9678  0.9676  0.9709
   152     4       1       4  0.9463  0.9499  0.9524
   152     5       1       5  0.9427  0.9410  0.9434
   152     6       1       6  0.8765  0.8743  0.8768
   152     7       1       7  0.6879  0.7157  0.7185
   152     8       1       8  0.9980  0.9981  0.9990
   152     9       1       9  0.9438  0.9539  0.9631
   152    10       1      10  0.9333  0.9366  0.9429
   152    11       1      11  0.8642  0.8687  0.8752
   152    12       1      12  0.8583  0.8585  0.8641
   152    13       1      13  0.7694  0.7820  0.7864
   152    14       1      14  0.5778  0.5958  0.5998
   153     1       1       1  0.9920  0.9928  0.9964
   153     2       1       2  0.9688  0.9738  0.9790
   153     3       1       3  0.9556  0.9619  0.9657
   153     4       1       4  0.9516  0.9406  0.9435
   153     5       1       5  0.9354  0.9344  0.9370
   153     6       1       6  0.8622  0.8793  0.8817
   153     7       1       7  0.7141  0.7257  0.7284
   153     8       1       8  1.0000  1.0000  1.0000
   153     9       1       9  0.9488  0.9547  0.9638
   153    10       1      10  0.9411  0.9420  0.9478
   153    11       1      11  0.8568  0.8755  0.8817
   153    12       1      12  0.8448  0.8591  0.8647
   153    13       1      13  0.7612  0.7771  0.7816
   153    14       1      14  0.5717  0.5904  0.5945
   154     1       1       1  0.9940  0.9945  0.9972
   154     2       1       2  0.9750  0.9750  0.9800
   154     3       1       3  0.9533  0.9632  0.9669
   154     4       1       4  0.9253  0.9337  0.9370
   154     5       1       5  0.9250  0.9294  0.9322
   154     6       1       6  0.8714  0.8812  0.8836
   154     7       1       7  0.7101  0.7104  0.7133
   154     8       1       8  1.0000  1.0000  1.0000
   154     9       1       9  0.9525  0.9569  0.9655
   154    10       1      10  0.9256  0.9362  0.9426
   154    11       1      11  0.8821  0.8838  0.8896
   154    12       1      12  0.8500  0.8597  0.8653
   154    13       1      13  0.7724  0.7775  0.7819
   154    14       1      14  0.5747  0.5979  0.6019
   155     1       1       1  0.9940  0.9945  0.9972
   155     2       1       2  0.9750  0.9760  0.9808
   155     3       1       3  0.9644  0.9670  0.9703
   155     4       1       4  0.9337  0.9346  0.9378
   155     5       1       5  0.9229  0.9317  0.9344
   155     6       1       6  0.8643  0.8715  0.8740
   155     7       1       7  0.6909  0.7120  0.7149
   155     8       1       8  0.9980  0.9981  0.9990
   155     9       1       9  0.9563  0.9588  0.9670
   155    10       1      10  0.9211  0.9316  0.9384
   155    11       1      11  0.8853  0.8887  0.8943
   155    12       1      12  0.8531  0.8634  0.8689
   155    13       1      13  0.7755  0.7724  0.7770
   155    14       1      14  0.5879  0.6072  0.6111
   156     1       1       1  0.9960  0.9962  0.9981
   156     2       1       2  0.9800  0.9775  0.9820
   156     3       1       3  0.9633  0.9674  0.9707
   156     4       1       4  0.9179  0.9292  0.9327
   156     5       1       5  0.9302  0.9365  0.9390
   156     6       1       6  0.8673  0.8690  0.8716
   156     7       1       7  0.6667  0.7055  0.7085
   156     8       1       8  0.9980  0.9981  0.9990
   156     9       1       9  0.9613  0.9612  0.9689
   156    10       1      10  0.9256  0.9260  0.9334
   156    11       1      11  0.8811  0.8834  0.8892
   156    12       1      12  0.8542  0.8611  0.8667
   156    13       1      13  0.7735  0.7815  0.7859
   156    14       1      14  0.6030  0.6144  0.6183
   157     1       1       1  0.9960  0.9964  0.9982
   157     2       1       2  0.9725  0.9772  0.9818
   157     3       1       3  0.9622  0.9653  0.9688
   157     4       1       4  0.9095  0.9223  0.9262
   157     5       1       5  0.9219  0.9277  0.9305
   157     6       1       6  0.8684  0.8687  0.8714
   157     7       1       7  0.7020  0.7138  0.7167
   157     8       1       8  0.9980  0.9949  0.9974
   157     9       1       9  0.9525  0.9631  0.9705
   157    10       1      10  0.9178  0.9203  0.9283
   157    11       1      11  0.8821  0.8870  0.8926
   157    12       1      12  0.8365  0.8532  0.8590
   157    13       1      13  0.7480  0.7639  0.7686
   157    14       1      14  0.5990  0.6248  0.6286
   158     1       1       1  0.9960  0.9964  0.9982
   158     2       1       2  0.9775  0.9736  0.9789
   158     3       1       3  0.9644  0.9667  0.9700
   158     4       1       4  0.9063  0.9179  0.9220
   158     5       1       5  0.9333  0.9349  0.9376
   158     6       1       6  0.8571  0.8638  0.8665
   158     7       1       7  0.7051  0.7257  0.7284
   158     8       1       8  0.9980  0.9981  0.9990
   158     9       1       9  0.9563  0.9626  0.9700
   158    10       1      10  0.8978  0.9192  0.9272
   158    11       1      11  0.8800  0.8933  0.8986
   158    12       1      12  0.8292  0.8395  0.8459
   158    13       1      13  0.7418  0.7535  0.7584
   158    14       1      14  0.5909  0.6094  0.6133
   159     1       1       1  0.9920  0.9936  0.9968
   159     2       1       2  0.9787  0.9778  0.9822
   159     3       1       3  0.9678  0.9713  0.9742
   159     4       1       4  0.9084  0.9093  0.9138
   159     5       1       5  0.9344  0.9353  0.9379
   159     6       1       6  0.8551  0.8591  0.8619
   159     7       1       7  0.7020  0.7192  0.7220
   159     8       1       8  1.0000  1.0000  1.0000
   159     9       1       9  0.9563  0.9611  0.9688
   159    10       1      10  0.9167  0.9149  0.9234
   159    11       1      11  0.8958  0.8956  0.9008
   159    12       1      12  0.8344  0.8367  0.8432
   159    13       1      13  0.7520  0.7551  0.7600
   159    14       1      14  0.5747  0.6022  0.6062
   160     1       1       1  0.9980  0.9981  0.9990
   160     2       1       2  0.9850  0.9826  0.9861
   160     3       1       3  0.9689  0.9703  0.9733
   160     4       1       4  0.9032  0.9103  0.9148
   160     5       1       5  0.9365  0.9372  0.9397
   160     6       1       6  0.8500  0.8542  0.8571
   160     7       1       7  0.7313  0.7224  0.7251
   160     8       1       8  1.0000  1.0000  1.0000
   160     9       1       9  0.9600  0.9645  0.9716
   160    10       1      10  0.9044  0.9109  0.9198
   160    11       1      11  0.9000  0.9005  0.9055
   160    12       1      12  0.8302  0.8395  0.8460
   160    13       1      13  0.7541  0.7530  0.7579
   160    14       1      14  0.5576  0.5846  0.5888
   161     1       1       1  0.9980  0.9981  0.9990
   161     2       1       2  0.9812  0.9826  0.9861
   161     3       1       3  0.9678  0.9678  0.9710
   161     4       1       4  0.8989  0.9069  0.9115
   161     5       1       5  0.9312  0.9315  0.9342
   161     6       1       6  0.8500  0.8620  0.8647
   161     7       1       7  0.7212  0.7363  0.7390
   161     8       1       8  1.0000  1.0000  1.0000
   161     9       1       9  0.9613  0.9639  0.9712
   161    10       1      10  0.9078  0.9136  0.9223
   161    11       1      11  0.9000  0.9035  0.9083
   161    12       1      12  0.8260  0.8328  0.8395
   161    13       1      13  0.7245  0.7356  0.7408
   161    14       1      14  0.5646  0.5878  0.5919
   162     1       1       1  1.0000  1.0000  1.0000
   162     2       1       2  0.9737  0.9781  0.9825
   162     3       1       3  0.9644  0.9657  0.9692
   162     4       1       4  0.9095  0.9125  0.9168
   162     5       1       5  0.9354  0.9408  0.9431
   162     6       1       6  0.8531  0.8583  0.8611
   162     7       1       7  0.7253  0.7424  0.7450
   162     8       1       8  1.0000  1.0000  1.0000
   162     9       1       9  0.9650  0.9691  0.9753
   162    10       1      10  0.9067  0.9100  0.9190
   162    11       1      11  0.8832  0.8886  0.8942
   162    12       1      12  0.7990  0.8229  0.8299
   162    13       1      13  0.7245  0.7353  0.7406
   162    14       1      14  0.5818  0.6047  0.6087
   163     1       1       1  1.0000  1.0000  1.0000
   163     2       1       2  0.9787  0.9802  0.9841
   163     3       1       3  0.9644  0.9676  0.9708
   163     4       1       4  0.9179  0.9183  0.9223
   163     5       1       5  0.9375  0.9421  0.9444
   163     6       1       6  0.8541  0.8616  0.8644
   163     7       1       7  0.7354  0.7646  0.7670
   163     8       1       8  0.9980  0.9981  0.9990
   163     9       1       9  0.9625  0.9665  0.9732
   163    10       1      10  0.9100  0.9189  0.9270
   163    11       1      11  0.8853  0.8912  0.8966
   163    12       1      12  0.7896  0.8110  0.8186
   163    13       1      13  0.7490  0.7596  0.7644
   163    14       1      14  0.5525  0.5930  0.5971
   164     1       1       1  0.9980  0.9981  0.9990
   164     2       1       2  0.9737  0.9771  0.9817
   164     3       1       3  0.9733  0.9709  0.9739
   164     4       1       4  0.9137  0.9112  0.9157
   164     5       1       5  0.9437  0.9424  0.9447
   164     6       1       6  0.8490  0.8544  0.8573
   164     7       1       7  0.7586  0.7709  0.7732
   164     8       1       8  1.0000  1.0000  1.0000
   164     9       1       9  0.9700  0.9666  0.9733
   164    10       1      10  0.9222  0.9184  0.9265
   164    11       1      11  0.8916  0.8905  0.8960
   164    12       1      12  0.8125  0.8177  0.8250
   164    13       1      13  0.7541  0.7617  0.7665
   164    14       1      14  0.5475  0.5838  0.5880
   165     1       1       1  0.9980  0.9981  0.9990
   165     2       1       2  0.9775  0.9796  0.9837
   165     3       1       3  0.9756  0.9729  0.9756
   165     4       1       4  0.9126  0.9127  0.9170
   165     5       1       5  0.9437  0.9456  0.9477
   165     6       1       6  0.8378  0.8462  0.8493
   165     7       1       7  0.7566  0.7718  0.7741
   165     8       1       8  0.9980  0.9981  0.9990
   165     9       1       9  0.9650  0.9661  0.9729
   165    10       1      10  0.9133  0.9209  0.9288
   165    11       1      11  0.8811  0.8901  0.8956
   165    12       1      12  0.7833  0.8063  0.8140
   165    13       1      13  0.7673  0.7694  0.7740
   165    14       1      14  0.5636  0.5976  0.6016
   166     1       1       1  1.0000  1.0000  1.0000
   166     2       1       2  0.9787  0.9794  0.9835
   166     3       1       3  0.9733  0.9728  0.9755
   166     4       1       4  0.9032  0.9125  0.9168
   166     5       1       5  0.9448  0.9464  0.9485
   166     6       1       6  0.8347  0.8321  0.8354
   166     7       1       7  0.7707  0.7836  0.7857
   166     8       1       8  0.9980  0.9981  0.9990
   166     9       1       9  0.9600  0.9646  0.9717
   166    10       1      10  0.9189  0.9207  0.9286
   166    11       1      11  0.8853  0.8928  0.8982
   166    12       1      12  0.8042  0.8096  0.8172
   166    13       1      13  0.7694  0.7713  0.7759
   166    14       1      14  0.5616  0.5819  0.5861
   167     1       1       1  1.0000  1.0000  1.0000
   167     2       1       2  0.9775  0.9754  0.9803
   167     3       1       3  0.9633  0.9749  0.9774
   167     4       1       4  0.9095  0.9178  0.9219
   167     5       1       5  0.9333  0.9410  0.9434
   167     6       1       6  0.8184  0.8317  0.8351
   167     7       1       7  0.7657  0.7756  0.7778
   167     8       1       8  1.0000  1.0000  1.0000
   167     9       1       9  0.9675  0.9668  0.9734
   167    10       1      10  0.9222  0.9257  0.9331
   167    11       1      11  0.8895  0.8908  0.8962
   167    12       1      12  0.7979  0.8180  0.8253
   167    13       1      13  0.7633  0.7766  0.7811
   167    14       1      14  0.5717  0.5891  0.5932
   168     1       1       1  1.0000  1.0000  1.0000
   168     2       1       2  0.9762  0.9738  0.9790
   168     3       1       3  0.9722  0.9735  0.9761
   168     4       1       4  0.8937  0.9048  0.9096
   168     5       1       5  0.9437  0.9440  0.9462
   168     6       1       6  0.8306  0.8375  0.8407
   168     7       1       7  0.7525  0.7701  0.7723
   168     8       1       8  0.9980  0.9981  0.9990
   168     9       1       9  0.9650  0.9664  0.9731
   168    10       1      10  0.9167  0.9302  0.9372
   168    11       1      11  0.8884  0.8919  0.8973
   168    12       1      12  0.7802  0.7996  0.8077
   168    13       1      13  0.7643  0.7783  0.7827
   168    14       1      14  0.5758  0.5947  0.5987
   169     1       1       1  1.0000  1.0000  1.0000
   169     2       1       2  0.9700  0.9712  0.9770
   169     3       1       3  0.9733  0.9757  0.9781
   169     4       1       4  0.9053  0.9141  0.9183
   169     5       1       5  0.9375  0.9370  0.9395
   169     6       1       6  0.8347  0.8335  0.8369
   169     7       1       7  0.7394  0.7552  0.7576
   169     8       1       8  0.9940  0.9943  0.9971
   169     9       1       9  0.9563  0.9628  0.9702
   169    10       1      10  0.9233  0.9388  0.9449
   169    11       1      11  0.8800  0.8866  0.8923
   169    12       1      12  0.7760  0.7972  0.8053
   169    13       1      13  0.7857  0.7912  0.7953
   169    14       1      14  0.5606  0.5895  0.5937
   170     1       1       1  1.0000  1.0000  1.0000
   170     2       1       2  0.9688  0.9727  0.9781
   170     3       1       3  0.9744  0.9727  0.9754
   170     4       1       4  0.9053  0.9177  0.9218
   170     5       1       5  0.9354  0.9361  0.9387
   170     6       1       6  0.8031  0.8257  0.8292
   170     7       1       7  0.7414  0.7501  0.7525
   170     8       1       8  0.9960  0.9964  0.9982
   170     9       1       9  0.9625  0.9679  0.9743
   170    10       1      10  0.9278  0.9329  0.9397
   170    11       1      11  0.8979  0.8932  0.8986
   170    12       1      12  0.7833  0.7883  0.7967
   170    13       1      13  0.7724  0.7880  0.7923
   170    14       1      14  0.5828  0.5958  0.5998
   171     1       1       1  1.0000  1.0000  1.0000
   171     2       1       2  0.9712  0.9752  0.9801
   171     3       1       3  0.9733  0.9740  0.9766
   171     4       1       4  0.9168  0.9214  0.9253
   171     5       1       5  0.9375  0.9419  0.9442
   171     6       1       6  0.8194  0.8279  0.8313
   171     7       1       7  0.7192  0.7313  0.7340
   171     8       1       8  0.9980  0.9981  0.9990
   171     9       1       9  0.9712  0.9703  0.9762
   171    10       1      10  0.9267  0.9246  0.9321
   171    11       1      11  0.8800  0.8914  0.8968
   171    12       1      12  0.7802  0.7897  0.7981
   171    13       1      13  0.7918  0.7902  0.7943
   171    14       1      14  0.5677  0.5827  0.5869
   172     1       1       1  1.0000  1.0000  1.0000
   172     2       1       2  0.9837  0.9793  0.9834
   172     3       1       3  0.9733  0.9704  0.9734
   172     4       1       4  0.8958  0.9086  0.9132
   172     5       1       5  0.9333  0.9389  0.9413
   172     6       1       6  0.8245  0.8263  0.8298
   172     7       1       7  0.7273  0.7477  0.7502
   172     8       1       8  0.9960  0.9962  0.9981
   172     9       1       9  0.9650  0.9683  0.9746
   172    10       1      10  0.9189  0.9249  0.9324
   172    11       1      11  0.8905  0.8899  0.8954
   172    12       1      12  0.7958  0.8021  0.8100
   172    13       1      13  0.7857  0.7942  0.7983
   172    14       1      14  0.5667  0.5835  0.5877
   173     1       1       1  1.0000  1.0000  1.0000
   173     2       1       2  0.9762  0.9756  0.9804
   173     3       1       3  0.9667  0.9688  0.9719
   173     4       1       4  0.9032  0.9084  0.9130
   173     5       1       5  0.9250  0.9296  0.9324
   173     6       1       6  0.8102  0.8305  0.8338
   173     7       1       7  0.7192  0.7493  0.7518
   173     8       1       8  0.9960  0.9964  0.9982
   173     9       1       9  0.9712  0.9716  0.9772
   173    10       1      10  0.9156  0.9243  0.9319
   173    11       1      11  0.8874  0.8955  0.9007
   173    12       1      12  0.8000  0.8028  0.8107
   173    13       1      13  0.7990  0.7856  0.7899
   173    14       1      14  0.5616  0.5881  0.5922
   174     1       1       1  1.0000  1.0000  1.0000
   174     2       1       2  0.9700  0.9778  0.9822
   174     3       1       3  0.9633  0.9625  0.9663
   174     4       1       4  0.9095  0.9103  0.9148
   174     5       1       5  0.9187  0.9279  0.9308
   174     6       1       6  0.8357  0.8370  0.8403
   174     7       1       7  0.7374  0.7507  0.7532
   174     8       1       8  0.9940  0.9943  0.9971
   174     9       1       9  0.9650  0.9676  0.9741
   174    10       1      10  0.9133  0.9254  0.9329
   174    11       1      11  0.8916  0.8972  0.9023
   174    12       1      12  0.8031  0.8081  0.8157
   174    13       1      13  0.7724  0.7889  0.7932
   174    14       1      14  0.5616  0.5892  0.5933
   175     1       1       1  1.0000  1.0000  1.0000
   175     2       1       2  0.9737  0.9734  0.9787
   175     3       1       3  0.9544  0.9570  0.9613
   175     4       1       4  0.9095  0.9117  0.9161
   175     5       1       5  0.9167  0.9187  0.9220
   175     6       1       6  0.8388  0.8407  0.8439
   175     7       1       7  0.6990  0.7289  0.7316
   175     8       1       8  0.9900  0.9913  0.9956
   175     9       1       9  0.9688  0.9721  0.9776
   175    10       1      10  0.9144  0.9208  0.9287
   175    11       1      11  0.8800  0.8939  0.8992
   175    12       1      12  0.7979  0.8119  0.8194
   175    13       1      13  0.7827  0.7859  0.7902
   175    14       1      14  0.5636  0.5896  0.5938
   176     1       1       1  1.0000  1.0000  1.0000
   176     2       1       2  0.9750  0.9769  0.9815
   176     3       1       3  0.9522  0.9588  0.9629
   176     4       1       4  0.9021  0.9096  0.9141
   176     5       1       5  0.9156  0.9177  0.9209
   176     6       1       6  0.8388  0.8446  0.8477
   176     7       1       7  0.7505  0.7412  0.7437
   176     8       1       8  0.9840  0.9822  0.9911
   176     9       1       9  0.9712  0.9698  0.9758
   176    10       1      10  0.9133  0.9196  0.9276
   176    11       1      11  0.8937  0.9014  0.9063
   176    12       1      12  0.8104  0.8219  0.8290
   176    13       1      13  0.7786  0.7876  0.7919
   176    14       1      14  0.5515  0.5738  0.5781
   177     1       1       1  1.0000  1.0000  1.0000
   177     2       1       2  0.9750  0.9790  0.9832
   177     3       1       3  0.9500  0.9573  0.9616
   177     4       1       4  0.9200  0.9203  0.9242
   177     5       1       5  0.9042  0.9127  0.9161
   177     6       1       6  0.8480  0.8568  0.8596
   177     7       1       7  0.7343  0.7440  0.7465
   177     8       1       8  0.9820  0.9803  0.9901
   177     9       1       9  0.9600  0.9632  0.9706
   177    10       1      10  0.9333  0.9282  0.9354
   177    11       1      11  0.9032  0.8947  0.9000
   177    12       1      12  0.8198  0.8262  0.8332
   177    13       1      13  0.7653  0.7963  0.8004
   177    14       1      14  0.5525  0.5783  0.5825
   178     1       1       1  1.0000  1.0000  1.0000
   178     2       1       2  0.9750  0.9810  0.9848
   178     3       1       3  0.9533  0.9563  0.9606
   178     4       1       4  0.9032  0.9141  0.9183
   178     5       1       5  0.9187  0.9234  0.9264
   178     6       1       6  0.8418  0.8467  0.8498
   178     7       1       7  0.7091  0.7298  0.7325
   178     8       1       8  0.9800  0.9790  0.9895
   178     9       1       9  0.9588  0.9623  0.9699
   178    10       1      10  0.9233  0.9257  0.9331
   178    11       1      11  0.8768  0.8906  0.8961
   178    12       1      12  0.8135  0.8252  0.8322
   178    13       1      13  0.7755  0.7880  0.7923
   178    14       1      14  0.5515  0.5714  0.5757
   179     1       1       1  1.0000  1.0000  1.0000
   179     2       1       2  0.9862  0.9851  0.9881
   179     3       1       3  0.9600  0.9581  0.9622
   179     4       1       4  0.9105  0.9252  0.9289
   179     5       1       5  0.9156  0.9219  0.9250
   179     6       1       6  0.8184  0.8395  0.8427
   179     7       1       7  0.6990  0.7244  0.7272
   179     8       1       8  0.9800  0.9806  0.9903
   179     9       1       9  0.9575  0.9637  0.9710
   179    10       1      10  0.9067  0.9186  0.9267
   179    11       1      11  0.8884  0.8889  0.8944
   179    12       1      12  0.8208  0.8359  0.8425
   179    13       1      13  0.7571  0.7753  0.7798
   179    14       1      14  0.5323  0.5596  0.5641
   180     1       1       1  1.0000  1.0000  1.0000
   180     2       1       2  0.9837  0.9841  0.9872
   180     3       1       3  0.9567  0.9573  0.9616
   180     4       1       4  0.9274  0.9310  0.9344
   180     5       1       5  0.9240  0.9283  0.9311
   180     6       1       6  0.8184  0.8355  0.8388
   180     7       1       7  0.6899  0.7085  0.7114
   180     8       1       8  0.9840  0.9852  0.9926
   180     9       1       9  0.9700  0.9666  0.9733
   180    10       1      10  0.9122  0.9208  0.9287
   180    11       1      11  0.8832  0.8924  0.8977
   180    12       1      12  0.8458  0.8508  0.8568
   180    13       1      13  0.7724  0.7850  0.7893
   180    14       1      14  0.5485  0.5787  0.5829
   181     1       1       1  0.9980  0.9981  0.9990
   181     2       1       2  0.9850  0.9858  0.9886
   181     3       1       3  0.9511  0.9566  0.9609
   181     4       1       4  0.9326  0.9271  0.9307
   181     5       1       5  0.9167  0.9295  0.9323
   181     6       1       6  0.8378  0.8417  0.8449
   181     7       1       7  0.6848  0.7054  0.7084
   181     8       1       8  0.9800  0.9850  0.9925
   181     9       1       9  0.9688  0.9704  0.9763
   181    10       1      10  0.9100  0.9187  0.9268
   181    11       1      11  0.8958  0.8943  0.8995
   181    12       1      12  0.8323  0.8429  0.8492
   181    13       1      13  0.7684  0.7789  0.7833
   181    14       1      14  0.5646  0.5871  0.5912
   182     1       1       1  0.9980  0.9981  0.9990
   182     2       1       2  0.9812  0.9812  0.9850
   182     3       1       3  0.9544  0.9539  0.9585
   182     4       1       4  0.9274  0.9247  0.9285
   182     5       1       5  0.9312  0.9342  0.9368
   182     6       1       6  0.8500  0.8538  0.8567
   182     7       1       7  0.7020  0.7118  0.7146
   182     8       1       8  0.9860  0.9831  0.9915
   182     9       1       9  0.9613  0.9687  0.9749
   182    10       1      10  0.9144  0.9172  0.9255
   182    11       1      11  0.8853  0.8911  0.8965
   182    12       1      12  0.8406  0.8508  0.8567
   182    13       1      13  0.7541  0.7670  0.7717
   182    14       1      14  0.5576  0.5862  0.5904
   183     1       1       1  0.9980  0.9981  0.9990
   183     2       1       2  0.9750  0.9769  0.9815
   183     3       1       3  0.9478  0.9542  0.9587
   183     4       1       4  0.9211  0.9242  0.9279
   183     5       1       5  0.9260  0.9336  0.9362
   183     6       1       6  0.8582  0.8528  0.8557
   183     7       1       7  0.6970  0.7174  0.7202
   183     8       1       8  0.9820  0.9853  0.9926
   183     9       1       9  0.9613  0.9663  0.9730
   183    10       1      10  0.9033  0.9142  0.9227
   183    11       1      11  0.8853  0.8911  0.8965
   183    12       1      12  0.8250  0.8495  0.8555
   183    13       1      13  0.7633  0.7669  0.7716
   183    14       1      14  0.5596  0.5827  0.5869
   184     1       1       1  0.9960  0.9962  0.9981
   184     2       1       2  0.9700  0.9724  0.9779
   184     3       1       3  0.9511  0.9522  0.9570
   184     4       1       4  0.9179  0.9224  0.9262
   184     5       1       5  0.9219  0.9219  0.9251
   184     6       1       6  0.8367  0.8489  0.8519
   184     7       1       7  0.7313  0.7363  0.7389
   184     8       1       8  0.9860  0.9845  0.9922
   184     9       1       9  0.9663  0.9639  0.9711
   184    10       1      10  0.9056  0.9117  0.9205
   184    11       1      11  0.8684  0.8791  0.8851
   184    12       1      12  0.8396  0.8406  0.8469
   184    13       1      13  0.7714  0.7854  0.7896
   184    14       1      14  0.5778  0.5946  0.5987
   185     1       1       1  0.9980  0.9981  0.9990
   185     2       1       2  0.9737  0.9754  0.9803
   185     3       1       3  0.9467  0.9574  0.9617
   185     4       1       4  0.9200  0.9312  0.9346
   185     5       1       5  0.9208  0.9233  0.9264
   185     6       1       6  0.8255  0.8360  0.8393
   185     7       1       7  0.7182  0.7232  0.7259
   185     8       1       8  0.9800  0.9846  0.9923
   185     9       1       9  0.9650  0.9707  0.9766
   185    10       1      10  0.9022  0.9112  0.9200
   185    11       1      11  0.8800  0.8861  0.8917
   185    12       1      12  0.8333  0.8416  0.8479
   185    13       1      13  0.7878  0.7882  0.7924
   185    14       1      14  0.5717  0.5959  0.5999
   186     1       1       1  0.9960  0.9962  0.9981
   186     2       1       2  0.9613  0.9731  0.9785
   186     3       1       3  0.9578  0.9591  0.9632
   186     4       1       4  0.9158  0.9256  0.9293
   186     5       1       5  0.9167  0.9173  0.9206
   186     6       1       6  0.8367  0.8406  0.8438
   186     7       1       7  0.7202  0.7280  0.7308
   186     8       1       8  0.9800  0.9834  0.9917
   186     9       1       9  0.9650  0.9674  0.9739
   186    10       1      10  0.9089  0.9113  0.9202
   186    11       1      11  0.8726  0.8838  0.8896
   186    12       1      12  0.8292  0.8435  0.8498
   186    13       1      13  0.7745  0.7960  0.8001
   186    14       1      14  0.5717  0.5874  0.5915
   187     1       1       1  0.9960  0.9964  0.9982
   187     2       1       2  0.9712  0.9742  0.9793
   187     3       1       3  0.9556  0.9537  0.9583
   187     4       1       4  0.9105  0.9183  0.9223
   187     5       1       5  0.9229  0.9241  0.9271
   187     6       1       6  0.8378  0.8477  0.8507
   187     7       1       7  0.7061  0.7405  0.7430
   187     8       1       8  0.9820  0.9829  0.9914
   187     9       1       9  0.9700  0.9630  0.9704
   187    10       1      10  0.9089  0.9101  0.9190
   187    11       1      11  0.8811  0.8974  0.9025
   187    12       1      12  0.8385  0.8401  0.8465
   187    13       1      13  0.7796  0.7867  0.7910
   187    14       1      14  0.5545  0.5792  0.5834
   188     1       1       1  0.9940  0.9949  0.9974
   188     2       1       2  0.9712  0.9743  0.9794
   188     3       1       3  0.9556  0.9534  0.9581
   188     4       1       4  0.9116  0.9116  0.9160
   188     5       1       5  0.9333  0.9382  0.9406
   188     6       1       6  0.8490  0.8482  0.8512
   188     7       1       7  0.7434  0.7525  0.7550
   188     8       1       8  0.9760  0.9820  0.9910
   188     9       1       9  0.9513  0.9573  0.9659
   188    10       1      10  0.8967  0.9083  0.9175
   188    11       1      11  0.8726  0.8808  0.8868
   188    12       1      12  0.8479  0.8471  0.8532
   188    13       1      13  0.7592  0.7781  0.7825
   188    14       1      14  0.5596  0.5940  0.5981
   189     1       1       1  0.9980  0.9949  0.9974
   189     2       1       2  0.9700  0.9743  0.9794
   189     3       1       3  0.9422  0.9491  0.9542
   189     4       1       4  0.9000  0.9133  0.9176
   189     5       1       5  0.9312  0.9345  0.9371
   189     6       1       6  0.8500  0.8573  0.8601
   189     7       1       7  0.7273  0.7427  0.7453
   189     8       1       8  0.9700  0.9785  0.9893
   189     9       1       9  0.9500  0.9514  0.9611
   189    10       1      10  0.8911  0.9024  0.9122
   189    11       1      11  0.8747  0.8847  0.8904
   189    12       1      12  0.8375  0.8379  0.8443
   189    13       1      13  0.7490  0.7727  0.7772
   189    14       1      14  0.5818  0.5792  0.5834
   190     1       1       1  0.9900  0.9887  0.9943
   190     2       1       2  0.9787  0.9778  0.9822
   190     3       1       3  0.9578  0.9581  0.9623
   190     4       1       4  0.9074  0.9058  0.9105
   190     5       1       5  0.9312  0.9345  0.9371
   190     6       1       6  0.8469  0.8609  0.8637
   190     7       1       7  0.7354  0.7461  0.7486
   190     8       1       8  0.9720  0.9810  0.9905
   190     9       1       9  0.9538  0.9538  0.9631
   190    10       1      10  0.9156  0.9103  0.9193
   190    11       1      11  0.8947  0.8987  0.9037
   190    12       1      12  0.8187  0.8377  0.8442
   190    13       1      13  0.7602  0.7658  0.7704
   190    14       1      14  0.5414  0.5722  0.5765
   191     1       1       1  0.9920  0.9890  0.9945
   191     2       1       2  0.9762  0.9794  0.9835
   191     3       1       3  0.9578  0.9533  0.9580
   191     4       1       4  0.9021  0.9035  0.9083
   191     5       1       5  0.9365  0.9400  0.9424
   191     6       1       6  0.8378  0.8481  0.8511
   191     7       1       7  0.7152  0.7453  0.7478
   191     8       1       8  0.9860  0.9825  0.9912
   191     9       1       9  0.9400  0.9430  0.9544
   191    10       1      10  0.9078  0.9148  0.9233
   191    11       1      11  0.8874  0.8902  0.8956
   191    12       1      12  0.8302  0.8386  0.8450
   191    13       1      13  0.7449  0.7602  0.7649
   191    14       1      14  0.5455  0.5735  0.5777
   192     1       1       1  0.9820  0.9865  0.9932
   192     2       1       2  0.9775  0.9806  0.9845
   192     3       1       3  0.9489  0.9528  0.9575
   192     4       1       4  0.9021  0.9033  0.9081
   192     5       1       5  0.9375  0.9393  0.9417
   192     6       1       6  0.8276  0.8405  0.8437
   192     7       1       7  0.7293  0.7414  0.7439
   192     8       1       8  0.9860  0.9849  0.9924
   192     9       1       9  0.9438  0.9451  0.9561
   192    10       1      10  0.9011  0.9082  0.9173
   192    11       1      11  0.8832  0.8853  0.8910
   192    12       1      12  0.8240  0.8302  0.8370
   192    13       1      13  0.7398  0.7638  0.7685
   192    14       1      14  0.5424  0.5884  0.5925
   193     1       1       1  0.9880  0.9874  0.9937
   193     2       1       2  0.9800  0.9804  0.9843
   193     3       1       3  0.9589  0.9584  0.9626
   193     4       1       4  0.8874  0.8938  0.8991
   193     5       1       5  0.9385  0.9433  0.9456
   193     6       1       6  0.8367  0.8418  0.8449
   193     7       1       7  0.7384  0.7488  0.7513
   193     8       1       8  0.9900  0.9897  0.9948
   193     9       1       9  0.9375  0.9401  0.9520
   193    10       1      10  0.9044  0.9094  0.9185
   193    11       1      11  0.8579  0.8730  0.8793
   193    12       1      12  0.8094  0.8242  0.8312
   193    13       1      13  0.7357  0.7576  0.7625
   193    14       1      14  0.5646  0.5879  0.5920
   194     1       1       1  0.9880  0.9900  0.9950
   194     2       1       2  0.9837  0.9853  0.9882
   194     3       1       3  0.9578  0.9592  0.9633
   194     4       1       4  0.8874  0.8946  0.8998
   194     5       1       5  0.9375  0.9424  0.9447
   194     6       1       6  0.8357  0.8352  0.8385
   194     7       1       7  0.7131  0.7344  0.7370
   194     8       1       8  0.9900  0.9925  0.9962
   194     9       1       9  0.9425  0.9391  0.9513
   194    10       1      10  0.8900  0.9033  0.9130
   194    11       1      11  0.8705  0.8786  0.8847
   194    12       1      12  0.8135  0.8303  0.8371
   194    13       1      13  0.7398  0.7574  0.7623
   194    14       1      14  0.5475  0.5885  0.5926
   195     1       1       1  0.9960  0.9936  0.9968
   195     2       1       2  0.9875  0.9860  0.9888
   195     3       1       3  0.9656  0.9616  0.9654
   195     4       1       4  0.8811  0.8963  0.9015
   195     5       1       5  0.9458  0.9466  0.9487
   195     6       1       6  0.8194  0.8300  0.8334
   195     7       1       7  0.6929  0.7195  0.7224
   195     8       1       8  0.9920  0.9936  0.9968
   195     9       1       9  0.9400  0.9400  0.9520
   195    10       1      10  0.8956  0.9069  0.9162
   195    11       1      11  0.8789  0.8784  0.8844
   195    12       1      12  0.8187  0.8297  0.8365
   195    13       1      13  0.7541  0.7699  0.7745
   195    14       1      14  0.5616  0.5847  0.5889
   196     1       1       1  0.9960  0.9964  0.9982
   196     2       1       2  0.9825  0.9824  0.9859
   196     3       1       3  0.9578  0.9641  0.9676
   196     4       1       4  0.8768  0.8910  0.8964
   196     5       1       5  0.9406  0.9475  0.9496
   196     6       1       6  0.8286  0.8370  0.8403
   196     7       1       7  0.6949  0.7181  0.7209
   196     8       1       8  0.9940  0.9917  0.9958
   196     9       1       9  0.9312  0.9404  0.9523
   196    10       1      10  0.9044  0.9008  0.9107
   196    11       1      11  0.8726  0.8753  0.8815
   196    12       1      12  0.8344  0.8373  0.8438
   196    13       1      13  0.7449  0.7674  0.7721
   196    14       1      14  0.5657  0.5844  0.5886
   197     1       1       1  0.9960  0.9962  0.9981
   197     2       1       2  0.9837  0.9857  0.9885
   197     3       1       3  0.9567  0.9606  0.9645
   197     4       1       4  0.8811  0.8929  0.8983
   197     5       1       5  0.9437  0.9447  0.9469
   197     6       1       6  0.8245  0.8373  0.8406
   197     7       1       7  0.6859  0.7148  0.7177
   197     8       1       8  0.9900  0.9887  0.9943
   197     9       1       9  0.9400  0.9416  0.9533
   197    10       1      10  0.9044  0.9061  0.9155
   197    11       1      11  0.8811  0.8865  0.8921
   197    12       1      12  0.8219  0.8324  0.8391
   197    13       1      13  0.7378  0.7595  0.7643
   197    14       1      14  0.5848  0.5811  0.5852
   198     1       1       1  0.9960  0.9962  0.9981
   198     2       1       2  0.9850  0.9869  0.9895
   198     3       1       3  0.9511  0.9521  0.9569
   198     4       1       4  0.8779  0.8875  0.8931
   198     5       1       5  0.9354  0.9434  0.9457
   198     6       1       6  0.8378  0.8407  0.8438
   198     7       1       7  0.7141  0.7237  0.7264
   198     8       1       8  0.9860  0.9849  0.9924
   198     9       1       9  0.9375  0.9427  0.9542
   198    10       1      10  0.8911  0.9024  0.9122
   198    11       1      11  0.8863  0.8821  0.8880
   198    12       1      12  0.8250  0.8329  0.8396
   198    13       1      13  0.7592  0.7592  0.7640
   198    14       1      14  0.5606  0.5733  0.5775
   199     1       1       1  0.9940  0.9945  0.9972
   199     2       1       2  0.9825  0.9850  0.9880
   199     3       1       3  0.9544  0.9594  0.9634
   199     4       1       4  0.8747  0.8923  0.8977
   199     5       1       5  0.9250  0.9329  0.9355
   199     6       1       6  0.8204  0.8354  0.8387
   199     7       1       7  0.7162  0.7234  0.7262
   199     8       1       8  0.9880  0.9898  0.9949
   199     9       1       9  0.9438  0.9482  0.9586
   199    10       1      10  0.8867  0.8961  0.9065
   199    11       1      11  0.8747  0.8838  0.8896
   199    12       1      12  0.8260  0.8327  0.8394
   199    13       1      13  0.7592  0.7781  0.7825
   199    14       1      14  0.5566  0.5761  0.5803
   200     1       1       1  0.9940  0.9949  0.9975
   200     2       1       2  0.9875  0.9886  0.9909
   200     3       1       3  0.9522  0.9578  0.9620
   200     4       1       4  0.8916  0.8995  0.9045
   200     5       1       5  0.9229  0.9252  0.9282
   200     6       1       6  0.8184  0.8311  0.8345
   200     7       1       7  0.7071  0.7240  0.7268
   200     8       1       8  0.9940  0.9945  0.9972
   200     9       1       9  0.9513  0.9541  0.9632
   200    10       1      10  0.8789  0.8939  0.9045
   200    11       1      11  0.8642  0.8775  0.8836
   200    12       1      12  0.8365  0.8307  0.8375
   200    13       1      13  0.7806  0.7808  0.7851
   200    14       1      14  0.5636  0.5776  0.5818
