# Supplementary material for: Blib is a multi-module simulation platform for genetics studies and intelligent breeding
Source: Commun Biol. 2022 Nov 3;5:1167. doi: 10.1038/s42003-022-04151-9 (PMC9630530; doi:10.1038/s42003-022-04151-9)
Supplement: Supplementary file 4 — Supplementary Software 1 [file 42003_2022_4151_MOESM4_ESM.zip › Supplementary software/Drift with output files/Case study II/Drift-size10.ld]

   Run Cycle   1-- 2   1-- 3   1-- 4   1-- 5   1-- 6   1-- 7   1-- 8   1-- 9   1--10   1--11   1--12   1--13   1--14   2-- 3   2-- 4   2-- 5   2-- 6   2-- 7   2-- 8   2-- 9   2--10   2--11   2--12   2--13   2--14   3-- 4   3-- 5   3-- 6   3-- 7   3-- 8   3-- 9   3--10   3--11   3--12   3--13   3--14   4-- 5   4-- 6   4-- 7   4-- 8   4-- 9   4--10   4--11   4--12   4--13   4--14   5-- 6   5-- 7   5-- 8   5-- 9   5--10   5--11   5--12   5--13   5--14   6-- 7   6-- 8   6-- 9   6--10   6--11   6--12   6--13   6--14   7-- 8   7-- 9   7--10   7--11   7--12   7--13   7--14   8-- 9   8--10   8--11   8--12   8--13   8--14   9--10   9--11   9--12   9--13   9--14  10--11  10--12  10--13  10--14  11--12  11--13  11--14  12--13  12--14  13--14
     1     0  0.0129  0.0464  0.1817  0.3061  0.7021  0.9278  0.0022  0.0100  0.0630  0.1900  0.3221  0.6859  0.9038  0.0494  0.2041  0.3070  0.7076  0.9251  0.0083  0.0151  0.0524  0.2059  0.3059  0.6910  0.9090  0.2083  0.3054  0.7032  0.9218  0.0559  0.0541  0.0554  0.2074  0.3126  0.6883  0.9061  0.2987  0.7034  0.9066  0.1940  0.2060  0.2075  0.2031  0.3043  0.6773  0.9010  0.6581  0.8611  0.3109  0.2952  0.3031  0.3054  0.2920  0.6500  0.8593  0.5069  0.6895  0.7078  0.7065  0.6940  0.6791  0.3765  0.5049  0.9063  0.9182  0.9207  0.9131  0.8758  0.4941  0.1652  0.0138  0.0480  0.2163  0.2908  0.6891  0.9204  0.0554  0.2098  0.3188  0.6931  0.9105  0.2061  0.3110  0.6925  0.9095  0.3109  0.6807  0.9022  0.6653  0.8781  0.4912
     1     1  0.8875  0.8875  1.0000  1.0000  1.0000  1.0000  0.1167  0.8500  1.0000  0.8875  0.7000  1.0000  1.0000  0.4464  0.5000  0.5000  0.5000  0.5000  1.0000  0.3810  0.5000  0.3929  0.4286  0.5000  0.5000  0.1481  0.1481  0.1481  0.1481  0.8750  0.4524  0.1481  0.1111  0.1296  0.1481  0.1481  0.0431  0.0431  0.0431  1.0000  0.5000  0.1667  0.0335  0.0383  0.0431  0.0431  0.0278  0.0278  1.0000  0.5000  0.1667  0.0335  0.0247  0.0278  0.0278  0.0071  1.0000  0.5000  0.1667  0.0335  0.0247  0.0071  0.0071  1.0000  0.5000  0.1667  0.0335  0.0247  0.0071  0.0018  0.8333  1.0000  0.8750  0.7083  1.0000  1.0000  0.5000  0.4048  0.4286  0.5000  0.5000  0.1296  0.1481  0.1667  0.1667  0.0287  0.0335  0.0335  0.0247  0.0247  0.0071
     1     2  0.3000  1.0000  0.8750  1.0000  1.0000  1.0000  0.1429  0.8333  0.8750  0.8750  1.0000  1.0000  1.0000  0.3571  0.3571  0.3143  0.3571  0.3571  0.3095  0.2524  0.2857  0.3571  0.3143  0.3571  0.3571  0.1481  0.1481  0.1667  0.1667  0.5000  0.5000  0.1481  0.1481  0.1481  0.1667  0.1667  0.0347  0.0383  0.0383  0.5000  0.4286  0.1296  0.0335  0.0347  0.0383  0.0383  0.0247  0.0247  0.3810  0.4524  0.1296  0.0335  0.0224  0.0247  0.0247  0.0071  0.5000  0.5000  0.1481  0.0383  0.0247  0.0071  0.0071  0.5000  0.5000  0.1481  0.0383  0.0247  0.0071  0.0018  0.3413  0.3810  0.3810  0.5000  0.5000  0.5000  0.4524  0.4524  0.4286  0.5000  0.5000  0.1296  0.1296  0.1481  0.1481  0.0335  0.0383  0.0383  0.0247  0.0247  0.0071
     1     3  0.7375  0.7000  0.8875  0.5875  0.5167  1.0000  0.0417  0.7000  0.5375  1.0000  0.7000  1.0000  0.8875  0.2560  0.3274  0.2738  0.2619  0.3571  0.2569  0.2262  0.2698  0.3274  0.3095  0.3571  0.2738  0.1019  0.0880  0.0926  0.1111  0.5000  0.3214  0.0849  0.1019  0.1111  0.1111  0.0926  0.0287  0.0303  0.0383  0.5000  0.3750  0.1111  0.0347  0.0347  0.0383  0.0311  0.0185  0.0216  0.3958  0.3393  0.0849  0.0299  0.0193  0.0216  0.0162  0.0055  0.5000  0.3333  0.0885  0.0303  0.0195  0.0055  0.0047  0.5000  0.4286  0.1111  0.0383  0.0247  0.0071  0.0014  0.2917  0.3958  0.5000  0.5000  0.5000  0.5000  0.2976  0.3929  0.4286  0.4286  0.3214  0.0988  0.1034  0.1111  0.0864  0.0347  0.0383  0.0311  0.0247  0.0193  0.0055
     1     4  0.1528  0.1528  0.2917  0.3958  0.5000  0.5000  0.0833  0.2569  0.3958  0.2569  0.3611  0.5000  0.2917  0.2143  0.2798  0.3036  0.2381  0.2143  0.3438  0.2163  0.2163  0.2143  0.2381  0.2381  0.1399  0.0525  0.0741  0.0576  0.0499  0.4375  0.2163  0.0576  0.0453  0.0638  0.0576  0.0494  0.0251  0.0239  0.0207  1.0000  0.3452  0.0864  0.0235  0.0239  0.0239  0.0173  0.0175  0.0152  0.7188  0.3274  0.0849  0.0235  0.0165  0.0175  0.0112  0.0043  0.6250  0.3175  0.0885  0.0207  0.0189  0.0055  0.0035  0.3438  0.2619  0.0808  0.0177  0.0147  0.0043  0.0006  1.0000  1.0000  1.0000  1.0000  0.6250  0.7188  0.3413  0.3095  0.3651  0.3175  0.2768  0.0684  0.1008  0.0885  0.0710  0.0207  0.0207  0.0138  0.0189  0.0154  0.0035
     1     5  0.5833  0.5417  0.5417  0.8750  0.5208  1.0000  0.1429  0.5556  0.7083  0.5833  0.5417  0.5625  0.8333  0.1667  0.1905  0.3036  0.2768  0.3125  0.2619  0.2440  0.1964  0.3393  0.2738  0.2946  0.2738  0.0473  0.0602  0.0370  0.0440  0.2222  0.1270  0.0499  0.0556  0.0391  0.0370  0.0396  0.0159  0.0114  0.0128  0.1825  0.1766  0.0514  0.0124  0.0106  0.0122  0.0129  0.0093  0.0135  0.5000  0.1964  0.0787  0.0215  0.0111  0.0116  0.0118  0.0028  0.3214  0.2292  0.0394  0.0239  0.0129  0.0035  0.0027  0.2619  0.2143  0.0509  0.0209  0.0120  0.0033  0.0008  0.2619  0.5000  0.5000  0.3413  0.3214  0.3413  0.1687  0.2798  0.2460  0.2768  0.1806  0.0710  0.0622  0.0463  0.0617  0.0255  0.0227  0.0187  0.0140  0.0096  0.0027
     1     6  0.8875  0.2542  0.4750  0.3479  0.8500  0.7750  0.1958  0.4175  0.7300  0.7750  0.5375  0.8875  0.6000  0.1746  0.1518  0.1657  0.3095  0.2798  0.8333  0.1083  0.2524  0.3333  0.2341  0.3750  0.3413  0.0247  0.0422  0.0412  0.0401  0.4444  0.1048  0.0321  0.0525  0.0396  0.0540  0.0576  0.0053  0.0096  0.0120  0.5208  0.0643  0.0278  0.0126  0.0072  0.0144  0.0104  0.0070  0.0063  0.2500  0.1196  0.0340  0.0161  0.0058  0.0094  0.0096  0.0039  0.8333  0.1810  0.0778  0.0219  0.0093  0.0041  0.0038  0.8750  0.1714  0.0704  0.0263  0.0087  0.0041  0.0009  0.3000  0.8000  0.8750  0.4861  0.8750  1.0000  0.1257  0.1464  0.1381  0.1893  0.1571  0.0704  0.0432  0.0704  0.0778  0.0156  0.0263  0.0255  0.0111  0.0113  0.0044
     1     7  0.5167  0.6250  0.3833  0.4389  0.8667  0.8667  0.0417  0.2967  0.2431  0.8222  0.6583  0.6139  0.3389  0.1964  0.1339  0.1905  0.3214  0.3214  0.3438  0.1107  0.1786  0.2857  0.1667  0.2262  0.1786  0.0359  0.0579  0.0926  0.0926  0.3438  0.1500  0.0544  0.0926  0.0571  0.0633  0.0532  0.0102  0.0156  0.0144  0.1094  0.1161  0.0324  0.0120  0.0102  0.0118  0.0066  0.0134  0.0154  0.1354  0.0833  0.0478  0.0213  0.0117  0.0117  0.0078  0.0057  0.5000  0.2143  0.0687  0.0303  0.0131  0.0042  0.0028  0.5000  0.1714  0.0741  0.0335  0.0154  0.0042  0.0008  0.0938  0.2917  0.5000  0.1354  0.3438  0.5000  0.0863  0.1571  0.1131  0.1893  0.0821  0.0741  0.0409  0.0532  0.0440  0.0213  0.0245  0.0191  0.0137  0.0081  0.0023
     1     8  0.8875  0.7750  0.4063  0.4042  0.6875  0.8500  0.5000  0.7000  0.3125  0.6000  0.6875  0.5375  0.8875  0.2768  0.2143  0.2321  0.3036  0.3214  0.5000  0.1786  0.1488  0.2262  0.2560  0.2024  0.2143  0.0567  0.0401  0.0671  0.0640  0.5000  0.1607  0.0475  0.0586  0.0532  0.0324  0.0579  0.0078  0.0132  0.0136  0.2222  0.1131  0.0405  0.0114  0.0114  0.0088  0.0110  0.0098  0.0075  0.1296  0.0992  0.0213  0.0129  0.0081  0.0054  0.0077  0.0029  0.2222  0.1607  0.0378  0.0152  0.0116  0.0019  0.0027  0.5000  0.2222  0.0306  0.0140  0.0096  0.0017  0.0006  0.5000  0.2222  0.1296  0.2222  0.2222  0.5000  0.0903  0.1210  0.1508  0.0992  0.1766  0.0383  0.0430  0.0183  0.0409  0.0157  0.0125  0.0156  0.0073  0.0100  0.0018
     1     9  0.3437  0.1528  0.2569  0.3438  0.5000  0.2569  0.0833  0.3611  0.0486  0.1458  0.2396  0.3958  0.2222  0.0575  0.0972  0.0661  0.1935  0.1210  0.0833  0.1111  0.0268  0.0774  0.1696  0.1875  0.1111  0.0244  0.0102  0.0255  0.0180  0.1296  0.0873  0.0093  0.0168  0.0174  0.0316  0.0175  0.0081  0.0183  0.0125  0.5000  0.2222  0.0216  0.0092  0.0138  0.0219  0.0133  0.0055  0.0034  0.0833  0.1000  0.0066  0.0059  0.0044  0.0055  0.0043  0.0033  0.5000  0.3333  0.0201  0.0156  0.0135  0.0047  0.0034  0.5000  0.2302  0.0185  0.0127  0.0086  0.0033  0.0006  0.5000  0.0370  0.0556  0.2222  0.5000  0.1296  0.0794  0.1476  0.2143  0.2857  0.2302  0.0188  0.0154  0.0370  0.0185  0.0129  0.0175  0.0137  0.0135  0.0072  0.0034
     1    10  0.0833  0.1944  0.2917  0.1007  0.3958  0.1181  0.0833  0.1528  0.1007  0.1875  0.1875  0.3611  0.3611  0.1238  0.1429  0.1250  0.2143  0.0952  0.2222  0.1071  0.1071  0.1607  0.2143  0.2143  0.1667  0.0210  0.0150  0.0366  0.0091  0.1296  0.0603  0.0333  0.0210  0.0395  0.0490  0.0379  0.0060  0.0120  0.0064  0.5000  0.1250  0.0197  0.0096  0.0161  0.0159  0.0118  0.0041  0.0043  0.2222  0.0883  0.0177  0.0117  0.0060  0.0070  0.0048  0.0010  0.1296  0.1567  0.0306  0.0132  0.0098  0.0032  0.0021  0.2222  0.1290  0.0126  0.0120  0.0069  0.0020  0.0004  0.1296  0.0833  0.0833  0.5000  0.1296  0.5000  0.0744  0.1964  0.2262  0.2222  0.1488  0.0336  0.0301  0.0422  0.0345  0.0156  0.0183  0.0124  0.0134  0.0105  0.0030
     1    11  0.7188  0.5500  0.5781  0.2969  0.3437  0.2500  0.0000  0.5000  0.7188  0.7188  0.5000  0.6250  1.0000  0.0661  0.0670  0.1071  0.1548  0.1310  0.0000  0.1131  0.0786  0.1726  0.0696  0.1667  0.1920  0.0225  0.0192  0.0255  0.0136  0.0000  0.0571  0.0229  0.0259  0.0118  0.0108  0.0245  0.0057  0.0038  0.0044  0.0000  0.1220  0.0269  0.0104  0.0055  0.0104  0.0090  0.0037  0.0060  0.0000  0.1518  0.0204  0.0078  0.0020  0.0066  0.0060  0.0016  0.0000  0.0734  0.0145  0.0074  0.0024  0.0010  0.0014  0.0000  0.0873  0.0194  0.0074  0.0035  0.0019  0.0004  0.0000  0.0000  0.0000  0.0000  0.0000  0.0000  0.0702  0.1131  0.1238  0.1587  0.1905  0.0256  0.0187  0.0250  0.0380  0.0059  0.0117  0.0108  0.0058  0.0065  0.0025
     1    12  0.0556  0.0011  0.0635  0.1825  0.1825  0.2222  0.0000  0.2143  0.3413  0.1627  0.3413  0.3413  0.0833  0.0215  0.0746  0.0730  0.1000  0.0603  0.0000  0.0576  0.0651  0.0841  0.0651  0.1095  0.0429  0.0024  0.0126  0.0068  0.0038  0.0000  0.0306  0.0038  0.0119  0.0082  0.0141  0.0119  0.0060  0.0078  0.0061  0.0000  0.0458  0.0170  0.0025  0.0065  0.0101  0.0038  0.0057  0.0042  0.0000  0.0619  0.0190  0.0061  0.0062  0.0076  0.0057  0.0019  0.0000  0.0375  0.0221  0.0074  0.0081  0.0016  0.0011  0.0000  0.0625  0.0221  0.0095  0.0066  0.0018  0.0002  0.0000  0.0000  0.0000  0.0000  0.0000  0.0000  0.0411  0.0571  0.0786  0.1054  0.0545  0.0103  0.0231  0.0396  0.0224  0.0052  0.0075  0.0053  0.0075  0.0049  0.0012
     1    13  0.3125  0.2054  0.6143  0.6250  0.2976  0.4107  0.0000  0.5982  0.5000  0.2857  0.1089  0.2381  0.2976  0.0580  0.0762  0.1190  0.0893  0.0982  0.0000  0.1027  0.1161  0.1161  0.0500  0.0595  0.0714  0.0142  0.0216  0.0123  0.0185  0.0000  0.0714  0.0239  0.0123  0.0074  0.0216  0.0208  0.0075  0.0063  0.0045  0.0000  0.1008  0.0255  0.0036  0.0017  0.0039  0.0045  0.0043  0.0049  0.0000  0.1081  0.0432  0.0065  0.0016  0.0041  0.0030  0.0017  0.0000  0.0942  0.0463  0.0057  0.0036  0.0017  0.0012  0.0000  0.0625  0.0424  0.0068  0.0026  0.0012  0.0002  0.0000  0.0000  0.0000  0.0000  0.0000  0.0000  0.0883  0.1002  0.0768  0.0873  0.0923  0.0298  0.0157  0.0412  0.0291  0.0066  0.0048  0.0055  0.0027  0.0042  0.0010
     1    14  0.3542  0.0694  0.3667  0.4083  0.5556  0.5417  0.0000  0.1667  0.3958  0.2917  0.3333  0.7500  0.0833  0.0506  0.0732  0.0643  0.1786  0.1161  0.0000  0.0238  0.1131  0.0268  0.1190  0.1429  0.0424  0.0213  0.0065  0.0370  0.0216  0.0000  0.0238  0.0185  0.0062  0.0185  0.0216  0.0231  0.0058  0.0104  0.0053  0.0000  0.0548  0.0218  0.0045  0.0070  0.0074  0.0069  0.0058  0.0067  0.0000  0.1000  0.0279  0.0055  0.0053  0.0063  0.0008  0.0030  0.0000  0.0714  0.0625  0.0048  0.0075  0.0022  0.0016  0.0000  0.0357  0.0563  0.0058  0.0066  0.0022  0.0002  0.0000  0.0000  0.0000  0.0000  0.0000  0.0000  0.0357  0.0714  0.0456  0.0655  0.0417  0.0093  0.0391  0.0432  0.0231  0.0020  0.0044  0.0015  0.0067  0.0021  0.0007
     1    15  0.5000  0.0417  0.1944  0.1354  0.2569  0.3611  0.0000  0.0417  0.1875  0.1875  0.3438  0.2917  0.1875  0.0696  0.1476  0.1964  0.1865  0.2460  0.0000  0.0625  0.1905  0.1399  0.2411  0.2202  0.1012  0.0067  0.0160  0.0162  0.0204  0.0000  0.0221  0.0134  0.0266  0.0308  0.0134  0.0073  0.0072  0.0115  0.0114  0.0000  0.0257  0.0284  0.0061  0.0085  0.0102  0.0034  0.0075  0.0060  0.0000  0.0464  0.0463  0.0057  0.0068  0.0073  0.0030  0.0023  0.0000  0.0577  0.0586  0.0104  0.0080  0.0023  0.0013  0.0000  0.1000  0.0432  0.0132  0.0076  0.0025  0.0003  0.0000  0.0000  0.0000  0.0000  0.0000  0.0000  0.1000  0.0741  0.0946  0.0839  0.0310  0.0417  0.0440  0.0602  0.0154  0.0126  0.0084  0.0034  0.0069  0.0026  0.0009
     1    16  0.2222  0.1528  0.2024  0.3611  0.3958  0.3611  0.0000  0.0417  0.1875  0.0833  0.2569  0.2049  0.2222  0.0833  0.0816  0.1270  0.2619  0.1746  0.0000  0.1000  0.2143  0.2381  0.1825  0.1349  0.0794  0.0061  0.0123  0.0309  0.0129  0.0000  0.0188  0.0147  0.0228  0.0234  0.0156  0.0105  0.0068  0.0096  0.0060  0.0000  0.0316  0.0311  0.0057  0.0044  0.0048  0.0035  0.0100  0.0045  0.0000  0.0482  0.0478  0.0076  0.0066  0.0033  0.0058  0.0027  0.0000  0.1268  0.0833  0.0156  0.0118  0.0016  0.0024  0.0000  0.0256  0.0494  0.0092  0.0070  0.0012  0.0002  0.0000  0.0000  0.0000  0.0000  0.0000  0.0000  0.0661  0.0786  0.0821  0.0512  0.0494  0.0463  0.0448  0.0370  0.0324  0.0076  0.0055  0.0056  0.0077  0.0051  0.0005
     1    17  0.1458  0.0486  0.0312  0.1007  0.5000  0.0139  0.0000  0.0417  0.2569  0.1458  0.2396  0.2049  0.2396  0.0405  0.0327  0.0607  0.1643  0.0500  0.0000  0.0543  0.1810  0.0614  0.0881  0.0774  0.0607  0.0031  0.0093  0.0216  0.0118  0.0000  0.0161  0.0087  0.0105  0.0093  0.0108  0.0147  0.0023  0.0028  0.0011  0.0000  0.0060  0.0147  0.0038  0.0010  0.0010  0.0023  0.0054  0.0043  0.0000  0.0455  0.0270  0.0043  0.0032  0.0027  0.0043  0.0014  0.0000  0.0839  0.0571  0.0103  0.0084  0.0021  0.0021  0.0000  0.0607  0.0226  0.0049  0.0034  0.0010  0.0002  0.0000  0.0000  0.0000  0.0000  0.0000  0.0000  0.0786  0.0436  0.0536  0.0446  0.1027  0.0241  0.0329  0.0329  0.0394  0.0063  0.0055  0.0048  0.0036  0.0039  0.0008
     1    18  0.0370  0.0556  0.1296  0.0556  0.5000  0.1296  0.0000  0.0833  0.5000  0.2222  0.5000  0.5000  0.1296  0.0946  0.0476  0.1016  0.1171  0.1329  0.0000  0.0381  0.1091  0.1571  0.2163  0.1159  0.1409  0.0080  0.0067  0.0255  0.0191  0.0000  0.0221  0.0099  0.0262  0.0245  0.0304  0.0167  0.0032  0.0048  0.0037  0.0000  0.0280  0.0170  0.0039  0.0049  0.0035  0.0020  0.0032  0.0043  0.0000  0.0829  0.0115  0.0062  0.0043  0.0017  0.0035  0.0020  0.0000  0.0417  0.0303  0.0083  0.0063  0.0017  0.0014  0.0000  0.0524  0.0267  0.0057  0.0037  0.0012  0.0006  0.0000  0.0000  0.0000  0.0000  0.0000  0.0000  0.0714  0.0882  0.0381  0.0257  0.0673  0.0188  0.0283  0.0263  0.0288  0.0119  0.0084  0.0063  0.0071  0.0037  0.0010
     1    19  0.0000  0.0000  0.0000  0.0000  0.0000  0.0000  0.0000  0.0000  0.0000  0.0000  0.0000  0.0000  0.0000  0.0471  0.0417  0.0829  0.0638  0.0714  0.0000  0.0527  0.0254  0.0540  0.0686  0.0952  0.0532  0.0093  0.0122  0.0304  0.0197  0.0000  0.0329  0.0134  0.0136  0.0270  0.0259  0.0093  0.0009  0.0024  0.0010  0.0000  0.0060  0.0031  0.0028  0.0033  0.0033  0.0018  0.0028  0.0035  0.0000  0.0933  0.0086  0.0066  0.0037  0.0039  0.0035  0.0016  0.0000  0.0575  0.0148  0.0060  0.0052  0.0013  0.0007  0.0000  0.0651  0.0255  0.0051  0.0038  0.0008  0.0002  0.0000  0.0000  0.0000  0.0000  0.0000  0.0000  0.0476  0.0921  0.0293  0.0349  0.0460  0.0144  0.0160  0.0123  0.0165  0.0033  0.0037  0.0045  0.0039  0.0021  0.0004
     1    20  0.0000  0.0000  0.0000  0.0000  0.0000  0.0000  0.0000  0.0000  0.0000  0.0000  0.0000  0.0000  0.0000  0.0893  0.0387  0.0616  0.1548  0.0848  0.0000  0.0744  0.0881  0.1161  0.0952  0.0940  0.0506  0.0074  0.0091  0.0305  0.0198  0.0000  0.0540  0.0165  0.0210  0.0210  0.0252  0.0123  0.0053  0.0080  0.0034  0.0000  0.0208  0.0111  0.0040  0.0050  0.0032  0.0016  0.0043  0.0026  0.0000  0.0497  0.0067  0.0044  0.0020  0.0011  0.0007  0.0018  0.0000  0.1151  0.0218  0.0093  0.0045  0.0016  0.0005  0.0000  0.0432  0.0296  0.0051  0.0031  0.0013  0.0001  0.0000  0.0000  0.0000  0.0000  0.0000  0.0000  0.0302  0.0575  0.0218  0.0476  0.0327  0.0138  0.0278  0.0149  0.0111  0.0065  0.0050  0.0056  0.0032  0.0050  0.0003
     1    21  0.0000  0.0000  0.0000  0.0000  0.0000  0.0000  0.0000  0.0000  0.0000  0.0000  0.0000  0.0000  0.0000  0.0429  0.0119  0.0524  0.1429  0.1190  0.0000  0.0272  0.0587  0.0667  0.0714  0.0261  0.0185  0.0046  0.0060  0.0287  0.0160  0.0000  0.0316  0.0122  0.0118  0.0148  0.0119  0.0031  0.0001  0.0033  0.0010  0.0000  0.0332  0.0015  0.0012  0.0008  0.0005  0.0001  0.0029  0.0041  0.0000  0.0156  0.0149  0.0041  0.0010  0.0002  0.0003  0.0026  0.0000  0.0791  0.0457  0.0127  0.0064  0.0006  0.0008  0.0000  0.1020  0.0284  0.0077  0.0067  0.0005  0.0000  0.0000  0.0000  0.0000  0.0000  0.0000  0.0000  0.0517  0.0219  0.0748  0.0058  0.0034  0.0215  0.0214  0.0115  0.0185  0.0033  0.0021  0.0048  0.0011  0.0002  0.0002
     1    22  0.0000  0.0000  0.0000  0.0000  0.0000  0.0000  0.0000  0.0000  0.0000  0.0000  0.0000  0.0000  0.0000  0.0289  0.0544  0.0204  0.1786  0.1935  0.0000  0.0405  0.1205  0.0804  0.0670  0.0946  0.0379  0.0000  0.0051  0.0082  0.0038  0.0000  0.0045  0.0053  0.0068  0.0038  0.0049  0.0020  0.0009  0.0021  0.0021  0.0000  0.0306  0.0097  0.0014  0.0014  0.0025  0.0002  0.0024  0.0014  0.0000  0.0317  0.0016  0.0002  0.0010  0.0002  0.0001  0.0031  0.0000  0.1238  0.0360  0.0047  0.0081  0.0007  0.0005  0.0000  0.1175  0.0360  0.0052  0.0057  0.0007  0.0002  0.0000  0.0000  0.0000  0.0000  0.0000  0.0000  0.0335  0.0286  0.0460  0.0368  0.0060  0.0093  0.0167  0.0063  0.0108  0.0038  0.0049  0.0003  0.0010  0.0004  0.0000
     1    23  0.0000  0.0000  0.0000  0.0000  0.0000  0.0000  0.0000  0.0000  0.0000  0.0000  0.0000  0.0000  0.0000  0.0491  0.0476  0.0272  0.0940  0.0750  0.0000  0.0667  0.0732  0.0436  0.1226  0.1762  0.0924  0.0002  0.0009  0.0108  0.0050  0.0000  0.0417  0.0069  0.0046  0.0108  0.0031  0.0093  0.0000  0.0015  0.0011  0.0000  0.0119  0.0076  0.0011  0.0021  0.0021  0.0024  0.0014  0.0021  0.0000  0.0034  0.0097  0.0005  0.0014  0.0011  0.0003  0.0011  0.0000  0.1012  0.0376  0.0079  0.0069  0.0011  0.0008  0.0000  0.0278  0.0213  0.0040  0.0028  0.0006  0.0002  0.0000  0.0000  0.0000  0.0000  0.0000  0.0000  0.0417  0.0345  0.1012  0.0159  0.0587  0.0230  0.0211  0.0185  0.0150  0.0029  0.0030  0.0019  0.0045  0.0036  0.0006
     1    24  0.0000  0.0000  0.0000  0.0000  0.0000  0.0000  0.0000  0.0000  0.0000  0.0000  0.0000  0.0000  0.0000  0.0060  0.0893  0.0346  0.1222  0.1143  0.0000  0.0829  0.0587  0.0384  0.1079  0.0306  0.0893  0.0084  0.0035  0.0185  0.0041  0.0000  0.0022  0.0031  0.0035  0.0021  0.0009  0.0084  0.0012  0.0060  0.0042  0.0000  0.0183  0.0108  0.0017  0.0033  0.0014  0.0049  0.0043  0.0020  0.0000  0.0168  0.0152  0.0022  0.0007  0.0006  0.0008  0.0025  0.0000  0.1054  0.0391  0.0062  0.0059  0.0005  0.0016  0.0000  0.1268  0.0247  0.0027  0.0067  0.0002  0.0003  0.0000  0.0000  0.0000  0.0000  0.0000  0.0000  0.0310  0.0096  0.1268  0.0306  0.0826  0.0091  0.0165  0.0009  0.0093  0.0019  0.0003  0.0012  0.0009  0.0039  0.0001
     1    25  0.0000  0.0000  0.0000  0.0000  0.0000  0.0000  0.0000  0.0000  0.0000  0.0000  0.0000  0.0000  0.0000  0.0417  0.0185  0.0181  0.0595  0.0405  0.0000  0.0384  0.1333  0.0352  0.1413  0.0159  0.0185  0.0082  0.0000  0.0127  0.0012  0.0000  0.0060  0.0069  0.0035  0.0050  0.0002  0.0082  0.0005  0.0021  0.0008  0.0000  0.0079  0.0031  0.0021  0.0021  0.0004  0.0048  0.0019  0.0009  0.0000  0.0181  0.0074  0.0003  0.0010  0.0000  0.0003  0.0019  0.0000  0.0649  0.0289  0.0050  0.0076  0.0005  0.0003  0.0000  0.0768  0.0231  0.0035  0.0073  0.0001  0.0000  0.0000  0.0000  0.0000  0.0000  0.0000  0.0000  0.0542  0.0194  0.1179  0.0010  0.0079  0.0091  0.0386  0.0127  0.0031  0.0059  0.0011  0.0021  0.0016  0.0014  0.0001
     1    26  0.0000  0.0000  0.0000  0.0000  0.0000  0.0000  0.0000  0.0000  0.0000  0.0000  0.0000  0.0000  0.0000  0.0119  0.0119  0.0193  0.1101  0.0446  0.0000  0.0223  0.1012  0.0327  0.1036  0.1187  0.0000  0.0048  0.0024  0.0038  0.0031  0.0000  0.0204  0.0126  0.0068  0.0071  0.0013  0.0000  0.0004  0.0021  0.0008  0.0000  0.0020  0.0048  0.0004  0.0021  0.0005  0.0000  0.0016  0.0021  0.0000  0.0268  0.0057  0.0018  0.0014  0.0003  0.0000  0.0011  0.0000  0.0714  0.0406  0.0044  0.0059  0.0012  0.0000  0.0000  0.0826  0.0208  0.0022  0.0033  0.0004  0.0000  0.0000  0.0000  0.0000  0.0000  0.0000  0.0000  0.1027  0.0759  0.1027  0.0183  0.0000  0.0216  0.0404  0.0213  0.0000  0.0067  0.0021  0.0000  0.0023  0.0000  0.0000
     1    27  0.0000  0.0000  0.0000  0.0000  0.0000  0.0000  0.0000  0.0000  0.0000  0.0000  0.0000  0.0000  0.0000  0.0193  0.0000  0.0714  0.0833  0.0193  0.0000  0.0193  0.0804  0.0804  0.1143  0.0286  0.0000  0.0000  0.0031  0.0082  0.0012  0.0000  0.0020  0.0057  0.0018  0.0093  0.0066  0.0000  0.0000  0.0000  0.0000  0.0000  0.0000  0.0000  0.0000  0.0000  0.0000  0.0000  0.0008  0.0002  0.0000  0.0053  0.0048  0.0004  0.0003  0.0003  0.0000  0.0003  0.0000  0.0317  0.0658  0.0043  0.0043  0.0011  0.0000  0.0000  0.0243  0.0095  0.0008  0.0009  0.0001  0.0000  0.0000  0.0000  0.0000  0.0000  0.0000  0.0000  0.0565  0.0268  0.0476  0.0060  0.0000  0.0185  0.0293  0.0231  0.0000  0.0067  0.0017  0.0000  0.0017  0.0000  0.0000
     1    28  0.0000  0.0000  0.0000  0.0000  0.0000  0.0000  0.0000  0.0000  0.0000  0.0000  0.0000  0.0000  0.0000  0.0370  0.0000  0.0714  0.1429  0.0082  0.0000  0.0397  0.1151  0.0395  0.1222  0.0256  0.0000  0.0000  0.0086  0.0146  0.0020  0.0000  0.0408  0.0185  0.0037  0.0122  0.0082  0.0000  0.0000  0.0000  0.0000  0.0000  0.0000  0.0000  0.0000  0.0000  0.0000  0.0000  0.0021  0.0002  0.0000  0.0268  0.0050  0.0004  0.0008  0.0001  0.0000  0.0003  0.0000  0.1429  0.0556  0.0046  0.0051  0.0007  0.0000  0.0000  0.0119  0.0185  0.0013  0.0003  0.0004  0.0000  0.0000  0.0000  0.0000  0.0000  0.0000  0.0000  0.0635  0.0159  0.0254  0.0060  0.0000  0.0255  0.0317  0.0273  0.0000  0.0035  0.0028  0.0000  0.0015  0.0000  0.0000
     1    29  0.0000  0.0000  0.0000  0.0000  0.0000  0.0000  0.0000  0.0000  0.0000  0.0000  0.0000  0.0000  0.0000  0.0204  0.0000  0.0119  0.0714  0.0034  0.0000  0.0159  0.0327  0.0107  0.0238  0.0732  0.0000  0.0000  0.0009  0.0141  0.0034  0.0000  0.0091  0.0038  0.0056  0.0009  0.0049  0.0000  0.0000  0.0000  0.0000  0.0000  0.0000  0.0000  0.0000  0.0000  0.0000  0.0000  0.0031  0.0003  0.0000  0.0119  0.0098  0.0004  0.0005  0.0012  0.0000  0.0002  0.0000  0.0873  0.0484  0.0059  0.0023  0.0009  0.0000  0.0000  0.0204  0.0060  0.0030  0.0001  0.0001  0.0000  0.0000  0.0000  0.0000  0.0000  0.0000  0.0000  0.0456  0.0540  0.0476  0.0214  0.0000  0.0152  0.0147  0.0157  0.0000  0.0007  0.0022  0.0000  0.0007  0.0000  0.0000
     1    30  0.0000  0.0000  0.0000  0.0000  0.0000  0.0000  0.0000  0.0000  0.0000  0.0000  0.0000  0.0000  0.0000  0.0077  0.0000  0.0131  0.0791  0.0000  0.0000  0.0578  0.0131  0.0105  0.0469  0.0306  0.0000  0.0000  0.0053  0.0370  0.0000  0.0000  0.0268  0.0053  0.0204  0.0046  0.0037  0.0000  0.0000  0.0000  0.0000  0.0000  0.0000  0.0000  0.0000  0.0000  0.0000  0.0000  0.0024  0.0000  0.0000  0.0147  0.0051  0.0021  0.0013  0.0013  0.0000  0.0000  0.0000  0.0774  0.0141  0.0063  0.0045  0.0006  0.0000  0.0000  0.0000  0.0000  0.0000  0.0000  0.0000  0.0000  0.0000  0.0000  0.0000  0.0000  0.0000  0.0000  0.0147  0.0187  0.0611  0.0310  0.0000  0.0049  0.0079  0.0079  0.0000  0.0035  0.0006  0.0000  0.0008  0.0000  0.0000
     1    31  0.0000  0.0000  0.0000  0.0000  0.0000  0.0000  0.0000  0.0000  0.0000  0.0000  0.0000  0.0000  0.0000  0.0134  0.0000  0.0179  0.1107  0.0317  0.0000  0.0643  0.0219  0.0321  0.0733  0.0544  0.0714  0.0000  0.0012  0.0069  0.0005  0.0000  0.0268  0.0127  0.0069  0.0046  0.0009  0.0005  0.0000  0.0000  0.0000  0.0000  0.0000  0.0000  0.0000  0.0000  0.0000  0.0000  0.0044  0.0001  0.0000  0.0424  0.0020  0.0019  0.0008  0.0003  0.0001  0.0003  0.0000  0.0625  0.0076  0.0059  0.0029  0.0002  0.0008  0.0000  0.0119  0.0009  0.0012  0.0008  0.0000  0.0000  0.0000  0.0000  0.0000  0.0000  0.0000  0.0000  0.0293  0.0253  0.1000  0.0119  0.0119  0.0056  0.0116  0.0015  0.0009  0.0041  0.0010  0.0012  0.0013  0.0008  0.0000
     1    32  0.0000  0.0000  0.0000  0.0000  0.0000  0.0000  0.0000  0.0000  0.0000  0.0000  0.0000  0.0000  0.0000  0.0156  0.0000  0.0223  0.1190  0.0000  0.0000  0.0214  0.0045  0.0149  0.0643  0.0045  0.0119  0.0000  0.0012  0.0127  0.0000  0.0000  0.0179  0.0026  0.0031  0.0015  0.0026  0.0005  0.0000  0.0000  0.0000  0.0000  0.0000  0.0000  0.0000  0.0000  0.0000  0.0000  0.0039  0.0000  0.0000  0.0179  0.0012  0.0051  0.0011  0.0014  0.0001  0.0000  0.0000  0.0524  0.0185  0.0047  0.0082  0.0005  0.0008  0.0000  0.0000  0.0000  0.0000  0.0000  0.0000  0.0000  0.0000  0.0000  0.0000  0.0000  0.0000  0.0000  0.0000  0.0143  0.0181  0.0000  0.0079  0.0031  0.0093  0.0026  0.0005  0.0029  0.0023  0.0012  0.0003  0.0003  0.0000
     1    33  0.0000  0.0000  0.0000  0.0000  0.0000  0.0000  0.0000  0.0000  0.0000  0.0000  0.0000  0.0000  0.0000  0.0000  0.0000  0.0159  0.0937  0.0250  0.0000  0.0257  0.0714  0.0432  0.0603  0.0185  0.0079  0.0000  0.0000  0.0000  0.0000  0.0000  0.0000  0.0000  0.0000  0.0000  0.0000  0.0000  0.0000  0.0000  0.0000  0.0000  0.0000  0.0000  0.0000  0.0000  0.0000  0.0000  0.0024  0.0012  0.0000  0.0134  0.0014  0.0011  0.0006  0.0002  0.0002  0.0016  0.0000  0.0893  0.0082  0.0052  0.0057  0.0002  0.0003  0.0000  0.0183  0.0005  0.0017  0.0013  0.0000  0.0000  0.0000  0.0000  0.0000  0.0000  0.0000  0.0000  0.0079  0.0168  0.0893  0.0119  0.0119  0.0021  0.0082  0.0002  0.0002  0.0030  0.0012  0.0021  0.0008  0.0005  0.0000
     1    34  0.0000  0.0000  0.0000  0.0000  0.0000  0.0000  0.0000  0.0000  0.0000  0.0000  0.0000  0.0000  0.0000  0.0000  0.0000  0.0317  0.0838  0.0119  0.0000  0.0310  0.0185  0.0401  0.0610  0.0082  0.0000  0.0000  0.0000  0.0000  0.0000  0.0000  0.0000  0.0000  0.0000  0.0000  0.0000  0.0000  0.0000  0.0000  0.0000  0.0000  0.0000  0.0000  0.0000  0.0000  0.0000  0.0000  0.0006  0.0001  0.0000  0.0034  0.0009  0.0033  0.0009  0.0003  0.0000  0.0008  0.0000  0.0095  0.0031  0.0020  0.0031  0.0002  0.0000  0.0000  0.0079  0.0002  0.0005  0.0014  0.0000  0.0000  0.0000  0.0000  0.0000  0.0000  0.0000  0.0000  0.0079  0.0295  0.0500  0.0179  0.0000  0.0048  0.0082  0.0005  0.0000  0.0049  0.0012  0.0000  0.0012  0.0000  0.0000
     1    35  0.0000  0.0000  0.0000  0.0000  0.0000  0.0000  0.0000  0.0000  0.0000  0.0000  0.0000  0.0000  0.0000  0.0000  0.0000  0.0000  0.0317  0.0119  0.0000  0.0119  0.0119  0.0119  0.0218  0.0053  0.0053  0.0000  0.0000  0.0000  0.0000  0.0000  0.0000  0.0000  0.0000  0.0000  0.0000  0.0000  0.0000  0.0000  0.0000  0.0000  0.0000  0.0000  0.0000  0.0000  0.0000  0.0000  0.0000  0.0000  0.0000  0.0000  0.0000  0.0000  0.0000  0.0000  0.0000  0.0005  0.0000  0.0774  0.0048  0.0012  0.0058  0.0008  0.0008  0.0000  0.0119  0.0005  0.0001  0.0031  0.0003  0.0001  0.0000  0.0000  0.0000  0.0000  0.0000  0.0000  0.0185  0.0185  0.0357  0.0053  0.0053  0.0185  0.0048  0.0002  0.0002  0.0012  0.0001  0.0001  0.0014  0.0014  0.0008
     1    36  0.0000  0.0000  0.0000  0.0000  0.0000  0.0000  0.0000  0.0000  0.0000  0.0000  0.0000  0.0000  0.0000  0.0000  0.0000  0.0000  0.0429  0.0053  0.0000  0.0094  0.0185  0.0000  0.0375  0.0000  0.0000  0.0000  0.0000  0.0000  0.0000  0.0000  0.0000  0.0000  0.0000  0.0000  0.0000  0.0000  0.0000  0.0000  0.0000  0.0000  0.0000  0.0000  0.0000  0.0000  0.0000  0.0000  0.0000  0.0000  0.0000  0.0000  0.0000  0.0000  0.0000  0.0000  0.0000  0.0002  0.0000  0.0279  0.0021  0.0000  0.0015  0.0000  0.0000  0.0000  0.0317  0.0002  0.0000  0.0003  0.0000  0.0000  0.0000  0.0000  0.0000  0.0000  0.0000  0.0000  0.0317  0.0000  0.0878  0.0000  0.0000  0.0000  0.0021  0.0000  0.0000  0.0000  0.0000  0.0000  0.0000  0.0000  0.0000
     1    37  0.0000  0.0000  0.0000  0.0000  0.0000  0.0000  0.0000  0.0000  0.0000  0.0000  0.0000  0.0000  0.0000  0.0000  0.0000  0.0000  0.0204  0.0045  0.0000  0.0208  0.0053  0.0000  0.0167  0.0000  0.0000  0.0000  0.0000  0.0000  0.0000  0.0000  0.0000  0.0000  0.0000  0.0000  0.0000  0.0000  0.0000  0.0000  0.0000  0.0000  0.0000  0.0000  0.0000  0.0000  0.0000  0.0000  0.0000  0.0000  0.0000  0.0000  0.0000  0.0000  0.0000  0.0000  0.0000  0.0000  0.0000  0.0006  0.0009  0.0000  0.0013  0.0000  0.0000  0.0000  0.0417  0.0005  0.0000  0.0001  0.0000  0.0000  0.0000  0.0000  0.0000  0.0000  0.0000  0.0000  0.0185  0.0000  0.0321  0.0000  0.0000  0.0000  0.0031  0.0000  0.0000  0.0000  0.0000  0.0000  0.0000  0.0000  0.0000
     1    38  0.0000  0.0000  0.0000  0.0000  0.0000  0.0000  0.0000  0.0000  0.0000  0.0000  0.0000  0.0000  0.0000  0.0000  0.0317  0.0000  0.0204  0.0357  0.0000  0.0254  0.0053  0.0000  0.0091  0.0000  0.0000  0.0000  0.0000  0.0000  0.0000  0.0000  0.0000  0.0000  0.0000  0.0000  0.0000  0.0000  0.0000  0.0002  0.0001  0.0000  0.0079  0.0002  0.0000  0.0002  0.0000  0.0000  0.0000  0.0000  0.0000  0.0000  0.0000  0.0000  0.0000  0.0000  0.0000  0.0002  0.0000  0.0215  0.0009  0.0000  0.0000  0.0000  0.0000  0.0000  0.0417  0.0005  0.0000  0.0009  0.0000  0.0000  0.0000  0.0000  0.0000  0.0000  0.0000  0.0000  0.0079  0.0000  0.0045  0.0000  0.0000  0.0000  0.0009  0.0000  0.0000  0.0000  0.0000  0.0000  0.0000  0.0000  0.0000
     1    39  0.0000  0.0000  0.0000  0.0000  0.0000  0.0000  0.0000  0.0000  0.0000  0.0000  0.0000  0.0000  0.0000  0.0000  0.0000  0.0000  0.0185  0.0417  0.0000  0.0345  0.0000  0.0000  0.0167  0.0000  0.0000  0.0000  0.0000  0.0000  0.0000  0.0000  0.0000  0.0000  0.0000  0.0000  0.0000  0.0000  0.0000  0.0000  0.0000  0.0000  0.0000  0.0000  0.0000  0.0000  0.0000  0.0000  0.0000  0.0000  0.0000  0.0000  0.0000  0.0000  0.0000  0.0000  0.0000  0.0003  0.0000  0.0317  0.0000  0.0000  0.0005  0.0000  0.0000  0.0000  0.0193  0.0000  0.0000  0.0001  0.0000  0.0000  0.0000  0.0000  0.0000  0.0000  0.0000  0.0000  0.0000  0.0000  0.0096  0.0000  0.0000  0.0000  0.0000  0.0000  0.0000  0.0000  0.0000  0.0000  0.0000  0.0000  0.0000
     1    40  0.0000  0.0000  0.0000  0.0000  0.0000  0.0000  0.0000  0.0000  0.0000  0.0000  0.0000  0.0000  0.0000  0.0000  0.0000  0.0000  0.0000  0.0079  0.0000  0.0029  0.0079  0.0000  0.0029  0.0000  0.0079  0.0000  0.0000  0.0000  0.0000  0.0000  0.0000  0.0000  0.0000  0.0000  0.0000  0.0000  0.0000  0.0000  0.0000  0.0000  0.0000  0.0000  0.0000  0.0000  0.0000  0.0000  0.0000  0.0000  0.0000  0.0000  0.0000  0.0000  0.0000  0.0000  0.0000  0.0000  0.0000  0.0000  0.0000  0.0000  0.0000  0.0000  0.0000  0.0000  0.0079  0.0002  0.0000  0.0003  0.0000  0.0000  0.0000  0.0000  0.0000  0.0000  0.0000  0.0000  0.0079  0.0000  0.0029  0.0000  0.0079  0.0000  0.0021  0.0000  0.0002  0.0000  0.0000  0.0000  0.0000  0.0003  0.0000
     1    41  0.0000  0.0000  0.0000  0.0000  0.0000  0.0000  0.0000  0.0000  0.0000  0.0000  0.0000  0.0000  0.0000  0.0000  0.0000  0.0000  0.0000  0.0000  0.0000  0.0006  0.0000  0.0000  0.0000  0.0000  0.0185  0.0000  0.0000  0.0000  0.0000  0.0000  0.0000  0.0000  0.0000  0.0000  0.0000  0.0000  0.0000  0.0000  0.0000  0.0000  0.0000  0.0000  0.0000  0.0000  0.0000  0.0000  0.0000  0.0000  0.0000  0.0000  0.0000  0.0000  0.0000  0.0000  0.0000  0.0000  0.0000  0.0000  0.0000  0.0000  0.0000  0.0000  0.0000  0.0000  0.0000  0.0000  0.0000  0.0000  0.0000  0.0000  0.0000  0.0000  0.0000  0.0000  0.0000  0.0000  0.0000  0.0000  0.0000  0.0000  0.0119  0.0000  0.0000  0.0000  0.0000  0.0000  0.0000  0.0000  0.0000  0.0000  0.0000
     1    42  0.0000  0.0000  0.0000  0.0000  0.0000  0.0000  0.0000  0.0000  0.0000  0.0000  0.0000  0.0000  0.0000  0.0000  0.0000  0.0000  0.0000  0.0000  0.0000  0.0268  0.0000  0.0000  0.0000  0.0000  0.0119  0.0000  0.0000  0.0000  0.0000  0.0000  0.0000  0.0000  0.0000  0.0000  0.0000  0.0000  0.0000  0.0000  0.0000  0.0000  0.0000  0.0000  0.0000  0.0000  0.0000  0.0000  0.0000  0.0000  0.0000  0.0000  0.0000  0.0000  0.0000  0.0000  0.0000  0.0000  0.0000  0.0000  0.0000  0.0000  0.0000  0.0000  0.0000  0.0000  0.0000  0.0000  0.0000  0.0000  0.0000  0.0000  0.0000  0.0000  0.0000  0.0000  0.0000  0.0000  0.0000  0.0000  0.0000  0.0000  0.0020  0.0000  0.0000  0.0000  0.0000  0.0000  0.0000  0.0000  0.0000  0.0000  0.0000
     1    43  0.0000  0.0000  0.0000  0.0000  0.0000  0.0000  0.0000  0.0000  0.0000  0.0000  0.0000  0.0000  0.0000  0.0000  0.0000  0.0000  0.0000  0.0000  0.0000  0.0086  0.0000  0.0000  0.0119  0.0079  0.0079  0.0000  0.0000  0.0000  0.0000  0.0000  0.0000  0.0000  0.0000  0.0000  0.0000  0.0000  0.0000  0.0000  0.0000  0.0000  0.0000  0.0000  0.0000  0.0000  0.0000  0.0000  0.0000  0.0000  0.0000  0.0000  0.0000  0.0000  0.0000  0.0000  0.0000  0.0000  0.0000  0.0000  0.0000  0.0000  0.0000  0.0000  0.0000  0.0000  0.0000  0.0000  0.0000  0.0000  0.0000  0.0000  0.0000  0.0000  0.0000  0.0000  0.0000  0.0000  0.0000  0.0000  0.0079  0.0079  0.0079  0.0000  0.0000  0.0000  0.0000  0.0000  0.0000  0.0000  0.0000  0.0000  0.0008
     1    44  0.0000  0.0000  0.0000  0.0000  0.0000  0.0000  0.0000  0.0000  0.0000  0.0000  0.0000  0.0000  0.0000  0.0000  0.0119  0.0000  0.0000  0.0119  0.0000  0.0221  0.0000  0.0000  0.0000  0.0179  0.0079  0.0000  0.0000  0.0000  0.0000  0.0000  0.0000  0.0000  0.0000  0.0000  0.0000  0.0000  0.0000  0.0000  0.0048  0.0000  0.0119  0.0000  0.0000  0.0000  0.0001  0.0001  0.0000  0.0000  0.0000  0.0000  0.0000  0.0000  0.0000  0.0000  0.0000  0.0000  0.0000  0.0000  0.0000  0.0000  0.0000  0.0000  0.0000  0.0000  0.0119  0.0000  0.0000  0.0000  0.0000  0.0000  0.0000  0.0000  0.0000  0.0000  0.0000  0.0000  0.0000  0.0000  0.0000  0.0022  0.0119  0.0000  0.0000  0.0000  0.0000  0.0000  0.0000  0.0000  0.0000  0.0000  0.0003
     1    45  0.0000  0.0000  0.0000  0.0000  0.0000  0.0000  0.0000  0.0000  0.0000  0.0000  0.0000  0.0000  0.0000  0.0000  0.0000  0.0079  0.0000  0.0179  0.0000  0.0157  0.0000  0.0000  0.0000  0.0079  0.0000  0.0000  0.0000  0.0000  0.0000  0.0000  0.0000  0.0000  0.0000  0.0000  0.0000  0.0000  0.0001  0.0000  0.0007  0.0000  0.0268  0.0000  0.0000  0.0000  0.0001  0.0000  0.0000  0.0001  0.0000  0.0079  0.0000  0.0000  0.0000  0.0000  0.0000  0.0000  0.0000  0.0000  0.0000  0.0000  0.0000  0.0000  0.0000  0.0000  0.0268  0.0000  0.0000  0.0000  0.0000  0.0000  0.0000  0.0000  0.0000  0.0000  0.0000  0.0000  0.0000  0.0000  0.0000  0.0079  0.0000  0.0000  0.0000  0.0000  0.0000  0.0000  0.0000  0.0000  0.0000  0.0000  0.0000
     1    46  0.0000  0.0000  0.0000  0.0000  0.0000  0.0000  0.0000  0.0000  0.0000  0.0000  0.0000  0.0000  0.0000  0.0000  0.0007  0.0053  0.0000  0.0053  0.0000  0.0119  0.0000  0.0000  0.0053  0.0007  0.0000  0.0000  0.0000  0.0000  0.0000  0.0000  0.0000  0.0000  0.0000  0.0000  0.0000  0.0000  0.0001  0.0000  0.0001  0.0000  0.0000  0.0000  0.0000  0.0001  0.0003  0.0000  0.0000  0.0031  0.0000  0.0079  0.0000  0.0000  0.0000  0.0001  0.0000  0.0000  0.0000  0.0000  0.0000  0.0000  0.0000  0.0000  0.0000  0.0000  0.0079  0.0000  0.0000  0.0000  0.0000  0.0000  0.0000  0.0000  0.0000  0.0000  0.0000  0.0000  0.0000  0.0000  0.0079  0.0000  0.0000  0.0000  0.0000  0.0000  0.0000  0.0000  0.0000  0.0000  0.0014  0.0000  0.0000
     1    47  0.0000  0.0000  0.0000  0.0000  0.0000  0.0000  0.0000  0.0000  0.0000  0.0000  0.0000  0.0000  0.0000  0.0000  0.0714  0.0000  0.0000  0.0000  0.0000  0.0143  0.0000  0.0000  0.0000  0.0077  0.0034  0.0000  0.0000  0.0000  0.0000  0.0000  0.0000  0.0000  0.0000  0.0000  0.0000  0.0000  0.0000  0.0000  0.0000  0.0000  0.0079  0.0000  0.0000  0.0000  0.0001  0.0001  0.0000  0.0000  0.0000  0.0000  0.0000  0.0000  0.0000  0.0000  0.0000  0.0000  0.0000  0.0000  0.0000  0.0000  0.0000  0.0000  0.0000  0.0000  0.0000  0.0000  0.0000  0.0000  0.0000  0.0000  0.0000  0.0000  0.0000  0.0000  0.0000  0.0000  0.0000  0.0000  0.0000  0.0250  0.0079  0.0000  0.0000  0.0000  0.0000  0.0000  0.0000  0.0000  0.0000  0.0000  0.0000
     1    48  0.0000  0.0000  0.0000  0.0000  0.0000  0.0000  0.0000  0.0000  0.0000  0.0000  0.0000  0.0000  0.0000  0.0000  0.0034  0.0000  0.0000  0.0000  0.0000  0.0105  0.0000  0.0034  0.0000  0.0077  0.0135  0.0000  0.0000  0.0000  0.0000  0.0000  0.0000  0.0000  0.0000  0.0000  0.0000  0.0000  0.0000  0.0000  0.0000  0.0000  0.0119  0.0000  0.0001  0.0000  0.0001  0.0002  0.0000  0.0000  0.0000  0.0000  0.0000  0.0000  0.0000  0.0000  0.0000  0.0000  0.0000  0.0000  0.0000  0.0000  0.0000  0.0000  0.0000  0.0000  0.0000  0.0000  0.0000  0.0000  0.0000  0.0000  0.0000  0.0000  0.0000  0.0000  0.0000  0.0000  0.0000  0.0119  0.0000  0.0268  0.0306  0.0000  0.0000  0.0000  0.0000  0.0000  0.0021  0.0002  0.0000  0.0000  0.0001
     1    49  0.0000  0.0000  0.0000  0.0000  0.0000  0.0000  0.0000  0.0000  0.0000  0.0000  0.0000  0.0000  0.0000  0.0000  0.0108  0.0000  0.0000  0.0000  0.0000  0.0469  0.0034  0.0000  0.0000  0.0000  0.0135  0.0000  0.0000  0.0000  0.0000  0.0000  0.0000  0.0000  0.0000  0.0000  0.0000  0.0000  0.0000  0.0000  0.0000  0.0000  0.0357  0.0005  0.0000  0.0000  0.0000  0.0007  0.0000  0.0000  0.0000  0.0000  0.0000  0.0000  0.0000  0.0000  0.0000  0.0000  0.0000  0.0000  0.0000  0.0000  0.0000  0.0000  0.0000  0.0000  0.0000  0.0000  0.0000  0.0000  0.0000  0.0000  0.0000  0.0000  0.0000  0.0000  0.0000  0.0000  0.0079  0.0000  0.0000  0.0000  0.0517  0.0000  0.0000  0.0000  0.0009  0.0000  0.0000  0.0000  0.0000  0.0000  0.0000
     1    50  0.0000  0.0000  0.0000  0.0000  0.0000  0.0000  0.0000  0.0000  0.0000  0.0000  0.0000  0.0000  0.0000  0.0000  0.0000  0.0000  0.0000  0.0000  0.0000  0.0437  0.0000  0.0000  0.0000  0.0185  0.0357  0.0000  0.0000  0.0000  0.0000  0.0000  0.0000  0.0000  0.0000  0.0000  0.0000  0.0000  0.0000  0.0000  0.0000  0.0000  0.0000  0.0000  0.0000  0.0000  0.0000  0.0000  0.0000  0.0000  0.0000  0.0000  0.0000  0.0000  0.0000  0.0000  0.0000  0.0000  0.0000  0.0000  0.0000  0.0000  0.0000  0.0000  0.0000  0.0000  0.0000  0.0000  0.0000  0.0000  0.0000  0.0000  0.0000  0.0000  0.0000  0.0000  0.0000  0.0000  0.0000  0.0000  0.0000  0.0053  0.0119  0.0000  0.0000  0.0000  0.0000  0.0000  0.0000  0.0000  0.0000  0.0000  0.0008
     1    51  0.0000  0.0000  0.0000  0.0000  0.0000  0.0000  0.0000  0.0000  0.0000  0.0000  0.0000  0.0000  0.0000  0.0000  0.0000  0.0000  0.0000  0.0000  0.0000  0.0402  0.0000  0.0000  0.0000  0.0714  0.0878  0.0000  0.0000  0.0000  0.0000  0.0000  0.0000  0.0000  0.0000  0.0000  0.0000  0.0000  0.0000  0.0000  0.0000  0.0000  0.0000  0.0000  0.0000  0.0000  0.0000  0.0000  0.0000  0.0000  0.0000  0.0000  0.0000  0.0000  0.0000  0.0000  0.0000  0.0000  0.0000  0.0000  0.0000  0.0000  0.0000  0.0000  0.0000  0.0000  0.0000  0.0000  0.0000  0.0000  0.0000  0.0000  0.0000  0.0000  0.0000  0.0000  0.0000  0.0000  0.0000  0.0000  0.0000  0.0185  0.0578  0.0000  0.0000  0.0000  0.0000  0.0000  0.0000  0.0000  0.0000  0.0000  0.0008
     1    52  0.0000  0.0000  0.0000  0.0000  0.0000  0.0000  0.0000  0.0000  0.0000  0.0000  0.0000  0.0000  0.0000  0.0079  0.0000  0.0000  0.0000  0.0079  0.0000  0.0471  0.0000  0.0000  0.0000  0.0000  0.0257  0.0000  0.0000  0.0000  0.0002  0.0000  0.0185  0.0000  0.0000  0.0000  0.0000  0.0048  0.0000  0.0000  0.0000  0.0000  0.0000  0.0000  0.0000  0.0000  0.0000  0.0000  0.0000  0.0000  0.0000  0.0000  0.0000  0.0000  0.0000  0.0000  0.0000  0.0000  0.0000  0.0000  0.0000  0.0000  0.0000  0.0000  0.0000  0.0000  0.0185  0.0000  0.0000  0.0000  0.0000  0.0002  0.0000  0.0000  0.0000  0.0000  0.0000  0.0000  0.0000  0.0000  0.0000  0.0000  0.0575  0.0000  0.0000  0.0000  0.0000  0.0000  0.0000  0.0000  0.0000  0.0000  0.0000
     1    53  0.0000  0.0000  0.0000  0.0000  0.0000  0.0000  0.0000  0.0000  0.0000  0.0000  0.0000  0.0000  0.0000  0.0000  0.0000  0.0000  0.0000  0.0000  0.0000  0.0345  0.0000  0.0000  0.0079  0.0000  0.0317  0.0000  0.0000  0.0000  0.0000  0.0000  0.0000  0.0000  0.0000  0.0000  0.0000  0.0000  0.0000  0.0000  0.0000  0.0000  0.0000  0.0000  0.0000  0.0000  0.0000  0.0000  0.0000  0.0000  0.0000  0.0000  0.0000  0.0000  0.0000  0.0000  0.0000  0.0000  0.0000  0.0000  0.0000  0.0000  0.0000  0.0000  0.0000  0.0000  0.0000  0.0000  0.0000  0.0000  0.0000  0.0000  0.0000  0.0000  0.0000  0.0000  0.0000  0.0000  0.0000  0.0000  0.0053  0.0000  0.0714  0.0000  0.0000  0.0000  0.0000  0.0000  0.0000  0.0000  0.0000  0.0000  0.0000
     1    54  0.0000  0.0000  0.0000  0.0000  0.0000  0.0000  0.0000  0.0000  0.0000  0.0000  0.0000  0.0000  0.0000  0.0000  0.0000  0.0000  0.0000  0.0000  0.0000  0.0051  0.0000  0.0000  0.0034  0.0034  0.0000  0.0000  0.0000  0.0000  0.0000  0.0000  0.0000  0.0000  0.0000  0.0000  0.0000  0.0000  0.0000  0.0000  0.0000  0.0000  0.0000  0.0000  0.0000  0.0000  0.0000  0.0000  0.0000  0.0000  0.0000  0.0000  0.0000  0.0000  0.0000  0.0000  0.0000  0.0000  0.0000  0.0000  0.0000  0.0000  0.0000  0.0000  0.0000  0.0000  0.0000  0.0000  0.0000  0.0000  0.0000  0.0000  0.0000  0.0000  0.0000  0.0000  0.0000  0.0000  0.0000  0.0000  0.0119  0.0079  0.0000  0.0000  0.0000  0.0000  0.0000  0.0000  0.0000  0.0000  0.0000  0.0000  0.0000
     1    55  0.0000  0.0000  0.0000  0.0000  0.0000  0.0000  0.0000  0.0000  0.0000  0.0000  0.0000  0.0000  0.0000  0.0000  0.0000  0.0000  0.0000  0.0000  0.0000  0.0022  0.0000  0.0000  0.0020  0.0077  0.0045  0.0000  0.0000  0.0000  0.0000  0.0000  0.0000  0.0000  0.0000  0.0000  0.0000  0.0000  0.0000  0.0000  0.0000  0.0000  0.0000  0.0000  0.0000  0.0000  0.0000  0.0000  0.0000  0.0000  0.0000  0.0000  0.0000  0.0000  0.0000  0.0000  0.0000  0.0000  0.0000  0.0000  0.0000  0.0000  0.0000  0.0000  0.0000  0.0000  0.0000  0.0000  0.0000  0.0000  0.0000  0.0000  0.0000  0.0000  0.0000  0.0000  0.0000  0.0000  0.0000  0.0000  0.0079  0.0459  0.0183  0.0000  0.0000  0.0000  0.0000  0.0000  0.0000  0.0000  0.0001  0.0001  0.0002
     1    56  0.0000  0.0000  0.0000  0.0000  0.0000  0.0000  0.0000  0.0000  0.0000  0.0000  0.0000  0.0000  0.0000  0.0000  0.0000  0.0000  0.0000  0.0000  0.0000  0.0119  0.0000  0.0000  0.0020  0.0034  0.0034  0.0000  0.0000  0.0000  0.0000  0.0000  0.0000  0.0000  0.0000  0.0000  0.0000  0.0000  0.0000  0.0000  0.0000  0.0000  0.0000  0.0000  0.0000  0.0000  0.0000  0.0000  0.0000  0.0000  0.0000  0.0000  0.0000  0.0000  0.0000  0.0000  0.0000  0.0000  0.0000  0.0000  0.0000  0.0000  0.0000  0.0000  0.0000  0.0000  0.0000  0.0000  0.0000  0.0000  0.0000  0.0000  0.0000  0.0000  0.0000  0.0000  0.0000  0.0000  0.0000  0.0000  0.0424  0.0459  0.0179  0.0000  0.0000  0.0000  0.0000  0.0000  0.0000  0.0000  0.0003  0.0003  0.0004
     1    57  0.0000  0.0000  0.0000  0.0000  0.0000  0.0000  0.0000  0.0000  0.0000  0.0000  0.0000  0.0000  0.0000  0.0000  0.0000  0.0000  0.0000  0.0000  0.0000  0.0000  0.0000  0.0000  0.0000  0.0000  0.0000  0.0000  0.0000  0.0000  0.0000  0.0000  0.0000  0.0000  0.0000  0.0000  0.0000  0.0000  0.0000  0.0000  0.0000  0.0000  0.0000  0.0000  0.0000  0.0000  0.0000  0.0000  0.0000  0.0000  0.0000  0.0000  0.0000  0.0000  0.0000  0.0000  0.0000  0.0000  0.0000  0.0000  0.0000  0.0000  0.0000  0.0000  0.0000  0.0000  0.0000  0.0000  0.0000  0.0000  0.0000  0.0000  0.0000  0.0000  0.0000  0.0000  0.0000  0.0000  0.0000  0.0000  0.0204  0.0045  0.0159  0.0000  0.0000  0.0000  0.0000  0.0000  0.0000  0.0000  0.0009  0.0020  0.0004
     1    58  0.0000  0.0000  0.0000  0.0000  0.0000  0.0000  0.0000  0.0000  0.0000  0.0000  0.0000  0.0000  0.0000  0.0000  0.0000  0.0000  0.0000  0.0000  0.0000  0.0000  0.0000  0.0000  0.0000  0.0000  0.0000  0.0000  0.0000  0.0000  0.0000  0.0000  0.0000  0.0000  0.0000  0.0000  0.0000  0.0000  0.0000  0.0000  0.0000  0.0000  0.0000  0.0000  0.0000  0.0000  0.0000  0.0000  0.0000  0.0000  0.0000  0.0000  0.0000  0.0000  0.0000  0.0000  0.0000  0.0000  0.0000  0.0000  0.0000  0.0000  0.0000  0.0000  0.0000  0.0000  0.0000  0.0000  0.0000  0.0000  0.0000  0.0000  0.0000  0.0000  0.0000  0.0000  0.0000  0.0000  0.0000  0.0000  0.0424  0.0357  0.0714  0.0000  0.0000  0.0000  0.0000  0.0000  0.0000  0.0000  0.0034  0.0039  0.0011
     1    59  0.0000  0.0000  0.0000  0.0000  0.0000  0.0000  0.0000  0.0000  0.0000  0.0000  0.0000  0.0000  0.0000  0.0000  0.0000  0.0000  0.0000  0.0000  0.0000  0.0000  0.0000  0.0000  0.0000  0.0000  0.0000  0.0000  0.0000  0.0000  0.0000  0.0000  0.0000  0.0000  0.0000  0.0000  0.0000  0.0000  0.0000  0.0000  0.0000  0.0000  0.0000  0.0000  0.0000  0.0000  0.0000  0.0000  0.0000  0.0000  0.0000  0.0000  0.0000  0.0000  0.0000  0.0000  0.0000  0.0000  0.0000  0.0000  0.0000  0.0000  0.0000  0.0000  0.0000  0.0000  0.0119  0.0000  0.0000  0.0031  0.0001  0.0000  0.0000  0.0000  0.0000  0.0000  0.0000  0.0000  0.0000  0.0000  0.0179  0.0045  0.0610  0.0000  0.0000  0.0000  0.0000  0.0000  0.0000  0.0000  0.0009  0.0022  0.0002
     1    60  0.0000  0.0000  0.0000  0.0000  0.0000  0.0000  0.0000  0.0000  0.0000  0.0000  0.0000  0.0000  0.0000  0.0000  0.0000  0.0000  0.0000  0.0000  0.0000  0.0000  0.0000  0.0000  0.0000  0.0000  0.0000  0.0000  0.0000  0.0000  0.0000  0.0000  0.0000  0.0000  0.0000  0.0000  0.0000  0.0000  0.0000  0.0000  0.0000  0.0000  0.0000  0.0000  0.0000  0.0000  0.0000  0.0000  0.0000  0.0000  0.0000  0.0000  0.0000  0.0000  0.0000  0.0000  0.0000  0.0000  0.0000  0.0000  0.0000  0.0000  0.0000  0.0000  0.0000  0.0000  0.0000  0.0000  0.0000  0.0000  0.0000  0.0000  0.0000  0.0000  0.0000  0.0000  0.0000  0.0000  0.0000  0.0034  0.0034  0.0423  0.0306  0.0000  0.0000  0.0000  0.0000  0.0005  0.0002  0.0005  0.0004  0.0001  0.0002
     1    61  0.0000  0.0000  0.0000  0.0000  0.0000  0.0000  0.0000  0.0000  0.0000  0.0000  0.0000  0.0000  0.0000  0.0000  0.0000  0.0000  0.0000  0.0000  0.0000  0.0000  0.0000  0.0000  0.0000  0.0000  0.0000  0.0000  0.0000  0.0000  0.0000  0.0000  0.0000  0.0000  0.0000  0.0000  0.0000  0.0000  0.0000  0.0000  0.0000  0.0000  0.0000  0.0000  0.0000  0.0000  0.0000  0.0000  0.0000  0.0000  0.0000  0.0000  0.0000  0.0000  0.0000  0.0000  0.0000  0.0000  0.0000  0.0185  0.0000  0.0000  0.0002  0.0000  0.0001  0.0000  0.0000  0.0000  0.0000  0.0000  0.0000  0.0000  0.0000  0.0000  0.0000  0.0000  0.0000  0.0000  0.0000  0.0000  0.0293  0.0082  0.0429  0.0000  0.0000  0.0000  0.0000  0.0000  0.0000  0.0000  0.0000  0.0000  0.0002
     1    62  0.0000  0.0000  0.0000  0.0000  0.0000  0.0000  0.0000  0.0000  0.0000  0.0000  0.0000  0.0000  0.0000  0.0000  0.0000  0.0000  0.0000  0.0000  0.0000  0.0000  0.0000  0.0000  0.0000  0.0000  0.0000  0.0000  0.0000  0.0000  0.0000  0.0000  0.0000  0.0000  0.0000  0.0000  0.0000  0.0000  0.0000  0.0000  0.0000  0.0000  0.0000  0.0000  0.0000  0.0000  0.0000  0.0000  0.0000  0.0000  0.0000  0.0000  0.0000  0.0000  0.0000  0.0000  0.0000  0.0000  0.0000  0.0000  0.0000  0.0000  0.0000  0.0000  0.0000  0.0000  0.0185  0.0000  0.0000  0.0001  0.0001  0.0001  0.0000  0.0000  0.0000  0.0000  0.0000  0.0000  0.0000  0.0000  0.0204  0.0714  0.0238  0.0000  0.0000  0.0000  0.0000  0.0000  0.0000  0.0000  0.0009  0.0011  0.0003
     1    63  0.0000  0.0000  0.0000  0.0000  0.0000  0.0000  0.0000  0.0000  0.0000  0.0000  0.0000  0.0000  0.0000  0.0000  0.0000  0.0000  0.0000  0.0000  0.0000  0.0000  0.0000  0.0000  0.0000  0.0000  0.0000  0.0000  0.0000  0.0000  0.0000  0.0000  0.0000  0.0000  0.0000  0.0000  0.0000  0.0000  0.0000  0.0000  0.0000  0.0000  0.0000  0.0000  0.0000  0.0000  0.0000  0.0000  0.0000  0.0000  0.0000  0.0000  0.0000  0.0000  0.0000  0.0000  0.0000  0.0000  0.0000  0.0000  0.0000  0.0000  0.0000  0.0000  0.0000  0.0000  0.0077  0.0000  0.0000  0.0002  0.0002  0.0000  0.0000  0.0000  0.0000  0.0000  0.0000  0.0000  0.0000  0.0000  0.0077  0.0187  0.0002  0.0000  0.0000  0.0000  0.0000  0.0000  0.0000  0.0000  0.0001  0.0001  0.0001
     1    64  0.0000  0.0000  0.0000  0.0000  0.0000  0.0000  0.0000  0.0000  0.0000  0.0000  0.0000  0.0000  0.0000  0.0000  0.0000  0.0000  0.0000  0.0000  0.0000  0.0000  0.0000  0.0000  0.0000  0.0000  0.0000  0.0000  0.0000  0.0000  0.0000  0.0000  0.0000  0.0000  0.0000  0.0000  0.0000  0.0000  0.0000  0.0000  0.0000  0.0000  0.0000  0.0000  0.0000  0.0000  0.0000  0.0000  0.0000  0.0000  0.0000  0.0000  0.0000  0.0000  0.0000  0.0000  0.0000  0.0000  0.0000  0.0000  0.0000  0.0000  0.0000  0.0000  0.0000  0.0000  0.0488  0.0000  0.0000  0.0012  0.0002  0.0000  0.0000  0.0000  0.0000  0.0000  0.0000  0.0000  0.0000  0.0000  0.0006  0.0002  0.0034  0.0000  0.0000  0.0000  0.0000  0.0000  0.0000  0.0000  0.0000  0.0000  0.0001
     1    65  0.0000  0.0000  0.0000  0.0000  0.0000  0.0000  0.0000  0.0000  0.0000  0.0000  0.0000  0.0000  0.0000  0.0000  0.0000  0.0000  0.0000  0.0000  0.0000  0.0000  0.0000  0.0000  0.0000  0.0000  0.0000  0.0000  0.0000  0.0000  0.0000  0.0000  0.0000  0.0000  0.0000  0.0000  0.0000  0.0000  0.0000  0.0000  0.0000  0.0000  0.0000  0.0000  0.0000  0.0000  0.0000  0.0000  0.0000  0.0000  0.0000  0.0000  0.0000  0.0000  0.0000  0.0000  0.0000  0.0000  0.0000  0.0000  0.0000  0.0000  0.0000  0.0000  0.0000  0.0000  0.0034  0.0000  0.0000  0.0003  0.0001  0.0000  0.0000  0.0000  0.0000  0.0000  0.0000  0.0000  0.0000  0.0000  0.0034  0.0204  0.0034  0.0000  0.0000  0.0000  0.0000  0.0000  0.0000  0.0000  0.0005  0.0008  0.0001
     1    66  0.0000  0.0000  0.0000  0.0000  0.0000  0.0000  0.0000  0.0000  0.0000  0.0000  0.0000  0.0000  0.0000  0.0000  0.0000  0.0000  0.0000  0.0000  0.0000  0.0000  0.0000  0.0000  0.0000  0.0000  0.0000  0.0000  0.0000  0.0000  0.0000  0.0000  0.0000  0.0000  0.0000  0.0000  0.0000  0.0000  0.0000  0.0000  0.0000  0.0000  0.0000  0.0000  0.0000  0.0000  0.0000  0.0000  0.0000  0.0000  0.0000  0.0000  0.0000  0.0000  0.0000  0.0000  0.0000  0.0000  0.0000  0.0000  0.0000  0.0000  0.0000  0.0000  0.0000  0.0000  0.0119  0.0000  0.0000  0.0003  0.0000  0.0000  0.0000  0.0000  0.0000  0.0000  0.0000  0.0000  0.0000  0.0000  0.0134  0.0289  0.0289  0.0000  0.0000  0.0000  0.0000  0.0000  0.0000  0.0000  0.0013  0.0005  0.0001
     1    67  0.0000  0.0000  0.0000  0.0000  0.0000  0.0000  0.0000  0.0000  0.0000  0.0000  0.0000  0.0000  0.0000  0.0000  0.0000  0.0000  0.0000  0.0000  0.0000  0.0000  0.0000  0.0000  0.0000  0.0000  0.0000  0.0000  0.0000  0.0002  0.0002  0.0000  0.0053  0.0000  0.0000  0.0014  0.0005  0.0002  0.0000  0.0000  0.0000  0.0000  0.0000  0.0000  0.0000  0.0000  0.0000  0.0000  0.0000  0.0000  0.0000  0.0000  0.0000  0.0000  0.0000  0.0000  0.0000  0.0000  0.0000  0.0053  0.0000  0.0000  0.0002  0.0000  0.0008  0.0000  0.0317  0.0000  0.0000  0.0002  0.0000  0.0000  0.0000  0.0000  0.0000  0.0000  0.0000  0.0000  0.0000  0.0000  0.0317  0.0357  0.0053  0.0000  0.0000  0.0000  0.0000  0.0000  0.0000  0.0000  0.0007  0.0002  0.0000
     1    68  0.0000  0.0000  0.0000  0.0000  0.0000  0.0000  0.0000  0.0000  0.0000  0.0000  0.0000  0.0000  0.0000  0.0000  0.0000  0.0000  0.0000  0.0000  0.0000  0.0000  0.0000  0.0000  0.0000  0.0000  0.0000  0.0000  0.0000  0.0002  0.0005  0.0000  0.0317  0.0000  0.0000  0.0000  0.0005  0.0002  0.0000  0.0000  0.0000  0.0000  0.0000  0.0000  0.0000  0.0000  0.0000  0.0000  0.0000  0.0000  0.0000  0.0000  0.0000  0.0000  0.0000  0.0000  0.0000  0.0000  0.0000  0.0034  0.0000  0.0000  0.0000  0.0000  0.0008  0.0000  0.0332  0.0000  0.0000  0.0000  0.0004  0.0000  0.0000  0.0000  0.0000  0.0000  0.0000  0.0000  0.0000  0.0000  0.0000  0.0077  0.0034  0.0000  0.0000  0.0000  0.0000  0.0000  0.0000  0.0000  0.0000  0.0000  0.0000
     1    69  0.0000  0.0000  0.0000  0.0000  0.0000  0.0000  0.0000  0.0000  0.0000  0.0000  0.0000  0.0000  0.0000  0.0000  0.0000  0.0000  0.0000  0.0000  0.0000  0.0000  0.0000  0.0000  0.0000  0.0000  0.0000  0.0000  0.0000  0.0002  0.0002  0.0000  0.0185  0.0000  0.0000  0.0000  0.0002  0.0002  0.0000  0.0000  0.0000  0.0000  0.0000  0.0000  0.0000  0.0000  0.0000  0.0000  0.0000  0.0000  0.0000  0.0000  0.0000  0.0000  0.0000  0.0000  0.0000  0.0000  0.0000  0.0714  0.0000  0.0000  0.0000  0.0000  0.0000  0.0000  0.0053  0.0000  0.0000  0.0000  0.0000  0.0000  0.0000  0.0000  0.0000  0.0000  0.0000  0.0000  0.0000  0.0000  0.0000  0.0185  0.0053  0.0000  0.0000  0.0000  0.0000  0.0000  0.0000  0.0000  0.0000  0.0000  0.0000
     1    70  0.0000  0.0000  0.0000  0.0000  0.0000  0.0000  0.0000  0.0000  0.0000  0.0000  0.0000  0.0000  0.0000  0.0000  0.0000  0.0000  0.0000  0.0000  0.0000  0.0000  0.0000  0.0000  0.0000  0.0000  0.0000  0.0000  0.0000  0.0000  0.0000  0.0000  0.0000  0.0000  0.0000  0.0000  0.0000  0.0000  0.0000  0.0000  0.0000  0.0000  0.0000  0.0000  0.0000  0.0000  0.0000  0.0000  0.0000  0.0000  0.0000  0.0000  0.0000  0.0000  0.0000  0.0000  0.0000  0.0000  0.0000  0.0119  0.0000  0.0001  0.0000  0.0000  0.0000  0.0000  0.0119  0.0000  0.0001  0.0000  0.0000  0.0000  0.0000  0.0000  0.0000  0.0000  0.0000  0.0000  0.0000  0.0185  0.0000  0.0000  0.0185  0.0000  0.0000  0.0000  0.0000  0.0000  0.0000  0.0001  0.0000  0.0000  0.0000
     1    71  0.0000  0.0000  0.0000  0.0000  0.0000  0.0000  0.0000  0.0000  0.0000  0.0000  0.0000  0.0000  0.0000  0.0000  0.0000  0.0000  0.0000  0.0000  0.0000  0.0000  0.0000  0.0000  0.0000  0.0000  0.0000  0.0000  0.0000  0.0000  0.0000  0.0000  0.0000  0.0000  0.0000  0.0000  0.0000  0.0000  0.0000  0.0000  0.0000  0.0000  0.0000  0.0000  0.0000  0.0000  0.0000  0.0000  0.0000  0.0000  0.0000  0.0000  0.0000  0.0000  0.0000  0.0000  0.0000  0.0000  0.0000  0.0079  0.0000  0.0002  0.0000  0.0000  0.0000  0.0000  0.0000  0.0000  0.0000  0.0000  0.0000  0.0000  0.0000  0.0000  0.0000  0.0000  0.0000  0.0000  0.0000  0.0317  0.0000  0.0000  0.0317  0.0000  0.0000  0.0000  0.0000  0.0000  0.0000  0.0001  0.0000  0.0000  0.0000
     1    72  0.0000  0.0000  0.0000  0.0000  0.0000  0.0000  0.0000  0.0000  0.0000  0.0000  0.0000  0.0000  0.0000  0.0000  0.0000  0.0000  0.0000  0.0000  0.0000  0.0000  0.0000  0.0000  0.0000  0.0000  0.0000  0.0000  0.0000  0.0000  0.0000  0.0000  0.0000  0.0000  0.0000  0.0000  0.0000  0.0000  0.0000  0.0000  0.0000  0.0000  0.0000  0.0000  0.0000  0.0000  0.0000  0.0000  0.0000  0.0000  0.0000  0.0000  0.0000  0.0000  0.0000  0.0000  0.0000  0.0000  0.0000  0.0215  0.0000  0.0002  0.0000  0.0000  0.0002  0.0000  0.0000  0.0000  0.0000  0.0000  0.0000  0.0000  0.0000  0.0000  0.0000  0.0000  0.0000  0.0000  0.0000  0.0317  0.0000  0.0000  0.0079  0.0000  0.0000  0.0000  0.0000  0.0000  0.0000  0.0001  0.0000  0.0000  0.0000
     1    73  0.0000  0.0000  0.0000  0.0000  0.0000  0.0000  0.0000  0.0000  0.0000  0.0000  0.0000  0.0000  0.0000  0.0000  0.0000  0.0000  0.0000  0.0000  0.0000  0.0000  0.0000  0.0000  0.0000  0.0000  0.0000  0.0000  0.0000  0.0005  0.0002  0.0000  0.0053  0.0002  0.0082  0.0000  0.0000  0.0002  0.0000  0.0000  0.0000  0.0000  0.0000  0.0000  0.0000  0.0000  0.0000  0.0000  0.0000  0.0000  0.0000  0.0000  0.0000  0.0000  0.0000  0.0000  0.0000  0.0000  0.0000  0.0007  0.0005  0.0003  0.0000  0.0000  0.0000  0.0000  0.0119  0.0185  0.0001  0.0000  0.0000  0.0000  0.0000  0.0000  0.0000  0.0000  0.0000  0.0000  0.0119  0.0119  0.0000  0.0000  0.0119  0.0005  0.0000  0.0000  0.0002  0.0000  0.0000  0.0001  0.0000  0.0000  0.0000
     1    74  0.0000  0.0000  0.0000  0.0000  0.0000  0.0000  0.0000  0.0000  0.0000  0.0000  0.0000  0.0000  0.0000  0.0000  0.0000  0.0000  0.0000  0.0000  0.0000  0.0000  0.0000  0.0000  0.0000  0.0000  0.0000  0.0000  0.0000  0.0009  0.0002  0.0000  0.0119  0.0082  0.0005  0.0000  0.0000  0.0000  0.0000  0.0000  0.0000  0.0000  0.0000  0.0000  0.0000  0.0000  0.0000  0.0000  0.0000  0.0000  0.0000  0.0000  0.0000  0.0000  0.0000  0.0000  0.0000  0.0000  0.0000  0.0055  0.0020  0.0007  0.0000  0.0000  0.0000  0.0000  0.0119  0.0005  0.0001  0.0000  0.0000  0.0000  0.0000  0.0000  0.0000  0.0000  0.0000  0.0000  0.0007  0.0007  0.0000  0.0000  0.0000  0.0026  0.0000  0.0000  0.0000  0.0000  0.0000  0.0000  0.0000  0.0000  0.0000
     1    75  0.0000  0.0000  0.0000  0.0000  0.0000  0.0000  0.0000  0.0000  0.0000  0.0000  0.0000  0.0000  0.0000  0.0000  0.0000  0.0000  0.0000  0.0000  0.0000  0.0000  0.0000  0.0000  0.0000  0.0000  0.0000  0.0000  0.0000  0.0014  0.0002  0.0000  0.0034  0.0002  0.0005  0.0000  0.0000  0.0000  0.0000  0.0000  0.0000  0.0000  0.0000  0.0000  0.0000  0.0000  0.0000  0.0000  0.0000  0.0000  0.0000  0.0000  0.0000  0.0000  0.0000  0.0000  0.0000  0.0001  0.0000  0.0091  0.0014  0.0018  0.0000  0.0000  0.0000  0.0000  0.0034  0.0002  0.0001  0.0000  0.0000  0.0000  0.0000  0.0000  0.0000  0.0000  0.0000  0.0000  0.0034  0.0034  0.0000  0.0000  0.0000  0.0005  0.0000  0.0000  0.0000  0.0000  0.0000  0.0000  0.0000  0.0000  0.0000
     1    76  0.0000  0.0000  0.0000  0.0000  0.0000  0.0000  0.0000  0.0000  0.0000  0.0000  0.0000  0.0000  0.0000  0.0000  0.0000  0.0000  0.0000  0.0000  0.0000  0.0000  0.0000  0.0000  0.0000  0.0000  0.0000  0.0000  0.0000  0.0014  0.0002  0.0000  0.0119  0.0000  0.0005  0.0000  0.0000  0.0002  0.0000  0.0000  0.0000  0.0000  0.0000  0.0000  0.0000  0.0000  0.0000  0.0000  0.0000  0.0000  0.0000  0.0000  0.0000  0.0000  0.0000  0.0000  0.0000  0.0001  0.0000  0.0119  0.0000  0.0003  0.0000  0.0000  0.0001  0.0000  0.0053  0.0000  0.0001  0.0000  0.0000  0.0002  0.0000  0.0000  0.0000  0.0000  0.0000  0.0000  0.0000  0.0119  0.0000  0.0000  0.0053  0.0000  0.0000  0.0000  0.0000  0.0000  0.0000  0.0001  0.0000  0.0000  0.0000
     1    77  0.0000  0.0000  0.0000  0.0000  0.0000  0.0000  0.0000  0.0000  0.0000  0.0000  0.0000  0.0000  0.0000  0.0000  0.0000  0.0000  0.0000  0.0000  0.0000  0.0000  0.0000  0.0000  0.0000  0.0000  0.0000  0.0000  0.0000  0.0005  0.0002  0.0000  0.0009  0.0000  0.0048  0.0000  0.0000  0.0009  0.0000  0.0000  0.0000  0.0000  0.0000  0.0000  0.0000  0.0000  0.0000  0.0000  0.0000  0.0000  0.0000  0.0000  0.0000  0.0000  0.0000  0.0000  0.0000  0.0000  0.0000  0.0020  0.0000  0.0002  0.0000  0.0000  0.0001  0.0000  0.0009  0.0000  0.0002  0.0000  0.0000  0.0002  0.0000  0.0000  0.0000  0.0000  0.0000  0.0000  0.0000  0.0034  0.0000  0.0000  0.0034  0.0000  0.0000  0.0000  0.0000  0.0000  0.0000  0.0009  0.0000  0.0000  0.0000
     1    78  0.0000  0.0000  0.0000  0.0000  0.0000  0.0000  0.0000  0.0000  0.0000  0.0000  0.0000  0.0000  0.0000  0.0000  0.0000  0.0000  0.0000  0.0000  0.0000  0.0000  0.0000  0.0000  0.0000  0.0000  0.0000  0.0000  0.0000  0.0020  0.0009  0.0000  0.0077  0.0000  0.0009  0.0000  0.0000  0.0015  0.0000  0.0000  0.0000  0.0000  0.0000  0.0000  0.0000  0.0000  0.0000  0.0000  0.0000  0.0000  0.0000  0.0000  0.0000  0.0000  0.0000  0.0000  0.0000  0.0003  0.0000  0.0045  0.0000  0.0007  0.0000  0.0000  0.0001  0.0000  0.0020  0.0000  0.0001  0.0000  0.0000  0.0000  0.0000  0.0000  0.0000  0.0000  0.0000  0.0000  0.0000  0.0045  0.0000  0.0000  0.0077  0.0000  0.0000  0.0000  0.0000  0.0000  0.0000  0.0007  0.0000  0.0000  0.0000
     1    79  0.0000  0.0000  0.0000  0.0000  0.0000  0.0000  0.0000  0.0000  0.0000  0.0000  0.0000  0.0000  0.0000  0.0000  0.0000  0.0000  0.0000  0.0000  0.0000  0.0000  0.0000  0.0000  0.0000  0.0000  0.0000  0.0000  0.0000  0.0009  0.0009  0.0000  0.0079  0.0000  0.0021  0.0000  0.0000  0.0021  0.0000  0.0000  0.0000  0.0000  0.0000  0.0000  0.0000  0.0000  0.0000  0.0000  0.0000  0.0000  0.0000  0.0000  0.0000  0.0000  0.0000  0.0000  0.0000  0.0002  0.0000  0.0034  0.0000  0.0012  0.0000  0.0000  0.0000  0.0000  0.0034  0.0000  0.0002  0.0000  0.0000  0.0000  0.0000  0.0000  0.0000  0.0000  0.0000  0.0000  0.0000  0.0009  0.0000  0.0000  0.0009  0.0000  0.0000  0.0000  0.0000  0.0000  0.0000  0.0001  0.0000  0.0000  0.0000
     1    80  0.0000  0.0000  0.0000  0.0000  0.0000  0.0000  0.0000  0.0000  0.0000  0.0000  0.0000  0.0000  0.0000  0.0000  0.0000  0.0000  0.0000  0.0000  0.0000  0.0000  0.0000  0.0000  0.0000  0.0000  0.0000  0.0000  0.0000  0.0035  0.0049  0.0000  0.0119  0.0000  0.0031  0.0000  0.0000  0.0006  0.0000  0.0000  0.0000  0.0000  0.0000  0.0000  0.0000  0.0000  0.0000  0.0000  0.0000  0.0000  0.0000  0.0000  0.0000  0.0000  0.0000  0.0000  0.0000  0.0000  0.0000  0.0053  0.0000  0.0004  0.0000  0.0000  0.0000  0.0000  0.0185  0.0000  0.0002  0.0000  0.0000  0.0000  0.0000  0.0000  0.0000  0.0000  0.0000  0.0000  0.0000  0.0009  0.0000  0.0000  0.0020  0.0000  0.0000  0.0000  0.0000  0.0000  0.0000  0.0021  0.0000  0.0000  0.0000
     1    81  0.0000  0.0000  0.0000  0.0000  0.0000  0.0000  0.0000  0.0000  0.0000  0.0000  0.0000  0.0000  0.0000  0.0000  0.0000  0.0000  0.0000  0.0000  0.0000  0.0000  0.0000  0.0000  0.0000  0.0000  0.0000  0.0000  0.0000  0.0053  0.0053  0.0000  0.0119  0.0000  0.0001  0.0031  0.0000  0.0031  0.0000  0.0000  0.0000  0.0000  0.0000  0.0000  0.0000  0.0000  0.0000  0.0000  0.0000  0.0000  0.0000  0.0000  0.0000  0.0000  0.0000  0.0000  0.0000  0.0001  0.0000  0.0108  0.0000  0.0004  0.0001  0.0000  0.0004  0.0000  0.0034  0.0000  0.0000  0.0001  0.0000  0.0000  0.0000  0.0000  0.0000  0.0000  0.0000  0.0000  0.0000  0.0077  0.0020  0.0000  0.0045  0.0000  0.0000  0.0000  0.0000  0.0002  0.0000  0.0002  0.0000  0.0001  0.0000
     1    82  0.0000  0.0000  0.0000  0.0000  0.0000  0.0000  0.0000  0.0000  0.0000  0.0000  0.0000  0.0000  0.0000  0.0000  0.0000  0.0000  0.0000  0.0000  0.0000  0.0000  0.0000  0.0000  0.0000  0.0000  0.0000  0.0000  0.0000  0.0043  0.0190  0.0000  0.0000  0.0000  0.0123  0.0000  0.0000  0.0031  0.0000  0.0000  0.0000  0.0000  0.0000  0.0000  0.0000  0.0000  0.0000  0.0000  0.0000  0.0000  0.0000  0.0000  0.0000  0.0000  0.0000  0.0000  0.0000  0.0001  0.0000  0.0000  0.0000  0.0016  0.0000  0.0000  0.0008  0.0000  0.0000  0.0000  0.0016  0.0000  0.0000  0.0000  0.0000  0.0000  0.0000  0.0000  0.0000  0.0000  0.0000  0.0000  0.0000  0.0000  0.0000  0.0000  0.0000  0.0000  0.0000  0.0000  0.0000  0.0004  0.0000  0.0000  0.0000
     1    83  0.0000  0.0000  0.0000  0.0000  0.0000  0.0000  0.0000  0.0000  0.0000  0.0000  0.0000  0.0000  0.0000  0.0000  0.0000  0.0000  0.0000  0.0000  0.0000  0.0000  0.0000  0.0000  0.0000  0.0000  0.0000  0.0031  0.0000  0.0046  0.0003  0.0000  0.0000  0.0000  0.0012  0.0000  0.0000  0.0014  0.0000  0.0008  0.0012  0.0000  0.0000  0.0000  0.0004  0.0000  0.0000  0.0001  0.0000  0.0000  0.0000  0.0000  0.0000  0.0000  0.0000  0.0000  0.0000  0.0001  0.0000  0.0000  0.0000  0.0024  0.0000  0.0000  0.0001  0.0000  0.0000  0.0000  0.0001  0.0000  0.0000  0.0000  0.0000  0.0000  0.0000  0.0000  0.0000  0.0000  0.0000  0.0000  0.0000  0.0000  0.0000  0.0000  0.0000  0.0000  0.0000  0.0000  0.0000  0.0008  0.0000  0.0000  0.0000
     1    84  0.0000  0.0000  0.0000  0.0000  0.0000  0.0000  0.0000  0.0000  0.0000  0.0000  0.0000  0.0000  0.0000  0.0000  0.0000  0.0000  0.0000  0.0000  0.0000  0.0000  0.0000  0.0000  0.0000  0.0000  0.0000  0.0000  0.0000  0.0014  0.0014  0.0000  0.0000  0.0000  0.0009  0.0000  0.0000  0.0005  0.0000  0.0000  0.0000  0.0000  0.0000  0.0000  0.0000  0.0000  0.0000  0.0000  0.0000  0.0000  0.0000  0.0000  0.0000  0.0000  0.0000  0.0000  0.0000  0.0000  0.0000  0.0000  0.0000  0.0006  0.0000  0.0000  0.0001  0.0000  0.0000  0.0000  0.0006  0.0000  0.0000  0.0000  0.0000  0.0000  0.0000  0.0000  0.0000  0.0000  0.0000  0.0000  0.0000  0.0000  0.0000  0.0000  0.0000  0.0000  0.0000  0.0000  0.0000  0.0005  0.0000  0.0000  0.0000
     1    85  0.0000  0.0000  0.0000  0.0000  0.0000  0.0000  0.0000  0.0000  0.0000  0.0000  0.0000  0.0000  0.0000  0.0000  0.0000  0.0000  0.0000  0.0000  0.0000  0.0000  0.0000  0.0000  0.0000  0.0000  0.0000  0.0000  0.0000  0.0000  0.0000  0.0000  0.0000  0.0000  0.0000  0.0000  0.0000  0.0000  0.0000  0.0000  0.0000  0.0000  0.0000  0.0000  0.0000  0.0000  0.0000  0.0000  0.0000  0.0000  0.0000  0.0000  0.0000  0.0000  0.0000  0.0000  0.0000  0.0003  0.0000  0.0000  0.0000  0.0014  0.0000  0.0000  0.0005  0.0000  0.0000  0.0000  0.0015  0.0000  0.0000  0.0001  0.0000  0.0000  0.0000  0.0000  0.0000  0.0000  0.0000  0.0000  0.0000  0.0000  0.0000  0.0000  0.0000  0.0000  0.0000  0.0000  0.0000  0.0014  0.0000  0.0000  0.0000
     1    86  0.0000  0.0000  0.0000  0.0000  0.0000  0.0000  0.0000  0.0000  0.0000  0.0000  0.0000  0.0000  0.0000  0.0000  0.0000  0.0000  0.0000  0.0000  0.0000  0.0000  0.0000  0.0000  0.0000  0.0000  0.0000  0.0000  0.0000  0.0000  0.0000  0.0000  0.0000  0.0000  0.0000  0.0000  0.0000  0.0000  0.0000  0.0000  0.0000  0.0000  0.0000  0.0000  0.0000  0.0000  0.0000  0.0000  0.0000  0.0000  0.0000  0.0000  0.0000  0.0000  0.0000  0.0000  0.0000  0.0001  0.0000  0.0000  0.0000  0.0009  0.0000  0.0000  0.0005  0.0000  0.0000  0.0000  0.0008  0.0000  0.0000  0.0000  0.0000  0.0000  0.0000  0.0000  0.0000  0.0000  0.0000  0.0000  0.0000  0.0000  0.0000  0.0000  0.0000  0.0000  0.0000  0.0000  0.0000  0.0023  0.0000  0.0000  0.0000
     1    87  0.0000  0.0000  0.0000  0.0000  0.0000  0.0000  0.0000  0.0000  0.0000  0.0000  0.0000  0.0000  0.0000  0.0000  0.0000  0.0000  0.0000  0.0000  0.0000  0.0000  0.0000  0.0000  0.0000  0.0000  0.0000  0.0000  0.0000  0.0000  0.0000  0.0000  0.0000  0.0000  0.0000  0.0000  0.0000  0.0000  0.0000  0.0000  0.0000  0.0000  0.0000  0.0000  0.0000  0.0000  0.0000  0.0000  0.0000  0.0000  0.0000  0.0000  0.0000  0.0000  0.0000  0.0000  0.0000  0.0001  0.0000  0.0000  0.0000  0.0007  0.0000  0.0000  0.0001  0.0000  0.0000  0.0000  0.0051  0.0000  0.0000  0.0001  0.0000  0.0000  0.0000  0.0000  0.0000  0.0000  0.0000  0.0000  0.0000  0.0000  0.0000  0.0000  0.0000  0.0000  0.0000  0.0000  0.0000  0.0014  0.0000  0.0000  0.0000
     1    88  0.0000  0.0000  0.0000  0.0000  0.0000  0.0000  0.0000  0.0000  0.0000  0.0000  0.0000  0.0000  0.0000  0.0000  0.0000  0.0000  0.0000  0.0000  0.0000  0.0000  0.0000  0.0000  0.0000  0.0000  0.0000  0.0000  0.0000  0.0000  0.0000  0.0000  0.0000  0.0000  0.0000  0.0000  0.0000  0.0000  0.0000  0.0000  0.0000  0.0000  0.0000  0.0000  0.0000  0.0000  0.0000  0.0000  0.0000  0.0000  0.0000  0.0000  0.0000  0.0000  0.0000  0.0000  0.0000  0.0009  0.0000  0.0000  0.0000  0.0053  0.0000  0.0000  0.0004  0.0000  0.0000  0.0000  0.0049  0.0000  0.0000  0.0001  0.0000  0.0000  0.0000  0.0000  0.0000  0.0000  0.0000  0.0000  0.0000  0.0000  0.0000  0.0000  0.0000  0.0000  0.0000  0.0000  0.0000  0.0055  0.0000  0.0000  0.0000
     1    89  0.0000  0.0000  0.0000  0.0000  0.0000  0.0000  0.0000  0.0000  0.0000  0.0000  0.0000  0.0000  0.0000  0.0000  0.0000  0.0000  0.0000  0.0000  0.0000  0.0000  0.0000  0.0000  0.0000  0.0000  0.0000  0.0000  0.0000  0.0000  0.0000  0.0000  0.0000  0.0000  0.0000  0.0000  0.0000  0.0000  0.0000  0.0000  0.0000  0.0000  0.0000  0.0000  0.0000  0.0000  0.0000  0.0000  0.0000  0.0000  0.0000  0.0000  0.0000  0.0000  0.0000  0.0000  0.0000  0.0011  0.0000  0.0000  0.0000  0.0015  0.0000  0.0000  0.0007  0.0000  0.0000  0.0000  0.0059  0.0000  0.0000  0.0003  0.0000  0.0000  0.0000  0.0000  0.0000  0.0000  0.0000  0.0000  0.0000  0.0000  0.0000  0.0000  0.0000  0.0000  0.0000  0.0000  0.0000  0.0041  0.0000  0.0000  0.0000
     1    90  0.0000  0.0000  0.0000  0.0000  0.0000  0.0000  0.0000  0.0000  0.0000  0.0000  0.0000  0.0000  0.0000  0.0000  0.0000  0.0000  0.0000  0.0000  0.0000  0.0000  0.0000  0.0000  0.0000  0.0000  0.0000  0.0000  0.0000  0.0000  0.0000  0.0000  0.0000  0.0000  0.0000  0.0000  0.0000  0.0000  0.0000  0.0000  0.0000  0.0000  0.0000  0.0000  0.0000  0.0000  0.0000  0.0000  0.0000  0.0000  0.0000  0.0000  0.0000  0.0000  0.0000  0.0000  0.0000  0.0001  0.0000  0.0000  0.0000  0.0018  0.0000  0.0000  0.0007  0.0000  0.0000  0.0000  0.0014  0.0000  0.0000  0.0001  0.0000  0.0000  0.0000  0.0000  0.0000  0.0000  0.0000  0.0000  0.0000  0.0000  0.0000  0.0000  0.0000  0.0000  0.0000  0.0000  0.0000  0.0030  0.0000  0.0000  0.0000
     1    91  0.0000  0.0000  0.0000  0.0000  0.0000  0.0000  0.0000  0.0000  0.0000  0.0000  0.0000  0.0000  0.0000  0.0000  0.0000  0.0000  0.0000  0.0000  0.0000  0.0000  0.0000  0.0000  0.0000  0.0000  0.0000  0.0000  0.0000  0.0000  0.0000  0.0000  0.0000  0.0000  0.0000  0.0000  0.0000  0.0000  0.0000  0.0000  0.0000  0.0000  0.0000  0.0000  0.0000  0.0000  0.0000  0.0000  0.0000  0.0000  0.0000  0.0000  0.0000  0.0000  0.0000  0.0000  0.0000  0.0000  0.0000  0.0000  0.0000  0.0024  0.0000  0.0000  0.0001  0.0000  0.0000  0.0000  0.0013  0.0000  0.0000  0.0002  0.0000  0.0000  0.0000  0.0000  0.0000  0.0000  0.0000  0.0000  0.0000  0.0000  0.0000  0.0000  0.0000  0.0000  0.0000  0.0000  0.0000  0.0035  0.0000  0.0000  0.0000
     1    92  0.0000  0.0000  0.0000  0.0000  0.0000  0.0000  0.0000  0.0000  0.0000  0.0000  0.0000  0.0000  0.0000  0.0000  0.0000  0.0000  0.0000  0.0000  0.0000  0.0000  0.0000  0.0000  0.0000  0.0000  0.0000  0.0000  0.0000  0.0000  0.0000  0.0000  0.0000  0.0000  0.0000  0.0000  0.0000  0.0000  0.0000  0.0000  0.0000  0.0000  0.0000  0.0000  0.0000  0.0000  0.0000  0.0000  0.0000  0.0000  0.0000  0.0000  0.0000  0.0000  0.0000  0.0000  0.0000  0.0002  0.0000  0.0000  0.0000  0.0025  0.0000  0.0000  0.0013  0.0000  0.0000  0.0000  0.0021  0.0000  0.0000  0.0002  0.0000  0.0000  0.0000  0.0000  0.0000  0.0000  0.0000  0.0000  0.0000  0.0000  0.0000  0.0000  0.0000  0.0000  0.0000  0.0000  0.0000  0.0075  0.0000  0.0000  0.0000
     1    93  0.0000  0.0000  0.0000  0.0000  0.0000  0.0000  0.0000  0.0000  0.0000  0.0000  0.0000  0.0000  0.0000  0.0000  0.0000  0.0000  0.0000  0.0000  0.0000  0.0000  0.0000  0.0000  0.0000  0.0000  0.0000  0.0000  0.0000  0.0000  0.0000  0.0000  0.0000  0.0000  0.0000  0.0000  0.0000  0.0000  0.0000  0.0000  0.0000  0.0000  0.0000  0.0000  0.0000  0.0000  0.0000  0.0000  0.0000  0.0000  0.0000  0.0000  0.0000  0.0000  0.0000  0.0000  0.0000  0.0000  0.0000  0.0000  0.0000  0.0004  0.0000  0.0000  0.0002  0.0000  0.0000  0.0000  0.0009  0.0000  0.0000  0.0001  0.0000  0.0000  0.0000  0.0000  0.0000  0.0000  0.0000  0.0000  0.0000  0.0000  0.0000  0.0000  0.0000  0.0000  0.0000  0.0000  0.0000  0.0043  0.0000  0.0000  0.0000
     1    94  0.0000  0.0000  0.0000  0.0000  0.0000  0.0000  0.0000  0.0000  0.0000  0.0000  0.0000  0.0000  0.0000  0.0000  0.0000  0.0000  0.0000  0.0000  0.0000  0.0000  0.0000  0.0000  0.0000  0.0000  0.0000  0.0000  0.0000  0.0000  0.0000  0.0000  0.0000  0.0000  0.0000  0.0000  0.0000  0.0000  0.0000  0.0000  0.0000  0.0000  0.0000  0.0000  0.0000  0.0000  0.0000  0.0000  0.0000  0.0000  0.0000  0.0000  0.0000  0.0000  0.0000  0.0000  0.0000  0.0001  0.0000  0.0000  0.0000  0.0002  0.0000  0.0000  0.0005  0.0000  0.0000  0.0000  0.0004  0.0000  0.0000  0.0001  0.0000  0.0000  0.0000  0.0000  0.0000  0.0000  0.0000  0.0000  0.0000  0.0000  0.0000  0.0000  0.0000  0.0000  0.0000  0.0000  0.0000  0.0008  0.0000  0.0000  0.0000
     1    95  0.0000  0.0000  0.0000  0.0000  0.0000  0.0000  0.0000  0.0000  0.0000  0.0000  0.0000  0.0000  0.0000  0.0000  0.0000  0.0000  0.0000  0.0000  0.0000  0.0000  0.0000  0.0000  0.0000  0.0000  0.0000  0.0000  0.0000  0.0000  0.0000  0.0000  0.0000  0.0000  0.0000  0.0000  0.0000  0.0000  0.0000  0.0000  0.0000  0.0000  0.0000  0.0000  0.0000  0.0000  0.0000  0.0000  0.0000  0.0000  0.0000  0.0000  0.0000  0.0000  0.0000  0.0000  0.0000  0.0003  0.0000  0.0000  0.0000  0.0067  0.0000  0.0000  0.0009  0.0000  0.0000  0.0000  0.0018  0.0000  0.0000  0.0003  0.0000  0.0000  0.0000  0.0000  0.0000  0.0000  0.0000  0.0000  0.0000  0.0000  0.0000  0.0000  0.0000  0.0000  0.0000  0.0000  0.0000  0.0056  0.0000  0.0000  0.0000
     1    96  0.0000  0.0000  0.0000  0.0000  0.0000  0.0000  0.0000  0.0000  0.0000  0.0000  0.0000  0.0000  0.0000  0.0000  0.0000  0.0000  0.0000  0.0000  0.0000  0.0000  0.0000  0.0000  0.0000  0.0000  0.0000  0.0000  0.0000  0.0000  0.0000  0.0000  0.0000  0.0000  0.0000  0.0000  0.0000  0.0000  0.0000  0.0000  0.0000  0.0000  0.0000  0.0000  0.0000  0.0000  0.0000  0.0000  0.0000  0.0000  0.0000  0.0000  0.0000  0.0000  0.0000  0.0000  0.0000  0.0004  0.0000  0.0000  0.0000  0.0021  0.0000  0.0000  0.0006  0.0000  0.0000  0.0000  0.0017  0.0000  0.0000  0.0002  0.0000  0.0000  0.0000  0.0000  0.0000  0.0000  0.0000  0.0000  0.0000  0.0000  0.0000  0.0000  0.0000  0.0000  0.0000  0.0000  0.0000  0.0040  0.0000  0.0000  0.0000
     1    97  0.0000  0.0000  0.0000  0.0000  0.0000  0.0000  0.0000  0.0000  0.0000  0.0000  0.0000  0.0000  0.0000  0.0000  0.0000  0.0000  0.0000  0.0000  0.0000  0.0000  0.0000  0.0000  0.0000  0.0000  0.0000  0.0000  0.0000  0.0000  0.0000  0.0000  0.0000  0.0000  0.0000  0.0000  0.0000  0.0000  0.0000  0.0000  0.0000  0.0000  0.0000  0.0000  0.0000  0.0000  0.0000  0.0000  0.0000  0.0000  0.0000  0.0000  0.0000  0.0000  0.0000  0.0000  0.0000  0.0002  0.0000  0.0000  0.0000  0.0039  0.0000  0.0000  0.0016  0.0000  0.0000  0.0000  0.0010  0.0000  0.0000  0.0001  0.0000  0.0000  0.0000  0.0000  0.0000  0.0000  0.0000  0.0000  0.0000  0.0000  0.0000  0.0000  0.0000  0.0000  0.0000  0.0000  0.0000  0.0048  0.0000  0.0000  0.0000
     1    98  0.0000  0.0000  0.0000  0.0000  0.0000  0.0000  0.0000  0.0000  0.0000  0.0000  0.0000  0.0000  0.0000  0.0000  0.0000  0.0000  0.0000  0.0000  0.0000  0.0000  0.0000  0.0000  0.0000  0.0000  0.0000  0.0000  0.0000  0.0000  0.0000  0.0000  0.0000  0.0000  0.0000  0.0000  0.0000  0.0000  0.0000  0.0001  0.0048  0.0000  0.0000  0.0000  0.0012  0.0001  0.0001  0.0021  0.0000  0.0000  0.0000  0.0000  0.0000  0.0000  0.0000  0.0000  0.0000  0.0000  0.0000  0.0000  0.0000  0.0019  0.0031  0.0000  0.0016  0.0000  0.0000  0.0000  0.0019  0.0001  0.0000  0.0002  0.0000  0.0000  0.0000  0.0000  0.0000  0.0000  0.0000  0.0000  0.0000  0.0000  0.0000  0.0000  0.0000  0.0000  0.0000  0.0008  0.0019  0.0082  0.0001  0.0031  0.0016
     1    99  0.0000  0.0000  0.0000  0.0000  0.0000  0.0000  0.0000  0.0000  0.0000  0.0000  0.0000  0.0000  0.0000  0.0000  0.0000  0.0000  0.0000  0.0000  0.0000  0.0000  0.0000  0.0000  0.0000  0.0000  0.0000  0.0000  0.0000  0.0000  0.0000  0.0000  0.0000  0.0000  0.0000  0.0000  0.0000  0.0000  0.0000  0.0012  0.0012  0.0000  0.0000  0.0000  0.0021  0.0048  0.0000  0.0012  0.0000  0.0000  0.0000  0.0000  0.0000  0.0000  0.0000  0.0000  0.0000  0.0002  0.0000  0.0000  0.0000  0.0044  0.0008  0.0000  0.0018  0.0000  0.0000  0.0000  0.0009  0.0008  0.0000  0.0001  0.0000  0.0000  0.0000  0.0000  0.0000  0.0000  0.0000  0.0000  0.0000  0.0000  0.0000  0.0000  0.0000  0.0000  0.0000  0.0021  0.0000  0.0061  0.0000  0.0008  0.0000
     1   100  0.0000  0.0000  0.0000  0.0000  0.0000  0.0000  0.0000  0.0000  0.0000  0.0000  0.0000  0.0000  0.0000  0.0000  0.0000  0.0000  0.0000  0.0000  0.0000  0.0000  0.0000  0.0000  0.0000  0.0000  0.0000  0.0000  0.0000  0.0000  0.0000  0.0000  0.0000  0.0000  0.0000  0.0000  0.0000  0.0000  0.0000  0.0023  0.0003  0.0000  0.0000  0.0000  0.0028  0.0021  0.0000  0.0048  0.0000  0.0000  0.0000  0.0000  0.0000  0.0000  0.0000  0.0000  0.0000  0.0004  0.0000  0.0000  0.0000  0.0023  0.0031  0.0000  0.0015  0.0000  0.0000  0.0000  0.0012  0.0001  0.0000  0.0004  0.0000  0.0000  0.0000  0.0000  0.0000  0.0000  0.0000  0.0000  0.0000  0.0000  0.0000  0.0000  0.0000  0.0000  0.0000  0.0012  0.0000  0.0057  0.0000  0.0031  0.0000
     1   101  0.0000  0.0000  0.0000  0.0000  0.0000  0.0000  0.0000  0.0000  0.0000  0.0000  0.0000  0.0000  0.0000  0.0000  0.0000  0.0000  0.0000  0.0000  0.0000  0.0000  0.0000  0.0000  0.0000  0.0000  0.0000  0.0000  0.0000  0.0000  0.0000  0.0000  0.0000  0.0000  0.0000  0.0000  0.0000  0.0000  0.0000  0.0028  0.0005  0.0000  0.0000  0.0000  0.0028  0.0000  0.0001  0.0048  0.0000  0.0000  0.0000  0.0000  0.0000  0.0000  0.0000  0.0000  0.0000  0.0002  0.0000  0.0000  0.0000  0.0014  0.0000  0.0008  0.0009  0.0000  0.0000  0.0000  0.0009  0.0000  0.0000  0.0003  0.0000  0.0000  0.0000  0.0000  0.0000  0.0000  0.0000  0.0000  0.0000  0.0000  0.0000  0.0000  0.0000  0.0000  0.0000  0.0000  0.0002  0.0036  0.0000  0.0000  0.0003
     1   102  0.0000  0.0000  0.0000  0.0000  0.0000  0.0000  0.0000  0.0000  0.0000  0.0000  0.0000  0.0000  0.0000  0.0000  0.0000  0.0000  0.0000  0.0000  0.0000  0.0000  0.0000  0.0000  0.0000  0.0000  0.0000  0.0000  0.0000  0.0000  0.0000  0.0000  0.0000  0.0000  0.0000  0.0000  0.0000  0.0000  0.0000  0.0000  0.0000  0.0000  0.0000  0.0000  0.0000  0.0000  0.0000  0.0000  0.0000  0.0000  0.0000  0.0000  0.0000  0.0000  0.0000  0.0000  0.0000  0.0004  0.0000  0.0000  0.0000  0.0038  0.0000  0.0001  0.0014  0.0000  0.0000  0.0000  0.0012  0.0000  0.0000  0.0002  0.0000  0.0000  0.0000  0.0000  0.0000  0.0000  0.0000  0.0000  0.0000  0.0000  0.0000  0.0000  0.0000  0.0000  0.0000  0.0000  0.0005  0.0041  0.0000  0.0000  0.0003
     1   103  0.0000  0.0000  0.0000  0.0000  0.0000  0.0000  0.0000  0.0000  0.0000  0.0000  0.0000  0.0000  0.0000  0.0000  0.0000  0.0000  0.0000  0.0000  0.0000  0.0000  0.0000  0.0000  0.0000  0.0000  0.0000  0.0000  0.0000  0.0000  0.0000  0.0000  0.0000  0.0000  0.0000  0.0000  0.0000  0.0000  0.0000  0.0000  0.0000  0.0000  0.0000  0.0000  0.0000  0.0000  0.0000  0.0000  0.0000  0.0000  0.0000  0.0000  0.0000  0.0000  0.0000  0.0000  0.0000  0.0001  0.0000  0.0000  0.0000  0.0024  0.0000  0.0003  0.0015  0.0000  0.0000  0.0000  0.0031  0.0000  0.0002  0.0001  0.0000  0.0000  0.0000  0.0000  0.0000  0.0000  0.0000  0.0000  0.0000  0.0000  0.0000  0.0000  0.0000  0.0000  0.0000  0.0000  0.0008  0.0041  0.0000  0.0000  0.0001
     1   104  0.0000  0.0000  0.0000  0.0000  0.0000  0.0000  0.0000  0.0000  0.0000  0.0000  0.0000  0.0000  0.0000  0.0000  0.0000  0.0000  0.0000  0.0000  0.0000  0.0000  0.0000  0.0000  0.0000  0.0000  0.0000  0.0000  0.0000  0.0000  0.0000  0.0000  0.0000  0.0000  0.0000  0.0000  0.0000  0.0000  0.0000  0.0000  0.0000  0.0000  0.0000  0.0000  0.0000  0.0000  0.0000  0.0000  0.0000  0.0000  0.0000  0.0000  0.0000  0.0000  0.0000  0.0000  0.0000  0.0003  0.0000  0.0000  0.0000  0.0015  0.0014  0.0000  0.0006  0.0000  0.0000  0.0000  0.0029  0.0008  0.0000  0.0002  0.0000  0.0000  0.0000  0.0000  0.0000  0.0000  0.0000  0.0000  0.0000  0.0000  0.0000  0.0000  0.0000  0.0000  0.0000  0.0021  0.0000  0.0053  0.0000  0.0008  0.0000
     1   105  0.0000  0.0000  0.0000  0.0000  0.0000  0.0000  0.0000  0.0000  0.0000  0.0000  0.0000  0.0000  0.0000  0.0000  0.0000  0.0000  0.0000  0.0000  0.0000  0.0000  0.0000  0.0000  0.0000  0.0000  0.0000  0.0000  0.0000  0.0000  0.0000  0.0000  0.0000  0.0000  0.0000  0.0000  0.0000  0.0000  0.0000  0.0000  0.0000  0.0000  0.0000  0.0000  0.0000  0.0000  0.0000  0.0000  0.0000  0.0000  0.0000  0.0000  0.0000  0.0000  0.0000  0.0000  0.0000  0.0001  0.0000  0.0000  0.0000  0.0004  0.0006  0.0000  0.0008  0.0000  0.0000  0.0000  0.0002  0.0001  0.0000  0.0001  0.0000  0.0000  0.0000  0.0000  0.0000  0.0000  0.0000  0.0000  0.0000  0.0000  0.0000  0.0000  0.0000  0.0000  0.0000  0.0003  0.0000  0.0013  0.0000  0.0018  0.0000
     1   106  0.0000  0.0000  0.0000  0.0000  0.0000  0.0000  0.0000  0.0000  0.0000  0.0000  0.0000  0.0000  0.0000  0.0000  0.0000  0.0000  0.0000  0.0000  0.0000  0.0000  0.0000  0.0000  0.0000  0.0000  0.0000  0.0000  0.0000  0.0000  0.0000  0.0000  0.0000  0.0000  0.0000  0.0000  0.0000  0.0000  0.0000  0.0000  0.0000  0.0000  0.0000  0.0000  0.0000  0.0000  0.0000  0.0000  0.0005  0.0003  0.0000  0.0000  0.0000  0.0005  0.0001  0.0000  0.0003  0.0001  0.0000  0.0000  0.0000  0.0015  0.0013  0.0000  0.0003  0.0000  0.0000  0.0000  0.0025  0.0008  0.0000  0.0001  0.0000  0.0000  0.0000  0.0000  0.0000  0.0000  0.0000  0.0000  0.0000  0.0000  0.0000  0.0000  0.0000  0.0000  0.0000  0.0017  0.0000  0.0063  0.0000  0.0008  0.0000
     1   107  0.0000  0.0000  0.0000  0.0000  0.0000  0.0000  0.0000  0.0000  0.0000  0.0000  0.0000  0.0000  0.0000  0.0000  0.0000  0.0000  0.0000  0.0000  0.0000  0.0000  0.0000  0.0000  0.0000  0.0000  0.0000  0.0000  0.0000  0.0000  0.0000  0.0000  0.0000  0.0000  0.0000  0.0000  0.0000  0.0000  0.0000  0.0000  0.0000  0.0000  0.0000  0.0000  0.0000  0.0000  0.0000  0.0000  0.0005  0.0008  0.0000  0.0000  0.0000  0.0003  0.0002  0.0000  0.0007  0.0005  0.0000  0.0000  0.0000  0.0028  0.0018  0.0000  0.0009  0.0000  0.0000  0.0000  0.0001  0.0001  0.0000  0.0002  0.0000  0.0000  0.0000  0.0000  0.0000  0.0000  0.0000  0.0000  0.0000  0.0000  0.0000  0.0000  0.0000  0.0000  0.0000  0.0007  0.0000  0.0010  0.0000  0.0007  0.0000
     1   108  0.0000  0.0000  0.0000  0.0000  0.0000  0.0000  0.0000  0.0000  0.0000  0.0000  0.0000  0.0000  0.0000  0.0000  0.0000  0.0000  0.0000  0.0000  0.0000  0.0000  0.0000  0.0000  0.0000  0.0000  0.0000  0.0000  0.0000  0.0000  0.0000  0.0000  0.0000  0.0000  0.0000  0.0000  0.0000  0.0000  0.0000  0.0000  0.0000  0.0000  0.0000  0.0000  0.0000  0.0000  0.0000  0.0000  0.0005  0.0003  0.0000  0.0000  0.0000  0.0012  0.0000  0.0031  0.0001  0.0007  0.0000  0.0000  0.0000  0.0031  0.0031  0.0001  0.0013  0.0000  0.0000  0.0000  0.0021  0.0008  0.0001  0.0001  0.0000  0.0000  0.0000  0.0000  0.0000  0.0000  0.0000  0.0000  0.0000  0.0000  0.0000  0.0000  0.0000  0.0000  0.0000  0.0002  0.0012  0.0015  0.0000  0.0031  0.0000
     1   109  0.0000  0.0000  0.0000  0.0000  0.0000  0.0000  0.0000  0.0000  0.0000  0.0000  0.0000  0.0000  0.0000  0.0000  0.0000  0.0000  0.0000  0.0000  0.0000  0.0000  0.0000  0.0000  0.0000  0.0000  0.0000  0.0000  0.0000  0.0000  0.0000  0.0000  0.0000  0.0000  0.0000  0.0000  0.0000  0.0000  0.0000  0.0000  0.0000  0.0000  0.0000  0.0000  0.0000  0.0000  0.0000  0.0000  0.0015  0.0008  0.0000  0.0000  0.0000  0.0008  0.0001  0.0000  0.0031  0.0005  0.0000  0.0000  0.0000  0.0024  0.0031  0.0000  0.0017  0.0000  0.0000  0.0000  0.0013  0.0003  0.0000  0.0001  0.0000  0.0000  0.0000  0.0000  0.0000  0.0000  0.0000  0.0000  0.0000  0.0000  0.0000  0.0000  0.0000  0.0000  0.0000  0.0004  0.0000  0.0022  0.0000  0.0031  0.0000
     1   110  0.0000  0.0000  0.0000  0.0000  0.0000  0.0000  0.0000  0.0000  0.0000  0.0000  0.0000  0.0000  0.0000  0.0000  0.0000  0.0000  0.0000  0.0000  0.0000  0.0000  0.0000  0.0000  0.0000  0.0000  0.0000  0.0000  0.0000  0.0000  0.0000  0.0000  0.0000  0.0000  0.0000  0.0000  0.0000  0.0000  0.0000  0.0000  0.0000  0.0000  0.0000  0.0000  0.0000  0.0000  0.0000  0.0000  0.0006  0.0025  0.0000  0.0000  0.0000  0.0009  0.0003  0.0000  0.0013  0.0002  0.0000  0.0000  0.0000  0.0004  0.0014  0.0000  0.0008  0.0000  0.0000  0.0000  0.0005  0.0008  0.0000  0.0002  0.0000  0.0000  0.0000  0.0000  0.0000  0.0000  0.0000  0.0000  0.0000  0.0000  0.0000  0.0000  0.0000  0.0000  0.0000  0.0005  0.0000  0.0014  0.0000  0.0031  0.0000
     1   111  0.0000  0.0000  0.0000  0.0000  0.0000  0.0000  0.0000  0.0000  0.0000  0.0000  0.0000  0.0000  0.0000  0.0000  0.0000  0.0000  0.0000  0.0000  0.0000  0.0000  0.0000  0.0000  0.0000  0.0000  0.0000  0.0000  0.0000  0.0000  0.0000  0.0000  0.0000  0.0000  0.0000  0.0000  0.0000  0.0000  0.0000  0.0000  0.0000  0.0000  0.0000  0.0000  0.0000  0.0000  0.0000  0.0000  0.0002  0.0031  0.0000  0.0000  0.0000  0.0004  0.0001  0.0031  0.0008  0.0001  0.0000  0.0000  0.0000  0.0008  0.0011  0.0002  0.0007  0.0000  0.0000  0.0000  0.0008  0.0003  0.0008  0.0001  0.0000  0.0000  0.0000  0.0000  0.0000  0.0000  0.0000  0.0000  0.0000  0.0000  0.0000  0.0000  0.0000  0.0000  0.0000  0.0006  0.0008  0.0008  0.0003  0.0031  0.0005
     1   112  0.0000  0.0000  0.0000  0.0000  0.0000  0.0000  0.0000  0.0000  0.0000  0.0000  0.0000  0.0000  0.0000  0.0000  0.0000  0.0000  0.0000  0.0000  0.0000  0.0000  0.0000  0.0000  0.0000  0.0000  0.0000  0.0000  0.0000  0.0000  0.0000  0.0000  0.0000  0.0000  0.0000  0.0000  0.0000  0.0000  0.0000  0.0000  0.0000  0.0000  0.0000  0.0000  0.0000  0.0000  0.0000  0.0000  0.0000  0.0000  0.0000  0.0000  0.0000  0.0000  0.0000  0.0000  0.0000  0.0001  0.0000  0.0000  0.0000  0.0008  0.0006  0.0002  0.0002  0.0000  0.0000  0.0000  0.0001  0.0005  0.0000  0.0000  0.0000  0.0000  0.0000  0.0000  0.0000  0.0000  0.0000  0.0000  0.0000  0.0000  0.0000  0.0000  0.0000  0.0000  0.0000  0.0018  0.0007  0.0005  0.0005  0.0022  0.0004
     1   113  0.0000  0.0000  0.0000  0.0000  0.0000  0.0000  0.0000  0.0000  0.0000  0.0000  0.0000  0.0000  0.0000  0.0000  0.0000  0.0000  0.0000  0.0000  0.0000  0.0000  0.0000  0.0000  0.0000  0.0000  0.0000  0.0000  0.0000  0.0000  0.0000  0.0000  0.0000  0.0000  0.0000  0.0000  0.0000  0.0000  0.0000  0.0000  0.0000  0.0000  0.0000  0.0000  0.0000  0.0000  0.0000  0.0000  0.0000  0.0000  0.0000  0.0000  0.0000  0.0000  0.0000  0.0000  0.0000  0.0000  0.0000  0.0000  0.0000  0.0004  0.0011  0.0001  0.0003  0.0000  0.0000  0.0000  0.0000  0.0003  0.0000  0.0000  0.0000  0.0000  0.0000  0.0000  0.0000  0.0000  0.0000  0.0000  0.0000  0.0000  0.0000  0.0000  0.0000  0.0000  0.0000  0.0014  0.0004  0.0011  0.0031  0.0069  0.0008
     1   114  0.0000  0.0000  0.0000  0.0000  0.0000  0.0000  0.0000  0.0000  0.0000  0.0000  0.0000  0.0000  0.0000  0.0000  0.0000  0.0000  0.0000  0.0000  0.0000  0.0000  0.0000  0.0000  0.0000  0.0000  0.0000  0.0000  0.0000  0.0000  0.0000  0.0000  0.0000  0.0000  0.0000  0.0000  0.0000  0.0000  0.0000  0.0000  0.0000  0.0000  0.0000  0.0000  0.0000  0.0000  0.0000  0.0000  0.0000  0.0000  0.0000  0.0000  0.0000  0.0000  0.0000  0.0000  0.0000  0.0003  0.0000  0.0000  0.0000  0.0006  0.0009  0.0000  0.0004  0.0000  0.0000  0.0000  0.0002  0.0000  0.0001  0.0001  0.0000  0.0000  0.0000  0.0000  0.0000  0.0000  0.0000  0.0000  0.0000  0.0000  0.0000  0.0000  0.0000  0.0000  0.0000  0.0002  0.0000  0.0013  0.0018  0.0024  0.0008
     1   115  0.0000  0.0000  0.0000  0.0000  0.0000  0.0000  0.0000  0.0000  0.0000  0.0000  0.0000  0.0000  0.0000  0.0000  0.0000  0.0000  0.0000  0.0000  0.0000  0.0000  0.0000  0.0000  0.0000  0.0000  0.0000  0.0000  0.0000  0.0000  0.0000  0.0000  0.0000  0.0000  0.0000  0.0000  0.0000  0.0000  0.0000  0.0000  0.0000  0.0000  0.0000  0.0000  0.0000  0.0000  0.0000  0.0000  0.0000  0.0000  0.0000  0.0000  0.0000  0.0000  0.0000  0.0000  0.0000  0.0002  0.0000  0.0000  0.0000  0.0013  0.0009  0.0002  0.0003  0.0000  0.0000  0.0000  0.0019  0.0001  0.0000  0.0000  0.0000  0.0000  0.0000  0.0000  0.0000  0.0000  0.0000  0.0000  0.0000  0.0000  0.0000  0.0000  0.0000  0.0000  0.0000  0.0035  0.0011  0.0013  0.0001  0.0009  0.0003
     1   116  0.0000  0.0000  0.0000  0.0000  0.0000  0.0000  0.0000  0.0000  0.0000  0.0000  0.0000  0.0000  0.0000  0.0000  0.0000  0.0000  0.0000  0.0000  0.0000  0.0000  0.0000  0.0000  0.0000  0.0000  0.0000  0.0000  0.0000  0.0000  0.0000  0.0000  0.0000  0.0000  0.0000  0.0000  0.0000  0.0000  0.0000  0.0000  0.0000  0.0000  0.0000  0.0000  0.0000  0.0000  0.0000  0.0000  0.0000  0.0000  0.0000  0.0000  0.0000  0.0000  0.0000  0.0000  0.0000  0.0003  0.0000  0.0000  0.0000  0.0063  0.0019  0.0009  0.0003  0.0000  0.0000  0.0000  0.0067  0.0014  0.0002  0.0001  0.0000  0.0000  0.0000  0.0000  0.0000  0.0000  0.0000  0.0000  0.0000  0.0000  0.0000  0.0000  0.0000  0.0000  0.0000  0.0050  0.0067  0.0025  0.0008  0.0032  0.0002
     1   117  0.0000  0.0000  0.0000  0.0000  0.0000  0.0000  0.0000  0.0000  0.0000  0.0000  0.0000  0.0000  0.0000  0.0000  0.0000  0.0000  0.0000  0.0000  0.0000  0.0000  0.0000  0.0000  0.0000  0.0000  0.0000  0.0000  0.0000  0.0000  0.0000  0.0000  0.0000  0.0000  0.0000  0.0000  0.0000  0.0000  0.0000  0.0000  0.0000  0.0000  0.0000  0.0000  0.0000  0.0000  0.0000  0.0000  0.0000  0.0000  0.0000  0.0000  0.0000  0.0000  0.0000  0.0000  0.0000  0.0003  0.0000  0.0000  0.0021  0.0012  0.0013  0.0003  0.0010  0.0000  0.0000  0.0005  0.0003  0.0008  0.0001  0.0000  0.0000  0.0000  0.0000  0.0000  0.0000  0.0000  0.0000  0.0000  0.0000  0.0000  0.0000  0.0005  0.0021  0.0048  0.0185  0.0033  0.0005  0.0050  0.0003  0.0023  0.0003
     1   118  0.0000  0.0000  0.0000  0.0000  0.0000  0.0000  0.0000  0.0000  0.0000  0.0000  0.0000  0.0000  0.0000  0.0000  0.0000  0.0000  0.0000  0.0000  0.0000  0.0000  0.0000  0.0000  0.0000  0.0000  0.0000  0.0000  0.0000  0.0000  0.0000  0.0000  0.0000  0.0000  0.0000  0.0000  0.0000  0.0000  0.0000  0.0000  0.0000  0.0000  0.0000  0.0000  0.0000  0.0000  0.0000  0.0000  0.0000  0.0000  0.0000  0.0000  0.0000  0.0000  0.0000  0.0000  0.0000  0.0002  0.0000  0.0000  0.0000  0.0040  0.0031  0.0002  0.0008  0.0000  0.0000  0.0000  0.0021  0.0001  0.0000  0.0000  0.0000  0.0000  0.0000  0.0000  0.0000  0.0000  0.0000  0.0000  0.0000  0.0000  0.0000  0.0000  0.0000  0.0000  0.0000  0.0068  0.0021  0.0048  0.0009  0.0033  0.0001
     1   119  0.0000  0.0000  0.0000  0.0000  0.0000  0.0000  0.0000  0.0000  0.0000  0.0000  0.0000  0.0000  0.0000  0.0000  0.0000  0.0000  0.0000  0.0000  0.0000  0.0000  0.0000  0.0000  0.0000  0.0000  0.0000  0.0000  0.0000  0.0000  0.0000  0.0000  0.0000  0.0000  0.0000  0.0000  0.0000  0.0000  0.0000  0.0000  0.0000  0.0000  0.0000  0.0000  0.0000  0.0000  0.0000  0.0000  0.0000  0.0000  0.0000  0.0000  0.0000  0.0000  0.0000  0.0000  0.0000  0.0003  0.0000  0.0000  0.0000  0.0039  0.0026  0.0002  0.0002  0.0000  0.0000  0.0000  0.0018  0.0021  0.0000  0.0001  0.0000  0.0000  0.0000  0.0000  0.0000  0.0000  0.0000  0.0000  0.0000  0.0000  0.0000  0.0000  0.0000  0.0000  0.0000  0.0027  0.0009  0.0009  0.0004  0.0012  0.0001
     1   120  0.0000  0.0000  0.0000  0.0000  0.0000  0.0000  0.0000  0.0000  0.0000  0.0000  0.0000  0.0000  0.0000  0.0000  0.0000  0.0000  0.0000  0.0000  0.0000  0.0000  0.0000  0.0000  0.0000  0.0000  0.0000  0.0000  0.0000  0.0000  0.0000  0.0000  0.0000  0.0000  0.0000  0.0000  0.0000  0.0000  0.0000  0.0000  0.0000  0.0000  0.0000  0.0000  0.0000  0.0000  0.0000  0.0000  0.0000  0.0000  0.0000  0.0000  0.0000  0.0000  0.0000  0.0000  0.0000  0.0012  0.0000  0.0000  0.0000  0.0031  0.0009  0.0003  0.0009  0.0000  0.0000  0.0000  0.0025  0.0013  0.0002  0.0002  0.0000  0.0000  0.0000  0.0000  0.0000  0.0000  0.0000  0.0000  0.0000  0.0000  0.0000  0.0000  0.0000  0.0000  0.0000  0.0010  0.0035  0.0058  0.0001  0.0016  0.0004
     1   121  0.0000  0.0000  0.0000  0.0000  0.0000  0.0000  0.0000  0.0000  0.0000  0.0000  0.0000  0.0000  0.0000  0.0000  0.0000  0.0000  0.0000  0.0000  0.0000  0.0000  0.0000  0.0000  0.0000  0.0000  0.0000  0.0000  0.0000  0.0000  0.0000  0.0000  0.0000  0.0000  0.0000  0.0000  0.0000  0.0000  0.0000  0.0000  0.0000  0.0000  0.0000  0.0000  0.0000  0.0000  0.0000  0.0000  0.0000  0.0000  0.0000  0.0000  0.0000  0.0000  0.0000  0.0000  0.0000  0.0006  0.0000  0.0000  0.0009  0.0016  0.0009  0.0001  0.0004  0.0000  0.0000  0.0185  0.0058  0.0037  0.0005  0.0004  0.0000  0.0000  0.0000  0.0000  0.0000  0.0000  0.0000  0.0000  0.0000  0.0000  0.0000  0.0082  0.0021  0.0005  0.0082  0.0039  0.0005  0.0086  0.0015  0.0045  0.0003
     1   122  0.0000  0.0000  0.0000  0.0000  0.0000  0.0000  0.0000  0.0000  0.0000  0.0000  0.0000  0.0000  0.0000  0.0000  0.0000  0.0000  0.0000  0.0000  0.0000  0.0000  0.0000  0.0000  0.0000  0.0000  0.0000  0.0000  0.0000  0.0000  0.0000  0.0000  0.0000  0.0000  0.0000  0.0000  0.0000  0.0000  0.0000  0.0000  0.0000  0.0000  0.0000  0.0000  0.0000  0.0000  0.0000  0.0000  0.0000  0.0000  0.0000  0.0000  0.0000  0.0000  0.0000  0.0000  0.0000  0.0002  0.0000  0.0000  0.0009  0.0010  0.0016  0.0001  0.0003  0.0000  0.0000  0.0185  0.0064  0.0045  0.0012  0.0004  0.0000  0.0000  0.0000  0.0000  0.0000  0.0000  0.0000  0.0000  0.0000  0.0000  0.0000  0.0082  0.0082  0.0082  0.0048  0.0066  0.0021  0.0058  0.0025  0.0093  0.0007
     1   123  0.0000  0.0000  0.0000  0.0000  0.0000  0.0000  0.0000  0.0000  0.0000  0.0000  0.0000  0.0000  0.0000  0.0000  0.0000  0.0000  0.0000  0.0000  0.0000  0.0000  0.0000  0.0000  0.0000  0.0000  0.0000  0.0000  0.0000  0.0000  0.0000  0.0000  0.0000  0.0000  0.0000  0.0000  0.0000  0.0000  0.0000  0.0000  0.0000  0.0000  0.0000  0.0000  0.0000  0.0000  0.0000  0.0000  0.0000  0.0000  0.0000  0.0000  0.0000  0.0000  0.0000  0.0000  0.0000  0.0009  0.0000  0.0000  0.0014  0.0014  0.0019  0.0008  0.0009  0.0000  0.0000  0.0185  0.0040  0.0044  0.0012  0.0005  0.0000  0.0000  0.0000  0.0000  0.0000  0.0000  0.0000  0.0000  0.0000  0.0000  0.0000  0.0048  0.0185  0.0082  0.0185  0.0038  0.0039  0.0034  0.0035  0.0053  0.0013
     1   124  0.0000  0.0000  0.0000  0.0000  0.0000  0.0000  0.0000  0.0000  0.0000  0.0000  0.0000  0.0000  0.0000  0.0000  0.0000  0.0000  0.0000  0.0000  0.0000  0.0000  0.0000  0.0000  0.0000  0.0000  0.0000  0.0000  0.0000  0.0000  0.0000  0.0000  0.0000  0.0000  0.0000  0.0000  0.0000  0.0000  0.0000  0.0000  0.0000  0.0000  0.0000  0.0000  0.0000  0.0000  0.0000  0.0000  0.0000  0.0000  0.0000  0.0000  0.0000  0.0000  0.0000  0.0000  0.0000  0.0006  0.0000  0.0000  0.0009  0.0010  0.0022  0.0000  0.0004  0.0000  0.0000  0.0185  0.0045  0.0042  0.0008  0.0005  0.0000  0.0000  0.0000  0.0000  0.0000  0.0000  0.0000  0.0000  0.0000  0.0000  0.0000  0.0031  0.0185  0.0185  0.0185  0.0031  0.0008  0.0032  0.0031  0.0049  0.0008
     1   125  0.0000  0.0000  0.0000  0.0000  0.0000  0.0000  0.0000  0.0000  0.0000  0.0000  0.0000  0.0000  0.0000  0.0000  0.0000  0.0000  0.0000  0.0000  0.0000  0.0000  0.0000  0.0000  0.0000  0.0000  0.0000  0.0000  0.0000  0.0000  0.0000  0.0000  0.0000  0.0000  0.0000  0.0000  0.0000  0.0000  0.0000  0.0000  0.0000  0.0000  0.0000  0.0000  0.0000  0.0000  0.0000  0.0000  0.0000  0.0000  0.0000  0.0000  0.0000  0.0000  0.0000  0.0000  0.0000  0.0012  0.0000  0.0000  0.0082  0.0009  0.0022  0.0004  0.0005  0.0000  0.0000  0.0185  0.0034  0.0047  0.0009  0.0003  0.0000  0.0000  0.0000  0.0000  0.0000  0.0000  0.0000  0.0000  0.0000  0.0000  0.0000  0.0009  0.0185  0.0185  0.0185  0.0009  0.0050  0.0019  0.0032  0.0033  0.0010
     1   126  0.0000  0.0000  0.0000  0.0000  0.0000  0.0000  0.0000  0.0000  0.0000  0.0000  0.0000  0.0000  0.0000  0.0000  0.0000  0.0000  0.0000  0.0000  0.0000  0.0000  0.0000  0.0000  0.0000  0.0000  0.0000  0.0000  0.0000  0.0000  0.0000  0.0000  0.0000  0.0000  0.0000  0.0000  0.0000  0.0000  0.0000  0.0000  0.0000  0.0000  0.0000  0.0000  0.0000  0.0000  0.0000  0.0000  0.0000  0.0000  0.0000  0.0000  0.0000  0.0000  0.0000  0.0000  0.0000  0.0008  0.0000  0.0000  0.0185  0.0008  0.0014  0.0004  0.0005  0.0000  0.0000  0.0185  0.0023  0.0021  0.0005  0.0002  0.0000  0.0000  0.0000  0.0000  0.0000  0.0000  0.0000  0.0000  0.0000  0.0000  0.0000  0.0031  0.0026  0.0026  0.0108  0.0008  0.0008  0.0017  0.0031  0.0018  0.0005
     1   127  0.0000  0.0000  0.0000  0.0000  0.0000  0.0000  0.0000  0.0000  0.0000  0.0000  0.0000  0.0000  0.0000  0.0000  0.0000  0.0000  0.0000  0.0000  0.0000  0.0000  0.0000  0.0000  0.0000  0.0000  0.0000  0.0000  0.0000  0.0000  0.0000  0.0000  0.0000  0.0000  0.0000  0.0000  0.0000  0.0000  0.0000  0.0000  0.0000  0.0000  0.0000  0.0000  0.0000  0.0000  0.0000  0.0000  0.0000  0.0000  0.0000  0.0000  0.0000  0.0000  0.0000  0.0000  0.0000  0.0011  0.0000  0.0000  0.0108  0.0031  0.0005  0.0002  0.0016  0.0000  0.0000  0.0108  0.0010  0.0007  0.0003  0.0004  0.0000  0.0000  0.0000  0.0000  0.0000  0.0000  0.0000  0.0000  0.0000  0.0000  0.0000  0.0002  0.0012  0.0084  0.0127  0.0008  0.0010  0.0035  0.0014  0.0008  0.0005
     1   128  0.0000  0.0000  0.0000  0.0000  0.0000  0.0000  0.0000  0.0000  0.0000  0.0000  0.0000  0.0000  0.0000  0.0000  0.0000  0.0000  0.0000  0.0000  0.0000  0.0000  0.0000  0.0000  0.0000  0.0000  0.0000  0.0000  0.0000  0.0000  0.0000  0.0000  0.0000  0.0000  0.0000  0.0000  0.0000  0.0000  0.0000  0.0000  0.0000  0.0000  0.0000  0.0000  0.0000  0.0000  0.0000  0.0000  0.0000  0.0000  0.0000  0.0000  0.0000  0.0000  0.0000  0.0000  0.0000  0.0002  0.0000  0.0000  0.0009  0.0006  0.0008  0.0001  0.0006  0.0000  0.0000  0.0126  0.0025  0.0005  0.0001  0.0001  0.0000  0.0000  0.0000  0.0000  0.0000  0.0000  0.0000  0.0000  0.0000  0.0000  0.0000  0.0013  0.0020  0.0009  0.0053  0.0018  0.0005  0.0017  0.0001  0.0008  0.0002
     1   129  0.0000  0.0000  0.0000  0.0000  0.0000  0.0000  0.0000  0.0000  0.0000  0.0000  0.0000  0.0000  0.0000  0.0000  0.0000  0.0000  0.0000  0.0000  0.0000  0.0000  0.0000  0.0000  0.0000  0.0000  0.0000  0.0000  0.0000  0.0000  0.0000  0.0000  0.0000  0.0000  0.0000  0.0000  0.0000  0.0000  0.0000  0.0000  0.0000  0.0000  0.0000  0.0000  0.0000  0.0000  0.0000  0.0000  0.0000  0.0000  0.0000  0.0000  0.0000  0.0000  0.0000  0.0000  0.0000  0.0001  0.0000  0.0000  0.0000  0.0021  0.0006  0.0001  0.0003  0.0000  0.0000  0.0185  0.0019  0.0004  0.0002  0.0004  0.0000  0.0000  0.0000  0.0000  0.0000  0.0000  0.0000  0.0000  0.0000  0.0000  0.0000  0.0009  0.0000  0.0034  0.0079  0.0002  0.0021  0.0025  0.0010  0.0013  0.0010
     1   130  0.0000  0.0000  0.0000  0.0000  0.0000  0.0000  0.0000  0.0000  0.0000  0.0000  0.0000  0.0000  0.0000  0.0000  0.0000  0.0000  0.0000  0.0000  0.0000  0.0000  0.0000  0.0000  0.0000  0.0000  0.0000  0.0000  0.0002  0.0005  0.0021  0.0000  0.0000  0.0005  0.0021  0.0048  0.0009  0.0082  0.0000  0.0000  0.0000  0.0000  0.0000  0.0000  0.0000  0.0000  0.0000  0.0000  0.0001  0.0003  0.0000  0.0000  0.0005  0.0005  0.0001  0.0001  0.0031  0.0000  0.0000  0.0000  0.0026  0.0012  0.0003  0.0001  0.0005  0.0000  0.0000  0.0006  0.0006  0.0002  0.0001  0.0002  0.0000  0.0000  0.0000  0.0000  0.0000  0.0000  0.0000  0.0000  0.0000  0.0000  0.0000  0.0046  0.0009  0.0020  0.0108  0.0002  0.0002  0.0016  0.0006  0.0014  0.0005
     1   131  0.0000  0.0000  0.0000  0.0000  0.0000  0.0000  0.0000  0.0000  0.0000  0.0000  0.0000  0.0000  0.0000  0.0000  0.0000  0.0000  0.0000  0.0000  0.0000  0.0000  0.0000  0.0000  0.0000  0.0000  0.0000  0.0000  0.0000  0.0000  0.0000  0.0000  0.0000  0.0000  0.0000  0.0000  0.0000  0.0000  0.0000  0.0000  0.0000  0.0000  0.0000  0.0000  0.0000  0.0000  0.0000  0.0000  0.0000  0.0000  0.0000  0.0000  0.0000  0.0000  0.0000  0.0000  0.0000  0.0000  0.0000  0.0000  0.0000  0.0000  0.0000  0.0000  0.0000  0.0000  0.0000  0.0012  0.0018  0.0005  0.0003  0.0002  0.0000  0.0000  0.0000  0.0000  0.0000  0.0000  0.0000  0.0000  0.0000  0.0000  0.0000  0.0069  0.0005  0.0031  0.0185  0.0008  0.0010  0.0046  0.0002  0.0014  0.0008
     1   132  0.0000  0.0000  0.0000  0.0000  0.0000  0.0000  0.0000  0.0000  0.0000  0.0000  0.0000  0.0000  0.0000  0.0000  0.0000  0.0000  0.0000  0.0000  0.0000  0.0000  0.0000  0.0000  0.0000  0.0000  0.0000  0.0000  0.0000  0.0000  0.0000  0.0000  0.0000  0.0000  0.0000  0.0000  0.0000  0.0000  0.0000  0.0000  0.0000  0.0000  0.0000  0.0000  0.0000  0.0000  0.0000  0.0000  0.0000  0.0000  0.0000  0.0000  0.0000  0.0000  0.0000  0.0000  0.0000  0.0000  0.0000  0.0000  0.0000  0.0000  0.0000  0.0000  0.0000  0.0000  0.0000  0.0041  0.0055  0.0008  0.0003  0.0004  0.0000  0.0000  0.0000  0.0000  0.0000  0.0000  0.0000  0.0000  0.0000  0.0000  0.0000  0.0194  0.0014  0.0082  0.0185  0.0002  0.0014  0.0080  0.0008  0.0014  0.0012
     1   133  0.0000  0.0000  0.0000  0.0000  0.0000  0.0000  0.0000  0.0000  0.0000  0.0000  0.0000  0.0000  0.0000  0.0000  0.0000  0.0000  0.0000  0.0000  0.0000  0.0000  0.0000  0.0000  0.0000  0.0000  0.0000  0.0000  0.0000  0.0000  0.0000  0.0000  0.0000  0.0000  0.0000  0.0000  0.0000  0.0000  0.0000  0.0000  0.0000  0.0000  0.0000  0.0000  0.0000  0.0000  0.0000  0.0000  0.0000  0.0000  0.0000  0.0000  0.0000  0.0000  0.0000  0.0000  0.0000  0.0000  0.0000  0.0000  0.0000  0.0000  0.0000  0.0000  0.0000  0.0000  0.0000  0.0091  0.0037  0.0000  0.0004  0.0004  0.0000  0.0000  0.0000  0.0000  0.0000  0.0000  0.0000  0.0000  0.0000  0.0000  0.0000  0.0165  0.0000  0.0072  0.0243  0.0000  0.0023  0.0061  0.0000  0.0000  0.0007
     1   134  0.0000  0.0000  0.0000  0.0000  0.0000  0.0000  0.0000  0.0000  0.0000  0.0000  0.0000  0.0000  0.0000  0.0000  0.0000  0.0000  0.0000  0.0000  0.0000  0.0000  0.0000  0.0000  0.0000  0.0000  0.0000  0.0000  0.0000  0.0000  0.0000  0.0000  0.0000  0.0000  0.0000  0.0000  0.0000  0.0000  0.0000  0.0000  0.0000  0.0000  0.0000  0.0000  0.0000  0.0000  0.0000  0.0000  0.0000  0.0005  0.0000  0.0000  0.0048  0.0002  0.0000  0.0031  0.0008  0.0000  0.0000  0.0000  0.0000  0.0000  0.0000  0.0000  0.0000  0.0000  0.0000  0.0116  0.0050  0.0000  0.0005  0.0002  0.0000  0.0000  0.0000  0.0000  0.0000  0.0000  0.0000  0.0000  0.0000  0.0000  0.0000  0.0068  0.0000  0.0071  0.0247  0.0000  0.0009  0.0059  0.0000  0.0000  0.0004
     1   135  0.0000  0.0000  0.0000  0.0000  0.0000  0.0000  0.0000  0.0000  0.0000  0.0000  0.0000  0.0000  0.0000  0.0000  0.0000  0.0000  0.0000  0.0000  0.0000  0.0000  0.0000  0.0000  0.0000  0.0000  0.0000  0.0000  0.0000  0.0000  0.0000  0.0000  0.0000  0.0000  0.0000  0.0000  0.0000  0.0000  0.0000  0.0000  0.0000  0.0000  0.0000  0.0000  0.0000  0.0000  0.0000  0.0000  0.0000  0.0005  0.0000  0.0000  0.0082  0.0048  0.0000  0.0008  0.0031  0.0000  0.0000  0.0000  0.0000  0.0000  0.0000  0.0000  0.0000  0.0000  0.0000  0.0025  0.0018  0.0000  0.0001  0.0003  0.0000  0.0000  0.0000  0.0000  0.0000  0.0000  0.0000  0.0000  0.0000  0.0000  0.0000  0.0136  0.0000  0.0115  0.0193  0.0000  0.0017  0.0060  0.0000  0.0000  0.0005
     1   136  0.0000  0.0000  0.0000  0.0000  0.0000  0.0000  0.0000  0.0000  0.0000  0.0000  0.0000  0.0000  0.0000  0.0000  0.0000  0.0000  0.0000  0.0000  0.0000  0.0000  0.0000  0.0000  0.0000  0.0000  0.0000  0.0000  0.0000  0.0000  0.0000  0.0000  0.0000  0.0000  0.0000  0.0000  0.0000  0.0000  0.0000  0.0000  0.0000  0.0000  0.0000  0.0000  0.0000  0.0000  0.0000  0.0000  0.0000  0.0008  0.0000  0.0000  0.0031  0.0002  0.0000  0.0014  0.0031  0.0000  0.0000  0.0000  0.0000  0.0000  0.0000  0.0000  0.0000  0.0000  0.0000  0.0072  0.0005  0.0000  0.0001  0.0006  0.0000  0.0000  0.0000  0.0000  0.0000  0.0000  0.0000  0.0000  0.0000  0.0000  0.0000  0.0001  0.0000  0.0069  0.0185  0.0000  0.0005  0.0025  0.0000  0.0000  0.0008
     1   137  0.0000  0.0000  0.0000  0.0000  0.0000  0.0000  0.0000  0.0000  0.0000  0.0000  0.0000  0.0000  0.0000  0.0000  0.0000  0.0000  0.0000  0.0000  0.0000  0.0000  0.0000  0.0000  0.0000  0.0000  0.0000  0.0000  0.0000  0.0000  0.0000  0.0000  0.0000  0.0000  0.0000  0.0000  0.0000  0.0000  0.0000  0.0000  0.0000  0.0000  0.0000  0.0000  0.0000  0.0000  0.0000  0.0000  0.0000  0.0044  0.0000  0.0000  0.0041  0.0023  0.0000  0.0014  0.0018  0.0000  0.0000  0.0000  0.0000  0.0000  0.0000  0.0000  0.0000  0.0000  0.0000  0.0057  0.0044  0.0000  0.0005  0.0002  0.0000  0.0000  0.0000  0.0000  0.0000  0.0000  0.0000  0.0000  0.0000  0.0000  0.0000  0.0014  0.0000  0.0069  0.0089  0.0000  0.0007  0.0020  0.0000  0.0000  0.0002
     1   138  0.0000  0.0000  0.0000  0.0000  0.0000  0.0000  0.0000  0.0000  0.0000  0.0000  0.0000  0.0000  0.0000  0.0000  0.0000  0.0000  0.0000  0.0000  0.0000  0.0000  0.0000  0.0000  0.0000  0.0000  0.0000  0.0000  0.0000  0.0000  0.0000  0.0000  0.0000  0.0000  0.0000  0.0000  0.0000  0.0000  0.0000  0.0000  0.0000  0.0000  0.0000  0.0000  0.0000  0.0000  0.0000  0.0000  0.0000  0.0008  0.0000  0.0000  0.0015  0.0028  0.0000  0.0003  0.0012  0.0000  0.0000  0.0000  0.0000  0.0000  0.0000  0.0000  0.0000  0.0000  0.0000  0.0031  0.0031  0.0000  0.0003  0.0001  0.0000  0.0000  0.0000  0.0000  0.0000  0.0000  0.0000  0.0000  0.0000  0.0000  0.0000  0.0060  0.0000  0.0009  0.0035  0.0000  0.0005  0.0017  0.0000  0.0000  0.0001
     1   139  0.0000  0.0000  0.0000  0.0000  0.0000  0.0000  0.0000  0.0000  0.0000  0.0000  0.0000  0.0000  0.0000  0.0000  0.0000  0.0000  0.0000  0.0000  0.0000  0.0000  0.0000  0.0000  0.0000  0.0000  0.0000  0.0000  0.0000  0.0000  0.0000  0.0000  0.0000  0.0000  0.0000  0.0000  0.0000  0.0000  0.0000  0.0000  0.0000  0.0000  0.0000  0.0000  0.0000  0.0000  0.0000  0.0000  0.0000  0.0044  0.0000  0.0000  0.0047  0.0053  0.0000  0.0002  0.0044  0.0000  0.0000  0.0000  0.0000  0.0000  0.0000  0.0000  0.0000  0.0000  0.0000  0.0134  0.0039  0.0000  0.0005  0.0004  0.0000  0.0000  0.0000  0.0000  0.0000  0.0000  0.0000  0.0000  0.0000  0.0000  0.0000  0.0091  0.0000  0.0047  0.0218  0.0000  0.0012  0.0060  0.0000  0.0000  0.0010
     1   140  0.0000  0.0000  0.0000  0.0000  0.0000  0.0000  0.0000  0.0000  0.0000  0.0000  0.0000  0.0000  0.0000  0.0000  0.0000  0.0000  0.0000  0.0000  0.0000  0.0000  0.0000  0.0000  0.0000  0.0000  0.0000  0.0000  0.0000  0.0000  0.0000  0.0000  0.0000  0.0000  0.0000  0.0000  0.0000  0.0000  0.0000  0.0000  0.0000  0.0000  0.0000  0.0000  0.0000  0.0000  0.0000  0.0000  0.0000  0.0017  0.0000  0.0000  0.0037  0.0055  0.0000  0.0003  0.0021  0.0000  0.0000  0.0000  0.0000  0.0000  0.0000  0.0000  0.0000  0.0000  0.0000  0.0089  0.0047  0.0000  0.0005  0.0002  0.0000  0.0000  0.0000  0.0000  0.0000  0.0000  0.0000  0.0000  0.0000  0.0000  0.0000  0.0037  0.0000  0.0079  0.0049  0.0000  0.0024  0.0048  0.0000  0.0000  0.0006
     1   141  0.0000  0.0000  0.0000  0.0000  0.0000  0.0000  0.0000  0.0000  0.0000  0.0000  0.0000  0.0000  0.0000  0.0000  0.0000  0.0000  0.0000  0.0000  0.0000  0.0000  0.0000  0.0000  0.0000  0.0000  0.0000  0.0000  0.0000  0.0000  0.0000  0.0000  0.0000  0.0000  0.0000  0.0000  0.0000  0.0000  0.0000  0.0000  0.0000  0.0000  0.0000  0.0000  0.0000  0.0000  0.0000  0.0000  0.0000  0.0003  0.0000  0.0000  0.0021  0.0012  0.0000  0.0002  0.0031  0.0000  0.0000  0.0000  0.0000  0.0000  0.0000  0.0000  0.0000  0.0000  0.0000  0.0116  0.0024  0.0008  0.0006  0.0003  0.0000  0.0000  0.0000  0.0000  0.0000  0.0000  0.0000  0.0000  0.0000  0.0000  0.0000  0.0186  0.0021  0.0157  0.0163  0.0005  0.0041  0.0045  0.0031  0.0008  0.0013
     1   142  0.0000  0.0000  0.0000  0.0000  0.0000  0.0000  0.0000  0.0000  0.0000  0.0000  0.0000  0.0000  0.0000  0.0000  0.0000  0.0000  0.0000  0.0000  0.0000  0.0000  0.0000  0.0000  0.0000  0.0000  0.0000  0.0000  0.0000  0.0000  0.0000  0.0000  0.0000  0.0000  0.0000  0.0000  0.0000  0.0000  0.0000  0.0000  0.0000  0.0000  0.0000  0.0000  0.0000  0.0000  0.0000  0.0000  0.0000  0.0002  0.0000  0.0000  0.0048  0.0008  0.0000  0.0003  0.0031  0.0000  0.0000  0.0000  0.0000  0.0000  0.0000  0.0000  0.0000  0.0000  0.0000  0.0115  0.0035  0.0000  0.0008  0.0003  0.0000  0.0000  0.0000  0.0000  0.0000  0.0000  0.0000  0.0000  0.0000  0.0000  0.0000  0.0151  0.0000  0.0193  0.0125  0.0000  0.0078  0.0060  0.0000  0.0000  0.0011
     1   143  0.0000  0.0000  0.0000  0.0000  0.0000  0.0000  0.0000  0.0000  0.0000  0.0000  0.0000  0.0000  0.0000  0.0000  0.0000  0.0000  0.0000  0.0000  0.0000  0.0000  0.0000  0.0000  0.0000  0.0000  0.0000  0.0000  0.0000  0.0000  0.0000  0.0000  0.0000  0.0000  0.0000  0.0000  0.0000  0.0000  0.0000  0.0000  0.0000  0.0000  0.0000  0.0000  0.0000  0.0000  0.0000  0.0000  0.0000  0.0005  0.0000  0.0000  0.0031  0.0005  0.0000  0.0005  0.0014  0.0000  0.0000  0.0000  0.0000  0.0000  0.0000  0.0000  0.0000  0.0000  0.0000  0.0150  0.0081  0.0000  0.0006  0.0003  0.0000  0.0000  0.0000  0.0000  0.0000  0.0000  0.0000  0.0000  0.0000  0.0000  0.0000  0.0134  0.0000  0.0162  0.0324  0.0000  0.0077  0.0117  0.0000  0.0000  0.0012
     1   144  0.0000  0.0000  0.0000  0.0000  0.0000  0.0000  0.0000  0.0000  0.0000  0.0000  0.0000  0.0000  0.0000  0.0000  0.0000  0.0000  0.0000  0.0000  0.0000  0.0000  0.0000  0.0000  0.0000  0.0000  0.0000  0.0000  0.0000  0.0000  0.0000  0.0000  0.0000  0.0000  0.0000  0.0000  0.0000  0.0000  0.0000  0.0000  0.0000  0.0000  0.0000  0.0000  0.0000  0.0000  0.0000  0.0000  0.0000  0.0000  0.0000  0.0000  0.0000  0.0000  0.0000  0.0000  0.0000  0.0000  0.0000  0.0000  0.0000  0.0000  0.0000  0.0000  0.0000  0.0000  0.0000  0.0086  0.0102  0.0000  0.0005  0.0002  0.0000  0.0000  0.0000  0.0000  0.0000  0.0000  0.0000  0.0000  0.0000  0.0000  0.0000  0.0062  0.0000  0.0022  0.0185  0.0000  0.0030  0.0049  0.0000  0.0000  0.0004
     1   145  0.0000  0.0000  0.0000  0.0000  0.0000  0.0000  0.0000  0.0000  0.0000  0.0000  0.0000  0.0000  0.0000  0.0000  0.0000  0.0000  0.0000  0.0000  0.0000  0.0000  0.0000  0.0000  0.0000  0.0000  0.0000  0.0000  0.0000  0.0000  0.0000  0.0000  0.0000  0.0000  0.0000  0.0000  0.0000  0.0000  0.0000  0.0000  0.0005  0.0000  0.0000  0.0021  0.0021  0.0000  0.0012  0.0048  0.0000  0.0000  0.0000  0.0000  0.0000  0.0000  0.0000  0.0000  0.0000  0.0000  0.0000  0.0000  0.0000  0.0000  0.0000  0.0000  0.0000  0.0000  0.0000  0.0215  0.0124  0.0000  0.0006  0.0004  0.0000  0.0000  0.0000  0.0000  0.0000  0.0000  0.0000  0.0000  0.0000  0.0000  0.0000  0.0204  0.0000  0.0102  0.0259  0.0000  0.0029  0.0112  0.0000  0.0000  0.0016
     1   146  0.0000  0.0000  0.0000  0.0000  0.0000  0.0000  0.0000  0.0000  0.0000  0.0000  0.0000  0.0000  0.0000  0.0000  0.0000  0.0000  0.0000  0.0000  0.0000  0.0000  0.0000  0.0000  0.0000  0.0000  0.0000  0.0000  0.0000  0.0000  0.0000  0.0000  0.0000  0.0000  0.0000  0.0000  0.0000  0.0000  0.0000  0.0000  0.0000  0.0000  0.0000  0.0000  0.0000  0.0000  0.0000  0.0000  0.0000  0.0000  0.0000  0.0000  0.0000  0.0000  0.0000  0.0000  0.0000  0.0002  0.0000  0.0000  0.0009  0.0048  0.0000  0.0003  0.0003  0.0000  0.0000  0.0001  0.0045  0.0000  0.0003  0.0003  0.0000  0.0000  0.0000  0.0000  0.0000  0.0000  0.0000  0.0000  0.0000  0.0000  0.0000  0.0119  0.0000  0.0056  0.0141  0.0000  0.0041  0.0102  0.0000  0.0000  0.0014
     1   147  0.0000  0.0000  0.0000  0.0000  0.0000  0.0000  0.0000  0.0000  0.0000  0.0000  0.0000  0.0000  0.0000  0.0000  0.0000  0.0000  0.0000  0.0000  0.0000  0.0000  0.0000  0.0000  0.0000  0.0000  0.0000  0.0000  0.0000  0.0000  0.0000  0.0000  0.0000  0.0000  0.0000  0.0000  0.0000  0.0000  0.0000  0.0000  0.0000  0.0000  0.0000  0.0000  0.0000  0.0000  0.0000  0.0000  0.0000  0.0000  0.0000  0.0000  0.0000  0.0000  0.0000  0.0000  0.0000  0.0003  0.0000  0.0000  0.0079  0.0021  0.0000  0.0002  0.0003  0.0000  0.0000  0.0160  0.0023  0.0000  0.0001  0.0002  0.0000  0.0000  0.0000  0.0000  0.0000  0.0000  0.0000  0.0000  0.0000  0.0000  0.0000  0.0095  0.0000  0.0083  0.0094  0.0000  0.0022  0.0026  0.0000  0.0000  0.0008
     1   148  0.0000  0.0000  0.0000  0.0000  0.0000  0.0000  0.0000  0.0000  0.0000  0.0000  0.0000  0.0000  0.0000  0.0000  0.0000  0.0000  0.0000  0.0000  0.0000  0.0000  0.0000  0.0000  0.0000  0.0000  0.0000  0.0000  0.0000  0.0000  0.0000  0.0000  0.0000  0.0000  0.0000  0.0000  0.0000  0.0000  0.0000  0.0000  0.0000  0.0000  0.0000  0.0000  0.0000  0.0000  0.0000  0.0000  0.0000  0.0000  0.0000  0.0000  0.0000  0.0000  0.0000  0.0000  0.0000  0.0002  0.0000  0.0000  0.0086  0.0028  0.0001  0.0001  0.0004  0.0000  0.0000  0.0122  0.0088  0.0003  0.0006  0.0002  0.0000  0.0000  0.0000  0.0000  0.0000  0.0000  0.0000  0.0000  0.0000  0.0000  0.0000  0.0370  0.0009  0.0053  0.0228  0.0012  0.0058  0.0078  0.0005  0.0008  0.0009
     1   149  0.0000  0.0000  0.0000  0.0000  0.0000  0.0000  0.0000  0.0000  0.0000  0.0000  0.0000  0.0000  0.0000  0.0000  0.0000  0.0000  0.0000  0.0000  0.0000  0.0000  0.0000  0.0000  0.0000  0.0000  0.0000  0.0000  0.0000  0.0000  0.0000  0.0000  0.0000  0.0000  0.0000  0.0000  0.0000  0.0000  0.0000  0.0000  0.0000  0.0000  0.0000  0.0000  0.0000  0.0000  0.0000  0.0000  0.0000  0.0000  0.0000  0.0000  0.0000  0.0000  0.0000  0.0000  0.0000  0.0001  0.0000  0.0000  0.0031  0.0018  0.0000  0.0001  0.0008  0.0000  0.0000  0.0065  0.0031  0.0000  0.0003  0.0002  0.0000  0.0000  0.0000  0.0000  0.0000  0.0000  0.0000  0.0000  0.0000  0.0000  0.0000  0.0154  0.0000  0.0041  0.0144  0.0000  0.0024  0.0064  0.0000  0.0000  0.0009
     1   150  0.0000  0.0000  0.0000  0.0000  0.0000  0.0000  0.0000  0.0000  0.0000  0.0000  0.0000  0.0000  0.0000  0.0000  0.0000  0.0000  0.0000  0.0000  0.0000  0.0000  0.0000  0.0000  0.0000  0.0000  0.0000  0.0000  0.0000  0.0000  0.0000  0.0000  0.0000  0.0000  0.0000  0.0000  0.0000  0.0000  0.0000  0.0000  0.0000  0.0000  0.0000  0.0000  0.0000  0.0000  0.0000  0.0000  0.0000  0.0000  0.0000  0.0000  0.0000  0.0000  0.0000  0.0000  0.0000  0.0002  0.0000  0.0000  0.0093  0.0005  0.0000  0.0004  0.0005  0.0000  0.0000  0.0025  0.0034  0.0000  0.0001  0.0002  0.0000  0.0000  0.0000  0.0000  0.0000  0.0000  0.0000  0.0000  0.0000  0.0000  0.0000  0.0063  0.0000  0.0039  0.0157  0.0000  0.0041  0.0098  0.0000  0.0000  0.0014
     1   151  0.0000  0.0000  0.0000  0.0000  0.0000  0.0000  0.0000  0.0000  0.0000  0.0000  0.0000  0.0000  0.0000  0.0000  0.0000  0.0000  0.0000  0.0000  0.0000  0.0000  0.0000  0.0000  0.0000  0.0000  0.0000  0.0000  0.0000  0.0000  0.0000  0.0000  0.0000  0.0000  0.0000  0.0000  0.0000  0.0000  0.0000  0.0000  0.0000  0.0000  0.0000  0.0000  0.0000  0.0000  0.0000  0.0000  0.0000  0.0000  0.0000  0.0000  0.0000  0.0000  0.0000  0.0000  0.0000  0.0002  0.0000  0.0000  0.0192  0.0024  0.0001  0.0004  0.0011  0.0000  0.0000  0.0116  0.0035  0.0005  0.0006  0.0002  0.0000  0.0000  0.0000  0.0000  0.0000  0.0000  0.0000  0.0000  0.0000  0.0000  0.0000  0.0088  0.0009  0.0044  0.0205  0.0012  0.0037  0.0069  0.0002  0.0014  0.0007
     1   152  0.0000  0.0000  0.0000  0.0000  0.0000  0.0000  0.0000  0.0000  0.0000  0.0000  0.0000  0.0000  0.0000  0.0000  0.0000  0.0000  0.0000  0.0000  0.0000  0.0000  0.0000  0.0000  0.0000  0.0000  0.0000  0.0000  0.0000  0.0000  0.0000  0.0000  0.0000  0.0000  0.0000  0.0000  0.0000  0.0000  0.0000  0.0000  0.0000  0.0000  0.0000  0.0000  0.0000  0.0000  0.0000  0.0000  0.0000  0.0000  0.0000  0.0000  0.0000  0.0000  0.0000  0.0000  0.0000  0.0001  0.0000  0.0000  0.0097  0.0010  0.0001  0.0002  0.0006  0.0000  0.0000  0.0193  0.0080  0.0014  0.0001  0.0005  0.0000  0.0000  0.0000  0.0000  0.0000  0.0000  0.0000  0.0000  0.0000  0.0000  0.0000  0.0102  0.0021  0.0031  0.0273  0.0012  0.0008  0.0120  0.0000  0.0031  0.0003
     1   153  0.0000  0.0000  0.0000  0.0000  0.0000  0.0000  0.0000  0.0000  0.0000  0.0000  0.0000  0.0000  0.0000  0.0000  0.0000  0.0000  0.0000  0.0000  0.0000  0.0000  0.0000  0.0000  0.0000  0.0000  0.0000  0.0000  0.0000  0.0000  0.0000  0.0000  0.0000  0.0000  0.0000  0.0000  0.0000  0.0000  0.0000  0.0000  0.0000  0.0000  0.0000  0.0000  0.0000  0.0000  0.0000  0.0000  0.0000  0.0000  0.0000  0.0000  0.0000  0.0000  0.0000  0.0000  0.0000  0.0004  0.0000  0.0000  0.0130  0.0025  0.0003  0.0004  0.0014  0.0000  0.0000  0.0123  0.0012  0.0008  0.0005  0.0002  0.0000  0.0000  0.0000  0.0000  0.0000  0.0000  0.0000  0.0000  0.0000  0.0000  0.0000  0.0134  0.0082  0.0051  0.0309  0.0012  0.0019  0.0126  0.0014  0.0014  0.0010
     1   154  0.0000  0.0000  0.0000  0.0000  0.0000  0.0000  0.0000  0.0000  0.0000  0.0000  0.0000  0.0000  0.0000  0.0000  0.0000  0.0000  0.0000  0.0000  0.0000  0.0000  0.0000  0.0000  0.0000  0.0000  0.0000  0.0000  0.0000  0.0000  0.0000  0.0000  0.0000  0.0000  0.0000  0.0000  0.0000  0.0000  0.0000  0.0000  0.0000  0.0000  0.0000  0.0000  0.0000  0.0000  0.0000  0.0000  0.0000  0.0000  0.0000  0.0000  0.0000  0.0000  0.0000  0.0000  0.0000  0.0006  0.0000  0.0000  0.0042  0.0013  0.0008  0.0003  0.0009  0.0000  0.0000  0.0005  0.0022  0.0005  0.0003  0.0003  0.0000  0.0000  0.0000  0.0000  0.0000  0.0000  0.0000  0.0000  0.0000  0.0000  0.0000  0.0102  0.0048  0.0119  0.0255  0.0008  0.0011  0.0055  0.0014  0.0014  0.0011
     1   155  0.0000  0.0000  0.0000  0.0000  0.0000  0.0000  0.0000  0.0000  0.0000  0.0000  0.0000  0.0000  0.0000  0.0000  0.0000  0.0000  0.0000  0.0000  0.0000  0.0000  0.0000  0.0000  0.0000  0.0000  0.0000  0.0000  0.0000  0.0000  0.0000  0.0000  0.0000  0.0000  0.0000  0.0000  0.0000  0.0000  0.0000  0.0000  0.0000  0.0000  0.0000  0.0000  0.0000  0.0000  0.0000  0.0000  0.0000  0.0000  0.0000  0.0000  0.0000  0.0000  0.0000  0.0000  0.0000  0.0006  0.0000  0.0000  0.0100  0.0008  0.0000  0.0002  0.0010  0.0000  0.0000  0.0067  0.0011  0.0000  0.0008  0.0006  0.0000  0.0000  0.0000  0.0000  0.0000  0.0000  0.0000  0.0000  0.0000  0.0000  0.0000  0.0035  0.0000  0.0022  0.0191  0.0000  0.0000  0.0035  0.0000  0.0000  0.0008
     1   156  0.0000  0.0000  0.0000  0.0000  0.0000  0.0000  0.0000  0.0000  0.0000  0.0000  0.0000  0.0000  0.0000  0.0000  0.0000  0.0000  0.0000  0.0000  0.0000  0.0000  0.0000  0.0000  0.0000  0.0000  0.0000  0.0000  0.0000  0.0000  0.0000  0.0000  0.0000  0.0000  0.0000  0.0000  0.0000  0.0000  0.0000  0.0000  0.0000  0.0000  0.0000  0.0000  0.0000  0.0000  0.0000  0.0000  0.0000  0.0000  0.0000  0.0000  0.0000  0.0000  0.0000  0.0000  0.0000  0.0002  0.0000  0.0000  0.0069  0.0031  0.0000  0.0002  0.0008  0.0000  0.0000  0.0231  0.0014  0.0000  0.0001  0.0004  0.0000  0.0000  0.0000  0.0000  0.0000  0.0000  0.0000  0.0000  0.0000  0.0000  0.0000  0.0053  0.0000  0.0025  0.0201  0.0000  0.0002  0.0036  0.0000  0.0000  0.0005
     1   157  0.0000  0.0000  0.0000  0.0000  0.0000  0.0000  0.0000  0.0000  0.0000  0.0000  0.0000  0.0000  0.0000  0.0000  0.0000  0.0000  0.0000  0.0000  0.0000  0.0000  0.0000  0.0000  0.0000  0.0000  0.0000  0.0000  0.0000  0.0000  0.0000  0.0000  0.0000  0.0000  0.0000  0.0000  0.0000  0.0000  0.0000  0.0000  0.0000  0.0000  0.0000  0.0000  0.0000  0.0000  0.0000  0.0000  0.0000  0.0000  0.0000  0.0000  0.0000  0.0000  0.0000  0.0000  0.0000  0.0003  0.0000  0.0000  0.0037  0.0004  0.0001  0.0003  0.0011  0.0000  0.0000  0.0015  0.0031  0.0005  0.0001  0.0002  0.0000  0.0000  0.0000  0.0000  0.0000  0.0000  0.0000  0.0000  0.0000  0.0000  0.0000  0.0021  0.0082  0.0021  0.0179  0.0002  0.0000  0.0025  0.0001  0.0014  0.0006
     1   158  0.0000  0.0000  0.0000  0.0000  0.0000  0.0000  0.0000  0.0000  0.0000  0.0000  0.0000  0.0000  0.0000  0.0000  0.0000  0.0000  0.0000  0.0000  0.0000  0.0000  0.0000  0.0000  0.0000  0.0000  0.0000  0.0000  0.0000  0.0000  0.0000  0.0000  0.0000  0.0000  0.0000  0.0000  0.0000  0.0000  0.0000  0.0000  0.0000  0.0000  0.0000  0.0000  0.0000  0.0000  0.0000  0.0000  0.0000  0.0000  0.0000  0.0000  0.0000  0.0000  0.0000  0.0000  0.0000  0.0005  0.0000  0.0000  0.0043  0.0013  0.0015  0.0001  0.0016  0.0000  0.0000  0.0018  0.0006  0.0000  0.0002  0.0002  0.0000  0.0000  0.0000  0.0000  0.0000  0.0000  0.0000  0.0000  0.0000  0.0000  0.0000  0.0009  0.0031  0.0126  0.0262  0.0028  0.0009  0.0048  0.0003  0.0031  0.0006
     1   159  0.0000  0.0000  0.0000  0.0000  0.0000  0.0000  0.0000  0.0000  0.0000  0.0000  0.0000  0.0000  0.0000  0.0000  0.0000  0.0000  0.0000  0.0000  0.0000  0.0000  0.0000  0.0000  0.0000  0.0000  0.0000  0.0000  0.0000  0.0000  0.0000  0.0000  0.0000  0.0000  0.0000  0.0000  0.0000  0.0000  0.0000  0.0000  0.0000  0.0000  0.0000  0.0000  0.0000  0.0000  0.0000  0.0000  0.0000  0.0000  0.0000  0.0000  0.0000  0.0000  0.0000  0.0000  0.0000  0.0006  0.0000  0.0000  0.0039  0.0007  0.0016  0.0000  0.0016  0.0000  0.0000  0.0052  0.0010  0.0004  0.0003  0.0003  0.0000  0.0000  0.0000  0.0000  0.0000  0.0000  0.0000  0.0000  0.0000  0.0000  0.0000  0.0026  0.0046  0.0006  0.0370  0.0002  0.0002  0.0036  0.0004  0.0021  0.0005
     1   160  0.0000  0.0000  0.0000  0.0000  0.0000  0.0000  0.0000  0.0000  0.0000  0.0000  0.0000  0.0000  0.0000  0.0000  0.0000  0.0000  0.0000  0.0000  0.0000  0.0000  0.0000  0.0000  0.0000  0.0000  0.0000  0.0000  0.0000  0.0000  0.0000  0.0000  0.0000  0.0000  0.0000  0.0000  0.0000  0.0000  0.0000  0.0000  0.0000  0.0000  0.0000  0.0000  0.0000  0.0000  0.0000  0.0000  0.0000  0.0000  0.0000  0.0000  0.0000  0.0000  0.0000  0.0000  0.0000  0.0002  0.0000  0.0000  0.0069  0.0014  0.0000  0.0000  0.0005  0.0000  0.0000  0.0074  0.0021  0.0000  0.0000  0.0002  0.0000  0.0000  0.0000  0.0000  0.0000  0.0000  0.0000  0.0000  0.0000  0.0000  0.0000  0.0093  0.0000  0.0000  0.0231  0.0000  0.0000  0.0065  0.0000  0.0000  0.0000
     1   161  0.0000  0.0000  0.0000  0.0000  0.0000  0.0000  0.0000  0.0000  0.0000  0.0000  0.0000  0.0000  0.0000  0.0000  0.0000  0.0000  0.0000  0.0000  0.0000  0.0000  0.0000  0.0000  0.0000  0.0000  0.0000  0.0000  0.0000  0.0000  0.0000  0.0000  0.0000  0.0000  0.0000  0.0000  0.0000  0.0000  0.0000  0.0000  0.0000  0.0000  0.0000  0.0000  0.0000  0.0000  0.0000  0.0000  0.0000  0.0000  0.0000  0.0000  0.0000  0.0000  0.0000  0.0000  0.0000  0.0001  0.0000  0.0000  0.0059  0.0009  0.0001  0.0000  0.0008  0.0000  0.0000  0.0024  0.0000  0.0002  0.0001  0.0001  0.0000  0.0000  0.0000  0.0000  0.0000  0.0000  0.0000  0.0000  0.0000  0.0000  0.0000  0.0000  0.0009  0.0048  0.0038  0.0002  0.0012  0.0025  0.0000  0.0031  0.0003
     1   162  0.0000  0.0000  0.0000  0.0000  0.0000  0.0000  0.0000  0.0000  0.0000  0.0000  0.0000  0.0000  0.0000  0.0000  0.0000  0.0000  0.0000  0.0000  0.0000  0.0000  0.0000  0.0000  0.0000  0.0000  0.0000  0.0000  0.0000  0.0000  0.0000  0.0000  0.0000  0.0000  0.0000  0.0000  0.0000  0.0000  0.0000  0.0000  0.0000  0.0000  0.0000  0.0000  0.0000  0.0000  0.0000  0.0000  0.0031  0.0008  0.0000  0.0000  0.0082  0.0002  0.0000  0.0002  0.0005  0.0003  0.0000  0.0000  0.0104  0.0014  0.0014  0.0010  0.0005  0.0000  0.0000  0.0015  0.0009  0.0001  0.0002  0.0000  0.0000  0.0000  0.0000  0.0000  0.0000  0.0000  0.0000  0.0000  0.0000  0.0000  0.0000  0.0163  0.0009  0.0068  0.0078  0.0002  0.0018  0.0020  0.0002  0.0014  0.0006
     1   163  0.0000  0.0000  0.0000  0.0000  0.0000  0.0000  0.0000  0.0000  0.0000  0.0000  0.0000  0.0000  0.0000  0.0000  0.0000  0.0000  0.0000  0.0000  0.0000  0.0000  0.0000  0.0000  0.0000  0.0000  0.0000  0.0000  0.0000  0.0000  0.0000  0.0000  0.0000  0.0000  0.0000  0.0000  0.0000  0.0000  0.0000  0.0000  0.0000  0.0000  0.0000  0.0000  0.0000  0.0000  0.0000  0.0000  0.0000  0.0000  0.0000  0.0000  0.0000  0.0000  0.0000  0.0000  0.0000  0.0000  0.0000  0.0000  0.0053  0.0008  0.0005  0.0003  0.0002  0.0000  0.0000  0.0020  0.0003  0.0001  0.0000  0.0001  0.0000  0.0000  0.0000  0.0000  0.0000  0.0000  0.0000  0.0000  0.0000  0.0000  0.0000  0.0009  0.0009  0.0119  0.0097  0.0012  0.0008  0.0030  0.0002  0.0031  0.0005
     1   164  0.0000  0.0000  0.0000  0.0000  0.0000  0.0000  0.0000  0.0000  0.0000  0.0000  0.0000  0.0000  0.0000  0.0000  0.0000  0.0000  0.0000  0.0000  0.0000  0.0000  0.0000  0.0000  0.0000  0.0000  0.0000  0.0000  0.0000  0.0000  0.0000  0.0000  0.0000  0.0000  0.0000  0.0000  0.0000  0.0000  0.0000  0.0000  0.0000  0.0000  0.0000  0.0000  0.0000  0.0000  0.0000  0.0000  0.0000  0.0000  0.0000  0.0000  0.0000  0.0000  0.0000  0.0000  0.0000  0.0001  0.0000  0.0000  0.0002  0.0005  0.0005  0.0001  0.0002  0.0000  0.0000  0.0012  0.0003  0.0001  0.0001  0.0001  0.0000  0.0000  0.0000  0.0000  0.0000  0.0000  0.0000  0.0000  0.0000  0.0000  0.0000  0.0108  0.0082  0.0012  0.0069  0.0012  0.0003  0.0038  0.0001  0.0005  0.0004
     1   165  0.0000  0.0000  0.0000  0.0000  0.0000  0.0000  0.0000  0.0000  0.0000  0.0000  0.0000  0.0000  0.0000  0.0000  0.0000  0.0000  0.0000  0.0000  0.0000  0.0000  0.0000  0.0000  0.0000  0.0000  0.0000  0.0000  0.0000  0.0000  0.0000  0.0000  0.0000  0.0000  0.0000  0.0000  0.0000  0.0000  0.0000  0.0000  0.0000  0.0000  0.0000  0.0000  0.0000  0.0000  0.0000  0.0000  0.0000  0.0000  0.0000  0.0000  0.0000  0.0000  0.0000  0.0000  0.0000  0.0003  0.0000  0.0000  0.0013  0.0018  0.0001  0.0002  0.0004  0.0000  0.0000  0.0110  0.0097  0.0014  0.0008  0.0003  0.0000  0.0000  0.0000  0.0000  0.0000  0.0000  0.0000  0.0000  0.0000  0.0000  0.0000  0.0185  0.0108  0.0053  0.0126  0.0048  0.0050  0.0075  0.0014  0.0018  0.0009
     1   166  0.0000  0.0000  0.0000  0.0000  0.0000  0.0000  0.0000  0.0000  0.0000  0.0000  0.0000  0.0000  0.0000  0.0000  0.0000  0.0000  0.0000  0.0000  0.0000  0.0000  0.0000  0.0000  0.0000  0.0000  0.0000  0.0000  0.0000  0.0000  0.0000  0.0000  0.0000  0.0000  0.0000  0.0000  0.0000  0.0000  0.0000  0.0000  0.0000  0.0000  0.0000  0.0000  0.0000  0.0000  0.0000  0.0000  0.0000  0.0000  0.0000  0.0000  0.0000  0.0000  0.0000  0.0000  0.0000  0.0002  0.0000  0.0000  0.0015  0.0016  0.0007  0.0002  0.0005  0.0000  0.0000  0.0069  0.0033  0.0003  0.0004  0.0002  0.0000  0.0000  0.0000  0.0000  0.0000  0.0000  0.0000  0.0000  0.0000  0.0000  0.0000  0.0147  0.0014  0.0036  0.0108  0.0034  0.0059  0.0099  0.0016  0.0029  0.0005
     1   167  0.0000  0.0000  0.0000  0.0000  0.0000  0.0000  0.0000  0.0000  0.0000  0.0000  0.0000  0.0000  0.0000  0.0000  0.0000  0.0000  0.0000  0.0000  0.0000  0.0000  0.0000  0.0000  0.0000  0.0000  0.0000  0.0000  0.0000  0.0000  0.0000  0.0000  0.0000  0.0000  0.0000  0.0000  0.0000  0.0000  0.0000  0.0000  0.0000  0.0000  0.0000  0.0000  0.0000  0.0000  0.0000  0.0000  0.0000  0.0000  0.0000  0.0000  0.0000  0.0000  0.0000  0.0000  0.0000  0.0002  0.0000  0.0000  0.0018  0.0023  0.0031  0.0003  0.0009  0.0000  0.0000  0.0014  0.0005  0.0000  0.0003  0.0002  0.0000  0.0000  0.0000  0.0000  0.0000  0.0000  0.0000  0.0000  0.0000  0.0000  0.0000  0.0093  0.0014  0.0053  0.0147  0.0005  0.0028  0.0079  0.0001  0.0014  0.0012
     1   168  0.0000  0.0000  0.0000  0.0000  0.0000  0.0000  0.0000  0.0000  0.0000  0.0000  0.0000  0.0000  0.0000  0.0000  0.0000  0.0000  0.0000  0.0000  0.0000  0.0000  0.0000  0.0000  0.0000  0.0000  0.0000  0.0000  0.0000  0.0000  0.0000  0.0000  0.0000  0.0000  0.0000  0.0000  0.0000  0.0000  0.0000  0.0000  0.0000  0.0000  0.0000  0.0000  0.0000  0.0000  0.0000  0.0000  0.0005  0.0000  0.0000  0.0000  0.0031  0.0012  0.0031  0.0000  0.0031  0.0001  0.0000  0.0000  0.0012  0.0001  0.0012  0.0000  0.0006  0.0000  0.0000  0.0014  0.0008  0.0001  0.0000  0.0002  0.0000  0.0000  0.0000  0.0000  0.0000  0.0000  0.0000  0.0000  0.0000  0.0000  0.0000  0.0024  0.0041  0.0000  0.0185  0.0019  0.0000  0.0066  0.0000  0.0044  0.0000
     1   169  0.0000  0.0000  0.0000  0.0000  0.0000  0.0000  0.0000  0.0000  0.0000  0.0000  0.0000  0.0000  0.0000  0.0000  0.0000  0.0000  0.0000  0.0000  0.0000  0.0000  0.0000  0.0000  0.0000  0.0000  0.0000  0.0000  0.0000  0.0000  0.0000  0.0000  0.0000  0.0000  0.0000  0.0000  0.0000  0.0000  0.0000  0.0000  0.0000  0.0000  0.0000  0.0000  0.0000  0.0000  0.0000  0.0000  0.0014  0.0000  0.0000  0.0000  0.0009  0.0008  0.0031  0.0000  0.0031  0.0000  0.0000  0.0000  0.0021  0.0041  0.0038  0.0000  0.0013  0.0000  0.0000  0.0000  0.0000  0.0000  0.0000  0.0000  0.0000  0.0000  0.0000  0.0000  0.0000  0.0000  0.0000  0.0000  0.0000  0.0000  0.0000  0.0031  0.0034  0.0000  0.0126  0.0024  0.0000  0.0128  0.0000  0.0093  0.0000
     1   170  0.0000  0.0000  0.0000  0.0000  0.0000  0.0000  0.0000  0.0000  0.0000  0.0000  0.0000  0.0000  0.0000  0.0000  0.0000  0.0000  0.0000  0.0000  0.0000  0.0000  0.0000  0.0000  0.0000  0.0000  0.0000  0.0000  0.0000  0.0000  0.0000  0.0000  0.0000  0.0000  0.0000  0.0000  0.0000  0.0000  0.0000  0.0000  0.0000  0.0000  0.0000  0.0000  0.0000  0.0000  0.0000  0.0000  0.0008  0.0000  0.0000  0.0000  0.0014  0.0012  0.0031  0.0000  0.0014  0.0000  0.0000  0.0000  0.0031  0.0052  0.0049  0.0000  0.0009  0.0000  0.0000  0.0000  0.0000  0.0000  0.0000  0.0000  0.0000  0.0000  0.0000  0.0000  0.0000  0.0000  0.0000  0.0000  0.0000  0.0000  0.0000  0.0095  0.0082  0.0000  0.0147  0.0106  0.0000  0.0171  0.0000  0.0093  0.0000
     1   171  0.0000  0.0000  0.0000  0.0000  0.0000  0.0000  0.0000  0.0000  0.0000  0.0000  0.0000  0.0000  0.0000  0.0000  0.0000  0.0000  0.0000  0.0000  0.0000  0.0000  0.0000  0.0000  0.0000  0.0000  0.0000  0.0000  0.0000  0.0000  0.0000  0.0000  0.0000  0.0000  0.0000  0.0000  0.0000  0.0000  0.0000  0.0000  0.0000  0.0000  0.0000  0.0000  0.0000  0.0000  0.0000  0.0000  0.0003  0.0000  0.0000  0.0000  0.0014  0.0021  0.0014  0.0000  0.0014  0.0000  0.0000  0.0000  0.0000  0.0019  0.0031  0.0000  0.0008  0.0000  0.0000  0.0000  0.0000  0.0000  0.0000  0.0000  0.0000  0.0000  0.0000  0.0000  0.0000  0.0000  0.0000  0.0000  0.0000  0.0000  0.0000  0.0108  0.0031  0.0000  0.0108  0.0102  0.0000  0.0179  0.0000  0.0108  0.0000
     1   172  0.0000  0.0000  0.0000  0.0000  0.0000  0.0000  0.0000  0.0000  0.0000  0.0000  0.0000  0.0000  0.0000  0.0000  0.0000  0.0000  0.0000  0.0000  0.0000  0.0000  0.0000  0.0000  0.0000  0.0000  0.0000  0.0000  0.0000  0.0000  0.0000  0.0000  0.0000  0.0000  0.0000  0.0000  0.0000  0.0000  0.0000  0.0000  0.0000  0.0000  0.0000  0.0000  0.0000  0.0000  0.0000  0.0000  0.0001  0.0000  0.0000  0.0000  0.0069  0.0048  0.0006  0.0000  0.0012  0.0000  0.0000  0.0000  0.0026  0.0009  0.0012  0.0000  0.0004  0.0000  0.0000  0.0000  0.0000  0.0000  0.0000  0.0000  0.0000  0.0000  0.0000  0.0000  0.0000  0.0000  0.0000  0.0000  0.0000  0.0000  0.0000  0.0122  0.0159  0.0000  0.0287  0.0033  0.0000  0.0094  0.0000  0.0052  0.0000
     1   173  0.0000  0.0000  0.0000  0.0000  0.0000  0.0000  0.0000  0.0000  0.0000  0.0000  0.0000  0.0000  0.0000  0.0000  0.0000  0.0000  0.0000  0.0000  0.0000  0.0000  0.0000  0.0000  0.0000  0.0000  0.0000  0.0000  0.0000  0.0000  0.0000  0.0000  0.0000  0.0000  0.0000  0.0000  0.0000  0.0000  0.0000  0.0000  0.0000  0.0000  0.0000  0.0000  0.0000  0.0000  0.0000  0.0000  0.0000  0.0000  0.0000  0.0000  0.0014  0.0012  0.0031  0.0000  0.0031  0.0000  0.0000  0.0000  0.0014  0.0005  0.0031  0.0000  0.0003  0.0000  0.0000  0.0000  0.0000  0.0000  0.0000  0.0000  0.0000  0.0000  0.0000  0.0000  0.0000  0.0000  0.0000  0.0000  0.0000  0.0000  0.0000  0.0235  0.0147  0.0000  0.0065  0.0045  0.0000  0.0040  0.0000  0.0058  0.0000
     1   174  0.0000  0.0000  0.0000  0.0000  0.0000  0.0000  0.0000  0.0000  0.0000  0.0000  0.0000  0.0000  0.0000  0.0000  0.0000  0.0000  0.0000  0.0000  0.0000  0.0000  0.0000  0.0000  0.0000  0.0000  0.0000  0.0000  0.0000  0.0000  0.0000  0.0000  0.0000  0.0000  0.0000  0.0000  0.0000  0.0000  0.0000  0.0000  0.0000  0.0000  0.0000  0.0000  0.0000  0.0000  0.0000  0.0000  0.0000  0.0000  0.0000  0.0000  0.0000  0.0000  0.0000  0.0000  0.0000  0.0000  0.0000  0.0000  0.0048  0.0021  0.0031  0.0000  0.0003  0.0000  0.0000  0.0000  0.0000  0.0000  0.0000  0.0000  0.0000  0.0000  0.0000  0.0000  0.0000  0.0000  0.0000  0.0000  0.0000  0.0000  0.0000  0.0065  0.0093  0.0000  0.0201  0.0054  0.0000  0.0033  0.0000  0.0027  0.0000
     1   175  0.0000  0.0000  0.0000  0.0000  0.0000  0.0000  0.0000  0.0000  0.0000  0.0000  0.0000  0.0000  0.0000  0.0000  0.0000  0.0000  0.0000  0.0000  0.0000  0.0000  0.0000  0.0000  0.0000  0.0000  0.0000  0.0000  0.0000  0.0000  0.0000  0.0000  0.0000  0.0000  0.0000  0.0000  0.0000  0.0000  0.0000  0.0000  0.0000  0.0000  0.0000  0.0000  0.0000  0.0000  0.0000  0.0000  0.0000  0.0000  0.0000  0.0000  0.0000  0.0000  0.0000  0.0000  0.0000  0.0000  0.0000  0.0000  0.0123  0.0008  0.0022  0.0000  0.0004  0.0000  0.0000  0.0000  0.0000  0.0000  0.0000  0.0000  0.0000  0.0000  0.0000  0.0000  0.0000  0.0000  0.0000  0.0000  0.0000  0.0000  0.0000  0.0078  0.0153  0.0000  0.0091  0.0049  0.0000  0.0090  0.0000  0.0036  0.0000
     1   176  0.0000  0.0000  0.0000  0.0000  0.0000  0.0000  0.0000  0.0000  0.0000  0.0000  0.0000  0.0000  0.0000  0.0000  0.0000  0.0000  0.0000  0.0000  0.0000  0.0000  0.0000  0.0000  0.0000  0.0000  0.0000  0.0000  0.0000  0.0000  0.0000  0.0000  0.0000  0.0000  0.0000  0.0000  0.0000  0.0000  0.0000  0.0000  0.0000  0.0000  0.0000  0.0000  0.0000  0.0000  0.0000  0.0000  0.0000  0.0000  0.0000  0.0000  0.0000  0.0000  0.0000  0.0000  0.0000  0.0000  0.0000  0.0000  0.0058  0.0024  0.0021  0.0000  0.0009  0.0000  0.0000  0.0000  0.0000  0.0000  0.0000  0.0000  0.0000  0.0000  0.0000  0.0000  0.0000  0.0000  0.0000  0.0000  0.0000  0.0000  0.0000  0.0231  0.0139  0.0000  0.0116  0.0054  0.0000  0.0032  0.0000  0.0042  0.0000
     1   177  0.0000  0.0000  0.0000  0.0000  0.0000  0.0000  0.0000  0.0000  0.0000  0.0000  0.0000  0.0000  0.0000  0.0000  0.0000  0.0000  0.0000  0.0000  0.0000  0.0000  0.0000  0.0000  0.0000  0.0000  0.0000  0.0000  0.0000  0.0000  0.0000  0.0000  0.0000  0.0000  0.0000  0.0000  0.0000  0.0000  0.0000  0.0000  0.0000  0.0000  0.0000  0.0000  0.0000  0.0000  0.0000  0.0000  0.0000  0.0000  0.0000  0.0000  0.0000  0.0000  0.0000  0.0000  0.0000  0.0000  0.0000  0.0000  0.0031  0.0001  0.0007  0.0000  0.0002  0.0000  0.0000  0.0014  0.0005  0.0005  0.0000  0.0001  0.0000  0.0000  0.0000  0.0000  0.0000  0.0000  0.0000  0.0000  0.0000  0.0000  0.0000  0.0043  0.0301  0.0000  0.0278  0.0058  0.0000  0.0031  0.0000  0.0081  0.0000
     1   178  0.0000  0.0000  0.0000  0.0000  0.0000  0.0000  0.0000  0.0000  0.0000  0.0000  0.0000  0.0000  0.0000  0.0000  0.0000  0.0000  0.0000  0.0000  0.0000  0.0000  0.0000  0.0000  0.0000  0.0000  0.0000  0.0000  0.0000  0.0000  0.0000  0.0000  0.0000  0.0000  0.0000  0.0000  0.0000  0.0000  0.0000  0.0000  0.0000  0.0000  0.0000  0.0000  0.0000  0.0000  0.0000  0.0000  0.0000  0.0000  0.0000  0.0000  0.0000  0.0000  0.0000  0.0000  0.0000  0.0003  0.0000  0.0000  0.0021  0.0004  0.0014  0.0000  0.0002  0.0000  0.0000  0.0079  0.0011  0.0044  0.0000  0.0002  0.0000  0.0000  0.0000  0.0000  0.0000  0.0000  0.0000  0.0000  0.0000  0.0000  0.0000  0.0015  0.0160  0.0000  0.0150  0.0027  0.0000  0.0072  0.0000  0.0053  0.0000
     1   179  0.0000  0.0000  0.0000  0.0000  0.0000  0.0000  0.0000  0.0000  0.0000  0.0000  0.0000  0.0000  0.0000  0.0000  0.0000  0.0000  0.0000  0.0000  0.0000  0.0000  0.0000  0.0000  0.0000  0.0000  0.0000  0.0000  0.0000  0.0000  0.0000  0.0000  0.0000  0.0000  0.0000  0.0000  0.0000  0.0000  0.0000  0.0000  0.0000  0.0000  0.0000  0.0000  0.0000  0.0000  0.0000  0.0000  0.0000  0.0000  0.0000  0.0000  0.0000  0.0000  0.0000  0.0000  0.0000  0.0000  0.0000  0.0000  0.0046  0.0001  0.0008  0.0000  0.0002  0.0000  0.0000  0.0126  0.0006  0.0016  0.0000  0.0001  0.0000  0.0000  0.0000  0.0000  0.0000  0.0000  0.0000  0.0000  0.0000  0.0000  0.0000  0.0060  0.0141  0.0000  0.0329  0.0021  0.0000  0.0071  0.0000  0.0044  0.0000
     1   180  0.0000  0.0000  0.0000  0.0000  0.0000  0.0000  0.0000  0.0000  0.0000  0.0000  0.0000  0.0000  0.0000  0.0000  0.0000  0.0000  0.0000  0.0000  0.0000  0.0000  0.0000  0.0000  0.0000  0.0000  0.0000  0.0000  0.0000  0.0000  0.0000  0.0000  0.0000  0.0000  0.0000  0.0000  0.0000  0.0000  0.0000  0.0000  0.0000  0.0000  0.0000  0.0000  0.0000  0.0000  0.0000  0.0000  0.0000  0.0000  0.0000  0.0000  0.0000  0.0000  0.0000  0.0000  0.0000  0.0001  0.0000  0.0000  0.0024  0.0013  0.0005  0.0002  0.0003  0.0000  0.0000  0.0035  0.0023  0.0013  0.0001  0.0001  0.0000  0.0000  0.0000  0.0000  0.0000  0.0000  0.0000  0.0000  0.0000  0.0000  0.0000  0.0093  0.0050  0.0031  0.0095  0.0025  0.0005  0.0017  0.0005  0.0035  0.0008
     1   181  0.0000  0.0000  0.0000  0.0000  0.0000  0.0000  0.0000  0.0000  0.0000  0.0000  0.0000  0.0000  0.0000  0.0000  0.0000  0.0000  0.0000  0.0000  0.0000  0.0000  0.0000  0.0000  0.0000  0.0000  0.0000  0.0000  0.0000  0.0000  0.0000  0.0000  0.0000  0.0000  0.0000  0.0000  0.0000  0.0000  0.0000  0.0000  0.0000  0.0000  0.0000  0.0000  0.0000  0.0000  0.0000  0.0000  0.0000  0.0000  0.0000  0.0000  0.0000  0.0000  0.0000  0.0000  0.0000  0.0005  0.0000  0.0000  0.0020  0.0003  0.0018  0.0000  0.0004  0.0000  0.0000  0.0060  0.0030  0.0043  0.0000  0.0006  0.0000  0.0000  0.0000  0.0000  0.0000  0.0000  0.0000  0.0000  0.0000  0.0000  0.0000  0.0053  0.0053  0.0000  0.0141  0.0026  0.0000  0.0028  0.0000  0.0055  0.0000
     1   182  0.0000  0.0000  0.0000  0.0000  0.0000  0.0000  0.0000  0.0000  0.0000  0.0000  0.0000  0.0000  0.0000  0.0000  0.0000  0.0000  0.0000  0.0000  0.0000  0.0000  0.0000  0.0000  0.0000  0.0000  0.0000  0.0000  0.0000  0.0000  0.0000  0.0000  0.0000  0.0000  0.0000  0.0000  0.0000  0.0000  0.0000  0.0000  0.0000  0.0000  0.0000  0.0000  0.0000  0.0000  0.0000  0.0000  0.0000  0.0000  0.0000  0.0000  0.0000  0.0000  0.0000  0.0000  0.0000  0.0000  0.0000  0.0000  0.0069  0.0012  0.0012  0.0000  0.0005  0.0000  0.0000  0.0060  0.0006  0.0037  0.0001  0.0000  0.0000  0.0000  0.0000  0.0000  0.0000  0.0000  0.0000  0.0000  0.0000  0.0000  0.0000  0.0081  0.0141  0.0021  0.0204  0.0037  0.0021  0.0013  0.0005  0.0019  0.0001
     1   183  0.0000  0.0000  0.0000  0.0000  0.0000  0.0000  0.0000  0.0000  0.0000  0.0000  0.0000  0.0000  0.0000  0.0000  0.0000  0.0000  0.0000  0.0000  0.0000  0.0000  0.0000  0.0000  0.0000  0.0000  0.0000  0.0000  0.0000  0.0000  0.0000  0.0000  0.0000  0.0000  0.0000  0.0000  0.0000  0.0000  0.0000  0.0000  0.0000  0.0000  0.0000  0.0000  0.0000  0.0000  0.0000  0.0000  0.0000  0.0000  0.0000  0.0000  0.0000  0.0000  0.0000  0.0000  0.0000  0.0001  0.0000  0.0000  0.0014  0.0008  0.0014  0.0000  0.0001  0.0000  0.0000  0.0031  0.0009  0.0005  0.0001  0.0001  0.0000  0.0000  0.0000  0.0000  0.0000  0.0000  0.0000  0.0000  0.0000  0.0000  0.0000  0.0185  0.0206  0.0014  0.0113  0.0048  0.0005  0.0026  0.0002  0.0009  0.0001
     1   184  0.0000  0.0000  0.0000  0.0000  0.0000  0.0000  0.0000  0.0000  0.0000  0.0000  0.0000  0.0000  0.0000  0.0000  0.0000  0.0000  0.0000  0.0000  0.0000  0.0000  0.0000  0.0000  0.0000  0.0000  0.0000  0.0000  0.0000  0.0000  0.0000  0.0000  0.0000  0.0000  0.0000  0.0000  0.0000  0.0000  0.0000  0.0000  0.0000  0.0000  0.0000  0.0000  0.0000  0.0000  0.0000  0.0000  0.0000  0.0000  0.0000  0.0000  0.0000  0.0000  0.0000  0.0000  0.0000  0.0001  0.0000  0.0000  0.0065  0.0060  0.0013  0.0000  0.0009  0.0000  0.0000  0.0037  0.0014  0.0018  0.0000  0.0001  0.0000  0.0000  0.0000  0.0000  0.0000  0.0000  0.0000  0.0000  0.0000  0.0000  0.0000  0.0152  0.0128  0.0000  0.0174  0.0025  0.0000  0.0072  0.0000  0.0024  0.0000
     1   185  0.0000  0.0000  0.0000  0.0000  0.0000  0.0000  0.0000  0.0000  0.0000  0.0000  0.0000  0.0000  0.0000  0.0000  0.0000  0.0000  0.0000  0.0000  0.0000  0.0000  0.0000  0.0000  0.0000  0.0000  0.0000  0.0000  0.0000  0.0000  0.0000  0.0000  0.0000  0.0000  0.0000  0.0000  0.0000  0.0000  0.0000  0.0000  0.0000  0.0000  0.0000  0.0000  0.0000  0.0000  0.0000  0.0000  0.0000  0.0000  0.0000  0.0000  0.0000  0.0000  0.0000  0.0000  0.0000  0.0003  0.0000  0.0000  0.0061  0.0034  0.0019  0.0000  0.0005  0.0000  0.0000  0.0129  0.0029  0.0006  0.0000  0.0002  0.0000  0.0000  0.0000  0.0000  0.0000  0.0000  0.0000  0.0000  0.0000  0.0000  0.0000  0.0085  0.0046  0.0000  0.0179  0.0053  0.0000  0.0023  0.0000  0.0023  0.0000
     1   186  0.0000  0.0000  0.0000  0.0000  0.0000  0.0000  0.0000  0.0000  0.0000  0.0000  0.0000  0.0000  0.0000  0.0000  0.0000  0.0000  0.0000  0.0000  0.0000  0.0000  0.0000  0.0000  0.0000  0.0000  0.0000  0.0000  0.0000  0.0000  0.0000  0.0000  0.0000  0.0000  0.0000  0.0000  0.0000  0.0000  0.0000  0.0000  0.0000  0.0000  0.0000  0.0000  0.0000  0.0000  0.0000  0.0000  0.0000  0.0000  0.0000  0.0000  0.0000  0.0000  0.0000  0.0000  0.0000  0.0001  0.0000  0.0000  0.0048  0.0012  0.0014  0.0000  0.0001  0.0000  0.0000  0.0065  0.0019  0.0023  0.0000  0.0003  0.0000  0.0000  0.0000  0.0000  0.0000  0.0000  0.0000  0.0000  0.0000  0.0000  0.0000  0.0093  0.0154  0.0000  0.0156  0.0008  0.0000  0.0012  0.0000  0.0046  0.0000
     1   187  0.0000  0.0000  0.0000  0.0000  0.0000  0.0000  0.0000  0.0000  0.0000  0.0000  0.0000  0.0000  0.0000  0.0000  0.0000  0.0000  0.0000  0.0000  0.0000  0.0000  0.0000  0.0000  0.0000  0.0000  0.0000  0.0000  0.0000  0.0000  0.0000  0.0000  0.0000  0.0000  0.0000  0.0000  0.0000  0.0000  0.0000  0.0000  0.0000  0.0000  0.0000  0.0000  0.0000  0.0000  0.0000  0.0000  0.0000  0.0000  0.0000  0.0000  0.0000  0.0000  0.0000  0.0000  0.0000  0.0000  0.0000  0.0000  0.0035  0.0005  0.0002  0.0000  0.0005  0.0000  0.0000  0.0003  0.0006  0.0005  0.0001  0.0001  0.0000  0.0000  0.0000  0.0000  0.0000  0.0000  0.0000  0.0000  0.0000  0.0000  0.0000  0.0202  0.0028  0.0048  0.0145  0.0008  0.0012  0.0016  0.0002  0.0008  0.0001
     1   188  0.0000  0.0000  0.0000  0.0000  0.0000  0.0000  0.0000  0.0000  0.0000  0.0000  0.0000  0.0000  0.0000  0.0000  0.0000  0.0000  0.0000  0.0000  0.0000  0.0000  0.0000  0.0000  0.0000  0.0000  0.0000  0.0000  0.0000  0.0000  0.0000  0.0000  0.0000  0.0000  0.0000  0.0000  0.0000  0.0000  0.0000  0.0000  0.0000  0.0000  0.0000  0.0000  0.0000  0.0000  0.0000  0.0000  0.0000  0.0000  0.0000  0.0000  0.0000  0.0000  0.0000  0.0000  0.0000  0.0000  0.0000  0.0000  0.0000  0.0000  0.0000  0.0000  0.0000  0.0000  0.0000  0.0009  0.0021  0.0002  0.0002  0.0001  0.0000  0.0000  0.0000  0.0000  0.0000  0.0000  0.0000  0.0000  0.0000  0.0000  0.0000  0.0089  0.0089  0.0037  0.0037  0.0019  0.0017  0.0012  0.0011  0.0011  0.0000
     1   189  0.0000  0.0000  0.0000  0.0000  0.0000  0.0000  0.0000  0.0000  0.0000  0.0000  0.0000  0.0000  0.0000  0.0000  0.0000  0.0000  0.0000  0.0000  0.0000  0.0000  0.0000  0.0000  0.0000  0.0000  0.0000  0.0000  0.0000  0.0000  0.0000  0.0000  0.0000  0.0000  0.0000  0.0000  0.0000  0.0000  0.0000  0.0000  0.0000  0.0000  0.0000  0.0000  0.0000  0.0000  0.0000  0.0000  0.0000  0.0000  0.0000  0.0000  0.0000  0.0000  0.0000  0.0000  0.0000  0.0000  0.0000  0.0000  0.0000  0.0000  0.0000  0.0000  0.0000  0.0000  0.0000  0.0035  0.0009  0.0006  0.0001  0.0001  0.0000  0.0000  0.0000  0.0000  0.0000  0.0000  0.0000  0.0000  0.0000  0.0000  0.0000  0.0130  0.0186  0.0079  0.0148  0.0010  0.0021  0.0014  0.0006  0.0018  0.0004
     1   190  0.0000  0.0000  0.0000  0.0000  0.0000  0.0000  0.0000  0.0000  0.0000  0.0000  0.0000  0.0000  0.0000  0.0000  0.0000  0.0000  0.0000  0.0000  0.0000  0.0000  0.0000  0.0000  0.0000  0.0000  0.0000  0.0000  0.0000  0.0000  0.0000  0.0000  0.0000  0.0000  0.0000  0.0000  0.0000  0.0000  0.0000  0.0000  0.0000  0.0000  0.0000  0.0000  0.0000  0.0000  0.0000  0.0000  0.0000  0.0008  0.0000  0.0000  0.0031  0.0001  0.0003  0.0014  0.0031  0.0000  0.0000  0.0000  0.0000  0.0000  0.0000  0.0000  0.0000  0.0000  0.0000  0.0024  0.0002  0.0002  0.0000  0.0001  0.0000  0.0000  0.0000  0.0000  0.0000  0.0000  0.0000  0.0000  0.0000  0.0000  0.0000  0.0014  0.0003  0.0033  0.0044  0.0021  0.0005  0.0048  0.0008  0.0032  0.0004
     1   191  0.0000  0.0000  0.0000  0.0000  0.0000  0.0000  0.0000  0.0000  0.0000  0.0000  0.0000  0.0000  0.0000  0.0000  0.0000  0.0000  0.0000  0.0000  0.0000  0.0000  0.0000  0.0000  0.0000  0.0000  0.0000  0.0000  0.0000  0.0000  0.0000  0.0000  0.0000  0.0000  0.0000  0.0000  0.0000  0.0000  0.0000  0.0000  0.0000  0.0000  0.0000  0.0000  0.0000  0.0000  0.0000  0.0000  0.0000  0.0005  0.0000  0.0000  0.0005  0.0001  0.0001  0.0002  0.0031  0.0001  0.0000  0.0000  0.0005  0.0001  0.0031  0.0001  0.0001  0.0000  0.0000  0.0031  0.0008  0.0006  0.0003  0.0001  0.0000  0.0000  0.0000  0.0000  0.0000  0.0000  0.0000  0.0000  0.0000  0.0000  0.0000  0.0026  0.0028  0.0185  0.0031  0.0005  0.0023  0.0008  0.0017  0.0009  0.0005
     1   192  0.0000  0.0000  0.0000  0.0000  0.0000  0.0000  0.0000  0.0000  0.0000  0.0000  0.0000  0.0000  0.0000  0.0000  0.0000  0.0000  0.0000  0.0000  0.0000  0.0000  0.0000  0.0000  0.0000  0.0000  0.0000  0.0000  0.0000  0.0000  0.0000  0.0000  0.0000  0.0000  0.0000  0.0000  0.0000  0.0000  0.0000  0.0000  0.0000  0.0000  0.0000  0.0000  0.0000  0.0000  0.0000  0.0000  0.0014  0.0005  0.0000  0.0000  0.0002  0.0001  0.0003  0.0014  0.0031  0.0003  0.0000  0.0000  0.0005  0.0001  0.0008  0.0001  0.0004  0.0000  0.0000  0.0048  0.0012  0.0002  0.0005  0.0001  0.0000  0.0000  0.0000  0.0000  0.0000  0.0000  0.0000  0.0000  0.0000  0.0000  0.0000  0.0002  0.0021  0.0082  0.0009  0.0005  0.0021  0.0002  0.0010  0.0010  0.0016
     1   193  0.0000  0.0000  0.0000  0.0000  0.0000  0.0000  0.0000  0.0000  0.0000  0.0000  0.0000  0.0000  0.0000  0.0000  0.0000  0.0000  0.0000  0.0000  0.0000  0.0000  0.0000  0.0000  0.0000  0.0000  0.0000  0.0000  0.0000  0.0000  0.0000  0.0000  0.0000  0.0000  0.0000  0.0000  0.0000  0.0000  0.0000  0.0000  0.0000  0.0000  0.0000  0.0000  0.0000  0.0000  0.0000  0.0000  0.0008  0.0008  0.0000  0.0000  0.0002  0.0001  0.0001  0.0003  0.0002  0.0008  0.0000  0.0000  0.0009  0.0005  0.0003  0.0001  0.0002  0.0000  0.0000  0.0014  0.0023  0.0004  0.0004  0.0001  0.0000  0.0000  0.0000  0.0000  0.0000  0.0000  0.0000  0.0000  0.0000  0.0000  0.0000  0.0005  0.0009  0.0021  0.0014  0.0005  0.0048  0.0048  0.0023  0.0007  0.0012
     1   194  0.0000  0.0000  0.0000  0.0000  0.0000  0.0000  0.0000  0.0000  0.0000  0.0000  0.0000  0.0000  0.0000  0.0000  0.0000  0.0000  0.0000  0.0000  0.0000  0.0000  0.0000  0.0000  0.0000  0.0000  0.0000  0.0000  0.0000  0.0000  0.0000  0.0000  0.0000  0.0000  0.0000  0.0000  0.0000  0.0000  0.0000  0.0000  0.0000  0.0000  0.0000  0.0000  0.0000  0.0000  0.0000  0.0000  0.0000  0.0000  0.0000  0.0000  0.0000  0.0000  0.0000  0.0000  0.0000  0.0002  0.0000  0.0000  0.0000  0.0003  0.0012  0.0001  0.0001  0.0000  0.0000  0.0000  0.0013  0.0015  0.0006  0.0001  0.0000  0.0000  0.0000  0.0000  0.0000  0.0000  0.0000  0.0000  0.0000  0.0000  0.0000  0.0000  0.0000  0.0000  0.0000  0.0010  0.0033  0.0028  0.0023  0.0003  0.0011
     1   195  0.0000  0.0000  0.0000  0.0000  0.0000  0.0000  0.0000  0.0000  0.0000  0.0000  0.0000  0.0000  0.0000  0.0000  0.0000  0.0000  0.0000  0.0000  0.0000  0.0000  0.0000  0.0000  0.0000  0.0000  0.0000  0.0000  0.0000  0.0000  0.0000  0.0000  0.0000  0.0000  0.0000  0.0000  0.0000  0.0000  0.0000  0.0000  0.0000  0.0000  0.0000  0.0000  0.0000  0.0000  0.0000  0.0000  0.0000  0.0000  0.0000  0.0000  0.0000  0.0000  0.0000  0.0000  0.0000  0.0003  0.0000  0.0000  0.0000  0.0002  0.0031  0.0003  0.0003  0.0000  0.0000  0.0000  0.0008  0.0021  0.0001  0.0001  0.0000  0.0000  0.0000  0.0000  0.0000  0.0000  0.0000  0.0000  0.0000  0.0000  0.0000  0.0000  0.0000  0.0000  0.0000  0.0012  0.0012  0.0005  0.0018  0.0011  0.0003
     1   196  0.0000  0.0000  0.0000  0.0000  0.0000  0.0000  0.0000  0.0000  0.0000  0.0000  0.0000  0.0000  0.0000  0.0000  0.0000  0.0000  0.0000  0.0000  0.0000  0.0000  0.0000  0.0000  0.0000  0.0000  0.0000  0.0000  0.0000  0.0000  0.0000  0.0000  0.0000  0.0000  0.0000  0.0000  0.0000  0.0000  0.0000  0.0000  0.0000  0.0000  0.0000  0.0000  0.0000  0.0000  0.0000  0.0000  0.0000  0.0000  0.0000  0.0000  0.0000  0.0000  0.0000  0.0000  0.0000  0.0000  0.0000  0.0000  0.0000  0.0002  0.0001  0.0001  0.0002  0.0000  0.0000  0.0000  0.0005  0.0008  0.0003  0.0000  0.0000  0.0000  0.0000  0.0000  0.0000  0.0000  0.0000  0.0000  0.0000  0.0000  0.0000  0.0000  0.0000  0.0000  0.0000  0.0001  0.0021  0.0001  0.0006  0.0014  0.0004
     1   197  0.0000  0.0000  0.0000  0.0000  0.0000  0.0000  0.0000  0.0000  0.0000  0.0000  0.0000  0.0000  0.0000  0.0000  0.0000  0.0000  0.0000  0.0000  0.0000  0.0000  0.0000  0.0000  0.0000  0.0000  0.0000  0.0000  0.0000  0.0000  0.0000  0.0000  0.0000  0.0000  0.0000  0.0000  0.0000  0.0000  0.0000  0.0000  0.0000  0.0000  0.0000  0.0000  0.0000  0.0000  0.0000  0.0000  0.0000  0.0000  0.0000  0.0000  0.0000  0.0000  0.0000  0.0000  0.0000  0.0000  0.0000  0.0000  0.0000  0.0001  0.0005  0.0003  0.0000  0.0000  0.0000  0.0000  0.0005  0.0010  0.0006  0.0000  0.0000  0.0000  0.0000  0.0000  0.0000  0.0000  0.0000  0.0000  0.0000  0.0000  0.0000  0.0000  0.0000  0.0000  0.0000  0.0002  0.0021  0.0001  0.0038  0.0015  0.0005
     1   198  0.0000  0.0000  0.0000  0.0000  0.0000  0.0000  0.0000  0.0000  0.0000  0.0000  0.0000  0.0000  0.0000  0.0000  0.0000  0.0000  0.0000  0.0000  0.0000  0.0000  0.0000  0.0000  0.0000  0.0000  0.0000  0.0000  0.0000  0.0000  0.0000  0.0000  0.0000  0.0000  0.0000  0.0000  0.0000  0.0000  0.0000  0.0000  0.0000  0.0000  0.0000  0.0000  0.0000  0.0000  0.0000  0.0000  0.0000  0.0000  0.0000  0.0000  0.0000  0.0000  0.0000  0.0000  0.0000  0.0002  0.0000  0.0000  0.0000  0.0001  0.0003  0.0002  0.0000  0.0000  0.0000  0.0000  0.0005  0.0001  0.0005  0.0000  0.0000  0.0000  0.0000  0.0000  0.0000  0.0000  0.0000  0.0000  0.0000  0.0000  0.0000  0.0000  0.0000  0.0000  0.0000  0.0002  0.0048  0.0001  0.0016  0.0018  0.0003
     1   199  0.0000  0.0000  0.0000  0.0000  0.0000  0.0000  0.0000  0.0000  0.0000  0.0000  0.0000  0.0000  0.0000  0.0000  0.0000  0.0000  0.0000  0.0000  0.0000  0.0000  0.0000  0.0000  0.0000  0.0000  0.0000  0.0000  0.0000  0.0000  0.0000  0.0000  0.0000  0.0000  0.0000  0.0000  0.0000  0.0000  0.0000  0.0000  0.0000  0.0000  0.0000  0.0000  0.0000  0.0000  0.0000  0.0000  0.0000  0.0000  0.0000  0.0000  0.0000  0.0000  0.0000  0.0000  0.0000  0.0003  0.0000  0.0000  0.0000  0.0000  0.0003  0.0003  0.0000  0.0000  0.0000  0.0000  0.0000  0.0032  0.0005  0.0000  0.0000  0.0000  0.0000  0.0000  0.0000  0.0000  0.0000  0.0000  0.0000  0.0000  0.0000  0.0000  0.0000  0.0000  0.0000  0.0000  0.0000  0.0000  0.0023  0.0009  0.0003
     1   200  0.0000  0.0000  0.0000  0.0000  0.0000  0.0000  0.0000  0.0000  0.0000  0.0000  0.0000  0.0000  0.0000  0.0000  0.0000  0.0000  0.0000  0.0000  0.0000  0.0000  0.0000  0.0000  0.0000  0.0000  0.0000  0.0000  0.0000  0.0000  0.0000  0.0000  0.0000  0.0000  0.0000  0.0000  0.0000  0.0000  0.0000  0.0000  0.0000  0.0000  0.0000  0.0000  0.0000  0.0000  0.0000  0.0000  0.0000  0.0000  0.0000  0.0000  0.0000  0.0000  0.0000  0.0000  0.0000  0.0000  0.0000  0.0000  0.0000  0.0000  0.0000  0.0000  0.0000  0.0000  0.0000  0.0000  0.0000  0.0023  0.0011  0.0001  0.0000  0.0000  0.0000  0.0000  0.0000  0.0000  0.0000  0.0000  0.0000  0.0000  0.0000  0.0000  0.0000  0.0000  0.0000  0.0000  0.0000  0.0000  0.0064  0.0008  0.0005
     2     0  0.0129  0.0464  0.1817  0.3061  0.7021  0.9278  0.0022  0.0100  0.0630  0.1900  0.3221  0.6859  0.9038  0.0494  0.2041  0.3070  0.7076  0.9251  0.0083  0.0151  0.0524  0.2059  0.3059  0.6910  0.9090  0.2083  0.3054  0.7032  0.9218  0.0559  0.0541  0.0554  0.2074  0.3126  0.6883  0.9061  0.2987  0.7034  0.9066  0.1940  0.2060  0.2075  0.2031  0.3043  0.6773  0.9010  0.6581  0.8611  0.3109  0.2952  0.3031  0.3054  0.2920  0.6500  0.8593  0.5069  0.6895  0.7078  0.7065  0.6940  0.6791  0.3765  0.5049  0.9063  0.9182  0.9207  0.9131  0.8758  0.4941  0.1652  0.0138  0.0480  0.2163  0.2908  0.6891  0.9204  0.0554  0.2098  0.3188  0.6931  0.9105  0.2061  0.3110  0.6925  0.9095  0.3109  0.6807  0.9022  0.6653  0.8781  0.4912
     2     1  0.5500  0.8667  1.0000  0.8667  1.0000  1.0000  0.2167  0.7917  1.0000  1.0000  1.0000  1.0000  1.0000  0.3125  0.3571  0.3571  0.3571  0.3571  0.8125  0.3304  0.3571  0.3571  0.3036  0.3571  0.3571  0.1481  0.1343  0.1481  0.1481  0.8125  0.4464  0.1481  0.1481  0.1343  0.1481  0.1481  0.0383  0.0431  0.0431  1.0000  0.5000  0.1667  0.0431  0.0383  0.0431  0.0431  0.0247  0.0247  0.8750  0.4643  0.1481  0.0383  0.0216  0.0247  0.0247  0.0071  1.0000  0.5000  0.1667  0.0431  0.0247  0.0071  0.0071  1.0000  0.5000  0.1667  0.0431  0.0247  0.0071  0.0018  1.0000  1.0000  1.0000  0.8125  1.0000  1.0000  0.5000  0.5000  0.4464  0.5000  0.5000  0.1667  0.1481  0.1667  0.1667  0.0383  0.0431  0.0431  0.0247  0.0247  0.0071
     2     2  0.3750  0.8750  1.0000  0.8750  1.0000  1.0000  0.1500  0.7083  1.0000  1.0000  1.0000  1.0000  1.0000  0.2429  0.2429  0.2607  0.2857  0.2857  0.3400  0.2524  0.2607  0.2857  0.2857  0.2857  0.2857  0.1343  0.1157  0.1343  0.1481  0.5000  0.3810  0.1296  0.1481  0.1343  0.1481  0.1481  0.0287  0.0335  0.0383  0.5000  0.3571  0.1296  0.0383  0.0335  0.0383  0.0383  0.0216  0.0216  0.4000  0.3690  0.1204  0.0335  0.0216  0.0216  0.0216  0.0063  0.5000  0.3988  0.1343  0.0383  0.0247  0.0063  0.0063  0.5000  0.4286  0.1481  0.0431  0.0247  0.0071  0.0018  0.3667  0.4000  0.5000  0.5000  0.5000  0.5000  0.3988  0.4286  0.3988  0.4286  0.4286  0.1481  0.1343  0.1481  0.1481  0.0383  0.0431  0.0431  0.0247  0.0247  0.0071
     2     3  0.1612  0.7000  0.4750  0.5167  1.0000  0.7000  0.0156  0.4375  1.0000  0.6000  1.0000  1.0000  0.7375  0.1429  0.1268  0.1214  0.1429  0.1268  0.2656  0.1214  0.1429  0.1214  0.1429  0.1054  0.1054  0.1019  0.1173  0.1481  0.1343  0.5000  0.3274  0.1157  0.1173  0.1343  0.0972  0.0926  0.0239  0.0287  0.0263  0.5000  0.3274  0.0926  0.0239  0.0263  0.0171  0.0215  0.0216  0.0216  0.5000  0.2937  0.0988  0.0260  0.0185  0.0123  0.0147  0.0063  0.5000  0.3571  0.1296  0.0335  0.0247  0.0047  0.0047  0.5000  0.3274  0.1111  0.0303  0.0216  0.0039  0.0011  0.5000  0.5000  0.5000  0.5000  0.2917  0.2917  0.2976  0.3095  0.3274  0.2163  0.2579  0.0988  0.1296  0.0849  0.0895  0.0303  0.0207  0.0207  0.0162  0.0162  0.0032
     2     4  0.7750  0.8875  0.7000  0.4750  0.8875  0.8875  0.0833  0.8313  0.8875  0.7375  1.0000  0.7750  1.0000  0.2440  0.2381  0.1726  0.2202  0.2649  0.5000  0.1687  0.2381  0.1627  0.2857  0.2202  0.2649  0.1111  0.0880  0.1111  0.1296  0.5000  0.2440  0.1157  0.0864  0.1296  0.1019  0.1157  0.0287  0.0287  0.0335  0.5000  0.2381  0.1296  0.0251  0.0383  0.0287  0.0347  0.0139  0.0162  0.5000  0.2173  0.0972  0.0183  0.0185  0.0162  0.0170  0.0047  0.2222  0.1935  0.1111  0.0223  0.0216  0.0043  0.0049  0.5000  0.2649  0.1343  0.0255  0.0247  0.0047  0.0014  0.5000  0.5000  0.1296  0.5000  0.5000  0.5000  0.2649  0.2014  0.2857  0.2649  0.2857  0.1034  0.1481  0.1157  0.1296  0.0287  0.0219  0.0267  0.0216  0.0247  0.0049
     2     5  0.1354  0.3611  0.2917  0.2917  0.5000  0.3958  0.0635  0.0486  0.3958  0.2917  0.3958  0.3958  0.3958  0.0893  0.1429  0.1518  0.1518  0.1696  0.3214  0.0878  0.2143  0.0938  0.2143  0.1696  0.1518  0.0741  0.0540  0.0725  0.0849  0.2222  0.1071  0.0741  0.0363  0.0741  0.0664  0.0586  0.0203  0.0215  0.0251  0.5000  0.1190  0.1111  0.0114  0.0287  0.0251  0.0215  0.0147  0.0131  0.3810  0.1101  0.1111  0.0126  0.0185  0.0154  0.0131  0.0043  0.3810  0.1667  0.1111  0.0167  0.0185  0.0039  0.0039  0.5000  0.1488  0.1111  0.0156  0.0185  0.0041  0.0009  0.2619  0.5000  0.2024  0.5000  0.5000  0.5000  0.1845  0.0833  0.1845  0.1845  0.1845  0.0625  0.1481  0.1296  0.1111  0.0161  0.0126  0.0102  0.0216  0.0185  0.0047
     2     6  0.0833  0.3000  0.3667  0.3500  0.2667  0.3000  0.0200  0.1900  0.5000  0.2167  0.4000  0.2500  0.5000  0.0714  0.0714  0.0491  0.0714  0.0417  0.0833  0.0134  0.0417  0.0218  0.0565  0.0342  0.0714  0.0988  0.0556  0.0525  0.0833  0.4000  0.0661  0.0833  0.0502  0.0833  0.0602  0.0833  0.0167  0.0191  0.0239  0.5000  0.0833  0.0988  0.0141  0.0255  0.0159  0.0255  0.0075  0.0123  0.2000  0.0607  0.0787  0.0133  0.0154  0.0100  0.0112  0.0023  0.2667  0.1214  0.0710  0.0088  0.0113  0.0017  0.0034  0.4000  0.0661  0.0833  0.0148  0.0170  0.0028  0.0008  0.1900  0.4000  0.1667  0.5000  0.5000  0.3000  0.1268  0.0393  0.0821  0.0759  0.1000  0.0617  0.1019  0.0671  0.0972  0.0161  0.0118  0.0161  0.0131  0.0162  0.0030
     2     7  0.0312  0.5000  0.1354  0.2917  0.5000  0.2500  0.0833  0.0759  0.3438  0.5000  0.5000  0.2917  0.1354  0.0179  0.0491  0.0193  0.0714  0.0357  0.0833  0.0077  0.0491  0.0119  0.0491  0.0193  0.0417  0.0395  0.0556  0.0778  0.0585  0.3333  0.1061  0.0630  0.0407  0.0741  0.0432  0.0481  0.0101  0.0170  0.0140  0.2222  0.0340  0.0478  0.0057  0.0140  0.0092  0.0101  0.0113  0.0060  0.1528  0.1199  0.0571  0.0126  0.0118  0.0091  0.0083  0.0033  0.3611  0.1122  0.0926  0.0122  0.0175  0.0029  0.0026  0.3333  0.0306  0.0630  0.0067  0.0123  0.0019  0.0005  0.1429  0.2917  0.2222  0.5000  0.1528  0.1528  0.0791  0.0748  0.1429  0.0893  0.0791  0.0448  0.0833  0.0710  0.0633  0.0163  0.0126  0.0098  0.0118  0.0108  0.0021
     2     8  0.1296  0.2222  0.5000  0.5000  0.5000  0.0833  0.2222  0.1296  0.5000  0.2222  0.2222  0.2222  0.5000  0.0317  0.0714  0.0714  0.0374  0.0374  0.0952  0.0488  0.0488  0.0317  0.0374  0.0374  0.0714  0.0525  0.0926  0.0725  0.0772  0.6917  0.0536  0.0684  0.0396  0.0633  0.0664  0.0741  0.0287  0.0223  0.0161  0.7222  0.1190  0.0802  0.0117  0.0187  0.0187  0.0207  0.0216  0.0185  1.0000  0.1429  0.1111  0.0191  0.0185  0.0185  0.0216  0.0034  0.7333  0.1012  0.0849  0.0156  0.0147  0.0037  0.0045  0.7375  0.1071  0.0772  0.0114  0.0127  0.0026  0.0009  0.0750  0.7917  0.2694  0.6583  0.5250  1.0000  0.1190  0.0714  0.1250  0.1012  0.0774  0.0535  0.0849  0.0664  0.0802  0.0159  0.0159  0.0171  0.0139  0.0139  0.0037
     2     9  0.2917  0.3095  0.0011  0.3810  0.2619  0.2619  0.3413  0.1372  0.3810  0.3413  0.2222  0.3810  0.5000  0.0714  0.0034  0.0491  0.0491  0.0491  0.2917  0.0034  0.0491  0.0417  0.0491  0.0491  0.0714  0.0079  0.0630  0.0704  0.0815  0.3667  0.0442  0.0704  0.0543  0.0481  0.0630  0.0815  0.0036  0.0036  0.0036  0.0238  0.0002  0.0185  0.0021  0.0010  0.0048  0.0036  0.0139  0.0162  0.7500  0.0714  0.0972  0.0167  0.0131  0.0131  0.0193  0.0035  0.5833  0.0544  0.0880  0.0136  0.0105  0.0035  0.0043  0.5417  0.0544  0.0926  0.0183  0.0113  0.0035  0.0012  0.1429  0.8750  0.7083  0.4861  0.8750  1.0000  0.0544  0.0714  0.0488  0.0544  0.0544  0.0725  0.0710  0.0972  0.1111  0.0113  0.0167  0.0203  0.0098  0.0141  0.0043
     2    10  0.1875  0.1181  0.0040  0.2396  0.3958  0.3958  0.0635  0.0370  0.2917  0.0417  0.2917  0.3958  0.3958  0.0417  0.0034  0.0491  0.0268  0.0714  0.0238  0.0020  0.0379  0.0268  0.0714  0.0491  0.0491  0.0068  0.0401  0.0556  0.0602  0.2222  0.0185  0.0463  0.0321  0.0463  0.0252  0.0540  0.0048  0.0036  0.0025  0.0918  0.0034  0.0119  0.0036  0.0048  0.0033  0.0048  0.0089  0.0112  0.2619  0.0119  0.0822  0.0077  0.0116  0.0068  0.0116  0.0037  0.3810  0.0317  0.0625  0.0086  0.0108  0.0022  0.0035  0.2619  0.0714  0.0880  0.0103  0.0131  0.0022  0.0011  0.0238  0.2619  0.1905  0.2619  0.1429  0.3810  0.0714  0.0079  0.0317  0.0317  0.0714  0.0310  0.0764  0.0417  0.0880  0.0115  0.0060  0.0108  0.0080  0.0147  0.0027
     2    11  0.0238  0.1825  0.0918  0.3810  0.3413  0.2619  0.0408  0.0536  0.5000  0.3016  0.3810  0.2024  0.1825  0.0714  0.0185  0.0317  0.0317  0.0185  0.2222  0.0020  0.0714  0.0053  0.0714  0.0317  0.0185  0.0126  0.0617  0.0514  0.0576  0.4524  0.0417  0.0864  0.0453  0.0658  0.0525  0.0432  0.0036  0.0021  0.0021  0.0408  0.0077  0.0141  0.0029  0.0048  0.0019  0.0033  0.0152  0.0103  0.8393  0.0491  0.1111  0.0163  0.0154  0.0096  0.0123  0.0027  0.6250  0.0714  0.0972  0.0122  0.0114  0.0022  0.0027  0.2917  0.0491  0.0849  0.0106  0.0090  0.0019  0.0006  0.0536  0.7143  0.2798  0.7143  0.6250  0.2381  0.0714  0.0119  0.0417  0.0156  0.0417  0.0633  0.0972  0.0671  0.0802  0.0191  0.0122  0.0122  0.0096  0.0106  0.0020
     2    12  0.0000  0.3438  0.0312  0.1354  0.1875  0.5000  0.0052  0.0238  0.3438  0.2321  0.3438  0.0833  0.2656  0.0000  0.0000  0.0000  0.0000  0.0000  0.0000  0.0000  0.0000  0.0000  0.0000  0.0000  0.0000  0.0266  0.0543  0.0565  0.0531  0.1458  0.0306  0.0454  0.0370  0.0630  0.0272  0.0644  0.0096  0.0096  0.0060  0.0833  0.0077  0.0266  0.0096  0.0096  0.0024  0.0096  0.0141  0.0137  0.3611  0.0714  0.0638  0.0107  0.0117  0.0079  0.0120  0.0039  0.5000  0.0714  0.0648  0.0116  0.0120  0.0023  0.0031  0.3611  0.0714  0.0761  0.0107  0.0108  0.0025  0.0007  0.1429  0.1528  0.1429  0.2396  0.2222  0.1875  0.0488  0.0131  0.0204  0.0261  0.0374  0.0370  0.0517  0.0396  0.0656  0.0144  0.0039  0.0103  0.0049  0.0114  0.0015
     2    13  0.0000  0.2656  0.0312  0.3438  0.3438  0.3438  0.0052  0.0536  0.5000  0.0000  0.5000  0.0833  0.5000  0.0000  0.0000  0.0000  0.0000  0.0000  0.0000  0.0000  0.0000  0.0000  0.0000  0.0000  0.0000  0.0069  0.0329  0.0204  0.0199  0.0417  0.0306  0.0255  0.0000  0.0188  0.0191  0.0370  0.0048  0.0048  0.0033  0.0833  0.0077  0.0127  0.0000  0.0048  0.0028  0.0048  0.0141  0.0111  0.5000  0.1020  0.0491  0.0000  0.0100  0.0072  0.0136  0.0035  0.2569  0.0646  0.0404  0.0000  0.0100  0.0015  0.0028  0.3611  0.0417  0.0330  0.0000  0.0082  0.0012  0.0006  0.0387  0.0417  0.0000  0.1458  0.2222  0.2500  0.0306  0.0000  0.0306  0.0340  0.0306  0.0000  0.0452  0.0160  0.0556  0.0000  0.0000  0.0000  0.0058  0.0094  0.0012
     2    14  0.0000  0.0556  0.0062  0.5000  0.2222  0.2222  0.0370  0.0370  0.5000  0.0000  0.2222  0.2222  0.2222  0.0000  0.0000  0.0000  0.0000  0.0000  0.0000  0.0000  0.0000  0.0000  0.0000  0.0000  0.0000  0.0048  0.0321  0.0306  0.0272  0.2417  0.0208  0.0178  0.0000  0.0088  0.0272  0.0296  0.0048  0.0048  0.0021  0.1296  0.0053  0.0048  0.0000  0.0005  0.0048  0.0048  0.0147  0.0170  0.8750  0.0417  0.0772  0.0000  0.0082  0.0141  0.0112  0.0035  0.5833  0.0565  0.0540  0.0000  0.0071  0.0027  0.0028  0.7500  0.0714  0.0710  0.0000  0.0077  0.0030  0.0006  0.1875  0.7083  0.0000  0.3667  0.6667  0.2917  0.0367  0.0000  0.0060  0.0367  0.0342  0.0000  0.0352  0.0545  0.0378  0.0000  0.0000  0.0000  0.0069  0.0049  0.0022
     2    15  0.0000  0.0000  0.0000  0.0000  0.0000  0.0000  0.0000  0.0000  0.0000  0.0000  0.0000  0.0000  0.0000  0.0000  0.0000  0.0000  0.0000  0.0000  0.0000  0.0000  0.0000  0.0000  0.0000  0.0000  0.0000  0.0000  0.0370  0.0231  0.0370  0.1429  0.0417  0.0231  0.0000  0.0192  0.0069  0.0231  0.0000  0.0000  0.0000  0.0000  0.0000  0.0000  0.0000  0.0000  0.0000  0.0000  0.0095  0.0118  0.5000  0.0595  0.0486  0.0000  0.0075  0.0056  0.0047  0.0023  0.3214  0.0357  0.0296  0.0000  0.0043  0.0014  0.0011  0.3413  0.1012  0.0514  0.0000  0.0069  0.0018  0.0004  0.0238  0.3413  0.0000  0.2959  0.2619  0.2143  0.0536  0.0000  0.0272  0.0744  0.0524  0.0000  0.0414  0.0208  0.0342  0.0000  0.0000  0.0000  0.0024  0.0038  0.0012
     2    16  0.0000  0.0000  0.0000  0.0000  0.0000  0.0000  0.0000  0.0000  0.0000  0.0000  0.0000  0.0000  0.0000  0.0000  0.0000  0.0000  0.0000  0.0000  0.0000  0.0000  0.0000  0.0000  0.0000  0.0000  0.0000  0.0000  0.0291  0.0291  0.0265  0.5000  0.0217  0.0212  0.0000  0.0020  0.0152  0.0021  0.0000  0.0000  0.0000  0.0000  0.0000  0.0000  0.0000  0.0000  0.0000  0.0000  0.0074  0.0074  0.5000  0.0437  0.0259  0.0000  0.0034  0.0036  0.0008  0.0023  0.5000  0.0476  0.0350  0.0000  0.0031  0.0018  0.0006  0.2222  0.1012  0.0386  0.0000  0.0044  0.0023  0.0001  0.0833  0.5000  0.0000  0.0139  0.2222  0.0556  0.0407  0.0000  0.0357  0.0903  0.0048  0.0000  0.0093  0.0242  0.0086  0.0000  0.0000  0.0000  0.0018  0.0008  0.0002
     2    17  0.0000  0.0000  0.0000  0.0000  0.0000  0.0000  0.0000  0.0000  0.0000  0.0000  0.0000  0.0000  0.0000  0.0000  0.0000  0.0000  0.0000  0.0000  0.0000  0.0000  0.0000  0.0000  0.0000  0.0000  0.0000  0.0000  0.0123  0.0134  0.0247  0.0833  0.0333  0.0123  0.0000  0.0062  0.0066  0.0148  0.0000  0.0000  0.0000  0.0000  0.0000  0.0000  0.0000  0.0000  0.0000  0.0000  0.0024  0.0041  0.0833  0.0256  0.0231  0.0000  0.0033  0.0012  0.0012  0.0013  0.2917  0.0661  0.0093  0.0000  0.0035  0.0006  0.0006  0.1875  0.1268  0.0170  0.0000  0.0064  0.0009  0.0003  0.0156  0.2917  0.0000  0.0833  0.1250  0.1250  0.0167  0.0000  0.0476  0.0192  0.0352  0.0000  0.0201  0.0123  0.0123  0.0000  0.0000  0.0000  0.0025  0.0019  0.0011
     2    18  0.0000  0.0000  0.0000  0.0000  0.0000  0.0000  0.0000  0.0000  0.0000  0.0000  0.0000  0.0000  0.0000  0.0000  0.0000  0.0000  0.0000  0.0000  0.0000  0.0000  0.0000  0.0000  0.0000  0.0000  0.0000  0.0000  0.0043  0.0128  0.0309  0.5000  0.0094  0.0024  0.0000  0.0116  0.0201  0.0026  0.0000  0.0000  0.0000  0.0000  0.0000  0.0000  0.0000  0.0000  0.0000  0.0000  0.0006  0.0043  0.0556  0.0156  0.0136  0.0000  0.0024  0.0020  0.0007  0.0009  0.0556  0.0105  0.0027  0.0000  0.0010  0.0007  0.0002  0.5000  0.0646  0.0231  0.0000  0.0054  0.0018  0.0003  0.0238  0.0238  0.0000  0.1296  0.2222  0.0370  0.0135  0.0000  0.0540  0.0855  0.0272  0.0000  0.0152  0.0076  0.0071  0.0000  0.0000  0.0000  0.0043  0.0018  0.0008
     2    19  0.0000  0.0000  0.0000  0.0000  0.0000  0.0000  0.0000  0.0000  0.0000  0.0000  0.0000  0.0000  0.0000  0.0000  0.0000  0.0000  0.0000  0.0000  0.0000  0.0000  0.0000  0.0000  0.0000  0.0000  0.0000  0.0000  0.0088  0.0031  0.0266  0.5000  0.0417  0.0020  0.0000  0.0266  0.0093  0.0031  0.0000  0.0000  0.0000  0.0000  0.0000  0.0000  0.0000  0.0000  0.0000  0.0000  0.0012  0.0052  0.0238  0.0340  0.0034  0.0000  0.0034  0.0028  0.0028  0.0016  0.0370  0.0119  0.0212  0.0000  0.0023  0.0009  0.0002  0.5000  0.1220  0.0311  0.0000  0.0113  0.0029  0.0005  0.1296  0.0238  0.0000  0.5000  0.1296  0.0370  0.0217  0.0000  0.0595  0.0625  0.0437  0.0000  0.0079  0.0152  0.0134  0.0000  0.0000  0.0000  0.0064  0.0025  0.0012
     2    20  0.0000  0.0000  0.0000  0.0000  0.0000  0.0000  0.0000  0.0000  0.0000  0.0000  0.0000  0.0000  0.0000  0.0000  0.0000  0.0000  0.0000  0.0000  0.0000  0.0000  0.0000  0.0000  0.0000  0.0000  0.0000  0.0000  0.0014  0.0034  0.0291  0.0238  0.0816  0.0110  0.0000  0.0106  0.0126  0.0150  0.0000  0.0000  0.0000  0.0000  0.0000  0.0000  0.0000  0.0000  0.0000  0.0000  0.0004  0.0022  0.0370  0.0069  0.0001  0.0000  0.0007  0.0007  0.0005  0.0006  0.0238  0.0204  0.0034  0.0000  0.0006  0.0003  0.0000  0.2222  0.0833  0.0185  0.0000  0.0066  0.0013  0.0003  0.0370  0.0238  0.0000  0.2222  0.1296  0.1296  0.0034  0.0000  0.0595  0.0536  0.0397  0.0000  0.0068  0.0038  0.0126  0.0000  0.0000  0.0000  0.0026  0.0034  0.0010
     2    21  0.0000  0.0000  0.0000  0.0000  0.0000  0.0000  0.0000  0.0000  0.0000  0.0000  0.0000  0.0000  0.0000  0.0000  0.0000  0.0000  0.0000  0.0000  0.0000  0.0000  0.0000  0.0000  0.0000  0.0000  0.0000  0.0000  0.0078  0.0048  0.0153  0.0000  0.0556  0.0021  0.0000  0.0049  0.0298  0.0157  0.0000  0.0000  0.0000  0.0000  0.0000  0.0000  0.0000  0.0000  0.0000  0.0000  0.0031  0.0018  0.0000  0.0587  0.0028  0.0000  0.0014  0.0015  0.0032  0.0002  0.0000  0.0317  0.0005  0.0000  0.0003  0.0002  0.0001  0.0000  0.0347  0.0041  0.0000  0.0019  0.0012  0.0001  0.0000  0.0000  0.0000  0.0000  0.0000  0.0000  0.0134  0.0000  0.0168  0.0841  0.0599  0.0000  0.0006  0.0050  0.0127  0.0000  0.0000  0.0000  0.0043  0.0016  0.0011
     2    22  0.0000  0.0000  0.0000  0.0000  0.0000  0.0000  0.0000  0.0000  0.0000  0.0000  0.0000  0.0000  0.0000  0.0000  0.0000  0.0000  0.0000  0.0000  0.0000  0.0000  0.0000  0.0000  0.0000  0.0000  0.0000  0.0000  0.0024  0.0048  0.0202  0.0000  0.0357  0.0000  0.0000  0.0098  0.0123  0.0056  0.0000  0.0000  0.0000  0.0000  0.0000  0.0000  0.0000  0.0000  0.0000  0.0000  0.0002  0.0007  0.0000  0.0069  0.0000  0.0000  0.0003  0.0009  0.0009  0.0002  0.0000  0.0185  0.0000  0.0000  0.0031  0.0003  0.0000  0.0000  0.0286  0.0000  0.0000  0.0020  0.0007  0.0001  0.0000  0.0000  0.0000  0.0000  0.0000  0.0000  0.0000  0.0000  0.0310  0.0345  0.0264  0.0000  0.0000  0.0000  0.0000  0.0000  0.0000  0.0000  0.0026  0.0005  0.0009
     2    23  0.0000  0.0000  0.0000  0.0000  0.0000  0.0000  0.0000  0.0000  0.0000  0.0000  0.0000  0.0000  0.0000  0.0000  0.0000  0.0000  0.0000  0.0000  0.0000  0.0000  0.0000  0.0000  0.0000  0.0000  0.0000  0.0000  0.0141  0.0000  0.0296  0.0000  0.0781  0.0000  0.0000  0.0151  0.0165  0.0417  0.0000  0.0000  0.0000  0.0000  0.0000  0.0000  0.0000  0.0000  0.0000  0.0000  0.0000  0.0046  0.0000  0.0352  0.0000  0.0000  0.0034  0.0011  0.0014  0.0000  0.0000  0.0000  0.0000  0.0000  0.0000  0.0000  0.0000  0.0000  0.0544  0.0000  0.0000  0.0044  0.0005  0.0003  0.0000  0.0000  0.0000  0.0000  0.0000  0.0000  0.0000  0.0000  0.0508  0.0410  0.0349  0.0000  0.0000  0.0000  0.0000  0.0000  0.0000  0.0000  0.0008  0.0024  0.0006
     2    24  0.0000  0.0000  0.0000  0.0000  0.0000  0.0000  0.0000  0.0000  0.0000  0.0000  0.0000  0.0000  0.0000  0.0000  0.0000  0.0000  0.0000  0.0000  0.0000  0.0000  0.0000  0.0000  0.0000  0.0000  0.0000  0.0000  0.0049  0.0000  0.0535  0.0000  0.0578  0.0000  0.0000  0.0206  0.0082  0.0329  0.0000  0.0000  0.0000  0.0000  0.0000  0.0000  0.0000  0.0000  0.0000  0.0000  0.0000  0.0031  0.0000  0.0082  0.0000  0.0000  0.0008  0.0005  0.0012  0.0000  0.0000  0.0000  0.0000  0.0000  0.0000  0.0000  0.0000  0.0000  0.0884  0.0000  0.0000  0.0048  0.0006  0.0005  0.0000  0.0000  0.0000  0.0000  0.0000  0.0000  0.0000  0.0000  0.0170  0.0204  0.1046  0.0000  0.0000  0.0000  0.0000  0.0000  0.0000  0.0000  0.0014  0.0021  0.0003
     2    25  0.0000  0.0000  0.0000  0.0000  0.0000  0.0000  0.0000  0.0000  0.0000  0.0000  0.0000  0.0000  0.0000  0.0000  0.0000  0.0000  0.0000  0.0000  0.0000  0.0000  0.0000  0.0000  0.0000  0.0000  0.0000  0.0000  0.0108  0.0000  0.0455  0.0000  0.1027  0.0000  0.0000  0.0219  0.0136  0.0284  0.0000  0.0000  0.0000  0.0000  0.0000  0.0000  0.0000  0.0000  0.0000  0.0000  0.0000  0.0016  0.0000  0.0134  0.0000  0.0000  0.0000  0.0006  0.0022  0.0000  0.0000  0.0000  0.0000  0.0000  0.0000  0.0000  0.0000  0.0000  0.1214  0.0000  0.0000  0.0047  0.0011  0.0005  0.0000  0.0000  0.0000  0.0000  0.0000  0.0000  0.0000  0.0000  0.0448  0.0431  0.1043  0.0000  0.0000  0.0000  0.0000  0.0000  0.0000  0.0000  0.0020  0.0015  0.0006
     2    26  0.0000  0.0000  0.0000  0.0000  0.0000  0.0000  0.0000  0.0000  0.0000  0.0000  0.0000  0.0000  0.0000  0.0000  0.0000  0.0000  0.0000  0.0000  0.0000  0.0000  0.0000  0.0000  0.0000  0.0000  0.0000  0.0000  0.0185  0.0000  0.0494  0.0000  0.0367  0.0000  0.0000  0.0139  0.0216  0.0108  0.0000  0.0000  0.0000  0.0000  0.0000  0.0000  0.0000  0.0000  0.0000  0.0000  0.0000  0.0021  0.0000  0.0119  0.0000  0.0000  0.0002  0.0008  0.0004  0.0000  0.0000  0.0000  0.0000  0.0000  0.0000  0.0000  0.0000  0.0000  0.0565  0.0000  0.0000  0.0054  0.0007  0.0001  0.0000  0.0000  0.0000  0.0000  0.0000  0.0000  0.0000  0.0000  0.0268  0.0179  0.0007  0.0000  0.0000  0.0000  0.0000  0.0000  0.0000  0.0000  0.0013  0.0018  0.0004
     2    27  0.0000  0.0000  0.0000  0.0000  0.0000  0.0000  0.0000  0.0000  0.0000  0.0000  0.0000  0.0000  0.0000  0.0000  0.0000  0.0000  0.0000  0.0000  0.0000  0.0000  0.0000  0.0000  0.0000  0.0000  0.0000  0.0000  0.0000  0.0000  0.0177  0.0000  0.0229  0.0000  0.0000  0.0046  0.0136  0.0000  0.0000  0.0000  0.0000  0.0000  0.0000  0.0000  0.0000  0.0000  0.0000  0.0000  0.0000  0.0000  0.0000  0.0000  0.0000  0.0000  0.0000  0.0000  0.0000  0.0000  0.0000  0.0000  0.0000  0.0000  0.0000  0.0000  0.0000  0.0000  0.1032  0.0000  0.0000  0.0039  0.0010  0.0000  0.0000  0.0000  0.0000  0.0000  0.0000  0.0000  0.0000  0.0000  0.0384  0.0107  0.0000  0.0000  0.0000  0.0000  0.0000  0.0000  0.0000  0.0000  0.0010  0.0000  0.0000
     2    28  0.0000  0.0000  0.0000  0.0000  0.0000  0.0000  0.0000  0.0000  0.0000  0.0000  0.0000  0.0000  0.0000  0.0000  0.0000  0.0000  0.0000  0.0000  0.0000  0.0000  0.0000  0.0000  0.0000  0.0000  0.0000  0.0000  0.0082  0.0000  0.0221  0.0000  0.0744  0.0000  0.0000  0.0108  0.0126  0.0203  0.0000  0.0000  0.0000  0.0000  0.0000  0.0000  0.0000  0.0000  0.0000  0.0000  0.0000  0.0005  0.0000  0.0119  0.0000  0.0000  0.0003  0.0001  0.0001  0.0000  0.0000  0.0000  0.0000  0.0000  0.0000  0.0000  0.0000  0.0000  0.0342  0.0000  0.0000  0.0040  0.0002  0.0003  0.0000  0.0000  0.0000  0.0000  0.0000  0.0000  0.0000  0.0000  0.0357  0.0204  0.0357  0.0000  0.0000  0.0000  0.0000  0.0000  0.0000  0.0000  0.0006  0.0023  0.0003
     2    29  0.0000  0.0000  0.0000  0.0000  0.0000  0.0000  0.0000  0.0000  0.0000  0.0000  0.0000  0.0000  0.0000  0.0000  0.0000  0.0000  0.0000  0.0000  0.0000  0.0000  0.0000  0.0000  0.0000  0.0000  0.0000  0.0000  0.0048  0.0000  0.0234  0.0000  0.0635  0.0000  0.0000  0.0267  0.0366  0.0221  0.0000  0.0000  0.0000  0.0000  0.0000  0.0000  0.0000  0.0000  0.0000  0.0000  0.0000  0.0008  0.0000  0.0714  0.0000  0.0000  0.0002  0.0003  0.0002  0.0000  0.0000  0.0000  0.0000  0.0000  0.0000  0.0000  0.0000  0.0000  0.0536  0.0000  0.0000  0.0017  0.0005  0.0002  0.0000  0.0000  0.0000  0.0000  0.0000  0.0000  0.0000  0.0000  0.0159  0.0286  0.0159  0.0000  0.0000  0.0000  0.0000  0.0000  0.0000  0.0000  0.0036  0.0021  0.0009
     2    30  0.0000  0.0000  0.0000  0.0000  0.0000  0.0000  0.0000  0.0000  0.0000  0.0000  0.0000  0.0000  0.0000  0.0000  0.0000  0.0000  0.0000  0.0000  0.0000  0.0000  0.0000  0.0000  0.0000  0.0000  0.0000  0.0000  0.0000  0.0000  0.0272  0.0000  0.0357  0.0000  0.0000  0.0081  0.0329  0.0245  0.0000  0.0000  0.0000  0.0000  0.0000  0.0000  0.0000  0.0000  0.0000  0.0000  0.0000  0.0000  0.0000  0.0000  0.0000  0.0000  0.0000  0.0000  0.0000  0.0000  0.0000  0.0000  0.0000  0.0000  0.0000  0.0000  0.0000  0.0000  0.0317  0.0000  0.0000  0.0028  0.0016  0.0004  0.0000  0.0000  0.0000  0.0000  0.0000  0.0000  0.0000  0.0000  0.0134  0.0268  0.0193  0.0000  0.0000  0.0000  0.0000  0.0000  0.0000  0.0000  0.0024  0.0029  0.0012
     2    31  0.0000  0.0000  0.0000  0.0000  0.0000  0.0000  0.0000  0.0000  0.0000  0.0000  0.0000  0.0000  0.0000  0.0000  0.0000  0.0000  0.0000  0.0000  0.0000  0.0000  0.0000  0.0000  0.0000  0.0000  0.0000  0.0000  0.0185  0.0000  0.0432  0.0000  0.0458  0.0000  0.0000  0.0123  0.0363  0.0250  0.0000  0.0000  0.0000  0.0000  0.0000  0.0000  0.0000  0.0000  0.0000  0.0000  0.0000  0.0008  0.0000  0.0317  0.0000  0.0000  0.0002  0.0005  0.0003  0.0000  0.0000  0.0000  0.0000  0.0000  0.0000  0.0000  0.0000  0.0000  0.0556  0.0000  0.0000  0.0044  0.0026  0.0004  0.0000  0.0000  0.0000  0.0000  0.0000  0.0000  0.0000  0.0000  0.0190  0.0585  0.0436  0.0000  0.0000  0.0000  0.0000  0.0000  0.0000  0.0000  0.0026  0.0011  0.0011
     2    32  0.0000  0.0000  0.0000  0.0000  0.0000  0.0000  0.0000  0.0000  0.0000  0.0000  0.0000  0.0000  0.0000  0.0000  0.0000  0.0000  0.0000  0.0000  0.0000  0.0000  0.0000  0.0000  0.0000  0.0000  0.0000  0.0000  0.0000  0.0000  0.0218  0.0000  0.0329  0.0000  0.0000  0.0042  0.0108  0.0259  0.0000  0.0000  0.0000  0.0000  0.0000  0.0000  0.0000  0.0000  0.0000  0.0000  0.0000  0.0000  0.0000  0.0000  0.0000  0.0000  0.0000  0.0000  0.0000  0.0000  0.0000  0.0000  0.0000  0.0000  0.0000  0.0000  0.0000  0.0000  0.0714  0.0000  0.0000  0.0036  0.0016  0.0004  0.0000  0.0000  0.0000  0.0000  0.0000  0.0000  0.0000  0.0000  0.0286  0.0786  0.0444  0.0000  0.0000  0.0000  0.0000  0.0000  0.0000  0.0000  0.0040  0.0041  0.0013
     2    33  0.0000  0.0000  0.0000  0.0000  0.0000  0.0000  0.0000  0.0000  0.0000  0.0000  0.0000  0.0000  0.0000  0.0000  0.0000  0.0000  0.0000  0.0000  0.0000  0.0000  0.0000  0.0000  0.0000  0.0000  0.0000  0.0000  0.0000  0.0021  0.0216  0.0000  0.0471  0.0000  0.0000  0.0073  0.0081  0.0160  0.0000  0.0000  0.0000  0.0000  0.0000  0.0000  0.0000  0.0000  0.0000  0.0000  0.0000  0.0000  0.0000  0.0000  0.0000  0.0000  0.0000  0.0000  0.0000  0.0008  0.0000  0.0079  0.0000  0.0000  0.0002  0.0001  0.0001  0.0000  0.1032  0.0000  0.0000  0.0044  0.0022  0.0003  0.0000  0.0000  0.0000  0.0000  0.0000  0.0000  0.0000  0.0000  0.0524  0.0781  0.0639  0.0000  0.0000  0.0000  0.0000  0.0000  0.0000  0.0000  0.0015  0.0031  0.0009
     2    34  0.0000  0.0000  0.0000  0.0000  0.0000  0.0000  0.0000  0.0000  0.0000  0.0000  0.0000  0.0000  0.0000  0.0000  0.0000  0.0000  0.0000  0.0000  0.0000  0.0000  0.0000  0.0000  0.0000  0.0000  0.0000  0.0000  0.0000  0.0021  0.0111  0.0000  0.0038  0.0000  0.0000  0.0022  0.0086  0.0047  0.0000  0.0000  0.0000  0.0000  0.0000  0.0000  0.0000  0.0000  0.0000  0.0000  0.0000  0.0000  0.0000  0.0000  0.0000  0.0000  0.0000  0.0000  0.0000  0.0001  0.0000  0.0079  0.0000  0.0000  0.0003  0.0002  0.0001  0.0000  0.0893  0.0000  0.0000  0.0041  0.0018  0.0004  0.0000  0.0000  0.0000  0.0000  0.0000  0.0000  0.0000  0.0000  0.0596  0.0544  0.0289  0.0000  0.0000  0.0000  0.0000  0.0000  0.0000  0.0000  0.0025  0.0015  0.0009
     2    35  0.0000  0.0000  0.0000  0.0000  0.0000  0.0000  0.0000  0.0000  0.0000  0.0000  0.0000  0.0000  0.0000  0.0000  0.0000  0.0000  0.0000  0.0000  0.0000  0.0000  0.0000  0.0000  0.0000  0.0000  0.0000  0.0000  0.0000  0.0048  0.0082  0.0000  0.0006  0.0000  0.0000  0.0031  0.0079  0.0053  0.0000  0.0000  0.0000  0.0000  0.0000  0.0000  0.0000  0.0000  0.0000  0.0000  0.0000  0.0000  0.0000  0.0000  0.0000  0.0000  0.0000  0.0000  0.0000  0.0008  0.0000  0.0053  0.0000  0.0000  0.0005  0.0008  0.0001  0.0000  0.0218  0.0000  0.0000  0.0048  0.0016  0.0001  0.0000  0.0000  0.0000  0.0000  0.0000  0.0000  0.0000  0.0000  0.0268  0.0357  0.0020  0.0000  0.0000  0.0000  0.0000  0.0000  0.0000  0.0000  0.0052  0.0008  0.0002
     2    36  0.0000  0.0000  0.0000  0.0000  0.0000  0.0000  0.0000  0.0000  0.0000  0.0000  0.0000  0.0000  0.0000  0.0000  0.0000  0.0000  0.0000  0.0000  0.0000  0.0000  0.0000  0.0000  0.0000  0.0000  0.0000  0.0000  0.0000  0.0108  0.0050  0.0000  0.0045  0.0000  0.0000  0.0031  0.0127  0.0015  0.0000  0.0000  0.0000  0.0000  0.0000  0.0000  0.0000  0.0000  0.0000  0.0000  0.0000  0.0000  0.0000  0.0000  0.0000  0.0000  0.0000  0.0000  0.0000  0.0003  0.0000  0.0077  0.0000  0.0000  0.0011  0.0006  0.0001  0.0000  0.0491  0.0000  0.0000  0.0048  0.0017  0.0003  0.0000  0.0000  0.0000  0.0000  0.0000  0.0000  0.0000  0.0000  0.0342  0.0714  0.0714  0.0000  0.0000  0.0000  0.0000  0.0000  0.0000  0.0000  0.0054  0.0025  0.0013
     2    37  0.0000  0.0000  0.0000  0.0000  0.0000  0.0000  0.0000  0.0000  0.0000  0.0000  0.0000  0.0000  0.0000  0.0000  0.0000  0.0000  0.0000  0.0000  0.0000  0.0000  0.0000  0.0000  0.0000  0.0000  0.0000  0.0000  0.0000  0.0185  0.0069  0.0000  0.0020  0.0000  0.0000  0.0093  0.0185  0.0031  0.0000  0.0000  0.0000  0.0000  0.0000  0.0000  0.0000  0.0000  0.0000  0.0000  0.0000  0.0000  0.0000  0.0000  0.0000  0.0000  0.0000  0.0000  0.0000  0.0007  0.0000  0.0020  0.0000  0.0000  0.0034  0.0008  0.0001  0.0000  0.0317  0.0000  0.0000  0.0080  0.0008  0.0002  0.0000  0.0000  0.0000  0.0000  0.0000  0.0000  0.0000  0.0000  0.0714  0.0185  0.0317  0.0000  0.0000  0.0000  0.0000  0.0000  0.0000  0.0000  0.0047  0.0031  0.0007
     2    38  0.0000  0.0000  0.0000  0.0000  0.0000  0.0000  0.0000  0.0000  0.0000  0.0000  0.0000  0.0000  0.0000  0.0000  0.0000  0.0000  0.0000  0.0000  0.0000  0.0000  0.0000  0.0000  0.0000  0.0000  0.0000  0.0000  0.0000  0.0048  0.0185  0.0000  0.0714  0.0000  0.0000  0.0185  0.0185  0.0021  0.0000  0.0000  0.0000  0.0000  0.0000  0.0000  0.0000  0.0000  0.0000  0.0000  0.0000  0.0000  0.0000  0.0000  0.0000  0.0000  0.0000  0.0000  0.0000  0.0006  0.0000  0.0185  0.0000  0.0000  0.0034  0.0016  0.0001  0.0000  0.0714  0.0000  0.0000  0.0078  0.0021  0.0001  0.0000  0.0000  0.0000  0.0000  0.0000  0.0000  0.0000  0.0000  0.0714  0.0714  0.0079  0.0000  0.0000  0.0000  0.0000  0.0000  0.0000  0.0000  0.0093  0.0004  0.0006
     2    39  0.0000  0.0000  0.0000  0.0000  0.0000  0.0000  0.0000  0.0000  0.0000  0.0000  0.0000  0.0000  0.0000  0.0000  0.0000  0.0000  0.0000  0.0000  0.0000  0.0000  0.0000  0.0000  0.0000  0.0000  0.0000  0.0000  0.0000  0.0086  0.0108  0.0000  0.0000  0.0005  0.0000  0.0108  0.0185  0.0006  0.0000  0.0000  0.0000  0.0000  0.0000  0.0000  0.0000  0.0000  0.0000  0.0000  0.0000  0.0000  0.0000  0.0000  0.0000  0.0000  0.0000  0.0000  0.0000  0.0011  0.0000  0.0000  0.0082  0.0000  0.0062  0.0013  0.0006  0.0000  0.0000  0.0031  0.0000  0.0063  0.0014  0.0001  0.0000  0.0000  0.0000  0.0000  0.0000  0.0000  0.0000  0.0000  0.0000  0.0000  0.0000  0.0000  0.0185  0.0185  0.0185  0.0000  0.0000  0.0000  0.0093  0.0043  0.0013
     2    40  0.0000  0.0000  0.0000  0.0000  0.0000  0.0000  0.0000  0.0000  0.0000  0.0000  0.0000  0.0000  0.0000  0.0000  0.0000  0.0000  0.0000  0.0000  0.0000  0.0000  0.0000  0.0000  0.0000  0.0000  0.0000  0.0000  0.0000  0.0009  0.0021  0.0000  0.0000  0.0005  0.0002  0.0082  0.0048  0.0014  0.0000  0.0000  0.0000  0.0000  0.0000  0.0000  0.0000  0.0000  0.0000  0.0000  0.0000  0.0000  0.0000  0.0000  0.0000  0.0000  0.0000  0.0000  0.0000  0.0008  0.0000  0.0000  0.0086  0.0048  0.0066  0.0016  0.0004  0.0000  0.0000  0.0050  0.0021  0.0049  0.0010  0.0001  0.0000  0.0000  0.0000  0.0000  0.0000  0.0000  0.0000  0.0000  0.0000  0.0000  0.0000  0.0082  0.0185  0.0050  0.0185  0.0048  0.0021  0.0021  0.0087  0.0046  0.0010
     2    41  0.0000  0.0000  0.0000  0.0000  0.0000  0.0000  0.0000  0.0000  0.0000  0.0000  0.0000  0.0000  0.0000  0.0000  0.0000  0.0000  0.0000  0.0000  0.0000  0.0000  0.0000  0.0000  0.0000  0.0000  0.0000  0.0000  0.0000  0.0000  0.0000  0.0000  0.0000  0.0000  0.0000  0.0000  0.0000  0.0000  0.0000  0.0000  0.0000  0.0000  0.0000  0.0000  0.0000  0.0000  0.0000  0.0000  0.0000  0.0000  0.0000  0.0000  0.0000  0.0000  0.0000  0.0000  0.0000  0.0009  0.0000  0.0000  0.0065  0.0028  0.0040  0.0007  0.0006  0.0000  0.0000  0.0204  0.0012  0.0061  0.0013  0.0001  0.0000  0.0000  0.0000  0.0000  0.0000  0.0000  0.0000  0.0000  0.0000  0.0000  0.0000  0.0084  0.0370  0.0075  0.0231  0.0048  0.0028  0.0028  0.0051  0.0062  0.0003
     2    42  0.0000  0.0000  0.0000  0.0000  0.0000  0.0000  0.0000  0.0000  0.0000  0.0000  0.0000  0.0000  0.0000  0.0000  0.0000  0.0000  0.0000  0.0000  0.0000  0.0000  0.0000  0.0000  0.0000  0.0000  0.0000  0.0002  0.0000  0.0009  0.0014  0.0000  0.0000  0.0005  0.0000  0.0014  0.0048  0.0005  0.0000  0.0048  0.0004  0.0000  0.0000  0.0005  0.0000  0.0021  0.0021  0.0001  0.0000  0.0000  0.0000  0.0000  0.0000  0.0000  0.0000  0.0000  0.0000  0.0006  0.0000  0.0000  0.0020  0.0000  0.0018  0.0004  0.0004  0.0000  0.0000  0.0127  0.0000  0.0010  0.0006  0.0002  0.0000  0.0000  0.0000  0.0000  0.0000  0.0000  0.0000  0.0000  0.0000  0.0000  0.0000  0.0000  0.0031  0.0050  0.0084  0.0000  0.0000  0.0000  0.0069  0.0015  0.0005
     2    43  0.0000  0.0000  0.0000  0.0000  0.0000  0.0000  0.0000  0.0000  0.0000  0.0000  0.0000  0.0000  0.0000  0.0000  0.0000  0.0000  0.0000  0.0000  0.0000  0.0000  0.0000  0.0000  0.0000  0.0000  0.0000  0.0002  0.0000  0.0000  0.0185  0.0000  0.0000  0.0005  0.0000  0.0082  0.0185  0.0009  0.0000  0.0000  0.0002  0.0000  0.0000  0.0185  0.0000  0.0021  0.0012  0.0048  0.0000  0.0000  0.0000  0.0000  0.0000  0.0000  0.0000  0.0000  0.0000  0.0000  0.0000  0.0000  0.0000  0.0000  0.0000  0.0000  0.0000  0.0000  0.0000  0.0192  0.0000  0.0044  0.0012  0.0002  0.0000  0.0000  0.0000  0.0000  0.0000  0.0000  0.0000  0.0000  0.0000  0.0000  0.0000  0.0000  0.0185  0.0108  0.0370  0.0000  0.0000  0.0000  0.0062  0.0062  0.0006
     2    44  0.0000  0.0000  0.0000  0.0000  0.0000  0.0000  0.0000  0.0000  0.0000  0.0000  0.0000  0.0000  0.0000  0.0000  0.0000  0.0000  0.0000  0.0000  0.0000  0.0000  0.0000  0.0000  0.0000  0.0000  0.0000  0.0002  0.0000  0.0000  0.0048  0.0000  0.0000  0.0048  0.0000  0.0048  0.0185  0.0014  0.0000  0.0000  0.0048  0.0000  0.0000  0.0014  0.0000  0.0012  0.0012  0.0012  0.0000  0.0000  0.0000  0.0000  0.0000  0.0000  0.0000  0.0000  0.0000  0.0000  0.0000  0.0000  0.0000  0.0000  0.0000  0.0000  0.0000  0.0000  0.0000  0.0190  0.0000  0.0021  0.0008  0.0001  0.0000  0.0000  0.0000  0.0000  0.0000  0.0000  0.0000  0.0000  0.0000  0.0000  0.0000  0.0000  0.0103  0.0180  0.0062  0.0000  0.0000  0.0000  0.0038  0.0021  0.0008
     2    45  0.0000  0.0000  0.0000  0.0000  0.0000  0.0000  0.0000  0.0000  0.0000  0.0000  0.0000  0.0000  0.0000  0.0000  0.0000  0.0000  0.0000  0.0000  0.0000  0.0000  0.0000  0.0000  0.0000  0.0000  0.0000  0.0082  0.0000  0.0000  0.0012  0.0000  0.0000  0.0006  0.0000  0.0185  0.0035  0.0098  0.0000  0.0000  0.0008  0.0000  0.0000  0.0021  0.0000  0.0021  0.0005  0.0048  0.0000  0.0000  0.0000  0.0000  0.0000  0.0000  0.0000  0.0000  0.0000  0.0000  0.0000  0.0000  0.0000  0.0000  0.0000  0.0000  0.0000  0.0000  0.0000  0.0109  0.0000  0.0012  0.0007  0.0000  0.0000  0.0000  0.0000  0.0000  0.0000  0.0000  0.0000  0.0000  0.0000  0.0000  0.0000  0.0000  0.0095  0.0270  0.0060  0.0000  0.0000  0.0000  0.0050  0.0026  0.0004
     2    46  0.0000  0.0000  0.0000  0.0000  0.0000  0.0000  0.0000  0.0000  0.0000  0.0000  0.0000  0.0000  0.0000  0.0000  0.0000  0.0000  0.0000  0.0000  0.0000  0.0000  0.0000  0.0000  0.0000  0.0000  0.0000  0.0082  0.0000  0.0000  0.0009  0.0000  0.0000  0.0020  0.0000  0.0098  0.0069  0.0006  0.0000  0.0000  0.0012  0.0000  0.0000  0.0009  0.0000  0.0048  0.0021  0.0008  0.0000  0.0000  0.0000  0.0000  0.0000  0.0000  0.0000  0.0000  0.0000  0.0000  0.0000  0.0000  0.0000  0.0000  0.0000  0.0000  0.0000  0.0000  0.0000  0.0034  0.0000  0.0009  0.0003  0.0001  0.0000  0.0000  0.0000  0.0000  0.0000  0.0000  0.0000  0.0000  0.0000  0.0000  0.0000  0.0000  0.0053  0.0082  0.0079  0.0000  0.0000  0.0000  0.0048  0.0013  0.0010
     2    47  0.0000  0.0000  0.0000  0.0000  0.0000  0.0000  0.0000  0.0000  0.0000  0.0000  0.0000  0.0000  0.0000  0.0000  0.0000  0.0000  0.0000  0.0000  0.0000  0.0000  0.0000  0.0000  0.0000  0.0000  0.0000  0.0009  0.0000  0.0000  0.0006  0.0000  0.0000  0.0012  0.0005  0.0069  0.0185  0.0050  0.0000  0.0000  0.0021  0.0000  0.0000  0.0020  0.0002  0.0031  0.0025  0.0003  0.0000  0.0000  0.0000  0.0000  0.0000  0.0000  0.0000  0.0000  0.0000  0.0000  0.0000  0.0000  0.0000  0.0000  0.0000  0.0000  0.0000  0.0000  0.0000  0.0093  0.0008  0.0015  0.0007  0.0001  0.0000  0.0000  0.0000  0.0000  0.0000  0.0000  0.0000  0.0000  0.0000  0.0000  0.0000  0.0005  0.0050  0.0050  0.0015  0.0021  0.0048  0.0005  0.0054  0.0023  0.0007
     2    48  0.0000  0.0000  0.0000  0.0000  0.0000  0.0000  0.0000  0.0000  0.0000  0.0000  0.0000  0.0000  0.0000  0.0000  0.0000  0.0000  0.0000  0.0000  0.0000  0.0000  0.0000  0.0000  0.0000  0.0000  0.0000  0.0021  0.0000  0.0000  0.0000  0.0000  0.0000  0.0079  0.0021  0.0086  0.0130  0.0000  0.0000  0.0000  0.0004  0.0000  0.0000  0.0009  0.0001  0.0004  0.0012  0.0008  0.0000  0.0000  0.0000  0.0000  0.0000  0.0000  0.0000  0.0000  0.0000  0.0000  0.0000  0.0000  0.0000  0.0000  0.0000  0.0000  0.0000  0.0000  0.0000  0.0024  0.0008  0.0003  0.0002  0.0000  0.0000  0.0000  0.0000  0.0000  0.0000  0.0000  0.0000  0.0000  0.0000  0.0000  0.0000  0.0048  0.0068  0.0060  0.0009  0.0004  0.0008  0.0008  0.0026  0.0010  0.0009
     2    49  0.0000  0.0000  0.0000  0.0000  0.0000  0.0000  0.0000  0.0000  0.0000  0.0000  0.0000  0.0000  0.0000  0.0000  0.0000  0.0000  0.0000  0.0000  0.0000  0.0000  0.0000  0.0000  0.0000  0.0000  0.0000  0.0020  0.0000  0.0000  0.0000  0.0000  0.0000  0.0051  0.0015  0.0009  0.0079  0.0079  0.0000  0.0000  0.0005  0.0000  0.0000  0.0020  0.0022  0.0003  0.0009  0.0028  0.0000  0.0000  0.0000  0.0000  0.0000  0.0000  0.0000  0.0000  0.0000  0.0000  0.0000  0.0000  0.0000  0.0000  0.0000  0.0000  0.0000  0.0000  0.0000  0.0000  0.0028  0.0003  0.0003  0.0001  0.0000  0.0000  0.0000  0.0000  0.0000  0.0000  0.0000  0.0000  0.0000  0.0000  0.0000  0.0015  0.0108  0.0071  0.0079  0.0005  0.0030  0.0022  0.0006  0.0008  0.0009
     2    50  0.0000  0.0000  0.0000  0.0000  0.0000  0.0000  0.0000  0.0000  0.0000  0.0000  0.0000  0.0000  0.0000  0.0000  0.0000  0.0000  0.0000  0.0000  0.0000  0.0000  0.0000  0.0000  0.0000  0.0000  0.0000  0.0021  0.0000  0.0000  0.0047  0.0000  0.0119  0.0022  0.0104  0.0015  0.0228  0.0082  0.0000  0.0000  0.0048  0.0000  0.0009  0.0021  0.0012  0.0004  0.0048  0.0002  0.0000  0.0000  0.0000  0.0000  0.0000  0.0000  0.0000  0.0000  0.0000  0.0000  0.0000  0.0000  0.0000  0.0000  0.0000  0.0000  0.0000  0.0000  0.0020  0.0046  0.0017  0.0007  0.0008  0.0002  0.0000  0.0000  0.0000  0.0000  0.0000  0.0000  0.0079  0.0185  0.0119  0.0034  0.0034  0.0047  0.0031  0.0058  0.0058  0.0001  0.0036  0.0021  0.0009  0.0012  0.0001
     2    51  0.0000  0.0000  0.0000  0.0000  0.0000  0.0000  0.0000  0.0000  0.0000  0.0000  0.0000  0.0000  0.0000  0.0000  0.0000  0.0000  0.0000  0.0000  0.0000  0.0000  0.0000  0.0000  0.0000  0.0000  0.0000  0.0000  0.0000  0.0000  0.0066  0.0000  0.0317  0.0123  0.0185  0.0014  0.0086  0.0144  0.0000  0.0000  0.0000  0.0000  0.0000  0.0000  0.0000  0.0000  0.0000  0.0000  0.0000  0.0000  0.0000  0.0000  0.0000  0.0000  0.0000  0.0000  0.0000  0.0000  0.0000  0.0000  0.0000  0.0000  0.0000  0.0000  0.0000  0.0000  0.0079  0.0065  0.0025  0.0008  0.0009  0.0001  0.0000  0.0000  0.0000  0.0000  0.0000  0.0000  0.0053  0.0119  0.0009  0.0079  0.0714  0.0370  0.0048  0.0111  0.0139  0.0012  0.0057  0.0055  0.0031  0.0031  0.0014
     2    52  0.0000  0.0000  0.0000  0.0000  0.0000  0.0000  0.0000  0.0000  0.0000  0.0000  0.0000  0.0000  0.0000  0.0000  0.0000  0.0000  0.0000  0.0000  0.0000  0.0000  0.0000  0.0000  0.0000  0.0000  0.0000  0.0000  0.0000  0.0000  0.0116  0.0000  0.0000  0.0065  0.0128  0.0000  0.0156  0.0037  0.0000  0.0000  0.0000  0.0000  0.0000  0.0000  0.0000  0.0000  0.0000  0.0000  0.0000  0.0000  0.0000  0.0000  0.0000  0.0000  0.0000  0.0000  0.0000  0.0000  0.0000  0.0000  0.0000  0.0000  0.0000  0.0000  0.0000  0.0000  0.0000  0.0046  0.0040  0.0000  0.0006  0.0001  0.0000  0.0000  0.0000  0.0000  0.0000  0.0000  0.0000  0.0000  0.0000  0.0000  0.0000  0.0108  0.0000  0.0046  0.0020  0.0000  0.0063  0.0055  0.0000  0.0000  0.0005
     2    53  0.0000  0.0000  0.0000  0.0000  0.0000  0.0000  0.0000  0.0000  0.0000  0.0000  0.0000  0.0000  0.0000  0.0000  0.0000  0.0000  0.0000  0.0000  0.0000  0.0000  0.0000  0.0000  0.0000  0.0000  0.0000  0.0000  0.0000  0.0000  0.0108  0.0000  0.0000  0.0110  0.0220  0.0031  0.0066  0.0247  0.0000  0.0000  0.0000  0.0000  0.0000  0.0000  0.0000  0.0000  0.0000  0.0000  0.0000  0.0000  0.0000  0.0000  0.0000  0.0000  0.0000  0.0000  0.0000  0.0000  0.0000  0.0000  0.0000  0.0000  0.0000  0.0000  0.0000  0.0000  0.0000  0.0058  0.0054  0.0002  0.0003  0.0002  0.0000  0.0000  0.0000  0.0000  0.0000  0.0000  0.0000  0.0000  0.0000  0.0000  0.0000  0.0214  0.0005  0.0075  0.0127  0.0008  0.0064  0.0114  0.0008  0.0008  0.0010
     2    54  0.0000  0.0000  0.0000  0.0000  0.0000  0.0000  0.0000  0.0000  0.0000  0.0000  0.0000  0.0000  0.0000  0.0000  0.0000  0.0000  0.0000  0.0000  0.0000  0.0000  0.0000  0.0000  0.0000  0.0000  0.0000  0.0000  0.0000  0.0000  0.0091  0.0000  0.0000  0.0093  0.0259  0.0021  0.0006  0.0116  0.0000  0.0000  0.0000  0.0000  0.0000  0.0000  0.0000  0.0000  0.0000  0.0000  0.0000  0.0000  0.0000  0.0000  0.0000  0.0000  0.0000  0.0000  0.0000  0.0000  0.0000  0.0000  0.0000  0.0000  0.0000  0.0000  0.0000  0.0000  0.0000  0.0108  0.0044  0.0003  0.0001  0.0002  0.0000  0.0000  0.0000  0.0000  0.0000  0.0000  0.0000  0.0000  0.0000  0.0000  0.0000  0.0069  0.0005  0.0012  0.0069  0.0048  0.0010  0.0126  0.0001  0.0031  0.0008
     2    55  0.0000  0.0000  0.0000  0.0000  0.0000  0.0000  0.0000  0.0000  0.0000  0.0000  0.0000  0.0000  0.0000  0.0000  0.0000  0.0000  0.0000  0.0000  0.0000  0.0000  0.0000  0.0000  0.0000  0.0000  0.0000  0.0000  0.0000  0.0000  0.0102  0.0000  0.0000  0.0066  0.0074  0.0000  0.0031  0.0122  0.0000  0.0000  0.0000  0.0000  0.0000  0.0000  0.0000  0.0000  0.0000  0.0000  0.0000  0.0000  0.0000  0.0000  0.0000  0.0000  0.0000  0.0000  0.0000  0.0000  0.0000  0.0000  0.0000  0.0000  0.0000  0.0000  0.0000  0.0000  0.0000  0.0076  0.0046  0.0000  0.0001  0.0002  0.0000  0.0000  0.0000  0.0000  0.0000  0.0000  0.0000  0.0000  0.0000  0.0000  0.0000  0.0050  0.0000  0.0031  0.0093  0.0000  0.0021  0.0059  0.0000  0.0000  0.0003
     2    56  0.0000  0.0000  0.0000  0.0000  0.0000  0.0000  0.0000  0.0000  0.0000  0.0000  0.0000  0.0000  0.0000  0.0000  0.0000  0.0000  0.0000  0.0000  0.0000  0.0000  0.0000  0.0000  0.0000  0.0000  0.0000  0.0000  0.0000  0.0000  0.0082  0.0000  0.0000  0.0009  0.0216  0.0000  0.0231  0.0278  0.0000  0.0000  0.0000  0.0000  0.0000  0.0000  0.0000  0.0000  0.0000  0.0000  0.0000  0.0000  0.0000  0.0000  0.0000  0.0000  0.0000  0.0000  0.0000  0.0000  0.0000  0.0000  0.0000  0.0000  0.0000  0.0000  0.0000  0.0000  0.0000  0.0001  0.0025  0.0000  0.0001  0.0001  0.0000  0.0000  0.0000  0.0000  0.0000  0.0000  0.0000  0.0000  0.0000  0.0000  0.0000  0.0126  0.0000  0.0053  0.0053  0.0000  0.0069  0.0098  0.0000  0.0000  0.0011
     2    57  0.0000  0.0000  0.0000  0.0000  0.0000  0.0000  0.0000  0.0000  0.0000  0.0000  0.0000  0.0000  0.0000  0.0000  0.0000  0.0000  0.0000  0.0000  0.0000  0.0000  0.0000  0.0000  0.0000  0.0000  0.0000  0.0005  0.0000  0.0000  0.0009  0.0000  0.0000  0.0031  0.0108  0.0000  0.0005  0.0046  0.0000  0.0000  0.0012  0.0000  0.0000  0.0014  0.0021  0.0000  0.0001  0.0005  0.0000  0.0000  0.0000  0.0000  0.0000  0.0000  0.0000  0.0000  0.0000  0.0000  0.0000  0.0000  0.0000  0.0000  0.0000  0.0000  0.0000  0.0000  0.0000  0.0001  0.0033  0.0000  0.0000  0.0001  0.0000  0.0000  0.0000  0.0000  0.0000  0.0000  0.0000  0.0000  0.0000  0.0000  0.0000  0.0069  0.0000  0.0031  0.0072  0.0000  0.0048  0.0069  0.0000  0.0000  0.0001
     2    58  0.0000  0.0000  0.0000  0.0000  0.0000  0.0000  0.0000  0.0000  0.0000  0.0000  0.0000  0.0000  0.0000  0.0000  0.0000  0.0000  0.0000  0.0000  0.0000  0.0000  0.0000  0.0000  0.0000  0.0000  0.0000  0.0000  0.0000  0.0000  0.0000  0.0000  0.0000  0.0000  0.0000  0.0000  0.0000  0.0000  0.0000  0.0000  0.0000  0.0000  0.0000  0.0000  0.0000  0.0000  0.0000  0.0000  0.0000  0.0001  0.0000  0.0000  0.0048  0.0021  0.0000  0.0005  0.0002  0.0000  0.0000  0.0000  0.0000  0.0000  0.0000  0.0000  0.0000  0.0000  0.0000  0.0009  0.0018  0.0000  0.0001  0.0001  0.0000  0.0000  0.0000  0.0000  0.0000  0.0000  0.0000  0.0000  0.0000  0.0000  0.0000  0.0053  0.0000  0.0024  0.0068  0.0000  0.0028  0.0072  0.0000  0.0000  0.0003
     2    59  0.0000  0.0000  0.0000  0.0000  0.0000  0.0000  0.0000  0.0000  0.0000  0.0000  0.0000  0.0000  0.0000  0.0000  0.0000  0.0000  0.0000  0.0000  0.0000  0.0000  0.0000  0.0000  0.0000  0.0000  0.0000  0.0000  0.0000  0.0000  0.0000  0.0000  0.0000  0.0000  0.0000  0.0000  0.0000  0.0000  0.0000  0.0000  0.0000  0.0000  0.0000  0.0000  0.0000  0.0000  0.0000  0.0000  0.0000  0.0002  0.0000  0.0000  0.0002  0.0048  0.0000  0.0005  0.0003  0.0000  0.0000  0.0000  0.0000  0.0000  0.0000  0.0000  0.0000  0.0000  0.0000  0.0031  0.0035  0.0000  0.0003  0.0000  0.0000  0.0000  0.0000  0.0000  0.0000  0.0000  0.0000  0.0000  0.0000  0.0000  0.0000  0.0185  0.0000  0.0014  0.0021  0.0000  0.0035  0.0053  0.0000  0.0000  0.0001
     2    60  0.0000  0.0000  0.0000  0.0000  0.0000  0.0000  0.0000  0.0000  0.0000  0.0000  0.0000  0.0000  0.0000  0.0000  0.0000  0.0000  0.0000  0.0000  0.0000  0.0000  0.0000  0.0000  0.0000  0.0000  0.0000  0.0000  0.0000  0.0000  0.0000  0.0000  0.0000  0.0000  0.0000  0.0000  0.0000  0.0000  0.0000  0.0000  0.0000  0.0000  0.0000  0.0000  0.0000  0.0000  0.0000  0.0000  0.0000  0.0000  0.0000  0.0000  0.0000  0.0000  0.0000  0.0000  0.0000  0.0000  0.0000  0.0000  0.0000  0.0000  0.0000  0.0000  0.0000  0.0000  0.0000  0.0021  0.0016  0.0000  0.0002  0.0000  0.0000  0.0000  0.0000  0.0000  0.0000  0.0000  0.0000  0.0000  0.0000  0.0000  0.0000  0.0082  0.0000  0.0005  0.0014  0.0000  0.0069  0.0025  0.0000  0.0000  0.0001
     2    61  0.0000  0.0000  0.0000  0.0000  0.0000  0.0000  0.0000  0.0000  0.0000  0.0000  0.0000  0.0000  0.0000  0.0000  0.0000  0.0000  0.0000  0.0000  0.0000  0.0000  0.0000  0.0000  0.0000  0.0000  0.0000  0.0000  0.0000  0.0000  0.0000  0.0000  0.0000  0.0000  0.0000  0.0000  0.0000  0.0000  0.0000  0.0000  0.0000  0.0000  0.0000  0.0000  0.0000  0.0000  0.0000  0.0000  0.0000  0.0000  0.0000  0.0000  0.0000  0.0000  0.0000  0.0000  0.0000  0.0000  0.0000  0.0000  0.0000  0.0000  0.0000  0.0000  0.0000  0.0000  0.0000  0.0082  0.0039  0.0000  0.0003  0.0002  0.0000  0.0000  0.0000  0.0000  0.0000  0.0000  0.0000  0.0000  0.0000  0.0000  0.0000  0.0021  0.0000  0.0014  0.0048  0.0000  0.0029  0.0075  0.0000  0.0000  0.0003
     2    62  0.0000  0.0000  0.0000  0.0000  0.0000  0.0000  0.0000  0.0000  0.0000  0.0000  0.0000  0.0000  0.0000  0.0000  0.0000  0.0000  0.0000  0.0000  0.0000  0.0000  0.0000  0.0000  0.0000  0.0000  0.0000  0.0000  0.0000  0.0000  0.0000  0.0000  0.0000  0.0000  0.0000  0.0000  0.0000  0.0000  0.0000  0.0000  0.0000  0.0000  0.0000  0.0000  0.0000  0.0000  0.0000  0.0000  0.0000  0.0000  0.0000  0.0000  0.0000  0.0000  0.0000  0.0000  0.0000  0.0000  0.0000  0.0000  0.0000  0.0000  0.0000  0.0000  0.0000  0.0000  0.0000  0.0185  0.0040  0.0000  0.0008  0.0002  0.0000  0.0000  0.0000  0.0000  0.0000  0.0000  0.0000  0.0000  0.0000  0.0000  0.0000  0.0048  0.0000  0.0005  0.0021  0.0000  0.0033  0.0013  0.0000  0.0000  0.0003
     2    63  0.0000  0.0000  0.0000  0.0000  0.0000  0.0000  0.0000  0.0000  0.0000  0.0000  0.0000  0.0000  0.0000  0.0000  0.0000  0.0000  0.0000  0.0000  0.0000  0.0000  0.0000  0.0000  0.0000  0.0000  0.0000  0.0000  0.0000  0.0000  0.0000  0.0000  0.0000  0.0000  0.0000  0.0000  0.0000  0.0000  0.0000  0.0000  0.0000  0.0000  0.0000  0.0000  0.0000  0.0000  0.0000  0.0000  0.0000  0.0000  0.0000  0.0000  0.0000  0.0000  0.0000  0.0000  0.0000  0.0000  0.0000  0.0000  0.0000  0.0000  0.0000  0.0000  0.0000  0.0000  0.0000  0.0185  0.0017  0.0000  0.0002  0.0000  0.0000  0.0000  0.0000  0.0000  0.0000  0.0000  0.0000  0.0000  0.0000  0.0000  0.0000  0.0015  0.0000  0.0020  0.0015  0.0000  0.0028  0.0007  0.0000  0.0000  0.0004
     2    64  0.0000  0.0000  0.0000  0.0000  0.0000  0.0000  0.0000  0.0000  0.0000  0.0000  0.0000  0.0000  0.0000  0.0000  0.0000  0.0000  0.0000  0.0000  0.0000  0.0000  0.0000  0.0000  0.0000  0.0000  0.0000  0.0000  0.0000  0.0000  0.0000  0.0000  0.0000  0.0000  0.0000  0.0000  0.0000  0.0000  0.0000  0.0000  0.0000  0.0000  0.0000  0.0000  0.0000  0.0000  0.0000  0.0000  0.0000  0.0000  0.0000  0.0000  0.0000  0.0000  0.0000  0.0000  0.0000  0.0000  0.0000  0.0000  0.0000  0.0000  0.0000  0.0000  0.0000  0.0000  0.0000  0.0000  0.0032  0.0000  0.0002  0.0001  0.0000  0.0000  0.0000  0.0000  0.0000  0.0000  0.0000  0.0000  0.0000  0.0000  0.0000  0.0000  0.0000  0.0000  0.0000  0.0000  0.0040  0.0088  0.0000  0.0000  0.0005
     2    65  0.0000  0.0000  0.0000  0.0000  0.0000  0.0000  0.0000  0.0000  0.0000  0.0000  0.0000  0.0000  0.0000  0.0000  0.0000  0.0000  0.0000  0.0000  0.0000  0.0000  0.0000  0.0000  0.0000  0.0000  0.0000  0.0000  0.0000  0.0000  0.0000  0.0000  0.0000  0.0000  0.0000  0.0000  0.0000  0.0000  0.0000  0.0000  0.0000  0.0000  0.0000  0.0000  0.0000  0.0000  0.0000  0.0000  0.0000  0.0000  0.0000  0.0000  0.0000  0.0000  0.0000  0.0000  0.0000  0.0000  0.0000  0.0000  0.0000  0.0000  0.0000  0.0000  0.0000  0.0000  0.0000  0.0000  0.0038  0.0000  0.0001  0.0001  0.0000  0.0000  0.0000  0.0000  0.0000  0.0000  0.0000  0.0000  0.0000  0.0000  0.0000  0.0000  0.0000  0.0000  0.0000  0.0000  0.0025  0.0071  0.0000  0.0000  0.0001
     2    66  0.0000  0.0000  0.0000  0.0000  0.0000  0.0000  0.0000  0.0000  0.0000  0.0000  0.0000  0.0000  0.0000  0.0000  0.0000  0.0000  0.0000  0.0000  0.0000  0.0000  0.0000  0.0000  0.0000  0.0000  0.0000  0.0000  0.0000  0.0000  0.0000  0.0000  0.0000  0.0000  0.0000  0.0000  0.0000  0.0000  0.0000  0.0000  0.0000  0.0000  0.0000  0.0000  0.0000  0.0000  0.0000  0.0000  0.0000  0.0000  0.0000  0.0000  0.0000  0.0000  0.0000  0.0000  0.0000  0.0000  0.0000  0.0000  0.0000  0.0000  0.0000  0.0000  0.0000  0.0000  0.0000  0.0000  0.0052  0.0000  0.0001  0.0002  0.0000  0.0000  0.0000  0.0000  0.0000  0.0000  0.0000  0.0000  0.0000  0.0000  0.0000  0.0000  0.0000  0.0000  0.0000  0.0000  0.0028  0.0059  0.0000  0.0000  0.0004
     2    67  0.0000  0.0000  0.0000  0.0000  0.0000  0.0000  0.0000  0.0000  0.0000  0.0000  0.0000  0.0000  0.0000  0.0000  0.0000  0.0000  0.0000  0.0000  0.0000  0.0000  0.0000  0.0000  0.0000  0.0000  0.0000  0.0000  0.0000  0.0000  0.0000  0.0000  0.0000  0.0000  0.0000  0.0000  0.0000  0.0000  0.0000  0.0000  0.0000  0.0000  0.0000  0.0000  0.0000  0.0000  0.0000  0.0000  0.0000  0.0000  0.0000  0.0000  0.0000  0.0000  0.0000  0.0000  0.0000  0.0000  0.0000  0.0000  0.0000  0.0000  0.0000  0.0000  0.0000  0.0000  0.0000  0.0000  0.0040  0.0000  0.0005  0.0000  0.0000  0.0000  0.0000  0.0000  0.0000  0.0000  0.0000  0.0000  0.0000  0.0000  0.0000  0.0000  0.0000  0.0000  0.0000  0.0000  0.0025  0.0016  0.0000  0.0000  0.0000
     2    68  0.0000  0.0000  0.0000  0.0000  0.0000  0.0000  0.0000  0.0000  0.0000  0.0000  0.0000  0.0000  0.0000  0.0000  0.0000  0.0000  0.0000  0.0000  0.0000  0.0000  0.0000  0.0000  0.0000  0.0000  0.0000  0.0000  0.0000  0.0000  0.0000  0.0000  0.0000  0.0000  0.0000  0.0000  0.0000  0.0000  0.0000  0.0000  0.0000  0.0000  0.0000  0.0000  0.0000  0.0000  0.0000  0.0000  0.0000  0.0000  0.0000  0.0000  0.0000  0.0000  0.0000  0.0000  0.0000  0.0000  0.0000  0.0000  0.0000  0.0000  0.0000  0.0000  0.0000  0.0000  0.0000  0.0000  0.0036  0.0000  0.0001  0.0001  0.0000  0.0000  0.0000  0.0000  0.0000  0.0000  0.0000  0.0000  0.0000  0.0000  0.0000  0.0000  0.0000  0.0000  0.0000  0.0000  0.0048  0.0008  0.0000  0.0000  0.0000
     2    69  0.0000  0.0000  0.0000  0.0000  0.0000  0.0000  0.0000  0.0000  0.0000  0.0000  0.0000  0.0000  0.0000  0.0000  0.0000  0.0000  0.0000  0.0000  0.0000  0.0000  0.0000  0.0000  0.0000  0.0000  0.0000  0.0000  0.0000  0.0000  0.0000  0.0000  0.0000  0.0000  0.0000  0.0000  0.0000  0.0000  0.0000  0.0000  0.0000  0.0000  0.0000  0.0000  0.0000  0.0000  0.0000  0.0000  0.0000  0.0000  0.0000  0.0000  0.0000  0.0000  0.0000  0.0000  0.0000  0.0000  0.0000  0.0000  0.0000  0.0000  0.0000  0.0000  0.0000  0.0000  0.0000  0.0000  0.0021  0.0000  0.0002  0.0000  0.0000  0.0000  0.0000  0.0000  0.0000  0.0000  0.0000  0.0000  0.0000  0.0000  0.0000  0.0000  0.0000  0.0000  0.0000  0.0000  0.0048  0.0012  0.0000  0.0000  0.0000
     2    70  0.0000  0.0000  0.0000  0.0000  0.0000  0.0000  0.0000  0.0000  0.0000  0.0000  0.0000  0.0000  0.0000  0.0000  0.0000  0.0000  0.0000  0.0000  0.0000  0.0000  0.0000  0.0000  0.0000  0.0000  0.0000  0.0000  0.0000  0.0000  0.0000  0.0000  0.0000  0.0000  0.0000  0.0000  0.0000  0.0000  0.0000  0.0000  0.0000  0.0000  0.0000  0.0000  0.0000  0.0000  0.0000  0.0000  0.0000  0.0002  0.0000  0.0000  0.0000  0.0008  0.0000  0.0001  0.0000  0.0000  0.0000  0.0000  0.0000  0.0000  0.0000  0.0000  0.0000  0.0000  0.0000  0.0000  0.0010  0.0000  0.0000  0.0000  0.0000  0.0000  0.0000  0.0000  0.0000  0.0000  0.0000  0.0000  0.0000  0.0000  0.0000  0.0000  0.0000  0.0000  0.0000  0.0000  0.0048  0.0000  0.0000  0.0000  0.0000
     2    71  0.0000  0.0000  0.0000  0.0000  0.0000  0.0000  0.0000  0.0000  0.0000  0.0000  0.0000  0.0000  0.0000  0.0000  0.0000  0.0000  0.0000  0.0000  0.0000  0.0000  0.0000  0.0000  0.0000  0.0000  0.0000  0.0000  0.0000  0.0000  0.0000  0.0000  0.0000  0.0000  0.0000  0.0000  0.0000  0.0000  0.0048  0.0000  0.0021  0.0000  0.0000  0.0000  0.0001  0.0000  0.0001  0.0001  0.0000  0.0014  0.0000  0.0000  0.0000  0.0001  0.0000  0.0001  0.0000  0.0000  0.0000  0.0000  0.0000  0.0000  0.0000  0.0000  0.0000  0.0000  0.0000  0.0000  0.0008  0.0000  0.0005  0.0001  0.0000  0.0000  0.0000  0.0000  0.0000  0.0000  0.0000  0.0000  0.0000  0.0000  0.0000  0.0000  0.0000  0.0000  0.0000  0.0000  0.0003  0.0001  0.0000  0.0000  0.0000
     2    72  0.0000  0.0000  0.0000  0.0000  0.0000  0.0000  0.0000  0.0000  0.0000  0.0000  0.0000  0.0000  0.0000  0.0000  0.0000  0.0000  0.0000  0.0000  0.0000  0.0000  0.0000  0.0000  0.0000  0.0000  0.0000  0.0000  0.0000  0.0000  0.0000  0.0000  0.0000  0.0000  0.0000  0.0000  0.0000  0.0000  0.0048  0.0000  0.0028  0.0000  0.0000  0.0000  0.0007  0.0000  0.0000  0.0003  0.0000  0.0018  0.0000  0.0000  0.0000  0.0007  0.0000  0.0000  0.0002  0.0000  0.0000  0.0000  0.0000  0.0000  0.0000  0.0000  0.0000  0.0000  0.0000  0.0000  0.0013  0.0000  0.0000  0.0001  0.0000  0.0000  0.0000  0.0000  0.0000  0.0000  0.0000  0.0000  0.0000  0.0000  0.0000  0.0000  0.0000  0.0000  0.0000  0.0000  0.0000  0.0003  0.0000  0.0000  0.0000
     2    73  0.0000  0.0000  0.0000  0.0000  0.0000  0.0000  0.0000  0.0000  0.0000  0.0000  0.0000  0.0000  0.0000  0.0000  0.0000  0.0000  0.0000  0.0000  0.0000  0.0000  0.0000  0.0000  0.0000  0.0000  0.0000  0.0000  0.0000  0.0000  0.0000  0.0000  0.0000  0.0000  0.0000  0.0000  0.0000  0.0000  0.0017  0.0021  0.0044  0.0000  0.0000  0.0000  0.0002  0.0000  0.0000  0.0009  0.0008  0.0004  0.0000  0.0000  0.0000  0.0002  0.0000  0.0000  0.0006  0.0003  0.0000  0.0000  0.0000  0.0001  0.0000  0.0000  0.0000  0.0000  0.0000  0.0000  0.0048  0.0000  0.0000  0.0002  0.0000  0.0000  0.0000  0.0000  0.0000  0.0000  0.0000  0.0000  0.0000  0.0000  0.0000  0.0000  0.0000  0.0000  0.0000  0.0000  0.0000  0.0048  0.0000  0.0000  0.0000
     2    74  0.0000  0.0000  0.0000  0.0000  0.0000  0.0000  0.0000  0.0000  0.0000  0.0000  0.0000  0.0000  0.0000  0.0000  0.0000  0.0000  0.0000  0.0000  0.0000  0.0000  0.0000  0.0000  0.0000  0.0000  0.0000  0.0000  0.0000  0.0000  0.0000  0.0000  0.0000  0.0000  0.0000  0.0000  0.0000  0.0000  0.0005  0.0005  0.0031  0.0000  0.0000  0.0000  0.0000  0.0000  0.0000  0.0052  0.0004  0.0008  0.0000  0.0000  0.0000  0.0000  0.0000  0.0000  0.0005  0.0004  0.0000  0.0000  0.0000  0.0000  0.0000  0.0000  0.0001  0.0000  0.0000  0.0000  0.0000  0.0000  0.0000  0.0001  0.0000  0.0000  0.0000  0.0000  0.0000  0.0000  0.0000  0.0000  0.0000  0.0000  0.0000  0.0000  0.0000  0.0000  0.0000  0.0000  0.0000  0.0000  0.0000  0.0000  0.0000
     2    75  0.0000  0.0000  0.0000  0.0000  0.0000  0.0000  0.0000  0.0000  0.0000  0.0000  0.0000  0.0000  0.0000  0.0000  0.0000  0.0000  0.0000  0.0000  0.0000  0.0000  0.0000  0.0000  0.0000  0.0000  0.0000  0.0000  0.0000  0.0000  0.0000  0.0000  0.0000  0.0000  0.0000  0.0000  0.0000  0.0000  0.0004  0.0004  0.0011  0.0000  0.0000  0.0000  0.0000  0.0000  0.0004  0.0048  0.0031  0.0002  0.0000  0.0000  0.0000  0.0000  0.0000  0.0000  0.0005  0.0001  0.0000  0.0000  0.0000  0.0000  0.0000  0.0000  0.0001  0.0000  0.0000  0.0000  0.0000  0.0000  0.0001  0.0000  0.0000  0.0000  0.0000  0.0000  0.0000  0.0000  0.0000  0.0000  0.0000  0.0000  0.0000  0.0000  0.0000  0.0000  0.0000  0.0000  0.0000  0.0000  0.0000  0.0000  0.0001
     2    76  0.0000  0.0000  0.0000  0.0000  0.0000  0.0000  0.0000  0.0000  0.0000  0.0000  0.0000  0.0000  0.0000  0.0000  0.0000  0.0000  0.0000  0.0000  0.0000  0.0000  0.0000  0.0000  0.0000  0.0000  0.0000  0.0000  0.0000  0.0000  0.0000  0.0000  0.0000  0.0000  0.0000  0.0000  0.0000  0.0000  0.0008  0.0006  0.0008  0.0000  0.0000  0.0000  0.0000  0.0000  0.0000  0.0049  0.0018  0.0012  0.0000  0.0000  0.0000  0.0000  0.0000  0.0000  0.0018  0.0005  0.0000  0.0000  0.0000  0.0000  0.0000  0.0000  0.0008  0.0000  0.0000  0.0000  0.0000  0.0000  0.0000  0.0001  0.0000  0.0000  0.0000  0.0000  0.0000  0.0000  0.0000  0.0000  0.0000  0.0000  0.0000  0.0000  0.0000  0.0000  0.0000  0.0000  0.0000  0.0000  0.0000  0.0000  0.0000
     2    77  0.0000  0.0000  0.0000  0.0000  0.0000  0.0000  0.0000  0.0000  0.0000  0.0000  0.0000  0.0000  0.0000  0.0000  0.0000  0.0000  0.0000  0.0000  0.0000  0.0000  0.0000  0.0000  0.0000  0.0000  0.0000  0.0000  0.0000  0.0000  0.0000  0.0000  0.0000  0.0000  0.0000  0.0000  0.0000  0.0000  0.0031  0.0010  0.0010  0.0000  0.0000  0.0000  0.0000  0.0000  0.0008  0.0013  0.0027  0.0016  0.0000  0.0000  0.0000  0.0000  0.0000  0.0031  0.0010  0.0001  0.0000  0.0000  0.0000  0.0000  0.0000  0.0003  0.0004  0.0000  0.0000  0.0000  0.0000  0.0000  0.0000  0.0001  0.0000  0.0000  0.0000  0.0000  0.0000  0.0000  0.0000  0.0000  0.0000  0.0000  0.0000  0.0000  0.0000  0.0000  0.0000  0.0000  0.0000  0.0000  0.0000  0.0000  0.0001
     2    78  0.0000  0.0000  0.0000  0.0000  0.0000  0.0000  0.0000  0.0000  0.0000  0.0000  0.0000  0.0000  0.0000  0.0000  0.0000  0.0000  0.0000  0.0000  0.0000  0.0000  0.0000  0.0000  0.0000  0.0000  0.0000  0.0000  0.0000  0.0000  0.0000  0.0000  0.0000  0.0000  0.0000  0.0000  0.0000  0.0000  0.0008  0.0029  0.0011  0.0000  0.0000  0.0000  0.0000  0.0000  0.0018  0.0025  0.0012  0.0005  0.0000  0.0000  0.0000  0.0000  0.0000  0.0003  0.0008  0.0006  0.0000  0.0000  0.0000  0.0000  0.0000  0.0003  0.0003  0.0000  0.0000  0.0000  0.0000  0.0000  0.0002  0.0000  0.0000  0.0000  0.0000  0.0000  0.0000  0.0000  0.0000  0.0000  0.0000  0.0000  0.0000  0.0000  0.0000  0.0000  0.0000  0.0000  0.0000  0.0000  0.0000  0.0000  0.0001
     2    79  0.0000  0.0000  0.0000  0.0000  0.0000  0.0000  0.0000  0.0000  0.0000  0.0000  0.0000  0.0000  0.0000  0.0000  0.0000  0.0000  0.0000  0.0000  0.0000  0.0000  0.0000  0.0000  0.0000  0.0000  0.0000  0.0000  0.0000  0.0000  0.0000  0.0000  0.0000  0.0000  0.0000  0.0000  0.0000  0.0000  0.0000  0.0008  0.0011  0.0000  0.0000  0.0000  0.0000  0.0000  0.0030  0.0021  0.0000  0.0000  0.0000  0.0000  0.0000  0.0000  0.0000  0.0000  0.0000  0.0003  0.0000  0.0000  0.0000  0.0000  0.0000  0.0001  0.0001  0.0000  0.0000  0.0000  0.0000  0.0000  0.0004  0.0001  0.0000  0.0000  0.0000  0.0000  0.0000  0.0000  0.0000  0.0000  0.0000  0.0000  0.0000  0.0000  0.0000  0.0000  0.0000  0.0000  0.0000  0.0000  0.0000  0.0000  0.0004
     2    80  0.0000  0.0000  0.0000  0.0000  0.0000  0.0000  0.0000  0.0000  0.0000  0.0000  0.0000  0.0000  0.0000  0.0000  0.0000  0.0000  0.0000  0.0000  0.0000  0.0000  0.0000  0.0000  0.0000  0.0000  0.0000  0.0000  0.0000  0.0000  0.0000  0.0000  0.0000  0.0000  0.0000  0.0000  0.0000  0.0000  0.0000  0.0005  0.0006  0.0000  0.0000  0.0000  0.0000  0.0000  0.0000  0.0013  0.0000  0.0000  0.0000  0.0000  0.0000  0.0000  0.0000  0.0000  0.0000  0.0008  0.0000  0.0000  0.0000  0.0000  0.0000  0.0001  0.0001  0.0000  0.0000  0.0000  0.0000  0.0000  0.0001  0.0000  0.0000  0.0000  0.0000  0.0000  0.0000  0.0000  0.0000  0.0000  0.0000  0.0000  0.0000  0.0000  0.0000  0.0000  0.0000  0.0000  0.0000  0.0000  0.0000  0.0000  0.0000
     2    81  0.0000  0.0000  0.0000  0.0000  0.0000  0.0000  0.0000  0.0000  0.0000  0.0000  0.0000  0.0000  0.0000  0.0000  0.0000  0.0000  0.0000  0.0000  0.0000  0.0000  0.0000  0.0000  0.0000  0.0000  0.0000  0.0000  0.0000  0.0000  0.0000  0.0000  0.0000  0.0000  0.0000  0.0000  0.0000  0.0000  0.0000  0.0000  0.0009  0.0000  0.0000  0.0000  0.0000  0.0000  0.0014  0.0004  0.0000  0.0000  0.0000  0.0000  0.0000  0.0000  0.0000  0.0000  0.0000  0.0000  0.0000  0.0000  0.0000  0.0000  0.0000  0.0000  0.0000  0.0000  0.0000  0.0000  0.0000  0.0000  0.0004  0.0001  0.0000  0.0000  0.0000  0.0000  0.0000  0.0000  0.0000  0.0000  0.0000  0.0000  0.0000  0.0000  0.0000  0.0000  0.0000  0.0000  0.0000  0.0000  0.0000  0.0000  0.0002
     2    82  0.0000  0.0000  0.0000  0.0000  0.0000  0.0000  0.0000  0.0000  0.0000  0.0000  0.0000  0.0000  0.0000  0.0000  0.0000  0.0000  0.0000  0.0000  0.0000  0.0000  0.0000  0.0000  0.0000  0.0000  0.0000  0.0000  0.0000  0.0000  0.0000  0.0000  0.0000  0.0000  0.0000  0.0000  0.0000  0.0000  0.0000  0.0000  0.0008  0.0000  0.0000  0.0000  0.0001  0.0000  0.0002  0.0008  0.0000  0.0000  0.0000  0.0000  0.0000  0.0000  0.0000  0.0000  0.0000  0.0000  0.0000  0.0000  0.0000  0.0000  0.0000  0.0000  0.0000  0.0000  0.0000  0.0000  0.0005  0.0000  0.0002  0.0001  0.0000  0.0000  0.0000  0.0000  0.0000  0.0000  0.0000  0.0000  0.0000  0.0000  0.0000  0.0000  0.0000  0.0000  0.0000  0.0000  0.0002  0.0005  0.0000  0.0000  0.0004
     2    83  0.0000  0.0000  0.0000  0.0000  0.0000  0.0000  0.0000  0.0000  0.0000  0.0000  0.0000  0.0000  0.0000  0.0000  0.0000  0.0000  0.0000  0.0000  0.0000  0.0000  0.0000  0.0000  0.0000  0.0000  0.0000  0.0000  0.0000  0.0000  0.0000  0.0000  0.0000  0.0000  0.0000  0.0000  0.0000  0.0000  0.0000  0.0000  0.0000  0.0000  0.0000  0.0000  0.0000  0.0000  0.0000  0.0000  0.0000  0.0000  0.0000  0.0000  0.0000  0.0000  0.0000  0.0000  0.0000  0.0003  0.0000  0.0000  0.0000  0.0001  0.0000  0.0003  0.0001  0.0000  0.0000  0.0000  0.0001  0.0000  0.0001  0.0000  0.0000  0.0000  0.0000  0.0000  0.0000  0.0000  0.0000  0.0000  0.0000  0.0000  0.0000  0.0000  0.0000  0.0000  0.0000  0.0000  0.0001  0.0004  0.0000  0.0000  0.0004
     2    84  0.0000  0.0000  0.0000  0.0000  0.0000  0.0000  0.0000  0.0000  0.0000  0.0000  0.0000  0.0000  0.0000  0.0000  0.0000  0.0000  0.0000  0.0000  0.0000  0.0000  0.0000  0.0000  0.0000  0.0000  0.0000  0.0000  0.0000  0.0000  0.0000  0.0000  0.0000  0.0000  0.0000  0.0000  0.0000  0.0000  0.0000  0.0000  0.0000  0.0000  0.0000  0.0000  0.0000  0.0000  0.0000  0.0000  0.0000  0.0000  0.0000  0.0000  0.0000  0.0000  0.0000  0.0000  0.0000  0.0008  0.0000  0.0000  0.0000  0.0001  0.0000  0.0000  0.0001  0.0000  0.0000  0.0000  0.0001  0.0000  0.0000  0.0000  0.0000  0.0000  0.0000  0.0000  0.0000  0.0000  0.0000  0.0000  0.0000  0.0000  0.0000  0.0000  0.0000  0.0000  0.0000  0.0000  0.0000  0.0012  0.0000  0.0000  0.0000
     2    85  0.0000  0.0000  0.0000  0.0000  0.0000  0.0000  0.0000  0.0000  0.0000  0.0000  0.0000  0.0000  0.0000  0.0000  0.0000  0.0000  0.0000  0.0000  0.0000  0.0000  0.0000  0.0000  0.0000  0.0000  0.0000  0.0000  0.0000  0.0000  0.0000  0.0000  0.0000  0.0000  0.0000  0.0000  0.0000  0.0000  0.0000  0.0000  0.0000  0.0000  0.0000  0.0000  0.0000  0.0000  0.0000  0.0000  0.0000  0.0000  0.0000  0.0000  0.0000  0.0000  0.0000  0.0000  0.0000  0.0004  0.0000  0.0000  0.0000  0.0002  0.0000  0.0000  0.0001  0.0000  0.0000  0.0000  0.0001  0.0000  0.0000  0.0000  0.0000  0.0000  0.0000  0.0000  0.0000  0.0000  0.0000  0.0000  0.0000  0.0000  0.0000  0.0000  0.0000  0.0000  0.0000  0.0000  0.0000  0.0002  0.0000  0.0000  0.0000
     2    86  0.0000  0.0000  0.0000  0.0000  0.0000  0.0000  0.0000  0.0000  0.0000  0.0000  0.0000  0.0000  0.0000  0.0000  0.0000  0.0000  0.0000  0.0000  0.0000  0.0000  0.0000  0.0000  0.0000  0.0000  0.0000  0.0000  0.0000  0.0000  0.0000  0.0000  0.0000  0.0000  0.0000  0.0000  0.0000  0.0000  0.0000  0.0021  0.0048  0.0000  0.0000  0.0000  0.0048  0.0000  0.0000  0.0005  0.0000  0.0000  0.0000  0.0000  0.0000  0.0000  0.0000  0.0000  0.0000  0.0004  0.0000  0.0000  0.0000  0.0021  0.0000  0.0000  0.0005  0.0000  0.0000  0.0000  0.0048  0.0000  0.0000  0.0001  0.0000  0.0000  0.0000  0.0000  0.0000  0.0000  0.0000  0.0000  0.0000  0.0000  0.0000  0.0000  0.0000  0.0000  0.0000  0.0000  0.0000  0.0005  0.0000  0.0000  0.0000
     2    87  0.0000  0.0000  0.0000  0.0000  0.0000  0.0000  0.0000  0.0000  0.0000  0.0000  0.0000  0.0000  0.0000  0.0000  0.0000  0.0000  0.0000  0.0000  0.0000  0.0000  0.0000  0.0000  0.0000  0.0000  0.0000  0.0000  0.0000  0.0000  0.0000  0.0000  0.0000  0.0000  0.0000  0.0000  0.0000  0.0000  0.0000  0.0001  0.0048  0.0000  0.0000  0.0000  0.0048  0.0000  0.0000  0.0002  0.0000  0.0000  0.0000  0.0000  0.0000  0.0000  0.0000  0.0000  0.0000  0.0004  0.0000  0.0000  0.0000  0.0001  0.0000  0.0000  0.0001  0.0000  0.0000  0.0000  0.0048  0.0000  0.0000  0.0000  0.0000  0.0000  0.0000  0.0000  0.0000  0.0000  0.0000  0.0000  0.0000  0.0000  0.0000  0.0000  0.0000  0.0000  0.0000  0.0000  0.0000  0.0002  0.0000  0.0000  0.0000
     2    88  0.0000  0.0000  0.0000  0.0000  0.0000  0.0000  0.0000  0.0000  0.0000  0.0000  0.0000  0.0000  0.0000  0.0000  0.0000  0.0000  0.0000  0.0000  0.0000  0.0000  0.0000  0.0000  0.0000  0.0000  0.0000  0.0000  0.0000  0.0000  0.0000  0.0000  0.0000  0.0000  0.0000  0.0000  0.0000  0.0000  0.0001  0.0001  0.0001  0.0000  0.0000  0.0000  0.0001  0.0000  0.0000  0.0005  0.0001  0.0001  0.0000  0.0000  0.0000  0.0001  0.0000  0.0000  0.0003  0.0004  0.0000  0.0000  0.0000  0.0001  0.0000  0.0000  0.0000  0.0000  0.0000  0.0000  0.0048  0.0000  0.0000  0.0001  0.0000  0.0000  0.0000  0.0000  0.0000  0.0000  0.0000  0.0000  0.0000  0.0000  0.0000  0.0000  0.0000  0.0000  0.0000  0.0000  0.0000  0.0008  0.0000  0.0000  0.0000
     2    89  0.0000  0.0000  0.0000  0.0000  0.0000  0.0000  0.0000  0.0000  0.0000  0.0000  0.0000  0.0000  0.0000  0.0000  0.0000  0.0000  0.0000  0.0000  0.0000  0.0000  0.0000  0.0000  0.0000  0.0000  0.0000  0.0000  0.0000  0.0000  0.0000  0.0000  0.0000  0.0000  0.0000  0.0000  0.0000  0.0000  0.0002  0.0000  0.0001  0.0000  0.0000  0.0000  0.0001  0.0000  0.0001  0.0048  0.0000  0.0001  0.0000  0.0000  0.0000  0.0002  0.0000  0.0008  0.0020  0.0000  0.0000  0.0000  0.0000  0.0000  0.0000  0.0000  0.0000  0.0000  0.0000  0.0000  0.0001  0.0000  0.0000  0.0001  0.0000  0.0000  0.0000  0.0000  0.0000  0.0000  0.0000  0.0000  0.0000  0.0000  0.0000  0.0000  0.0000  0.0000  0.0000  0.0000  0.0021  0.0010  0.0000  0.0000  0.0001
     2    90  0.0000  0.0000  0.0000  0.0000  0.0000  0.0000  0.0000  0.0000  0.0000  0.0000  0.0000  0.0000  0.0000  0.0000  0.0000  0.0000  0.0000  0.0000  0.0000  0.0000  0.0000  0.0000  0.0000  0.0000  0.0000  0.0000  0.0000  0.0000  0.0000  0.0000  0.0000  0.0000  0.0000  0.0000  0.0000  0.0000  0.0003  0.0000  0.0000  0.0000  0.0000  0.0000  0.0008  0.0000  0.0000  0.0048  0.0000  0.0000  0.0000  0.0000  0.0000  0.0000  0.0000  0.0000  0.0002  0.0000  0.0000  0.0000  0.0000  0.0000  0.0000  0.0000  0.0000  0.0000  0.0000  0.0000  0.0000  0.0000  0.0000  0.0000  0.0000  0.0000  0.0000  0.0000  0.0000  0.0000  0.0000  0.0000  0.0000  0.0000  0.0000  0.0000  0.0000  0.0000  0.0000  0.0000  0.0000  0.0008  0.0000  0.0000  0.0000
     2    91  0.0000  0.0000  0.0000  0.0000  0.0000  0.0000  0.0000  0.0000  0.0000  0.0000  0.0000  0.0000  0.0000  0.0000  0.0000  0.0000  0.0000  0.0000  0.0000  0.0000  0.0000  0.0000  0.0000  0.0000  0.0000  0.0005  0.0005  0.0000  0.0000  0.0000  0.0000  0.0000  0.0021  0.0000  0.0000  0.0185  0.0003  0.0000  0.0000  0.0000  0.0000  0.0000  0.0012  0.0000  0.0000  0.0033  0.0000  0.0000  0.0000  0.0000  0.0000  0.0060  0.0000  0.0000  0.0012  0.0000  0.0000  0.0000  0.0000  0.0000  0.0000  0.0000  0.0000  0.0000  0.0000  0.0000  0.0000  0.0000  0.0000  0.0000  0.0000  0.0000  0.0000  0.0000  0.0000  0.0000  0.0000  0.0000  0.0000  0.0000  0.0000  0.0000  0.0000  0.0000  0.0000  0.0000  0.0000  0.0043  0.0000  0.0000  0.0000
     2    92  0.0000  0.0000  0.0000  0.0000  0.0000  0.0000  0.0000  0.0000  0.0000  0.0000  0.0000  0.0000  0.0000  0.0000  0.0000  0.0000  0.0000  0.0000  0.0000  0.0000  0.0000  0.0000  0.0000  0.0000  0.0000  0.0002  0.0005  0.0000  0.0000  0.0000  0.0000  0.0000  0.0014  0.0000  0.0000  0.0031  0.0001  0.0000  0.0000  0.0000  0.0000  0.0000  0.0004  0.0000  0.0000  0.0048  0.0000  0.0000  0.0000  0.0000  0.0000  0.0048  0.0000  0.0000  0.0031  0.0000  0.0000  0.0000  0.0000  0.0000  0.0000  0.0000  0.0000  0.0000  0.0000  0.0000  0.0000  0.0000  0.0000  0.0000  0.0000  0.0000  0.0000  0.0000  0.0000  0.0000  0.0000  0.0000  0.0000  0.0000  0.0000  0.0000  0.0000  0.0000  0.0000  0.0000  0.0000  0.0074  0.0000  0.0000  0.0000
     2    93  0.0000  0.0000  0.0000  0.0000  0.0000  0.0000  0.0000  0.0000  0.0000  0.0000  0.0000  0.0000  0.0000  0.0000  0.0000  0.0000  0.0000  0.0000  0.0000  0.0000  0.0000  0.0000  0.0000  0.0000  0.0000  0.0082  0.0005  0.0000  0.0000  0.0000  0.0009  0.0000  0.0031  0.0002  0.0000  0.0185  0.0003  0.0000  0.0000  0.0000  0.0020  0.0000  0.0018  0.0001  0.0000  0.0048  0.0000  0.0000  0.0000  0.0020  0.0000  0.0018  0.0001  0.0000  0.0017  0.0000  0.0000  0.0000  0.0000  0.0000  0.0000  0.0000  0.0000  0.0000  0.0000  0.0000  0.0000  0.0000  0.0000  0.0000  0.0000  0.0000  0.0000  0.0000  0.0000  0.0000  0.0000  0.0317  0.0009  0.0000  0.0079  0.0000  0.0000  0.0000  0.0000  0.0008  0.0000  0.0035  0.0000  0.0031  0.0000
     2    94  0.0000  0.0000  0.0000  0.0000  0.0000  0.0000  0.0000  0.0000  0.0000  0.0000  0.0000  0.0000  0.0000  0.0000  0.0000  0.0000  0.0000  0.0000  0.0000  0.0000  0.0000  0.0000  0.0000  0.0000  0.0000  0.0000  0.0000  0.0000  0.0000  0.0000  0.0000  0.0000  0.0000  0.0000  0.0000  0.0000  0.0000  0.0000  0.0000  0.0000  0.0000  0.0000  0.0000  0.0000  0.0000  0.0000  0.0000  0.0000  0.0000  0.0185  0.0000  0.0008  0.0000  0.0000  0.0050  0.0000  0.0000  0.0000  0.0000  0.0000  0.0000  0.0000  0.0000  0.0000  0.0000  0.0000  0.0000  0.0000  0.0000  0.0000  0.0000  0.0000  0.0000  0.0000  0.0000  0.0000  0.0000  0.0317  0.0000  0.0000  0.0119  0.0000  0.0000  0.0000  0.0000  0.0000  0.0000  0.0032  0.0000  0.0000  0.0000
     2    95  0.0000  0.0000  0.0000  0.0000  0.0000  0.0000  0.0000  0.0000  0.0000  0.0000  0.0000  0.0000  0.0000  0.0000  0.0000  0.0000  0.0000  0.0000  0.0000  0.0000  0.0000  0.0000  0.0000  0.0000  0.0000  0.0000  0.0000  0.0000  0.0000  0.0000  0.0000  0.0000  0.0000  0.0000  0.0000  0.0000  0.0000  0.0000  0.0000  0.0000  0.0000  0.0000  0.0000  0.0000  0.0000  0.0000  0.0000  0.0000  0.0000  0.0077  0.0000  0.0009  0.0000  0.0000  0.0010  0.0000  0.0000  0.0000  0.0000  0.0000  0.0000  0.0000  0.0000  0.0000  0.0000  0.0000  0.0000  0.0000  0.0000  0.0000  0.0000  0.0000  0.0000  0.0000  0.0000  0.0000  0.0000  0.0077  0.0000  0.0000  0.0740  0.0000  0.0000  0.0000  0.0000  0.0000  0.0000  0.0024  0.0000  0.0000  0.0000
     2    96  0.0000  0.0000  0.0000  0.0000  0.0000  0.0000  0.0000  0.0000  0.0000  0.0000  0.0000  0.0000  0.0000  0.0000  0.0000  0.0000  0.0000  0.0000  0.0000  0.0000  0.0000  0.0000  0.0000  0.0000  0.0000  0.0000  0.0000  0.0000  0.0000  0.0000  0.0000  0.0000  0.0000  0.0000  0.0000  0.0000  0.0000  0.0000  0.0000  0.0000  0.0000  0.0000  0.0000  0.0000  0.0000  0.0000  0.0000  0.0001  0.0000  0.0020  0.0000  0.0001  0.0000  0.0000  0.0004  0.0000  0.0000  0.0000  0.0000  0.0000  0.0000  0.0000  0.0000  0.0000  0.0009  0.0000  0.0001  0.0000  0.0000  0.0000  0.0000  0.0000  0.0000  0.0000  0.0000  0.0000  0.0000  0.0009  0.0000  0.0000  0.0119  0.0000  0.0000  0.0000  0.0000  0.0000  0.0000  0.0012  0.0000  0.0000  0.0000
     2    97  0.0000  0.0000  0.0000  0.0000  0.0000  0.0000  0.0000  0.0000  0.0000  0.0000  0.0000  0.0000  0.0000  0.0000  0.0000  0.0000  0.0000  0.0000  0.0000  0.0000  0.0000  0.0000  0.0000  0.0000  0.0000  0.0000  0.0000  0.0000  0.0000  0.0000  0.0000  0.0000  0.0000  0.0000  0.0000  0.0000  0.0000  0.0000  0.0000  0.0000  0.0000  0.0000  0.0000  0.0000  0.0000  0.0000  0.0000  0.0000  0.0000  0.0000  0.0000  0.0000  0.0000  0.0000  0.0000  0.0000  0.0000  0.0000  0.0000  0.0000  0.0000  0.0000  0.0000  0.0000  0.0020  0.0000  0.0000  0.0000  0.0000  0.0001  0.0000  0.0000  0.0000  0.0000  0.0000  0.0000  0.0000  0.0000  0.0000  0.0000  0.0357  0.0000  0.0000  0.0000  0.0000  0.0000  0.0000  0.0000  0.0000  0.0000  0.0000
     2    98  0.0000  0.0000  0.0000  0.0000  0.0000  0.0000  0.0000  0.0000  0.0000  0.0000  0.0000  0.0000  0.0000  0.0000  0.0000  0.0000  0.0000  0.0000  0.0000  0.0000  0.0000  0.0000  0.0000  0.0000  0.0000  0.0000  0.0000  0.0000  0.0000  0.0000  0.0000  0.0000  0.0000  0.0000  0.0000  0.0000  0.0000  0.0000  0.0000  0.0000  0.0000  0.0000  0.0000  0.0000  0.0000  0.0000  0.0000  0.0000  0.0000  0.0000  0.0000  0.0000  0.0000  0.0000  0.0000  0.0000  0.0000  0.0000  0.0000  0.0000  0.0000  0.0000  0.0000  0.0000  0.0009  0.0000  0.0000  0.0000  0.0000  0.0000  0.0000  0.0000  0.0000  0.0000  0.0000  0.0000  0.0000  0.0000  0.0000  0.0714  0.0714  0.0000  0.0000  0.0000  0.0000  0.0000  0.0000  0.0000  0.0000  0.0000  0.0008
     2    99  0.0000  0.0000  0.0000  0.0000  0.0000  0.0000  0.0000  0.0000  0.0000  0.0000  0.0000  0.0000  0.0000  0.0000  0.0000  0.0000  0.0000  0.0000  0.0000  0.0000  0.0000  0.0000  0.0000  0.0000  0.0000  0.0000  0.0000  0.0000  0.0000  0.0000  0.0000  0.0000  0.0000  0.0000  0.0000  0.0000  0.0000  0.0000  0.0000  0.0000  0.0000  0.0000  0.0000  0.0000  0.0000  0.0000  0.0000  0.0000  0.0000  0.0000  0.0000  0.0000  0.0000  0.0000  0.0000  0.0000  0.0000  0.0000  0.0000  0.0000  0.0000  0.0000  0.0000  0.0000  0.0000  0.0000  0.0000  0.0000  0.0000  0.0000  0.0000  0.0000  0.0000  0.0000  0.0000  0.0000  0.0000  0.0000  0.0000  0.0000  0.0000  0.0000  0.0000  0.0000  0.0000  0.0000  0.0000  0.0000  0.0000  0.0000  0.0000
     2   100  0.0000  0.0000  0.0000  0.0000  0.0000  0.0000  0.0000  0.0000  0.0000  0.0000  0.0000  0.0000  0.0000  0.0000  0.0000  0.0000  0.0000  0.0000  0.0000  0.0000  0.0000  0.0000  0.0000  0.0000  0.0000  0.0000  0.0000  0.0000  0.0000  0.0000  0.0000  0.0000  0.0000  0.0000  0.0000  0.0000  0.0000  0.0000  0.0000  0.0000  0.0000  0.0000  0.0000  0.0000  0.0000  0.0000  0.0000  0.0000  0.0000  0.0000  0.0000  0.0000  0.0000  0.0000  0.0000  0.0000  0.0000  0.0000  0.0000  0.0000  0.0000  0.0000  0.0000  0.0000  0.0000  0.0000  0.0000  0.0000  0.0000  0.0000  0.0000  0.0000  0.0000  0.0000  0.0000  0.0000  0.0000  0.0000  0.0000  0.0000  0.0000  0.0000  0.0000  0.0000  0.0000  0.0000  0.0000  0.0000  0.0000  0.0031  0.0001
     2   101  0.0000  0.0000  0.0000  0.0000  0.0000  0.0000  0.0000  0.0000  0.0000  0.0000  0.0000  0.0000  0.0000  0.0000  0.0000  0.0000  0.0000  0.0000  0.0000  0.0000  0.0000  0.0000  0.0000  0.0000  0.0000  0.0000  0.0000  0.0000  0.0000  0.0000  0.0000  0.0000  0.0000  0.0000  0.0000  0.0000  0.0000  0.0000  0.0000  0.0000  0.0000  0.0000  0.0000  0.0000  0.0000  0.0000  0.0000  0.0000  0.0000  0.0000  0.0000  0.0000  0.0000  0.0000  0.0000  0.0000  0.0000  0.0000  0.0000  0.0000  0.0000  0.0000  0.0000  0.0000  0.0000  0.0000  0.0000  0.0000  0.0000  0.0000  0.0000  0.0000  0.0000  0.0000  0.0000  0.0000  0.0000  0.0000  0.0000  0.0000  0.0000  0.0000  0.0000  0.0000  0.0000  0.0000  0.0000  0.0000  0.0000  0.0014  0.0000
     2   102  0.0000  0.0000  0.0000  0.0000  0.0000  0.0000  0.0000  0.0000  0.0000  0.0000  0.0000  0.0000  0.0000  0.0000  0.0000  0.0000  0.0000  0.0000  0.0000  0.0000  0.0000  0.0000  0.0000  0.0000  0.0000  0.0000  0.0000  0.0000  0.0000  0.0000  0.0000  0.0000  0.0000  0.0000  0.0000  0.0000  0.0000  0.0000  0.0000  0.0000  0.0000  0.0000  0.0000  0.0000  0.0000  0.0000  0.0000  0.0000  0.0000  0.0000  0.0000  0.0000  0.0000  0.0000  0.0000  0.0000  0.0000  0.0000  0.0000  0.0000  0.0000  0.0000  0.0000  0.0000  0.0000  0.0000  0.0000  0.0000  0.0000  0.0000  0.0000  0.0000  0.0000  0.0000  0.0000  0.0000  0.0000  0.0000  0.0000  0.0000  0.0000  0.0000  0.0000  0.0000  0.0000  0.0000  0.0000  0.0000  0.0000  0.0000  0.0008
     2   103  0.0000  0.0000  0.0000  0.0000  0.0000  0.0000  0.0000  0.0000  0.0000  0.0000  0.0000  0.0000  0.0000  0.0000  0.0000  0.0000  0.0000  0.0000  0.0000  0.0000  0.0000  0.0000  0.0000  0.0000  0.0000  0.0000  0.0000  0.0000  0.0000  0.0000  0.0000  0.0000  0.0000  0.0000  0.0000  0.0000  0.0000  0.0000  0.0000  0.0000  0.0000  0.0000  0.0000  0.0000  0.0000  0.0000  0.0000  0.0000  0.0000  0.0000  0.0000  0.0000  0.0000  0.0000  0.0000  0.0000  0.0000  0.0000  0.0000  0.0000  0.0000  0.0000  0.0000  0.0000  0.0000  0.0000  0.0000  0.0000  0.0000  0.0000  0.0000  0.0000  0.0000  0.0000  0.0000  0.0000  0.0000  0.0000  0.0000  0.0000  0.0000  0.0000  0.0000  0.0000  0.0000  0.0000  0.0000  0.0000  0.0000  0.0000  0.0008
     2   104  0.0000  0.0000  0.0000  0.0000  0.0000  0.0000  0.0000  0.0000  0.0000  0.0000  0.0000  0.0000  0.0000  0.0000  0.0000  0.0000  0.0000  0.0000  0.0000  0.0000  0.0000  0.0000  0.0000  0.0000  0.0000  0.0000  0.0000  0.0000  0.0000  0.0000  0.0000  0.0000  0.0000  0.0000  0.0000  0.0000  0.0000  0.0000  0.0000  0.0000  0.0000  0.0000  0.0000  0.0000  0.0000  0.0000  0.0000  0.0000  0.0000  0.0000  0.0000  0.0000  0.0000  0.0000  0.0000  0.0000  0.0000  0.0000  0.0000  0.0000  0.0000  0.0000  0.0000  0.0000  0.0000  0.0000  0.0000  0.0000  0.0000  0.0000  0.0000  0.0000  0.0000  0.0000  0.0000  0.0000  0.0000  0.0000  0.0000  0.0000  0.0000  0.0000  0.0000  0.0000  0.0000  0.0000  0.0000  0.0000  0.0000  0.0000  0.0005
     2   105  0.0000  0.0000  0.0000  0.0000  0.0000  0.0000  0.0000  0.0000  0.0000  0.0000  0.0000  0.0000  0.0000  0.0000  0.0000  0.0000  0.0000  0.0000  0.0000  0.0000  0.0000  0.0000  0.0000  0.0000  0.0000  0.0000  0.0000  0.0000  0.0000  0.0000  0.0000  0.0000  0.0000  0.0000  0.0000  0.0000  0.0000  0.0000  0.0000  0.0000  0.0000  0.0000  0.0000  0.0000  0.0000  0.0000  0.0000  0.0000  0.0000  0.0000  0.0000  0.0000  0.0000  0.0000  0.0000  0.0000  0.0000  0.0000  0.0000  0.0000  0.0000  0.0000  0.0002  0.0000  0.0000  0.0000  0.0000  0.0000  0.0000  0.0000  0.0000  0.0000  0.0000  0.0000  0.0000  0.0000  0.0000  0.0000  0.0000  0.0000  0.0000  0.0000  0.0000  0.0000  0.0000  0.0000  0.0000  0.0000  0.0000  0.0000  0.0005
     2   106  0.0000  0.0000  0.0000  0.0000  0.0000  0.0000  0.0000  0.0000  0.0000  0.0000  0.0000  0.0000  0.0000  0.0000  0.0000  0.0000  0.0000  0.0000  0.0000  0.0000  0.0000  0.0000  0.0000  0.0000  0.0000  0.0000  0.0000  0.0000  0.0000  0.0000  0.0000  0.0000  0.0000  0.0000  0.0000  0.0000  0.0000  0.0000  0.0000  0.0000  0.0000  0.0000  0.0000  0.0000  0.0000  0.0000  0.0000  0.0000  0.0000  0.0000  0.0000  0.0000  0.0000  0.0000  0.0000  0.0003  0.0000  0.0000  0.0000  0.0000  0.0000  0.0004  0.0002  0.0000  0.0000  0.0000  0.0000  0.0000  0.0000  0.0001  0.0000  0.0000  0.0000  0.0000  0.0000  0.0000  0.0000  0.0000  0.0000  0.0000  0.0000  0.0000  0.0000  0.0000  0.0000  0.0000  0.0000  0.0000  0.0000  0.0000  0.0007
     2   107  0.0000  0.0000  0.0000  0.0000  0.0000  0.0000  0.0000  0.0000  0.0000  0.0000  0.0000  0.0000  0.0000  0.0000  0.0000  0.0000  0.0000  0.0000  0.0000  0.0000  0.0000  0.0000  0.0000  0.0000  0.0000  0.0000  0.0000  0.0000  0.0000  0.0000  0.0000  0.0000  0.0000  0.0000  0.0000  0.0000  0.0000  0.0000  0.0000  0.0000  0.0000  0.0000  0.0000  0.0000  0.0000  0.0000  0.0000  0.0000  0.0000  0.0000  0.0000  0.0000  0.0000  0.0000  0.0000  0.0008  0.0000  0.0000  0.0000  0.0000  0.0000  0.0000  0.0008  0.0000  0.0000  0.0000  0.0000  0.0000  0.0000  0.0002  0.0000  0.0000  0.0000  0.0000  0.0000  0.0000  0.0000  0.0000  0.0000  0.0000  0.0000  0.0000  0.0000  0.0000  0.0000  0.0000  0.0000  0.0000  0.0000  0.0000  0.0008
     2   108  0.0000  0.0000  0.0000  0.0000  0.0000  0.0000  0.0000  0.0000  0.0000  0.0000  0.0000  0.0000  0.0000  0.0000  0.0000  0.0000  0.0000  0.0000  0.0000  0.0000  0.0000  0.0000  0.0000  0.0000  0.0000  0.0000  0.0000  0.0000  0.0000  0.0000  0.0000  0.0000  0.0000  0.0000  0.0000  0.0000  0.0000  0.0000  0.0000  0.0000  0.0000  0.0000  0.0000  0.0000  0.0000  0.0000  0.0000  0.0000  0.0000  0.0000  0.0000  0.0000  0.0000  0.0000  0.0000  0.0000  0.0000  0.0000  0.0000  0.0000  0.0000  0.0000  0.0000  0.0000  0.0000  0.0000  0.0000  0.0000  0.0003  0.0001  0.0000  0.0000  0.0000  0.0000  0.0000  0.0000  0.0000  0.0000  0.0000  0.0000  0.0000  0.0000  0.0000  0.0000  0.0000  0.0000  0.0000  0.0000  0.0000  0.0000  0.0008
     2   109  0.0000  0.0000  0.0000  0.0000  0.0000  0.0000  0.0000  0.0000  0.0000  0.0000  0.0000  0.0000  0.0000  0.0000  0.0000  0.0000  0.0000  0.0000  0.0000  0.0000  0.0000  0.0000  0.0000  0.0000  0.0000  0.0000  0.0000  0.0000  0.0048  0.0000  0.0000  0.0000  0.0000  0.0000  0.0185  0.0185  0.0000  0.0000  0.0000  0.0000  0.0000  0.0000  0.0000  0.0000  0.0000  0.0000  0.0000  0.0000  0.0000  0.0000  0.0000  0.0000  0.0000  0.0000  0.0000  0.0000  0.0000  0.0000  0.0000  0.0000  0.0000  0.0000  0.0000  0.0000  0.0000  0.0000  0.0000  0.0000  0.0004  0.0001  0.0000  0.0000  0.0000  0.0000  0.0000  0.0000  0.0000  0.0000  0.0000  0.0000  0.0000  0.0000  0.0000  0.0000  0.0000  0.0000  0.0000  0.0000  0.0000  0.0000  0.0013
     2   110  0.0000  0.0000  0.0000  0.0000  0.0000  0.0000  0.0000  0.0000  0.0000  0.0000  0.0000  0.0000  0.0000  0.0000  0.0000  0.0000  0.0000  0.0000  0.0000  0.0000  0.0000  0.0000  0.0000  0.0000  0.0000  0.0000  0.0000  0.0000  0.0051  0.0000  0.0000  0.0000  0.0000  0.0000  0.0185  0.0053  0.0000  0.0000  0.0000  0.0000  0.0000  0.0000  0.0000  0.0000  0.0000  0.0000  0.0000  0.0000  0.0000  0.0000  0.0000  0.0000  0.0000  0.0000  0.0000  0.0000  0.0000  0.0000  0.0000  0.0000  0.0000  0.0000  0.0000  0.0000  0.0000  0.0000  0.0000  0.0000  0.0003  0.0000  0.0000  0.0000  0.0000  0.0000  0.0000  0.0000  0.0000  0.0000  0.0000  0.0000  0.0000  0.0000  0.0000  0.0000  0.0000  0.0000  0.0000  0.0000  0.0000  0.0000  0.0005
     2   111  0.0000  0.0000  0.0000  0.0000  0.0000  0.0000  0.0000  0.0000  0.0000  0.0000  0.0000  0.0000  0.0000  0.0000  0.0000  0.0000  0.0000  0.0000  0.0000  0.0000  0.0000  0.0000  0.0000  0.0000  0.0000  0.0000  0.0000  0.0000  0.0001  0.0000  0.0000  0.0000  0.0000  0.0000  0.0097  0.0038  0.0000  0.0000  0.0000  0.0000  0.0000  0.0000  0.0000  0.0000  0.0000  0.0000  0.0000  0.0000  0.0000  0.0000  0.0000  0.0000  0.0000  0.0000  0.0000  0.0000  0.0000  0.0000  0.0000  0.0000  0.0000  0.0000  0.0000  0.0000  0.0000  0.0000  0.0000  0.0000  0.0002  0.0001  0.0000  0.0000  0.0000  0.0000  0.0000  0.0000  0.0000  0.0000  0.0000  0.0000  0.0000  0.0000  0.0000  0.0000  0.0000  0.0000  0.0000  0.0000  0.0000  0.0000  0.0009
     2   112  0.0000  0.0000  0.0000  0.0000  0.0000  0.0000  0.0000  0.0000  0.0000  0.0000  0.0000  0.0000  0.0000  0.0000  0.0000  0.0000  0.0000  0.0000  0.0000  0.0000  0.0000  0.0000  0.0000  0.0000  0.0000  0.0000  0.0000  0.0000  0.0046  0.0000  0.0000  0.0021  0.0021  0.0000  0.0093  0.0086  0.0000  0.0000  0.0000  0.0000  0.0000  0.0000  0.0000  0.0000  0.0000  0.0000  0.0000  0.0000  0.0000  0.0000  0.0000  0.0000  0.0000  0.0000  0.0000  0.0000  0.0000  0.0000  0.0000  0.0000  0.0000  0.0000  0.0000  0.0000  0.0000  0.0005  0.0001  0.0000  0.0004  0.0001  0.0000  0.0000  0.0000  0.0000  0.0000  0.0000  0.0000  0.0000  0.0000  0.0000  0.0000  0.0002  0.0000  0.0048  0.0048  0.0000  0.0021  0.0012  0.0000  0.0000  0.0013
     2   113  0.0000  0.0000  0.0000  0.0000  0.0000  0.0000  0.0000  0.0000  0.0000  0.0000  0.0000  0.0000  0.0000  0.0000  0.0000  0.0000  0.0000  0.0000  0.0000  0.0000  0.0000  0.0000  0.0000  0.0000  0.0000  0.0000  0.0000  0.0000  0.0000  0.0000  0.0000  0.0000  0.0000  0.0000  0.0000  0.0053  0.0000  0.0000  0.0000  0.0000  0.0000  0.0000  0.0000  0.0000  0.0000  0.0000  0.0000  0.0000  0.0000  0.0000  0.0000  0.0000  0.0000  0.0000  0.0000  0.0000  0.0000  0.0000  0.0000  0.0000  0.0000  0.0000  0.0000  0.0000  0.0000  0.0000  0.0000  0.0000  0.0000  0.0001  0.0000  0.0000  0.0000  0.0000  0.0000  0.0000  0.0000  0.0000  0.0000  0.0000  0.0000  0.0000  0.0000  0.0000  0.0000  0.0000  0.0000  0.0000  0.0000  0.0000  0.0003
     2   114  0.0000  0.0000  0.0000  0.0000  0.0000  0.0000  0.0000  0.0000  0.0000  0.0000  0.0000  0.0000  0.0000  0.0000  0.0000  0.0000  0.0000  0.0000  0.0000  0.0000  0.0000  0.0000  0.0000  0.0000  0.0000  0.0000  0.0000  0.0000  0.0041  0.0000  0.0000  0.0000  0.0000  0.0082  0.0185  0.0125  0.0000  0.0000  0.0000  0.0000  0.0000  0.0000  0.0000  0.0000  0.0000  0.0000  0.0000  0.0000  0.0000  0.0000  0.0000  0.0000  0.0000  0.0000  0.0000  0.0000  0.0000  0.0000  0.0000  0.0000  0.0000  0.0000  0.0000  0.0000  0.0000  0.0000  0.0000  0.0002  0.0001  0.0001  0.0000  0.0000  0.0000  0.0000  0.0000  0.0000  0.0000  0.0000  0.0000  0.0000  0.0000  0.0000  0.0000  0.0000  0.0000  0.0000  0.0000  0.0000  0.0014  0.0005  0.0003
     2   115  0.0000  0.0000  0.0000  0.0000  0.0000  0.0000  0.0000  0.0000  0.0000  0.0000  0.0000  0.0000  0.0000  0.0000  0.0000  0.0000  0.0000  0.0000  0.0000  0.0000  0.0000  0.0000  0.0000  0.0000  0.0000  0.0000  0.0000  0.0000  0.0059  0.0000  0.0000  0.0000  0.0000  0.0028  0.0094  0.0086  0.0000  0.0000  0.0000  0.0000  0.0000  0.0000  0.0000  0.0000  0.0000  0.0000  0.0000  0.0000  0.0000  0.0000  0.0000  0.0000  0.0000  0.0000  0.0000  0.0000  0.0000  0.0000  0.0000  0.0000  0.0000  0.0000  0.0000  0.0000  0.0000  0.0000  0.0000  0.0003  0.0001  0.0001  0.0000  0.0000  0.0000  0.0000  0.0000  0.0000  0.0000  0.0000  0.0000  0.0000  0.0000  0.0000  0.0000  0.0000  0.0000  0.0000  0.0000  0.0000  0.0005  0.0008  0.0002
     2   116  0.0000  0.0000  0.0000  0.0000  0.0000  0.0000  0.0000  0.0000  0.0000  0.0000  0.0000  0.0000  0.0000  0.0000  0.0000  0.0000  0.0000  0.0000  0.0000  0.0000  0.0000  0.0000  0.0000  0.0000  0.0000  0.0000  0.0000  0.0000  0.0108  0.0000  0.0000  0.0082  0.0000  0.0000  0.0035  0.0046  0.0000  0.0000  0.0000  0.0000  0.0000  0.0000  0.0000  0.0000  0.0000  0.0000  0.0000  0.0000  0.0000  0.0000  0.0000  0.0000  0.0000  0.0000  0.0000  0.0000  0.0000  0.0000  0.0000  0.0000  0.0000  0.0000  0.0000  0.0000  0.0000  0.0005  0.0000  0.0000  0.0000  0.0000  0.0000  0.0000  0.0000  0.0000  0.0000  0.0000  0.0000  0.0000  0.0000  0.0000  0.0000  0.0000  0.0000  0.0082  0.0005  0.0000  0.0000  0.0000  0.0000  0.0000  0.0000
     2   117  0.0000  0.0000  0.0000  0.0000  0.0000  0.0000  0.0000  0.0000  0.0000  0.0000  0.0000  0.0000  0.0000  0.0000  0.0000  0.0000  0.0000  0.0000  0.0000  0.0000  0.0000  0.0000  0.0000  0.0000  0.0000  0.0000  0.0000  0.0000  0.0009  0.0000  0.0000  0.0028  0.0000  0.0000  0.0015  0.0192  0.0000  0.0000  0.0000  0.0000  0.0000  0.0000  0.0000  0.0000  0.0000  0.0000  0.0000  0.0000  0.0000  0.0000  0.0000  0.0000  0.0000  0.0000  0.0000  0.0000  0.0000  0.0000  0.0000  0.0000  0.0000  0.0000  0.0000  0.0000  0.0000  0.0005  0.0000  0.0000  0.0000  0.0002  0.0000  0.0000  0.0000  0.0000  0.0000  0.0000  0.0000  0.0000  0.0000  0.0000  0.0000  0.0000  0.0000  0.0009  0.0012  0.0000  0.0000  0.0000  0.0000  0.0000  0.0001
     2   118  0.0000  0.0000  0.0000  0.0000  0.0000  0.0000  0.0000  0.0000  0.0000  0.0000  0.0000  0.0000  0.0000  0.0000  0.0000  0.0000  0.0000  0.0000  0.0000  0.0000  0.0000  0.0000  0.0000  0.0000  0.0000  0.0000  0.0000  0.0000  0.0108  0.0000  0.0000  0.0000  0.0000  0.0000  0.0093  0.0048  0.0000  0.0000  0.0000  0.0000  0.0000  0.0000  0.0000  0.0000  0.0000  0.0000  0.0000  0.0000  0.0000  0.0000  0.0000  0.0000  0.0000  0.0000  0.0000  0.0000  0.0000  0.0000  0.0000  0.0000  0.0000  0.0000  0.0000  0.0000  0.0000  0.0000  0.0000  0.0000  0.0004  0.0001  0.0000  0.0000  0.0000  0.0000  0.0000  0.0000  0.0000  0.0000  0.0000  0.0000  0.0000  0.0000  0.0000  0.0000  0.0000  0.0000  0.0000  0.0000  0.0000  0.0000  0.0008
     2   119  0.0000  0.0000  0.0000  0.0000  0.0000  0.0000  0.0000  0.0000  0.0000  0.0000  0.0000  0.0000  0.0000  0.0000  0.0000  0.0000  0.0000  0.0000  0.0000  0.0000  0.0000  0.0000  0.0000  0.0000  0.0000  0.0000  0.0000  0.0000  0.0009  0.0000  0.0000  0.0000  0.0000  0.0000  0.0053  0.0009  0.0000  0.0000  0.0000  0.0000  0.0000  0.0000  0.0000  0.0000  0.0000  0.0000  0.0000  0.0000  0.0000  0.0000  0.0000  0.0000  0.0000  0.0000  0.0000  0.0000  0.0000  0.0000  0.0000  0.0000  0.0000  0.0000  0.0000  0.0000  0.0000  0.0000  0.0000  0.0000  0.0001  0.0002  0.0000  0.0000  0.0000  0.0000  0.0000  0.0000  0.0000  0.0000  0.0000  0.0000  0.0000  0.0000  0.0000  0.0000  0.0000  0.0000  0.0000  0.0000  0.0000  0.0000  0.0001
     2   120  0.0000  0.0000  0.0000  0.0000  0.0000  0.0000  0.0000  0.0000  0.0000  0.0000  0.0000  0.0000  0.0000  0.0000  0.0000  0.0000  0.0000  0.0000  0.0000  0.0000  0.0000  0.0000  0.0000  0.0000  0.0000  0.0000  0.0000  0.0000  0.0000  0.0000  0.0000  0.0000  0.0000  0.0000  0.0170  0.0048  0.0000  0.0000  0.0000  0.0000  0.0000  0.0000  0.0000  0.0000  0.0000  0.0000  0.0000  0.0000  0.0000  0.0000  0.0000  0.0000  0.0000  0.0000  0.0000  0.0000  0.0000  0.0000  0.0000  0.0000  0.0000  0.0000  0.0000  0.0000  0.0000  0.0000  0.0000  0.0000  0.0000  0.0000  0.0000  0.0000  0.0000  0.0000  0.0000  0.0000  0.0000  0.0000  0.0000  0.0000  0.0000  0.0000  0.0000  0.0000  0.0000  0.0000  0.0000  0.0000  0.0000  0.0000  0.0001
     2   121  0.0000  0.0000  0.0000  0.0000  0.0000  0.0000  0.0000  0.0000  0.0000  0.0000  0.0000  0.0000  0.0000  0.0000  0.0000  0.0000  0.0000  0.0000  0.0000  0.0000  0.0000  0.0000  0.0000  0.0000  0.0000  0.0000  0.0000  0.0000  0.0000  0.0000  0.0000  0.0000  0.0014  0.0000  0.0255  0.0185  0.0000  0.0000  0.0000  0.0000  0.0000  0.0000  0.0000  0.0000  0.0000  0.0000  0.0000  0.0000  0.0000  0.0000  0.0000  0.0000  0.0000  0.0000  0.0000  0.0000  0.0000  0.0000  0.0000  0.0000  0.0000  0.0000  0.0000  0.0000  0.0000  0.0000  0.0000  0.0000  0.0000  0.0000  0.0000  0.0000  0.0000  0.0000  0.0000  0.0000  0.0000  0.0000  0.0000  0.0000  0.0000  0.0000  0.0000  0.0000  0.0000  0.0000  0.0021  0.0001  0.0000  0.0000  0.0008
     2   122  0.0000  0.0000  0.0000  0.0000  0.0000  0.0000  0.0000  0.0000  0.0000  0.0000  0.0000  0.0000  0.0000  0.0000  0.0000  0.0000  0.0000  0.0000  0.0000  0.0000  0.0000  0.0000  0.0000  0.0000  0.0000  0.0000  0.0000  0.0000  0.0000  0.0556  0.0000  0.0000  0.0021  0.0000  0.0160  0.0144  0.0000  0.0000  0.0000  0.0000  0.0000  0.0000  0.0000  0.0000  0.0000  0.0000  0.0000  0.0000  0.0000  0.0000  0.0000  0.0000  0.0000  0.0000  0.0000  0.0000  0.0000  0.0000  0.0000  0.0000  0.0000  0.0000  0.0000  0.0000  0.0000  0.0000  0.0000  0.0000  0.0000  0.0000  0.0000  0.0000  0.0062  0.0000  0.1296  0.0370  0.0000  0.0000  0.0000  0.0000  0.0000  0.0000  0.0000  0.0000  0.0000  0.0000  0.0048  0.0004  0.0000  0.0000  0.0016
     2   123  0.0000  0.0000  0.0000  0.0000  0.0000  0.0000  0.0000  0.0000  0.0000  0.0000  0.0000  0.0000  0.0000  0.0000  0.0000  0.0000  0.0000  0.0000  0.0000  0.0000  0.0000  0.0000  0.0000  0.0000  0.0000  0.0000  0.0000  0.0000  0.0000  0.0139  0.0000  0.0000  0.0020  0.0000  0.0185  0.0185  0.0000  0.0000  0.0000  0.0000  0.0000  0.0000  0.0000  0.0000  0.0000  0.0000  0.0000  0.0000  0.0000  0.0000  0.0000  0.0000  0.0000  0.0000  0.0000  0.0000  0.0000  0.0000  0.0000  0.0000  0.0000  0.0000  0.0000  0.0000  0.0000  0.0000  0.0000  0.0000  0.0000  0.0000  0.0000  0.0000  0.1296  0.0000  0.5000  0.0238  0.0000  0.0000  0.0000  0.0000  0.0000  0.0000  0.0000  0.0000  0.0000  0.0000  0.0048  0.0009  0.0000  0.0000  0.0024
     2   124  0.0000  0.0000  0.0000  0.0000  0.0000  0.0000  0.0000  0.0000  0.0000  0.0000  0.0000  0.0000  0.0000  0.0000  0.0000  0.0000  0.0000  0.0000  0.0000  0.0000  0.0000  0.0000  0.0000  0.0000  0.0000  0.0000  0.0000  0.0000  0.0000  0.0062  0.0000  0.0000  0.0009  0.0000  0.0185  0.0185  0.0000  0.0000  0.0000  0.0000  0.0000  0.0000  0.0000  0.0000  0.0000  0.0000  0.0000  0.0000  0.0000  0.0000  0.0000  0.0000  0.0000  0.0000  0.0000  0.0000  0.0000  0.0000  0.0000  0.0000  0.0000  0.0000  0.0000  0.0000  0.0000  0.0000  0.0000  0.0000  0.0000  0.0000  0.0000  0.0000  0.0238  0.0000  0.5000  0.0238  0.0000  0.0000  0.0000  0.0000  0.0000  0.0000  0.0000  0.0000  0.0000  0.0000  0.0033  0.0009  0.0000  0.0000  0.0016
     2   125  0.0000  0.0000  0.0000  0.0000  0.0000  0.0000  0.0000  0.0000  0.0000  0.0000  0.0000  0.0000  0.0000  0.0000  0.0000  0.0000  0.0000  0.0000  0.0000  0.0000  0.0000  0.0000  0.0000  0.0000  0.0000  0.0000  0.0000  0.0000  0.0000  0.0000  0.0000  0.0000  0.0000  0.0000  0.0000  0.0000  0.0000  0.0000  0.0000  0.0000  0.0000  0.0000  0.0000  0.0000  0.0000  0.0000  0.0000  0.0000  0.0000  0.0000  0.0000  0.0000  0.0000  0.0000  0.0000  0.0000  0.0000  0.0000  0.0000  0.0000  0.0000  0.0000  0.0000  0.0000  0.0000  0.0000  0.0000  0.0000  0.0000  0.0000  0.0000  0.0000  0.0312  0.0000  0.0573  0.0536  0.0000  0.0000  0.0000  0.0000  0.0000  0.0000  0.0000  0.0000  0.0000  0.0000  0.0028  0.0005  0.0000  0.0000  0.0005
     2   126  0.0000  0.0000  0.0000  0.0000  0.0000  0.0000  0.0000  0.0000  0.0000  0.0000  0.0000  0.0000  0.0000  0.0000  0.0000  0.0000  0.0000  0.0000  0.0000  0.0000  0.0000  0.0000  0.0000  0.0000  0.0000  0.0000  0.0000  0.0000  0.0000  0.0000  0.0000  0.0000  0.0000  0.0000  0.0000  0.0000  0.0000  0.0000  0.0000  0.0000  0.0000  0.0000  0.0000  0.0000  0.0000  0.0000  0.0000  0.0000  0.0000  0.0000  0.0000  0.0000  0.0000  0.0000  0.0000  0.0000  0.0062  0.0000  0.0000  0.0001  0.0000  0.0003  0.0000  0.0062  0.0000  0.0000  0.0001  0.0000  0.0008  0.0001  0.0000  0.0000  0.0062  0.0062  0.2222  0.0139  0.0000  0.0000  0.0000  0.0000  0.0000  0.0000  0.0000  0.0000  0.0000  0.0001  0.0048  0.0001  0.0014  0.0001  0.0008
     2   127  0.0000  0.0000  0.0000  0.0000  0.0000  0.0000  0.0000  0.0000  0.0000  0.0000  0.0000  0.0000  0.0000  0.0000  0.0000  0.0000  0.0000  0.0000  0.0000  0.0000  0.0000  0.0000  0.0000  0.0000  0.0000  0.0000  0.0000  0.0000  0.0000  0.0000  0.0000  0.0000  0.0000  0.0000  0.0000  0.0000  0.0000  0.0000  0.0000  0.0000  0.0000  0.0000  0.0000  0.0000  0.0000  0.0000  0.0000  0.0000  0.0000  0.0000  0.0000  0.0000  0.0000  0.0000  0.0000  0.0001  0.0370  0.0000  0.0000  0.0004  0.0000  0.0006  0.0000  0.0062  0.0000  0.0000  0.0001  0.0000  0.0008  0.0001  0.0000  0.0000  0.0062  0.0000  0.2222  0.0139  0.0000  0.0000  0.0000  0.0000  0.0000  0.0000  0.0000  0.0000  0.0000  0.0000  0.0021  0.0001  0.0000  0.0000  0.0008
     2   128  0.0000  0.0000  0.0000  0.0000  0.0000  0.0000  0.0000  0.0000  0.0000  0.0000  0.0000  0.0000  0.0000  0.0000  0.0000  0.0000  0.0000  0.0000  0.0000  0.0000  0.0000  0.0000  0.0000  0.0000  0.0000  0.0000  0.0000  0.0000  0.0000  0.0000  0.0000  0.0000  0.0000  0.0000  0.0000  0.0000  0.0000  0.0000  0.0000  0.0000  0.0000  0.0000  0.0000  0.0000  0.0000  0.0000  0.0000  0.0000  0.0000  0.0000  0.0000  0.0000  0.0000  0.0000  0.0000  0.0001  0.0833  0.0000  0.0000  0.0008  0.0000  0.0002  0.0001  0.0238  0.0000  0.0000  0.0012  0.0000  0.0003  0.0001  0.0000  0.0000  0.0139  0.0000  0.0833  0.0312  0.0000  0.0000  0.0000  0.0000  0.0000  0.0000  0.0000  0.0000  0.0000  0.0000  0.0012  0.0012  0.0000  0.0000  0.0010
     2   129  0.0000  0.0000  0.0000  0.0000  0.0000  0.0000  0.0000  0.0000  0.0000  0.0000  0.0000  0.0000  0.0000  0.0000  0.0000  0.0000  0.0000  0.0000  0.0000  0.0000  0.0000  0.0000  0.0000  0.0000  0.0000  0.0000  0.0000  0.0000  0.0000  0.0000  0.0000  0.0000  0.0000  0.0000  0.0000  0.0000  0.0000  0.0000  0.0000  0.0000  0.0000  0.0000  0.0000  0.0000  0.0000  0.0000  0.0000  0.0000  0.0000  0.0000  0.0000  0.0000  0.0000  0.0000  0.0000  0.0011  0.1429  0.0000  0.0000  0.0048  0.0000  0.0005  0.0002  0.1769  0.0000  0.0000  0.0021  0.0000  0.0006  0.0001  0.0000  0.0000  0.0238  0.0000  0.0437  0.1429  0.0000  0.0000  0.0000  0.0000  0.0000  0.0000  0.0000  0.0000  0.0000  0.0000  0.0008  0.0008  0.0000  0.0000  0.0008
     2   130  0.0000  0.0000  0.0000  0.0000  0.0000  0.0000  0.0000  0.0000  0.0000  0.0000  0.0000  0.0000  0.0000  0.0000  0.0000  0.0000  0.0000  0.0000  0.0000  0.0000  0.0000  0.0000  0.0000  0.0000  0.0000  0.0000  0.0000  0.0000  0.0000  0.0000  0.0000  0.0000  0.0000  0.0000  0.0000  0.0000  0.0000  0.0000  0.0000  0.0000  0.0000  0.0000  0.0000  0.0000  0.0000  0.0000  0.0000  0.0000  0.0000  0.0000  0.0000  0.0000  0.0000  0.0000  0.0000  0.0001  0.1000  0.0000  0.0000  0.0048  0.0000  0.0009  0.0003  0.0833  0.0000  0.0000  0.0004  0.0000  0.0005  0.0001  0.0000  0.0000  0.0556  0.0000  0.3500  0.1267  0.0000  0.0000  0.0000  0.0000  0.0000  0.0000  0.0000  0.0000  0.0000  0.0000  0.0008  0.0012  0.0000  0.0000  0.0011
     2   131  0.0000  0.0000  0.0000  0.0000  0.0000  0.0000  0.0000  0.0000  0.0000  0.0000  0.0000  0.0000  0.0000  0.0000  0.0000  0.0000  0.0000  0.0000  0.0000  0.0000  0.0000  0.0000  0.0000  0.0000  0.0000  0.0000  0.0000  0.0000  0.0000  0.0000  0.0000  0.0000  0.0000  0.0000  0.0000  0.0000  0.0000  0.0000  0.0000  0.0000  0.0000  0.0000  0.0000  0.0000  0.0000  0.0000  0.0000  0.0000  0.0000  0.0000  0.0000  0.0000  0.0000  0.0000  0.0000  0.0003  0.0238  0.0000  0.0000  0.0000  0.0000  0.0005  0.0001  0.2500  0.0000  0.0000  0.0000  0.0000  0.0010  0.0001  0.0000  0.0000  0.0000  0.0000  0.4271  0.3750  0.0000  0.0000  0.0000  0.0000  0.0000  0.0000  0.0000  0.0000  0.0000  0.0000  0.0000  0.0000  0.0000  0.0000  0.0007
     2   132  0.0000  0.0000  0.0000  0.0000  0.0000  0.0000  0.0000  0.0000  0.0000  0.0000  0.0000  0.0000  0.0000  0.0000  0.0000  0.0000  0.0000  0.0000  0.0000  0.0000  0.0000  0.0000  0.0000  0.0000  0.0000  0.0000  0.0000  0.0000  0.0000  0.0000  0.0000  0.0000  0.0000  0.0000  0.0000  0.0000  0.0000  0.0001  0.0001  0.0370  0.0000  0.0000  0.0000  0.0000  0.0048  0.0005  0.0000  0.0000  0.0000  0.0000  0.0000  0.0000  0.0000  0.0000  0.0000  0.0000  0.1875  0.0000  0.0000  0.0000  0.0000  0.0005  0.0002  0.0833  0.0000  0.0000  0.0000  0.0000  0.0004  0.0002  0.0000  0.0000  0.0000  0.0000  0.2222  0.0938  0.0000  0.0000  0.0000  0.0000  0.0000  0.0000  0.0000  0.0000  0.0000  0.0000  0.0000  0.0000  0.0000  0.0000  0.0009
     2   133  0.0000  0.0000  0.0000  0.0000  0.0000  0.0000  0.0000  0.0000  0.0000  0.0000  0.0000  0.0000  0.0000  0.0000  0.0000  0.0000  0.0000  0.0000  0.0000  0.0000  0.0000  0.0000  0.0000  0.0000  0.0000  0.0000  0.0000  0.0000  0.0000  0.0000  0.0000  0.0000  0.0000  0.0000  0.0000  0.0000  0.0000  0.0000  0.0000  0.0000  0.0000  0.0000  0.0000  0.0000  0.0000  0.0000  0.0000  0.0000  0.0000  0.0000  0.0000  0.0000  0.0000  0.0000  0.0000  0.0001  0.0556  0.0000  0.0000  0.0000  0.0000  0.0001  0.0000  0.2500  0.0000  0.0000  0.0000  0.0000  0.0005  0.0000  0.0000  0.0000  0.0000  0.0000  0.3300  0.0357  0.0000  0.0000  0.0000  0.0000  0.0000  0.0000  0.0000  0.0000  0.0000  0.0000  0.0000  0.0000  0.0000  0.0000  0.0002
     2   134  0.0000  0.0000  0.0000  0.0000  0.0000  0.0000  0.0000  0.0000  0.0000  0.0000  0.0000  0.0000  0.0000  0.0000  0.0000  0.0000  0.0000  0.0000  0.0000  0.0000  0.0000  0.0000  0.0000  0.0000  0.0000  0.0000  0.0000  0.0000  0.0000  0.0000  0.0000  0.0000  0.0000  0.0000  0.0000  0.0000  0.0000  0.0000  0.0000  0.0000  0.0000  0.0000  0.0000  0.0000  0.0000  0.0000  0.0000  0.0000  0.0000  0.0000  0.0000  0.0000  0.0000  0.0000  0.0000  0.0000  0.1250  0.0000  0.0000  0.0000  0.0000  0.0000  0.0001  0.0556  0.0000  0.0000  0.0000  0.0000  0.0003  0.0000  0.0000  0.0000  0.0000  0.0000  0.1500  0.2333  0.0000  0.0000  0.0000  0.0000  0.0000  0.0000  0.0000  0.0000  0.0000  0.0000  0.0000  0.0000  0.0000  0.0000  0.0003
     2   135  0.0000  0.0000  0.0000  0.0000  0.0000  0.0000  0.0000  0.0000  0.0000  0.0000  0.0000  0.0000  0.0000  0.0000  0.0000  0.0000  0.0000  0.0000  0.0000  0.0000  0.0000  0.0000  0.0000  0.0000  0.0000  0.0000  0.0000  0.0000  0.0000  0.0000  0.0000  0.0000  0.0000  0.0000  0.0000  0.0000  0.0000  0.0000  0.0000  0.0000  0.0000  0.0000  0.0000  0.0000  0.0000  0.0000  0.0000  0.0000  0.0000  0.0000  0.0000  0.0000  0.0000  0.0000  0.0000  0.0000  0.0536  0.0000  0.0000  0.0000  0.0000  0.0001  0.0005  0.0238  0.0000  0.0000  0.0000  0.0000  0.0001  0.0000  0.0000  0.0000  0.0000  0.0000  0.0952  0.0408  0.0000  0.0000  0.0000  0.0000  0.0000  0.0000  0.0000  0.0000  0.0000  0.0000  0.0000  0.0000  0.0000  0.0000  0.0004
     2   136  0.0000  0.0000  0.0000  0.0000  0.0000  0.0000  0.0000  0.0000  0.0000  0.0000  0.0000  0.0000  0.0000  0.0000  0.0000  0.0000  0.0000  0.0000  0.0000  0.0000  0.0000  0.0000  0.0000  0.0000  0.0000  0.0000  0.0000  0.0000  0.0000  0.0000  0.0000  0.0000  0.0000  0.0000  0.0000  0.0000  0.0000  0.0000  0.0000  0.0000  0.0000  0.0000  0.0000  0.0000  0.0000  0.0000  0.0000  0.0000  0.0000  0.0000  0.0000  0.0000  0.0000  0.0000  0.0000  0.0000  0.2222  0.0000  0.0000  0.0000  0.0000  0.0000  0.0000  0.0833  0.0000  0.0000  0.0000  0.0001  0.0000  0.0000  0.0000  0.0000  0.0000  0.0370  0.0635  0.2222  0.0000  0.0000  0.0000  0.0000  0.0000  0.0000  0.0000  0.0000  0.0000  0.0000  0.0000  0.0000  0.0001  0.0000  0.0002
     2   137  0.0000  0.0000  0.0000  0.0000  0.0000  0.0000  0.0000  0.0000  0.0000  0.0000  0.0000  0.0000  0.0000  0.0000  0.0000  0.0000  0.0000  0.0000  0.0000  0.0000  0.0000  0.0000  0.0000  0.0000  0.0000  0.0000  0.0000  0.0000  0.0000  0.0000  0.0000  0.0000  0.0000  0.0000  0.0000  0.0000  0.0000  0.0000  0.0000  0.0000  0.0000  0.0000  0.0000  0.0000  0.0000  0.0000  0.0000  0.0000  0.0000  0.0000  0.0000  0.0000  0.0000  0.0000  0.0000  0.0000  0.0000  0.0000  0.0000  0.0000  0.0000  0.0000  0.0000  0.1354  0.0000  0.0000  0.0000  0.0000  0.0004  0.0000  0.0000  0.0000  0.0000  0.0000  0.0417  0.0000  0.0000  0.0000  0.0000  0.0000  0.0000  0.0000  0.0000  0.0000  0.0000  0.0000  0.0000  0.0000  0.0000  0.0000  0.0000
     2   138  0.0000  0.0000  0.0000  0.0000  0.0000  0.0000  0.0000  0.0000  0.0000  0.0000  0.0000  0.0000  0.0000  0.0000  0.0000  0.0000  0.0000  0.0000  0.0000  0.0000  0.0000  0.0000  0.0000  0.0000  0.0000  0.0000  0.0000  0.0000  0.0000  0.0000  0.0000  0.0000  0.0000  0.0000  0.0000  0.0000  0.0000  0.0000  0.0000  0.0000  0.0000  0.0000  0.0000  0.0000  0.0000  0.0000  0.0000  0.0000  0.0000  0.0000  0.0000  0.0000  0.0000  0.0000  0.0000  0.0000  0.0000  0.0000  0.0000  0.0000  0.0000  0.0000  0.0000  0.2333  0.0000  0.0014  0.0000  0.0000  0.0008  0.0000  0.0000  0.0556  0.0000  0.0000  0.1000  0.0000  0.0000  0.0000  0.0000  0.0000  0.0000  0.0000  0.0000  0.0014  0.0000  0.0000  0.0000  0.0000  0.0000  0.0000  0.0000
     2   139  0.0000  0.0000  0.0000  0.0000  0.0000  0.0000  0.0000  0.0000  0.0000  0.0000  0.0000  0.0000  0.0000  0.0000  0.0000  0.0000  0.0000  0.0000  0.0000  0.0000  0.0000  0.0000  0.0000  0.0000  0.0000  0.0000  0.0000  0.0000  0.0000  0.0000  0.0000  0.0000  0.0000  0.0000  0.0000  0.0000  0.0000  0.0000  0.0000  0.0000  0.0000  0.0000  0.0000  0.0000  0.0000  0.0000  0.0000  0.0000  0.0000  0.0000  0.0000  0.0000  0.0000  0.0000  0.0000  0.0000  0.0000  0.0000  0.0000  0.0000  0.0000  0.0000  0.0000  0.0312  0.0000  0.0005  0.0000  0.0000  0.0001  0.0000  0.0000  0.0139  0.0000  0.0000  0.0536  0.0000  0.0000  0.0000  0.0000  0.0000  0.0000  0.0000  0.0000  0.0009  0.0000  0.0000  0.0000  0.0000  0.0000  0.0000  0.0000
     2   140  0.0000  0.0000  0.0000  0.0000  0.0000  0.0000  0.0000  0.0000  0.0000  0.0000  0.0000  0.0000  0.0000  0.0000  0.0000  0.0000  0.0000  0.0000  0.0000  0.0000  0.0000  0.0000  0.0000  0.0000  0.0000  0.0000  0.0000  0.0000  0.0000  0.0000  0.0000  0.0000  0.0000  0.0000  0.0000  0.0000  0.0000  0.0000  0.0000  0.0000  0.0000  0.0000  0.0000  0.0000  0.0000  0.0000  0.0000  0.0000  0.0000  0.0000  0.0000  0.0000  0.0000  0.0000  0.0000  0.0000  0.0000  0.0000  0.0000  0.0000  0.0000  0.0000  0.0000  0.0486  0.0000  0.0000  0.0000  0.0000  0.0001  0.0000  0.0000  0.0000  0.0000  0.0000  0.0139  0.0000  0.0000  0.0000  0.0000  0.0000  0.0000  0.0000  0.0000  0.0000  0.0000  0.0000  0.0000  0.0000  0.0000  0.0000  0.0000
     2   141  0.0000  0.0000  0.0000  0.0000  0.0000  0.0000  0.0000  0.0000  0.0000  0.0000  0.0000  0.0000  0.0000  0.0000  0.0000  0.0000  0.0000  0.0000  0.0000  0.0000  0.0000  0.0000  0.0000  0.0000  0.0000  0.0000  0.0000  0.0000  0.0000  0.0000  0.0000  0.0000  0.0000  0.0000  0.0000  0.0000  0.0000  0.0000  0.0000  0.0000  0.0000  0.0000  0.0000  0.0000  0.0000  0.0000  0.0000  0.0000  0.0000  0.0000  0.0000  0.0000  0.0000  0.0000  0.0000  0.0000  0.0000  0.0000  0.0000  0.0000  0.0000  0.0000  0.0000  0.5000  0.0000  0.0000  0.0000  0.0000  0.0013  0.0000  0.0000  0.0000  0.0000  0.0000  0.0370  0.0000  0.0000  0.0000  0.0000  0.0000  0.0000  0.0000  0.0000  0.0000  0.0000  0.0000  0.0000  0.0000  0.0000  0.0000  0.0000
     2   142  0.0000  0.0000  0.0000  0.0000  0.0000  0.0000  0.0000  0.0000  0.0000  0.0000  0.0000  0.0000  0.0000  0.0000  0.0000  0.0000  0.0000  0.0000  0.0000  0.0000  0.0000  0.0000  0.0000  0.0000  0.0000  0.0000  0.0000  0.0000  0.0000  0.0000  0.0000  0.0000  0.0000  0.0000  0.0000  0.0000  0.0000  0.0000  0.0000  0.0000  0.0000  0.0000  0.0000  0.0000  0.0000  0.0000  0.0000  0.0000  0.0000  0.0000  0.0000  0.0000  0.0000  0.0000  0.0000  0.0000  0.0000  0.0000  0.0000  0.0000  0.0000  0.0000  0.0000  0.2222  0.0000  0.0000  0.0000  0.0000  0.0008  0.0001  0.0000  0.0000  0.0000  0.0000  0.0370  0.0062  0.0000  0.0000  0.0000  0.0000  0.0000  0.0000  0.0000  0.0000  0.0000  0.0000  0.0000  0.0000  0.0000  0.0000  0.0001
     2   143  0.0000  0.0000  0.0000  0.0000  0.0000  0.0000  0.0000  0.0000  0.0000  0.0000  0.0000  0.0000  0.0000  0.0000  0.0000  0.0000  0.0000  0.0000  0.0000  0.0000  0.0000  0.0000  0.0000  0.0000  0.0000  0.0000  0.0000  0.0000  0.0000  0.0000  0.0000  0.0000  0.0000  0.0000  0.0000  0.0000  0.0000  0.0000  0.0000  0.0000  0.0000  0.0000  0.0000  0.0000  0.0000  0.0000  0.0000  0.0000  0.0000  0.0000  0.0000  0.0000  0.0000  0.0000  0.0000  0.0000  0.0000  0.0000  0.0000  0.0000  0.0000  0.0000  0.0000  0.0000  0.0000  0.0000  0.0000  0.0000  0.0005  0.0002  0.0000  0.0000  0.0000  0.0000  0.0000  0.0000  0.0000  0.0000  0.0000  0.0000  0.0000  0.0000  0.0000  0.0000  0.0000  0.0000  0.0000  0.0000  0.0000  0.0000  0.0002
     2   144  0.0000  0.0000  0.0000  0.0000  0.0000  0.0000  0.0000  0.0000  0.0000  0.0000  0.0000  0.0000  0.0000  0.0000  0.0000  0.0000  0.0000  0.0000  0.0000  0.0000  0.0000  0.0000  0.0000  0.0000  0.0000  0.0000  0.0000  0.0000  0.0000  0.0000  0.0000  0.0000  0.0000  0.0000  0.0000  0.0000  0.0000  0.0000  0.0000  0.0000  0.0000  0.0000  0.0000  0.0000  0.0000  0.0000  0.0000  0.0000  0.0000  0.0000  0.0000  0.0000  0.0000  0.0000  0.0000  0.0000  0.0000  0.0000  0.0000  0.0000  0.0000  0.0000  0.0000  0.0000  0.0000  0.0000  0.0000  0.0000  0.0002  0.0001  0.0000  0.0000  0.0000  0.0000  0.0000  0.0000  0.0000  0.0000  0.0000  0.0000  0.0000  0.0000  0.0000  0.0000  0.0000  0.0000  0.0000  0.0000  0.0000  0.0000  0.0002
     2   145  0.0000  0.0000  0.0000  0.0000  0.0000  0.0000  0.0000  0.0000  0.0000  0.0000  0.0000  0.0000  0.0000  0.0000  0.0000  0.0000  0.0000  0.0000  0.0000  0.0000  0.0000  0.0000  0.0000  0.0000  0.0000  0.0000  0.0000  0.0000  0.0000  0.0000  0.0000  0.0000  0.0000  0.0000  0.0000  0.0000  0.0000  0.0000  0.0000  0.0000  0.0000  0.0000  0.0000  0.0000  0.0000  0.0000  0.0000  0.0000  0.0000  0.0000  0.0000  0.0000  0.0000  0.0000  0.0000  0.0000  0.0000  0.0000  0.0000  0.0000  0.0000  0.0000  0.0000  0.0000  0.0000  0.0000  0.0000  0.0000  0.0003  0.0001  0.0000  0.0000  0.0000  0.0000  0.0000  0.0000  0.0000  0.0000  0.0000  0.0000  0.0000  0.0000  0.0000  0.0000  0.0000  0.0000  0.0000  0.0000  0.0000  0.0000  0.0001
     2   146  0.0000  0.0000  0.0000  0.0000  0.0000  0.0000  0.0000  0.0000  0.0000  0.0000  0.0000  0.0000  0.0000  0.0000  0.0000  0.0000  0.0000  0.0000  0.0000  0.0000  0.0000  0.0000  0.0000  0.0000  0.0000  0.0000  0.0000  0.0000  0.0000  0.0000  0.0000  0.0000  0.0000  0.0000  0.0000  0.0000  0.0000  0.0000  0.0000  0.0000  0.0000  0.0000  0.0000  0.0000  0.0000  0.0000  0.0000  0.0001  0.0000  0.0000  0.0000  0.0000  0.0000  0.0001  0.0001  0.0000  0.0000  0.0000  0.0000  0.0000  0.0000  0.0000  0.0000  0.0000  0.0000  0.0000  0.0000  0.0000  0.0011  0.0000  0.0000  0.0000  0.0000  0.0000  0.0000  0.0000  0.0000  0.0000  0.0000  0.0000  0.0000  0.0000  0.0000  0.0000  0.0000  0.0000  0.0000  0.0000  0.0000  0.0000  0.0004
     2   147  0.0000  0.0000  0.0000  0.0000  0.0000  0.0000  0.0000  0.0000  0.0000  0.0000  0.0000  0.0000  0.0000  0.0000  0.0000  0.0000  0.0000  0.0000  0.0000  0.0000  0.0000  0.0000  0.0000  0.0000  0.0000  0.0000  0.0000  0.0000  0.0000  0.0000  0.0000  0.0000  0.0000  0.0000  0.0000  0.0000  0.0000  0.0000  0.0000  0.0000  0.0000  0.0000  0.0000  0.0000  0.0000  0.0000  0.0000  0.0001  0.0000  0.0000  0.0000  0.0000  0.0000  0.0003  0.0001  0.0000  0.0000  0.0000  0.0000  0.0000  0.0000  0.0000  0.0000  0.0000  0.0000  0.0000  0.0000  0.0000  0.0005  0.0000  0.0000  0.0000  0.0000  0.0000  0.0000  0.0000  0.0000  0.0000  0.0000  0.0000  0.0000  0.0000  0.0000  0.0000  0.0000  0.0000  0.0000  0.0000  0.0000  0.0000  0.0006
     2   148  0.0000  0.0000  0.0000  0.0000  0.0000  0.0000  0.0000  0.0000  0.0000  0.0000  0.0000  0.0000  0.0000  0.0000  0.0000  0.0000  0.0000  0.0000  0.0000  0.0000  0.0000  0.0000  0.0000  0.0000  0.0000  0.0000  0.0000  0.0000  0.0000  0.0000  0.0000  0.0000  0.0000  0.0000  0.0000  0.0000  0.0000  0.0000  0.0000  0.0000  0.0000  0.0000  0.0000  0.0000  0.0000  0.0000  0.0000  0.0031  0.0000  0.0000  0.0002  0.0000  0.0000  0.0003  0.0003  0.0000  0.0000  0.0000  0.0000  0.0000  0.0000  0.0000  0.0000  0.0000  0.0000  0.0002  0.0000  0.0000  0.0001  0.0000  0.0000  0.0000  0.0000  0.0000  0.0000  0.0000  0.0000  0.0000  0.0000  0.0000  0.0000  0.0000  0.0000  0.0021  0.0082  0.0000  0.0000  0.0000  0.0000  0.0000  0.0003
     2   149  0.0000  0.0000  0.0000  0.0000  0.0000  0.0000  0.0000  0.0000  0.0000  0.0000  0.0000  0.0000  0.0000  0.0000  0.0000  0.0000  0.0000  0.0000  0.0000  0.0000  0.0000  0.0000  0.0000  0.0000  0.0000  0.0000  0.0000  0.0000  0.0000  0.0000  0.0000  0.0000  0.0000  0.0000  0.0000  0.0000  0.0000  0.0000  0.0000  0.0000  0.0000  0.0000  0.0000  0.0000  0.0000  0.0000  0.0000  0.0031  0.0000  0.0000  0.0002  0.0000  0.0000  0.0003  0.0005  0.0000  0.0000  0.0000  0.0000  0.0000  0.0000  0.0000  0.0000  0.0000  0.0000  0.0002  0.0000  0.0000  0.0001  0.0000  0.0000  0.0000  0.0000  0.0000  0.0000  0.0000  0.0000  0.0000  0.0000  0.0000  0.0000  0.0000  0.0000  0.0021  0.0082  0.0000  0.0000  0.0000  0.0000  0.0000  0.0005
     2   150  0.0000  0.0000  0.0000  0.0000  0.0000  0.0000  0.0000  0.0000  0.0000  0.0000  0.0000  0.0000  0.0000  0.0000  0.0000  0.0000  0.0000  0.0000  0.0000  0.0000  0.0000  0.0000  0.0000  0.0000  0.0000  0.0000  0.0000  0.0000  0.0000  0.0000  0.0000  0.0000  0.0000  0.0000  0.0000  0.0000  0.0000  0.0000  0.0000  0.0000  0.0000  0.0000  0.0000  0.0000  0.0000  0.0000  0.0000  0.0000  0.0000  0.0000  0.0000  0.0000  0.0000  0.0000  0.0000  0.0000  0.0000  0.0000  0.0000  0.0000  0.0000  0.0000  0.0000  0.0000  0.0000  0.0002  0.0000  0.0000  0.0000  0.0001  0.0000  0.0000  0.0000  0.0000  0.0000  0.0000  0.0000  0.0000  0.0000  0.0000  0.0000  0.0000  0.0000  0.0009  0.0048  0.0000  0.0000  0.0000  0.0000  0.0000  0.0016
     2   151  0.0000  0.0000  0.0000  0.0000  0.0000  0.0000  0.0000  0.0000  0.0000  0.0000  0.0000  0.0000  0.0000  0.0000  0.0000  0.0000  0.0000  0.0000  0.0000  0.0000  0.0000  0.0000  0.0000  0.0000  0.0000  0.0000  0.0000  0.0000  0.0000  0.0000  0.0000  0.0000  0.0000  0.0000  0.0000  0.0000  0.0000  0.0000  0.0000  0.0000  0.0000  0.0000  0.0000  0.0000  0.0000  0.0000  0.0000  0.0000  0.0000  0.0000  0.0000  0.0000  0.0000  0.0000  0.0000  0.0000  0.0000  0.0000  0.0000  0.0000  0.0000  0.0000  0.0000  0.0000  0.0000  0.0002  0.0000  0.0000  0.0001  0.0002  0.0000  0.0000  0.0000  0.0000  0.0000  0.0000  0.0000  0.0000  0.0000  0.0000  0.0000  0.0000  0.0000  0.0021  0.0082  0.0000  0.0000  0.0000  0.0000  0.0000  0.0014
     2   152  0.0000  0.0000  0.0000  0.0000  0.0000  0.0000  0.0000  0.0000  0.0000  0.0000  0.0000  0.0000  0.0000  0.0000  0.0000  0.0000  0.0000  0.0000  0.0000  0.0000  0.0000  0.0000  0.0000  0.0000  0.0000  0.0000  0.0000  0.0000  0.0000  0.0000  0.0000  0.0000  0.0000  0.0000  0.0000  0.0000  0.0000  0.0000  0.0000  0.0000  0.0000  0.0000  0.0000  0.0000  0.0000  0.0000  0.0000  0.0000  0.0000  0.0000  0.0000  0.0000  0.0000  0.0000  0.0000  0.0000  0.0000  0.0000  0.0000  0.0000  0.0000  0.0000  0.0000  0.0000  0.0000  0.0005  0.0000  0.0000  0.0001  0.0001  0.0000  0.0000  0.0000  0.0000  0.0000  0.0000  0.0000  0.0000  0.0000  0.0000  0.0000  0.0000  0.0000  0.0031  0.0127  0.0000  0.0000  0.0000  0.0000  0.0000  0.0010
     2   153  0.0000  0.0000  0.0000  0.0000  0.0000  0.0000  0.0000  0.0000  0.0000  0.0000  0.0000  0.0000  0.0000  0.0000  0.0000  0.0000  0.0000  0.0000  0.0000  0.0000  0.0000  0.0000  0.0000  0.0000  0.0000  0.0000  0.0000  0.0000  0.0000  0.0000  0.0000  0.0000  0.0000  0.0000  0.0000  0.0000  0.0000  0.0000  0.0000  0.0000  0.0000  0.0000  0.0000  0.0000  0.0000  0.0000  0.0000  0.0000  0.0000  0.0000  0.0000  0.0000  0.0000  0.0000  0.0000  0.0000  0.0000  0.0000  0.0000  0.0000  0.0000  0.0000  0.0000  0.0000  0.0000  0.0002  0.0001  0.0000  0.0001  0.0002  0.0000  0.0000  0.0000  0.0000  0.0000  0.0000  0.0000  0.0000  0.0000  0.0000  0.0000  0.0002  0.0000  0.0021  0.0021  0.0000  0.0012  0.0048  0.0000  0.0000  0.0009
     2   154  0.0000  0.0000  0.0000  0.0000  0.0000  0.0000  0.0000  0.0000  0.0000  0.0000  0.0000  0.0000  0.0000  0.0000  0.0000  0.0000  0.0000  0.0000  0.0000  0.0000  0.0000  0.0000  0.0000  0.0000  0.0000  0.0000  0.0000  0.0000  0.0000  0.0000  0.0000  0.0000  0.0000  0.0000  0.0000  0.0000  0.0000  0.0000  0.0000  0.0000  0.0000  0.0000  0.0000  0.0000  0.0000  0.0000  0.0000  0.0000  0.0000  0.0000  0.0000  0.0000  0.0000  0.0000  0.0000  0.0000  0.0000  0.0000  0.0000  0.0000  0.0000  0.0000  0.0000  0.0000  0.0000  0.0000  0.0000  0.0000  0.0000  0.0000  0.0000  0.0000  0.0000  0.0000  0.0000  0.0000  0.0000  0.0000  0.0000  0.0000  0.0000  0.0082  0.0000  0.0069  0.0108  0.0000  0.0008  0.0012  0.0000  0.0000  0.0009
     2   155  0.0000  0.0000  0.0000  0.0000  0.0000  0.0000  0.0000  0.0000  0.0000  0.0000  0.0000  0.0000  0.0000  0.0000  0.0000  0.0000  0.0000  0.0000  0.0000  0.0000  0.0000  0.0000  0.0000  0.0000  0.0000  0.0000  0.0000  0.0000  0.0000  0.0000  0.0000  0.0000  0.0000  0.0000  0.0000  0.0000  0.0000  0.0000  0.0000  0.0000  0.0000  0.0000  0.0000  0.0000  0.0000  0.0000  0.0000  0.0000  0.0000  0.0000  0.0000  0.0000  0.0000  0.0000  0.0000  0.0000  0.0000  0.0000  0.0000  0.0000  0.0000  0.0000  0.0000  0.0000  0.0000  0.0000  0.0000  0.0000  0.0000  0.0000  0.0000  0.0000  0.0000  0.0000  0.0000  0.0000  0.0000  0.0000  0.0000  0.0000  0.0000  0.0000  0.0000  0.0031  0.0048  0.0000  0.0000  0.0000  0.0000  0.0000  0.0022
     2   156  0.0000  0.0000  0.0000  0.0000  0.0000  0.0000  0.0000  0.0000  0.0000  0.0000  0.0000  0.0000  0.0000  0.0000  0.0000  0.0000  0.0000  0.0000  0.0000  0.0000  0.0000  0.0000  0.0000  0.0000  0.0000  0.0000  0.0000  0.0000  0.0000  0.0000  0.0000  0.0000  0.0000  0.0000  0.0000  0.0000  0.0000  0.0000  0.0000  0.0000  0.0000  0.0000  0.0000  0.0000  0.0000  0.0000  0.0000  0.0000  0.0000  0.0000  0.0000  0.0000  0.0000  0.0000  0.0000  0.0000  0.0000  0.0000  0.0000  0.0000  0.0000  0.0000  0.0000  0.0000  0.0000  0.0000  0.0000  0.0000  0.0000  0.0000  0.0000  0.0000  0.0000  0.0000  0.0000  0.0000  0.0000  0.0000  0.0000  0.0000  0.0000  0.0000  0.0009  0.0034  0.0097  0.0000  0.0000  0.0000  0.0001  0.0005  0.0006
     2   157  0.0000  0.0000  0.0000  0.0000  0.0000  0.0000  0.0000  0.0000  0.0000  0.0000  0.0000  0.0000  0.0000  0.0000  0.0000  0.0000  0.0000  0.0000  0.0000  0.0000  0.0000  0.0000  0.0000  0.0000  0.0000  0.0000  0.0000  0.0000  0.0000  0.0000  0.0000  0.0000  0.0000  0.0000  0.0000  0.0000  0.0000  0.0000  0.0000  0.0000  0.0000  0.0000  0.0000  0.0000  0.0000  0.0000  0.0000  0.0000  0.0000  0.0000  0.0000  0.0000  0.0000  0.0000  0.0000  0.0000  0.0000  0.0000  0.0000  0.0000  0.0000  0.0000  0.0000  0.0000  0.0000  0.0000  0.0000  0.0000  0.0000  0.0000  0.0000  0.0000  0.0000  0.0000  0.0000  0.0000  0.0000  0.0000  0.0000  0.0000  0.0000  0.0000  0.0001  0.0009  0.0126  0.0000  0.0000  0.0000  0.0012  0.0016  0.0013
     2   158  0.0000  0.0000  0.0000  0.0000  0.0000  0.0000  0.0000  0.0000  0.0000  0.0000  0.0000  0.0000  0.0000  0.0000  0.0000  0.0000  0.0000  0.0000  0.0000  0.0000  0.0000  0.0000  0.0000  0.0000  0.0000  0.0000  0.0000  0.0000  0.0000  0.0000  0.0000  0.0000  0.0000  0.0000  0.0000  0.0000  0.0000  0.0000  0.0000  0.0000  0.0000  0.0000  0.0000  0.0000  0.0000  0.0000  0.0000  0.0000  0.0000  0.0000  0.0000  0.0000  0.0000  0.0000  0.0000  0.0000  0.0000  0.0000  0.0000  0.0000  0.0000  0.0000  0.0000  0.0000  0.0000  0.0000  0.0000  0.0000  0.0000  0.0000  0.0000  0.0000  0.0000  0.0000  0.0000  0.0000  0.0000  0.0000  0.0000  0.0000  0.0000  0.0000  0.0010  0.0086  0.0185  0.0000  0.0000  0.0000  0.0037  0.0036  0.0014
     2   159  0.0000  0.0000  0.0000  0.0000  0.0000  0.0000  0.0000  0.0000  0.0000  0.0000  0.0000  0.0000  0.0000  0.0000  0.0000  0.0000  0.0000  0.0000  0.0000  0.0000  0.0000  0.0000  0.0000  0.0000  0.0000  0.0000  0.0000  0.0000  0.0000  0.0000  0.0000  0.0000  0.0000  0.0000  0.0000  0.0000  0.0000  0.0000  0.0000  0.0000  0.0000  0.0000  0.0000  0.0000  0.0000  0.0000  0.0000  0.0000  0.0000  0.0000  0.0000  0.0000  0.0000  0.0000  0.0000  0.0000  0.0000  0.0000  0.0000  0.0000  0.0000  0.0000  0.0000  0.0000  0.0000  0.0000  0.0000  0.0000  0.0000  0.0000  0.0000  0.0000  0.0000  0.0000  0.0000  0.0000  0.0000  0.0000  0.0000  0.0000  0.0000  0.0000  0.0049  0.0051  0.0370  0.0000  0.0000  0.0000  0.0023  0.0031  0.0016
     2   160  0.0000  0.0000  0.0000  0.0000  0.0000  0.0000  0.0000  0.0000  0.0000  0.0000  0.0000  0.0000  0.0000  0.0000  0.0000  0.0000  0.0000  0.0000  0.0000  0.0000  0.0000  0.0000  0.0000  0.0000  0.0000  0.0000  0.0000  0.0000  0.0000  0.0000  0.0000  0.0000  0.0000  0.0000  0.0000  0.0000  0.0000  0.0000  0.0000  0.0000  0.0000  0.0000  0.0000  0.0000  0.0000  0.0000  0.0000  0.0000  0.0000  0.0000  0.0000  0.0000  0.0000  0.0000  0.0000  0.0000  0.0000  0.0000  0.0000  0.0000  0.0000  0.0000  0.0000  0.0000  0.0000  0.0000  0.0000  0.0000  0.0000  0.0000  0.0000  0.0000  0.0000  0.0000  0.0000  0.0000  0.0000  0.0000  0.0000  0.0000  0.0000  0.0000  0.0204  0.0065  0.0324  0.0000  0.0000  0.0000  0.0018  0.0055  0.0010
     2   161  0.0000  0.0000  0.0000  0.0000  0.0000  0.0000  0.0000  0.0000  0.0000  0.0000  0.0000  0.0000  0.0000  0.0000  0.0000  0.0000  0.0000  0.0000  0.0000  0.0000  0.0000  0.0000  0.0000  0.0000  0.0000  0.0000  0.0000  0.0000  0.0000  0.0000  0.0000  0.0000  0.0000  0.0000  0.0000  0.0000  0.0000  0.0000  0.0000  0.0000  0.0000  0.0000  0.0000  0.0000  0.0000  0.0000  0.0000  0.0000  0.0000  0.0000  0.0000  0.0000  0.0000  0.0000  0.0000  0.0000  0.0000  0.0000  0.0000  0.0000  0.0000  0.0000  0.0000  0.0000  0.0000  0.0000  0.0000  0.0000  0.0000  0.0000  0.0000  0.0000  0.0000  0.0000  0.0000  0.0000  0.0000  0.0000  0.0000  0.0000  0.0000  0.0000  0.0123  0.0102  0.0309  0.0000  0.0000  0.0000  0.0016  0.0041  0.0011
     2   162  0.0000  0.0000  0.0000  0.0000  0.0000  0.0000  0.0000  0.0000  0.0000  0.0000  0.0000  0.0000  0.0000  0.0000  0.0000  0.0000  0.0000  0.0000  0.0000  0.0000  0.0000  0.0000  0.0000  0.0000  0.0000  0.0000  0.0000  0.0000  0.0000  0.0000  0.0000  0.0000  0.0000  0.0000  0.0000  0.0000  0.0000  0.0000  0.0000  0.0000  0.0000  0.0000  0.0000  0.0000  0.0000  0.0000  0.0000  0.0000  0.0000  0.0000  0.0000  0.0000  0.0000  0.0000  0.0000  0.0000  0.0000  0.0000  0.0000  0.0000  0.0000  0.0000  0.0000  0.0000  0.0000  0.0000  0.0000  0.0000  0.0000  0.0000  0.0000  0.0000  0.0000  0.0000  0.0000  0.0000  0.0000  0.0000  0.0000  0.0000  0.0000  0.0000  0.0031  0.0031  0.0108  0.0000  0.0000  0.0000  0.0002  0.0021  0.0014
     2   163  0.0000  0.0000  0.0000  0.0000  0.0000  0.0000  0.0000  0.0000  0.0000  0.0000  0.0000  0.0000  0.0000  0.0000  0.0000  0.0000  0.0000  0.0000  0.0000  0.0000  0.0000  0.0000  0.0000  0.0000  0.0000  0.0000  0.0000  0.0000  0.0000  0.0000  0.0000  0.0000  0.0000  0.0000  0.0000  0.0000  0.0000  0.0000  0.0000  0.0000  0.0000  0.0000  0.0000  0.0000  0.0000  0.0000  0.0000  0.0000  0.0000  0.0000  0.0000  0.0000  0.0000  0.0000  0.0000  0.0000  0.0000  0.0000  0.0000  0.0000  0.0000  0.0000  0.0000  0.0000  0.0000  0.0000  0.0000  0.0000  0.0000  0.0000  0.0000  0.0000  0.0000  0.0000  0.0000  0.0000  0.0000  0.0000  0.0000  0.0000  0.0000  0.0000  0.0015  0.0082  0.0127  0.0000  0.0000  0.0000  0.0003  0.0053  0.0008
     2   164  0.0000  0.0000  0.0000  0.0000  0.0000  0.0000  0.0000  0.0000  0.0000  0.0000  0.0000  0.0000  0.0000  0.0000  0.0000  0.0000  0.0000  0.0000  0.0000  0.0000  0.0000  0.0000  0.0000  0.0000  0.0000  0.0000  0.0000  0.0000  0.0000  0.0000  0.0000  0.0000  0.0000  0.0000  0.0000  0.0000  0.0000  0.0000  0.0000  0.0000  0.0000  0.0000  0.0000  0.0000  0.0000  0.0000  0.0000  0.0000  0.0000  0.0000  0.0000  0.0000  0.0000  0.0000  0.0000  0.0000  0.0000  0.0000  0.0000  0.0000  0.0000  0.0000  0.0000  0.0000  0.0000  0.0000  0.0000  0.0000  0.0000  0.0000  0.0000  0.0000  0.0000  0.0000  0.0000  0.0000  0.0000  0.0000  0.0000  0.0000  0.0000  0.0000  0.0072  0.0048  0.0147  0.0000  0.0000  0.0000  0.0008  0.0038  0.0001
     2   165  0.0000  0.0000  0.0000  0.0000  0.0000  0.0000  0.0000  0.0000  0.0000  0.0000  0.0000  0.0000  0.0000  0.0000  0.0000  0.0000  0.0000  0.0000  0.0000  0.0000  0.0000  0.0000  0.0000  0.0000  0.0000  0.0000  0.0000  0.0000  0.0000  0.0000  0.0000  0.0000  0.0000  0.0000  0.0000  0.0000  0.0001  0.0000  0.0000  0.0000  0.0000  0.0014  0.0000  0.0005  0.0001  0.0021  0.0000  0.0000  0.0000  0.0000  0.0014  0.0000  0.0003  0.0014  0.0014  0.0000  0.0000  0.0000  0.0000  0.0000  0.0000  0.0000  0.0000  0.0000  0.0000  0.0000  0.0000  0.0000  0.0000  0.0000  0.0000  0.0000  0.0000  0.0000  0.0000  0.0000  0.0000  0.0000  0.0000  0.0000  0.0000  0.0000  0.0128  0.0012  0.0139  0.0000  0.0000  0.0000  0.0001  0.0052  0.0005
     2   166  0.0000  0.0000  0.0000  0.0000  0.0000  0.0000  0.0000  0.0000  0.0000  0.0000  0.0000  0.0000  0.0000  0.0000  0.0000  0.0000  0.0000  0.0000  0.0000  0.0000  0.0000  0.0000  0.0000  0.0000  0.0000  0.0000  0.0000  0.0000  0.0000  0.0000  0.0000  0.0000  0.0000  0.0000  0.0000  0.0000  0.0002  0.0000  0.0012  0.0000  0.0000  0.0060  0.0000  0.0000  0.0012  0.0025  0.0000  0.0000  0.0000  0.0000  0.0048  0.0000  0.0001  0.0000  0.0014  0.0000  0.0000  0.0000  0.0000  0.0000  0.0000  0.0000  0.0000  0.0000  0.0000  0.0048  0.0000  0.0001  0.0000  0.0001  0.0000  0.0000  0.0000  0.0000  0.0000  0.0000  0.0000  0.0000  0.0000  0.0000  0.0000  0.0000  0.0119  0.0031  0.0255  0.0000  0.0000  0.0000  0.0008  0.0024  0.0003
     2   167  0.0000  0.0000  0.0000  0.0000  0.0000  0.0000  0.0000  0.0000  0.0000  0.0000  0.0000  0.0000  0.0000  0.0000  0.0000  0.0000  0.0000  0.0000  0.0000  0.0000  0.0000  0.0000  0.0000  0.0000  0.0000  0.0000  0.0000  0.0000  0.0000  0.0000  0.0000  0.0000  0.0000  0.0000  0.0000  0.0000  0.0000  0.0000  0.0007  0.0000  0.0000  0.0031  0.0000  0.0003  0.0007  0.0024  0.0000  0.0000  0.0000  0.0000  0.0000  0.0000  0.0000  0.0000  0.0000  0.0000  0.0000  0.0000  0.0000  0.0000  0.0000  0.0000  0.0000  0.0000  0.0000  0.0069  0.0000  0.0002  0.0000  0.0002  0.0000  0.0000  0.0000  0.0000  0.0000  0.0000  0.0000  0.0000  0.0000  0.0000  0.0000  0.0000  0.0093  0.0031  0.0185  0.0000  0.0000  0.0000  0.0018  0.0023  0.0004
     2   168  0.0000  0.0000  0.0000  0.0000  0.0000  0.0000  0.0000  0.0000  0.0000  0.0000  0.0000  0.0000  0.0000  0.0000  0.0000  0.0000  0.0000  0.0000  0.0000  0.0000  0.0000  0.0000  0.0000  0.0000  0.0000  0.0000  0.0000  0.0000  0.0000  0.0000  0.0000  0.0000  0.0000  0.0000  0.0000  0.0000  0.0000  0.0000  0.0002  0.0000  0.0000  0.0034  0.0000  0.0009  0.0002  0.0010  0.0000  0.0000  0.0000  0.0000  0.0000  0.0000  0.0000  0.0000  0.0000  0.0000  0.0000  0.0000  0.0000  0.0000  0.0000  0.0000  0.0000  0.0000  0.0000  0.0028  0.0000  0.0008  0.0000  0.0001  0.0000  0.0000  0.0000  0.0000  0.0000  0.0000  0.0000  0.0000  0.0000  0.0000  0.0000  0.0000  0.0086  0.0020  0.0202  0.0000  0.0000  0.0000  0.0008  0.0029  0.0005
     2   169  0.0000  0.0000  0.0000  0.0000  0.0000  0.0000  0.0000  0.0000  0.0000  0.0000  0.0000  0.0000  0.0000  0.0000  0.0000  0.0000  0.0000  0.0000  0.0000  0.0000  0.0000  0.0000  0.0000  0.0000  0.0000  0.0000  0.0000  0.0000  0.0000  0.0000  0.0000  0.0000  0.0000  0.0000  0.0000  0.0000  0.0000  0.0000  0.0002  0.0000  0.0000  0.0009  0.0012  0.0017  0.0000  0.0009  0.0000  0.0000  0.0000  0.0000  0.0000  0.0000  0.0000  0.0000  0.0000  0.0000  0.0000  0.0000  0.0000  0.0000  0.0000  0.0000  0.0000  0.0000  0.0000  0.0021  0.0005  0.0004  0.0000  0.0001  0.0000  0.0000  0.0000  0.0000  0.0000  0.0000  0.0000  0.0000  0.0000  0.0000  0.0000  0.0002  0.0048  0.0048  0.0185  0.0004  0.0002  0.0021  0.0021  0.0033  0.0005
     2   170  0.0000  0.0000  0.0000  0.0000  0.0000  0.0000  0.0000  0.0000  0.0000  0.0000  0.0000  0.0000  0.0000  0.0000  0.0000  0.0000  0.0000  0.0000  0.0000  0.0000  0.0000  0.0000  0.0000  0.0000  0.0000  0.0000  0.0000  0.0000  0.0000  0.0000  0.0000  0.0000  0.0000  0.0000  0.0000  0.0000  0.0000  0.0000  0.0024  0.0000  0.0000  0.0012  0.0000  0.0001  0.0023  0.0004  0.0000  0.0000  0.0000  0.0000  0.0000  0.0000  0.0000  0.0000  0.0000  0.0000  0.0000  0.0000  0.0000  0.0000  0.0000  0.0000  0.0000  0.0000  0.0000  0.0074  0.0000  0.0010  0.0002  0.0001  0.0000  0.0000  0.0000  0.0000  0.0000  0.0000  0.0000  0.0000  0.0000  0.0000  0.0000  0.0000  0.0035  0.0062  0.0062  0.0000  0.0000  0.0000  0.0016  0.0011  0.0006
     2   171  0.0000  0.0000  0.0000  0.0000  0.0000  0.0000  0.0000  0.0000  0.0000  0.0000  0.0000  0.0000  0.0000  0.0000  0.0000  0.0000  0.0000  0.0000  0.0000  0.0000  0.0000  0.0000  0.0000  0.0000  0.0000  0.0000  0.0000  0.0000  0.0000  0.0000  0.0000  0.0000  0.0000  0.0000  0.0000  0.0000  0.0000  0.0000  0.0018  0.0000  0.0000  0.0108  0.0000  0.0001  0.0012  0.0003  0.0000  0.0000  0.0000  0.0000  0.0000  0.0000  0.0000  0.0000  0.0000  0.0000  0.0000  0.0000  0.0000  0.0000  0.0000  0.0000  0.0000  0.0000  0.0000  0.0043  0.0000  0.0013  0.0003  0.0000  0.0000  0.0000  0.0000  0.0000  0.0000  0.0000  0.0000  0.0000  0.0000  0.0000  0.0000  0.0000  0.0042  0.0097  0.0062  0.0000  0.0000  0.0000  0.0031  0.0007  0.0004
     2   172  0.0000  0.0000  0.0000  0.0000  0.0000  0.0000  0.0000  0.0000  0.0000  0.0000  0.0000  0.0000  0.0000  0.0000  0.0000  0.0000  0.0000  0.0000  0.0000  0.0000  0.0000  0.0000  0.0000  0.0000  0.0000  0.0000  0.0000  0.0000  0.0000  0.0000  0.0000  0.0000  0.0000  0.0000  0.0000  0.0000  0.0000  0.0000  0.0014  0.0000  0.0000  0.0026  0.0000  0.0006  0.0007  0.0015  0.0000  0.0000  0.0000  0.0000  0.0000  0.0000  0.0000  0.0000  0.0000  0.0000  0.0000  0.0000  0.0000  0.0000  0.0000  0.0000  0.0000  0.0000  0.0000  0.0097  0.0000  0.0005  0.0003  0.0002  0.0000  0.0000  0.0000  0.0000  0.0000  0.0000  0.0000  0.0000  0.0000  0.0000  0.0000  0.0000  0.0035  0.0075  0.0082  0.0000  0.0000  0.0000  0.0011  0.0009  0.0003
     2   173  0.0000  0.0000  0.0000  0.0000  0.0000  0.0000  0.0000  0.0000  0.0000  0.0000  0.0000  0.0000  0.0000  0.0000  0.0000  0.0000  0.0000  0.0000  0.0000  0.0000  0.0000  0.0000  0.0000  0.0000  0.0000  0.0000  0.0000  0.0000  0.0000  0.0000  0.0000  0.0000  0.0000  0.0000  0.0000  0.0000  0.0000  0.0000  0.0000  0.0000  0.0000  0.0036  0.0000  0.0018  0.0008  0.0018  0.0000  0.0000  0.0000  0.0000  0.0000  0.0000  0.0000  0.0000  0.0000  0.0000  0.0000  0.0000  0.0000  0.0000  0.0000  0.0000  0.0000  0.0000  0.0000  0.0015  0.0000  0.0001  0.0005  0.0001  0.0000  0.0000  0.0000  0.0000  0.0000  0.0000  0.0000  0.0000  0.0000  0.0000  0.0000  0.0000  0.0028  0.0020  0.0251  0.0000  0.0000  0.0000  0.0002  0.0012  0.0008
     2   174  0.0000  0.0000  0.0000  0.0000  0.0000  0.0000  0.0000  0.0000  0.0000  0.0000  0.0000  0.0000  0.0000  0.0000  0.0000  0.0000  0.0000  0.0000  0.0000  0.0000  0.0000  0.0000  0.0000  0.0000  0.0000  0.0000  0.0000  0.0000  0.0000  0.0000  0.0000  0.0000  0.0000  0.0000  0.0000  0.0000  0.0000  0.0000  0.0008  0.0000  0.0000  0.0021  0.0000  0.0012  0.0002  0.0048  0.0000  0.0000  0.0000  0.0000  0.0000  0.0000  0.0000  0.0000  0.0000  0.0000  0.0000  0.0000  0.0000  0.0000  0.0000  0.0000  0.0000  0.0000  0.0000  0.0039  0.0000  0.0002  0.0001  0.0001  0.0000  0.0000  0.0000  0.0000  0.0000  0.0000  0.0000  0.0000  0.0000  0.0000  0.0000  0.0000  0.0013  0.0049  0.0120  0.0000  0.0000  0.0000  0.0000  0.0014  0.0005
     2   175  0.0000  0.0000  0.0000  0.0000  0.0000  0.0000  0.0000  0.0000  0.0000  0.0000  0.0000  0.0000  0.0000  0.0000  0.0000  0.0000  0.0000  0.0000  0.0000  0.0000  0.0000  0.0000  0.0000  0.0000  0.0000  0.0000  0.0000  0.0000  0.0000  0.0000  0.0000  0.0000  0.0000  0.0000  0.0000  0.0000  0.0000  0.0000  0.0000  0.0000  0.0000  0.0000  0.0000  0.0000  0.0000  0.0000  0.0000  0.0000  0.0000  0.0000  0.0000  0.0000  0.0000  0.0000  0.0000  0.0000  0.0000  0.0000  0.0000  0.0000  0.0000  0.0000  0.0000  0.0000  0.0000  0.0087  0.0004  0.0009  0.0003  0.0002  0.0000  0.0000  0.0000  0.0000  0.0000  0.0000  0.0000  0.0000  0.0000  0.0000  0.0000  0.0048  0.0068  0.0115  0.0108  0.0002  0.0002  0.0008  0.0011  0.0031  0.0006
     2   176  0.0000  0.0000  0.0000  0.0000  0.0000  0.0000  0.0000  0.0000  0.0000  0.0000  0.0000  0.0000  0.0000  0.0000  0.0000  0.0000  0.0000  0.0000  0.0000  0.0000  0.0000  0.0000  0.0000  0.0000  0.0000  0.0000  0.0000  0.0000  0.0000  0.0000  0.0000  0.0000  0.0000  0.0000  0.0000  0.0000  0.0000  0.0000  0.0000  0.0000  0.0000  0.0000  0.0000  0.0000  0.0000  0.0000  0.0000  0.0000  0.0000  0.0000  0.0000  0.0000  0.0000  0.0000  0.0000  0.0000  0.0000  0.0000  0.0000  0.0000  0.0000  0.0000  0.0000  0.0000  0.0000  0.0068  0.0018  0.0002  0.0008  0.0002  0.0000  0.0000  0.0000  0.0000  0.0000  0.0000  0.0000  0.0000  0.0000  0.0000  0.0000  0.0024  0.0048  0.0053  0.0071  0.0004  0.0008  0.0024  0.0031  0.0031  0.0009
     2   177  0.0000  0.0000  0.0000  0.0000  0.0000  0.0000  0.0000  0.0000  0.0000  0.0000  0.0000  0.0000  0.0000  0.0000  0.0000  0.0000  0.0000  0.0000  0.0000  0.0000  0.0000  0.0000  0.0000  0.0000  0.0000  0.0000  0.0000  0.0000  0.0000  0.0000  0.0000  0.0000  0.0000  0.0000  0.0000  0.0000  0.0000  0.0000  0.0000  0.0000  0.0000  0.0000  0.0000  0.0000  0.0000  0.0000  0.0000  0.0000  0.0000  0.0000  0.0000  0.0000  0.0000  0.0000  0.0000  0.0000  0.0000  0.0000  0.0000  0.0000  0.0000  0.0000  0.0000  0.0000  0.0000  0.0020  0.0014  0.0000  0.0000  0.0002  0.0000  0.0000  0.0000  0.0000  0.0000  0.0000  0.0000  0.0000  0.0000  0.0000  0.0000  0.0041  0.0000  0.0005  0.0100  0.0000  0.0004  0.0024  0.0000  0.0000  0.0003
     2   178  0.0000  0.0000  0.0000  0.0000  0.0000  0.0000  0.0000  0.0000  0.0000  0.0000  0.0000  0.0000  0.0000  0.0000  0.0000  0.0000  0.0000  0.0000  0.0000  0.0000  0.0000  0.0000  0.0000  0.0000  0.0000  0.0000  0.0000  0.0000  0.0000  0.0000  0.0000  0.0000  0.0000  0.0000  0.0000  0.0000  0.0000  0.0000  0.0000  0.0000  0.0000  0.0000  0.0000  0.0000  0.0000  0.0000  0.0000  0.0000  0.0000  0.0000  0.0000  0.0000  0.0000  0.0000  0.0000  0.0000  0.0000  0.0000  0.0000  0.0000  0.0000  0.0000  0.0000  0.0000  0.0000  0.0012  0.0008  0.0000  0.0003  0.0001  0.0000  0.0000  0.0000  0.0000  0.0000  0.0000  0.0000  0.0000  0.0000  0.0000  0.0000  0.0024  0.0000  0.0014  0.0095  0.0000  0.0002  0.0048  0.0000  0.0000  0.0002
     2   179  0.0000  0.0000  0.0000  0.0000  0.0000  0.0000  0.0000  0.0000  0.0000  0.0000  0.0000  0.0000  0.0000  0.0000  0.0000  0.0000  0.0000  0.0000  0.0000  0.0000  0.0000  0.0000  0.0000  0.0000  0.0000  0.0000  0.0000  0.0000  0.0000  0.0000  0.0000  0.0000  0.0000  0.0000  0.0000  0.0000  0.0000  0.0000  0.0000  0.0000  0.0000  0.0000  0.0000  0.0000  0.0000  0.0000  0.0000  0.0000  0.0000  0.0000  0.0000  0.0000  0.0000  0.0000  0.0000  0.0000  0.0000  0.0000  0.0000  0.0000  0.0000  0.0000  0.0000  0.0000  0.0000  0.0024  0.0028  0.0000  0.0002  0.0002  0.0000  0.0000  0.0000  0.0000  0.0000  0.0000  0.0000  0.0000  0.0000  0.0000  0.0000  0.0002  0.0000  0.0014  0.0031  0.0000  0.0001  0.0025  0.0000  0.0000  0.0001
     2   180  0.0000  0.0000  0.0000  0.0000  0.0000  0.0000  0.0000  0.0000  0.0000  0.0000  0.0000  0.0000  0.0000  0.0000  0.0000  0.0000  0.0000  0.0000  0.0000  0.0000  0.0000  0.0000  0.0000  0.0000  0.0000  0.0000  0.0000  0.0000  0.0000  0.0000  0.0000  0.0000  0.0000  0.0000  0.0000  0.0000  0.0000  0.0000  0.0000  0.0000  0.0000  0.0000  0.0000  0.0000  0.0000  0.0000  0.0000  0.0000  0.0000  0.0000  0.0000  0.0000  0.0000  0.0000  0.0000  0.0000  0.0000  0.0000  0.0000  0.0000  0.0000  0.0000  0.0000  0.0000  0.0000  0.0035  0.0012  0.0012  0.0005  0.0001  0.0000  0.0000  0.0000  0.0000  0.0000  0.0000  0.0000  0.0000  0.0000  0.0000  0.0000  0.0082  0.0110  0.0012  0.0035  0.0001  0.0001  0.0008  0.0002  0.0008  0.0000
     2   181  0.0000  0.0000  0.0000  0.0000  0.0000  0.0000  0.0000  0.0000  0.0000  0.0000  0.0000  0.0000  0.0000  0.0000  0.0000  0.0000  0.0000  0.0000  0.0000  0.0000  0.0000  0.0000  0.0000  0.0000  0.0000  0.0000  0.0000  0.0000  0.0000  0.0000  0.0000  0.0000  0.0000  0.0000  0.0000  0.0000  0.0000  0.0000  0.0000  0.0000  0.0000  0.0000  0.0000  0.0000  0.0000  0.0000  0.0000  0.0000  0.0000  0.0000  0.0000  0.0000  0.0000  0.0000  0.0000  0.0000  0.0000  0.0000  0.0000  0.0000  0.0000  0.0000  0.0000  0.0000  0.0000  0.0031  0.0003  0.0031  0.0001  0.0000  0.0000  0.0000  0.0000  0.0000  0.0000  0.0000  0.0000  0.0000  0.0000  0.0000  0.0000  0.0031  0.0093  0.0024  0.0123  0.0022  0.0005  0.0012  0.0003  0.0006  0.0000
     2   182  0.0000  0.0000  0.0000  0.0000  0.0000  0.0000  0.0000  0.0000  0.0000  0.0000  0.0000  0.0000  0.0000  0.0000  0.0000  0.0000  0.0000  0.0000  0.0000  0.0000  0.0000  0.0000  0.0000  0.0000  0.0000  0.0000  0.0000  0.0000  0.0000  0.0000  0.0000  0.0000  0.0000  0.0000  0.0000  0.0000  0.0000  0.0000  0.0000  0.0000  0.0000  0.0000  0.0000  0.0000  0.0000  0.0000  0.0000  0.0000  0.0000  0.0000  0.0000  0.0000  0.0000  0.0000  0.0000  0.0000  0.0000  0.0000  0.0000  0.0000  0.0000  0.0000  0.0000  0.0000  0.0000  0.0112  0.0005  0.0003  0.0004  0.0003  0.0000  0.0000  0.0000  0.0000  0.0000  0.0000  0.0000  0.0000  0.0000  0.0000  0.0000  0.0009  0.0009  0.0110  0.0168  0.0048  0.0002  0.0008  0.0001  0.0005  0.0005
     2   183  0.0000  0.0000  0.0000  0.0000  0.0000  0.0000  0.0000  0.0000  0.0000  0.0000  0.0000  0.0000  0.0000  0.0000  0.0000  0.0000  0.0000  0.0000  0.0000  0.0000  0.0000  0.0000  0.0000  0.0000  0.0000  0.0000  0.0000  0.0000  0.0000  0.0000  0.0000  0.0000  0.0000  0.0000  0.0000  0.0000  0.0000  0.0000  0.0000  0.0000  0.0000  0.0000  0.0000  0.0000  0.0000  0.0000  0.0000  0.0000  0.0000  0.0000  0.0000  0.0000  0.0000  0.0000  0.0000  0.0000  0.0000  0.0000  0.0000  0.0000  0.0000  0.0000  0.0000  0.0000  0.0000  0.0035  0.0003  0.0001  0.0000  0.0001  0.0000  0.0000  0.0000  0.0000  0.0000  0.0000  0.0000  0.0000  0.0000  0.0000  0.0000  0.0015  0.0048  0.0021  0.0105  0.0021  0.0001  0.0003  0.0000  0.0005  0.0008
     2   184  0.0000  0.0000  0.0000  0.0000  0.0000  0.0000  0.0000  0.0000  0.0000  0.0000  0.0000  0.0000  0.0000  0.0000  0.0000  0.0000  0.0000  0.0000  0.0000  0.0000  0.0000  0.0000  0.0000  0.0000  0.0000  0.0000  0.0000  0.0000  0.0000  0.0000  0.0000  0.0000  0.0000  0.0000  0.0000  0.0000  0.0000  0.0000  0.0000  0.0000  0.0000  0.0000  0.0000  0.0000  0.0000  0.0000  0.0000  0.0000  0.0000  0.0000  0.0000  0.0000  0.0000  0.0000  0.0000  0.0000  0.0000  0.0000  0.0000  0.0000  0.0000  0.0000  0.0000  0.0000  0.0000  0.0014  0.0004  0.0001  0.0000  0.0000  0.0000  0.0000  0.0000  0.0000  0.0000  0.0000  0.0000  0.0000  0.0000  0.0000  0.0000  0.0005  0.0024  0.0069  0.0154  0.0031  0.0000  0.0013  0.0003  0.0005  0.0004
     2   185  0.0000  0.0000  0.0000  0.0000  0.0000  0.0000  0.0000  0.0000  0.0000  0.0000  0.0000  0.0000  0.0000  0.0000  0.0000  0.0000  0.0000  0.0000  0.0000  0.0000  0.0000  0.0000  0.0000  0.0000  0.0000  0.0000  0.0000  0.0000  0.0000  0.0000  0.0000  0.0000  0.0000  0.0000  0.0000  0.0000  0.0000  0.0000  0.0000  0.0000  0.0000  0.0000  0.0000  0.0000  0.0000  0.0000  0.0000  0.0000  0.0000  0.0000  0.0021  0.0005  0.0003  0.0000  0.0005  0.0000  0.0000  0.0000  0.0000  0.0000  0.0000  0.0000  0.0000  0.0000  0.0000  0.0000  0.0000  0.0000  0.0000  0.0000  0.0000  0.0000  0.0000  0.0000  0.0000  0.0000  0.0000  0.0000  0.0000  0.0000  0.0000  0.0050  0.0116  0.0021  0.0123  0.0048  0.0008  0.0009  0.0003  0.0006  0.0001
     2   186  0.0000  0.0000  0.0000  0.5000  0.5000  0.0000  0.0000  0.0000  0.0370  0.0370  0.0833  0.5000  0.5000  0.0000  0.0000  0.0000  0.0000  0.0000  0.0000  0.0000  0.0000  0.0000  0.0000  0.0000  0.0000  0.0000  0.0000  0.0000  0.0000  0.0000  0.0000  0.0000  0.0000  0.0000  0.0000  0.0000  0.0000  0.0000  0.0000  0.0000  0.0000  0.0000  0.0000  0.0000  0.0000  0.0000  0.0031  0.0000  0.0000  0.0000  0.0014  0.0004  0.0005  0.0031  0.0031  0.0000  0.0000  0.0000  0.0014  0.0004  0.0005  0.0008  0.0008  0.0000  0.0000  0.0000  0.0000  0.0000  0.0000  0.0000  0.0000  0.0000  0.0000  0.0000  0.0000  0.0000  0.0000  0.0000  0.0000  0.0000  0.0000  0.0062  0.0139  0.0058  0.0026  0.0040  0.0008  0.0021  0.0012  0.0031  0.0010
     2   187  0.0000  0.0000  0.0000  0.0000  0.0000  0.0000  0.0000  0.0000  0.2266  0.1250  0.0938  0.2321  0.1094  0.0000  0.0000  0.0000  0.0000  0.0000  0.0000  0.0000  0.0000  0.0000  0.0000  0.0000  0.0000  0.0000  0.0000  0.0000  0.0000  0.0000  0.0000  0.0000  0.0000  0.0000  0.0000  0.0000  0.0000  0.0000  0.0000  0.0000  0.0000  0.0000  0.0000  0.0000  0.0000  0.0000  0.0000  0.0000  0.0000  0.0000  0.0000  0.0000  0.0000  0.0000  0.0000  0.0000  0.0000  0.0000  0.0000  0.0000  0.0000  0.0000  0.0000  0.0000  0.0000  0.0000  0.0000  0.0000  0.0000  0.0000  0.0000  0.0000  0.0000  0.0000  0.0000  0.0000  0.0000  0.0000  0.0000  0.0000  0.0000  0.0046  0.0100  0.0020  0.0110  0.0040  0.0018  0.0040  0.0013  0.0040  0.0012
     2   188  0.0000  0.0000  0.0000  0.0000  0.0000  0.0000  0.0000  0.0000  0.1508  0.0556  0.0536  0.2619  0.2619  0.0000  0.0000  0.0000  0.0000  0.0000  0.0000  0.0000  0.0000  0.0000  0.0000  0.0000  0.0000  0.0000  0.0000  0.0000  0.0000  0.0000  0.0000  0.0000  0.0000  0.0000  0.0000  0.0000  0.0000  0.0000  0.0000  0.0000  0.0000  0.0000  0.0000  0.0000  0.0000  0.0000  0.0000  0.0000  0.0000  0.0000  0.0000  0.0000  0.0000  0.0000  0.0000  0.0000  0.0000  0.0000  0.0000  0.0000  0.0000  0.0000  0.0000  0.0000  0.0000  0.0000  0.0000  0.0000  0.0000  0.0000  0.0000  0.0000  0.0000  0.0000  0.0000  0.0000  0.0000  0.0000  0.0000  0.0000  0.0000  0.0156  0.0065  0.0137  0.0065  0.0060  0.0033  0.0033  0.0012  0.0012  0.0007
     2   189  0.0000  0.0000  0.0000  0.0000  0.0000  0.0000  0.0000  0.0139  0.2031  0.2969  0.5500  0.6250  0.2500  0.0000  0.0000  0.0000  0.0000  0.0000  0.0000  0.0000  0.0000  0.0000  0.0000  0.0000  0.0000  0.0000  0.0000  0.0000  0.0000  0.0000  0.0000  0.0000  0.0000  0.0000  0.0000  0.0000  0.0000  0.0000  0.0000  0.0000  0.0000  0.0000  0.0000  0.0000  0.0000  0.0000  0.0000  0.0000  0.0000  0.0000  0.0000  0.0000  0.0000  0.0000  0.0000  0.0000  0.0000  0.0000  0.0000  0.0000  0.0000  0.0000  0.0000  0.0000  0.0000  0.0000  0.0000  0.0000  0.0000  0.0000  0.0000  0.0000  0.0000  0.0000  0.0000  0.0000  0.0119  0.0317  0.0714  0.0185  0.0053  0.0066  0.0158  0.0119  0.0157  0.0051  0.0043  0.0024  0.0025  0.0019  0.0006
     2   190  0.0000  0.0370  0.0000  0.0000  0.0000  0.0000  0.0000  0.0000  0.3111  0.8333  0.1667  0.2500  0.5417  0.0000  0.0000  0.0000  0.0000  0.0000  0.0000  0.0000  0.0000  0.0000  0.0000  0.0000  0.0000  0.0000  0.0000  0.0000  0.0000  0.0000  0.0000  0.0021  0.0048  0.0048  0.0082  0.0048  0.0000  0.0000  0.0000  0.0000  0.0000  0.0000  0.0000  0.0000  0.0000  0.0000  0.0000  0.0000  0.0000  0.0000  0.0000  0.0000  0.0000  0.0000  0.0000  0.0000  0.0000  0.0000  0.0000  0.0000  0.0000  0.0000  0.0000  0.0000  0.0000  0.0000  0.0000  0.0000  0.0000  0.0000  0.0000  0.0000  0.0000  0.0000  0.0000  0.0000  0.0000  0.0000  0.0000  0.0000  0.0000  0.0156  0.0065  0.0041  0.0141  0.0061  0.0024  0.0049  0.0017  0.0021  0.0010
     2   191  0.0000  0.0000  0.0000  0.0000  0.0000  0.0556  0.0000  0.0000  0.0653  0.5429  0.0317  0.2597  0.3111  0.0000  0.0000  0.0000  0.0000  0.0000  0.0000  0.0000  0.0000  0.0000  0.0000  0.0000  0.0000  0.0000  0.0000  0.0000  0.0000  0.0000  0.0000  0.0000  0.0000  0.0000  0.0000  0.0000  0.0000  0.0000  0.0000  0.0000  0.0000  0.0000  0.0000  0.0000  0.0000  0.0000  0.0000  0.0000  0.0000  0.0000  0.0000  0.0000  0.0000  0.0000  0.0000  0.0000  0.0000  0.0000  0.0000  0.0000  0.0000  0.0000  0.0000  0.0000  0.0000  0.0048  0.0002  0.0001  0.0001  0.0002  0.0000  0.0000  0.0000  0.0000  0.0000  0.0000  0.0000  0.0000  0.0000  0.0000  0.0000  0.0115  0.0185  0.0114  0.0226  0.0015  0.0028  0.0071  0.0010  0.0011  0.0013
     2   192  0.0000  0.0000  0.0370  0.0000  0.0000  0.0000  0.0000  0.0000  0.0938  0.1181  0.2024  0.2049  0.2222  0.0000  0.0000  0.0000  0.0000  0.0000  0.0000  0.0000  0.0000  0.0000  0.0000  0.0000  0.0000  0.0000  0.0000  0.0000  0.0000  0.0000  0.0000  0.0000  0.0000  0.0000  0.0000  0.0000  0.0000  0.0000  0.0000  0.0000  0.0000  0.0021  0.0048  0.0002  0.0048  0.0048  0.0000  0.0000  0.0000  0.0000  0.0000  0.0000  0.0000  0.0000  0.0000  0.0000  0.0000  0.0000  0.0000  0.0000  0.0000  0.0000  0.0000  0.0000  0.0000  0.0000  0.0000  0.0000  0.0000  0.0000  0.0000  0.0000  0.0000  0.0000  0.0000  0.0000  0.0000  0.0000  0.0000  0.0000  0.0000  0.0148  0.0228  0.0160  0.0097  0.0060  0.0120  0.0057  0.0035  0.0007  0.0014
     2   193  0.0000  0.0000  0.5000  0.0000  0.0000  0.0000  0.0000  0.0000  0.0750  0.5208  0.1125  0.3458  0.4167  0.0000  0.0000  0.0000  0.0000  0.0000  0.0000  0.0000  0.0000  0.0000  0.0000  0.0000  0.0000  0.0000  0.0000  0.0000  0.0000  0.0000  0.0000  0.0000  0.0000  0.0000  0.0000  0.0000  0.0000  0.0000  0.0000  0.0000  0.0000  0.0021  0.0021  0.0005  0.0005  0.0021  0.0000  0.0000  0.0000  0.0000  0.0000  0.0000  0.0000  0.0000  0.0000  0.0000  0.0000  0.0000  0.0000  0.0000  0.0000  0.0000  0.0000  0.0000  0.0000  0.0000  0.0000  0.0000  0.0000  0.0000  0.0000  0.0000  0.0000  0.0000  0.0000  0.0000  0.0000  0.0000  0.0000  0.0000  0.0000  0.0065  0.0025  0.0050  0.0305  0.0019  0.0035  0.0034  0.0006  0.0027  0.0007
     2   194  0.0000  0.0000  0.0000  0.0000  0.0000  0.0000  0.0000  0.0000  0.0069  0.0833  0.0833  0.3333  0.2396  0.0000  0.0000  0.0000  0.0000  0.0000  0.0000  0.0000  0.0000  0.0000  0.0000  0.0000  0.0000  0.0000  0.0000  0.0000  0.0000  0.0000  0.0000  0.0000  0.0000  0.0000  0.0000  0.0000  0.0000  0.0000  0.0000  0.0000  0.0000  0.0000  0.0000  0.0000  0.0000  0.0000  0.0000  0.0000  0.0000  0.0000  0.0000  0.0000  0.0000  0.0000  0.0000  0.0000  0.0000  0.0000  0.0000  0.0000  0.0000  0.0000  0.0000  0.0000  0.0000  0.0000  0.0000  0.0000  0.0000  0.0000  0.0000  0.0000  0.0000  0.0000  0.0000  0.0000  0.0000  0.0000  0.0000  0.0000  0.0000  0.0255  0.0123  0.0025  0.0091  0.0078  0.0058  0.0060  0.0032  0.0028  0.0009
     2   195  0.0000  0.2222  0.0000  0.0000  0.0000  0.0000  0.0000  0.0000  0.1952  0.1250  0.0408  0.0408  0.7589  0.0000  0.0000  0.0000  0.0000  0.0000  0.0000  0.0000  0.0000  0.0000  0.0000  0.0000  0.0000  0.0000  0.0000  0.0000  0.0000  0.0000  0.0000  0.0021  0.0031  0.0048  0.0048  0.0185  0.0000  0.0000  0.0000  0.0000  0.0000  0.0000  0.0000  0.0000  0.0000  0.0000  0.0000  0.0000  0.0000  0.0000  0.0000  0.0000  0.0000  0.0000  0.0000  0.0000  0.0000  0.0000  0.0000  0.0000  0.0000  0.0000  0.0000  0.0000  0.0000  0.0000  0.0000  0.0000  0.0000  0.0000  0.0000  0.0000  0.0000  0.0000  0.0000  0.0000  0.0000  0.0000  0.0000  0.0000  0.0000  0.0119  0.0021  0.0035  0.0131  0.0031  0.0014  0.0047  0.0000  0.0020  0.0005
     2   196  0.0000  0.0312  0.0000  0.0000  0.0000  0.0312  0.0000  0.0000  0.1250  0.0833  0.0536  0.0139  0.5000  0.0000  0.0000  0.0000  0.0000  0.0000  0.0000  0.0000  0.0000  0.0000  0.0000  0.0000  0.0000  0.0000  0.0000  0.0000  0.0084  0.0000  0.0000  0.0069  0.0108  0.0009  0.0082  0.0185  0.0000  0.0000  0.0000  0.0000  0.0000  0.0000  0.0000  0.0000  0.0000  0.0000  0.0000  0.0000  0.0000  0.0000  0.0000  0.0000  0.0000  0.0000  0.0000  0.0000  0.0000  0.0000  0.0000  0.0000  0.0000  0.0000  0.0000  0.0000  0.0000  0.0069  0.0060  0.0003  0.0008  0.0002  0.0000  0.0000  0.0000  0.0000  0.0000  0.0000  0.0000  0.0000  0.0000  0.0000  0.0000  0.0080  0.0049  0.0031  0.0099  0.0017  0.0048  0.0080  0.0001  0.0011  0.0008
     2   197  0.0000  0.0833  0.0000  0.0000  0.0000  0.0556  0.0000  0.0000  0.0139  0.0833  0.0238  0.0139  0.5000  0.0000  0.0000  0.0000  0.0000  0.0000  0.0000  0.0000  0.0000  0.0000  0.0000  0.0000  0.0000  0.0000  0.0000  0.0000  0.0093  0.0000  0.0000  0.0002  0.0108  0.0053  0.0031  0.0053  0.0000  0.0000  0.0000  0.0000  0.0000  0.0000  0.0000  0.0000  0.0000  0.0000  0.0000  0.0000  0.0000  0.0000  0.0000  0.0000  0.0000  0.0000  0.0000  0.0000  0.0000  0.0000  0.0000  0.0000  0.0000  0.0000  0.0000  0.0000  0.0000  0.0046  0.0071  0.0013  0.0005  0.0000  0.0000  0.0000  0.0000  0.0000  0.0000  0.0000  0.0000  0.0000  0.0000  0.0000  0.0000  0.0185  0.0009  0.0012  0.0020  0.0025  0.0033  0.0020  0.0003  0.0003  0.0001
     2   198  0.0000  0.0000  0.0000  0.0000  0.0000  0.0000  0.0000  0.0000  0.0000  0.0000  0.0000  0.0000  0.0000  0.0000  0.0000  0.0000  0.0000  0.0000  0.0000  0.0000  0.0000  0.0000  0.0000  0.0000  0.0000  0.0000  0.0000  0.0000  0.0190  0.0000  0.0119  0.0069  0.0208  0.0012  0.0082  0.0035  0.0000  0.0000  0.0000  0.0000  0.0000  0.0000  0.0000  0.0000  0.0000  0.0000  0.0000  0.0000  0.0000  0.0000  0.0000  0.0000  0.0000  0.0000  0.0000  0.0000  0.0000  0.0000  0.0000  0.0000  0.0000  0.0000  0.0000  0.0000  0.0079  0.0046  0.0084  0.0008  0.0008  0.0001  0.0000  0.0000  0.0000  0.0000  0.0000  0.0000  0.0317  0.0119  0.0020  0.0009  0.0079  0.0069  0.0012  0.0005  0.0006  0.0033  0.0021  0.0035  0.0001  0.0015  0.0001
     2   199  0.0000  0.0000  0.0000  0.0000  0.0000  0.0000  0.0000  0.0000  0.0000  0.0000  0.0000  0.0000  0.0000  0.0000  0.0000  0.0000  0.0000  0.0000  0.0000  0.0000  0.0000  0.0000  0.0000  0.0000  0.0000  0.0000  0.0021  0.0000  0.0213  0.0000  0.0022  0.0006  0.0136  0.0006  0.0000  0.0039  0.0000  0.0000  0.0000  0.0000  0.0000  0.0000  0.0000  0.0000  0.0000  0.0000  0.0000  0.0008  0.0000  0.0317  0.0005  0.0012  0.0001  0.0000  0.0031  0.0000  0.0000  0.0000  0.0000  0.0000  0.0000  0.0000  0.0000  0.0000  0.0193  0.0050  0.0070  0.0008  0.0000  0.0001  0.0000  0.0000  0.0000  0.0000  0.0000  0.0000  0.0100  0.0417  0.0045  0.0000  0.0379  0.0108  0.0012  0.0000  0.0069  0.0028  0.0000  0.0039  0.0000  0.0001  0.0000
     2   200  0.0000  0.0000  0.0000  0.0000  0.0000  0.0000  0.0000  0.0000  0.0000  0.0000  0.0000  0.0000  0.0000  0.0000  0.0000  0.0000  0.0000  0.0000  0.0000  0.0000  0.0000  0.0000  0.0000  0.0000  0.0000  0.0000  0.0048  0.0000  0.0154  0.0000  0.0204  0.0053  0.0123  0.0048  0.0000  0.0111  0.0000  0.0000  0.0000  0.0000  0.0000  0.0000  0.0000  0.0000  0.0000  0.0000  0.0000  0.0008  0.0000  0.0034  0.0009  0.0021  0.0000  0.0000  0.0003  0.0000  0.0000  0.0000  0.0000  0.0000  0.0000  0.0000  0.0000  0.0000  0.0544  0.0126  0.0084  0.0008  0.0000  0.0002  0.0000  0.0000  0.0000  0.0000  0.0000  0.0000  0.0196  0.0204  0.0034  0.0000  0.0306  0.0053  0.0048  0.0000  0.0079  0.0008  0.0000  0.0031  0.0000  0.0031  0.0000
     3     0  0.0129  0.0464  0.1817  0.3061  0.7021  0.9278  0.0022  0.0100  0.0630  0.1900  0.3221  0.6859  0.9038  0.0494  0.2041  0.3070  0.7076  0.9251  0.0083  0.0151  0.0524  0.2059  0.3059  0.6910  0.9090  0.2083  0.3054  0.7032  0.9218  0.0559  0.0541  0.0554  0.2074  0.3126  0.6883  0.9061  0.2987  0.7034  0.9066  0.1940  0.2060  0.2075  0.2031  0.3043  0.6773  0.9010  0.6581  0.8611  0.3109  0.2952  0.3031  0.3054  0.2920  0.6500  0.8593  0.5069  0.6895  0.7078  0.7065  0.6940  0.6791  0.3765  0.5049  0.9063  0.9182  0.9207  0.9131  0.8758  0.4941  0.1652  0.0138  0.0480  0.2163  0.2908  0.6891  0.9204  0.0554  0.2098  0.3188  0.6931  0.9105  0.2061  0.3110  0.6925  0.9095  0.3109  0.6807  0.9022  0.6653  0.8781  0.4912
     3     1  1.0000  1.0000  1.0000  1.0000  1.0000  1.0000  0.3889  0.4861  1.0000  1.0000  1.0000  1.0000  1.0000  0.5000  0.5000  0.5000  0.5000  0.5000  0.6917  0.2738  0.5000  0.5000  0.5000  0.5000  0.5000  0.1667  0.1667  0.1667  0.1667  1.0000  0.3571  0.1667  0.1667  0.1667  0.1667  0.1667  0.0431  0.0431  0.0431  1.0000  0.3571  0.1667  0.0431  0.0431  0.0431  0.0431  0.0278  0.0278  1.0000  0.3571  0.1667  0.0431  0.0278  0.0278  0.0278  0.0071  1.0000  0.3571  0.1667  0.0431  0.0278  0.0071  0.0071  1.0000  0.3571  0.1667  0.0431  0.0278  0.0071  0.0018  0.3889  1.0000  1.0000  1.0000  1.0000  1.0000  0.3571  0.3571  0.3571  0.3571  0.3571  0.1667  0.1667  0.1667  0.1667  0.0431  0.0431  0.0431  0.0278  0.0278  0.0071
     3     2  0.6167  0.7917  1.0000  1.0000  1.0000  1.0000  0.3778  0.3792  1.0000  1.0000  1.0000  1.0000  1.0000  0.3750  0.4286  0.4286  0.5000  0.5000  1.0000  0.1935  0.4286  0.4464  0.4286  0.5000  0.4286  0.1296  0.1296  0.1296  0.1296  0.6667  0.2143  0.1111  0.1111  0.1296  0.1296  0.1296  0.0383  0.0383  0.0383  0.8333  0.2143  0.1296  0.0335  0.0383  0.0383  0.0383  0.0247  0.0247  0.8333  0.2143  0.1296  0.0335  0.0247  0.0247  0.0247  0.0071  1.0000  0.2143  0.1481  0.0383  0.0247  0.0071  0.0063  1.0000  0.2143  0.1481  0.0383  0.0247  0.0071  0.0016  0.3194  0.8333  0.8333  0.8333  1.0000  0.8333  0.2143  0.1607  0.2143  0.2143  0.2143  0.1296  0.1296  0.1481  0.1296  0.0335  0.0383  0.0335  0.0247  0.0247  0.0063
     3     3  0.3214  0.3413  0.3810  0.5000  0.5000  0.5000  0.1429  0.2024  0.5000  0.3810  0.3810  0.3413  0.3810  0.2321  0.3839  0.3839  0.4286  0.3839  0.2917  0.1726  0.4286  0.3839  0.3125  0.3214  0.3839  0.0849  0.0926  0.0926  0.0787  0.2569  0.1518  0.0926  0.0787  0.0710  0.0823  0.0926  0.0335  0.0383  0.0335  0.5000  0.1875  0.1481  0.0335  0.0287  0.0335  0.0347  0.0247  0.0224  0.3958  0.2143  0.1481  0.0335  0.0193  0.0185  0.0216  0.0063  0.5000  0.2143  0.1667  0.0383  0.0216  0.0055  0.0063  0.3958  0.2143  0.1481  0.0335  0.0193  0.0047  0.0014  0.1528  0.5000  0.5000  0.3958  0.3611  0.3958  0.2143  0.1696  0.1667  0.1786  0.2143  0.1481  0.1296  0.1296  0.1481  0.0299  0.0287  0.0335  0.0154  0.0185  0.0055
     3     4  0.5000  0.0833  0.5000  0.5000  0.2222  0.5000  0.0556  0.1296  0.5000  0.5000  0.5000  0.5000  0.2222  0.0804  0.3304  0.3304  0.3036  0.3214  0.3500  0.0878  0.3036  0.3125  0.3125  0.3170  0.2857  0.0556  0.0324  0.0394  0.0370  0.1500  0.0655  0.0382  0.0394  0.0324  0.0336  0.0278  0.0299  0.0311  0.0303  0.4000  0.1429  0.1111  0.0299  0.0287  0.0287  0.0219  0.0170  0.0165  0.4000  0.1012  0.0995  0.0263  0.0170  0.0147  0.0141  0.0044  0.5000  0.0982  0.0995  0.0287  0.0162  0.0042  0.0035  0.3667  0.1151  0.0957  0.0271  0.0175  0.0047  0.0007  0.2167  0.3000  0.4000  0.4000  0.3000  0.4000  0.0878  0.1012  0.1220  0.1012  0.0704  0.0926  0.0810  0.0937  0.0772  0.0299  0.0257  0.0191  0.0147  0.0123  0.0028
     3     5  0.5000  0.0938  0.5000  0.3438  0.3437  0.5000  0.1250  0.3438  0.3438  0.5000  0.3438  0.2917  0.5000  0.1667  0.4286  0.1994  0.3571  0.3810  0.6139  0.1825  0.2222  0.3810  0.2698  0.2877  0.3750  0.0432  0.0370  0.0602  0.0630  0.3133  0.0857  0.0370  0.0630  0.0454  0.0420  0.0602  0.0152  0.0287  0.0303  0.8222  0.1825  0.0700  0.0303  0.0213  0.0229  0.0287  0.0100  0.0123  0.3792  0.1042  0.0463  0.0191  0.0073  0.0072  0.0108  0.0055  0.8667  0.1905  0.0787  0.0335  0.0123  0.0042  0.0047  0.8250  0.2143  0.0926  0.0383  0.0154  0.0041  0.0012  0.1778  0.5139  0.8250  0.6333  0.6889  0.7333  0.1171  0.2143  0.1190  0.1349  0.1488  0.0926  0.0540  0.0664  0.0802  0.0239  0.0251  0.0287  0.0093  0.0131  0.0036
     3     6  0.2500  0.1875  0.2656  0.3438  0.5000  0.5000  0.1250  0.1094  0.1875  0.2917  0.1354  0.2917  0.3438  0.1381  0.1929  0.1257  0.2714  0.3571  0.2600  0.1357  0.2286  0.2095  0.1810  0.2524  0.2714  0.0455  0.0389  0.0571  0.0741  0.1667  0.1131  0.0509  0.0499  0.0422  0.0638  0.0617  0.0124  0.0173  0.0239  0.2000  0.1473  0.0625  0.0199  0.0128  0.0167  0.0191  0.0100  0.0123  0.2600  0.0583  0.0426  0.0121  0.0072  0.0078  0.0094  0.0055  0.5000  0.1667  0.0880  0.0219  0.0118  0.0042  0.0041  0.5000  0.2143  0.1111  0.0287  0.0154  0.0055  0.0014  0.0667  0.2000  0.2667  0.1667  0.3667  0.3000  0.1935  0.1786  0.1220  0.1548  0.1667  0.0679  0.0648  0.0802  0.0972  0.0157  0.0245  0.0207  0.0117  0.0141  0.0042
     3     7  0.2222  0.5000  0.2222  0.1296  0.2222  0.2222  0.0833  0.0370  0.5000  0.5000  0.2222  0.0833  0.5000  0.2222  0.2560  0.1984  0.3274  0.2857  0.4167  0.1171  0.2937  0.1746  0.2560  0.2500  0.2857  0.0710  0.0334  0.0741  0.0725  0.4375  0.1349  0.0700  0.0576  0.0802  0.0463  0.0849  0.0140  0.0299  0.0299  0.8125  0.2143  0.1049  0.0175  0.0287  0.0209  0.0335  0.0123  0.0103  0.4792  0.0556  0.0597  0.0090  0.0090  0.0108  0.0103  0.0049  0.8750  0.1905  0.1173  0.0191  0.0193  0.0047  0.0055  0.6875  0.1726  0.0988  0.0175  0.0177  0.0039  0.0014  0.2083  0.8333  0.5000  0.6875  0.7500  0.8125  0.1825  0.0952  0.2143  0.0714  0.2143  0.0638  0.1049  0.0833  0.1173  0.0191  0.0152  0.0207  0.0135  0.0201  0.0039
     3     8  0.0000  0.0000  0.0000  0.0000  0.0000  0.0000  0.0000  0.0000  0.0000  0.0000  0.0000  0.0000  0.0000  0.1905  0.1964  0.1643  0.2321  0.3214  0.6786  0.0798  0.1667  0.2381  0.2262  0.2321  0.1726  0.0473  0.0194  0.0586  0.0741  0.4048  0.0730  0.0473  0.0376  0.0499  0.0602  0.0396  0.0089  0.0152  0.0219  0.6250  0.0988  0.0535  0.0125  0.0193  0.0183  0.0129  0.0054  0.0093  0.6786  0.0340  0.0198  0.0088  0.0082  0.0052  0.0036  0.0041  0.7143  0.0857  0.0802  0.0163  0.0111  0.0031  0.0028  1.0000  0.1429  0.0802  0.0215  0.0185  0.0043  0.0008  0.1952  0.4048  0.6250  1.0000  0.5536  0.5000  0.0683  0.0746  0.1095  0.1238  0.0675  0.0514  0.0597  0.0679  0.0597  0.0140  0.0148  0.0125  0.0144  0.0100  0.0025
     3     9  0.0000  0.0000  0.0000  0.0000  0.0000  0.0000  0.0000  0.0000  0.0000  0.0000  0.0000  0.0000  0.0000  0.1518  0.1482  0.0786  0.1190  0.2589  0.5313  0.1250  0.2054  0.2455  0.2455  0.1652  0.2321  0.0346  0.0136  0.0458  0.0586  0.3750  0.0655  0.0478  0.0563  0.0563  0.0409  0.0602  0.0078  0.0124  0.0134  0.3250  0.0964  0.0630  0.0128  0.0128  0.0096  0.0134  0.0025  0.0048  0.2625  0.0866  0.0287  0.0074  0.0051  0.0033  0.0035  0.0034  0.4167  0.0714  0.0787  0.0156  0.0100  0.0026  0.0033  0.6875  0.1518  0.0833  0.0227  0.0135  0.0026  0.0011  0.4062  0.6875  0.6250  0.5937  0.4688  0.6250  0.1339  0.1473  0.2143  0.1429  0.1429  0.0764  0.0764  0.0671  0.0833  0.0242  0.0194  0.0257  0.0137  0.0154  0.0033
     3    10  0.0000  0.0000  0.0000  0.0000  0.0000  0.0000  0.0000  0.0000  0.0000  0.0000  0.0000  0.0000  0.0000  0.0464  0.0923  0.0375  0.1012  0.1250  0.2833  0.0804  0.1548  0.0857  0.1548  0.0625  0.1518  0.0321  0.0088  0.0228  0.0216  0.2967  0.0946  0.0469  0.0141  0.0407  0.0233  0.0426  0.0044  0.0097  0.0145  0.6472  0.1310  0.0638  0.0069  0.0133  0.0060  0.0136  0.0037  0.0043  0.2867  0.0952  0.0305  0.0032  0.0039  0.0027  0.0053  0.0015  0.6500  0.1458  0.0514  0.0079  0.0093  0.0012  0.0023  0.5000  0.1726  0.0823  0.0073  0.0096  0.0013  0.0008  0.3208  0.6556  0.3689  0.5889  0.2181  0.6583  0.1667  0.1476  0.1637  0.1473  0.1875  0.0391  0.0947  0.0401  0.1173  0.0101  0.0037  0.0099  0.0081  0.0162  0.0019
     3    11  0.0000  0.0000  0.0000  0.0000  0.0000  0.0000  0.0000  0.0000  0.0000  0.0000  0.0000  0.0000  0.0000  0.1048  0.3143  0.1000  0.2286  0.1571  0.5000  0.1214  0.3143  0.1143  0.3000  0.0571  0.2524  0.0324  0.0211  0.0417  0.0267  0.2917  0.0863  0.0478  0.0139  0.0412  0.0159  0.0473  0.0084  0.0179  0.0128  1.0000  0.1339  0.0972  0.0072  0.0239  0.0080  0.0223  0.0072  0.0055  0.2431  0.0595  0.0494  0.0021  0.0079  0.0029  0.0093  0.0031  0.5417  0.1071  0.1111  0.0068  0.0134  0.0012  0.0039  0.5000  0.1190  0.0864  0.0043  0.0093  0.0014  0.0008  0.3333  0.8542  0.0833  0.6944  0.4444  0.6944  0.1696  0.0238  0.1548  0.1220  0.1905  0.0370  0.1111  0.0494  0.1111  0.0080  0.0023  0.0096  0.0069  0.0168  0.0017
     3    12  0.0000  0.0000  0.0000  0.0000  0.0000  0.0000  0.0000  0.0000  0.0000  0.0000  0.0000  0.0000  0.0000  0.0853  0.1171  0.0571  0.1448  0.1210  0.4139  0.0340  0.1190  0.0349  0.1786  0.0853  0.1786  0.0489  0.0239  0.0597  0.0412  0.5194  0.1429  0.0329  0.0053  0.0471  0.0391  0.0741  0.0073  0.0145  0.0124  0.4583  0.1122  0.0391  0.0059  0.0173  0.0122  0.0203  0.0053  0.0043  0.1939  0.0776  0.0218  0.0021  0.0046  0.0040  0.0062  0.0024  0.5222  0.0884  0.0597  0.0028  0.0096  0.0027  0.0041  0.6472  0.1429  0.0514  0.0075  0.0100  0.0013  0.0009  0.2012  0.7667  0.1536  0.7375  0.4194  0.8667  0.0578  0.0131  0.1084  0.0748  0.1429  0.0291  0.0463  0.0329  0.0802  0.0035  0.0014  0.0096  0.0054  0.0131  0.0027
     3    13  0.0000  0.0000  0.0000  0.0000  0.0000  0.0000  0.0000  0.0000  0.0000  0.0000  0.0000  0.0000  0.0000  0.0595  0.0923  0.0417  0.1935  0.1429  0.4583  0.0293  0.1429  0.0500  0.1786  0.0913  0.1865  0.0239  0.0197  0.0432  0.0135  0.1354  0.0144  0.0224  0.0093  0.0314  0.0283  0.0285  0.0055  0.0203  0.0090  0.5625  0.0417  0.0532  0.0029  0.0183  0.0148  0.0183  0.0055  0.0020  0.1438  0.0476  0.0157  0.0018  0.0042  0.0052  0.0029  0.0028  0.8125  0.0565  0.0810  0.0038  0.0162  0.0036  0.0042  0.6250  0.0417  0.0498  0.0024  0.0098  0.0020  0.0006  0.2396  0.7500  0.1500  0.7083  0.4583  0.6667  0.0491  0.0119  0.0516  0.0516  0.0714  0.0185  0.0741  0.0455  0.0586  0.0048  0.0026  0.0026  0.0096  0.0134  0.0024
     3    14  0.0000  0.0000  0.0000  0.0000  0.0000  0.0000  0.0000  0.0000  0.0000  0.0000  0.0000  0.0000  0.0000  0.0864  0.1161  0.0768  0.2232  0.1679  0.4083  0.1011  0.1619  0.0343  0.2429  0.1893  0.1619  0.0301  0.0329  0.0556  0.0287  0.3667  0.0382  0.0315  0.0126  0.0352  0.0380  0.0296  0.0075  0.0123  0.0144  0.1667  0.1027  0.0509  0.0024  0.0120  0.0108  0.0102  0.0062  0.0062  0.8125  0.0759  0.0355  0.0019  0.0066  0.0054  0.0048  0.0023  0.4167  0.1027  0.0571  0.0048  0.0112  0.0026  0.0022  0.5208  0.1187  0.0741  0.0029  0.0112  0.0024  0.0006  0.2625  0.4861  0.0667  0.8750  0.6667  0.6111  0.1268  0.0271  0.1107  0.0661  0.1000  0.0136  0.0725  0.0586  0.0638  0.0048  0.0048  0.0026  0.0131  0.0111  0.0027
     3    15  0.0000  0.0000  0.0000  0.0000  0.0000  0.0000  0.0000  0.0000  0.0000  0.0000  0.0000  0.0000  0.0000  0.1027  0.0551  0.0518  0.2262  0.0923  0.3125  0.0268  0.1071  0.0741  0.1384  0.2054  0.2321  0.0075  0.0047  0.0231  0.0127  0.2366  0.0119  0.0185  0.0047  0.0110  0.0266  0.0370  0.0056  0.0109  0.0087  0.2589  0.0491  0.0270  0.0031  0.0069  0.0130  0.0114  0.0052  0.0042  0.1089  0.0476  0.0162  0.0015  0.0029  0.0043  0.0062  0.0020  0.5000  0.0714  0.0494  0.0057  0.0098  0.0037  0.0042  0.2381  0.0516  0.0270  0.0032  0.0050  0.0017  0.0005  0.1429  0.5536  0.6143  0.6786  0.5536  0.7143  0.0491  0.0253  0.0491  0.0714  0.0714  0.0134  0.0243  0.0556  0.0625  0.0069  0.0067  0.0067  0.0093  0.0093  0.0041
     3    16  0.0000  0.0000  0.0000  0.0000  0.0000  0.0000  0.0000  0.0000  0.0000  0.0000  0.0000  0.0000  0.0000  0.0714  0.1095  0.0556  0.1429  0.1349  0.5556  0.0417  0.0488  0.1000  0.1476  0.1508  0.2143  0.0035  0.0031  0.0041  0.0050  0.0313  0.0045  0.0020  0.0093  0.0093  0.0108  0.0185  0.0016  0.0066  0.0104  0.3667  0.0714  0.0035  0.0049  0.0081  0.0056  0.0110  0.0036  0.0024  0.3333  0.0119  0.0112  0.0022  0.0045  0.0017  0.0041  0.0011  0.2917  0.0379  0.0185  0.0041  0.0061  0.0011  0.0019  0.8333  0.0417  0.0068  0.0067  0.0053  0.0017  0.0006  0.0833  0.1429  0.2167  0.4667  0.4167  0.5417  0.0034  0.0268  0.0714  0.0268  0.0714  0.0013  0.0079  0.0060  0.0141  0.0096  0.0096  0.0067  0.0062  0.0074  0.0021
     3    17  0.0000  0.0000  0.0000  0.0000  0.0000  0.0000  0.0000  0.0000  0.0000  0.0000  0.0000  0.0000  0.0000  0.0000  0.0595  0.0327  0.0774  0.0774  0.0694  0.0119  0.0268  0.0264  0.0167  0.0476  0.0595  0.0000  0.0000  0.0000  0.0000  0.0000  0.0000  0.0000  0.0000  0.0000  0.0000  0.0000  0.0075  0.0111  0.0128  0.3125  0.0417  0.0076  0.0073  0.0026  0.0071  0.0150  0.0057  0.0040  0.1875  0.0417  0.0037  0.0034  0.0032  0.0045  0.0079  0.0024  0.3750  0.0417  0.0108  0.0060  0.0043  0.0015  0.0022  0.4583  0.0491  0.0069  0.0065  0.0029  0.0013  0.0006  0.2917  0.0486  0.1429  0.3000  0.2500  0.2917  0.0007  0.0077  0.0179  0.0193  0.0268  0.0014  0.0015  0.0057  0.0069  0.0018  0.0023  0.0073  0.0018  0.0032  0.0015
     3    18  0.0000  0.0000  0.0000  0.0000  0.0000  0.0000  0.0000  0.0000  0.0000  0.0000  0.0000  0.0000  0.0000  0.0000  0.0839  0.1171  0.1027  0.0661  0.1550  0.0119  0.0230  0.0471  0.1187  0.0973  0.1054  0.0000  0.0000  0.0000  0.0000  0.0000  0.0000  0.0000  0.0000  0.0000  0.0000  0.0000  0.0134  0.0108  0.0066  0.3375  0.0185  0.0160  0.0028  0.0108  0.0122  0.0122  0.0127  0.0065  0.3300  0.0079  0.0122  0.0056  0.0081  0.0077  0.0072  0.0021  0.5313  0.0119  0.0118  0.0062  0.0060  0.0017  0.0022  0.4187  0.0119  0.0204  0.0036  0.0044  0.0014  0.0005  0.0833  0.1613  0.2675  0.6250  0.3479  0.5167  0.0714  0.0079  0.0119  0.0185  0.0714  0.0025  0.0104  0.0139  0.0231  0.0039  0.0044  0.0033  0.0084  0.0068  0.0018
     3    19  0.0000  0.0000  0.0000  0.0000  0.0000  0.0000  0.0000  0.0000  0.0000  0.0000  0.0000  0.0000  0.0000  0.0000  0.0367  0.0268  0.0169  0.0516  0.0139  0.0053  0.0119  0.0134  0.0169  0.0218  0.0293  0.0000  0.0000  0.0000  0.0000  0.0000  0.0000  0.0000  0.0000  0.0000  0.0000  0.0000  0.0062  0.0097  0.0085  0.5000  0.0317  0.0099  0.0096  0.0129  0.0057  0.0113  0.0048  0.0069  0.1181  0.0053  0.0074  0.0025  0.0061  0.0061  0.0043  0.0011  0.1181  0.0185  0.0049  0.0024  0.0051  0.0013  0.0009  0.1181  0.0185  0.0136  0.0035  0.0072  0.0014  0.0004  0.0370  0.0833  0.3333  0.5000  0.1528  0.2049  0.0079  0.0119  0.0185  0.0317  0.0119  0.0041  0.0136  0.0025  0.0080  0.0066  0.0036  0.0041  0.0052  0.0046  0.0008
     3    20  0.0000  0.0000  0.0000  0.0000  0.0000  0.0000  0.0000  0.0000  0.0000  0.0000  0.0000  0.0000  0.0000  0.0000  0.0245  0.0226  0.0562  0.0937  0.1606  0.0060  0.0162  0.0045  0.0096  0.0988  0.0436  0.0000  0.0000  0.0000  0.0000  0.0000  0.0000  0.0000  0.0000  0.0000  0.0000  0.0000  0.0041  0.0066  0.0085  0.5467  0.0179  0.0138  0.0009  0.0032  0.0073  0.0058  0.0029  0.0040  0.2833  0.0156  0.0065  0.0008  0.0022  0.0030  0.0019  0.0023  0.3722  0.0417  0.0084  0.0016  0.0023  0.0014  0.0017  0.4806  0.0714  0.0193  0.0021  0.0046  0.0021  0.0006  0.1250  0.5533  0.2222  0.3300  0.6889  0.3050  0.0060  0.0077  0.0379  0.0714  0.0134  0.0012  0.0116  0.0170  0.0202  0.0003  0.0025  0.0021  0.0033  0.0026  0.0010
     3    21  0.0000  0.0000  0.0000  0.0000  0.0000  0.0000  0.0000  0.0000  0.0000  0.0000  0.0000  0.0000  0.0000  0.0000  0.0469  0.0417  0.0600  0.0881  0.0952  0.0488  0.0107  0.0317  0.0038  0.0464  0.0565  0.0000  0.0000  0.0000  0.0000  0.0000  0.0000  0.0000  0.0000  0.0000  0.0000  0.0000  0.0020  0.0071  0.0080  0.1599  0.0058  0.0192  0.0002  0.0005  0.0055  0.0024  0.0059  0.0057  0.0437  0.0488  0.0046  0.0012  0.0013  0.0015  0.0023  0.0025  0.3095  0.0306  0.0259  0.0005  0.0016  0.0009  0.0016  0.2619  0.0544  0.0278  0.0021  0.0019  0.0009  0.0007  0.0011  0.3413  0.0238  0.0238  0.0833  0.3214  0.0034  0.0185  0.0034  0.0034  0.0459  0.0014  0.0037  0.0039  0.0100  0.0005  0.0008  0.0021  0.0006  0.0006  0.0006
     3    22  0.0000  0.0000  0.0000  0.0000  0.0000  0.0000  0.0000  0.0000  0.0000  0.0000  0.0000  0.0000  0.0000  0.0000  0.0204  0.0250  0.1250  0.0595  0.1429  0.0342  0.0256  0.0000  0.0256  0.0952  0.0565  0.0000  0.0000  0.0000  0.0000  0.0000  0.0000  0.0000  0.0000  0.0000  0.0000  0.0000  0.0009  0.0048  0.0014  0.0011  0.0077  0.0097  0.0000  0.0025  0.0017  0.0031  0.0045  0.0046  0.0556  0.0134  0.0122  0.0000  0.0007  0.0025  0.0046  0.0028  0.3810  0.0714  0.0329  0.0000  0.0055  0.0021  0.0034  0.2024  0.0379  0.0197  0.0000  0.0029  0.0009  0.0007  0.0238  0.2143  0.0000  0.1310  0.1825  0.2619  0.0022  0.0000  0.0179  0.0417  0.0268  0.0000  0.0187  0.0105  0.0160  0.0000  0.0000  0.0000  0.0032  0.0034  0.0013
     3    23  0.0000  0.0000  0.0000  0.0000  0.0000  0.0000  0.0000  0.0000  0.0000  0.0000  0.0000  0.0000  0.0000  0.0000  0.0256  0.0221  0.0417  0.0614  0.6513  0.0187  0.0283  0.0000  0.0060  0.0839  0.1054  0.0000  0.0000  0.0000  0.0000  0.0000  0.0000  0.0000  0.0000  0.0000  0.0000  0.0000  0.0039  0.0080  0.0035  0.1792  0.0204  0.0093  0.0000  0.0021  0.0036  0.0064  0.0071  0.0036  0.1550  0.0272  0.0077  0.0000  0.0037  0.0030  0.0066  0.0018  0.4042  0.0488  0.0172  0.0000  0.0033  0.0017  0.0021  0.4300  0.0272  0.0216  0.0000  0.0031  0.0017  0.0004  0.2619  0.2250  0.0000  0.0417  0.8500  0.8500  0.0147  0.0000  0.0091  0.0714  0.0544  0.0000  0.0113  0.0226  0.0190  0.0000  0.0000  0.0000  0.0024  0.0038  0.0021
     3    24  0.0000  0.0000  0.0000  0.0000  0.0000  0.0000  0.0000  0.0000  0.0000  0.0000  0.0000  0.0000  0.0000  0.0000  0.0119  0.0006  0.0565  0.0119  0.0833  0.0007  0.0179  0.0000  0.0020  0.0208  0.0714  0.0000  0.0000  0.0000  0.0000  0.0000  0.0000  0.0000  0.0000  0.0000  0.0000  0.0000  0.0005  0.0069  0.0015  0.1000  0.0045  0.0046  0.0000  0.0008  0.0096  0.0096  0.0024  0.0016  0.2143  0.0034  0.0035  0.0000  0.0000  0.0019  0.0031  0.0015  0.3000  0.0491  0.0352  0.0000  0.0024  0.0019  0.0047  0.3500  0.0379  0.0199  0.0000  0.0005  0.0009  0.0005  0.0000  0.2400  0.0000  0.0833  0.2600  0.5000  0.0491  0.0000  0.0007  0.0357  0.0491  0.0000  0.0046  0.0304  0.0417  0.0000  0.0000  0.0000  0.0009  0.0024  0.0027
     3    25  0.0000  0.0000  0.0000  0.0000  0.0000  0.0000  0.0000  0.0000  0.0000  0.0000  0.0000  0.0000  0.0000  0.0000  0.0058  0.0204  0.0261  0.0317  0.1296  0.0034  0.0317  0.0000  0.0102  0.0261  0.0374  0.0000  0.0000  0.0000  0.0000  0.0000  0.0000  0.0000  0.0000  0.0000  0.0000  0.0000  0.0014  0.0043  0.0039  0.2222  0.0077  0.0062  0.0000  0.0007  0.0023  0.0065  0.0014  0.0007  0.0370  0.0007  0.0123  0.0000  0.0006  0.0005  0.0024  0.0015  0.5000  0.0417  0.0239  0.0000  0.0027  0.0015  0.0034  0.1296  0.0714  0.0107  0.0000  0.0033  0.0009  0.0005  0.0139  0.2222  0.0000  0.0556  0.1296  0.2222  0.0060  0.0000  0.0379  0.0119  0.0714  0.0000  0.0141  0.0111  0.0306  0.0000  0.0000  0.0000  0.0017  0.0055  0.0018
     3    26  0.0000  0.0000  0.0000  0.0000  0.0000  0.0000  0.0000  0.0000  0.0000  0.0000  0.0000  0.0000  0.0000  0.0000  0.0204  0.0223  0.0774  0.0286  0.0000  0.0000  0.0442  0.0000  0.0429  0.0821  0.0536  0.0000  0.0000  0.0000  0.0000  0.0000  0.0000  0.0000  0.0000  0.0000  0.0000  0.0000  0.0050  0.0053  0.0035  0.0000  0.0000  0.0034  0.0000  0.0021  0.0015  0.0060  0.0027  0.0011  0.0000  0.0000  0.0088  0.0000  0.0034  0.0008  0.0039  0.0019  0.0000  0.0000  0.0370  0.0000  0.0043  0.0013  0.0025  0.0000  0.0000  0.0037  0.0000  0.0020  0.0011  0.0003  0.0000  0.0000  0.0000  0.0000  0.0000  0.0000  0.0000  0.0000  0.0000  0.0000  0.0000  0.0000  0.0116  0.0116  0.0231  0.0000  0.0000  0.0000  0.0017  0.0029  0.0011
     3    27  0.0000  0.0000  0.0000  0.0000  0.0000  0.0000  0.0000  0.0000  0.0000  0.0000  0.0000  0.0000  0.0000  0.0000  0.0228  0.0000  0.0397  0.0605  0.0000  0.0000  0.0283  0.0185  0.0619  0.0908  0.1190  0.0000  0.0000  0.0000  0.0000  0.0000  0.0000  0.0000  0.0000  0.0000  0.0000  0.0000  0.0000  0.0027  0.0007  0.0000  0.0000  0.0067  0.0005  0.0027  0.0040  0.0070  0.0000  0.0000  0.0000  0.0000  0.0000  0.0000  0.0000  0.0000  0.0000  0.0008  0.0000  0.0000  0.0122  0.0012  0.0014  0.0013  0.0019  0.0000  0.0000  0.0097  0.0004  0.0016  0.0013  0.0003  0.0000  0.0000  0.0000  0.0000  0.0000  0.0000  0.0000  0.0000  0.0000  0.0000  0.0000  0.0185  0.0057  0.0213  0.0370  0.0008  0.0021  0.0048  0.0020  0.0062  0.0024
     3    28  0.0000  0.0000  0.0000  0.0000  0.0000  0.0000  0.0000  0.0000  0.0000  0.0000  0.0000  0.0000  0.0000  0.0000  0.0167  0.0000  0.0882  0.0150  0.0000  0.0000  0.0134  0.0119  0.0268  0.1000  0.1000  0.0000  0.0000  0.0000  0.0000  0.0000  0.0000  0.0000  0.0000  0.0000  0.0000  0.0000  0.0000  0.0027  0.0053  0.0000  0.0000  0.0018  0.0004  0.0008  0.0032  0.0052  0.0000  0.0000  0.0000  0.0000  0.0000  0.0000  0.0000  0.0000  0.0000  0.0008  0.0000  0.0000  0.0054  0.0005  0.0017  0.0010  0.0012  0.0000  0.0000  0.0035  0.0005  0.0008  0.0006  0.0002  0.0000  0.0000  0.0000  0.0000  0.0000  0.0000  0.0000  0.0000  0.0000  0.0000  0.0000  0.0014  0.0031  0.0044  0.0108  0.0048  0.0004  0.0021  0.0005  0.0044  0.0010
     3    29  0.0000  0.0000  0.0000  0.0000  0.0000  0.0000  0.0000  0.0000  0.0000  0.0000  0.0000  0.0000  0.0000  0.0000  0.0278  0.0000  0.0129  0.0053  0.0000  0.0000  0.0020  0.0268  0.0119  0.0367  0.0218  0.0000  0.0000  0.0000  0.0000  0.0000  0.0000  0.0000  0.0000  0.0000  0.0000  0.0000  0.0000  0.0026  0.0012  0.0000  0.0000  0.0041  0.0004  0.0012  0.0048  0.0041  0.0000  0.0000  0.0000  0.0000  0.0000  0.0000  0.0000  0.0000  0.0000  0.0001  0.0000  0.0000  0.0066  0.0004  0.0006  0.0009  0.0010  0.0000  0.0000  0.0014  0.0001  0.0001  0.0003  0.0002  0.0000  0.0000  0.0000  0.0000  0.0000  0.0000  0.0000  0.0000  0.0000  0.0000  0.0000  0.0069  0.0031  0.0247  0.0309  0.0003  0.0033  0.0033  0.0031  0.0021  0.0024
     3    30  0.0000  0.0000  0.0000  0.0000  0.0000  0.0000  0.0000  0.0000  0.0000  0.0000  0.0000  0.0000  0.0000  0.0000  0.0119  0.0000  0.0095  0.0000  0.0000  0.0000  0.0181  0.0034  0.0034  0.0286  0.0714  0.0000  0.0000  0.0000  0.0000  0.0000  0.0000  0.0000  0.0000  0.0000  0.0000  0.0000  0.0000  0.0018  0.0000  0.0000  0.0000  0.0041  0.0000  0.0014  0.0008  0.0048  0.0000  0.0000  0.0000  0.0000  0.0000  0.0000  0.0000  0.0000  0.0000  0.0000  0.0000  0.0000  0.0129  0.0033  0.0006  0.0016  0.0028  0.0000  0.0000  0.0000  0.0000  0.0000  0.0000  0.0000  0.0000  0.0000  0.0000  0.0000  0.0000  0.0000  0.0000  0.0000  0.0000  0.0000  0.0000  0.0012  0.0012  0.0167  0.0370  0.0009  0.0014  0.0036  0.0024  0.0024  0.0027
     3    31  0.0000  0.0000  0.0000  0.0000  0.0000  0.0000  0.0000  0.0000  0.0000  0.0000  0.0000  0.0000  0.0000  0.0000  0.0060  0.0000  0.0759  0.0000  0.0000  0.0000  0.0329  0.0268  0.0051  0.0643  0.1268  0.0000  0.0000  0.0000  0.0000  0.0000  0.0000  0.0000  0.0000  0.0000  0.0000  0.0000  0.0000  0.0048  0.0000  0.0000  0.0000  0.0140  0.0008  0.0014  0.0048  0.0096  0.0000  0.0000  0.0000  0.0000  0.0000  0.0000  0.0000  0.0000  0.0000  0.0000  0.0000  0.0000  0.0119  0.0010  0.0012  0.0019  0.0026  0.0000  0.0000  0.0000  0.0000  0.0000  0.0000  0.0000  0.0000  0.0000  0.0000  0.0000  0.0000  0.0000  0.0000  0.0000  0.0000  0.0000  0.0000  0.0035  0.0012  0.0239  0.0370  0.0005  0.0028  0.0033  0.0021  0.0031  0.0028
     3    32  0.0000  0.0000  0.0000  0.0000  0.0000  0.0000  0.0000  0.0000  0.0000  0.0000  0.0000  0.0000  0.0000  0.0000  0.0198  0.0000  0.0556  0.0000  0.0000  0.0000  0.0393  0.0000  0.0053  0.0476  0.0833  0.0000  0.0000  0.0000  0.0000  0.0000  0.0000  0.0000  0.0000  0.0000  0.0000  0.0000  0.0000  0.0037  0.0000  0.0000  0.0000  0.0093  0.0000  0.0004  0.0054  0.0064  0.0000  0.0000  0.0000  0.0000  0.0000  0.0000  0.0000  0.0000  0.0000  0.0000  0.0000  0.0000  0.0222  0.0000  0.0014  0.0008  0.0026  0.0000  0.0000  0.0000  0.0000  0.0000  0.0000  0.0000  0.0000  0.0000  0.0000  0.0000  0.0000  0.0000  0.0000  0.0000  0.0000  0.0000  0.0000  0.0000  0.0021  0.0270  0.0259  0.0000  0.0000  0.0000  0.0003  0.0031  0.0019
     3    33  0.0000  0.0000  0.0000  0.0000  0.0000  0.0000  0.0000  0.0000  0.0000  0.0000  0.0000  0.0000  0.0000  0.0000  0.0393  0.0000  0.0512  0.0000  0.0000  0.0000  0.0102  0.0119  0.0306  0.0882  0.1214  0.0000  0.0000  0.0000  0.0000  0.0000  0.0000  0.0000  0.0000  0.0000  0.0000  0.0000  0.0000  0.0061  0.0000  0.0000  0.0000  0.0016  0.0008  0.0039  0.0065  0.0066  0.0000  0.0000  0.0000  0.0000  0.0000  0.0000  0.0000  0.0000  0.0000  0.0000  0.0000  0.0000  0.0126  0.0012  0.0029  0.0015  0.0014  0.0000  0.0000  0.0000  0.0000  0.0000  0.0000  0.0000  0.0000  0.0000  0.0000  0.0000  0.0000  0.0000  0.0000  0.0000  0.0000  0.0000  0.0000  0.0048  0.0034  0.0071  0.0068  0.0002  0.0005  0.0048  0.0009  0.0015  0.0016
     3    34  0.0000  0.0000  0.0000  0.0000  0.0000  0.0000  0.0000  0.0000  0.0000  0.0000  0.0000  0.0000  0.0000  0.0000  0.0119  0.0000  0.0357  0.0119  0.0000  0.0000  0.0119  0.0053  0.0204  0.0208  0.0516  0.0000  0.0000  0.0000  0.0000  0.0000  0.0000  0.0000  0.0000  0.0000  0.0000  0.0000  0.0000  0.0053  0.0008  0.0000  0.0000  0.0069  0.0008  0.0012  0.0019  0.0046  0.0000  0.0000  0.0000  0.0000  0.0000  0.0000  0.0000  0.0000  0.0000  0.0001  0.0000  0.0000  0.0046  0.0005  0.0009  0.0005  0.0025  0.0000  0.0000  0.0005  0.0001  0.0031  0.0001  0.0001  0.0000  0.0000  0.0000  0.0000  0.0000  0.0000  0.0000  0.0000  0.0000  0.0000  0.0000  0.0082  0.0028  0.0108  0.0050  0.0002  0.0012  0.0012  0.0006  0.0028  0.0010
     3    35  0.0000  0.0000  0.0000  0.0000  0.0000  0.0000  0.0000  0.0000  0.0000  0.0000  0.0000  0.0000  0.0000  0.0000  0.0069  0.0000  0.0444  0.0714  0.0000  0.0000  0.0714  0.0714  0.0094  0.0476  0.1190  0.0000  0.0000  0.0000  0.0000  0.0000  0.0000  0.0000  0.0000  0.0000  0.0000  0.0000  0.0000  0.0011  0.0021  0.0000  0.0000  0.0014  0.0004  0.0031  0.0008  0.0035  0.0000  0.0000  0.0000  0.0000  0.0000  0.0000  0.0000  0.0000  0.0000  0.0005  0.0000  0.0000  0.0048  0.0012  0.0019  0.0002  0.0017  0.0000  0.0000  0.0185  0.0048  0.0009  0.0004  0.0003  0.0000  0.0000  0.0000  0.0000  0.0000  0.0000  0.0000  0.0000  0.0000  0.0000  0.0000  0.0185  0.0009  0.0082  0.0185  0.0002  0.0021  0.0048  0.0007  0.0038  0.0016
     3    36  0.0000  0.0000  0.0000  0.0000  0.0000  0.0000  0.0000  0.0000  0.0000  0.0000  0.0000  0.0000  0.0000  0.0000  0.0134  0.0000  0.0417  0.0119  0.0000  0.0000  0.0000  0.0119  0.0129  0.0268  0.0367  0.0000  0.0000  0.0000  0.0000  0.0000  0.0000  0.0000  0.0000  0.0000  0.0000  0.0000  0.0000  0.0036  0.0005  0.0000  0.0000  0.0000  0.0005  0.0030  0.0014  0.0057  0.0000  0.0000  0.0000  0.0000  0.0000  0.0000  0.0000  0.0000  0.0000  0.0008  0.0000  0.0000  0.0000  0.0008  0.0022  0.0009  0.0011  0.0000  0.0000  0.0000  0.0001  0.0003  0.0008  0.0001  0.0000  0.0000  0.0000  0.0000  0.0000  0.0000  0.0000  0.0000  0.0000  0.0000  0.0000  0.0000  0.0000  0.0000  0.0000  0.0021  0.0004  0.0048  0.0025  0.0051  0.0017
     3    37  0.0000  0.0000  0.0000  0.0000  0.0000  0.0000  0.0000  0.0000  0.0000  0.0000  0.0000  0.0000  0.0000  0.0000  0.0371  0.0000  0.0486  0.0079  0.0000  0.0000  0.0000  0.0000  0.0157  0.0271  0.0524  0.0000  0.0000  0.0000  0.0000  0.0000  0.0000  0.0000  0.0000  0.0000  0.0000  0.0000  0.0000  0.0032  0.0005  0.0000  0.0000  0.0000  0.0018  0.0030  0.0040  0.0067  0.0000  0.0000  0.0000  0.0000  0.0000  0.0000  0.0000  0.0000  0.0000  0.0001  0.0000  0.0000  0.0000  0.0001  0.0010  0.0003  0.0006  0.0000  0.0000  0.0000  0.0001  0.0003  0.0001  0.0001  0.0000  0.0000  0.0000  0.0000  0.0000  0.0000  0.0000  0.0000  0.0000  0.0000  0.0000  0.0000  0.0000  0.0000  0.0000  0.0012  0.0001  0.0028  0.0035  0.0052  0.0011
     3    38  0.0000  0.0000  0.0000  0.0000  0.0000  0.0000  0.0000  0.0000  0.0000  0.0000  0.0000  0.0000  0.0000  0.0000  0.0714  0.0000  0.0278  0.0317  0.0000  0.0000  0.0000  0.0119  0.0500  0.0020  0.0437  0.0000  0.0000  0.0000  0.0000  0.0000  0.0000  0.0000  0.0000  0.0000  0.0000  0.0000  0.0000  0.0013  0.0021  0.0000  0.0000  0.0000  0.0003  0.0025  0.0000  0.0008  0.0000  0.0000  0.0000  0.0000  0.0000  0.0000  0.0000  0.0000  0.0000  0.0003  0.0000  0.0000  0.0000  0.0005  0.0023  0.0008  0.0011  0.0000  0.0000  0.0000  0.0001  0.0005  0.0001  0.0000  0.0000  0.0000  0.0000  0.0000  0.0000  0.0000  0.0000  0.0000  0.0000  0.0000  0.0000  0.0000  0.0000  0.0000  0.0000  0.0001  0.0000  0.0008  0.0015  0.0025  0.0003
     3    39  0.0000  0.0000  0.0000  0.0000  0.0000  0.0000  0.0000  0.0000  0.0000  0.0000  0.0000  0.0000  0.0000  0.0000  0.0268  0.0000  0.0060  0.0000  0.0000  0.0000  0.0000  0.0053  0.0134  0.0020  0.0119  0.0000  0.0000  0.0000  0.0000  0.0000  0.0000  0.0000  0.0000  0.0000  0.0000  0.0000  0.0000  0.0035  0.0000  0.0000  0.0000  0.0000  0.0021  0.0035  0.0003  0.0048  0.0000  0.0000  0.0000  0.0000  0.0000  0.0000  0.0000  0.0000  0.0000  0.0000  0.0000  0.0000  0.0000  0.0048  0.0012  0.0002  0.0009  0.0000  0.0000  0.0000  0.0000  0.0000  0.0000  0.0000  0.0000  0.0000  0.0000  0.0000  0.0000  0.0000  0.0000  0.0000  0.0000  0.0000  0.0000  0.0000  0.0000  0.0000  0.0000  0.0005  0.0008  0.0021  0.0006  0.0022  0.0005
     3    40  0.0000  0.0000  0.0000  0.0000  0.0000  0.0000  0.0000  0.0000  0.0000  0.0000  0.0000  0.0000  0.0000  0.0000  0.0079  0.0000  0.0034  0.0000  0.0000  0.0000  0.0000  0.0000  0.0102  0.0196  0.0488  0.0000  0.0000  0.0000  0.0000  0.0000  0.0000  0.0000  0.0000  0.0000  0.0000  0.0000  0.0000  0.0012  0.0000  0.0000  0.0000  0.0000  0.0000  0.0034  0.0005  0.0029  0.0000  0.0000  0.0000  0.0000  0.0000  0.0000  0.0000  0.0000  0.0000  0.0000  0.0000  0.0000  0.0000  0.0000  0.0005  0.0000  0.0002  0.0000  0.0000  0.0000  0.0000  0.0000  0.0000  0.0000  0.0000  0.0000  0.0000  0.0000  0.0000  0.0000  0.0000  0.0000  0.0000  0.0000  0.0000  0.0000  0.0000  0.0000  0.0000  0.0000  0.0000  0.0000  0.0002  0.0025  0.0003
     3    41  0.0000  0.0000  0.0000  0.0000  0.0000  0.0000  0.0000  0.0000  0.0000  0.0000  0.0000  0.0000  0.0000  0.0000  0.0306  0.0000  0.0077  0.0000  0.0000  0.0000  0.0000  0.0000  0.0094  0.0034  0.0893  0.0000  0.0000  0.0000  0.0000  0.0000  0.0000  0.0000  0.0000  0.0000  0.0000  0.0000  0.0000  0.0012  0.0000  0.0000  0.0000  0.0000  0.0000  0.0022  0.0005  0.0016  0.0000  0.0000  0.0000  0.0000  0.0000  0.0000  0.0000  0.0000  0.0000  0.0000  0.0000  0.0000  0.0000  0.0000  0.0015  0.0003  0.0002  0.0000  0.0000  0.0000  0.0000  0.0000  0.0000  0.0000  0.0000  0.0000  0.0000  0.0000  0.0000  0.0000  0.0000  0.0000  0.0000  0.0000  0.0000  0.0000  0.0000  0.0000  0.0000  0.0000  0.0000  0.0000  0.0031  0.0026  0.0003
     3    42  0.0000  0.0000  0.0000  0.0000  0.0000  0.0000  0.0000  0.0000  0.0000  0.0000  0.0000  0.0000  0.0000  0.0000  0.0204  0.0000  0.0077  0.0000  0.0000  0.0000  0.0000  0.0000  0.0293  0.0000  0.1122  0.0000  0.0000  0.0000  0.0000  0.0000  0.0000  0.0000  0.0000  0.0000  0.0000  0.0000  0.0000  0.0018  0.0000  0.0000  0.0000  0.0000  0.0000  0.0003  0.0000  0.0011  0.0000  0.0000  0.0000  0.0000  0.0000  0.0000  0.0000  0.0000  0.0000  0.0000  0.0000  0.0000  0.0000  0.0000  0.0007  0.0000  0.0001  0.0000  0.0000  0.0000  0.0000  0.0000  0.0000  0.0000  0.0000  0.0000  0.0000  0.0000  0.0000  0.0000  0.0000  0.0000  0.0000  0.0000  0.0000  0.0000  0.0000  0.0000  0.0000  0.0000  0.0000  0.0000  0.0000  0.0036  0.0000
     3    43  0.0000  0.0000  0.0000  0.0000  0.0000  0.0000  0.0000  0.0000  0.0000  0.0000  0.0000  0.0000  0.0000  0.0000  0.0020  0.0000  0.0156  0.0000  0.0000  0.0000  0.0000  0.0000  0.0060  0.0119  0.0293  0.0000  0.0000  0.0000  0.0000  0.0000  0.0000  0.0000  0.0000  0.0000  0.0000  0.0000  0.0000  0.0018  0.0000  0.0000  0.0000  0.0000  0.0000  0.0004  0.0008  0.0015  0.0000  0.0000  0.0000  0.0000  0.0000  0.0000  0.0000  0.0000  0.0000  0.0000  0.0000  0.0000  0.0000  0.0000  0.0008  0.0000  0.0009  0.0000  0.0000  0.0000  0.0000  0.0000  0.0000  0.0000  0.0000  0.0000  0.0000  0.0000  0.0000  0.0000  0.0000  0.0000  0.0000  0.0000  0.0000  0.0000  0.0000  0.0000  0.0000  0.0000  0.0000  0.0000  0.0005  0.0042  0.0001
     3    44  0.0000  0.0000  0.0000  0.0000  0.0000  0.0000  0.0000  0.0000  0.0000  0.0000  0.0000  0.0000  0.0000  0.0000  0.0082  0.0000  0.0079  0.0000  0.0000  0.0000  0.0000  0.0000  0.0295  0.0079  0.0500  0.0000  0.0000  0.0000  0.0000  0.0000  0.0000  0.0000  0.0000  0.0000  0.0000  0.0000  0.0000  0.0002  0.0000  0.0000  0.0000  0.0000  0.0000  0.0015  0.0021  0.0080  0.0000  0.0000  0.0000  0.0000  0.0000  0.0000  0.0000  0.0000  0.0000  0.0000  0.0000  0.0000  0.0000  0.0000  0.0003  0.0000  0.0008  0.0000  0.0000  0.0000  0.0000  0.0000  0.0000  0.0000  0.0000  0.0000  0.0000  0.0000  0.0000  0.0000  0.0000  0.0000  0.0000  0.0000  0.0000  0.0000  0.0000  0.0000  0.0000  0.0000  0.0000  0.0000  0.0014  0.0027  0.0008
     3    45  0.0000  0.0000  0.0000  0.0000  0.0000  0.0000  0.0000  0.0000  0.0000  0.0000  0.0000  0.0000  0.0000  0.0000  0.0375  0.0000  0.0000  0.0079  0.0000  0.0000  0.0000  0.0000  0.0156  0.0000  0.0607  0.0000  0.0000  0.0000  0.0000  0.0000  0.0000  0.0000  0.0000  0.0000  0.0000  0.0000  0.0000  0.0000  0.0004  0.0000  0.0000  0.0000  0.0000  0.0014  0.0000  0.0084  0.0000  0.0000  0.0000  0.0000  0.0000  0.0000  0.0000  0.0000  0.0000  0.0000  0.0000  0.0000  0.0000  0.0000  0.0000  0.0000  0.0000  0.0000  0.0000  0.0000  0.0000  0.0001  0.0000  0.0001  0.0000  0.0000  0.0000  0.0000  0.0000  0.0000  0.0000  0.0000  0.0000  0.0000  0.0000  0.0000  0.0000  0.0000  0.0000  0.0000  0.0000  0.0000  0.0000  0.0021  0.0000
     3    46  0.0000  0.0000  0.0000  0.0000  0.0000  0.0000  0.0000  0.0000  0.0000  0.0000  0.0000  0.0000  0.0000  0.0000  0.0079  0.0000  0.0000  0.0185  0.0000  0.0000  0.0000  0.0000  0.0143  0.0000  0.1238  0.0000  0.0000  0.0000  0.0000  0.0000  0.0000  0.0000  0.0000  0.0000  0.0000  0.0000  0.0000  0.0000  0.0001  0.0000  0.0000  0.0000  0.0000  0.0002  0.0000  0.0048  0.0000  0.0000  0.0000  0.0000  0.0000  0.0000  0.0000  0.0000  0.0000  0.0000  0.0000  0.0000  0.0000  0.0000  0.0000  0.0000  0.0000  0.0000  0.0000  0.0000  0.0000  0.0014  0.0000  0.0001  0.0000  0.0000  0.0000  0.0000  0.0000  0.0000  0.0000  0.0000  0.0000  0.0000  0.0000  0.0000  0.0000  0.0000  0.0000  0.0000  0.0000  0.0000  0.0000  0.0042  0.0000
     3    47  0.0000  0.0000  0.0000  0.0000  0.0000  0.0000  0.0000  0.0000  0.0000  0.0000  0.0000  0.0000  0.0000  0.0000  0.0000  0.0000  0.0000  0.0000  0.0000  0.0000  0.0000  0.0000  0.0655  0.0000  0.0893  0.0000  0.0000  0.0000  0.0000  0.0000  0.0000  0.0000  0.0000  0.0000  0.0000  0.0000  0.0000  0.0000  0.0000  0.0000  0.0000  0.0000  0.0000  0.0000  0.0000  0.0000  0.0000  0.0000  0.0000  0.0000  0.0000  0.0000  0.0000  0.0000  0.0000  0.0000  0.0000  0.0000  0.0000  0.0000  0.0000  0.0000  0.0000  0.0000  0.0000  0.0000  0.0000  0.0000  0.0000  0.0000  0.0000  0.0000  0.0000  0.0000  0.0000  0.0000  0.0000  0.0000  0.0000  0.0000  0.0000  0.0000  0.0000  0.0000  0.0000  0.0000  0.0000  0.0000  0.0000  0.0041  0.0000
     3    48  0.0000  0.0000  0.0000  0.0000  0.0000  0.0000  0.0000  0.0000  0.0000  0.0000  0.0000  0.0000  0.0000  0.0000  0.0000  0.0000  0.0000  0.0000  0.0000  0.0000  0.0000  0.0000  0.0810  0.0000  0.0585  0.0000  0.0000  0.0000  0.0000  0.0000  0.0000  0.0000  0.0000  0.0000  0.0000  0.0000  0.0000  0.0000  0.0000  0.0000  0.0000  0.0000  0.0000  0.0000  0.0000  0.0000  0.0000  0.0000  0.0000  0.0000  0.0000  0.0000  0.0000  0.0000  0.0000  0.0000  0.0000  0.0000  0.0000  0.0000  0.0000  0.0000  0.0000  0.0000  0.0000  0.0000  0.0000  0.0000  0.0000  0.0000  0.0000  0.0000  0.0000  0.0000  0.0000  0.0000  0.0000  0.0000  0.0000  0.0000  0.0000  0.0000  0.0000  0.0000  0.0000  0.0000  0.0000  0.0000  0.0000  0.0026  0.0000
     3    49  0.0000  0.0000  0.0000  0.0000  0.0000  0.0000  0.0000  0.0000  0.0000  0.0000  0.0000  0.0000  0.0000  0.0000  0.0000  0.0000  0.0000  0.0000  0.0000  0.0000  0.0000  0.0000  0.0105  0.0034  0.0510  0.0000  0.0000  0.0000  0.0000  0.0000  0.0000  0.0000  0.0000  0.0000  0.0000  0.0000  0.0000  0.0000  0.0000  0.0000  0.0000  0.0000  0.0000  0.0000  0.0000  0.0000  0.0000  0.0000  0.0000  0.0000  0.0000  0.0000  0.0000  0.0000  0.0000  0.0000  0.0000  0.0000  0.0000  0.0000  0.0000  0.0000  0.0000  0.0000  0.0000  0.0000  0.0000  0.0000  0.0000  0.0000  0.0000  0.0000  0.0000  0.0000  0.0000  0.0000  0.0000  0.0000  0.0000  0.0000  0.0000  0.0000  0.0000  0.0000  0.0000  0.0000  0.0000  0.0000  0.0003  0.0026  0.0002
     3    50  0.0000  0.0000  0.0000  0.0000  0.0000  0.0000  0.0000  0.0000  0.0000  0.0000  0.0000  0.0000  0.0000  0.0000  0.0000  0.0000  0.0000  0.0000  0.0000  0.0000  0.0000  0.0000  0.0119  0.0119  0.0732  0.0000  0.0000  0.0000  0.0000  0.0000  0.0000  0.0000  0.0000  0.0000  0.0000  0.0000  0.0000  0.0000  0.0000  0.0000  0.0000  0.0000  0.0000  0.0000  0.0000  0.0000  0.0000  0.0000  0.0000  0.0000  0.0000  0.0000  0.0000  0.0000  0.0000  0.0000  0.0000  0.0000  0.0000  0.0000  0.0000  0.0000  0.0000  0.0000  0.0000  0.0000  0.0000  0.0000  0.0000  0.0000  0.0000  0.0000  0.0000  0.0000  0.0000  0.0000  0.0000  0.0000  0.0000  0.0000  0.0000  0.0000  0.0000  0.0000  0.0000  0.0000  0.0000  0.0000  0.0008  0.0013  0.0001
     3    51  0.0000  0.0000  0.0000  0.0000  0.0000  0.0000  0.0000  0.0000  0.0000  0.0000  0.0000  0.0000  0.0000  0.0000  0.0000  0.0000  0.0000  0.0053  0.0370  0.0000  0.0000  0.0053  0.0357  0.0625  0.0357  0.0000  0.0000  0.0000  0.0000  0.0000  0.0000  0.0000  0.0000  0.0000  0.0000  0.0000  0.0000  0.0000  0.0000  0.0000  0.0000  0.0000  0.0000  0.0000  0.0000  0.0000  0.0000  0.0000  0.0000  0.0000  0.0000  0.0000  0.0000  0.0000  0.0000  0.0000  0.0000  0.0000  0.0000  0.0000  0.0000  0.0000  0.0000  0.5000  0.0000  0.0000  0.0048  0.0002  0.0000  0.0001  0.0000  0.0000  0.5000  0.0370  0.0139  0.2222  0.0000  0.0000  0.0000  0.0000  0.0000  0.0000  0.0000  0.0000  0.0000  0.0004  0.0001  0.0021  0.0010  0.0025  0.0002
     3    52  0.0000  0.0000  0.0000  0.0000  0.0000  0.0000  0.0000  0.0000  0.0000  0.0000  0.0000  0.0000  0.0000  0.0000  0.0000  0.0000  0.0000  0.0079  0.0556  0.0000  0.0000  0.0079  0.0471  0.0317  0.0349  0.0000  0.0000  0.0000  0.0000  0.0000  0.0000  0.0000  0.0000  0.0000  0.0000  0.0000  0.0000  0.0000  0.0000  0.0000  0.0000  0.0000  0.0000  0.0000  0.0000  0.0000  0.0000  0.0000  0.0000  0.0000  0.0000  0.0000  0.0000  0.0000  0.0000  0.0000  0.0000  0.0000  0.0000  0.0000  0.0000  0.0000  0.0000  0.5000  0.0000  0.0000  0.0048  0.0003  0.0000  0.0002  0.0000  0.0000  0.5000  0.0556  0.0062  0.5000  0.0000  0.0000  0.0000  0.0000  0.0000  0.0000  0.0000  0.0000  0.0000  0.0005  0.0001  0.0048  0.0005  0.0021  0.0001
     3    53  0.0000  0.0000  0.0000  0.0000  0.0000  0.0000  0.0000  0.0000  0.0000  0.0000  0.0000  0.0000  0.0000  0.0000  0.0000  0.0000  0.0000  0.0119  0.0833  0.0000  0.0000  0.0000  0.0134  0.0317  0.0405  0.0000  0.0000  0.0000  0.0000  0.0000  0.0000  0.0000  0.0000  0.0000  0.0000  0.0000  0.0000  0.0000  0.0000  0.0000  0.0000  0.0000  0.0000  0.0000  0.0000  0.0000  0.0000  0.0000  0.0000  0.0000  0.0000  0.0000  0.0000  0.0000  0.0000  0.0000  0.0000  0.0000  0.0000  0.0000  0.0000  0.0000  0.0000  0.0062  0.0000  0.0000  0.0000  0.0008  0.0000  0.0001  0.0000  0.0000  0.0000  0.1296  0.0062  0.0556  0.0000  0.0000  0.0000  0.0000  0.0000  0.0000  0.0000  0.0000  0.0000  0.0000  0.0000  0.0000  0.0008  0.0011  0.0001
     3    54  0.0000  0.0000  0.0000  0.0000  0.0000  0.0000  0.0000  0.0000  0.0000  0.0000  0.0000  0.0000  0.0000  0.0000  0.0000  0.0000  0.0000  0.0079  0.0000  0.0000  0.0000  0.0000  0.0382  0.0317  0.0841  0.0000  0.0000  0.0000  0.0000  0.0000  0.0000  0.0000  0.0000  0.0000  0.0000  0.0000  0.0000  0.0000  0.0000  0.0000  0.0000  0.0000  0.0000  0.0000  0.0000  0.0000  0.0000  0.0000  0.0000  0.0000  0.0000  0.0000  0.0000  0.0000  0.0000  0.0000  0.0000  0.0000  0.0000  0.0000  0.0000  0.0000  0.0000  0.0000  0.0000  0.0000  0.0000  0.0003  0.0000  0.0002  0.0000  0.0000  0.0000  0.0000  0.0000  0.0000  0.0000  0.0000  0.0000  0.0000  0.0000  0.0000  0.0000  0.0000  0.0000  0.0000  0.0000  0.0000  0.0005  0.0023  0.0008
     3    55  0.0000  0.0000  0.0000  0.0000  0.0000  0.0000  0.0000  0.0000  0.0000  0.0000  0.0000  0.0000  0.0000  0.0000  0.0000  0.0000  0.0000  0.0053  0.0000  0.0000  0.0000  0.0000  0.0169  0.0342  0.0804  0.0000  0.0000  0.0000  0.0000  0.0000  0.0000  0.0000  0.0000  0.0000  0.0000  0.0000  0.0000  0.0000  0.0000  0.0000  0.0000  0.0000  0.0000  0.0000  0.0000  0.0000  0.0000  0.0000  0.0000  0.0000  0.0000  0.0000  0.0000  0.0000  0.0000  0.0000  0.0000  0.0000  0.0000  0.0000  0.0000  0.0000  0.0000  0.0000  0.0000  0.0000  0.0000  0.0002  0.0000  0.0001  0.0000  0.0000  0.0000  0.0000  0.0000  0.0000  0.0000  0.0000  0.0000  0.0000  0.0000  0.0000  0.0000  0.0000  0.0000  0.0000  0.0000  0.0000  0.0000  0.0005  0.0002
     3    56  0.0000  0.0000  0.0000  0.0000  0.0000  0.0000  0.0000  0.0000  0.0000  0.0000  0.0000  0.0000  0.0000  0.0000  0.0000  0.0185  0.0000  0.0491  0.0000  0.0000  0.0000  0.0000  0.0696  0.0193  0.0655  0.0000  0.0000  0.0000  0.0000  0.0000  0.0000  0.0000  0.0000  0.0000  0.0000  0.0000  0.0000  0.0000  0.0000  0.0000  0.0000  0.0000  0.0000  0.0000  0.0000  0.0000  0.0000  0.0001  0.0000  0.0000  0.0000  0.0000  0.0003  0.0014  0.0014  0.0000  0.0000  0.0000  0.0000  0.0000  0.0000  0.0000  0.0000  0.0000  0.0000  0.0000  0.0000  0.0012  0.0004  0.0002  0.0000  0.0000  0.0000  0.0000  0.0000  0.0000  0.0000  0.0000  0.0000  0.0000  0.0000  0.0000  0.0000  0.0000  0.0000  0.0000  0.0000  0.0000  0.0001  0.0043  0.0002
     3    57  0.0000  0.0000  0.0000  0.0000  0.0000  0.0000  0.0000  0.0000  0.0000  0.0000  0.0000  0.0000  0.0000  0.0000  0.0000  0.0714  0.0000  0.0170  0.0000  0.0034  0.0000  0.0317  0.0055  0.0204  0.1429  0.0000  0.0000  0.0000  0.0000  0.0000  0.0000  0.0000  0.0000  0.0000  0.0000  0.0000  0.0000  0.0000  0.0000  0.0000  0.0000  0.0000  0.0000  0.0000  0.0000  0.0000  0.0000  0.0002  0.0000  0.0009  0.0000  0.0001  0.0002  0.0005  0.0031  0.0000  0.0000  0.0000  0.0000  0.0000  0.0000  0.0000  0.0000  0.0000  0.0053  0.0000  0.0004  0.0005  0.0000  0.0003  0.0000  0.0000  0.0000  0.0000  0.0000  0.0000  0.0000  0.0009  0.0119  0.0053  0.0317  0.0000  0.0000  0.0000  0.0000  0.0008  0.0004  0.0048  0.0014  0.0024  0.0006
     3    58  0.0000  0.0000  0.0000  0.0000  0.0000  0.0000  0.0000  0.0000  0.0000  0.0000  0.0000  0.0000  0.0000  0.0000  0.0000  0.0000  0.0000  0.0034  0.0000  0.0000  0.0000  0.0053  0.0053  0.0119  0.0595  0.0000  0.0000  0.0000  0.0000  0.0000  0.0000  0.0000  0.0000  0.0000  0.0000  0.0000  0.0000  0.0000  0.0000  0.0000  0.0000  0.0000  0.0000  0.0000  0.0000  0.0000  0.0000  0.0000  0.0000  0.0000  0.0000  0.0000  0.0000  0.0000  0.0000  0.0000  0.0000  0.0000  0.0000  0.0000  0.0000  0.0000  0.0000  0.0000  0.0000  0.0000  0.0002  0.0001  0.0000  0.0001  0.0000  0.0000  0.0000  0.0000  0.0000  0.0000  0.0000  0.0000  0.0000  0.0000  0.0000  0.0000  0.0000  0.0000  0.0000  0.0001  0.0008  0.0048  0.0002  0.0031  0.0006
     3    59  0.0000  0.0000  0.0000  0.0000  0.0000  0.0000  0.0000  0.0000  0.0000  0.0000  0.0000  0.0000  0.0000  0.0000  0.0000  0.0000  0.0000  0.0077  0.0000  0.0000  0.0000  0.0000  0.0100  0.0357  0.0491  0.0000  0.0000  0.0000  0.0000  0.0000  0.0000  0.0000  0.0000  0.0000  0.0000  0.0000  0.0000  0.0000  0.0000  0.0000  0.0000  0.0000  0.0000  0.0000  0.0000  0.0000  0.0000  0.0000  0.0000  0.0000  0.0000  0.0000  0.0000  0.0000  0.0000  0.0000  0.0000  0.0000  0.0000  0.0000  0.0000  0.0000  0.0000  0.0000  0.0000  0.0000  0.0000  0.0003  0.0002  0.0003  0.0000  0.0000  0.0000  0.0000  0.0000  0.0000  0.0000  0.0000  0.0000  0.0000  0.0000  0.0000  0.0000  0.0000  0.0000  0.0000  0.0000  0.0000  0.0018  0.0012  0.0019
     3    60  0.0000  0.0000  0.0000  0.0000  0.0000  0.0000  0.0000  0.0000  0.0000  0.0000  0.0000  0.0000  0.0000  0.0000  0.0000  0.0000  0.0000  0.0357  0.0000  0.0000  0.0185  0.0000  0.0119  0.0427  0.0982  0.0000  0.0000  0.0000  0.0000  0.0000  0.0000  0.0000  0.0000  0.0000  0.0000  0.0000  0.0000  0.0000  0.0000  0.0000  0.0000  0.0000  0.0000  0.0000  0.0000  0.0000  0.0000  0.0000  0.0000  0.0000  0.0000  0.0000  0.0000  0.0000  0.0000  0.0000  0.0000  0.0000  0.0000  0.0000  0.0000  0.0000  0.0000  0.0000  0.0000  0.0048  0.0000  0.0002  0.0010  0.0003  0.0000  0.0000  0.0000  0.0000  0.0000  0.0000  0.0000  0.0000  0.0000  0.0000  0.0000  0.0000  0.0002  0.0185  0.0082  0.0000  0.0000  0.0000  0.0002  0.0014  0.0019
     3    61  0.0000  0.0000  0.0000  0.0000  0.0000  0.0000  0.0000  0.0000  0.0000  0.0000  0.0000  0.0000  0.0000  0.0000  0.0000  0.0000  0.0000  0.0268  0.0000  0.0000  0.0119  0.0000  0.0119  0.0610  0.1190  0.0000  0.0000  0.0000  0.0000  0.0000  0.0000  0.0000  0.0000  0.0000  0.0000  0.0000  0.0000  0.0000  0.0000  0.0000  0.0000  0.0000  0.0000  0.0000  0.0000  0.0000  0.0000  0.0000  0.0000  0.0000  0.0000  0.0000  0.0000  0.0000  0.0000  0.0000  0.0000  0.0000  0.0000  0.0000  0.0000  0.0000  0.0000  0.0000  0.0000  0.0024  0.0000  0.0005  0.0005  0.0002  0.0000  0.0000  0.0000  0.0000  0.0000  0.0000  0.0000  0.0000  0.0000  0.0000  0.0000  0.0000  0.0009  0.0097  0.0126  0.0000  0.0000  0.0000  0.0031  0.0031  0.0023
     3    62  0.0000  0.0000  0.0000  0.0000  0.0000  0.0000  0.0000  0.0000  0.0000  0.0000  0.0000  0.0000  0.0000  0.0000  0.0000  0.0000  0.0000  0.0187  0.0000  0.0000  0.0022  0.0000  0.0000  0.0214  0.1054  0.0000  0.0000  0.0000  0.0000  0.0000  0.0000  0.0000  0.0000  0.0000  0.0000  0.0000  0.0000  0.0000  0.0000  0.0000  0.0000  0.0000  0.0000  0.0000  0.0000  0.0000  0.0000  0.0000  0.0000  0.0000  0.0000  0.0000  0.0000  0.0000  0.0000  0.0000  0.0000  0.0000  0.0000  0.0000  0.0000  0.0000  0.0000  0.0000  0.0000  0.0020  0.0000  0.0000  0.0002  0.0002  0.0000  0.0000  0.0000  0.0000  0.0000  0.0000  0.0000  0.0000  0.0000  0.0000  0.0000  0.0000  0.0000  0.0031  0.0108  0.0000  0.0000  0.0000  0.0000  0.0000  0.0010
     3    63  0.0000  0.0000  0.0000  0.0000  0.0000  0.0000  0.0000  0.0000  0.0000  0.0000  0.0000  0.0000  0.0000  0.0000  0.0000  0.0000  0.0317  0.0034  0.0000  0.0000  0.0268  0.0119  0.0000  0.0625  0.1429  0.0000  0.0000  0.0000  0.0000  0.0000  0.0000  0.0000  0.0000  0.0000  0.0000  0.0000  0.0000  0.0000  0.0000  0.0000  0.0000  0.0000  0.0000  0.0000  0.0000  0.0000  0.0000  0.0000  0.0000  0.0000  0.0000  0.0000  0.0000  0.0000  0.0000  0.0002  0.0000  0.0000  0.0005  0.0001  0.0000  0.0003  0.0008  0.0000  0.0000  0.0020  0.0002  0.0000  0.0003  0.0002  0.0000  0.0000  0.0000  0.0000  0.0000  0.0000  0.0000  0.0000  0.0000  0.0000  0.0000  0.0082  0.0000  0.0031  0.0185  0.0000  0.0004  0.0048  0.0000  0.0000  0.0024
     3    64  0.0000  0.0000  0.0000  0.0000  0.0000  0.0000  0.0000  0.0000  0.0000  0.0000  0.0000  0.0000  0.0000  0.0000  0.0000  0.0000  0.0512  0.0218  0.0000  0.0000  0.0006  0.0185  0.0000  0.0218  0.1220  0.0000  0.0000  0.0000  0.0000  0.0000  0.0000  0.0000  0.0000  0.0000  0.0000  0.0000  0.0000  0.0000  0.0000  0.0000  0.0000  0.0000  0.0000  0.0000  0.0000  0.0000  0.0000  0.0000  0.0000  0.0000  0.0000  0.0000  0.0000  0.0000  0.0000  0.0004  0.0000  0.0000  0.0026  0.0005  0.0000  0.0001  0.0016  0.0000  0.0000  0.0024  0.0004  0.0000  0.0001  0.0003  0.0000  0.0000  0.0000  0.0000  0.0000  0.0000  0.0000  0.0000  0.0000  0.0000  0.0000  0.0048  0.0000  0.0001  0.0185  0.0000  0.0008  0.0048  0.0000  0.0000  0.0008
     3    65  0.0000  0.0000  0.0000  0.0000  0.0000  0.0000  0.0000  0.0000  0.0000  0.0000  0.0000  0.0000  0.0000  0.0000  0.0000  0.0000  0.0387  0.0286  0.0000  0.0000  0.0536  0.0119  0.0000  0.0268  0.1161  0.0000  0.0000  0.0000  0.0000  0.0000  0.0000  0.0000  0.0000  0.0000  0.0000  0.0000  0.0000  0.0000  0.0000  0.0000  0.0000  0.0000  0.0000  0.0000  0.0000  0.0000  0.0000  0.0000  0.0000  0.0000  0.0000  0.0000  0.0000  0.0000  0.0000  0.0005  0.0000  0.0000  0.0062  0.0012  0.0000  0.0007  0.0011  0.0000  0.0000  0.0042  0.0008  0.0000  0.0005  0.0004  0.0000  0.0000  0.0000  0.0000  0.0000  0.0000  0.0000  0.0000  0.0000  0.0000  0.0000  0.0048  0.0000  0.0069  0.0324  0.0000  0.0021  0.0048  0.0000  0.0000  0.0014
     3    66  0.0000  0.0000  0.0000  0.0000  0.0000  0.0000  0.0000  0.0000  0.0000  0.0000  0.0000  0.0000  0.0000  0.0000  0.0000  0.0000  0.0565  0.0238  0.0000  0.0000  0.0045  0.0000  0.0000  0.1143  0.1161  0.0000  0.0000  0.0000  0.0000  0.0000  0.0000  0.0000  0.0000  0.0000  0.0000  0.0000  0.0000  0.0000  0.0000  0.0000  0.0000  0.0000  0.0000  0.0000  0.0000  0.0000  0.0000  0.0000  0.0000  0.0000  0.0000  0.0000  0.0000  0.0000  0.0000  0.0004  0.0000  0.0000  0.0005  0.0000  0.0000  0.0009  0.0011  0.0000  0.0000  0.0069  0.0000  0.0000  0.0002  0.0003  0.0000  0.0000  0.0000  0.0000  0.0000  0.0000  0.0000  0.0000  0.0000  0.0000  0.0000  0.0000  0.0000  0.0003  0.0185  0.0000  0.0000  0.0000  0.0000  0.0000  0.0013
     3    67  0.0000  0.0000  0.0000  0.0000  0.0000  0.0000  0.0000  0.0000  0.0000  0.0000  0.0000  0.0000  0.0000  0.0000  0.0000  0.0000  0.0198  0.0198  0.0000  0.0000  0.0091  0.0000  0.0119  0.0214  0.0714  0.0000  0.0000  0.0000  0.0000  0.0000  0.0000  0.0000  0.0000  0.0000  0.0000  0.0000  0.0000  0.0000  0.0000  0.0000  0.0000  0.0000  0.0000  0.0000  0.0000  0.0000  0.0000  0.0000  0.0000  0.0000  0.0000  0.0000  0.0000  0.0000  0.0000  0.0000  0.0000  0.0000  0.0060  0.0000  0.0015  0.0002  0.0008  0.0000  0.0000  0.0068  0.0000  0.0012  0.0003  0.0002  0.0000  0.0000  0.0000  0.0000  0.0000  0.0000  0.0000  0.0000  0.0000  0.0000  0.0000  0.0000  0.0020  0.0013  0.0119  0.0000  0.0000  0.0000  0.0008  0.0036  0.0016
     3    68  0.0000  0.0000  0.0000  0.0000  0.0000  0.0000  0.0000  0.0000  0.0000  0.0000  0.0000  0.0000  0.0000  0.0000  0.0000  0.0000  0.0238  0.0190  0.0000  0.0000  0.0397  0.0000  0.0223  0.0167  0.0345  0.0000  0.0000  0.0000  0.0000  0.0000  0.0000  0.0000  0.0000  0.0000  0.0000  0.0000  0.0000  0.0000  0.0000  0.0000  0.0000  0.0000  0.0000  0.0000  0.0000  0.0000  0.0000  0.0000  0.0000  0.0000  0.0000  0.0000  0.0000  0.0000  0.0000  0.0003  0.0000  0.0000  0.0087  0.0000  0.0010  0.0009  0.0005  0.0000  0.0000  0.0074  0.0000  0.0008  0.0003  0.0002  0.0000  0.0000  0.0000  0.0000  0.0000  0.0000  0.0000  0.0000  0.0000  0.0000  0.0000  0.0000  0.0031  0.0123  0.0250  0.0000  0.0000  0.0000  0.0012  0.0017  0.0003
     3    69  0.0000  0.0000  0.0000  0.0000  0.0000  0.0000  0.0000  0.0000  0.0000  0.0000  0.0000  0.0000  0.0000  0.0000  0.0000  0.0000  0.0170  0.0254  0.0000  0.0000  0.0119  0.0000  0.0714  0.0556  0.0516  0.0000  0.0000  0.0000  0.0000  0.0000  0.0000  0.0000  0.0000  0.0000  0.0000  0.0000  0.0000  0.0000  0.0000  0.0000  0.0000  0.0000  0.0000  0.0000  0.0000  0.0000  0.0000  0.0000  0.0000  0.0000  0.0000  0.0000  0.0000  0.0000  0.0000  0.0004  0.0000  0.0000  0.0086  0.0000  0.0005  0.0001  0.0012  0.0000  0.0000  0.0050  0.0000  0.0003  0.0001  0.0002  0.0000  0.0000  0.0000  0.0000  0.0000  0.0000  0.0000  0.0000  0.0000  0.0000  0.0000  0.0000  0.0012  0.0031  0.0185  0.0000  0.0000  0.0000  0.0002  0.0004  0.0006
     3    70  0.0000  0.0000  0.0000  0.0000  0.0000  0.0000  0.0000  0.0000  0.0000  0.0000  0.0000  0.0000  0.0000  0.0000  0.0000  0.0000  0.0308  0.0202  0.0000  0.0000  0.0119  0.0000  0.0119  0.0218  0.0387  0.0000  0.0000  0.0000  0.0000  0.0000  0.0000  0.0000  0.0000  0.0000  0.0000  0.0000  0.0000  0.0000  0.0000  0.0000  0.0000  0.0000  0.0000  0.0000  0.0000  0.0000  0.0000  0.0000  0.0000  0.0000  0.0000  0.0000  0.0000  0.0000  0.0000  0.0004  0.0000  0.0000  0.0021  0.0000  0.0003  0.0000  0.0011  0.0000  0.0000  0.0031  0.0000  0.0003  0.0001  0.0002  0.0000  0.0000  0.0000  0.0000  0.0000  0.0000  0.0000  0.0000  0.0000  0.0000  0.0000  0.0000  0.0002  0.0014  0.0021  0.0000  0.0000  0.0000  0.0002  0.0003  0.0001
     3    71  0.0000  0.0000  0.0000  0.0000  0.0000  0.0000  0.0000  0.0000  0.0000  0.0000  0.0000  0.0000  0.0000  0.0000  0.0000  0.0000  0.0357  0.0060  0.0000  0.0000  0.0000  0.0000  0.0079  0.0357  0.0571  0.0000  0.0000  0.0000  0.0000  0.0000  0.0000  0.0000  0.0000  0.0000  0.0000  0.0000  0.0000  0.0000  0.0000  0.0000  0.0000  0.0000  0.0000  0.0000  0.0000  0.0000  0.0000  0.0000  0.0000  0.0000  0.0000  0.0000  0.0000  0.0000  0.0000  0.0002  0.0000  0.0000  0.0000  0.0000  0.0005  0.0003  0.0006  0.0000  0.0000  0.0000  0.0000  0.0014  0.0001  0.0002  0.0000  0.0000  0.0000  0.0000  0.0000  0.0000  0.0000  0.0000  0.0000  0.0000  0.0000  0.0000  0.0000  0.0000  0.0000  0.0000  0.0000  0.0000  0.0014  0.0008  0.0002
     3    72  0.0000  0.0000  0.0000  0.0000  0.0000  0.0000  0.0000  0.0000  0.0000  0.0000  0.0000  0.0000  0.0000  0.0000  0.0000  0.0000  0.0595  0.0190  0.0000  0.0000  0.0000  0.0000  0.0053  0.0091  0.0397  0.0000  0.0000  0.0000  0.0000  0.0000  0.0000  0.0000  0.0000  0.0000  0.0000  0.0000  0.0000  0.0000  0.0000  0.0000  0.0000  0.0000  0.0000  0.0000  0.0000  0.0000  0.0000  0.0000  0.0000  0.0000  0.0000  0.0000  0.0000  0.0000  0.0000  0.0003  0.0000  0.0000  0.0000  0.0000  0.0005  0.0003  0.0010  0.0000  0.0000  0.0000  0.0000  0.0003  0.0000  0.0001  0.0000  0.0000  0.0000  0.0000  0.0000  0.0000  0.0000  0.0000  0.0000  0.0000  0.0000  0.0000  0.0000  0.0000  0.0000  0.0000  0.0000  0.0000  0.0008  0.0003  0.0002
     3    73  0.0000  0.0000  0.0000  0.0000  0.0000  0.0000  0.0000  0.0000  0.0000  0.0000  0.0000  0.0000  0.0000  0.0000  0.0000  0.0000  0.0034  0.0136  0.0000  0.0000  0.0000  0.0000  0.0034  0.0034  0.0204  0.0000  0.0000  0.0000  0.0000  0.0000  0.0000  0.0000  0.0000  0.0000  0.0000  0.0000  0.0000  0.0000  0.0000  0.0000  0.0000  0.0000  0.0000  0.0000  0.0000  0.0000  0.0000  0.0000  0.0000  0.0000  0.0000  0.0000  0.0000  0.0000  0.0000  0.0003  0.0000  0.0000  0.0000  0.0000  0.0002  0.0001  0.0004  0.0000  0.0000  0.0000  0.0000  0.0008  0.0004  0.0001  0.0000  0.0000  0.0000  0.0000  0.0000  0.0000  0.0000  0.0000  0.0000  0.0000  0.0000  0.0000  0.0000  0.0000  0.0000  0.0000  0.0000  0.0000  0.0003  0.0008  0.0004
     3    74  0.0000  0.0000  0.0000  0.0000  0.0000  0.0000  0.0000  0.0000  0.0000  0.0000  0.0000  0.0000  0.0000  0.0000  0.0000  0.0185  0.0204  0.0786  0.0000  0.0000  0.0000  0.0000  0.0000  0.0272  0.0337  0.0000  0.0000  0.0000  0.0000  0.0000  0.0000  0.0000  0.0000  0.0000  0.0000  0.0000  0.0000  0.0000  0.0000  0.0000  0.0000  0.0000  0.0000  0.0000  0.0000  0.0000  0.0008  0.0003  0.0000  0.0000  0.0000  0.0000  0.0000  0.0001  0.0005  0.0003  0.0000  0.0000  0.0000  0.0000  0.0000  0.0001  0.0002  0.0000  0.0000  0.0000  0.0000  0.0000  0.0002  0.0001  0.0000  0.0000  0.0000  0.0000  0.0000  0.0000  0.0000  0.0000  0.0000  0.0000  0.0000  0.0000  0.0000  0.0000  0.0000  0.0000  0.0000  0.0000  0.0000  0.0000  0.0004
     3    75  0.0000  0.0000  0.0000  0.0000  0.0000  0.0000  0.0000  0.0000  0.0000  0.0000  0.0000  0.0000  0.0000  0.0000  0.0000  0.0119  0.0022  0.0529  0.0000  0.0079  0.0000  0.0079  0.0000  0.0119  0.0543  0.0000  0.0000  0.0000  0.0000  0.0000  0.0000  0.0000  0.0000  0.0000  0.0000  0.0000  0.0000  0.0000  0.0000  0.0000  0.0000  0.0000  0.0000  0.0000  0.0000  0.0000  0.0014  0.0003  0.0000  0.0009  0.0000  0.0001  0.0000  0.0000  0.0014  0.0004  0.0000  0.0020  0.0000  0.0021  0.0000  0.0000  0.0005  0.0000  0.0185  0.0000  0.0048  0.0000  0.0008  0.0005  0.0000  0.0000  0.0000  0.0000  0.0000  0.0000  0.0000  0.0009  0.0000  0.0009  0.0079  0.0000  0.0000  0.0000  0.0000  0.0000  0.0001  0.0048  0.0000  0.0000  0.0008
     3    76  0.0000  0.0000  0.0000  0.0000  0.0000  0.0000  0.0000  0.0000  0.0000  0.0000  0.0000  0.0000  0.0000  0.0000  0.0000  0.0000  0.0079  0.0181  0.0000  0.0000  0.0000  0.0079  0.0000  0.0000  0.0714  0.0000  0.0000  0.0000  0.0000  0.0000  0.0000  0.0000  0.0000  0.0000  0.0000  0.0000  0.0000  0.0000  0.0000  0.0000  0.0000  0.0000  0.0000  0.0000  0.0000  0.0000  0.0000  0.0000  0.0000  0.0000  0.0000  0.0000  0.0000  0.0000  0.0000  0.0003  0.0000  0.0000  0.0000  0.0048  0.0000  0.0003  0.0003  0.0000  0.0000  0.0000  0.0021  0.0000  0.0001  0.0002  0.0000  0.0000  0.0000  0.0000  0.0000  0.0000  0.0000  0.0000  0.0000  0.0000  0.0000  0.0000  0.0000  0.0000  0.0000  0.0000  0.0021  0.0021  0.0000  0.0000  0.0003
     3    77  0.0000  0.0000  0.0000  0.0000  0.0000  0.0000  0.0000  0.0000  0.0000  0.0000  0.0000  0.0000  0.0000  0.0000  0.0000  0.0000  0.0053  0.0357  0.0000  0.0000  0.0000  0.0007  0.0000  0.0053  0.0516  0.0000  0.0000  0.0000  0.0000  0.0000  0.0000  0.0000  0.0000  0.0000  0.0000  0.0000  0.0000  0.0000  0.0000  0.0000  0.0000  0.0000  0.0000  0.0000  0.0000  0.0000  0.0000  0.0000  0.0000  0.0000  0.0000  0.0000  0.0000  0.0000  0.0000  0.0001  0.0000  0.0000  0.0000  0.0021  0.0000  0.0000  0.0008  0.0000  0.0000  0.0000  0.0012  0.0000  0.0002  0.0004  0.0000  0.0000  0.0000  0.0000  0.0000  0.0000  0.0000  0.0000  0.0000  0.0000  0.0000  0.0000  0.0000  0.0000  0.0000  0.0000  0.0001  0.0048  0.0000  0.0000  0.0003
     3    78  0.0000  0.0000  0.0000  0.0000  0.0000  0.0000  0.0000  0.0000  0.0000  0.0000  0.0000  0.0000  0.0000  0.0000  0.0000  0.0000  0.0000  0.0204  0.0000  0.0000  0.0000  0.0034  0.0000  0.0000  0.0374  0.0000  0.0000  0.0000  0.0000  0.0000  0.0000  0.0000  0.0000  0.0000  0.0000  0.0000  0.0000  0.0000  0.0000  0.0000  0.0000  0.0000  0.0000  0.0000  0.0000  0.0000  0.0000  0.0000  0.0000  0.0000  0.0000  0.0000  0.0000  0.0000  0.0000  0.0000  0.0000  0.0000  0.0000  0.0000  0.0000  0.0000  0.0000  0.0000  0.0000  0.0000  0.0008  0.0000  0.0000  0.0001  0.0000  0.0000  0.0000  0.0000  0.0000  0.0000  0.0000  0.0000  0.0000  0.0000  0.0000  0.0000  0.0000  0.0000  0.0000  0.0000  0.0000  0.0008  0.0000  0.0000  0.0000
     3    79  0.0000  0.0000  0.0000  0.0000  0.0000  0.0000  0.0000  0.0000  0.0000  0.0000  0.0000  0.0000  0.0000  0.0000  0.0000  0.0000  0.0000  0.0045  0.0000  0.0000  0.0000  0.0045  0.0000  0.0020  0.0357  0.0000  0.0000  0.0000  0.0000  0.0000  0.0000  0.0000  0.0000  0.0000  0.0000  0.0000  0.0000  0.0000  0.0000  0.0000  0.0000  0.0000  0.0000  0.0000  0.0000  0.0000  0.0000  0.0000  0.0000  0.0000  0.0000  0.0000  0.0000  0.0000  0.0000  0.0000  0.0000  0.0000  0.0000  0.0000  0.0000  0.0000  0.0000  0.0000  0.0000  0.0000  0.0010  0.0000  0.0001  0.0002  0.0000  0.0000  0.0000  0.0000  0.0000  0.0000  0.0000  0.0000  0.0000  0.0000  0.0000  0.0000  0.0000  0.0000  0.0000  0.0000  0.0021  0.0024  0.0000  0.0000  0.0001
     3    80  0.0000  0.0000  0.0000  0.0000  0.0000  0.0000  0.0000  0.0000  0.0000  0.0000  0.0000  0.0000  0.0000  0.0000  0.0000  0.0000  0.0000  0.0424  0.0000  0.0000  0.0000  0.0000  0.0000  0.0000  0.1429  0.0000  0.0000  0.0000  0.0000  0.0000  0.0000  0.0000  0.0000  0.0000  0.0000  0.0000  0.0000  0.0000  0.0000  0.0000  0.0000  0.0000  0.0000  0.0000  0.0000  0.0000  0.0000  0.0000  0.0000  0.0000  0.0000  0.0000  0.0000  0.0000  0.0000  0.0000  0.0000  0.0000  0.0000  0.0000  0.0000  0.0000  0.0000  0.0000  0.0000  0.0000  0.0000  0.0000  0.0000  0.0001  0.0000  0.0000  0.0000  0.0000  0.0000  0.0000  0.0000  0.0000  0.0000  0.0000  0.0000  0.0000  0.0000  0.0000  0.0000  0.0000  0.0000  0.0000  0.0000  0.0000  0.0000
     3    81  0.0000  0.0000  0.0000  0.0000  0.0000  0.0000  0.0000  0.0000  0.0000  0.0000  0.0000  0.0000  0.0000  0.0000  0.0000  0.0000  0.0000  0.0134  0.0000  0.0000  0.0000  0.0000  0.0000  0.0053  0.0317  0.0000  0.0000  0.0000  0.0000  0.0000  0.0000  0.0000  0.0000  0.0000  0.0000  0.0000  0.0000  0.0000  0.0000  0.0000  0.0000  0.0000  0.0000  0.0000  0.0000  0.0000  0.0000  0.0000  0.0000  0.0000  0.0000  0.0000  0.0000  0.0000  0.0000  0.0000  0.0000  0.0000  0.0000  0.0000  0.0000  0.0000  0.0000  0.0000  0.0000  0.0000  0.0000  0.0000  0.0001  0.0001  0.0000  0.0000  0.0000  0.0000  0.0000  0.0000  0.0000  0.0000  0.0000  0.0000  0.0000  0.0000  0.0000  0.0000  0.0000  0.0000  0.0000  0.0000  0.0000  0.0000  0.0003
     3    82  0.0000  0.0000  0.0000  0.0000  0.0000  0.0000  0.0000  0.0000  0.0000  0.0000  0.0000  0.0000  0.0000  0.0034  0.0000  0.0317  0.0000  0.0333  0.0000  0.0000  0.0000  0.0000  0.0000  0.0034  0.1046  0.0000  0.0002  0.0000  0.0021  0.0000  0.0000  0.0000  0.0000  0.0000  0.0002  0.0014  0.0000  0.0000  0.0000  0.0000  0.0000  0.0000  0.0000  0.0000  0.0000  0.0000  0.0000  0.0003  0.0000  0.0000  0.0000  0.0000  0.0000  0.0000  0.0002  0.0000  0.0000  0.0000  0.0000  0.0000  0.0000  0.0000  0.0000  0.0000  0.0000  0.0000  0.0000  0.0000  0.0002  0.0003  0.0000  0.0000  0.0000  0.0000  0.0000  0.0000  0.0000  0.0000  0.0000  0.0000  0.0000  0.0000  0.0000  0.0000  0.0000  0.0000  0.0000  0.0000  0.0000  0.0000  0.0008
     3    83  0.0000  0.0000  0.0000  0.0000  0.0000  0.0000  0.0000  0.0000  0.0000  0.0000  0.0000  0.0000  0.0000  0.0000  0.0000  0.0000  0.0317  0.0357  0.0000  0.0000  0.0020  0.0000  0.0000  0.0417  0.0417  0.0000  0.0000  0.0000  0.0000  0.0000  0.0000  0.0000  0.0000  0.0000  0.0000  0.0000  0.0000  0.0000  0.0000  0.0000  0.0000  0.0000  0.0000  0.0000  0.0000  0.0000  0.0000  0.0000  0.0000  0.0000  0.0000  0.0000  0.0000  0.0000  0.0000  0.0008  0.0000  0.0000  0.0002  0.0000  0.0000  0.0002  0.0002  0.0000  0.0000  0.0021  0.0000  0.0000  0.0003  0.0001  0.0000  0.0000  0.0000  0.0000  0.0000  0.0000  0.0000  0.0000  0.0000  0.0000  0.0000  0.0000  0.0000  0.0009  0.0185  0.0000  0.0000  0.0000  0.0000  0.0000  0.0008
     3    84  0.0000  0.0000  0.0000  0.0000  0.0000  0.0000  0.0000  0.0000  0.0000  0.0000  0.0000  0.0000  0.0000  0.0000  0.0000  0.0000  0.0034  0.0131  0.0000  0.0000  0.0000  0.0000  0.0000  0.0034  0.0131  0.0000  0.0000  0.0000  0.0000  0.0000  0.0000  0.0000  0.0000  0.0000  0.0000  0.0000  0.0000  0.0000  0.0000  0.0000  0.0000  0.0000  0.0000  0.0000  0.0000  0.0000  0.0000  0.0000  0.0000  0.0000  0.0000  0.0000  0.0000  0.0000  0.0000  0.0004  0.0000  0.0000  0.0000  0.0000  0.0000  0.0002  0.0001  0.0000  0.0000  0.0000  0.0000  0.0000  0.0002  0.0001  0.0000  0.0000  0.0000  0.0000  0.0000  0.0000  0.0000  0.0000  0.0000  0.0000  0.0000  0.0000  0.0000  0.0000  0.0000  0.0000  0.0000  0.0000  0.0000  0.0000  0.0001
     3    85  0.0000  0.0000  0.0000  0.0000  0.0000  0.0000  0.0000  0.0000  0.0000  0.0000  0.0000  0.0000  0.0000  0.0000  0.0000  0.0000  0.0082  0.0295  0.0000  0.0000  0.0000  0.0000  0.0079  0.0143  0.0000  0.0000  0.0000  0.0000  0.0000  0.0000  0.0000  0.0000  0.0000  0.0000  0.0000  0.0000  0.0000  0.0000  0.0000  0.0000  0.0000  0.0000  0.0000  0.0000  0.0000  0.0000  0.0000  0.0000  0.0000  0.0000  0.0000  0.0000  0.0000  0.0000  0.0000  0.0002  0.0000  0.0000  0.0000  0.0000  0.0001  0.0006  0.0004  0.0000  0.0000  0.0000  0.0000  0.0003  0.0005  0.0001  0.0000  0.0000  0.0000  0.0000  0.0000  0.0000  0.0000  0.0000  0.0000  0.0000  0.0000  0.0000  0.0000  0.0000  0.0000  0.0000  0.0000  0.0000  0.0005  0.0002  0.0005
     3    86  0.0000  0.0000  0.0000  0.0000  0.0000  0.0000  0.0000  0.0000  0.0000  0.0000  0.0000  0.0000  0.0000  0.0000  0.0000  0.0000  0.0143  0.0333  0.0000  0.0000  0.0000  0.0000  0.0000  0.0000  0.0082  0.0000  0.0000  0.0000  0.0000  0.0000  0.0000  0.0000  0.0000  0.0000  0.0000  0.0000  0.0000  0.0000  0.0000  0.0000  0.0000  0.0000  0.0000  0.0000  0.0000  0.0000  0.0000  0.0000  0.0000  0.0000  0.0000  0.0000  0.0000  0.0000  0.0000  0.0003  0.0000  0.0000  0.0000  0.0000  0.0005  0.0006  0.0004  0.0000  0.0000  0.0000  0.0000  0.0005  0.0002  0.0000  0.0000  0.0000  0.0000  0.0000  0.0000  0.0000  0.0000  0.0000  0.0000  0.0000  0.0000  0.0000  0.0000  0.0000  0.0000  0.0000  0.0000  0.0000  0.0012  0.0003  0.0002
     3    87  0.0000  0.0000  0.0000  0.0000  0.0000  0.0000  0.0000  0.0000  0.0000  0.0000  0.0000  0.0000  0.0000  0.0000  0.0000  0.0000  0.0417  0.0379  0.0000  0.0000  0.0000  0.0000  0.0000  0.0379  0.0268  0.0000  0.0000  0.0000  0.0000  0.0000  0.0000  0.0000  0.0000  0.0000  0.0000  0.0000  0.0000  0.0000  0.0000  0.0000  0.0000  0.0000  0.0000  0.0000  0.0000  0.0000  0.0000  0.0000  0.0000  0.0000  0.0000  0.0000  0.0000  0.0000  0.0000  0.0004  0.0000  0.0000  0.0000  0.0000  0.0000  0.0006  0.0009  0.0000  0.0000  0.0000  0.0000  0.0000  0.0006  0.0002  0.0000  0.0000  0.0000  0.0000  0.0000  0.0000  0.0000  0.0000  0.0000  0.0000  0.0000  0.0000  0.0000  0.0000  0.0000  0.0000  0.0000  0.0000  0.0000  0.0000  0.0016
     3    88  0.0000  0.0000  0.0000  0.0000  0.0000  0.0000  0.0000  0.0000  0.0000  0.0000  0.0000  0.0000  0.0000  0.0000  0.0000  0.0317  0.0268  0.0045  0.0000  0.0000  0.0000  0.0000  0.0000  0.0714  0.0417  0.0000  0.0000  0.0000  0.0000  0.0000  0.0000  0.0000  0.0000  0.0000  0.0000  0.0000  0.0000  0.0000  0.0000  0.0000  0.0000  0.0000  0.0000  0.0000  0.0000  0.0000  0.0005  0.0001  0.0000  0.0000  0.0000  0.0000  0.0000  0.0031  0.0008  0.0001  0.0000  0.0000  0.0000  0.0000  0.0000  0.0009  0.0009  0.0000  0.0000  0.0000  0.0000  0.0000  0.0001  0.0001  0.0000  0.0000  0.0000  0.0000  0.0000  0.0000  0.0000  0.0000  0.0000  0.0000  0.0000  0.0000  0.0000  0.0000  0.0000  0.0000  0.0000  0.0000  0.0000  0.0000  0.0011
     3    89  0.0000  0.0000  0.0000  0.0000  0.0000  0.0000  0.0000  0.0000  0.0000  0.0000  0.0000  0.0000  0.0000  0.0000  0.0000  0.0100  0.0379  0.0020  0.0000  0.0000  0.0020  0.0000  0.0000  0.0357  0.0179  0.0000  0.0000  0.0000  0.0000  0.0000  0.0000  0.0000  0.0000  0.0000  0.0000  0.0000  0.0000  0.0000  0.0000  0.0000  0.0000  0.0000  0.0000  0.0000  0.0000  0.0000  0.0012  0.0001  0.0000  0.0000  0.0005  0.0000  0.0000  0.0008  0.0008  0.0001  0.0000  0.0000  0.0031  0.0000  0.0000  0.0010  0.0005  0.0000  0.0000  0.0185  0.0000  0.0000  0.0002  0.0002  0.0000  0.0000  0.0000  0.0000  0.0000  0.0000  0.0000  0.0000  0.0000  0.0000  0.0000  0.0000  0.0000  0.0048  0.0185  0.0000  0.0000  0.0000  0.0000  0.0000  0.0008
     3    90  0.0000  0.0000  0.0000  0.0000  0.0000  0.0000  0.0000  0.0000  0.0000  0.0000  0.0000  0.0000  0.0000  0.0000  0.0000  0.0000  0.0714  0.0034  0.0000  0.0000  0.0009  0.0000  0.0000  0.0317  0.0053  0.0000  0.0000  0.0000  0.0000  0.0000  0.0000  0.0000  0.0000  0.0000  0.0000  0.0000  0.0000  0.0000  0.0000  0.0000  0.0000  0.0000  0.0000  0.0000  0.0000  0.0000  0.0000  0.0000  0.0000  0.0000  0.0000  0.0000  0.0000  0.0000  0.0000  0.0001  0.0000  0.0000  0.0014  0.0000  0.0000  0.0006  0.0001  0.0000  0.0000  0.0185  0.0000  0.0000  0.0005  0.0002  0.0000  0.0000  0.0000  0.0000  0.0000  0.0000  0.0000  0.0000  0.0000  0.0000  0.0000  0.0000  0.0000  0.0048  0.0082  0.0000  0.0000  0.0000  0.0000  0.0000  0.0002
     3    91  0.0000  0.0000  0.0000  0.0000  0.0000  0.0000  0.0000  0.0000  0.0000  0.0000  0.0000  0.0000  0.0000  0.0000  0.0000  0.0000  0.0000  0.0000  0.0000  0.0000  0.0000  0.0000  0.0000  0.0000  0.0000  0.0000  0.0000  0.0000  0.0000  0.0000  0.0000  0.0000  0.0000  0.0000  0.0000  0.0000  0.0000  0.0000  0.0000  0.0000  0.0000  0.0000  0.0000  0.0000  0.0000  0.0000  0.0000  0.0000  0.0000  0.0000  0.0000  0.0000  0.0000  0.0000  0.0000  0.0004  0.0000  0.0000  0.0021  0.0000  0.0000  0.0004  0.0007  0.0000  0.0000  0.0031  0.0000  0.0000  0.0001  0.0002  0.0000  0.0000  0.0000  0.0000  0.0000  0.0000  0.0000  0.0000  0.0000  0.0000  0.0000  0.0000  0.0000  0.0031  0.0048  0.0000  0.0000  0.0000  0.0000  0.0000  0.0002
     3    92  0.0000  0.0000  0.0000  0.0000  0.0000  0.0000  0.0000  0.0000  0.0000  0.0000  0.0000  0.0000  0.0000  0.0000  0.0000  0.0000  0.0000  0.0000  0.0000  0.0000  0.0000  0.0000  0.0000  0.0000  0.0000  0.0000  0.0000  0.0000  0.0000  0.0000  0.0000  0.0000  0.0000  0.0000  0.0000  0.0000  0.0000  0.0000  0.0000  0.0000  0.0000  0.0000  0.0000  0.0000  0.0000  0.0000  0.0000  0.0000  0.0000  0.0000  0.0000  0.0000  0.0000  0.0000  0.0000  0.0003  0.0000  0.0000  0.0046  0.0000  0.0000  0.0003  0.0008  0.0000  0.0000  0.0012  0.0000  0.0000  0.0000  0.0001  0.0000  0.0000  0.0000  0.0000  0.0000  0.0000  0.0000  0.0000  0.0000  0.0000  0.0000  0.0000  0.0000  0.0020  0.0185  0.0000  0.0000  0.0000  0.0000  0.0000  0.0003
     3    93  0.0000  0.0000  0.0000  0.0000  0.0000  0.0000  0.0000  0.0000  0.0000  0.0000  0.0000  0.0000  0.0000  0.0000  0.0000  0.0000  0.0000  0.0000  0.0000  0.0000  0.0000  0.0000  0.0000  0.0000  0.0000  0.0000  0.0000  0.0000  0.0000  0.0000  0.0000  0.0000  0.0000  0.0000  0.0000  0.0000  0.0000  0.0000  0.0000  0.0000  0.0000  0.0000  0.0000  0.0000  0.0000  0.0000  0.0000  0.0000  0.0000  0.0000  0.0000  0.0000  0.0000  0.0000  0.0000  0.0002  0.0000  0.0000  0.0082  0.0048  0.0000  0.0008  0.0019  0.0000  0.0000  0.0005  0.0001  0.0000  0.0001  0.0000  0.0000  0.0000  0.0000  0.0000  0.0000  0.0000  0.0000  0.0000  0.0000  0.0000  0.0000  0.0002  0.0000  0.0014  0.0048  0.0000  0.0004  0.0048  0.0000  0.0000  0.0013
     3    94  0.0000  0.0000  0.0000  0.0000  0.0000  0.0000  0.0000  0.0000  0.0000  0.0000  0.0000  0.0000  0.0000  0.0000  0.0000  0.0000  0.0000  0.0000  0.0000  0.0000  0.0000  0.0000  0.0000  0.0000  0.0000  0.0000  0.0000  0.0000  0.0000  0.0000  0.0000  0.0000  0.0000  0.0000  0.0000  0.0000  0.0000  0.0000  0.0000  0.0000  0.0000  0.0000  0.0000  0.0000  0.0000  0.0000  0.0000  0.0000  0.0000  0.0000  0.0000  0.0000  0.0000  0.0000  0.0000  0.0003  0.0000  0.0000  0.0108  0.0000  0.0000  0.0017  0.0010  0.0000  0.0000  0.0005  0.0000  0.0000  0.0001  0.0001  0.0000  0.0000  0.0000  0.0000  0.0000  0.0000  0.0000  0.0000  0.0000  0.0000  0.0000  0.0000  0.0000  0.0098  0.0098  0.0000  0.0000  0.0000  0.0000  0.0000  0.0009
     3    95  0.0000  0.0000  0.0000  0.0000  0.0000  0.0000  0.0000  0.0000  0.0000  0.0000  0.0000  0.0000  0.0000  0.0000  0.0000  0.0000  0.0000  0.0000  0.0000  0.0000  0.0000  0.0000  0.0000  0.0000  0.0000  0.0000  0.0000  0.0000  0.0000  0.0000  0.0000  0.0000  0.0000  0.0000  0.0000  0.0000  0.0000  0.0000  0.0000  0.0000  0.0000  0.0000  0.0000  0.0000  0.0000  0.0000  0.0000  0.0000  0.0000  0.0000  0.0000  0.0000  0.0000  0.0000  0.0000  0.0001  0.0000  0.0000  0.0031  0.0000  0.0000  0.0007  0.0010  0.0000  0.0000  0.0002  0.0000  0.0000  0.0001  0.0000  0.0000  0.0000  0.0000  0.0000  0.0000  0.0000  0.0000  0.0000  0.0000  0.0000  0.0000  0.0000  0.0000  0.0185  0.0021  0.0000  0.0000  0.0000  0.0000  0.0000  0.0005
     3    96  0.0000  0.0000  0.0000  0.0000  0.0000  0.0000  0.0000  0.0000  0.0000  0.0000  0.0000  0.0000  0.0000  0.0000  0.0000  0.0000  0.0000  0.0000  0.0000  0.0000  0.0000  0.0000  0.0000  0.0000  0.0000  0.0000  0.0000  0.0000  0.0000  0.0000  0.0000  0.0000  0.0000  0.0000  0.0000  0.0000  0.0000  0.0000  0.0000  0.0000  0.0000  0.0000  0.0000  0.0000  0.0000  0.0000  0.0000  0.0000  0.0000  0.0000  0.0000  0.0000  0.0000  0.0000  0.0000  0.0001  0.0000  0.0000  0.0000  0.0000  0.0000  0.0007  0.0005  0.0000  0.0000  0.0000  0.0000  0.0000  0.0003  0.0000  0.0000  0.0000  0.0000  0.0000  0.0000  0.0000  0.0000  0.0000  0.0000  0.0000  0.0000  0.0000  0.0000  0.0000  0.0000  0.0000  0.0000  0.0000  0.0000  0.0000  0.0003
     3    97  0.0000  0.0000  0.0000  0.0000  0.0000  0.0000  0.0000  0.0000  0.0000  0.0000  0.0000  0.0000  0.0000  0.0000  0.0000  0.0000  0.0000  0.0000  0.0000  0.0000  0.0000  0.0000  0.0000  0.0000  0.0000  0.0000  0.0000  0.0000  0.0000  0.0000  0.0000  0.0000  0.0000  0.0000  0.0000  0.0000  0.0000  0.0000  0.0000  0.0000  0.0000  0.0000  0.0000  0.0000  0.0000  0.0000  0.0000  0.0000  0.0000  0.0000  0.0000  0.0000  0.0000  0.0000  0.0000  0.0002  0.0000  0.0000  0.0000  0.0000  0.0000  0.0012  0.0010  0.0000  0.0000  0.0000  0.0000  0.0000  0.0001  0.0001  0.0000  0.0000  0.0000  0.0000  0.0000  0.0000  0.0000  0.0000  0.0000  0.0000  0.0000  0.0000  0.0000  0.0000  0.0000  0.0000  0.0000  0.0000  0.0000  0.0000  0.0007
     3    98  0.0000  0.0000  0.0000  0.0000  0.0000  0.0000  0.0000  0.0000  0.0000  0.0000  0.0000  0.0000  0.0000  0.0000  0.0000  0.0000  0.0000  0.0000  0.0000  0.0000  0.0000  0.0000  0.0000  0.0000  0.0000  0.0000  0.0000  0.0000  0.0000  0.0000  0.0000  0.0000  0.0000  0.0000  0.0000  0.0000  0.0000  0.0000  0.0000  0.0000  0.0000  0.0000  0.0000  0.0000  0.0000  0.0000  0.0000  0.0000  0.0000  0.0000  0.0000  0.0000  0.0000  0.0000  0.0000  0.0004  0.0000  0.0000  0.0000  0.0000  0.0000  0.0005  0.0011  0.0000  0.0000  0.0000  0.0000  0.0000  0.0005  0.0001  0.0000  0.0000  0.0000  0.0000  0.0000  0.0000  0.0000  0.0000  0.0000  0.0000  0.0000  0.0000  0.0000  0.0000  0.0000  0.0000  0.0000  0.0000  0.0000  0.0000  0.0004
     3    99  0.0000  0.0000  0.0000  0.0000  0.0000  0.0000  0.0000  0.0000  0.0000  0.0000  0.0000  0.0000  0.0000  0.0000  0.0000  0.0000  0.0000  0.0000  0.0000  0.0000  0.0000  0.0000  0.0000  0.0000  0.0000  0.0000  0.0000  0.0000  0.0000  0.0000  0.0000  0.0000  0.0000  0.0000  0.0000  0.0000  0.0000  0.0000  0.0000  0.0000  0.0000  0.0000  0.0000  0.0000  0.0000  0.0000  0.0005  0.0001  0.0000  0.0000  0.0000  0.0000  0.0000  0.0002  0.0005  0.0005  0.0000  0.0000  0.0000  0.0000  0.0000  0.0016  0.0009  0.0000  0.0000  0.0000  0.0000  0.0000  0.0001  0.0001  0.0000  0.0000  0.0000  0.0000  0.0000  0.0000  0.0000  0.0000  0.0000  0.0000  0.0000  0.0000  0.0000  0.0000  0.0000  0.0000  0.0000  0.0000  0.0000  0.0000  0.0007
     3   100  0.0000  0.0000  0.0000  0.0000  0.0000  0.0000  0.0000  0.0000  0.0000  0.0000  0.0000  0.0000  0.0000  0.0000  0.0000  0.0000  0.0000  0.0000  0.0000  0.0000  0.0000  0.0000  0.0000  0.0000  0.0000  0.0000  0.0000  0.0000  0.0000  0.0000  0.0000  0.0000  0.0000  0.0000  0.0000  0.0000  0.0000  0.0000  0.0000  0.0000  0.0000  0.0000  0.0000  0.0000  0.0000  0.0000  0.0015  0.0001  0.0000  0.0000  0.0000  0.0000  0.0000  0.0036  0.0017  0.0001  0.0000  0.0000  0.0000  0.0000  0.0000  0.0004  0.0005  0.0000  0.0000  0.0000  0.0000  0.0000  0.0001  0.0002  0.0000  0.0000  0.0000  0.0000  0.0000  0.0000  0.0000  0.0000  0.0000  0.0000  0.0000  0.0000  0.0000  0.0000  0.0000  0.0000  0.0000  0.0000  0.0000  0.0000  0.0008
     3   101  0.0000  0.0000  0.0000  0.0000  0.0000  0.0000  0.0000  0.0000  0.0000  0.0000  0.0000  0.0000  0.0000  0.0000  0.0000  0.0000  0.0000  0.0000  0.0000  0.0000  0.0000  0.0000  0.0000  0.0000  0.0000  0.0000  0.0000  0.0000  0.0000  0.0000  0.0000  0.0000  0.0000  0.0000  0.0000  0.0000  0.0000  0.0000  0.0000  0.0000  0.0000  0.0000  0.0000  0.0000  0.0000  0.0000  0.0006  0.0000  0.0000  0.0000  0.0000  0.0005  0.0000  0.0000  0.0006  0.0000  0.0000  0.0000  0.0000  0.0005  0.0000  0.0001  0.0005  0.0000  0.0000  0.0000  0.0000  0.0000  0.0000  0.0000  0.0000  0.0000  0.0000  0.0000  0.0000  0.0000  0.0000  0.0000  0.0000  0.0000  0.0000  0.0000  0.0000  0.0000  0.0000  0.0000  0.0014  0.0048  0.0000  0.0000  0.0001
     3   102  0.0000  0.0000  0.0000  0.0000  0.0000  0.0000  0.0000  0.0000  0.0000  0.0000  0.0000  0.0000  0.0000  0.0000  0.0000  0.0000  0.0000  0.0000  0.0000  0.0000  0.0000  0.0000  0.0000  0.0000  0.0000  0.0000  0.0000  0.0000  0.0000  0.0000  0.0000  0.0000  0.0000  0.0000  0.0000  0.0000  0.0000  0.0000  0.0000  0.0000  0.0000  0.0000  0.0000  0.0000  0.0000  0.0000  0.0000  0.0000  0.0000  0.0000  0.0000  0.0005  0.0000  0.0014  0.0018  0.0000  0.0000  0.0000  0.0000  0.0015  0.0000  0.0002  0.0008  0.0000  0.0000  0.0000  0.0000  0.0000  0.0000  0.0000  0.0000  0.0000  0.0000  0.0000  0.0000  0.0000  0.0000  0.0000  0.0000  0.0000  0.0000  0.0000  0.0000  0.0000  0.0000  0.0000  0.0052  0.0075  0.0000  0.0000  0.0013
     3   103  0.0000  0.0000  0.0000  0.0000  0.0000  0.0000  0.0000  0.0000  0.0000  0.0000  0.0000  0.0000  0.0000  0.0000  0.0000  0.0000  0.0000  0.0000  0.0000  0.0000  0.0000  0.0000  0.0000  0.0000  0.0000  0.0000  0.0000  0.0000  0.0000  0.0000  0.0000  0.0000  0.0000  0.0000  0.0000  0.0000  0.0002  0.0005  0.0001  0.0000  0.0000  0.0000  0.0001  0.0000  0.0012  0.0021  0.0013  0.0008  0.0000  0.0000  0.0000  0.0005  0.0000  0.0001  0.0024  0.0001  0.0000  0.0000  0.0000  0.0018  0.0000  0.0005  0.0013  0.0000  0.0000  0.0000  0.0001  0.0000  0.0001  0.0002  0.0000  0.0000  0.0000  0.0000  0.0000  0.0000  0.0000  0.0000  0.0000  0.0000  0.0000  0.0000  0.0000  0.0000  0.0000  0.0000  0.0008  0.0060  0.0000  0.0000  0.0008
     3   104  0.0000  0.0000  0.0000  0.0000  0.0000  0.0000  0.0000  0.0000  0.0000  0.0000  0.0000  0.0000  0.0000  0.0000  0.0000  0.0000  0.0000  0.0000  0.0000  0.0000  0.0000  0.0000  0.0000  0.0000  0.0000  0.0000  0.0000  0.0000  0.0000  0.0000  0.0000  0.0000  0.0000  0.0000  0.0000  0.0000  0.0002  0.0021  0.0001  0.0000  0.0000  0.0000  0.0000  0.0000  0.0012  0.0008  0.0003  0.0001  0.0000  0.0000  0.0000  0.0000  0.0000  0.0009  0.0020  0.0000  0.0000  0.0000  0.0000  0.0000  0.0000  0.0002  0.0004  0.0000  0.0000  0.0000  0.0000  0.0000  0.0005  0.0002  0.0000  0.0000  0.0000  0.0000  0.0000  0.0000  0.0000  0.0000  0.0000  0.0000  0.0000  0.0000  0.0000  0.0000  0.0000  0.0000  0.0000  0.0000  0.0000  0.0000  0.0025
     3   105  0.0000  0.0000  0.0000  0.0000  0.0000  0.0000  0.0000  0.0000  0.0000  0.0000  0.0000  0.0000  0.0000  0.0000  0.0000  0.0000  0.0000  0.0000  0.0000  0.0000  0.0000  0.0000  0.0000  0.0000  0.0000  0.0000  0.0000  0.0000  0.0000  0.0000  0.0000  0.0000  0.0000  0.0000  0.0000  0.0000  0.0001  0.0010  0.0022  0.0000  0.0000  0.0000  0.0000  0.0000  0.0069  0.0069  0.0003  0.0001  0.0000  0.0000  0.0000  0.0000  0.0000  0.0002  0.0014  0.0002  0.0000  0.0000  0.0000  0.0000  0.0000  0.0002  0.0005  0.0000  0.0000  0.0000  0.0000  0.0000  0.0001  0.0001  0.0000  0.0000  0.0000  0.0000  0.0000  0.0000  0.0000  0.0000  0.0000  0.0000  0.0000  0.0000  0.0000  0.0000  0.0000  0.0000  0.0000  0.0000  0.0000  0.0000  0.0016
     3   106  0.0000  0.0000  0.0000  0.0000  0.0000  0.0000  0.0000  0.0000  0.0000  0.0000  0.0000  0.0000  0.0000  0.0000  0.0000  0.0000  0.0000  0.0000  0.0000  0.0000  0.0000  0.0000  0.0000  0.0000  0.0000  0.0000  0.0000  0.0000  0.0000  0.0000  0.0000  0.0000  0.0000  0.0000  0.0000  0.0000  0.0005  0.0005  0.0000  0.0000  0.0000  0.0000  0.0000  0.0000  0.0028  0.0048  0.0006  0.0000  0.0000  0.0000  0.0000  0.0000  0.0000  0.0009  0.0031  0.0000  0.0000  0.0000  0.0000  0.0000  0.0000  0.0004  0.0011  0.0000  0.0000  0.0000  0.0000  0.0000  0.0000  0.0000  0.0000  0.0000  0.0000  0.0000  0.0000  0.0000  0.0000  0.0000  0.0000  0.0000  0.0000  0.0000  0.0000  0.0000  0.0000  0.0000  0.0000  0.0000  0.0000  0.0000  0.0016
     3   107  0.0000  0.0000  0.0000  0.0000  0.0000  0.0000  0.0000  0.0000  0.0000  0.0000  0.0000  0.0000  0.0000  0.0000  0.0000  0.0000  0.0000  0.0000  0.0000  0.0000  0.0000  0.0000  0.0000  0.0000  0.0000  0.0000  0.0000  0.0000  0.0000  0.0000  0.0000  0.0000  0.0000  0.0000  0.0000  0.0000  0.0010  0.0004  0.0004  0.0000  0.0000  0.0000  0.0000  0.0000  0.0011  0.0035  0.0001  0.0001  0.0000  0.0000  0.0000  0.0000  0.0000  0.0008  0.0044  0.0008  0.0000  0.0000  0.0000  0.0000  0.0000  0.0008  0.0003  0.0000  0.0000  0.0000  0.0000  0.0000  0.0008  0.0001  0.0000  0.0000  0.0000  0.0000  0.0000  0.0000  0.0000  0.0000  0.0000  0.0000  0.0000  0.0000  0.0000  0.0000  0.0000  0.0000  0.0000  0.0000  0.0000  0.0000  0.0014
     3   108  0.0000  0.0000  0.0000  0.0000  0.0000  0.0000  0.0000  0.0000  0.0000  0.0000  0.0000  0.0000  0.0000  0.0000  0.0000  0.0000  0.0000  0.0000  0.0000  0.0000  0.0000  0.0000  0.0000  0.0000  0.0000  0.0000  0.0000  0.0000  0.0000  0.0000  0.0000  0.0000  0.0000  0.0000  0.0000  0.0000  0.0002  0.0002  0.0002  0.0000  0.0000  0.0000  0.0000  0.0000  0.0007  0.0048  0.0000  0.0000  0.0000  0.0000  0.0000  0.0000  0.0000  0.0003  0.0008  0.0008  0.0000  0.0000  0.0000  0.0000  0.0000  0.0008  0.0003  0.0000  0.0000  0.0000  0.0000  0.0000  0.0008  0.0001  0.0000  0.0000  0.0000  0.0000  0.0000  0.0000  0.0000  0.0000  0.0000  0.0000  0.0000  0.0000  0.0000  0.0000  0.0000  0.0000  0.0000  0.0000  0.0000  0.0000  0.0009
     3   109  0.0000  0.0000  0.0000  0.0000  0.0000  0.0000  0.0000  0.0000  0.0000  0.0000  0.0000  0.0000  0.0000  0.0000  0.0000  0.0000  0.0000  0.0000  0.0000  0.0000  0.0000  0.0000  0.0000  0.0000  0.0000  0.0000  0.0000  0.0000  0.0000  0.0000  0.0000  0.0000  0.0000  0.0000  0.0000  0.0000  0.0022  0.0001  0.0003  0.0000  0.0000  0.0000  0.0000  0.0000  0.0008  0.0033  0.0001  0.0002  0.0000  0.0000  0.0000  0.0000  0.0000  0.0015  0.0036  0.0000  0.0000  0.0000  0.0000  0.0000  0.0000  0.0001  0.0003  0.0000  0.0000  0.0000  0.0000  0.0000  0.0001  0.0000  0.0000  0.0000  0.0000  0.0000  0.0000  0.0000  0.0000  0.0000  0.0000  0.0000  0.0000  0.0000  0.0000  0.0000  0.0000  0.0000  0.0000  0.0000  0.0000  0.0000  0.0008
     3   110  0.0000  0.0000  0.0000  0.0000  0.0000  0.0000  0.0000  0.0000  0.0000  0.0000  0.0000  0.0000  0.0000  0.0000  0.0000  0.0000  0.0000  0.0000  0.0000  0.0000  0.0000  0.0000  0.0000  0.0000  0.0000  0.0000  0.0000  0.0000  0.0000  0.0000  0.0000  0.0000  0.0000  0.0000  0.0000  0.0000  0.0000  0.0000  0.0004  0.0000  0.0000  0.0000  0.0000  0.0000  0.0002  0.0048  0.0000  0.0006  0.0000  0.0000  0.0000  0.0000  0.0000  0.0001  0.0016  0.0000  0.0000  0.0000  0.0000  0.0000  0.0000  0.0000  0.0000  0.0000  0.0000  0.0000  0.0000  0.0000  0.0005  0.0001  0.0000  0.0000  0.0000  0.0000  0.0000  0.0000  0.0000  0.0000  0.0000  0.0000  0.0000  0.0000  0.0000  0.0000  0.0000  0.0000  0.0000  0.0000  0.0000  0.0000  0.0007
     3   111  0.0000  0.0000  0.0000  0.0000  0.0000  0.0000  0.0000  0.0000  0.0000  0.0000  0.0000  0.0000  0.0000  0.0000  0.0000  0.0000  0.0000  0.0000  0.0000  0.0000  0.0000  0.0000  0.0000  0.0000  0.0000  0.0000  0.0000  0.0000  0.0000  0.0000  0.0000  0.0000  0.0000  0.0000  0.0000  0.0000  0.0014  0.0000  0.0018  0.0000  0.0000  0.0000  0.0000  0.0000  0.0078  0.0080  0.0000  0.0009  0.0000  0.0000  0.0000  0.0000  0.0000  0.0003  0.0021  0.0000  0.0000  0.0000  0.0000  0.0000  0.0000  0.0000  0.0000  0.0000  0.0000  0.0000  0.0000  0.0000  0.0002  0.0001  0.0000  0.0000  0.0000  0.0000  0.0000  0.0000  0.0000  0.0000  0.0000  0.0000  0.0000  0.0000  0.0000  0.0000  0.0000  0.0000  0.0000  0.0000  0.0000  0.0000  0.0020
     3   112  0.0000  0.0000  0.0000  0.0000  0.0000  0.0000  0.0000  0.0000  0.0000  0.0000  0.0000  0.0000  0.0000  0.0000  0.0000  0.0000  0.0000  0.0000  0.0000  0.0000  0.0000  0.0000  0.0000  0.0000  0.0000  0.0000  0.0000  0.0000  0.0000  0.0000  0.0000  0.0000  0.0000  0.0000  0.0000  0.0000  0.0003  0.0000  0.0060  0.0000  0.0000  0.0000  0.0000  0.0000  0.0055  0.0042  0.0000  0.0005  0.0000  0.0000  0.0000  0.0000  0.0000  0.0012  0.0021  0.0000  0.0000  0.0000  0.0000  0.0000  0.0000  0.0000  0.0000  0.0000  0.0000  0.0000  0.0000  0.0000  0.0012  0.0003  0.0000  0.0000  0.0000  0.0000  0.0000  0.0000  0.0000  0.0000  0.0000  0.0000  0.0000  0.0000  0.0000  0.0000  0.0000  0.0000  0.0000  0.0000  0.0000  0.0000  0.0012
     3   113  0.0000  0.0000  0.0000  0.0000  0.0000  0.0000  0.0000  0.0000  0.0000  0.0000  0.0000  0.0000  0.0000  0.0000  0.0000  0.0000  0.0000  0.0000  0.0000  0.0000  0.0000  0.0000  0.0000  0.0000  0.0000  0.0000  0.0000  0.0000  0.0000  0.0000  0.0000  0.0000  0.0000  0.0000  0.0000  0.0000  0.0002  0.0000  0.0010  0.0000  0.0000  0.0000  0.0000  0.0000  0.0011  0.0052  0.0000  0.0001  0.0000  0.0000  0.0000  0.0000  0.0000  0.0013  0.0021  0.0000  0.0000  0.0000  0.0000  0.0000  0.0000  0.0000  0.0000  0.0000  0.0000  0.0000  0.0000  0.0000  0.0001  0.0001  0.0000  0.0000  0.0000  0.0000  0.0000  0.0000  0.0000  0.0000  0.0000  0.0000  0.0000  0.0000  0.0000  0.0000  0.0000  0.0000  0.0000  0.0000  0.0000  0.0000  0.0013
     3   114  0.0000  0.0000  0.0000  0.0000  0.0000  0.0000  0.0000  0.0000  0.0000  0.0000  0.0000  0.0000  0.0000  0.0000  0.0000  0.0000  0.0000  0.0000  0.0000  0.0000  0.0000  0.0000  0.0000  0.0000  0.0000  0.0000  0.0000  0.0000  0.0000  0.0000  0.0000  0.0000  0.0000  0.0000  0.0000  0.0000  0.0020  0.0000  0.0008  0.0000  0.0000  0.0000  0.0000  0.0000  0.0015  0.0116  0.0000  0.0018  0.0000  0.0000  0.0000  0.0000  0.0000  0.0007  0.0036  0.0000  0.0000  0.0000  0.0000  0.0000  0.0000  0.0000  0.0000  0.0000  0.0000  0.0000  0.0000  0.0000  0.0000  0.0002  0.0000  0.0000  0.0000  0.0000  0.0000  0.0000  0.0000  0.0000  0.0000  0.0000  0.0000  0.0000  0.0000  0.0000  0.0000  0.0000  0.0000  0.0000  0.0000  0.0000  0.0011
     3   115  0.0000  0.0000  0.0000  0.0000  0.0000  0.0000  0.0000  0.0000  0.0000  0.0000  0.0000  0.0000  0.0000  0.0000  0.0000  0.0000  0.0000  0.0000  0.0000  0.0000  0.0000  0.0000  0.0000  0.0000  0.0000  0.0000  0.0000  0.0000  0.0000  0.0000  0.0000  0.0000  0.0000  0.0000  0.0000  0.0000  0.0031  0.0002  0.0009  0.0000  0.0000  0.0000  0.0000  0.0000  0.0015  0.0116  0.0003  0.0003  0.0000  0.0000  0.0000  0.0000  0.0000  0.0003  0.0036  0.0002  0.0000  0.0000  0.0000  0.0000  0.0000  0.0000  0.0008  0.0000  0.0000  0.0000  0.0000  0.0000  0.0000  0.0001  0.0000  0.0000  0.0000  0.0000  0.0000  0.0000  0.0000  0.0000  0.0000  0.0000  0.0000  0.0000  0.0000  0.0000  0.0000  0.0000  0.0000  0.0000  0.0000  0.0000  0.0008
     3   116  0.0000  0.0000  0.0000  0.0000  0.0000  0.0000  0.0000  0.0000  0.0000  0.0000  0.0000  0.0000  0.0000  0.0000  0.0000  0.0000  0.0000  0.0000  0.0000  0.0000  0.0000  0.0000  0.0000  0.0000  0.0000  0.0000  0.0000  0.0000  0.0000  0.0000  0.0000  0.0000  0.0000  0.0000  0.0000  0.0000  0.0004  0.0000  0.0001  0.0000  0.0000  0.0000  0.0000  0.0000  0.0004  0.0048  0.0000  0.0005  0.0000  0.0000  0.0000  0.0000  0.0000  0.0014  0.0038  0.0000  0.0000  0.0000  0.0000  0.0000  0.0000  0.0000  0.0000  0.0000  0.0000  0.0000  0.0000  0.0000  0.0000  0.0001  0.0000  0.0000  0.0000  0.0000  0.0000  0.0000  0.0000  0.0000  0.0000  0.0000  0.0000  0.0000  0.0000  0.0000  0.0000  0.0000  0.0000  0.0000  0.0000  0.0000  0.0006
     3   117  0.0000  0.0000  0.0000  0.0000  0.0000  0.0000  0.0000  0.0000  0.0000  0.0000  0.0000  0.0000  0.0000  0.0000  0.0000  0.0000  0.0000  0.0000  0.0000  0.0000  0.0000  0.0000  0.0000  0.0000  0.0000  0.0000  0.0000  0.0000  0.0000  0.0000  0.0000  0.0000  0.0000  0.0000  0.0000  0.0000  0.0012  0.0000  0.0001  0.0000  0.0000  0.0000  0.0000  0.0000  0.0008  0.0048  0.0000  0.0003  0.0000  0.0000  0.0000  0.0000  0.0000  0.0005  0.0021  0.0000  0.0000  0.0000  0.0000  0.0000  0.0000  0.0000  0.0000  0.0000  0.0000  0.0000  0.0000  0.0000  0.0009  0.0004  0.0000  0.0000  0.0000  0.0000  0.0000  0.0000  0.0000  0.0000  0.0000  0.0000  0.0000  0.0000  0.0000  0.0000  0.0000  0.0000  0.0000  0.0000  0.0000  0.0000  0.0017
     3   118  0.0000  0.0000  0.0000  0.0000  0.0000  0.0000  0.0000  0.0000  0.0000  0.0000  0.0000  0.0000  0.0000  0.0000  0.0000  0.0000  0.0000  0.0000  0.0000  0.0000  0.0000  0.0000  0.0000  0.0000  0.0000  0.0000  0.0000  0.0000  0.0000  0.0000  0.0000  0.0000  0.0000  0.0000  0.0000  0.0000  0.0002  0.0000  0.0002  0.0000  0.0000  0.0000  0.0000  0.0000  0.0012  0.0048  0.0000  0.0016  0.0000  0.0000  0.0000  0.0000  0.0000  0.0018  0.0042  0.0000  0.0000  0.0000  0.0000  0.0000  0.0000  0.0000  0.0000  0.0000  0.0000  0.0000  0.0000  0.0000  0.0010  0.0003  0.0000  0.0000  0.0000  0.0000  0.0000  0.0000  0.0000  0.0000  0.0000  0.0000  0.0000  0.0000  0.0000  0.0000  0.0000  0.0000  0.0000  0.0000  0.0000  0.0000  0.0021
     3   119  0.0000  0.0000  0.0000  0.0000  0.0000  0.0000  0.0000  0.0000  0.0000  0.0000  0.0000  0.0000  0.0000  0.0000  0.0000  0.0000  0.0000  0.0000  0.0000  0.0000  0.0000  0.0000  0.0000  0.0000  0.0000  0.0000  0.0000  0.0000  0.0000  0.0000  0.0000  0.0000  0.0000  0.0000  0.0000  0.0000  0.0004  0.0000  0.0002  0.0000  0.0000  0.0000  0.0000  0.0000  0.0008  0.0048  0.0000  0.0012  0.0000  0.0000  0.0000  0.0000  0.0000  0.0036  0.0030  0.0000  0.0000  0.0000  0.0000  0.0000  0.0000  0.0000  0.0000  0.0000  0.0000  0.0000  0.0000  0.0000  0.0011  0.0004  0.0000  0.0000  0.0000  0.0000  0.0000  0.0000  0.0000  0.0000  0.0000  0.0000  0.0000  0.0000  0.0000  0.0000  0.0000  0.0000  0.0000  0.0000  0.0000  0.0000  0.0018
     3   120  0.0000  0.0000  0.0000  0.0000  0.0000  0.0000  0.0000  0.0000  0.0000  0.0000  0.0000  0.0000  0.0000  0.0000  0.0000  0.0000  0.0000  0.0000  0.0000  0.0000  0.0000  0.0000  0.0000  0.0000  0.0000  0.0000  0.0000  0.0000  0.0000  0.0000  0.0000  0.0000  0.0000  0.0000  0.0000  0.0000  0.0000  0.0000  0.0000  0.0000  0.0000  0.0000  0.0000  0.0000  0.0000  0.0000  0.0000  0.0024  0.0000  0.0000  0.0000  0.0000  0.0000  0.0015  0.0015  0.0000  0.0000  0.0000  0.0000  0.0000  0.0000  0.0000  0.0000  0.0000  0.0000  0.0000  0.0000  0.0000  0.0014  0.0003  0.0000  0.0000  0.0000  0.0000  0.0000  0.0000  0.0000  0.0000  0.0000  0.0000  0.0000  0.0000  0.0000  0.0000  0.0000  0.0000  0.0000  0.0000  0.0000  0.0000  0.0014
     3   121  0.0000  0.0000  0.0000  0.0000  0.0000  0.0000  0.0000  0.0000  0.0000  0.0000  0.0000  0.0000  0.0000  0.0000  0.0000  0.0000  0.0000  0.0000  0.0000  0.0000  0.0000  0.0000  0.0000  0.0000  0.0000  0.0000  0.0000  0.0000  0.0000  0.0000  0.0000  0.0000  0.0000  0.0000  0.0000  0.0000  0.0000  0.0000  0.0000  0.0000  0.0000  0.0000  0.0000  0.0000  0.0000  0.0000  0.0000  0.0016  0.0000  0.0000  0.0000  0.0000  0.0000  0.0036  0.0021  0.0000  0.0000  0.0000  0.0000  0.0000  0.0000  0.0000  0.0000  0.0000  0.0000  0.0000  0.0000  0.0000  0.0007  0.0001  0.0000  0.0000  0.0000  0.0000  0.0000  0.0000  0.0000  0.0000  0.0000  0.0000  0.0000  0.0000  0.0000  0.0000  0.0000  0.0000  0.0000  0.0000  0.0000  0.0000  0.0006
     3   122  0.0000  0.0000  0.0000  0.0000  0.0000  0.0000  0.0000  0.0000  0.0000  0.0000  0.0000  0.0000  0.0000  0.0000  0.0000  0.0000  0.0000  0.0000  0.0000  0.0000  0.0000  0.0000  0.0000  0.0000  0.0000  0.0000  0.0000  0.0000  0.0000  0.0000  0.0000  0.0000  0.0000  0.0000  0.0000  0.0000  0.0000  0.0000  0.0000  0.0000  0.0000  0.0000  0.0000  0.0000  0.0000  0.0000  0.0000  0.0031  0.0000  0.0000  0.0000  0.0000  0.0000  0.0042  0.0027  0.0000  0.0000  0.0000  0.0000  0.0000  0.0000  0.0000  0.0000  0.0000  0.0000  0.0000  0.0000  0.0000  0.0020  0.0002  0.0000  0.0000  0.0000  0.0000  0.0000  0.0000  0.0000  0.0000  0.0000  0.0000  0.0000  0.0000  0.0000  0.0000  0.0000  0.0000  0.0000  0.0000  0.0000  0.0000  0.0015
     3   123  0.0000  0.0000  0.0000  0.0000  0.0000  0.0000  0.0000  0.0000  0.0000  0.0000  0.0000  0.0000  0.0000  0.0000  0.0000  0.0000  0.0000  0.0000  0.0000  0.0000  0.0000  0.0000  0.0000  0.0000  0.0000  0.0000  0.0000  0.0000  0.0000  0.0000  0.0000  0.0000  0.0000  0.0000  0.0000  0.0000  0.0000  0.0000  0.0000  0.0000  0.0000  0.0000  0.0000  0.0000  0.0000  0.0000  0.0011  0.0023  0.0000  0.0000  0.0000  0.0000  0.0000  0.0034  0.0036  0.0010  0.0000  0.0000  0.0000  0.0000  0.0000  0.0003  0.0010  0.0000  0.0000  0.0000  0.0000  0.0000  0.0016  0.0005  0.0000  0.0000  0.0000  0.0000  0.0000  0.0000  0.0000  0.0000  0.0000  0.0000  0.0000  0.0000  0.0000  0.0000  0.0000  0.0000  0.0000  0.0000  0.0000  0.0000  0.0013
     3   124  0.0000  0.0000  0.0000  0.0000  0.0000  0.0000  0.0000  0.0000  0.0000  0.0000  0.0000  0.0000  0.0000  0.0000  0.0000  0.0000  0.0000  0.0000  0.0000  0.0000  0.0000  0.0000  0.0000  0.0000  0.0000  0.0000  0.0000  0.0000  0.0000  0.0000  0.0000  0.0000  0.0000  0.0000  0.0000  0.0000  0.0000  0.0000  0.0000  0.0000  0.0000  0.0000  0.0000  0.0000  0.0000  0.0000  0.0031  0.0018  0.0000  0.0000  0.0000  0.0000  0.0000  0.0039  0.0046  0.0001  0.0000  0.0000  0.0000  0.0000  0.0000  0.0003  0.0005  0.0000  0.0000  0.0000  0.0000  0.0000  0.0012  0.0003  0.0000  0.0000  0.0000  0.0000  0.0000  0.0000  0.0000  0.0000  0.0000  0.0000  0.0000  0.0000  0.0000  0.0000  0.0000  0.0000  0.0000  0.0000  0.0000  0.0000  0.0020
     3   125  0.0000  0.0000  0.0000  0.0000  0.0000  0.0000  0.0000  0.0000  0.0000  0.0000  0.0000  0.0000  0.0000  0.0000  0.0000  0.0000  0.0000  0.0000  0.0000  0.0000  0.0000  0.0000  0.0000  0.0000  0.0000  0.0000  0.0000  0.0000  0.0000  0.0000  0.0000  0.0000  0.0000  0.0000  0.0000  0.0000  0.0000  0.0000  0.0000  0.0000  0.0000  0.0000  0.0000  0.0000  0.0000  0.0000  0.0014  0.0031  0.0000  0.0000  0.0000  0.0000  0.0000  0.0024  0.0016  0.0003  0.0000  0.0000  0.0000  0.0000  0.0000  0.0001  0.0003  0.0000  0.0000  0.0000  0.0000  0.0000  0.0010  0.0002  0.0000  0.0000  0.0000  0.0000  0.0000  0.0000  0.0000  0.0000  0.0000  0.0000  0.0000  0.0000  0.0000  0.0000  0.0000  0.0000  0.0000  0.0000  0.0000  0.0000  0.0005
     3   126  0.0000  0.0000  0.0000  0.0000  0.0000  0.0000  0.0000  0.0000  0.0000  0.0000  0.0000  0.0000  0.0000  0.0000  0.0000  0.0000  0.0000  0.0000  0.0000  0.0000  0.0000  0.0000  0.0000  0.0000  0.0000  0.0000  0.0000  0.0000  0.0000  0.0000  0.0000  0.0000  0.0000  0.0000  0.0000  0.0000  0.0000  0.0000  0.0000  0.0000  0.0000  0.0000  0.0000  0.0000  0.0000  0.0000  0.0008  0.0020  0.0000  0.0000  0.0000  0.0000  0.0000  0.0004  0.0003  0.0004  0.0000  0.0000  0.0000  0.0000  0.0000  0.0001  0.0002  0.0000  0.0000  0.0000  0.0000  0.0000  0.0008  0.0001  0.0000  0.0000  0.0000  0.0000  0.0000  0.0000  0.0000  0.0000  0.0000  0.0000  0.0000  0.0000  0.0000  0.0000  0.0000  0.0000  0.0000  0.0000  0.0000  0.0000  0.0006
     3   127  0.0000  0.0000  0.0000  0.0000  0.0000  0.0000  0.0000  0.0000  0.0000  0.0000  0.0000  0.0000  0.0000  0.0000  0.0000  0.0000  0.0000  0.0000  0.0000  0.0000  0.0000  0.0000  0.0000  0.0000  0.0000  0.0000  0.0000  0.0000  0.0000  0.0000  0.0000  0.0000  0.0000  0.0000  0.0000  0.0000  0.0000  0.0000  0.0000  0.0000  0.0000  0.0000  0.0000  0.0000  0.0000  0.0000  0.0021  0.0025  0.0000  0.0000  0.0000  0.0000  0.0000  0.0023  0.0021  0.0006  0.0000  0.0000  0.0000  0.0000  0.0000  0.0020  0.0019  0.0000  0.0000  0.0000  0.0000  0.0000  0.0007  0.0001  0.0000  0.0000  0.0000  0.0000  0.0000  0.0000  0.0000  0.0000  0.0000  0.0000  0.0000  0.0000  0.0000  0.0000  0.0000  0.0000  0.0000  0.0000  0.0000  0.0000  0.0020
     3   128  0.0000  0.0000  0.0000  0.0000  0.0000  0.0000  0.0000  0.0000  0.0000  0.0000  0.0000  0.0000  0.0000  0.0000  0.0000  0.0000  0.0000  0.0000  0.0000  0.0000  0.0000  0.0000  0.0000  0.0000  0.0000  0.0000  0.0000  0.0000  0.0000  0.0000  0.0000  0.0000  0.0000  0.0000  0.0000  0.0000  0.0000  0.0000  0.0000  0.0000  0.0000  0.0000  0.0000  0.0000  0.0000  0.0000  0.0001  0.0013  0.0000  0.0000  0.0000  0.0000  0.0000  0.0002  0.0004  0.0003  0.0000  0.0000  0.0000  0.0000  0.0000  0.0003  0.0001  0.0000  0.0000  0.0000  0.0000  0.0000  0.0005  0.0002  0.0000  0.0000  0.0000  0.0000  0.0000  0.0000  0.0000  0.0000  0.0000  0.0000  0.0000  0.0000  0.0000  0.0000  0.0000  0.0000  0.0000  0.0000  0.0000  0.0000  0.0009
     3   129  0.0000  0.0000  0.0000  0.0000  0.0000  0.0000  0.0000  0.0000  0.0000  0.0000  0.0000  0.0000  0.0000  0.0000  0.0000  0.0000  0.0000  0.0000  0.0000  0.0000  0.0000  0.0000  0.0000  0.0000  0.0000  0.0000  0.0000  0.0000  0.0000  0.0000  0.0000  0.0000  0.0000  0.0000  0.0000  0.0000  0.0000  0.0000  0.0000  0.0000  0.0000  0.0000  0.0000  0.0000  0.0000  0.0000  0.0000  0.0022  0.0000  0.0000  0.0000  0.0000  0.0000  0.0015  0.0016  0.0000  0.0000  0.0000  0.0000  0.0000  0.0000  0.0000  0.0000  0.0000  0.0000  0.0000  0.0000  0.0000  0.0011  0.0002  0.0000  0.0000  0.0000  0.0000  0.0000  0.0000  0.0000  0.0000  0.0000  0.0000  0.0000  0.0000  0.0000  0.0000  0.0000  0.0000  0.0000  0.0000  0.0000  0.0000  0.0009
     3   130  0.0000  0.0000  0.0000  0.0000  0.0000  0.0000  0.0000  0.0000  0.0000  0.0000  0.0000  0.0000  0.0000  0.0000  0.0000  0.0000  0.0000  0.0000  0.0000  0.0000  0.0000  0.0000  0.0000  0.0000  0.0000  0.0000  0.0000  0.0000  0.0000  0.0000  0.0000  0.0000  0.0000  0.0000  0.0000  0.0000  0.0000  0.0000  0.0000  0.0000  0.0000  0.0000  0.0000  0.0000  0.0000  0.0000  0.0000  0.0013  0.0000  0.0000  0.0000  0.0000  0.0000  0.0002  0.0011  0.0000  0.0000  0.0000  0.0000  0.0000  0.0000  0.0000  0.0000  0.0000  0.0000  0.0000  0.0000  0.0000  0.0001  0.0002  0.0000  0.0000  0.0000  0.0000  0.0000  0.0000  0.0000  0.0000  0.0000  0.0000  0.0000  0.0000  0.0000  0.0000  0.0000  0.0000  0.0000  0.0000  0.0000  0.0000  0.0004
     3   131  0.0000  0.0000  0.0000  0.0000  0.0000  0.0000  0.0000  0.0000  0.0000  0.0000  0.0000  0.0000  0.0000  0.0000  0.0000  0.0000  0.0000  0.0000  0.0000  0.0000  0.0000  0.0000  0.0000  0.0000  0.0000  0.0000  0.0000  0.0000  0.0000  0.0000  0.0000  0.0000  0.0000  0.0000  0.0000  0.0000  0.0005  0.0000  0.0021  0.0000  0.0000  0.0000  0.0000  0.0048  0.0012  0.0004  0.0000  0.0019  0.0000  0.0000  0.0000  0.0000  0.0003  0.0003  0.0032  0.0000  0.0000  0.0000  0.0000  0.0000  0.0000  0.0000  0.0000  0.0000  0.0000  0.0000  0.0000  0.0014  0.0003  0.0003  0.0000  0.0000  0.0000  0.0000  0.0000  0.0000  0.0000  0.0000  0.0000  0.0000  0.0000  0.0000  0.0000  0.0000  0.0000  0.0000  0.0000  0.0000  0.0008  0.0002  0.0003
     3   132  0.0000  0.0000  0.0000  0.0000  0.0000  0.0000  0.0000  0.0000  0.0000  0.0000  0.0000  0.0000  0.0000  0.0000  0.0000  0.0000  0.0000  0.0000  0.0000  0.0000  0.0000  0.0000  0.0000  0.0000  0.0000  0.0000  0.0000  0.0000  0.0000  0.0000  0.0000  0.0000  0.0000  0.0000  0.0000  0.0000  0.0008  0.0021  0.0012  0.0000  0.0000  0.0000  0.0000  0.0000  0.0012  0.0018  0.0014  0.0032  0.0000  0.0000  0.0000  0.0000  0.0000  0.0022  0.0009  0.0001  0.0000  0.0000  0.0000  0.0000  0.0000  0.0001  0.0001  0.0000  0.0000  0.0000  0.0000  0.0000  0.0006  0.0001  0.0000  0.0000  0.0000  0.0000  0.0000  0.0000  0.0000  0.0000  0.0000  0.0000  0.0000  0.0000  0.0000  0.0000  0.0000  0.0000  0.0000  0.0000  0.0000  0.0000  0.0004
     3   133  0.0000  0.0000  0.0000  0.0000  0.0000  0.0000  0.0000  0.0000  0.0000  0.0000  0.0000  0.0000  0.0000  0.0000  0.0000  0.0000  0.0000  0.0000  0.0000  0.0000  0.0000  0.0000  0.0000  0.0000  0.0000  0.0000  0.0000  0.0000  0.0000  0.0000  0.0000  0.0000  0.0000  0.0000  0.0000  0.0000  0.0009  0.0002  0.0003  0.0000  0.0000  0.0000  0.0000  0.0002  0.0009  0.0005  0.0005  0.0014  0.0000  0.0000  0.0000  0.0000  0.0001  0.0020  0.0032  0.0000  0.0000  0.0000  0.0000  0.0000  0.0001  0.0001  0.0000  0.0000  0.0000  0.0000  0.0000  0.0031  0.0004  0.0001  0.0000  0.0000  0.0000  0.0000  0.0000  0.0000  0.0000  0.0000  0.0000  0.0000  0.0000  0.0000  0.0000  0.0000  0.0000  0.0000  0.0000  0.0000  0.0008  0.0001  0.0005
     3   134  0.0000  0.0000  0.0000  0.0000  0.0000  0.0000  0.0000  0.0000  0.0000  0.0000  0.0000  0.0000  0.0000  0.0000  0.0000  0.0000  0.0000  0.0000  0.0000  0.0000  0.0000  0.0000  0.0000  0.0000  0.0000  0.0000  0.0000  0.0000  0.0000  0.0000  0.0000  0.0000  0.0000  0.0000  0.0000  0.0000  0.0012  0.0021  0.0005  0.0000  0.0000  0.0000  0.0000  0.0001  0.0012  0.0004  0.0005  0.0022  0.0000  0.0000  0.0000  0.0000  0.0008  0.0011  0.0015  0.0002  0.0000  0.0000  0.0000  0.0000  0.0001  0.0002  0.0001  0.0000  0.0000  0.0000  0.0000  0.0031  0.0006  0.0002  0.0000  0.0000  0.0000  0.0000  0.0000  0.0000  0.0000  0.0000  0.0000  0.0000  0.0000  0.0000  0.0000  0.0000  0.0000  0.0000  0.0000  0.0000  0.0003  0.0002  0.0004
     3   135  0.0000  0.0000  0.0000  0.0000  0.0000  0.0000  0.0000  0.0000  0.0000  0.0000  0.0000  0.0000  0.0000  0.0000  0.0000  0.0000  0.0000  0.0000  0.0000  0.0000  0.0000  0.0000  0.0000  0.0000  0.0000  0.0000  0.0000  0.0000  0.0000  0.0000  0.0000  0.0000  0.0000  0.0000  0.0000  0.0000  0.0000  0.0000  0.0000  0.0000  0.0000  0.0000  0.0000  0.0000  0.0000  0.0000  0.0000  0.0023  0.0000  0.0000  0.0000  0.0000  0.0002  0.0034  0.0034  0.0000  0.0000  0.0000  0.0000  0.0000  0.0000  0.0000  0.0000  0.0000  0.0000  0.0000  0.0000  0.0015  0.0005  0.0001  0.0000  0.0000  0.0000  0.0000  0.0000  0.0000  0.0000  0.0000  0.0000  0.0000  0.0000  0.0000  0.0000  0.0000  0.0000  0.0000  0.0000  0.0000  0.0012  0.0008  0.0008
[truncated: 14,495,443 more chars]
