# Supplementary material for: Blib is a multi-module simulation platform for genetics studies and intelligent breeding
Source: Commun Biol. 2022 Nov 3;5:1167. doi: 10.1038/s42003-022-04151-9 (PMC9630530; doi:10.1038/s42003-022-04151-9)
Supplement: Supplementary file 4 — Supplementary Software 1 [file 42003_2022_4151_MOESM4_ESM.zip › Supplementary software/Drift with output files/Case study II/Drift-size10.sum]

   Run Cycle Locus  nAllel AllLeft  HFtoLF Divided by 2N will have the allelic frequencies
     1     0     1       2       2    1000    1000
     1     0     2       5       5     400     400     400     400     400
     1     0     3      10      10     200     200     200     200     200     200     200     200     200     200
     1     0     4      20      20     100     100     100     100     100     100     100     100     100     100     100     100     100     100     100     100     100     100     100     100
     1     0     5      25      25      80      80      80      80      80      80      80      80      80      80      80      80      80      80      80      80      80      80      80      80      80      80      80      80      80
     1     0     6      50      50      40      40      40      40      40      40      40      40      40      40      40      40      40      40      40      40      40      40      40      40      40      40      40      40      40      40      40      40      40      40      40      40      40      40      40      40      40      40      40      40      40      40      40      40      40      40      40      40      40      40
     1     0     7     100     100      20      20      20      20      20      20      20      20      20      20      20      20      20      20      20      20      20      20      20      20      20      20      20      20      20      20      20      20      20      20      20      20      20      20      20      20      20      20      20      20      20      20      20      20      20      20      20      20      20      20      20      20      20      20      20      20      20      20      20      20      20      20      20      20      20      20      20      20      20      20      20      20      20      20      20      20      20      20      20      20      20      20      20      20      20      20      20      20      20      20      20      20      20      20      20      20      20      20      20      20
     1     0     8       2       2    1000    1000
     1     0     9       5       5     400     400     400     400     400
     1     0    10      10      10     200     200     200     200     200     200     200     200     200     200
     1     0    11      20      20     100     100     100     100     100     100     100     100     100     100     100     100     100     100     100     100     100     100     100     100
     1     0    12      25      25      80      80      80      80      80      80      80      80      80      80      80      80      80      80      80      80      80      80      80      80      80      80      80      80      80
     1     0    13      50      50      40      40      40      40      40      40      40      40      40      40      40      40      40      40      40      40      40      40      40      40      40      40      40      40      40      40      40      40      40      40      40      40      40      40      40      40      40      40      40      40      40      40      40      40      40      40      40      40      40      40
     1     0    14     100     100      20      20      20      20      20      20      20      20      20      20      20      20      20      20      20      20      20      20      20      20      20      20      20      20      20      20      20      20      20      20      20      20      20      20      20      20      20      20      20      20      20      20      20      20      20      20      20      20      20      20      20      20      20      20      20      20      20      20      20      20      20      20      20      20      20      20      20      20      20      20      20      20      20      20      20      20      20      20      20      20      20      20      20      20      20      20      20      20      20      20      20      20      20      20      20      20      20      20      20      20
     1     1     1       2       2      13       7
     1     1     2       5       5       8       5       5       1       1
     1     1     3      10       9       5       3       3       2       2       2       1       1       1       0
     1     1     4      20      13       3       2       2       2       2       2       1       1       1       1       1       1       1       0       0       0       0       0       0       0
     1     1     5      25      15       2       2       2       2       2       1       1       1       1       1       1       1       1       1       1       0       0       0       0       0       0       0       0       0       0
     1     1     6      50      17       3       2       1       1       1       1       1       1       1       1       1       1       1       1       1       1       1       0       0       0       0       0       0       0       0       0       0       0       0       0       0       0       0       0       0       0       0       0       0       0       0       0       0       0       0       0       0       0       0       0
     1     1     7     100      17       3       2       1       1       1       1       1       1       1       1       1       1       1       1       1       1       1       0       0       0       0       0       0       0       0       0       0       0       0       0       0       0       0       0       0       0       0       0       0       0       0       0       0       0       0       0       0       0       0       0       0       0       0       0       0       0       0       0       0       0       0       0       0       0       0       0       0       0       0       0       0       0       0       0       0       0       0       0       0       0       0       0       0       0       0       0       0       0       0       0       0       0       0       0       0       0       0       0       0       0
     1     1     8       2       2      12       8
     1     1     9       5       5       5       5       4       3       3
     1     1    10      10       8       4       3       3       2       2       2       2       2       0       0
     1     1    11      20      13       3       3       2       2       2       1       1       1       1       1       1       1       1       0       0       0       0       0       0       0
     1     1    12      25      13       3       3       2       2       2       1       1       1       1       1       1       1       1       0       0       0       0       0       0       0       0       0       0       0       0
     1     1    13      50      18       2       2       1       1       1       1       1       1       1       1       1       1       1       1       1       1       1       1       0       0       0       0       0       0       0       0       0       0       0       0       0       0       0       0       0       0       0       0       0       0       0       0       0       0       0       0       0       0       0       0
     1     1    14     100      18       2       2       1       1       1       1       1       1       1       1       1       1       1       1       1       1       1       1       0       0       0       0       0       0       0       0       0       0       0       0       0       0       0       0       0       0       0       0       0       0       0       0       0       0       0       0       0       0       0       0       0       0       0       0       0       0       0       0       0       0       0       0       0       0       0       0       0       0       0       0       0       0       0       0       0       0       0       0       0       0       0       0       0       0       0       0       0       0       0       0       0       0       0       0       0       0       0       0       0       0
     1     2     1       2       2      12       8
     1     2     2       5       4       7       7       4       2       0
     1     2     3      10       8       6       4       3       3       1       1       1       1       0       0
     1     2     4      20       9       5       4       4       2       1       1       1       1       1       0       0       0       0       0       0       0       0       0       0       0
     1     2     5      25      11       3       3       3       2       2       2       1       1       1       1       1       0       0       0       0       0       0       0       0       0       0       0       0       0       0
     1     2     6      50      12       3       3       2       2       2       2       1       1       1       1       1       1       0       0       0       0       0       0       0       0       0       0       0       0       0       0       0       0       0       0       0       0       0       0       0       0       0       0       0       0       0       0       0       0       0       0       0       0       0       0
     1     2     7     100      11       3       2       2       2       2       2       2       2       1       1       1       0       0       0       0       0       0       0       0       0       0       0       0       0       0       0       0       0       0       0       0       0       0       0       0       0       0       0       0       0       0       0       0       0       0       0       0       0       0       0       0       0       0       0       0       0       0       0       0       0       0       0       0       0       0       0       0       0       0       0       0       0       0       0       0       0       0       0       0       0       0       0       0       0       0       0       0       0       0       0       0       0       0       0       0       0       0       0       0       0
     1     2     8       2       2      13       7
     1     2     9       5       5       8       5       3       2       2
     1     2    10      10       8       5       4       3       2       2       2       1       1       0       0
     1     2    11      20      11       5       3       2       2       2       1       1       1       1       1       1       0       0       0       0       0       0       0       0       0
     1     2    12      25      11       4       3       3       2       2       1       1       1       1       1       1       0       0       0       0       0       0       0       0       0       0       0       0       0       0
     1     2    13      50      14       2       2       2       2       2       2       1       1       1       1       1       1       1       1       0       0       0       0       0       0       0       0       0       0       0       0       0       0       0       0       0       0       0       0       0       0       0       0       0       0       0       0       0       0       0       0       0       0       0       0
     1     2    14     100      12       4       2       2       2       2       2       1       1       1       1       1       1       0       0       0       0       0       0       0       0       0       0       0       0       0       0       0       0       0       0       0       0       0       0       0       0       0       0       0       0       0       0       0       0       0       0       0       0       0       0       0       0       0       0       0       0       0       0       0       0       0       0       0       0       0       0       0       0       0       0       0       0       0       0       0       0       0       0       0       0       0       0       0       0       0       0       0       0       0       0       0       0       0       0       0       0       0       0       0       0
     1     3     1       2       2      13       7
     1     3     2       5       4       7       7       4       2       0
     1     3     3      10       5       8       6       3       2       1       0       0       0       0       0
     1     3     4      20       7       6       4       4       3       1       1       1       0       0       0       0       0       0       0       0       0       0       0       0       0
     1     3     5      25      10       6       3       3       2       1       1       1       1       1       1       0       0       0       0       0       0       0       0       0       0       0       0       0       0       0
     1     3     6      50       9       7       3       3       2       1       1       1       1       1       0       0       0       0       0       0       0       0       0       0       0       0       0       0       0       0       0       0       0       0       0       0       0       0       0       0       0       0       0       0       0       0       0       0       0       0       0       0       0       0       0
     1     3     7     100      12       4       3       3       2       1       1       1       1       1       1       1       1       0       0       0       0       0       0       0       0       0       0       0       0       0       0       0       0       0       0       0       0       0       0       0       0       0       0       0       0       0       0       0       0       0       0       0       0       0       0       0       0       0       0       0       0       0       0       0       0       0       0       0       0       0       0       0       0       0       0       0       0       0       0       0       0       0       0       0       0       0       0       0       0       0       0       0       0       0       0       0       0       0       0       0       0       0       0       0       0
     1     3     8       2       2      16       4
     1     3     9       5       5       9       5       3       2       1
     1     3    10      10       6       9       4       3       2       1       1       0       0       0       0
     1     3    11      20       8       6       3       3       2       2       2       1       1       0       0       0       0       0       0       0       0       0       0       0       0
     1     3    12      25      10       6       3       3       2       1       1       1       1       1       1       0       0       0       0       0       0       0       0       0       0       0       0       0       0       0
     1     3    13      50      11       4       3       3       2       2       1       1       1       1       1       1       0       0       0       0       0       0       0       0       0       0       0       0       0       0       0       0       0       0       0       0       0       0       0       0       0       0       0       0       0       0       0       0       0       0       0       0       0       0       0
     1     3    14     100      10       8       2       2       2       1       1       1       1       1       1       0       0       0       0       0       0       0       0       0       0       0       0       0       0       0       0       0       0       0       0       0       0       0       0       0       0       0       0       0       0       0       0       0       0       0       0       0       0       0       0       0       0       0       0       0       0       0       0       0       0       0       0       0       0       0       0       0       0       0       0       0       0       0       0       0       0       0       0       0       0       0       0       0       0       0       0       0       0       0       0       0       0       0       0       0       0       0       0       0       0
     1     4     1       2       2      16       4
     1     4     2       5       4       8       7       4       1       0
     1     4     3      10       5      10       5       2       2       1       0       0       0       0       0
     1     4     4      20       6       9       4       2       2       2       1       0       0       0       0       0       0       0       0       0       0       0       0       0       0
     1     4     5      25       8       9       4       2       1       1       1       1       1       0       0       0       0       0       0       0       0       0       0       0       0       0       0       0       0       0
     1     4     6      50       7       8       6       2       1       1       1       1       0       0       0       0       0       0       0       0       0       0       0       0       0       0       0       0       0       0       0       0       0       0       0       0       0       0       0       0       0       0       0       0       0       0       0       0       0       0       0       0       0       0       0
     1     4     7     100       7       9       5       2       1       1       1       1       0       0       0       0       0       0       0       0       0       0       0       0       0       0       0       0       0       0       0       0       0       0       0       0       0       0       0       0       0       0       0       0       0       0       0       0       0       0       0       0       0       0       0       0       0       0       0       0       0       0       0       0       0       0       0       0       0       0       0       0       0       0       0       0       0       0       0       0       0       0       0       0       0       0       0       0       0       0       0       0       0       0       0       0       0       0       0       0       0       0       0       0       0
     1     4     8       2       2      17       3
     1     4     9       5       4       7       6       4       3       0
     1     4    10      10       6       8       5       3       2       1       1       0       0       0       0
     1     4    11      20       7       6       4       3       3       2       1       1       0       0       0       0       0       0       0       0       0       0       0       0       0
     1     4    12      25       7       6       5       4       2       1       1       1       0       0       0       0       0       0       0       0       0       0       0       0       0       0       0       0       0       0
     1     4    13      50       9       6       4       3       2       1       1       1       1       1       0       0       0       0       0       0       0       0       0       0       0       0       0       0       0       0       0       0       0       0       0       0       0       0       0       0       0       0       0       0       0       0       0       0       0       0       0       0       0       0       0
     1     4    14     100       7       8       5       3       1       1       1       1       0       0       0       0       0       0       0       0       0       0       0       0       0       0       0       0       0       0       0       0       0       0       0       0       0       0       0       0       0       0       0       0       0       0       0       0       0       0       0       0       0       0       0       0       0       0       0       0       0       0       0       0       0       0       0       0       0       0       0       0       0       0       0       0       0       0       0       0       0       0       0       0       0       0       0       0       0       0       0       0       0       0       0       0       0       0       0       0       0       0       0       0       0
     1     5     1       2       2      15       5
     1     5     2       5       4       9       5       4       2       0
     1     5     3      10       5      13       3       2       1       1       0       0       0       0       0
     1     5     4      20       4      12       3       3       2       0       0       0       0       0       0       0       0       0       0       0       0       0       0       0       0
     1     5     5      25       5       9       6       2       2       1       0       0       0       0       0       0       0       0       0       0       0       0       0       0       0       0       0       0       0       0
     1     5     6      50       6       8       6       2       2       1       1       0       0       0       0       0       0       0       0       0       0       0       0       0       0       0       0       0       0       0       0       0       0       0       0       0       0       0       0       0       0       0       0       0       0       0       0       0       0       0       0       0       0       0       0
     1     5     7     100       7      10       4       2       1       1       1       1       0       0       0       0       0       0       0       0       0       0       0       0       0       0       0       0       0       0       0       0       0       0       0       0       0       0       0       0       0       0       0       0       0       0       0       0       0       0       0       0       0       0       0       0       0       0       0       0       0       0       0       0       0       0       0       0       0       0       0       0       0       0       0       0       0       0       0       0       0       0       0       0       0       0       0       0       0       0       0       0       0       0       0       0       0       0       0       0       0       0       0       0       0
     1     5     8       2       2      17       3
     1     5     9       5       3       7       7       6       0       0
     1     5    10      10       5       9       7       2       1       1       0       0       0       0       0
     1     5    11      20       7       6       5       4       2       1       1       1       0       0       0       0       0       0       0       0       0       0       0       0       0
     1     5    12      25       5       8       6       3       2       1       0       0       0       0       0       0       0       0       0       0       0       0       0       0       0       0       0       0       0       0
     1     5    13      50       9       7       5       2       1       1       1       1       1       1       0       0       0       0       0       0       0       0       0       0       0       0       0       0       0       0       0       0       0       0       0       0       0       0       0       0       0       0       0       0       0       0       0       0       0       0       0       0       0       0       0
     1     5    14     100       5      11       4       2       2       1       0       0       0       0       0       0       0       0       0       0       0       0       0       0       0       0       0       0       0       0       0       0       0       0       0       0       0       0       0       0       0       0       0       0       0       0       0       0       0       0       0       0       0       0       0       0       0       0       0       0       0       0       0       0       0       0       0       0       0       0       0       0       0       0       0       0       0       0       0       0       0       0       0       0       0       0       0       0       0       0       0       0       0       0       0       0       0       0       0       0       0       0       0       0       0
     1     6     1       2       2      13       7
     1     6     2       5       4       6       5       5       4       0
     1     6     3      10       5      13       3       2       1       1       0       0       0       0       0
     1     6     4      20       4      12       4       2       2       0       0       0       0       0       0       0       0       0       0       0       0       0       0       0       0
     1     6     5      25       4      12       4       3       1       0       0       0       0       0       0       0       0       0       0       0       0       0       0       0       0       0       0       0       0       0
     1     6     6      50       6       6       5       4       3       1       1       0       0       0       0       0       0       0       0       0       0       0       0       0       0       0       0       0       0       0       0       0       0       0       0       0       0       0       0       0       0       0       0       0       0       0       0       0       0       0       0       0       0       0       0
     1     6     7     100       7       6       4       3       2       2       2       1       0       0       0       0       0       0       0       0       0       0       0       0       0       0       0       0       0       0       0       0       0       0       0       0       0       0       0       0       0       0       0       0       0       0       0       0       0       0       0       0       0       0       0       0       0       0       0       0       0       0       0       0       0       0       0       0       0       0       0       0       0       0       0       0       0       0       0       0       0       0       0       0       0       0       0       0       0       0       0       0       0       0       0       0       0       0       0       0       0       0       0       0       0
     1     6     8       2       2      15       5
     1     6     9       5       3      11       6       3       0       0
     1     6    10      10       5      10       5       3       1       1       0       0       0       0       0
     1     6    11      20       7       7       5       2       2       2       1       1       0       0       0       0       0       0       0       0       0       0       0       0       0
     1     6    12      25       4       9       5       5       1       0       0       0       0       0       0       0       0       0       0       0       0       0       0       0       0       0       0       0       0       0
     1     6    13      50       8       5       4       3       3       2       1       1       1       0       0       0       0       0       0       0       0       0       0       0       0       0       0       0       0       0       0       0       0       0       0       0       0       0       0       0       0       0       0       0       0       0       0       0       0       0       0       0       0       0       0
     1     6    14     100       5       8       6       3       2       1       0       0       0       0       0       0       0       0       0       0       0       0       0       0       0       0       0       0       0       0       0       0       0       0       0       0       0       0       0       0       0       0       0       0       0       0       0       0       0       0       0       0       0       0       0       0       0       0       0       0       0       0       0       0       0       0       0       0       0       0       0       0       0       0       0       0       0       0       0       0       0       0       0       0       0       0       0       0       0       0       0       0       0       0       0       0       0       0       0       0       0       0       0       0       0
     1     7     1       2       2      11       9
     1     7     2       5       4       6       6       5       3       0
     1     7     3      10       5      10       5       2       2       1       0       0       0       0       0
     1     7     4      20       4      13       3       2       2       0       0       0       0       0       0       0       0       0       0       0       0       0       0       0       0
     1     7     5      25       3       9       6       5       0       0       0       0       0       0       0       0       0       0       0       0       0       0       0       0       0       0       0       0       0       0
     1     7     6      50       6       8       4       2       2       2       2       0       0       0       0       0       0       0       0       0       0       0       0       0       0       0       0       0       0       0       0       0       0       0       0       0       0       0       0       0       0       0       0       0       0       0       0       0       0       0       0       0       0       0       0
     1     7     7     100       6       6       5       4       3       1       1       0       0       0       0       0       0       0       0       0       0       0       0       0       0       0       0       0       0       0       0       0       0       0       0       0       0       0       0       0       0       0       0       0       0       0       0       0       0       0       0       0       0       0       0       0       0       0       0       0       0       0       0       0       0       0       0       0       0       0       0       0       0       0       0       0       0       0       0       0       0       0       0       0       0       0       0       0       0       0       0       0       0       0       0       0       0       0       0       0       0       0       0       0       0
     1     7     8       2       2      18       2
     1     7     9       5       3      11       7       2       0       0
     1     7    10      10       4      12       5       2       1       0       0       0       0       0       0
     1     7    11      20       6       8       4       3       2       2       1       0       0       0       0       0       0       0       0       0       0       0       0       0       0
     1     7    12      25       4      10       5       3       2       0       0       0       0       0       0       0       0       0       0       0       0       0       0       0       0       0       0       0       0       0
     1     7    13      50       6       9       5       3       1       1       1       0       0       0       0       0       0       0       0       0       0       0       0       0       0       0       0       0       0       0       0       0       0       0       0       0       0       0       0       0       0       0       0       0       0       0       0       0       0       0       0       0       0       0       0
     1     7    14     100       4       9       8       2       1       0       0       0       0       0       0       0       0       0       0       0       0       0       0       0       0       0       0       0       0       0       0       0       0       0       0       0       0       0       0       0       0       0       0       0       0       0       0       0       0       0       0       0       0       0       0       0       0       0       0       0       0       0       0       0       0       0       0       0       0       0       0       0       0       0       0       0       0       0       0       0       0       0       0       0       0       0       0       0       0       0       0       0       0       0       0       0       0       0       0       0       0       0       0       0       0
     1     8     1       2       2      14       6
     1     8     2       5       4       8       4       4       4       0
     1     8     3      10       5      13       3       2       1       1       0       0       0       0       0
     1     8     4      20       4      10       4       4       2       0       0       0       0       0       0       0       0       0       0       0       0       0       0       0       0
     1     8     5      25       3       9       8       3       0       0       0       0       0       0       0       0       0       0       0       0       0       0       0       0       0       0       0       0       0       0
     1     8     6      50       4       8       5       4       3       0       0       0       0       0       0       0       0       0       0       0       0       0       0       0       0       0       0       0       0       0       0       0       0       0       0       0       0       0       0       0       0       0       0       0       0       0       0       0       0       0       0       0       0       0       0
     1     8     7     100       5       8       5       3       2       2       0       0       0       0       0       0       0       0       0       0       0       0       0       0       0       0       0       0       0       0       0       0       0       0       0       0       0       0       0       0       0       0       0       0       0       0       0       0       0       0       0       0       0       0       0       0       0       0       0       0       0       0       0       0       0       0       0       0       0       0       0       0       0       0       0       0       0       0       0       0       0       0       0       0       0       0       0       0       0       0       0       0       0       0       0       0       0       0       0       0       0       0       0       0       0
     1     8     8       2       2      19       1
     1     8     9       5       3       8       7       5       0       0
     1     8    10      10       3      12       6       2       0       0       0       0       0       0       0
     1     8    11      20       4       9       6       4       1       0       0       0       0       0       0       0       0       0       0       0       0       0       0       0       0
     1     8    12      25       4       9       6       4       1       0       0       0       0       0       0       0       0       0       0       0       0       0       0       0       0       0       0       0       0       0
     1     8    13      50       5      10       5       2       2       1       0       0       0       0       0       0       0       0       0       0       0       0       0       0       0       0       0       0       0       0       0       0       0       0       0       0       0       0       0       0       0       0       0       0       0       0       0       0       0       0       0       0       0       0       0
     1     8    14     100       4      10       7       2       1       0       0       0       0       0       0       0       0       0       0       0       0       0       0       0       0       0       0       0       0       0       0       0       0       0       0       0       0       0       0       0       0       0       0       0       0       0       0       0       0       0       0       0       0       0       0       0       0       0       0       0       0       0       0       0       0       0       0       0       0       0       0       0       0       0       0       0       0       0       0       0       0       0       0       0       0       0       0       0       0       0       0       0       0       0       0       0       0       0       0       0       0       0       0       0       0
     1     9     1       2       2      16       4
     1     9     2       5       4       7       7       4       2       0
     1     9     3      10       3      14       3       3       0       0       0       0       0       0       0
     1     9     4      20       4       8       6       4       2       0       0       0       0       0       0       0       0       0       0       0       0       0       0       0       0
     1     9     5      25       3      11       5       4       0       0       0       0       0       0       0       0       0       0       0       0       0       0       0       0       0       0       0       0       0       0
     1     9     6      50       5       7       6       4       2       1       0       0       0       0       0       0       0       0       0       0       0       0       0       0       0       0       0       0       0       0       0       0       0       0       0       0       0       0       0       0       0       0       0       0       0       0       0       0       0       0       0       0       0       0       0
     1     9     7     100       5       9       7       2       1       1       0       0       0       0       0       0       0       0       0       0       0       0       0       0       0       0       0       0       0       0       0       0       0       0       0       0       0       0       0       0       0       0       0       0       0       0       0       0       0       0       0       0       0       0       0       0       0       0       0       0       0       0       0       0       0       0       0       0       0       0       0       0       0       0       0       0       0       0       0       0       0       0       0       0       0       0       0       0       0       0       0       0       0       0       0       0       0       0       0       0       0       0       0       0       0
     1     9     8       2       2      19       1
     1     9     9       5       3       8       6       6       0       0
     1     9    10      10       3      12       7       1       0       0       0       0       0       0       0
     1     9    11      20       4      10       7       2       1       0       0       0       0       0       0       0       0       0       0       0       0       0       0       0       0
     1     9    12      25       4       8       6       5       1       0       0       0       0       0       0       0       0       0       0       0       0       0       0       0       0       0       0       0       0       0
     1     9    13      50       6       7       6       3       2       1       1       0       0       0       0       0       0       0       0       0       0       0       0       0       0       0       0       0       0       0       0       0       0       0       0       0       0       0       0       0       0       0       0       0       0       0       0       0       0       0       0       0       0       0       0
     1     9    14     100       4       9       6       4       1       0       0       0       0       0       0       0       0       0       0       0       0       0       0       0       0       0       0       0       0       0       0       0       0       0       0       0       0       0       0       0       0       0       0       0       0       0       0       0       0       0       0       0       0       0       0       0       0       0       0       0       0       0       0       0       0       0       0       0       0       0       0       0       0       0       0       0       0       0       0       0       0       0       0       0       0       0       0       0       0       0       0       0       0       0       0       0       0       0       0       0       0       0       0       0       0
     1    10     1       2       2      16       4
     1    10     2       5       4       8       6       4       2       0
     1    10     3      10       3      14       4       2       0       0       0       0       0       0       0
     1    10     4      20       4      10       4       3       3       0       0       0       0       0       0       0       0       0       0       0       0       0       0       0       0
     1    10     5      25       3       8       7       5       0       0       0       0       0       0       0       0       0       0       0       0       0       0       0       0       0       0       0       0       0       0
     1    10     6      50       5      10       5       2       2       1       0       0       0       0       0       0       0       0       0       0       0       0       0       0       0       0       0       0       0       0       0       0       0       0       0       0       0       0       0       0       0       0       0       0       0       0       0       0       0       0       0       0       0       0       0
     1    10     7     100       3      11       7       2       0       0       0       0       0       0       0       0       0       0       0       0       0       0       0       0       0       0       0       0       0       0       0       0       0       0       0       0       0       0       0       0       0       0       0       0       0       0       0       0       0       0       0       0       0       0       0       0       0       0       0       0       0       0       0       0       0       0       0       0       0       0       0       0       0       0       0       0       0       0       0       0       0       0       0       0       0       0       0       0       0       0       0       0       0       0       0       0       0       0       0       0       0       0       0       0       0
     1    10     8       2       2      19       1
     1    10     9       5       3       9       7       4       0       0
     1    10    10      10       3      12       6       2       0       0       0       0       0       0       0
     1    10    11      20       4       9       7       2       2       0       0       0       0       0       0       0       0       0       0       0       0       0       0       0       0
     1    10    12      25       4       7       7       5       1       0       0       0       0       0       0       0       0       0       0       0       0       0       0       0       0       0       0       0       0       0
     1    10    13      50       5       7       5       4       2       2       0       0       0       0       0       0       0       0       0       0       0       0       0       0       0       0       0       0       0       0       0       0       0       0       0       0       0       0       0       0       0       0       0       0       0       0       0       0       0       0       0       0       0       0       0
     1    10    14     100       5       9       6       3       1       1       0       0       0       0       0       0       0       0       0       0       0       0       0       0       0       0       0       0       0       0       0       0       0       0       0       0       0       0       0       0       0       0       0       0       0       0       0       0       0       0       0       0       0       0       0       0       0       0       0       0       0       0       0       0       0       0       0       0       0       0       0       0       0       0       0       0       0       0       0       0       0       0       0       0       0       0       0       0       0       0       0       0       0       0       0       0       0       0       0       0       0       0       0       0       0
     1    11     1       2       2      17       3
     1    11     2       5       3       8       6       6       0       0
     1    11     3      10       2      13       7       0       0       0       0       0       0       0       0
     1    11     4      20       4      11       4       4       1       0       0       0       0       0       0       0       0       0       0       0       0       0       0       0       0
     1    11     5      25       3       9       8       3       0       0       0       0       0       0       0       0       0       0       0       0       0       0       0       0       0       0       0       0       0       0
     1    11     6      50       4      13       3       2       2       0       0       0       0       0       0       0       0       0       0       0       0       0       0       0       0       0       0       0       0       0       0       0       0       0       0       0       0       0       0       0       0       0       0       0       0       0       0       0       0       0       0       0       0       0       0
     1    11     7     100       3      11       6       3       0       0       0       0       0       0       0       0       0       0       0       0       0       0       0       0       0       0       0       0       0       0       0       0       0       0       0       0       0       0       0       0       0       0       0       0       0       0       0       0       0       0       0       0       0       0       0       0       0       0       0       0       0       0       0       0       0       0       0       0       0       0       0       0       0       0       0       0       0       0       0       0       0       0       0       0       0       0       0       0       0       0       0       0       0       0       0       0       0       0       0       0       0       0       0       0       0
     1    11     8       2       1      20       0
     1    11     9       5       3      10       7       3       0       0
     1    11    10      10       3      14       4       2       0       0       0       0       0       0       0
     1    11    11      20       4       8       8       3       1       0       0       0       0       0       0       0       0       0       0       0       0       0       0       0       0
     1    11    12      25       3       9       6       5       0       0       0       0       0       0       0       0       0       0       0       0       0       0       0       0       0       0       0       0       0       0
     1    11    13      50       5       7       7       3       2       1       0       0       0       0       0       0       0       0       0       0       0       0       0       0       0       0       0       0       0       0       0       0       0       0       0       0       0       0       0       0       0       0       0       0       0       0       0       0       0       0       0       0       0       0       0
     1    11    14     100       4      10       7       2       1       0       0       0       0       0       0       0       0       0       0       0       0       0       0       0       0       0       0       0       0       0       0       0       0       0       0       0       0       0       0       0       0       0       0       0       0       0       0       0       0       0       0       0       0       0       0       0       0       0       0       0       0       0       0       0       0       0       0       0       0       0       0       0       0       0       0       0       0       0       0       0       0       0       0       0       0       0       0       0       0       0       0       0       0       0       0       0       0       0       0       0       0       0       0       0       0
     1    12     1       2       2      17       3
     1    12     2       5       3       8       7       5       0       0
     1    12     3      10       2      13       7       0       0       0       0       0       0       0       0
     1    12     4      20       4      13       3       2       2       0       0       0       0       0       0       0       0       0       0       0       0       0       0       0       0
     1    12     5      25       3      10       6       4       0       0       0       0       0       0       0       0       0       0       0       0       0       0       0       0       0       0       0       0       0       0
     1    12     6      50       4       9       7       2       2       0       0       0       0       0       0       0       0       0       0       0       0       0       0       0       0       0       0       0       0       0       0       0       0       0       0       0       0       0       0       0       0       0       0       0       0       0       0       0       0       0       0       0       0       0       0
     1    12     7     100       3      10       7       3       0       0       0       0       0       0       0       0       0       0       0       0       0       0       0       0       0       0       0       0       0       0       0       0       0       0       0       0       0       0       0       0       0       0       0       0       0       0       0       0       0       0       0       0       0       0       0       0       0       0       0       0       0       0       0       0       0       0       0       0       0       0       0       0       0       0       0       0       0       0       0       0       0       0       0       0       0       0       0       0       0       0       0       0       0       0       0       0       0       0       0       0       0       0       0       0       0
     1    12     8       2       1      20       0
     1    12     9       5       3      13       6       1       0       0
     1    12    10      10       3      10       5       5       0       0       0       0       0       0       0
     1    12    11      20       3       9       7       4       0       0       0       0       0       0       0       0       0       0       0       0       0       0       0       0       0
     1    12    12      25       4      10       6       3       1       0       0       0       0       0       0       0       0       0       0       0       0       0       0       0       0       0       0       0       0       0
     1    12    13      50       6       8       4       3       2       2       1       0       0       0       0       0       0       0       0       0       0       0       0       0       0       0       0       0       0       0       0       0       0       0       0       0       0       0       0       0       0       0       0       0       0       0       0       0       0       0       0       0       0       0       0
     1    12    14     100       4      12       5       2       1       0       0       0       0       0       0       0       0       0       0       0       0       0       0       0       0       0       0       0       0       0       0       0       0       0       0       0       0       0       0       0       0       0       0       0       0       0       0       0       0       0       0       0       0       0       0       0       0       0       0       0       0       0       0       0       0       0       0       0       0       0       0       0       0       0       0       0       0       0       0       0       0       0       0       0       0       0       0       0       0       0       0       0       0       0       0       0       0       0       0       0       0       0       0       0       0
     1    13     1       2       2      16       4
     1    13     2       5       3      10       6       4       0       0
     1    13     3      10       2      12       8       0       0       0       0       0       0       0       0
     1    13     4      20       4      15       3       1       1       0       0       0       0       0       0       0       0       0       0       0       0       0       0       0       0
     1    13     5      25       3       8       8       4       0       0       0       0       0       0       0       0       0       0       0       0       0       0       0       0       0       0       0       0       0       0
     1    13     6      50       4       9       6       3       2       0       0       0       0       0       0       0       0       0       0       0       0       0       0       0       0       0       0       0       0       0       0       0       0       0       0       0       0       0       0       0       0       0       0       0       0       0       0       0       0       0       0       0       0       0       0
     1    13     7     100       4       7       7       5       1       0       0       0       0       0       0       0       0       0       0       0       0       0       0       0       0       0       0       0       0       0       0       0       0       0       0       0       0       0       0       0       0       0       0       0       0       0       0       0       0       0       0       0       0       0       0       0       0       0       0       0       0       0       0       0       0       0       0       0       0       0       0       0       0       0       0       0       0       0       0       0       0       0       0       0       0       0       0       0       0       0       0       0       0       0       0       0       0       0       0       0       0       0       0       0       0
     1    13     8       2       1      20       0
     1    13     9       5       3      11       8       1       0       0
     1    13    10      10       3       7       7       6       0       0       0       0       0       0       0
     1    13    11      20       3       9       8       3       0       0       0       0       0       0       0       0       0       0       0       0       0       0       0       0       0
     1    13    12      25       4       9       5       5       1       0       0       0       0       0       0       0       0       0       0       0       0       0       0       0       0       0       0       0       0       0
     1    13    13      50       4       9       5       3       3       0       0       0       0       0       0       0       0       0       0       0       0       0       0       0       0       0       0       0       0       0       0       0       0       0       0       0       0       0       0       0       0       0       0       0       0       0       0       0       0       0       0       0       0       0       0
     1    13    14     100       4      14       3       2       1       0       0       0       0       0       0       0       0       0       0       0       0       0       0       0       0       0       0       0       0       0       0       0       0       0       0       0       0       0       0       0       0       0       0       0       0       0       0       0       0       0       0       0       0       0       0       0       0       0       0       0       0       0       0       0       0       0       0       0       0       0       0       0       0       0       0       0       0       0       0       0       0       0       0       0       0       0       0       0       0       0       0       0       0       0       0       0       0       0       0       0       0       0       0       0       0
     1    14     1       2       2      15       5
     1    14     2       5       3      10       6       4       0       0
     1    14     3      10       2      12       8       0       0       0       0       0       0       0       0
     1    14     4      20       4      15       2       2       1       0       0       0       0       0       0       0       0       0       0       0       0       0       0       0       0
     1    14     5      25       3      10       7       3       0       0       0       0       0       0       0       0       0       0       0       0       0       0       0       0       0       0       0       0       0       0
     1    14     6      50       4       9       4       4       3       0       0       0       0       0       0       0       0       0       0       0       0       0       0       0       0       0       0       0       0       0       0       0       0       0       0       0       0       0       0       0       0       0       0       0       0       0       0       0       0       0       0       0       0       0       0
     1    14     7     100       3       9       6       5       0       0       0       0       0       0       0       0       0       0       0       0       0       0       0       0       0       0       0       0       0       0       0       0       0       0       0       0       0       0       0       0       0       0       0       0       0       0       0       0       0       0       0       0       0       0       0       0       0       0       0       0       0       0       0       0       0       0       0       0       0       0       0       0       0       0       0       0       0       0       0       0       0       0       0       0       0       0       0       0       0       0       0       0       0       0       0       0       0       0       0       0       0       0       0       0       0
     1    14     8       2       1      20       0
     1    14     9       5       3      13       6       1       0       0
     1    14    10      10       3       7       7       6       0       0       0       0       0       0       0
     1    14    11      20       3       9       7       4       0       0       0       0       0       0       0       0       0       0       0       0       0       0       0       0       0
     1    14    12      25       4      12       4       3       1       0       0       0       0       0       0       0       0       0       0       0       0       0       0       0       0       0       0       0       0       0
     1    14    13      50       4       9       5       3       3       0       0       0       0       0       0       0       0       0       0       0       0       0       0       0       0       0       0       0       0       0       0       0       0       0       0       0       0       0       0       0       0       0       0       0       0       0       0       0       0       0       0       0       0       0       0
     1    14    14     100       3      17       2       1       0       0       0       0       0       0       0       0       0       0       0       0       0       0       0       0       0       0       0       0       0       0       0       0       0       0       0       0       0       0       0       0       0       0       0       0       0       0       0       0       0       0       0       0       0       0       0       0       0       0       0       0       0       0       0       0       0       0       0       0       0       0       0       0       0       0       0       0       0       0       0       0       0       0       0       0       0       0       0       0       0       0       0       0       0       0       0       0       0       0       0       0       0       0       0       0       0
     1    15     1       2       2      16       4
     1    15     2       5       3       7       7       6       0       0
     1    15     3      10       2      13       7       0       0       0       0       0       0       0       0
     1    15     4      20       3      14       4       2       0       0       0       0       0       0       0       0       0       0       0       0       0       0       0       0       0
     1    15     5      25       3      11       6       3       0       0       0       0       0       0       0       0       0       0       0       0       0       0       0       0       0       0       0       0       0       0
     1    15     6      50       4       7       6       4       3       0       0       0       0       0       0       0       0       0       0       0       0       0       0       0       0       0       0       0       0       0       0       0       0       0       0       0       0       0       0       0       0       0       0       0       0       0       0       0       0       0       0       0       0       0       0
     1    15     7     100       3       7       7       6       0       0       0       0       0       0       0       0       0       0       0       0       0       0       0       0       0       0       0       0       0       0       0       0       0       0       0       0       0       0       0       0       0       0       0       0       0       0       0       0       0       0       0       0       0       0       0       0       0       0       0       0       0       0       0       0       0       0       0       0       0       0       0       0       0       0       0       0       0       0       0       0       0       0       0       0       0       0       0       0       0       0       0       0       0       0       0       0       0       0       0       0       0       0       0       0       0
     1    15     8       2       1      20       0
     1    15     9       5       3      15       4       1       0       0
     1    15    10      10       3       7       7       6       0       0       0       0       0       0       0
     1    15    11      20       3       9       8       3       0       0       0       0       0       0       0       0       0       0       0       0       0       0       0       0       0
     1    15    12      25       4      12       4       2       2       0       0       0       0       0       0       0       0       0       0       0       0       0       0       0       0       0       0       0       0       0
     1    15    13      50       4      10       4       3       3       0       0       0       0       0       0       0       0       0       0       0       0       0       0       0       0       0       0       0       0       0       0       0       0       0       0       0       0       0       0       0       0       0       0       0       0       0       0       0       0       0       0       0       0       0       0
     1    15    14     100       3      16       3       1       0       0       0       0       0       0       0       0       0       0       0       0       0       0       0       0       0       0       0       0       0       0       0       0       0       0       0       0       0       0       0       0       0       0       0       0       0       0       0       0       0       0       0       0       0       0       0       0       0       0       0       0       0       0       0       0       0       0       0       0       0       0       0       0       0       0       0       0       0       0       0       0       0       0       0       0       0       0       0       0       0       0       0       0       0       0       0       0       0       0       0       0       0       0       0       0       0
     1    16     1       2       2      16       4
     1    16     2       5       3       8       6       6       0       0
     1    16     3      10       2      11       9       0       0       0       0       0       0       0       0
     1    16     4      20       2      15       5       0       0       0       0       0       0       0       0       0       0       0       0       0       0       0       0       0       0
     1    16     5      25       3      11       6       3       0       0       0       0       0       0       0       0       0       0       0       0       0       0       0       0       0       0       0       0       0       0
     1    16     6      50       4       7       6       4       3       0       0       0       0       0       0       0       0       0       0       0       0       0       0       0       0       0       0       0       0       0       0       0       0       0       0       0       0       0       0       0       0       0       0       0       0       0       0       0       0       0       0       0       0       0       0
     1    16     7     100       4       9       5       5       1       0       0       0       0       0       0       0       0       0       0       0       0       0       0       0       0       0       0       0       0       0       0       0       0       0       0       0       0       0       0       0       0       0       0       0       0       0       0       0       0       0       0       0       0       0       0       0       0       0       0       0       0       0       0       0       0       0       0       0       0       0       0       0       0       0       0       0       0       0       0       0       0       0       0       0       0       0       0       0       0       0       0       0       0       0       0       0       0       0       0       0       0       0       0       0       0
     1    16     8       2       1      20       0
     1    16     9       5       3      15       4       1       0       0
     1    16    10      10       3       8       7       5       0       0       0       0       0       0       0
     1    16    11      20       3       9       8       3       0       0       0       0       0       0       0       0       0       0       0       0       0       0       0       0       0
     1    16    12      25       4       9       6       3       2       0       0       0       0       0       0       0       0       0       0       0       0       0       0       0       0       0       0       0       0       0
     1    16    13      50       4      12       5       2       1       0       0       0       0       0       0       0       0       0       0       0       0       0       0       0       0       0       0       0       0       0       0       0       0       0       0       0       0       0       0       0       0       0       0       0       0       0       0       0       0       0       0       0       0       0       0
     1    16    14     100       3      15       3       2       0       0       0       0       0       0       0       0       0       0       0       0       0       0       0       0       0       0       0       0       0       0       0       0       0       0       0       0       0       0       0       0       0       0       0       0       0       0       0       0       0       0       0       0       0       0       0       0       0       0       0       0       0       0       0       0       0       0       0       0       0       0       0       0       0       0       0       0       0       0       0       0       0       0       0       0       0       0       0       0       0       0       0       0       0       0       0       0       0       0       0       0       0       0       0       0       0
     1    17     1       2       2      16       4
     1    17     2       5       3       9       6       5       0       0
     1    17     3      10       2      12       8       0       0       0       0       0       0       0       0
     1    17     4      20       2      14       6       0       0       0       0       0       0       0       0       0       0       0       0       0       0       0       0       0       0
     1    17     5      25       3      13       5       2       0       0       0       0       0       0       0       0       0       0       0       0       0       0       0       0       0       0       0       0       0       0
     1    17     6      50       4       7       7       4       2       0       0       0       0       0       0       0       0       0       0       0       0       0       0       0       0       0       0       0       0       0       0       0       0       0       0       0       0       0       0       0       0       0       0       0       0       0       0       0       0       0       0       0       0       0       0
     1    17     7     100       3      10       8       2       0       0       0       0       0       0       0       0       0       0       0       0       0       0       0       0       0       0       0       0       0       0       0       0       0       0       0       0       0       0       0       0       0       0       0       0       0       0       0       0       0       0       0       0       0       0       0       0       0       0       0       0       0       0       0       0       0       0       0       0       0       0       0       0       0       0       0       0       0       0       0       0       0       0       0       0       0       0       0       0       0       0       0       0       0       0       0       0       0       0       0       0       0       0       0       0       0
     1    17     8       2       1      20       0
     1    17     9       5       2      13       7       0       0       0
     1    17    10      10       3       9       7       4       0       0       0       0       0       0       0
     1    17    11      20       3       9       9       2       0       0       0       0       0       0       0       0       0       0       0       0       0       0       0       0       0
     1    17    12      25       3      11       5       4       0       0       0       0       0       0       0       0       0       0       0       0       0       0       0       0       0       0       0       0       0       0
     1    17    13      50       4      11       5       3       1       0       0       0       0       0       0       0       0       0       0       0       0       0       0       0       0       0       0       0       0       0       0       0       0       0       0       0       0       0       0       0       0       0       0       0       0       0       0       0       0       0       0       0       0       0       0
     1    17    14     100       3      11       6       3       0       0       0       0       0       0       0       0       0       0       0       0       0       0       0       0       0       0       0       0       0       0       0       0       0       0       0       0       0       0       0       0       0       0       0       0       0       0       0       0       0       0       0       0       0       0       0       0       0       0       0       0       0       0       0       0       0       0       0       0       0       0       0       0       0       0       0       0       0       0       0       0       0       0       0       0       0       0       0       0       0       0       0       0       0       0       0       0       0       0       0       0       0       0       0       0       0
     1    18     1       2       2      19       1
     1    18     2       5       3       9       8       3       0       0
     1    18     3      10       2      13       7       0       0       0       0       0       0       0       0
     1    18     4      20       2      12       8       0       0       0       0       0       0       0       0       0       0       0       0       0       0       0       0       0       0
     1    18     5      25       3      14       5       1       0       0       0       0       0       0       0       0       0       0       0       0       0       0       0       0       0       0       0       0       0       0
     1    18     6      50       4       8       8       3       1       0       0       0       0       0       0       0       0       0       0       0       0       0       0       0       0       0       0       0       0       0       0       0       0       0       0       0       0       0       0       0       0       0       0       0       0       0       0       0       0       0       0       0       0       0       0
     1    18     7     100       3       9       9       2       0       0       0       0       0       0       0       0       0       0       0       0       0       0       0       0       0       0       0       0       0       0       0       0       0       0       0       0       0       0       0       0       0       0       0       0       0       0       0       0       0       0       0       0       0       0       0       0       0       0       0       0       0       0       0       0       0       0       0       0       0       0       0       0       0       0       0       0       0       0       0       0       0       0       0       0       0       0       0       0       0       0       0       0       0       0       0       0       0       0       0       0       0       0       0       0       0
     1    18     8       2       1      20       0
     1    18     9       5       2      14       6       0       0       0
     1    18    10      10       3       9       8       3       0       0       0       0       0       0       0
     1    18    11      20       3       9       8       3       0       0       0       0       0       0       0       0       0       0       0       0       0       0       0       0       0
     1    18    12      25       3       9       9       2       0       0       0       0       0       0       0       0       0       0       0       0       0       0       0       0       0       0       0       0       0       0
     1    18    13      50       4      13       4       2       1       0       0       0       0       0       0       0       0       0       0       0       0       0       0       0       0       0       0       0       0       0       0       0       0       0       0       0       0       0       0       0       0       0       0       0       0       0       0       0       0       0       0       0       0       0       0
     1    18    14     100       4      11       4       4       1       0       0       0       0       0       0       0       0       0       0       0       0       0       0       0       0       0       0       0       0       0       0       0       0       0       0       0       0       0       0       0       0       0       0       0       0       0       0       0       0       0       0       0       0       0       0       0       0       0       0       0       0       0       0       0       0       0       0       0       0       0       0       0       0       0       0       0       0       0       0       0       0       0       0       0       0       0       0       0       0       0       0       0       0       0       0       0       0       0       0       0       0       0       0       0       0
     1    19     1       2       1      20       0
     1    19     2       5       3      10       7       3       0       0
     1    19     3      10       2      13       7       0       0       0       0       0       0       0       0
     1    19     4      20       2      12       8       0       0       0       0       0       0       0       0       0       0       0       0       0       0       0       0       0       0
     1    19     5      25       3      13       6       1       0       0       0       0       0       0       0       0       0       0       0       0       0       0       0       0       0       0       0       0       0       0
     1    19     6      50       4      11       6       2       1       0       0       0       0       0       0       0       0       0       0       0       0       0       0       0       0       0       0       0       0       0       0       0       0       0       0       0       0       0       0       0       0       0       0       0       0       0       0       0       0       0       0       0       0       0       0
     1    19     7     100       3      11       8       1       0       0       0       0       0       0       0       0       0       0       0       0       0       0       0       0       0       0       0       0       0       0       0       0       0       0       0       0       0       0       0       0       0       0       0       0       0       0       0       0       0       0       0       0       0       0       0       0       0       0       0       0       0       0       0       0       0       0       0       0       0       0       0       0       0       0       0       0       0       0       0       0       0       0       0       0       0       0       0       0       0       0       0       0       0       0       0       0       0       0       0       0       0       0       0       0       0
     1    19     8       2       1      20       0
     1    19     9       5       2      11       9       0       0       0
     1    19    10      10       3      10       7       3       0       0       0       0       0       0       0
     1    19    11      20       3       9       6       5       0       0       0       0       0       0       0       0       0       0       0       0       0       0       0       0       0
     1    19    12      25       3      10       9       1       0       0       0       0       0       0       0       0       0       0       0       0       0       0       0       0       0       0       0       0       0       0
     1    19    13      50       3      15       4       1       0       0       0       0       0       0       0       0       0       0       0       0       0       0       0       0       0       0       0       0       0       0       0       0       0       0       0       0       0       0       0       0       0       0       0       0       0       0       0       0       0       0       0       0       0       0       0
     1    19    14     100       3      14       3       3       0       0       0       0       0       0       0       0       0       0       0       0       0       0       0       0       0       0       0       0       0       0       0       0       0       0       0       0       0       0       0       0       0       0       0       0       0       0       0       0       0       0       0       0       0       0       0       0       0       0       0       0       0       0       0       0       0       0       0       0       0       0       0       0       0       0       0       0       0       0       0       0       0       0       0       0       0       0       0       0       0       0       0       0       0       0       0       0       0       0       0       0       0       0       0       0       0
     1    20     1       2       1      20       0
     1    20     2       5       3       9       6       5       0       0
     1    20     3      10       2      11       9       0       0       0       0       0       0       0       0
     1    20     4      20       2      15       5       0       0       0       0       0       0       0       0       0       0       0       0       0       0       0       0       0       0
     1    20     5      25       2      14       6       0       0       0       0       0       0       0       0       0       0       0       0       0       0       0       0       0       0       0       0       0       0       0
     1    20     6      50       4       8       6       4       2       0       0       0       0       0       0       0       0       0       0       0       0       0       0       0       0       0       0       0       0       0       0       0       0       0       0       0       0       0       0       0       0       0       0       0       0       0       0       0       0       0       0       0       0       0       0
     1    20     7     100       3      10       8       2       0       0       0       0       0       0       0       0       0       0       0       0       0       0       0       0       0       0       0       0       0       0       0       0       0       0       0       0       0       0       0       0       0       0       0       0       0       0       0       0       0       0       0       0       0       0       0       0       0       0       0       0       0       0       0       0       0       0       0       0       0       0       0       0       0       0       0       0       0       0       0       0       0       0       0       0       0       0       0       0       0       0       0       0       0       0       0       0       0       0       0       0       0       0       0       0       0
     1    20     8       2       1      20       0
     1    20     9       5       2      10      10       0       0       0
     1    20    10      10       3      12       6       2       0       0       0       0       0       0       0
     1    20    11      20       3      10       9       1       0       0       0       0       0       0       0       0       0       0       0       0       0       0       0       0       0
     1    20    12      25       3      10       9       1       0       0       0       0       0       0       0       0       0       0       0       0       0       0       0       0       0       0       0       0       0       0
     1    20    13      50       2      13       7       0       0       0       0       0       0       0       0       0       0       0       0       0       0       0       0       0       0       0       0       0       0       0       0       0       0       0       0       0       0       0       0       0       0       0       0       0       0       0       0       0       0       0       0       0       0       0       0
     1    20    14     100       3      16       3       1       0       0       0       0       0       0       0       0       0       0       0       0       0       0       0       0       0       0       0       0       0       0       0       0       0       0       0       0       0       0       0       0       0       0       0       0       0       0       0       0       0       0       0       0       0       0       0       0       0       0       0       0       0       0       0       0       0       0       0       0       0       0       0       0       0       0       0       0       0       0       0       0       0       0       0       0       0       0       0       0       0       0       0       0       0       0       0       0       0       0       0       0       0       0       0       0       0
     1    21     1       2       1      20       0
     1    21     2       5       3      12       4       4       0       0
     1    21     3      10       2      13       7       0       0       0       0       0       0       0       0
     1    21     4      20       2      18       2       0       0       0       0       0       0       0       0       0       0       0       0       0       0       0       0       0       0
     1    21     5      25       2      13       7       0       0       0       0       0       0       0       0       0       0       0       0       0       0       0       0       0       0       0       0       0       0       0
     1    21     6      50       4       8       5       4       3       0       0       0       0       0       0       0       0       0       0       0       0       0       0       0       0       0       0       0       0       0       0       0       0       0       0       0       0       0       0       0       0       0       0       0       0       0       0       0       0       0       0       0       0       0       0
     1    21     7     100       3       9       7       4       0       0       0       0       0       0       0       0       0       0       0       0       0       0       0       0       0       0       0       0       0       0       0       0       0       0       0       0       0       0       0       0       0       0       0       0       0       0       0       0       0       0       0       0       0       0       0       0       0       0       0       0       0       0       0       0       0       0       0       0       0       0       0       0       0       0       0       0       0       0       0       0       0       0       0       0       0       0       0       0       0       0       0       0       0       0       0       0       0       0       0       0       0       0       0       0       0
     1    21     8       2       1      20       0
     1    21     9       5       2      11       9       0       0       0
     1    21    10      10       3      11       7       2       0       0       0       0       0       0       0
     1    21    11      20       3       9       9       2       0       0       0       0       0       0       0       0       0       0       0       0       0       0       0       0       0
     1    21    12      25       3      10       9       1       0       0       0       0       0       0       0       0       0       0       0       0       0       0       0       0       0       0       0       0       0       0
     1    21    13      50       2      13       7       0       0       0       0       0       0       0       0       0       0       0       0       0       0       0       0       0       0       0       0       0       0       0       0       0       0       0       0       0       0       0       0       0       0       0       0       0       0       0       0       0       0       0       0       0       0       0       0
     1    21    14     100       2      19       1       0       0       0       0       0       0       0       0       0       0       0       0       0       0       0       0       0       0       0       0       0       0       0       0       0       0       0       0       0       0       0       0       0       0       0       0       0       0       0       0       0       0       0       0       0       0       0       0       0       0       0       0       0       0       0       0       0       0       0       0       0       0       0       0       0       0       0       0       0       0       0       0       0       0       0       0       0       0       0       0       0       0       0       0       0       0       0       0       0       0       0       0       0       0       0       0       0       0
     1    22     1       2       1      20       0
     1    22     2       5       3      10       7       3       0       0
     1    22     3      10       2      17       3       0       0       0       0       0       0       0       0
     1    22     4      20       2      17       3       0       0       0       0       0       0       0       0       0       0       0       0       0       0       0       0       0       0
     1    22     5      25       2      13       7       0       0       0       0       0       0       0       0       0       0       0       0       0       0       0       0       0       0       0       0       0       0       0
     1    22     6      50       4       6       5       5       4       0       0       0       0       0       0       0       0       0       0       0       0       0       0       0       0       0       0       0       0       0       0       0       0       0       0       0       0       0       0       0       0       0       0       0       0       0       0       0       0       0       0       0       0       0       0
     1    22     7     100       3       9       6       5       0       0       0       0       0       0       0       0       0       0       0       0       0       0       0       0       0       0       0       0       0       0       0       0       0       0       0       0       0       0       0       0       0       0       0       0       0       0       0       0       0       0       0       0       0       0       0       0       0       0       0       0       0       0       0       0       0       0       0       0       0       0       0       0       0       0       0       0       0       0       0       0       0       0       0       0       0       0       0       0       0       0       0       0       0       0       0       0       0       0       0       0       0       0       0       0       0
     1    22     8       2       1      20       0
     1    22     9       5       2      11       9       0       0       0
     1    22    10      10       3      11       7       2       0       0       0       0       0       0       0
     1    22    11      20       2      12       8       0       0       0       0       0       0       0       0       0       0       0       0       0       0       0       0       0       0
     1    22    12      25       3      11       8       1       0       0       0       0       0       0       0       0       0       0       0       0       0       0       0       0       0       0       0       0       0       0
     1    22    13      50       2      14       6       0       0       0       0       0       0       0       0       0       0       0       0       0       0       0       0       0       0       0       0       0       0       0       0       0       0       0       0       0       0       0       0       0       0       0       0       0       0       0       0       0       0       0       0       0       0       0       0
     1    22    14     100       2      18       2       0       0       0       0       0       0       0       0       0       0       0       0       0       0       0       0       0       0       0       0       0       0       0       0       0       0       0       0       0       0       0       0       0       0       0       0       0       0       0       0       0       0       0       0       0       0       0       0       0       0       0       0       0       0       0       0       0       0       0       0       0       0       0       0       0       0       0       0       0       0       0       0       0       0       0       0       0       0       0       0       0       0       0       0       0       0       0       0       0       0       0       0       0       0       0       0       0       0
     1    23     1       2       1      20       0
     1    23     2       5       3      10       7       3       0       0
     1    23     3      10       2      18       2       0       0       0       0       0       0       0       0
     1    23     4      20       2      16       4       0       0       0       0       0       0       0       0       0       0       0       0       0       0       0       0       0       0
     1    23     5      25       2      13       7       0       0       0       0       0       0       0       0       0       0       0       0       0       0       0       0       0       0       0       0       0       0       0
     1    23     6      50       4       9       5       4       2       0       0       0       0       0       0       0       0       0       0       0       0       0       0       0       0       0       0       0       0       0       0       0       0       0       0       0       0       0       0       0       0       0       0       0       0       0       0       0       0       0       0       0       0       0       0
     1    23     7     100       3      11       5       4       0       0       0       0       0       0       0       0       0       0       0       0       0       0       0       0       0       0       0       0       0       0       0       0       0       0       0       0       0       0       0       0       0       0       0       0       0       0       0       0       0       0       0       0       0       0       0       0       0       0       0       0       0       0       0       0       0       0       0       0       0       0       0       0       0       0       0       0       0       0       0       0       0       0       0       0       0       0       0       0       0       0       0       0       0       0       0       0       0       0       0       0       0       0       0       0       0
     1    23     8       2       1      20       0
     1    23     9       5       2      12       8       0       0       0
     1    23    10      10       3      11       8       1       0       0       0       0       0       0       0
     1    23    11      20       2      11       9       0       0       0       0       0       0       0       0       0       0       0       0       0       0       0       0       0       0
     1    23    12      25       3       8       8       4       0       0       0       0       0       0       0       0       0       0       0       0       0       0       0       0       0       0       0       0       0       0
     1    23    13      50       3      14       5       1       0       0       0       0       0       0       0       0       0       0       0       0       0       0       0       0       0       0       0       0       0       0       0       0       0       0       0       0       0       0       0       0       0       0       0       0       0       0       0       0       0       0       0       0       0       0       0
     1    23    14     100       4      15       3       1       1       0       0       0       0       0       0       0       0       0       0       0       0       0       0       0       0       0       0       0       0       0       0       0       0       0       0       0       0       0       0       0       0       0       0       0       0       0       0       0       0       0       0       0       0       0       0       0       0       0       0       0       0       0       0       0       0       0       0       0       0       0       0       0       0       0       0       0       0       0       0       0       0       0       0       0       0       0       0       0       0       0       0       0       0       0       0       0       0       0       0       0       0       0       0       0       0
     1    24     1       2       1      20       0
     1    24     2       5       3      11       8       1       0       0
     1    24     3      10       2      18       2       0       0       0       0       0       0       0       0
     1    24     4      20       2      17       3       0       0       0       0       0       0       0       0       0       0       0       0       0       0       0       0       0       0
     1    24     5      25       2      13       7       0       0       0       0       0       0       0       0       0       0       0       0       0       0       0       0       0       0       0       0       0       0       0
     1    24     6      50       4       9       5       4       2       0       0       0       0       0       0       0       0       0       0       0       0       0       0       0       0       0       0       0       0       0       0       0       0       0       0       0       0       0       0       0       0       0       0       0       0       0       0       0       0       0       0       0       0       0       0
     1    24     7     100       3      10       7       3       0       0       0       0       0       0       0       0       0       0       0       0       0       0       0       0       0       0       0       0       0       0       0       0       0       0       0       0       0       0       0       0       0       0       0       0       0       0       0       0       0       0       0       0       0       0       0       0       0       0       0       0       0       0       0       0       0       0       0       0       0       0       0       0       0       0       0       0       0       0       0       0       0       0       0       0       0       0       0       0       0       0       0       0       0       0       0       0       0       0       0       0       0       0       0       0       0
     1    24     8       2       1      20       0
     1    24     9       5       2      13       7       0       0       0
     1    24    10      10       3      10       9       1       0       0       0       0       0       0       0
     1    24    11      20       2      11       9       0       0       0       0       0       0       0       0       0       0       0       0       0       0       0       0       0       0
     1    24    12      25       3       7       7       6       0       0       0       0       0       0       0       0       0       0       0       0       0       0       0       0       0       0       0       0       0       0
     1    24    13      50       2      17       3       0       0       0       0       0       0       0       0       0       0       0       0       0       0       0       0       0       0       0       0       0       0       0       0       0       0       0       0       0       0       0       0       0       0       0       0       0       0       0       0       0       0       0       0       0       0       0       0
     1    24    14     100       3      17       2       1       0       0       0       0       0       0       0       0       0       0       0       0       0       0       0       0       0       0       0       0       0       0       0       0       0       0       0       0       0       0       0       0       0       0       0       0       0       0       0       0       0       0       0       0       0       0       0       0       0       0       0       0       0       0       0       0       0       0       0       0       0       0       0       0       0       0       0       0       0       0       0       0       0       0       0       0       0       0       0       0       0       0       0       0       0       0       0       0       0       0       0       0       0       0       0       0       0
     1    25     1       2       1      20       0
     1    25     2       5       3      12       7       1       0       0
     1    25     3      10       2      18       2       0       0       0       0       0       0       0       0
     1    25     4      20       2      19       1       0       0       0       0       0       0       0       0       0       0       0       0       0       0       0       0       0       0
     1    25     5      25       2      15       5       0       0       0       0       0       0       0       0       0       0       0       0       0       0       0       0       0       0       0       0       0       0       0
     1    25     6      50       4       7       6       5       2       0       0       0       0       0       0       0       0       0       0       0       0       0       0       0       0       0       0       0       0       0       0       0       0       0       0       0       0       0       0       0       0       0       0       0       0       0       0       0       0       0       0       0       0       0       0
     1    25     7     100       3      12       7       1       0       0       0       0       0       0       0       0       0       0       0       0       0       0       0       0       0       0       0       0       0       0       0       0       0       0       0       0       0       0       0       0       0       0       0       0       0       0       0       0       0       0       0       0       0       0       0       0       0       0       0       0       0       0       0       0       0       0       0       0       0       0       0       0       0       0       0       0       0       0       0       0       0       0       0       0       0       0       0       0       0       0       0       0       0       0       0       0       0       0       0       0       0       0       0       0       0
     1    25     8       2       1      20       0
     1    25     9       5       2      11       9       0       0       0
     1    25    10      10       4      10       8       1       1       0       0       0       0       0       0
     1    25    11      20       2      11       9       0       0       0       0       0       0       0       0       0       0       0       0       0       0       0       0       0       0
     1    25    12      25       3       9       6       5       0       0       0       0       0       0       0       0       0       0       0       0       0       0       0       0       0       0       0       0       0       0
     1    25    13      50       2      16       4       0       0       0       0       0       0       0       0       0       0       0       0       0       0       0       0       0       0       0       0       0       0       0       0       0       0       0       0       0       0       0       0       0       0       0       0       0       0       0       0       0       0       0       0       0       0       0       0
     1    25    14     100       2      19       1       0       0       0       0       0       0       0       0       0       0       0       0       0       0       0       0       0       0       0       0       0       0       0       0       0       0       0       0       0       0       0       0       0       0       0       0       0       0       0       0       0       0       0       0       0       0       0       0       0       0       0       0       0       0       0       0       0       0       0       0       0       0       0       0       0       0       0       0       0       0       0       0       0       0       0       0       0       0       0       0       0       0       0       0       0       0       0       0       0       0       0       0       0       0       0       0       0       0
     1    26     1       2       1      20       0
     1    26     2       5       3      13       5       2       0       0
     1    26     3      10       2      17       3       0       0       0       0       0       0       0       0
     1    26     4      20       2      19       1       0       0       0       0       0       0       0       0       0       0       0       0       0       0       0       0       0       0
     1    26     5      25       2      16       4       0       0       0       0       0       0       0       0       0       0       0       0       0       0       0       0       0       0       0       0       0       0       0
     1    26     6      50       4       9       7       2       2       0       0       0       0       0       0       0       0       0       0       0       0       0       0       0       0       0       0       0       0       0       0       0       0       0       0       0       0       0       0       0       0       0       0       0       0       0       0       0       0       0       0       0       0       0       0
     1    26     7     100       3      13       6       1       0       0       0       0       0       0       0       0       0       0       0       0       0       0       0       0       0       0       0       0       0       0       0       0       0       0       0       0       0       0       0       0       0       0       0       0       0       0       0       0       0       0       0       0       0       0       0       0       0       0       0       0       0       0       0       0       0       0       0       0       0       0       0       0       0       0       0       0       0       0       0       0       0       0       0       0       0       0       0       0       0       0       0       0       0       0       0       0       0       0       0       0       0       0       0       0       0
     1    26     8       2       1      20       0
     1    26     9       5       2      10      10       0       0       0
     1    26    10      10       4       9       6       3       2       0       0       0       0       0       0
     1    26    11      20       2      12       8       0       0       0       0       0       0       0       0       0       0       0       0       0       0       0       0       0       0
     1    26    12      25       3       9       8       3       0       0       0       0       0       0       0       0       0       0       0       0       0       0       0       0       0       0       0       0       0       0
     1    26    13      50       2      14       6       0       0       0       0       0       0       0       0       0       0       0       0       0       0       0       0       0       0       0       0       0       0       0       0       0       0       0       0       0       0       0       0       0       0       0       0       0       0       0       0       0       0       0       0       0       0       0       0
     1    26    14     100       1      20       0       0       0       0       0       0       0       0       0       0       0       0       0       0       0       0       0       0       0       0       0       0       0       0       0       0       0       0       0       0       0       0       0       0       0       0       0       0       0       0       0       0       0       0       0       0       0       0       0       0       0       0       0       0       0       0       0       0       0       0       0       0       0       0       0       0       0       0       0       0       0       0       0       0       0       0       0       0       0       0       0       0       0       0       0       0       0       0       0       0       0       0       0       0       0       0       0       0       0
     1    27     1       2       1      20       0
     1    27     2       5       3      12       7       1       0       0
     1    27     3      10       2      16       4       0       0       0       0       0       0       0       0
     1    27     4      20       1      20       0       0       0       0       0       0       0       0       0       0       0       0       0       0       0       0       0       0       0
     1    27     5      25       2      19       1       0       0       0       0       0       0       0       0       0       0       0       0       0       0       0       0       0       0       0       0       0       0       0
     1    27     6      50       4      10       7       2       1       0       0       0       0       0       0       0       0       0       0       0       0       0       0       0       0       0       0       0       0       0       0       0       0       0       0       0       0       0       0       0       0       0       0       0       0       0       0       0       0       0       0       0       0       0       0
     1    27     7     100       2      16       4       0       0       0       0       0       0       0       0       0       0       0       0       0       0       0       0       0       0       0       0       0       0       0       0       0       0       0       0       0       0       0       0       0       0       0       0       0       0       0       0       0       0       0       0       0       0       0       0       0       0       0       0       0       0       0       0       0       0       0       0       0       0       0       0       0       0       0       0       0       0       0       0       0       0       0       0       0       0       0       0       0       0       0       0       0       0       0       0       0       0       0       0       0       0       0       0       0       0
     1    27     8       2       1      20       0
     1    27     9       5       2      14       6       0       0       0
     1    27    10      10       4       9       6       3       2       0       0       0       0       0       0
     1    27    11      20       2      12       8       0       0       0       0       0       0       0       0       0       0       0       0       0       0       0       0       0       0
     1    27    12      25       3      11       7       2       0       0       0       0       0       0       0       0       0       0       0       0       0       0       0       0       0       0       0       0       0       0
     1    27    13      50       2      13       7       0       0       0       0       0       0       0       0       0       0       0       0       0       0       0       0       0       0       0       0       0       0       0       0       0       0       0       0       0       0       0       0       0       0       0       0       0       0       0       0       0       0       0       0       0       0       0       0
     1    27    14     100       1      20       0       0       0       0       0       0       0       0       0       0       0       0       0       0       0       0       0       0       0       0       0       0       0       0       0       0       0       0       0       0       0       0       0       0       0       0       0       0       0       0       0       0       0       0       0       0       0       0       0       0       0       0       0       0       0       0       0       0       0       0       0       0       0       0       0       0       0       0       0       0       0       0       0       0       0       0       0       0       0       0       0       0       0       0       0       0       0       0       0       0       0       0       0       0       0       0       0       0       0
     1    28     1       2       1      20       0
     1    28     2       5       3      12       6       2       0       0
     1    28     3      10       2      16       4       0       0       0       0       0       0       0       0
     1    28     4      20       1      20       0       0       0       0       0       0       0       0       0       0       0       0       0       0       0       0       0       0       0
     1    28     5      25       2      18       2       0       0       0       0       0       0       0       0       0       0       0       0       0       0       0       0       0       0       0       0       0       0       0
     1    28     6      50       4       9       5       3       3       0       0       0       0       0       0       0       0       0       0       0       0       0       0       0       0       0       0       0       0       0       0       0       0       0       0       0       0       0       0       0       0       0       0       0       0       0       0       0       0       0       0       0       0       0       0
     1    28     7     100       2      18       2       0       0       0       0       0       0       0       0       0       0       0       0       0       0       0       0       0       0       0       0       0       0       0       0       0       0       0       0       0       0       0       0       0       0       0       0       0       0       0       0       0       0       0       0       0       0       0       0       0       0       0       0       0       0       0       0       0       0       0       0       0       0       0       0       0       0       0       0       0       0       0       0       0       0       0       0       0       0       0       0       0       0       0       0       0       0       0       0       0       0       0       0       0       0       0       0       0       0
     1    28     8       2       1      20       0
     1    28     9       5       2      10      10       0       0       0
     1    28    10      10       4      10       7       2       1       0       0       0       0       0       0
     1    28    11      20       2      11       9       0       0       0       0       0       0       0       0       0       0       0       0       0       0       0       0       0       0
     1    28    12      25       3      14       4       2       0       0       0       0       0       0       0       0       0       0       0       0       0       0       0       0       0       0       0       0       0       0
     1    28    13      50       2      13       7       0       0       0       0       0       0       0       0       0       0       0       0       0       0       0       0       0       0       0       0       0       0       0       0       0       0       0       0       0       0       0       0       0       0       0       0       0       0       0       0       0       0       0       0       0       0       0       0
     1    28    14     100       1      20       0       0       0       0       0       0       0       0       0       0       0       0       0       0       0       0       0       0       0       0       0       0       0       0       0       0       0       0       0       0       0       0       0       0       0       0       0       0       0       0       0       0       0       0       0       0       0       0       0       0       0       0       0       0       0       0       0       0       0       0       0       0       0       0       0       0       0       0       0       0       0       0       0       0       0       0       0       0       0       0       0       0       0       0       0       0       0       0       0       0       0       0       0       0       0       0       0       0       0
     1    29     1       2       1      20       0
     1    29     2       5       3      16       3       1       0       0
     1    29     3      10       2      17       3       0       0       0       0       0       0       0       0
     1    29     4      20       1      20       0       0       0       0       0       0       0       0       0       0       0       0       0       0       0       0       0       0       0
     1    29     5      25       2      18       2       0       0       0       0       0       0       0       0       0       0       0       0       0       0       0       0       0       0       0       0       0       0       0
     1    29     6      50       4       7       6       5       2       0       0       0       0       0       0       0       0       0       0       0       0       0       0       0       0       0       0       0       0       0       0       0       0       0       0       0       0       0       0       0       0       0       0       0       0       0       0       0       0       0       0       0       0       0       0
     1    29     7     100       2      17       3       0       0       0       0       0       0       0       0       0       0       0       0       0       0       0       0       0       0       0       0       0       0       0       0       0       0       0       0       0       0       0       0       0       0       0       0       0       0       0       0       0       0       0       0       0       0       0       0       0       0       0       0       0       0       0       0       0       0       0       0       0       0       0       0       0       0       0       0       0       0       0       0       0       0       0       0       0       0       0       0       0       0       0       0       0       0       0       0       0       0       0       0       0       0       0       0       0       0
     1    29     8       2       1      20       0
     1    29     9       5       2      10      10       0       0       0
     1    29    10      10       4      13       3       2       2       0       0       0       0       0       0
     1    29    11      20       2      12       8       0       0       0       0       0       0       0       0       0       0       0       0       0       0       0       0       0       0
     1    29    12      25       3      16       3       1       0       0       0       0       0       0       0       0       0       0       0       0       0       0       0       0       0       0       0       0       0       0
     1    29    13      50       2      13       7       0       0       0       0       0       0       0       0       0       0       0       0       0       0       0       0       0       0       0       0       0       0       0       0       0       0       0       0       0       0       0       0       0       0       0       0       0       0       0       0       0       0       0       0       0       0       0       0
     1    29    14     100       1      20       0       0       0       0       0       0       0       0       0       0       0       0       0       0       0       0       0       0       0       0       0       0       0       0       0       0       0       0       0       0       0       0       0       0       0       0       0       0       0       0       0       0       0       0       0       0       0       0       0       0       0       0       0       0       0       0       0       0       0       0       0       0       0       0       0       0       0       0       0       0       0       0       0       0       0       0       0       0       0       0       0       0       0       0       0       0       0       0       0       0       0       0       0       0       0       0       0       0       0
     1    30     1       2       1      20       0
     1    30     2       5       3      17       2       1       0       0
     1    30     3      10       2      17       3       0       0       0       0       0       0       0       0
     1    30     4      20       1      20       0       0       0       0       0       0       0       0       0       0       0       0       0       0       0       0       0       0       0
     1    30     5      25       2      17       3       0       0       0       0       0       0       0       0       0       0       0       0       0       0       0       0       0       0       0       0       0       0       0
     1    30     6      50       5       7       6       5       1       1       0       0       0       0       0       0       0       0       0       0       0       0       0       0       0       0       0       0       0       0       0       0       0       0       0       0       0       0       0       0       0       0       0       0       0       0       0       0       0       0       0       0       0       0       0
     1    30     7     100       1      20       0       0       0       0       0       0       0       0       0       0       0       0       0       0       0       0       0       0       0       0       0       0       0       0       0       0       0       0       0       0       0       0       0       0       0       0       0       0       0       0       0       0       0       0       0       0       0       0       0       0       0       0       0       0       0       0       0       0       0       0       0       0       0       0       0       0       0       0       0       0       0       0       0       0       0       0       0       0       0       0       0       0       0       0       0       0       0       0       0       0       0       0       0       0       0       0       0       0       0
     1    30     8       2       1      20       0
     1    30     9       5       2      11       9       0       0       0
     1    30    10      10       2      17       3       0       0       0       0       0       0       0       0
     1    30    11      20       2      13       7       0       0       0       0       0       0       0       0       0       0       0       0       0       0       0       0       0       0
     1    30    12      25       4      15       3       1       1       0       0       0       0       0       0       0       0       0       0       0       0       0       0       0       0       0       0       0       0       0
     1    30    13      50       2      15       5       0       0       0       0       0       0       0       0       0       0       0       0       0       0       0       0       0       0       0       0       0       0       0       0       0       0       0       0       0       0       0       0       0       0       0       0       0       0       0       0       0       0       0       0       0       0       0       0
     1    30    14     100       1      20       0       0       0       0       0       0       0       0       0       0       0       0       0       0       0       0       0       0       0       0       0       0       0       0       0       0       0       0       0       0       0       0       0       0       0       0       0       0       0       0       0       0       0       0       0       0       0       0       0       0       0       0       0       0       0       0       0       0       0       0       0       0       0       0       0       0       0       0       0       0       0       0       0       0       0       0       0       0       0       0       0       0       0       0       0       0       0       0       0       0       0       0       0       0       0       0       0       0       0
     1    31     1       2       1      20       0
     1    31     2       5       3      12       7       1       0       0
     1    31     3      10       2      18       2       0       0       0       0       0       0       0       0
     1    31     4      20       1      20       0       0       0       0       0       0       0       0       0       0       0       0       0       0       0       0       0       0       0
     1    31     5      25       2      17       3       0       0       0       0       0       0       0       0       0       0       0       0       0       0       0       0       0       0       0       0       0       0       0
     1    31     6      50       4       7       6       6       1       0       0       0       0       0       0       0       0       0       0       0       0       0       0       0       0       0       0       0       0       0       0       0       0       0       0       0       0       0       0       0       0       0       0       0       0       0       0       0       0       0       0       0       0       0       0
     1    31     7     100       2      19       1       0       0       0       0       0       0       0       0       0       0       0       0       0       0       0       0       0       0       0       0       0       0       0       0       0       0       0       0       0       0       0       0       0       0       0       0       0       0       0       0       0       0       0       0       0       0       0       0       0       0       0       0       0       0       0       0       0       0       0       0       0       0       0       0       0       0       0       0       0       0       0       0       0       0       0       0       0       0       0       0       0       0       0       0       0       0       0       0       0       0       0       0       0       0       0       0       0       0
     1    31     8       2       1      20       0
     1    31     9       5       2      12       8       0       0       0
     1    31    10      10       2      16       4       0       0       0       0       0       0       0       0
     1    31    11      20       2      11       9       0       0       0       0       0       0       0       0       0       0       0       0       0       0       0       0       0       0
     1    31    12      25       3      14       5       1       0       0       0       0       0       0       0       0       0       0       0       0       0       0       0       0       0       0       0       0       0       0
     1    31    13      50       2      17       3       0       0       0       0       0       0       0       0       0       0       0       0       0       0       0       0       0       0       0       0       0       0       0       0       0       0       0       0       0       0       0       0       0       0       0       0       0       0       0       0       0       0       0       0       0       0       0       0
     1    31    14     100       2      19       1       0       0       0       0       0       0       0       0       0       0       0       0       0       0       0       0       0       0       0       0       0       0       0       0       0       0       0       0       0       0       0       0       0       0       0       0       0       0       0       0       0       0       0       0       0       0       0       0       0       0       0       0       0       0       0       0       0       0       0       0       0       0       0       0       0       0       0       0       0       0       0       0       0       0       0       0       0       0       0       0       0       0       0       0       0       0       0       0       0       0       0       0       0       0       0       0       0       0
     1    32     1       2       1      20       0
     1    32     2       5       3      14       4       2       0       0
     1    32     3      10       2      18       2       0       0       0       0       0       0       0       0
     1    32     4      20       1      20       0       0       0       0       0       0       0       0       0       0       0       0       0       0       0       0       0       0       0
     1    32     5      25       2      17       3       0       0       0       0       0       0       0       0       0       0       0       0       0       0       0       0       0       0       0       0       0       0       0
     1    32     6      50       4       9       6       4       1       0       0       0       0       0       0       0       0       0       0       0       0       0       0       0       0       0       0       0       0       0       0       0       0       0       0       0       0       0       0       0       0       0       0       0       0       0       0       0       0       0       0       0       0       0       0
     1    32     7     100       1      20       0       0       0       0       0       0       0       0       0       0       0       0       0       0       0       0       0       0       0       0       0       0       0       0       0       0       0       0       0       0       0       0       0       0       0       0       0       0       0       0       0       0       0       0       0       0       0       0       0       0       0       0       0       0       0       0       0       0       0       0       0       0       0       0       0       0       0       0       0       0       0       0       0       0       0       0       0       0       0       0       0       0       0       0       0       0       0       0       0       0       0       0       0       0       0       0       0       0       0
     1    32     8       2       1      20       0
     1    32     9       5       2      15       5       0       0       0
     1    32    10      10       2      18       2       0       0       0       0       0       0       0       0
     1    32    11      20       2      12       8       0       0       0       0       0       0       0       0       0       0       0       0       0       0       0       0       0       0
     1    32    12      25       3      14       4       2       0       0       0       0       0       0       0       0       0       0       0       0       0       0       0       0       0       0       0       0       0       0
     1    32    13      50       2      18       2       0       0       0       0       0       0       0       0       0       0       0       0       0       0       0       0       0       0       0       0       0       0       0       0       0       0       0       0       0       0       0       0       0       0       0       0       0       0       0       0       0       0       0       0       0       0       0       0
     1    32    14     100       2      19       1       0       0       0       0       0       0       0       0       0       0       0       0       0       0       0       0       0       0       0       0       0       0       0       0       0       0       0       0       0       0       0       0       0       0       0       0       0       0       0       0       0       0       0       0       0       0       0       0       0       0       0       0       0       0       0       0       0       0       0       0       0       0       0       0       0       0       0       0       0       0       0       0       0       0       0       0       0       0       0       0       0       0       0       0       0       0       0       0       0       0       0       0       0       0       0       0       0       0
     1    33     1       2       1      20       0
     1    33     2       5       3      13       6       1       0       0
     1    33     3      10       1      20       0       0       0       0       0       0       0       0       0
     1    33     4      20       1      20       0       0       0       0       0       0       0       0       0       0       0       0       0       0       0       0       0       0       0
     1    33     5      25       2      16       4       0       0       0       0       0       0       0       0       0       0       0       0       0       0       0       0       0       0       0       0       0       0       0
     1    33     6      50       4      10       6       3       1       0       0       0       0       0       0       0       0       0       0       0       0       0       0       0       0       0       0       0       0       0       0       0       0       0       0       0       0       0       0       0       0       0       0       0       0       0       0       0       0       0       0       0       0       0       0
     1    33     7     100       3      18       1       1       0       0       0       0       0       0       0       0       0       0       0       0       0       0       0       0       0       0       0       0       0       0       0       0       0       0       0       0       0       0       0       0       0       0       0       0       0       0       0       0       0       0       0       0       0       0       0       0       0       0       0       0       0       0       0       0       0       0       0       0       0       0       0       0       0       0       0       0       0       0       0       0       0       0       0       0       0       0       0       0       0       0       0       0       0       0       0       0       0       0       0       0       0       0       0       0       0
     1    33     8       2       1      20       0
     1    33     9       5       2      14       6       0       0       0
     1    33    10      10       2      19       1       0       0       0       0       0       0       0       0
     1    33    11      20       2      11       9       0       0       0       0       0       0       0       0       0       0       0       0       0       0       0       0       0       0
     1    33    12      25       3      13       4       3       0       0       0       0       0       0       0       0       0       0       0       0       0       0       0       0       0       0       0       0       0       0
     1    33    13      50       2      19       1       0       0       0       0       0       0       0       0       0       0       0       0       0       0       0       0       0       0       0       0       0       0       0       0       0       0       0       0       0       0       0       0       0       0       0       0       0       0       0       0       0       0       0       0       0       0       0       0
     1    33    14     100       2      19       1       0       0       0       0       0       0       0       0       0       0       0       0       0       0       0       0       0       0       0       0       0       0       0       0       0       0       0       0       0       0       0       0       0       0       0       0       0       0       0       0       0       0       0       0       0       0       0       0       0       0       0       0       0       0       0       0       0       0       0       0       0       0       0       0       0       0       0       0       0       0       0       0       0       0       0       0       0       0       0       0       0       0       0       0       0       0       0       0       0       0       0       0       0       0       0       0       0       0
     1    34     1       2       1      20       0
     1    34     2       5       3      12       7       1       0       0
     1    34     3      10       1      20       0       0       0       0       0       0       0       0       0
     1    34     4      20       1      20       0       0       0       0       0       0       0       0       0       0       0       0       0       0       0       0       0       0       0
     1    34     5      25       2      17       3       0       0       0       0       0       0       0       0       0       0       0       0       0       0       0       0       0       0       0       0       0       0       0
     1    34     6      50       3      12       5       3       0       0       0       0       0       0       0       0       0       0       0       0       0       0       0       0       0       0       0       0       0       0       0       0       0       0       0       0       0       0       0       0       0       0       0       0       0       0       0       0       0       0       0       0       0       0       0
     1    34     7     100       2      19       1       0       0       0       0       0       0       0       0       0       0       0       0       0       0       0       0       0       0       0       0       0       0       0       0       0       0       0       0       0       0       0       0       0       0       0       0       0       0       0       0       0       0       0       0       0       0       0       0       0       0       0       0       0       0       0       0       0       0       0       0       0       0       0       0       0       0       0       0       0       0       0       0       0       0       0       0       0       0       0       0       0       0       0       0       0       0       0       0       0       0       0       0       0       0       0       0       0       0
     1    34     8       2       1      20       0
     1    34     9       5       2      15       5       0       0       0
     1    34    10      10       2      19       1       0       0       0       0       0       0       0       0
     1    34    11      20       2      13       7       0       0       0       0       0       0       0       0       0       0       0       0       0       0       0       0       0       0
     1    34    12      25       3      12       6       2       0       0       0       0       0       0       0       0       0       0       0       0       0       0       0       0       0       0       0       0       0       0
     1    34    13      50       2      18       2       0       0       0       0       0       0       0       0       0       0       0       0       0       0       0       0       0       0       0       0       0       0       0       0       0       0       0       0       0       0       0       0       0       0       0       0       0       0       0       0       0       0       0       0       0       0       0       0
     1    34    14     100       1      20       0       0       0       0       0       0       0       0       0       0       0       0       0       0       0       0       0       0       0       0       0       0       0       0       0       0       0       0       0       0       0       0       0       0       0       0       0       0       0       0       0       0       0       0       0       0       0       0       0       0       0       0       0       0       0       0       0       0       0       0       0       0       0       0       0       0       0       0       0       0       0       0       0       0       0       0       0       0       0       0       0       0       0       0       0       0       0       0       0       0       0       0       0       0       0       0       0       0       0
     1    35     1       2       1      20       0
     1    35     2       5       2      16       4       0       0       0
     1    35     3      10       1      20       0       0       0       0       0       0       0       0       0
     1    35     4      20       1      20       0       0       0       0       0       0       0       0       0       0       0       0       0       0       0       0       0       0       0
     1    35     5      25       1      20       0       0       0       0       0       0       0       0       0       0       0       0       0       0       0       0       0       0       0       0       0       0       0       0
     1    35     6      50       3      11       6       3       0       0       0       0       0       0       0       0       0       0       0       0       0       0       0       0       0       0       0       0       0       0       0       0       0       0       0       0       0       0       0       0       0       0       0       0       0       0       0       0       0       0       0       0       0       0       0
     1    35     7     100       2      18       2       0       0       0       0       0       0       0       0       0       0       0       0       0       0       0       0       0       0       0       0       0       0       0       0       0       0       0       0       0       0       0       0       0       0       0       0       0       0       0       0       0       0       0       0       0       0       0       0       0       0       0       0       0       0       0       0       0       0       0       0       0       0       0       0       0       0       0       0       0       0       0       0       0       0       0       0       0       0       0       0       0       0       0       0       0       0       0       0       0       0       0       0       0       0       0       0       0       0
     1    35     8       2       1      20       0
     1    35     9       5       2      12       8       0       0       0
     1    35    10      10       2      19       1       0       0       0       0       0       0       0       0
     1    35    11      20       2      19       1       0       0       0       0       0       0       0       0       0       0       0       0       0       0       0       0       0       0
     1    35    12      25       3      11       8       1       0       0       0       0       0       0       0       0       0       0       0       0       0       0       0       0       0       0       0       0       0       0
     1    35    13      50       2      19       1       0       0       0       0       0       0       0       0       0       0       0       0       0       0       0       0       0       0       0       0       0       0       0       0       0       0       0       0       0       0       0       0       0       0       0       0       0       0       0       0       0       0       0       0       0       0       0       0
     1    35    14     100       2      19       1       0       0       0       0       0       0       0       0       0       0       0       0       0       0       0       0       0       0       0       0       0       0       0       0       0       0       0       0       0       0       0       0       0       0       0       0       0       0       0       0       0       0       0       0       0       0       0       0       0       0       0       0       0       0       0       0       0       0       0       0       0       0       0       0       0       0       0       0       0       0       0       0       0       0       0       0       0       0       0       0       0       0       0       0       0       0       0       0       0       0       0       0       0       0       0       0       0       0
     1    36     1       2       1      20       0
     1    36     2       5       2      15       5       0       0       0
     1    36     3      10       1      20       0       0       0       0       0       0       0       0       0
     1    36     4      20       1      20       0       0       0       0       0       0       0       0       0       0       0       0       0       0       0       0       0       0       0
     1    36     5      25       1      20       0       0       0       0       0       0       0       0       0       0       0       0       0       0       0       0       0       0       0       0       0       0       0       0
     1    36     6      50       3      14       5       1       0       0       0       0       0       0       0       0       0       0       0       0       0       0       0       0       0       0       0       0       0       0       0       0       0       0       0       0       0       0       0       0       0       0       0       0       0       0       0       0       0       0       0       0       0       0       0
     1    36     7     100       2      19       1       0       0       0       0       0       0       0       0       0       0       0       0       0       0       0       0       0       0       0       0       0       0       0       0       0       0       0       0       0       0       0       0       0       0       0       0       0       0       0       0       0       0       0       0       0       0       0       0       0       0       0       0       0       0       0       0       0       0       0       0       0       0       0       0       0       0       0       0       0       0       0       0       0       0       0       0       0       0       0       0       0       0       0       0       0       0       0       0       0       0       0       0       0       0       0       0       0       0
     1    36     8       2       1      20       0
     1    36     9       5       2      11       9       0       0       0
     1    36    10      10       2      19       1       0       0       0       0       0       0       0       0
     1    36    11      20       1      20       0       0       0       0       0       0       0       0       0       0       0       0       0       0       0       0       0       0       0
     1    36    12      25       2      13       7       0       0       0       0       0       0       0       0       0       0       0       0       0       0       0       0       0       0       0       0       0       0       0
     1    36    13      50       1      20       0       0       0       0       0       0       0       0       0       0       0       0       0       0       0       0       0       0       0       0       0       0       0       0       0       0       0       0       0       0       0       0       0       0       0       0       0       0       0       0       0       0       0       0       0       0       0       0       0
     1    36    14     100       1      20       0       0       0       0       0       0       0       0       0       0       0       0       0       0       0       0       0       0       0       0       0       0       0       0       0       0       0       0       0       0       0       0       0       0       0       0       0       0       0       0       0       0       0       0       0       0       0       0       0       0       0       0       0       0       0       0       0       0       0       0       0       0       0       0       0       0       0       0       0       0       0       0       0       0       0       0       0       0       0       0       0       0       0       0       0       0       0       0       0       0       0       0       0       0       0       0       0       0       0
     1    37     1       2       1      20       0
     1    37     2       5       2      15       5       0       0       0
     1    37     3      10       1      20       0       0       0       0       0       0       0       0       0
     1    37     4      20       1      20       0       0       0       0       0       0       0       0       0       0       0       0       0       0       0       0       0       0       0
     1    37     5      25       1      20       0       0       0       0       0       0       0       0       0       0       0       0       0       0       0       0       0       0       0       0       0       0       0       0
     1    37     6      50       2      17       3       0       0       0       0       0       0       0       0       0       0       0       0       0       0       0       0       0       0       0       0       0       0       0       0       0       0       0       0       0       0       0       0       0       0       0       0       0       0       0       0       0       0       0       0       0       0       0       0
     1    37     7     100       2      18       2       0       0       0       0       0       0       0       0       0       0       0       0       0       0       0       0       0       0       0       0       0       0       0       0       0       0       0       0       0       0       0       0       0       0       0       0       0       0       0       0       0       0       0       0       0       0       0       0       0       0       0       0       0       0       0       0       0       0       0       0       0       0       0       0       0       0       0       0       0       0       0       0       0       0       0       0       0       0       0       0       0       0       0       0       0       0       0       0       0       0       0       0       0       0       0       0       0       0
     1    37     8       2       1      20       0
     1    37     9       5       2      11       9       0       0       0
     1    37    10      10       2      19       1       0       0       0       0       0       0       0       0
     1    37    11      20       1      20       0       0       0       0       0       0       0       0       0       0       0       0       0       0       0       0       0       0       0
     1    37    12      25       2      14       6       0       0       0       0       0       0       0       0       0       0       0       0       0       0       0       0       0       0       0       0       0       0       0
     1    37    13      50       1      20       0       0       0       0       0       0       0       0       0       0       0       0       0       0       0       0       0       0       0       0       0       0       0       0       0       0       0       0       0       0       0       0       0       0       0       0       0       0       0       0       0       0       0       0       0       0       0       0       0
     1    37    14     100       1      20       0       0       0       0       0       0       0       0       0       0       0       0       0       0       0       0       0       0       0       0       0       0       0       0       0       0       0       0       0       0       0       0       0       0       0       0       0       0       0       0       0       0       0       0       0       0       0       0       0       0       0       0       0       0       0       0       0       0       0       0       0       0       0       0       0       0       0       0       0       0       0       0       0       0       0       0       0       0       0       0       0       0       0       0       0       0       0       0       0       0       0       0       0       0       0       0       0       0       0
     1    38     1       2       1      20       0
     1    38     2       5       2      14       6       0       0       0
     1    38     3      10       1      20       0       0       0       0       0       0       0       0       0
     1    38     4      20       2      19       1       0       0       0       0       0       0       0       0       0       0       0       0       0       0       0       0       0       0
     1    38     5      25       1      20       0       0       0       0       0       0       0       0       0       0       0       0       0       0       0       0       0       0       0       0       0       0       0       0
     1    38     6      50       2      17       3       0       0       0       0       0       0       0       0       0       0       0       0       0       0       0       0       0       0       0       0       0       0       0       0       0       0       0       0       0       0       0       0       0       0       0       0       0       0       0       0       0       0       0       0       0       0       0       0
     1    38     7     100       2      17       3       0       0       0       0       0       0       0       0       0       0       0       0       0       0       0       0       0       0       0       0       0       0       0       0       0       0       0       0       0       0       0       0       0       0       0       0       0       0       0       0       0       0       0       0       0       0       0       0       0       0       0       0       0       0       0       0       0       0       0       0       0       0       0       0       0       0       0       0       0       0       0       0       0       0       0       0       0       0       0       0       0       0       0       0       0       0       0       0       0       0       0       0       0       0       0       0       0       0
     1    38     8       2       1      20       0
     1    38     9       5       2      11       9       0       0       0
     1    38    10      10       2      19       1       0       0       0       0       0       0       0       0
     1    38    11      20       1      20       0       0       0       0       0       0       0       0       0       0       0       0       0       0       0       0       0       0       0
     1    38    12      25       2      13       7       0       0       0       0       0       0       0       0       0       0       0       0       0       0       0       0       0       0       0       0       0       0       0
     1    38    13      50       1      20       0       0       0       0       0       0       0       0       0       0       0       0       0       0       0       0       0       0       0       0       0       0       0       0       0       0       0       0       0       0       0       0       0       0       0       0       0       0       0       0       0       0       0       0       0       0       0       0       0
     1    38    14     100       1      20       0       0       0       0       0       0       0       0       0       0       0       0       0       0       0       0       0       0       0       0       0       0       0       0       0       0       0       0       0       0       0       0       0       0       0       0       0       0       0       0       0       0       0       0       0       0       0       0       0       0       0       0       0       0       0       0       0       0       0       0       0       0       0       0       0       0       0       0       0       0       0       0       0       0       0       0       0       0       0       0       0       0       0       0       0       0       0       0       0       0       0       0       0       0       0       0       0       0       0
     1    39     1       2       1      20       0
     1    39     2       5       2      15       5       0       0       0
     1    39     3      10       1      20       0       0       0       0       0       0       0       0       0
     1    39     4      20       1      20       0       0       0       0       0       0       0       0       0       0       0       0       0       0       0       0       0       0       0
     1    39     5      25       1      20       0       0       0       0       0       0       0       0       0       0       0       0       0       0       0       0       0       0       0       0       0       0       0       0
     1    39     6      50       2      19       1       0       0       0       0       0       0       0       0       0       0       0       0       0       0       0       0       0       0       0       0       0       0       0       0       0       0       0       0       0       0       0       0       0       0       0       0       0       0       0       0       0       0       0       0       0       0       0       0
     1    39     7     100       2      18       2       0       0       0       0       0       0       0       0       0       0       0       0       0       0       0       0       0       0       0       0       0       0       0       0       0       0       0       0       0       0       0       0       0       0       0       0       0       0       0       0       0       0       0       0       0       0       0       0       0       0       0       0       0       0       0       0       0       0       0       0       0       0       0       0       0       0       0       0       0       0       0       0       0       0       0       0       0       0       0       0       0       0       0       0       0       0       0       0       0       0       0       0       0       0       0       0       0       0
     1    39     8       2       1      20       0
     1    39     9       5       2      13       7       0       0       0
     1    39    10      10       1      20       0       0       0       0       0       0       0       0       0
     1    39    11      20       1      20       0       0       0       0       0       0       0       0       0       0       0       0       0       0       0       0       0       0       0
     1    39    12      25       2      13       7       0       0       0       0       0       0       0       0       0       0       0       0       0       0       0       0       0       0       0       0       0       0       0
     1    39    13      50       1      20       0       0       0       0       0       0       0       0       0       0       0       0       0       0       0       0       0       0       0       0       0       0       0       0       0       0       0       0       0       0       0       0       0       0       0       0       0       0       0       0       0       0       0       0       0       0       0       0       0
     1    39    14     100       1      20       0       0       0       0       0       0       0       0       0       0       0       0       0       0       0       0       0       0       0       0       0       0       0       0       0       0       0       0       0       0       0       0       0       0       0       0       0       0       0       0       0       0       0       0       0       0       0       0       0       0       0       0       0       0       0       0       0       0       0       0       0       0       0       0       0       0       0       0       0       0       0       0       0       0       0       0       0       0       0       0       0       0       0       0       0       0       0       0       0       0       0       0       0       0       0       0       0       0       0
     1    40     1       2       1      20       0
     1    40     2       5       2      15       5       0       0       0
     1    40     3      10       1      20       0       0       0       0       0       0       0       0       0
     1    40     4      20       1      20       0       0       0       0       0       0       0       0       0       0       0       0       0       0       0       0       0       0       0
     1    40     5      25       1      20       0       0       0       0       0       0       0       0       0       0       0       0       0       0       0       0       0       0       0       0       0       0       0       0
     1    40     6      50       1      20       0       0       0       0       0       0       0       0       0       0       0       0       0       0       0       0       0       0       0       0       0       0       0       0       0       0       0       0       0       0       0       0       0       0       0       0       0       0       0       0       0       0       0       0       0       0       0       0       0
     1    40     7     100       2      19       1       0       0       0       0       0       0       0       0       0       0       0       0       0       0       0       0       0       0       0       0       0       0       0       0       0       0       0       0       0       0       0       0       0       0       0       0       0       0       0       0       0       0       0       0       0       0       0       0       0       0       0       0       0       0       0       0       0       0       0       0       0       0       0       0       0       0       0       0       0       0       0       0       0       0       0       0       0       0       0       0       0       0       0       0       0       0       0       0       0       0       0       0       0       0       0       0       0       0
     1    40     8       2       1      20       0
     1    40     9       5       2      15       5       0       0       0
     1    40    10      10       2      19       1       0       0       0       0       0       0       0       0
     1    40    11      20       1      20       0       0       0       0       0       0       0       0       0       0       0       0       0       0       0       0       0       0       0
     1    40    12      25       2      15       5       0       0       0       0       0       0       0       0       0       0       0       0       0       0       0       0       0       0       0       0       0       0       0
     1    40    13      50       1      20       0       0       0       0       0       0       0       0       0       0       0       0       0       0       0       0       0       0       0       0       0       0       0       0       0       0       0       0       0       0       0       0       0       0       0       0       0       0       0       0       0       0       0       0       0       0       0       0       0
     1    40    14     100       2      19       1       0       0       0       0       0       0       0       0       0       0       0       0       0       0       0       0       0       0       0       0       0       0       0       0       0       0       0       0       0       0       0       0       0       0       0       0       0       0       0       0       0       0       0       0       0       0       0       0       0       0       0       0       0       0       0       0       0       0       0       0       0       0       0       0       0       0       0       0       0       0       0       0       0       0       0       0       0       0       0       0       0       0       0       0       0       0       0       0       0       0       0       0       0       0       0       0       0       0
     1    41     1       2       1      20       0
     1    41     2       5       2      13       7       0       0       0
     1    41     3      10       1      20       0       0       0       0       0       0       0       0       0
     1    41     4      20       1      20       0       0       0       0       0       0       0       0       0       0       0       0       0       0       0       0       0       0       0
     1    41     5      25       1      20       0       0       0       0       0       0       0       0       0       0       0       0       0       0       0       0       0       0       0       0       0       0       0       0
     1    41     6      50       1      20       0       0       0       0       0       0       0       0       0       0       0       0       0       0       0       0       0       0       0       0       0       0       0       0       0       0       0       0       0       0       0       0       0       0       0       0       0       0       0       0       0       0       0       0       0       0       0       0       0
     1    41     7     100       1      20       0       0       0       0       0       0       0       0       0       0       0       0       0       0       0       0       0       0       0       0       0       0       0       0       0       0       0       0       0       0       0       0       0       0       0       0       0       0       0       0       0       0       0       0       0       0       0       0       0       0       0       0       0       0       0       0       0       0       0       0       0       0       0       0       0       0       0       0       0       0       0       0       0       0       0       0       0       0       0       0       0       0       0       0       0       0       0       0       0       0       0       0       0       0       0       0       0       0       0
     1    41     8       2       1      20       0
     1    41     9       5       2      16       4       0       0       0
     1    41    10      10       1      20       0       0       0       0       0       0       0       0       0
     1    41    11      20       1      20       0       0       0       0       0       0       0       0       0       0       0       0       0       0       0       0       0       0       0
     1    41    12      25       1      20       0       0       0       0       0       0       0       0       0       0       0       0       0       0       0       0       0       0       0       0       0       0       0       0
     1    41    13      50       1      20       0       0       0       0       0       0       0       0       0       0       0       0       0       0       0       0       0       0       0       0       0       0       0       0       0       0       0       0       0       0       0       0       0       0       0       0       0       0       0       0       0       0       0       0       0       0       0       0       0
     1    41    14     100       2      19       1       0       0       0       0       0       0       0       0       0       0       0       0       0       0       0       0       0       0       0       0       0       0       0       0       0       0       0       0       0       0       0       0       0       0       0       0       0       0       0       0       0       0       0       0       0       0       0       0       0       0       0       0       0       0       0       0       0       0       0       0       0       0       0       0       0       0       0       0       0       0       0       0       0       0       0       0       0       0       0       0       0       0       0       0       0       0       0       0       0       0       0       0       0       0       0       0       0       0
     1    42     1       2       1      20       0
     1    42     2       5       2      14       6       0       0       0
     1    42     3      10       1      20       0       0       0       0       0       0       0       0       0
     1    42     4      20       1      20       0       0       0       0       0       0       0       0       0       0       0       0       0       0       0       0       0       0       0
     1    42     5      25       1      20       0       0       0       0       0       0       0       0       0       0       0       0       0       0       0       0       0       0       0       0       0       0       0       0
     1    42     6      50       1      20       0       0       0       0       0       0       0       0       0       0       0       0       0       0       0       0       0       0       0       0       0       0       0       0       0       0       0       0       0       0       0       0       0       0       0       0       0       0       0       0       0       0       0       0       0       0       0       0       0
     1    42     7     100       1      20       0       0       0       0       0       0       0       0       0       0       0       0       0       0       0       0       0       0       0       0       0       0       0       0       0       0       0       0       0       0       0       0       0       0       0       0       0       0       0       0       0       0       0       0       0       0       0       0       0       0       0       0       0       0       0       0       0       0       0       0       0       0       0       0       0       0       0       0       0       0       0       0       0       0       0       0       0       0       0       0       0       0       0       0       0       0       0       0       0       0       0       0       0       0       0       0       0       0       0
     1    42     8       2       1      20       0
     1    42     9       5       2      12       8       0       0       0
     1    42    10      10       1      20       0       0       0       0       0       0       0       0       0
     1    42    11      20       1      20       0       0       0       0       0       0       0       0       0       0       0       0       0       0       0       0       0       0       0
     1    42    12      25       1      20       0       0       0       0       0       0       0       0       0       0       0       0       0       0       0       0       0       0       0       0       0       0       0       0
     1    42    13      50       1      20       0       0       0       0       0       0       0       0       0       0       0       0       0       0       0       0       0       0       0       0       0       0       0       0       0       0       0       0       0       0       0       0       0       0       0       0       0       0       0       0       0       0       0       0       0       0       0       0       0
     1    42    14     100       2      19       1       0       0       0       0       0       0       0       0       0       0       0       0       0       0       0       0       0       0       0       0       0       0       0       0       0       0       0       0       0       0       0       0       0       0       0       0       0       0       0       0       0       0       0       0       0       0       0       0       0       0       0       0       0       0       0       0       0       0       0       0       0       0       0       0       0       0       0       0       0       0       0       0       0       0       0       0       0       0       0       0       0       0       0       0       0       0       0       0       0       0       0       0       0       0       0       0       0       0
     1    43     1       2       1      20       0
     1    43     2       5       2      13       7       0       0       0
     1    43     3      10       1      20       0       0       0       0       0       0       0       0       0
     1    43     4      20       1      20       0       0       0       0       0       0       0       0       0       0       0       0       0       0       0       0       0       0       0
     1    43     5      25       1      20       0       0       0       0       0       0       0       0       0       0       0       0       0       0       0       0       0       0       0       0       0       0       0       0
     1    43     6      50       1      20       0       0       0       0       0       0       0       0       0       0       0       0       0       0       0       0       0       0       0       0       0       0       0       0       0       0       0       0       0       0       0       0       0       0       0       0       0       0       0       0       0       0       0       0       0       0       0       0       0
     1    43     7     100       1      20       0       0       0       0       0       0       0       0       0       0       0       0       0       0       0       0       0       0       0       0       0       0       0       0       0       0       0       0       0       0       0       0       0       0       0       0       0       0       0       0       0       0       0       0       0       0       0       0       0       0       0       0       0       0       0       0       0       0       0       0       0       0       0       0       0       0       0       0       0       0       0       0       0       0       0       0       0       0       0       0       0       0       0       0       0       0       0       0       0       0       0       0       0       0       0       0       0       0       0
     1    43     8       2       1      20       0
     1    43     9       5       2      15       5       0       0       0
     1    43    10      10       1      20       0       0       0       0       0       0       0       0       0
     1    43    11      20       1      20       0       0       0       0       0       0       0       0       0       0       0       0       0       0       0       0       0       0       0
     1    43    12      25       2      19       1       0       0       0       0       0       0       0       0       0       0       0       0       0       0       0       0       0       0       0       0       0       0       0
     1    43    13      50       2      19       1       0       0       0       0       0       0       0       0       0       0       0       0       0       0       0       0       0       0       0       0       0       0       0       0       0       0       0       0       0       0       0       0       0       0       0       0       0       0       0       0       0       0       0       0       0       0       0       0
     1    43    14     100       2      19       1       0       0       0       0       0       0       0       0       0       0       0       0       0       0       0       0       0       0       0       0       0       0       0       0       0       0       0       0       0       0       0       0       0       0       0       0       0       0       0       0       0       0       0       0       0       0       0       0       0       0       0       0       0       0       0       0       0       0       0       0       0       0       0       0       0       0       0       0       0       0       0       0       0       0       0       0       0       0       0       0       0       0       0       0       0       0       0       0       0       0       0       0       0       0       0       0       0       0
     1    44     1       2       1      20       0
     1    44     2       5       2      14       6       0       0       0
     1    44     3      10       1      20       0       0       0       0       0       0       0       0       0
     1    44     4      20       2      19       1       0       0       0       0       0       0       0       0       0       0       0       0       0       0       0       0       0       0
     1    44     5      25       1      20       0       0       0       0       0       0       0       0       0       0       0       0       0       0       0       0       0       0       0       0       0       0       0       0
     1    44     6      50       1      20       0       0       0       0       0       0       0       0       0       0       0       0       0       0       0       0       0       0       0       0       0       0       0       0       0       0       0       0       0       0       0       0       0       0       0       0       0       0       0       0       0       0       0       0       0       0       0       0       0
     1    44     7     100       2      19       1       0       0       0       0       0       0       0       0       0       0       0       0       0       0       0       0       0       0       0       0       0       0       0       0       0       0       0       0       0       0       0       0       0       0       0       0       0       0       0       0       0       0       0       0       0       0       0       0       0       0       0       0       0       0       0       0       0       0       0       0       0       0       0       0       0       0       0       0       0       0       0       0       0       0       0       0       0       0       0       0       0       0       0       0       0       0       0       0       0       0       0       0       0       0       0       0       0       0
     1    44     8       2       1      20       0
     1    44     9       5       2      14       6       0       0       0
     1    44    10      10       1      20       0       0       0       0       0       0       0       0       0
     1    44    11      20       1      20       0       0       0       0       0       0       0       0       0       0       0       0       0       0       0       0       0       0       0
     1    44    12      25       1      20       0       0       0       0       0       0       0       0       0       0       0       0       0       0       0       0       0       0       0       0       0       0       0       0
     1    44    13      50       2      18       2       0       0       0       0       0       0       0       0       0       0       0       0       0       0       0       0       0       0       0       0       0       0       0       0       0       0       0       0       0       0       0       0       0       0       0       0       0       0       0       0       0       0       0       0       0       0       0       0
     1    44    14     100       2      19       1       0       0       0       0       0       0       0       0       0       0       0       0       0       0       0       0       0       0       0       0       0       0       0       0       0       0       0       0       0       0       0       0       0       0       0       0       0       0       0       0       0       0       0       0       0       0       0       0       0       0       0       0       0       0       0       0       0       0       0       0       0       0       0       0       0       0       0       0       0       0       0       0       0       0       0       0       0       0       0       0       0       0       0       0       0       0       0       0       0       0       0       0       0       0       0       0       0       0
     1    45     1       2       1      20       0
     1    45     2       5       2      15       5       0       0       0
     1    45     3      10       1      20       0       0       0       0       0       0       0       0       0
     1    45     4      20       2      18       2       0       0       0       0       0       0       0       0       0       0       0       0       0       0       0       0       0       0
     1    45     5      25       2      19       1       0       0       0       0       0       0       0       0       0       0       0       0       0       0       0       0       0       0       0       0       0       0       0
     1    45     6      50       1      20       0       0       0       0       0       0       0       0       0       0       0       0       0       0       0       0       0       0       0       0       0       0       0       0       0       0       0       0       0       0       0       0       0       0       0       0       0       0       0       0       0       0       0       0       0       0       0       0       0
     1    45     7     100       2      18       2       0       0       0       0       0       0       0       0       0       0       0       0       0       0       0       0       0       0       0       0       0       0       0       0       0       0       0       0       0       0       0       0       0       0       0       0       0       0       0       0       0       0       0       0       0       0       0       0       0       0       0       0       0       0       0       0       0       0       0       0       0       0       0       0       0       0       0       0       0       0       0       0       0       0       0       0       0       0       0       0       0       0       0       0       0       0       0       0       0       0       0       0       0       0       0       0       0       0
     1    45     8       2       1      20       0
     1    45     9       5       2      14       6       0       0       0
     1    45    10      10       1      20       0       0       0       0       0       0       0       0       0
     1    45    11      20       1      20       0       0       0       0       0       0       0       0       0       0       0       0       0       0       0       0       0       0       0
     1    45    12      25       1      20       0       0       0       0       0       0       0       0       0       0       0       0       0       0       0       0       0       0       0       0       0       0       0       0
     1    45    13      50       2      19       1       0       0       0       0       0       0       0       0       0       0       0       0       0       0       0       0       0       0       0       0       0       0       0       0       0       0       0       0       0       0       0       0       0       0       0       0       0       0       0       0       0       0       0       0       0       0       0       0
     1    45    14     100       1      20       0       0       0       0       0       0       0       0       0       0       0       0       0       0       0       0       0       0       0       0       0       0       0       0       0       0       0       0       0       0       0       0       0       0       0       0       0       0       0       0       0       0       0       0       0       0       0       0       0       0       0       0       0       0       0       0       0       0       0       0       0       0       0       0       0       0       0       0       0       0       0       0       0       0       0       0       0       0       0       0       0       0       0       0       0       0       0       0       0       0       0       0       0       0       0       0       0       0       0
     1    46     1       2       1      20       0
     1    46     2       5       2      16       4       0       0       0
     1    46     3      10       1      20       0       0       0       0       0       0       0       0       0
     1    46     4      20       2      18       2       0       0       0       0       0       0       0       0       0       0       0       0       0       0       0       0       0       0
     1    46     5      25       2      19       1       0       0       0       0       0       0       0       0       0       0       0       0       0       0       0       0       0       0       0       0       0       0       0
     1    46     6      50       1      20       0       0       0       0       0       0       0       0       0       0       0       0       0       0       0       0       0       0       0       0       0       0       0       0       0       0       0       0       0       0       0       0       0       0       0       0       0       0       0       0       0       0       0       0       0       0       0       0       0
     1    46     7     100       2      19       1       0       0       0       0       0       0       0       0       0       0       0       0       0       0       0       0       0       0       0       0       0       0       0       0       0       0       0       0       0       0       0       0       0       0       0       0       0       0       0       0       0       0       0       0       0       0       0       0       0       0       0       0       0       0       0       0       0       0       0       0       0       0       0       0       0       0       0       0       0       0       0       0       0       0       0       0       0       0       0       0       0       0       0       0       0       0       0       0       0       0       0       0       0       0       0       0       0       0
     1    46     8       2       1      20       0
     1    46     9       5       2      15       5       0       0       0
     1    46    10      10       1      20       0       0       0       0       0       0       0       0       0
     1    46    11      20       1      20       0       0       0       0       0       0       0       0       0       0       0       0       0       0       0       0       0       0       0
     1    46    12      25       2      19       1       0       0       0       0       0       0       0       0       0       0       0       0       0       0       0       0       0       0       0       0       0       0       0
     1    46    13      50       2      18       2       0       0       0       0       0       0       0       0       0       0       0       0       0       0       0       0       0       0       0       0       0       0       0       0       0       0       0       0       0       0       0       0       0       0       0       0       0       0       0       0       0       0       0       0       0       0       0       0
     1    46    14     100       1      20       0       0       0       0       0       0       0       0       0       0       0       0       0       0       0       0       0       0       0       0       0       0       0       0       0       0       0       0       0       0       0       0       0       0       0       0       0       0       0       0       0       0       0       0       0       0       0       0       0       0       0       0       0       0       0       0       0       0       0       0       0       0       0       0       0       0       0       0       0       0       0       0       0       0       0       0       0       0       0       0       0       0       0       0       0       0       0       0       0       0       0       0       0       0       0       0       0       0       0
     1    47     1       2       1      20       0
     1    47     2       5       2      11       9       0       0       0
     1    47     3      10       1      20       0       0       0       0       0       0       0       0       0
     1    47     4      20       2      19       1       0       0       0       0       0       0       0       0       0       0       0       0       0       0       0       0       0       0
     1    47     5      25       1      20       0       0       0       0       0       0       0       0       0       0       0       0       0       0       0       0       0       0       0       0       0       0       0       0
     1    47     6      50       1      20       0       0       0       0       0       0       0       0       0       0       0       0       0       0       0       0       0       0       0       0       0       0       0       0       0       0       0       0       0       0       0       0       0       0       0       0       0       0       0       0       0       0       0       0       0       0       0       0       0
     1    47     7     100       1      20       0       0       0       0       0       0       0       0       0       0       0       0       0       0       0       0       0       0       0       0       0       0       0       0       0       0       0       0       0       0       0       0       0       0       0       0       0       0       0       0       0       0       0       0       0       0       0       0       0       0       0       0       0       0       0       0       0       0       0       0       0       0       0       0       0       0       0       0       0       0       0       0       0       0       0       0       0       0       0       0       0       0       0       0       0       0       0       0       0       0       0       0       0       0       0       0       0       0       0
     1    47     8       2       1      20       0
     1    47     9       5       2      13       7       0       0       0
     1    47    10      10       1      20       0       0       0       0       0       0       0       0       0
     1    47    11      20       1      20       0       0       0       0       0       0       0       0       0       0       0       0       0       0       0       0       0       0       0
     1    47    12      25       1      20       0       0       0       0       0       0       0       0       0       0       0       0       0       0       0       0       0       0       0       0       0       0       0       0
     1    47    13      50       2      17       3       0       0       0       0       0       0       0       0       0       0       0       0       0       0       0       0       0       0       0       0       0       0       0       0       0       0       0       0       0       0       0       0       0       0       0       0       0       0       0       0       0       0       0       0       0       0       0       0
     1    47    14     100       2      19       1       0       0       0       0       0       0       0       0       0       0       0       0       0       0       0       0       0       0       0       0       0       0       0       0       0       0       0       0       0       0       0       0       0       0       0       0       0       0       0       0       0       0       0       0       0       0       0       0       0       0       0       0       0       0       0       0       0       0       0       0       0       0       0       0       0       0       0       0       0       0       0       0       0       0       0       0       0       0       0       0       0       0       0       0       0       0       0       0       0       0       0       0       0       0       0       0       0       0
     1    48     1       2       1      20       0
     1    48     2       5       2      11       9       0       0       0
     1    48     3      10       1      20       0       0       0       0       0       0       0       0       0
     1    48     4      20       2      19       1       0       0       0       0       0       0       0       0       0       0       0       0       0       0       0       0       0       0
     1    48     5      25       1      20       0       0       0       0       0       0       0       0       0       0       0       0       0       0       0       0       0       0       0       0       0       0       0       0
     1    48     6      50       1      20       0       0       0       0       0       0       0       0       0       0       0       0       0       0       0       0       0       0       0       0       0       0       0       0       0       0       0       0       0       0       0       0       0       0       0       0       0       0       0       0       0       0       0       0       0       0       0       0       0
     1    48     7     100       1      20       0       0       0       0       0       0       0       0       0       0       0       0       0       0       0       0       0       0       0       0       0       0       0       0       0       0       0       0       0       0       0       0       0       0       0       0       0       0       0       0       0       0       0       0       0       0       0       0       0       0       0       0       0       0       0       0       0       0       0       0       0       0       0       0       0       0       0       0       0       0       0       0       0       0       0       0       0       0       0       0       0       0       0       0       0       0       0       0       0       0       0       0       0       0       0       0       0       0       0
     1    48     8       2       1      20       0
     1    48     9       5       2      14       6       0       0       0
     1    48    10      10       1      20       0       0       0       0       0       0       0       0       0
     1    48    11      20       2      19       1       0       0       0       0       0       0       0       0       0       0       0       0       0       0       0       0       0       0
     1    48    12      25       1      20       0       0       0       0       0       0       0       0       0       0       0       0       0       0       0       0       0       0       0       0       0       0       0       0
     1    48    13      50       2      18       2       0       0       0       0       0       0       0       0       0       0       0       0       0       0       0       0       0       0       0       0       0       0       0       0       0       0       0       0       0       0       0       0       0       0       0       0       0       0       0       0       0       0       0       0       0       0       0       0
     1    48    14     100       3      16       3       1       0       0       0       0       0       0       0       0       0       0       0       0       0       0       0       0       0       0       0       0       0       0       0       0       0       0       0       0       0       0       0       0       0       0       0       0       0       0       0       0       0       0       0       0       0       0       0       0       0       0       0       0       0       0       0       0       0       0       0       0       0       0       0       0       0       0       0       0       0       0       0       0       0       0       0       0       0       0       0       0       0       0       0       0       0       0       0       0       0       0       0       0       0       0       0       0       0
     1    49     1       2       1      20       0
     1    49     2       5       2      11       9       0       0       0
     1    49     3      10       1      20       0       0       0       0       0       0       0       0       0
     1    49     4      20       2      18       2       0       0       0       0       0       0       0       0       0       0       0       0       0       0       0       0       0       0
     1    49     5      25       1      20       0       0       0       0       0       0       0       0       0       0       0       0       0       0       0       0       0       0       0       0       0       0       0       0
     1    49     6      50       1      20       0       0       0       0       0       0       0       0       0       0       0       0       0       0       0       0       0       0       0       0       0       0       0       0       0       0       0       0       0       0       0       0       0       0       0       0       0       0       0       0       0       0       0       0       0       0       0       0       0
     1    49     7     100       1      20       0       0       0       0       0       0       0       0       0       0       0       0       0       0       0       0       0       0       0       0       0       0       0       0       0       0       0       0       0       0       0       0       0       0       0       0       0       0       0       0       0       0       0       0       0       0       0       0       0       0       0       0       0       0       0       0       0       0       0       0       0       0       0       0       0       0       0       0       0       0       0       0       0       0       0       0       0       0       0       0       0       0       0       0       0       0       0       0       0       0       0       0       0       0       0       0       0       0       0
     1    49     8       2       1      20       0
     1    49     9       5       3      12       7       1       0       0
     1    49    10      10       2      19       1       0       0       0       0       0       0       0       0
     1    49    11      20       1      20       0       0       0       0       0       0       0       0       0       0       0       0       0       0       0       0       0       0       0
     1    49    12      25       1      20       0       0       0       0       0       0       0       0       0       0       0       0       0       0       0       0       0       0       0       0       0       0       0       0
     1    49    13      50       1      20       0       0       0       0       0       0       0       0       0       0       0       0       0       0       0       0       0       0       0       0       0       0       0       0       0       0       0       0       0       0       0       0       0       0       0       0       0       0       0       0       0       0       0       0       0       0       0       0       0
     1    49    14     100       3      17       2       1       0       0       0       0       0       0       0       0       0       0       0       0       0       0       0       0       0       0       0       0       0       0       0       0       0       0       0       0       0       0       0       0       0       0       0       0       0       0       0       0       0       0       0       0       0       0       0       0       0       0       0       0       0       0       0       0       0       0       0       0       0       0       0       0       0       0       0       0       0       0       0       0       0       0       0       0       0       0       0       0       0       0       0       0       0       0       0       0       0       0       0       0       0       0       0       0       0
     1    50     1       2       1      20       0
     1    50     2       5       2      11       9       0       0       0
     1    50     3      10       1      20       0       0       0       0       0       0       0       0       0
     1    50     4      20       1      20       0       0       0       0       0       0       0       0       0       0       0       0       0       0       0       0       0       0       0
     1    50     5      25       1      20       0       0       0       0       0       0       0       0       0       0       0       0       0       0       0       0       0       0       0       0       0       0       0       0
     1    50     6      50       1      20       0       0       0       0       0       0       0       0       0       0       0       0       0       0       0       0       0       0       0       0       0       0       0       0       0       0       0       0       0       0       0       0       0       0       0       0       0       0       0       0       0       0       0       0       0       0       0       0       0
     1    50     7     100       1      20       0       0       0       0       0       0       0       0       0       0       0       0       0       0       0       0       0       0       0       0       0       0       0       0       0       0       0       0       0       0       0       0       0       0       0       0       0       0       0       0       0       0       0       0       0       0       0       0       0       0       0       0       0       0       0       0       0       0       0       0       0       0       0       0       0       0       0       0       0       0       0       0       0       0       0       0       0       0       0       0       0       0       0       0       0       0       0       0       0       0       0       0       0       0       0       0       0       0       0
     1    50     8       2       1      20       0
     1    50     9       5       2      10      10       0       0       0
     1    50    10      10       1      20       0       0       0       0       0       0       0       0       0
     1    50    11      20       1      20       0       0       0       0       0       0       0       0       0       0       0       0       0       0       0       0       0       0       0
     1    50    12      25       1      20       0       0       0       0       0       0       0       0       0       0       0       0       0       0       0       0       0       0       0       0       0       0       0       0
     1    50    13      50       2      19       1       0       0       0       0       0       0       0       0       0       0       0       0       0       0       0       0       0       0       0       0       0       0       0       0       0       0       0       0       0       0       0       0       0       0       0       0       0       0       0       0       0       0       0       0       0       0       0       0
     1    50    14     100       3      15       4       1       0       0       0       0       0       0       0       0       0       0       0       0       0       0       0       0       0       0       0       0       0       0       0       0       0       0       0       0       0       0       0       0       0       0       0       0       0       0       0       0       0       0       0       0       0       0       0       0       0       0       0       0       0       0       0       0       0       0       0       0       0       0       0       0       0       0       0       0       0       0       0       0       0       0       0       0       0       0       0       0       0       0       0       0       0       0       0       0       0       0       0       0       0       0       0       0       0
     1    51     1       2       1      20       0
     1    51     2       5       2      13       7       0       0       0
     1    51     3      10       1      20       0       0       0       0       0       0       0       0       0
     1    51     4      20       1      20       0       0       0       0       0       0       0       0       0       0       0       0       0       0       0       0       0       0       0
     1    51     5      25       1      20       0       0       0       0       0       0       0       0       0       0       0       0       0       0       0       0       0       0       0       0       0       0       0       0
     1    51     6      50       1      20       0       0       0       0       0       0       0       0       0       0       0       0       0       0       0       0       0       0       0       0       0       0       0       0       0       0       0       0       0       0       0       0       0       0       0       0       0       0       0       0       0       0       0       0       0       0       0       0       0
     1    51     7     100       1      20       0       0       0       0       0       0       0       0       0       0       0       0       0       0       0       0       0       0       0       0       0       0       0       0       0       0       0       0       0       0       0       0       0       0       0       0       0       0       0       0       0       0       0       0       0       0       0       0       0       0       0       0       0       0       0       0       0       0       0       0       0       0       0       0       0       0       0       0       0       0       0       0       0       0       0       0       0       0       0       0       0       0       0       0       0       0       0       0       0       0       0       0       0       0       0       0       0       0       0
     1    51     8       2       1      20       0
     1    51     9       5       2      11       9       0       0       0
     1    51    10      10       1      20       0       0       0       0       0       0       0       0       0
     1    51    11      20       1      20       0       0       0       0       0       0       0       0       0       0       0       0       0       0       0       0       0       0       0
     1    51    12      25       1      20       0       0       0       0       0       0       0       0       0       0       0       0       0       0       0       0       0       0       0       0       0       0       0       0
     1    51    13      50       2      19       1       0       0       0       0       0       0       0       0       0       0       0       0       0       0       0       0       0       0       0       0       0       0       0       0       0       0       0       0       0       0       0       0       0       0       0       0       0       0       0       0       0       0       0       0       0       0       0       0
     1    51    14     100       3      16       2       2       0       0       0       0       0       0       0       0       0       0       0       0       0       0       0       0       0       0       0       0       0       0       0       0       0       0       0       0       0       0       0       0       0       0       0       0       0       0       0       0       0       0       0       0       0       0       0       0       0       0       0       0       0       0       0       0       0       0       0       0       0       0       0       0       0       0       0       0       0       0       0       0       0       0       0       0       0       0       0       0       0       0       0       0       0       0       0       0       0       0       0       0       0       0       0       0       0
     1    52     1       2       1      20       0
     1    52     2       5       2      14       6       0       0       0
     1    52     3      10       2      19       1       0       0       0       0       0       0       0       0
     1    52     4      20       1      20       0       0       0       0       0       0       0       0       0       0       0       0       0       0       0       0       0       0       0
     1    52     5      25       1      20       0       0       0       0       0       0       0       0       0       0       0       0       0       0       0       0       0       0       0       0       0       0       0       0
     1    52     6      50       1      20       0       0       0       0       0       0       0       0       0       0       0       0       0       0       0       0       0       0       0       0       0       0       0       0       0       0       0       0       0       0       0       0       0       0       0       0       0       0       0       0       0       0       0       0       0       0       0       0       0
     1    52     7     100       2      19       1       0       0       0       0       0       0       0       0       0       0       0       0       0       0       0       0       0       0       0       0       0       0       0       0       0       0       0       0       0       0       0       0       0       0       0       0       0       0       0       0       0       0       0       0       0       0       0       0       0       0       0       0       0       0       0       0       0       0       0       0       0       0       0       0       0       0       0       0       0       0       0       0       0       0       0       0       0       0       0       0       0       0       0       0       0       0       0       0       0       0       0       0       0       0       0       0       0       0
     1    52     8       2       1      20       0
     1    52     9       5       2      11       9       0       0       0
     1    52    10      10       1      20       0       0       0       0       0       0       0       0       0
     1    52    11      20       1      20       0       0       0       0       0       0       0       0       0       0       0       0       0       0       0       0       0       0       0
     1    52    12      25       1      20       0       0       0       0       0       0       0       0       0       0       0       0       0       0       0       0       0       0       0       0       0       0       0       0
     1    52    13      50       1      20       0       0       0       0       0       0       0       0       0       0       0       0       0       0       0       0       0       0       0       0       0       0       0       0       0       0       0       0       0       0       0       0       0       0       0       0       0       0       0       0       0       0       0       0       0       0       0       0       0
     1    52    14     100       4      15       3       1       1       0       0       0       0       0       0       0       0       0       0       0       0       0       0       0       0       0       0       0       0       0       0       0       0       0       0       0       0       0       0       0       0       0       0       0       0       0       0       0       0       0       0       0       0       0       0       0       0       0       0       0       0       0       0       0       0       0       0       0       0       0       0       0       0       0       0       0       0       0       0       0       0       0       0       0       0       0       0       0       0       0       0       0       0       0       0       0       0       0       0       0       0       0       0       0       0
     1    53     1       2       1      20       0
     1    53     2       5       2      13       7       0       0       0
     1    53     3      10       1      20       0       0       0       0       0       0       0       0       0
     1    53     4      20       1      20       0       0       0       0       0       0       0       0       0       0       0       0       0       0       0       0       0       0       0
     1    53     5      25       1      20       0       0       0       0       0       0       0       0       0       0       0       0       0       0       0       0       0       0       0       0       0       0       0       0
     1    53     6      50       1      20       0       0       0       0       0       0       0       0       0       0       0       0       0       0       0       0       0       0       0       0       0       0       0       0       0       0       0       0       0       0       0       0       0       0       0       0       0       0       0       0       0       0       0       0       0       0       0       0       0
     1    53     7     100       1      20       0       0       0       0       0       0       0       0       0       0       0       0       0       0       0       0       0       0       0       0       0       0       0       0       0       0       0       0       0       0       0       0       0       0       0       0       0       0       0       0       0       0       0       0       0       0       0       0       0       0       0       0       0       0       0       0       0       0       0       0       0       0       0       0       0       0       0       0       0       0       0       0       0       0       0       0       0       0       0       0       0       0       0       0       0       0       0       0       0       0       0       0       0       0       0       0       0       0       0
     1    53     8       2       1      20       0
     1    53     9       5       2      12       8       0       0       0
     1    53    10      10       1      20       0       0       0       0       0       0       0       0       0
     1    53    11      20       1      20       0       0       0       0       0       0       0       0       0       0       0       0       0       0       0       0       0       0       0
     1    53    12      25       2      19       1       0       0       0       0       0       0       0       0       0       0       0       0       0       0       0       0       0       0       0       0       0       0       0
     1    53    13      50       1      20       0       0       0       0       0       0       0       0       0       0       0       0       0       0       0       0       0       0       0       0       0       0       0       0       0       0       0       0       0       0       0       0       0       0       0       0       0       0       0       0       0       0       0       0       0       0       0       0       0
     1    53    14     100       2      19       1       0       0       0       0       0       0       0       0       0       0       0       0       0       0       0       0       0       0       0       0       0       0       0       0       0       0       0       0       0       0       0       0       0       0       0       0       0       0       0       0       0       0       0       0       0       0       0       0       0       0       0       0       0       0       0       0       0       0       0       0       0       0       0       0       0       0       0       0       0       0       0       0       0       0       0       0       0       0       0       0       0       0       0       0       0       0       0       0       0       0       0       0       0       0       0       0       0       0
     1    54     1       2       1      20       0
     1    54     2       5       2      17       3       0       0       0
     1    54     3      10       1      20       0       0       0       0       0       0       0       0       0
     1    54     4      20       1      20       0       0       0       0       0       0       0       0       0       0       0       0       0       0       0       0       0       0       0
     1    54     5      25       1      20       0       0       0       0       0       0       0       0       0       0       0       0       0       0       0       0       0       0       0       0       0       0       0       0
     1    54     6      50       1      20       0       0       0       0       0       0       0       0       0       0       0       0       0       0       0       0       0       0       0       0       0       0       0       0       0       0       0       0       0       0       0       0       0       0       0       0       0       0       0       0       0       0       0       0       0       0       0       0       0
     1    54     7     100       1      20       0       0       0       0       0       0       0       0       0       0       0       0       0       0       0       0       0       0       0       0       0       0       0       0       0       0       0       0       0       0       0       0       0       0       0       0       0       0       0       0       0       0       0       0       0       0       0       0       0       0       0       0       0       0       0       0       0       0       0       0       0       0       0       0       0       0       0       0       0       0       0       0       0       0       0       0       0       0       0       0       0       0       0       0       0       0       0       0       0       0       0       0       0       0       0       0       0       0       0
     1    54     8       2       1      20       0
     1    54     9       5       2      14       6       0       0       0
     1    54    10      10       1      20       0       0       0       0       0       0       0       0       0
     1    54    11      20       1      20       0       0       0       0       0       0       0       0       0       0       0       0       0       0       0       0       0       0       0
     1    54    12      25       2      19       1       0       0       0       0       0       0       0       0       0       0       0       0       0       0       0       0       0       0       0       0       0       0       0
     1    54    13      50       2      19       1       0       0       0       0       0       0       0       0       0       0       0       0       0       0       0       0       0       0       0       0       0       0       0       0       0       0       0       0       0       0       0       0       0       0       0       0       0       0       0       0       0       0       0       0       0       0       0       0
     1    54    14     100       1      20       0       0       0       0       0       0       0       0       0       0       0       0       0       0       0       0       0       0       0       0       0       0       0       0       0       0       0       0       0       0       0       0       0       0       0       0       0       0       0       0       0       0       0       0       0       0       0       0       0       0       0       0       0       0       0       0       0       0       0       0       0       0       0       0       0       0       0       0       0       0       0       0       0       0       0       0       0       0       0       0       0       0       0       0       0       0       0       0       0       0       0       0       0       0       0       0       0       0       0
     1    55     1       2       1      20       0
     1    55     2       5       2      18       2       0       0       0
     1    55     3      10       1      20       0       0       0       0       0       0       0       0       0
     1    55     4      20       1      20       0       0       0       0       0       0       0       0       0       0       0       0       0       0       0       0       0       0       0
     1    55     5      25       1      20       0       0       0       0       0       0       0       0       0       0       0       0       0       0       0       0       0       0       0       0       0       0       0       0
     1    55     6      50       1      20       0       0       0       0       0       0       0       0       0       0       0       0       0       0       0       0       0       0       0       0       0       0       0       0       0       0       0       0       0       0       0       0       0       0       0       0       0       0       0       0       0       0       0       0       0       0       0       0       0
     1    55     7     100       1      20       0       0       0       0       0       0       0       0       0       0       0       0       0       0       0       0       0       0       0       0       0       0       0       0       0       0       0       0       0       0       0       0       0       0       0       0       0       0       0       0       0       0       0       0       0       0       0       0       0       0       0       0       0       0       0       0       0       0       0       0       0       0       0       0       0       0       0       0       0       0       0       0       0       0       0       0       0       0       0       0       0       0       0       0       0       0       0       0       0       0       0       0       0       0       0       0       0       0       0
     1    55     8       2       1      20       0
     1    55     9       5       2      13       7       0       0       0
     1    55    10      10       1      20       0       0       0       0       0       0       0       0       0
     1    55    11      20       1      20       0       0       0       0       0       0       0       0       0       0       0       0       0       0       0       0       0       0       0
     1    55    12      25       2      19       1       0       0       0       0       0       0       0       0       0       0       0       0       0       0       0       0       0       0       0       0       0       0       0
     1    55    13      50       2      17       3       0       0       0       0       0       0       0       0       0       0       0       0       0       0       0       0       0       0       0       0       0       0       0       0       0       0       0       0       0       0       0       0       0       0       0       0       0       0       0       0       0       0       0       0       0       0       0       0
     1    55    14     100       3      18       1       1       0       0       0       0       0       0       0       0       0       0       0       0       0       0       0       0       0       0       0       0       0       0       0       0       0       0       0       0       0       0       0       0       0       0       0       0       0       0       0       0       0       0       0       0       0       0       0       0       0       0       0       0       0       0       0       0       0       0       0       0       0       0       0       0       0       0       0       0       0       0       0       0       0       0       0       0       0       0       0       0       0       0       0       0       0       0       0       0       0       0       0       0       0       0       0       0       0
     1    56     1       2       1      20       0
     1    56     2       5       2      19       1       0       0       0
     1    56     3      10       1      20       0       0       0       0       0       0       0       0       0
     1    56     4      20       1      20       0       0       0       0       0       0       0       0       0       0       0       0       0       0       0       0       0       0       0
     1    56     5      25       1      20       0       0       0       0       0       0       0       0       0       0       0       0       0       0       0       0       0       0       0       0       0       0       0       0
     1    56     6      50       1      20       0       0       0       0       0       0       0       0       0       0       0       0       0       0       0       0       0       0       0       0       0       0       0       0       0       0       0       0       0       0       0       0       0       0       0       0       0       0       0       0       0       0       0       0       0       0       0       0       0
     1    56     7     100       1      20       0       0       0       0       0       0       0       0       0       0       0       0       0       0       0       0       0       0       0       0       0       0       0       0       0       0       0       0       0       0       0       0       0       0       0       0       0       0       0       0       0       0       0       0       0       0       0       0       0       0       0       0       0       0       0       0       0       0       0       0       0       0       0       0       0       0       0       0       0       0       0       0       0       0       0       0       0       0       0       0       0       0       0       0       0       0       0       0       0       0       0       0       0       0       0       0       0       0       0
     1    56     8       2       1      20       0
     1    56     9       5       2      12       8       0       0       0
     1    56    10      10       1      20       0       0       0       0       0       0       0       0       0
     1    56    11      20       1      20       0       0       0       0       0       0       0       0       0       0       0       0       0       0       0       0       0       0       0
     1    56    12      25       3      18       1       1       0       0       0       0       0       0       0       0       0       0       0       0       0       0       0       0       0       0       0       0       0       0
     1    56    13      50       2      16       4       0       0       0       0       0       0       0       0       0       0       0       0       0       0       0       0       0       0       0       0       0       0       0       0       0       0       0       0       0       0       0       0       0       0       0       0       0       0       0       0       0       0       0       0       0       0       0       0
     1    56    14     100       3      17       2       1       0       0       0       0       0       0       0       0       0       0       0       0       0       0       0       0       0       0       0       0       0       0       0       0       0       0       0       0       0       0       0       0       0       0       0       0       0       0       0       0       0       0       0       0       0       0       0       0       0       0       0       0       0       0       0       0       0       0       0       0       0       0       0       0       0       0       0       0       0       0       0       0       0       0       0       0       0       0       0       0       0       0       0       0       0       0       0       0       0       0       0       0       0       0       0       0       0
     1    57     1       2       1      20       0
     1    57     2       5       1      20       0       0       0       0
     1    57     3      10       1      20       0       0       0       0       0       0       0       0       0
     1    57     4      20       1      20       0       0       0       0       0       0       0       0       0       0       0       0       0       0       0       0       0       0       0
     1    57     5      25       1      20       0       0       0       0       0       0       0       0       0       0       0       0       0       0       0       0       0       0       0       0       0       0       0       0
     1    57     6      50       1      20       0       0       0       0       0       0       0       0       0       0       0       0       0       0       0       0       0       0       0       0       0       0       0       0       0       0       0       0       0       0       0       0       0       0       0       0       0       0       0       0       0       0       0       0       0       0       0       0       0
     1    57     7     100       1      20       0       0       0       0       0       0       0       0       0       0       0       0       0       0       0       0       0       0       0       0       0       0       0       0       0       0       0       0       0       0       0       0       0       0       0       0       0       0       0       0       0       0       0       0       0       0       0       0       0       0       0       0       0       0       0       0       0       0       0       0       0       0       0       0       0       0       0       0       0       0       0       0       0       0       0       0       0       0       0       0       0       0       0       0       0       0       0       0       0       0       0       0       0       0       0       0       0       0       0
     1    57     8       2       1      20       0
     1    57     9       5       2      14       6       0       0       0
     1    57    10      10       1      20       0       0       0       0       0       0       0       0       0
     1    57    11      20       1      20       0       0       0       0       0       0       0       0       0       0       0       0       0       0       0       0       0       0       0
     1    57    12      25       3      17       2       1       0       0       0       0       0       0       0       0       0       0       0       0       0       0       0       0       0       0       0       0       0       0
     1    57    13      50       2      14       6       0       0       0       0       0       0       0       0       0       0       0       0       0       0       0       0       0       0       0       0       0       0       0       0       0       0       0       0       0       0       0       0       0       0       0       0       0       0       0       0       0       0       0       0       0       0       0       0
     1    57    14     100       3      12       7       1       0       0       0       0       0       0       0       0       0       0       0       0       0       0       0       0       0       0       0       0       0       0       0       0       0       0       0       0       0       0       0       0       0       0       0       0       0       0       0       0       0       0       0       0       0       0       0       0       0       0       0       0       0       0       0       0       0       0       0       0       0       0       0       0       0       0       0       0       0       0       0       0       0       0       0       0       0       0       0       0       0       0       0       0       0       0       0       0       0       0       0       0       0       0       0       0       0
     1    58     1       2       1      20       0
     1    58     2       5       1      20       0       0       0       0
     1    58     3      10       1      20       0       0       0       0       0       0       0       0       0
     1    58     4      20       1      20       0       0       0       0       0       0       0       0       0       0       0       0       0       0       0       0       0       0       0
     1    58     5      25       1      20       0       0       0       0       0       0       0       0       0       0       0       0       0       0       0       0       0       0       0       0       0       0       0       0
     1    58     6      50       1      20       0       0       0       0       0       0       0       0       0       0       0       0       0       0       0       0       0       0       0       0       0       0       0       0       0       0       0       0       0       0       0       0       0       0       0       0       0       0       0       0       0       0       0       0       0       0       0       0       0
     1    58     7     100       1      20       0       0       0       0       0       0       0       0       0       0       0       0       0       0       0       0       0       0       0       0       0       0       0       0       0       0       0       0       0       0       0       0       0       0       0       0       0       0       0       0       0       0       0       0       0       0       0       0       0       0       0       0       0       0       0       0       0       0       0       0       0       0       0       0       0       0       0       0       0       0       0       0       0       0       0       0       0       0       0       0       0       0       0       0       0       0       0       0       0       0       0       0       0       0       0       0       0       0       0
     1    58     8       2       1      20       0
     1    58     9       5       2      12       8       0       0       0
     1    58    10      10       1      20       0       0       0       0       0       0       0       0       0
     1    58    11      20       1      20       0       0       0       0       0       0       0       0       0       0       0       0       0       0       0       0       0       0       0
     1    58    12      25       3      18       1       1       0       0       0       0       0       0       0       0       0       0       0       0       0       0       0       0       0       0       0       0       0       0
     1    58    13      50       2      14       6       0       0       0       0       0       0       0       0       0       0       0       0       0       0       0       0       0       0       0       0       0       0       0       0       0       0       0       0       0       0       0       0       0       0       0       0       0       0       0       0       0       0       0       0       0       0       0       0
     1    58    14     100       5       9       8       1       1       1       0       0       0       0       0       0       0       0       0       0       0       0       0       0       0       0       0       0       0       0       0       0       0       0       0       0       0       0       0       0       0       0       0       0       0       0       0       0       0       0       0       0       0       0       0       0       0       0       0       0       0       0       0       0       0       0       0       0       0       0       0       0       0       0       0       0       0       0       0       0       0       0       0       0       0       0       0       0       0       0       0       0       0       0       0       0       0       0       0       0       0       0       0       0       0
     1    59     1       2       1      20       0
     1    59     2       5       1      20       0       0       0       0
     1    59     3      10       1      20       0       0       0       0       0       0       0       0       0
     1    59     4      20       1      20       0       0       0       0       0       0       0       0       0       0       0       0       0       0       0       0       0       0       0
     1    59     5      25       1      20       0       0       0       0       0       0       0       0       0       0       0       0       0       0       0       0       0       0       0       0       0       0       0       0
     1    59     6      50       1      20       0       0       0       0       0       0       0       0       0       0       0       0       0       0       0       0       0       0       0       0       0       0       0       0       0       0       0       0       0       0       0       0       0       0       0       0       0       0       0       0       0       0       0       0       0       0       0       0       0
     1    59     7     100       2      19       1       0       0       0       0       0       0       0       0       0       0       0       0       0       0       0       0       0       0       0       0       0       0       0       0       0       0       0       0       0       0       0       0       0       0       0       0       0       0       0       0       0       0       0       0       0       0       0       0       0       0       0       0       0       0       0       0       0       0       0       0       0       0       0       0       0       0       0       0       0       0       0       0       0       0       0       0       0       0       0       0       0       0       0       0       0       0       0       0       0       0       0       0       0       0       0       0       0       0
     1    59     8       2       1      20       0
     1    59     9       5       2      12       8       0       0       0
     1    59    10      10       1      20       0       0       0       0       0       0       0       0       0
     1    59    11      20       1      20       0       0       0       0       0       0       0       0       0       0       0       0       0       0       0       0       0       0       0
     1    59    12      25       3      17       2       1       0       0       0       0       0       0       0       0       0       0       0       0       0       0       0       0       0       0       0       0       0       0
     1    59    13      50       2      14       6       0       0       0       0       0       0       0       0       0       0       0       0       0       0       0       0       0       0       0       0       0       0       0       0       0       0       0       0       0       0       0       0       0       0       0       0       0       0       0       0       0       0       0       0       0       0       0       0
     1    59    14     100       4      12       5       2       1       0       0       0       0       0       0       0       0       0       0       0       0       0       0       0       0       0       0       0       0       0       0       0       0       0       0       0       0       0       0       0       0       0       0       0       0       0       0       0       0       0       0       0       0       0       0       0       0       0       0       0       0       0       0       0       0       0       0       0       0       0       0       0       0       0       0       0       0       0       0       0       0       0       0       0       0       0       0       0       0       0       0       0       0       0       0       0       0       0       0       0       0       0       0       0       0
     1    60     1       2       1      20       0
     1    60     2       5       1      20       0       0       0       0
     1    60     3      10       1      20       0       0       0       0       0       0       0       0       0
     1    60     4      20       1      20       0       0       0       0       0       0       0       0       0       0       0       0       0       0       0       0       0       0       0
     1    60     5      25       1      20       0       0       0       0       0       0       0       0       0       0       0       0       0       0       0       0       0       0       0       0       0       0       0       0
     1    60     6      50       1      20       0       0       0       0       0       0       0       0       0       0       0       0       0       0       0       0       0       0       0       0       0       0       0       0       0       0       0       0       0       0       0       0       0       0       0       0       0       0       0       0       0       0       0       0       0       0       0       0       0
     1    60     7     100       1      20       0       0       0       0       0       0       0       0       0       0       0       0       0       0       0       0       0       0       0       0       0       0       0       0       0       0       0       0       0       0       0       0       0       0       0       0       0       0       0       0       0       0       0       0       0       0       0       0       0       0       0       0       0       0       0       0       0       0       0       0       0       0       0       0       0       0       0       0       0       0       0       0       0       0       0       0       0       0       0       0       0       0       0       0       0       0       0       0       0       0       0       0       0       0       0       0       0       0       0
     1    60     8       2       1      20       0
     1    60     9       5       2      13       7       0       0       0
     1    60    10      10       1      20       0       0       0       0       0       0       0       0       0
     1    60    11      20       2      19       1       0       0       0       0       0       0       0       0       0       0       0       0       0       0       0       0       0       0
     1    60    12      25       2      15       5       0       0       0       0       0       0       0       0       0       0       0       0       0       0       0       0       0       0       0       0       0       0       0
     1    60    13      50       2      16       4       0       0       0       0       0       0       0       0       0       0       0       0       0       0       0       0       0       0       0       0       0       0       0       0       0       0       0       0       0       0       0       0       0       0       0       0       0       0       0       0       0       0       0       0       0       0       0       0
     1    60    14     100       2      15       5       0       0       0       0       0       0       0       0       0       0       0       0       0       0       0       0       0       0       0       0       0       0       0       0       0       0       0       0       0       0       0       0       0       0       0       0       0       0       0       0       0       0       0       0       0       0       0       0       0       0       0       0       0       0       0       0       0       0       0       0       0       0       0       0       0       0       0       0       0       0       0       0       0       0       0       0       0       0       0       0       0       0       0       0       0       0       0       0       0       0       0       0       0       0       0       0       0       0
     1    61     1       2       1      20       0
     1    61     2       5       1      20       0       0       0       0
     1    61     3      10       1      20       0       0       0       0       0       0       0       0       0
     1    61     4      20       1      20       0       0       0       0       0       0       0       0       0       0       0       0       0       0       0       0       0       0       0
     1    61     5      25       1      20       0       0       0       0       0       0       0       0       0       0       0       0       0       0       0       0       0       0       0       0       0       0       0       0
     1    61     6      50       2      19       1       0       0       0       0       0       0       0       0       0       0       0       0       0       0       0       0       0       0       0       0       0       0       0       0       0       0       0       0       0       0       0       0       0       0       0       0       0       0       0       0       0       0       0       0       0       0       0       0
     1    61     7     100       1      20       0       0       0       0       0       0       0       0       0       0       0       0       0       0       0       0       0       0       0       0       0       0       0       0       0       0       0       0       0       0       0       0       0       0       0       0       0       0       0       0       0       0       0       0       0       0       0       0       0       0       0       0       0       0       0       0       0       0       0       0       0       0       0       0       0       0       0       0       0       0       0       0       0       0       0       0       0       0       0       0       0       0       0       0       0       0       0       0       0       0       0       0       0       0       0       0       0       0       0
     1    61     8       2       1      20       0
     1    61     9       5       2      10      10       0       0       0
     1    61    10      10       1      20       0       0       0       0       0       0       0       0       0
     1    61    11      20       1      20       0       0       0       0       0       0       0       0       0       0       0       0       0       0       0       0       0       0       0
     1    61    12      25       2      16       4       0       0       0       0       0       0       0       0       0       0       0       0       0       0       0       0       0       0       0       0       0       0       0
     1    61    13      50       2      18       2       0       0       0       0       0       0       0       0       0       0       0       0       0       0       0       0       0       0       0       0       0       0       0       0       0       0       0       0       0       0       0       0       0       0       0       0       0       0       0       0       0       0       0       0       0       0       0       0
     1    61    14     100       2      15       5       0       0       0       0       0       0       0       0       0       0       0       0       0       0       0       0       0       0       0       0       0       0       0       0       0       0       0       0       0       0       0       0       0       0       0       0       0       0       0       0       0       0       0       0       0       0       0       0       0       0       0       0       0       0       0       0       0       0       0       0       0       0       0       0       0       0       0       0       0       0       0       0       0       0       0       0       0       0       0       0       0       0       0       0       0       0       0       0       0       0       0       0       0       0       0       0       0       0
     1    62     1       2       1      20       0
     1    62     2       5       1      20       0       0       0       0
     1    62     3      10       1      20       0       0       0       0       0       0       0       0       0
     1    62     4      20       1      20       0       0       0       0       0       0       0       0       0       0       0       0       0       0       0       0       0       0       0
     1    62     5      25       1      20       0       0       0       0       0       0       0       0       0       0       0       0       0       0       0       0       0       0       0       0       0       0       0       0
     1    62     6      50       1      20       0       0       0       0       0       0       0       0       0       0       0       0       0       0       0       0       0       0       0       0       0       0       0       0       0       0       0       0       0       0       0       0       0       0       0       0       0       0       0       0       0       0       0       0       0       0       0       0       0
     1    62     7     100       2      19       1       0       0       0       0       0       0       0       0       0       0       0       0       0       0       0       0       0       0       0       0       0       0       0       0       0       0       0       0       0       0       0       0       0       0       0       0       0       0       0       0       0       0       0       0       0       0       0       0       0       0       0       0       0       0       0       0       0       0       0       0       0       0       0       0       0       0       0       0       0       0       0       0       0       0       0       0       0       0       0       0       0       0       0       0       0       0       0       0       0       0       0       0       0       0       0       0       0       0
     1    62     8       2       1      20       0
     1    62     9       5       2      13       7       0       0       0
     1    62    10      10       1      20       0       0       0       0       0       0       0       0       0
     1    62    11      20       1      20       0       0       0       0       0       0       0       0       0       0       0       0       0       0       0       0       0       0       0
     1    62    12      25       2      17       3       0       0       0       0       0       0       0       0       0       0       0       0       0       0       0       0       0       0       0       0       0       0       0
     1    62    13      50       3      16       3       1       0       0       0       0       0       0       0       0       0       0       0       0       0       0       0       0       0       0       0       0       0       0       0       0       0       0       0       0       0       0       0       0       0       0       0       0       0       0       0       0       0       0       0       0       0       0       0
     1    62    14     100       2      15       5       0       0       0       0       0       0       0       0       0       0       0       0       0       0       0       0       0       0       0       0       0       0       0       0       0       0       0       0       0       0       0       0       0       0       0       0       0       0       0       0       0       0       0       0       0       0       0       0       0       0       0       0       0       0       0       0       0       0       0       0       0       0       0       0       0       0       0       0       0       0       0       0       0       0       0       0       0       0       0       0       0       0       0       0       0       0       0       0       0       0       0       0       0       0       0       0       0       0
     1    63     1       2       1      20       0
     1    63     2       5       1      20       0       0       0       0
     1    63     3      10       1      20       0       0       0       0       0       0       0       0       0
     1    63     4      20       1      20       0       0       0       0       0       0       0       0       0       0       0       0       0       0       0       0       0       0       0
     1    63     5      25       1      20       0       0       0       0       0       0       0       0       0       0       0       0       0       0       0       0       0       0       0       0       0       0       0       0
     1    63     6      50       1      20       0       0       0       0       0       0       0       0       0       0       0       0       0       0       0       0       0       0       0       0       0       0       0       0       0       0       0       0       0       0       0       0       0       0       0       0       0       0       0       0       0       0       0       0       0       0       0       0       0
     1    63     7     100       2      18       2       0       0       0       0       0       0       0       0       0       0       0       0       0       0       0       0       0       0       0       0       0       0       0       0       0       0       0       0       0       0       0       0       0       0       0       0       0       0       0       0       0       0       0       0       0       0       0       0       0       0       0       0       0       0       0       0       0       0       0       0       0       0       0       0       0       0       0       0       0       0       0       0       0       0       0       0       0       0       0       0       0       0       0       0       0       0       0       0       0       0       0       0       0       0       0       0       0       0
     1    63     8       2       1      20       0
     1    63     9       5       2      13       7       0       0       0
     1    63    10      10       1      20       0       0       0       0       0       0       0       0       0
     1    63    11      20       1      20       0       0       0       0       0       0       0       0       0       0       0       0       0       0       0       0       0       0       0
     1    63    12      25       2      18       2       0       0       0       0       0       0       0       0       0       0       0       0       0       0       0       0       0       0       0       0       0       0       0
     1    63    13      50       2      14       6       0       0       0       0       0       0       0       0       0       0       0       0       0       0       0       0       0       0       0       0       0       0       0       0       0       0       0       0       0       0       0       0       0       0       0       0       0       0       0       0       0       0       0       0       0       0       0       0
     1    63    14     100       2      17       3       0       0       0       0       0       0       0       0       0       0       0       0       0       0       0       0       0       0       0       0       0       0       0       0       0       0       0       0       0       0       0       0       0       0       0       0       0       0       0       0       0       0       0       0       0       0       0       0       0       0       0       0       0       0       0       0       0       0       0       0       0       0       0       0       0       0       0       0       0       0       0       0       0       0       0       0       0       0       0       0       0       0       0       0       0       0       0       0       0       0       0       0       0       0       0       0       0       0
     1    64     1       2       1      20       0
     1    64     2       5       1      20       0       0       0       0
     1    64     3      10       1      20       0       0       0       0       0       0       0       0       0
     1    64     4      20       1      20       0       0       0       0       0       0       0       0       0       0       0       0       0       0       0       0       0       0       0
     1    64     5      25       1      20       0       0       0       0       0       0       0       0       0       0       0       0       0       0       0       0       0       0       0       0       0       0       0       0
     1    64     6      50       1      20       0       0       0       0       0       0       0       0       0       0       0       0       0       0       0       0       0       0       0       0       0       0       0       0       0       0       0       0       0       0       0       0       0       0       0       0       0       0       0       0       0       0       0       0       0       0       0       0       0
     1    64     7     100       3      16       3       1       0       0       0       0       0       0       0       0       0       0       0       0       0       0       0       0       0       0       0       0       0       0       0       0       0       0       0       0       0       0       0       0       0       0       0       0       0       0       0       0       0       0       0       0       0       0       0       0       0       0       0       0       0       0       0       0       0       0       0       0       0       0       0       0       0       0       0       0       0       0       0       0       0       0       0       0       0       0       0       0       0       0       0       0       0       0       0       0       0       0       0       0       0       0       0       0       0
     1    64     8       2       1      20       0
     1    64     9       5       2      17       3       0       0       0
     1    64    10      10       1      20       0       0       0       0       0       0       0       0       0
     1    64    11      20       1      20       0       0       0       0       0       0       0       0       0       0       0       0       0       0       0       0       0       0       0
     1    64    12      25       2      16       4       0       0       0       0       0       0       0       0       0       0       0       0       0       0       0       0       0       0       0       0       0       0       0
     1    64    13      50       2      17       3       0       0       0       0       0       0       0       0       0       0       0       0       0       0       0       0       0       0       0       0       0       0       0       0       0       0       0       0       0       0       0       0       0       0       0       0       0       0       0       0       0       0       0       0       0       0       0       0
     1    64    14     100       2      18       2       0       0       0       0       0       0       0       0       0       0       0       0       0       0       0       0       0       0       0       0       0       0       0       0       0       0       0       0       0       0       0       0       0       0       0       0       0       0       0       0       0       0       0       0       0       0       0       0       0       0       0       0       0       0       0       0       0       0       0       0       0       0       0       0       0       0       0       0       0       0       0       0       0       0       0       0       0       0       0       0       0       0       0       0       0       0       0       0       0       0       0       0       0       0       0       0       0       0
     1    65     1       2       1      20       0
     1    65     2       5       1      20       0       0       0       0
     1    65     3      10       1      20       0       0       0       0       0       0       0       0       0
     1    65     4      20       1      20       0       0       0       0       0       0       0       0       0       0       0       0       0       0       0       0       0       0       0
     1    65     5      25       1      20       0       0       0       0       0       0       0       0       0       0       0       0       0       0       0       0       0       0       0       0       0       0       0       0
     1    65     6      50       1      20       0       0       0       0       0       0       0       0       0       0       0       0       0       0       0       0       0       0       0       0       0       0       0       0       0       0       0       0       0       0       0       0       0       0       0       0       0       0       0       0       0       0       0       0       0       0       0       0       0
     1    65     7     100       2      19       1       0       0       0       0       0       0       0       0       0       0       0       0       0       0       0       0       0       0       0       0       0       0       0       0       0       0       0       0       0       0       0       0       0       0       0       0       0       0       0       0       0       0       0       0       0       0       0       0       0       0       0       0       0       0       0       0       0       0       0       0       0       0       0       0       0       0       0       0       0       0       0       0       0       0       0       0       0       0       0       0       0       0       0       0       0       0       0       0       0       0       0       0       0       0       0       0       0       0
     1    65     8       2       1      20       0
     1    65     9       5       2      17       3       0       0       0
     1    65    10      10       1      20       0       0       0       0       0       0       0       0       0
     1    65    11      20       1      20       0       0       0       0       0       0       0       0       0       0       0       0       0       0       0       0       0       0       0
     1    65    12      25       2      15       5       0       0       0       0       0       0       0       0       0       0       0       0       0       0       0       0       0       0       0       0       0       0       0
     1    65    13      50       2      16       4       0       0       0       0       0       0       0       0       0       0       0       0       0       0       0       0       0       0       0       0       0       0       0       0       0       0       0       0       0       0       0       0       0       0       0       0       0       0       0       0       0       0       0       0       0       0       0       0
     1    65    14     100       2      18       2       0       0       0       0       0       0       0       0       0       0       0       0       0       0       0       0       0       0       0       0       0       0       0       0       0       0       0       0       0       0       0       0       0       0       0       0       0       0       0       0       0       0       0       0       0       0       0       0       0       0       0       0       0       0       0       0       0       0       0       0       0       0       0       0       0       0       0       0       0       0       0       0       0       0       0       0       0       0       0       0       0       0       0       0       0       0       0       0       0       0       0       0       0       0       0       0       0       0
     1    66     1       2       1      20       0
     1    66     2       5       1      20       0       0       0       0
     1    66     3      10       1      20       0       0       0       0       0       0       0       0       0
     1    66     4      20       1      20       0       0       0       0       0       0       0       0       0       0       0       0       0       0       0       0       0       0       0
     1    66     5      25       1      20       0       0       0       0       0       0       0       0       0       0       0       0       0       0       0       0       0       0       0       0       0       0       0       0
     1    66     6      50       1      20       0       0       0       0       0       0       0       0       0       0       0       0       0       0       0       0       0       0       0       0       0       0       0       0       0       0       0       0       0       0       0       0       0       0       0       0       0       0       0       0       0       0       0       0       0       0       0       0       0
     1    66     7     100       2      19       1       0       0       0       0       0       0       0       0       0       0       0       0       0       0       0       0       0       0       0       0       0       0       0       0       0       0       0       0       0       0       0       0       0       0       0       0       0       0       0       0       0       0       0       0       0       0       0       0       0       0       0       0       0       0       0       0       0       0       0       0       0       0       0       0       0       0       0       0       0       0       0       0       0       0       0       0       0       0       0       0       0       0       0       0       0       0       0       0       0       0       0       0       0       0       0       0       0       0
     1    66     8       2       1      20       0
     1    66     9       5       2      14       6       0       0       0
     1    66    10      10       1      20       0       0       0       0       0       0       0       0       0
     1    66    11      20       1      20       0       0       0       0       0       0       0       0       0       0       0       0       0       0       0       0       0       0       0
     1    66    12      25       2      14       6       0       0       0       0       0       0       0       0       0       0       0       0       0       0       0       0       0       0       0       0       0       0       0
     1    66    13      50       3      17       2       1       0       0       0       0       0       0       0       0       0       0       0       0       0       0       0       0       0       0       0       0       0       0       0       0       0       0       0       0       0       0       0       0       0       0       0       0       0       0       0       0       0       0       0       0       0       0       0
     1    66    14     100       3      17       2       1       0       0       0       0       0       0       0       0       0       0       0       0       0       0       0       0       0       0       0       0       0       0       0       0       0       0       0       0       0       0       0       0       0       0       0       0       0       0       0       0       0       0       0       0       0       0       0       0       0       0       0       0       0       0       0       0       0       0       0       0       0       0       0       0       0       0       0       0       0       0       0       0       0       0       0       0       0       0       0       0       0       0       0       0       0       0       0       0       0       0       0       0       0       0       0       0       0
     1    67     1       2       1      20       0
     1    67     2       5       1      20       0       0       0       0
     1    67     3      10       2      19       1       0       0       0       0       0       0       0       0
     1    67     4      20       1      20       0       0       0       0       0       0       0       0       0       0       0       0       0       0       0       0       0       0       0
     1    67     5      25       1      20       0       0       0       0       0       0       0       0       0       0       0       0       0       0       0       0       0       0       0       0       0       0       0       0
     1    67     6      50       2      19       1       0       0       0       0       0       0       0       0       0       0       0       0       0       0       0       0       0       0       0       0       0       0       0       0       0       0       0       0       0       0       0       0       0       0       0       0       0       0       0       0       0       0       0       0       0       0       0       0
     1    67     7     100       2      19       1       0       0       0       0       0       0       0       0       0       0       0       0       0       0       0       0       0       0       0       0       0       0       0       0       0       0       0       0       0       0       0       0       0       0       0       0       0       0       0       0       0       0       0       0       0       0       0       0       0       0       0       0       0       0       0       0       0       0       0       0       0       0       0       0       0       0       0       0       0       0       0       0       0       0       0       0       0       0       0       0       0       0       0       0       0       0       0       0       0       0       0       0       0       0       0       0       0       0
     1    67     8       2       1      20       0
     1    67     9       5       2      10      10       0       0       0
     1    67    10      10       1      20       0       0       0       0       0       0       0       0       0
     1    67    11      20       1      20       0       0       0       0       0       0       0       0       0       0       0       0       0       0       0       0       0       0       0
     1    67    12      25       2      16       4       0       0       0       0       0       0       0       0       0       0       0       0       0       0       0       0       0       0       0       0       0       0       0
     1    67    13      50       3      18       1       1       0       0       0       0       0       0       0       0       0       0       0       0       0       0       0       0       0       0       0       0       0       0       0       0       0       0       0       0       0       0       0       0       0       0       0       0       0       0       0       0       0       0       0       0       0       0       0
     1    67    14     100       2      19       1       0       0       0       0       0       0       0       0       0       0       0       0       0       0       0       0       0       0       0       0       0       0       0       0       0       0       0       0       0       0       0       0       0       0       0       0       0       0       0       0       0       0       0       0       0       0       0       0       0       0       0       0       0       0       0       0       0       0       0       0       0       0       0       0       0       0       0       0       0       0       0       0       0       0       0       0       0       0       0       0       0       0       0       0       0       0       0       0       0       0       0       0       0       0       0       0       0       0
     1    68     1       2       1      20       0
     1    68     2       5       1      20       0       0       0       0
     1    68     3      10       2      19       1       0       0       0       0       0       0       0       0
     1    68     4      20       1      20       0       0       0       0       0       0       0       0       0       0       0       0       0       0       0       0       0       0       0
     1    68     5      25       1      20       0       0       0       0       0       0       0       0       0       0       0       0       0       0       0       0       0       0       0       0       0       0       0       0
     1    68     6      50       2      19       1       0       0       0       0       0       0       0       0       0       0       0       0       0       0       0       0       0       0       0       0       0       0       0       0       0       0       0       0       0       0       0       0       0       0       0       0       0       0       0       0       0       0       0       0       0       0       0       0
     1    68     7     100       2      18       2       0       0       0       0       0       0       0       0       0       0       0       0       0       0       0       0       0       0       0       0       0       0       0       0       0       0       0       0       0       0       0       0       0       0       0       0       0       0       0       0       0       0       0       0       0       0       0       0       0       0       0       0       0       0       0       0       0       0       0       0       0       0       0       0       0       0       0       0       0       0       0       0       0       0       0       0       0       0       0       0       0       0       0       0       0       0       0       0       0       0       0       0       0       0       0       0       0       0
     1    68     8       2       1      20       0
     1    68     9       5       2      11       9       0       0       0
     1    68    10      10       1      20       0       0       0       0       0       0       0       0       0
     1    68    11      20       1      20       0       0       0       0       0       0       0       0       0       0       0       0       0       0       0       0       0       0       0
     1    68    12      25       1      20       0       0       0       0       0       0       0       0       0       0       0       0       0       0       0       0       0       0       0       0       0       0       0       0
     1    68    13      50       2      17       3       0       0       0       0       0       0       0       0       0       0       0       0       0       0       0       0       0       0       0       0       0       0       0       0       0       0       0       0       0       0       0       0       0       0       0       0       0       0       0       0       0       0       0       0       0       0       0       0
     1    68    14     100       2      19       1       0       0       0       0       0       0       0       0       0       0       0       0       0       0       0       0       0       0       0       0       0       0       0       0       0       0       0       0       0       0       0       0       0       0       0       0       0       0       0       0       0       0       0       0       0       0       0       0       0       0       0       0       0       0       0       0       0       0       0       0       0       0       0       0       0       0       0       0       0       0       0       0       0       0       0       0       0       0       0       0       0       0       0       0       0       0       0       0       0       0       0       0       0       0       0       0       0       0
     1    69     1       2       1      20       0
     1    69     2       5       1      20       0       0       0       0
     1    69     3      10       2      19       1       0       0       0       0       0       0       0       0
     1    69     4      20       1      20       0       0       0       0       0       0       0       0       0       0       0       0       0       0       0       0       0       0       0
     1    69     5      25       1      20       0       0       0       0       0       0       0       0       0       0       0       0       0       0       0       0       0       0       0       0       0       0       0       0
     1    69     6      50       2      19       1       0       0       0       0       0       0       0       0       0       0       0       0       0       0       0       0       0       0       0       0       0       0       0       0       0       0       0       0       0       0       0       0       0       0       0       0       0       0       0       0       0       0       0       0       0       0       0       0
     1    69     7     100       2      19       1       0       0       0       0       0       0       0       0       0       0       0       0       0       0       0       0       0       0       0       0       0       0       0       0       0       0       0       0       0       0       0       0       0       0       0       0       0       0       0       0       0       0       0       0       0       0       0       0       0       0       0       0       0       0       0       0       0       0       0       0       0       0       0       0       0       0       0       0       0       0       0       0       0       0       0       0       0       0       0       0       0       0       0       0       0       0       0       0       0       0       0       0       0       0       0       0       0       0
     1    69     8       2       1      20       0
     1    69     9       5       2      12       8       0       0       0
     1    69    10      10       1      20       0       0       0       0       0       0       0       0       0
     1    69    11      20       1      20       0       0       0       0       0       0       0       0       0       0       0       0       0       0       0       0       0       0       0
     1    69    12      25       1      20       0       0       0       0       0       0       0       0       0       0       0       0       0       0       0       0       0       0       0       0       0       0       0       0
     1    69    13      50       2      19       1       0       0       0       0       0       0       0       0       0       0       0       0       0       0       0       0       0       0       0       0       0       0       0       0       0       0       0       0       0       0       0       0       0       0       0       0       0       0       0       0       0       0       0       0       0       0       0       0
     1    69    14     100       2      19       1       0       0       0       0       0       0       0       0       0       0       0       0       0       0       0       0       0       0       0       0       0       0       0       0       0       0       0       0       0       0       0       0       0       0       0       0       0       0       0       0       0       0       0       0       0       0       0       0       0       0       0       0       0       0       0       0       0       0       0       0       0       0       0       0       0       0       0       0       0       0       0       0       0       0       0       0       0       0       0       0       0       0       0       0       0       0       0       0       0       0       0       0       0       0       0       0       0       0
     1    70     1       2       1      20       0
     1    70     2       5       1      20       0       0       0       0
     1    70     3      10       1      20       0       0       0       0       0       0       0       0       0
     1    70     4      20       1      20       0       0       0       0       0       0       0       0       0       0       0       0       0       0       0       0       0       0       0
     1    70     5      25       1      20       0       0       0       0       0       0       0       0       0       0       0       0       0       0       0       0       0       0       0       0       0       0       0       0
     1    70     6      50       2      19       1       0       0       0       0       0       0       0       0       0       0       0       0       0       0       0       0       0       0       0       0       0       0       0       0       0       0       0       0       0       0       0       0       0       0       0       0       0       0       0       0       0       0       0       0       0       0       0       0
     1    70     7     100       2      19       1       0       0       0       0       0       0       0       0       0       0       0       0       0       0       0       0       0       0       0       0       0       0       0       0       0       0       0       0       0       0       0       0       0       0       0       0       0       0       0       0       0       0       0       0       0       0       0       0       0       0       0       0       0       0       0       0       0       0       0       0       0       0       0       0       0       0       0       0       0       0       0       0       0       0       0       0       0       0       0       0       0       0       0       0       0       0       0       0       0       0       0       0       0       0       0       0       0       0
     1    70     8       2       1      20       0
     1    70     9       5       2      11       9       0       0       0
     1    70    10      10       1      20       0       0       0       0       0       0       0       0       0
     1    70    11      20       2      19       1       0       0       0       0       0       0       0       0       0       0       0       0       0       0       0       0       0       0
     1    70    12      25       1      20       0       0       0       0       0       0       0       0       0       0       0       0       0       0       0       0       0       0       0       0       0       0       0       0
     1    70    13      50       1      20       0       0       0       0       0       0       0       0       0       0       0       0       0       0       0       0       0       0       0       0       0       0       0       0       0       0       0       0       0       0       0       0       0       0       0       0       0       0       0       0       0       0       0       0       0       0       0       0       0
     1    70    14     100       2      19       1       0       0       0       0       0       0       0       0       0       0       0       0       0       0       0       0       0       0       0       0       0       0       0       0       0       0       0       0       0       0       0       0       0       0       0       0       0       0       0       0       0       0       0       0       0       0       0       0       0       0       0       0       0       0       0       0       0       0       0       0       0       0       0       0       0       0       0       0       0       0       0       0       0       0       0       0       0       0       0       0       0       0       0       0       0       0       0       0       0       0       0       0       0       0       0       0       0       0
     1    71     1       2       1      20       0
     1    71     2       5       1      20       0       0       0       0
     1    71     3      10       1      20       0       0       0       0       0       0       0       0       0
     1    71     4      20       1      20       0       0       0       0       0       0       0       0       0       0       0       0       0       0       0       0       0       0       0
     1    71     5      25       1      20       0       0       0       0       0       0       0       0       0       0       0       0       0       0       0       0       0       0       0       0       0       0       0       0
     1    71     6      50       2      17       3       0       0       0       0       0       0       0       0       0       0       0       0       0       0       0       0       0       0       0       0       0       0       0       0       0       0       0       0       0       0       0       0       0       0       0       0       0       0       0       0       0       0       0       0       0       0       0       0
     1    71     7     100       1      20       0       0       0       0       0       0       0       0       0       0       0       0       0       0       0       0       0       0       0       0       0       0       0       0       0       0       0       0       0       0       0       0       0       0       0       0       0       0       0       0       0       0       0       0       0       0       0       0       0       0       0       0       0       0       0       0       0       0       0       0       0       0       0       0       0       0       0       0       0       0       0       0       0       0       0       0       0       0       0       0       0       0       0       0       0       0       0       0       0       0       0       0       0       0       0       0       0       0       0
     1    71     8       2       1      20       0
     1    71     9       5       2      11       9       0       0       0
     1    71    10      10       1      20       0       0       0       0       0       0       0       0       0
     1    71    11      20       2      19       1       0       0       0       0       0       0       0       0       0       0       0       0       0       0       0       0       0       0
     1    71    12      25       1      20       0       0       0       0       0       0       0       0       0       0       0       0       0       0       0       0       0       0       0       0       0       0       0       0
     1    71    13      50       1      20       0       0       0       0       0       0       0       0       0       0       0       0       0       0       0       0       0       0       0       0       0       0       0       0       0       0       0       0       0       0       0       0       0       0       0       0       0       0       0       0       0       0       0       0       0       0       0       0       0
     1    71    14     100       2      19       1       0       0       0       0       0       0       0       0       0       0       0       0       0       0       0       0       0       0       0       0       0       0       0       0       0       0       0       0       0       0       0       0       0       0       0       0       0       0       0       0       0       0       0       0       0       0       0       0       0       0       0       0       0       0       0       0       0       0       0       0       0       0       0       0       0       0       0       0       0       0       0       0       0       0       0       0       0       0       0       0       0       0       0       0       0       0       0       0       0       0       0       0       0       0       0       0       0       0
     1    72     1       2       1      20       0
     1    72     2       5       1      20       0       0       0       0
     1    72     3      10       1      20       0       0       0       0       0       0       0       0       0
     1    72     4      20       1      20       0       0       0       0       0       0       0       0       0       0       0       0       0       0       0       0       0       0       0
     1    72     5      25       1      20       0       0       0       0       0       0       0       0       0       0       0       0       0       0       0       0       0       0       0       0       0       0       0       0
     1    72     6      50       2      17       3       0       0       0       0       0       0       0       0       0       0       0       0       0       0       0       0       0       0       0       0       0       0       0       0       0       0       0       0       0       0       0       0       0       0       0       0       0       0       0       0       0       0       0       0       0       0       0       0
     1    72     7     100       1      20       0       0       0       0       0       0       0       0       0       0       0       0       0       0       0       0       0       0       0       0       0       0       0       0       0       0       0       0       0       0       0       0       0       0       0       0       0       0       0       0       0       0       0       0       0       0       0       0       0       0       0       0       0       0       0       0       0       0       0       0       0       0       0       0       0       0       0       0       0       0       0       0       0       0       0       0       0       0       0       0       0       0       0       0       0       0       0       0       0       0       0       0       0       0       0       0       0       0       0
     1    72     8       2       1      20       0
     1    72     9       5       2      11       9       0       0       0
     1    72    10      10       1      20       0       0       0       0       0       0       0       0       0
     1    72    11      20       2      19       1       0       0       0       0       0       0       0       0       0       0       0       0       0       0       0       0       0       0
     1    72    12      25       1      20       0       0       0       0       0       0       0       0       0       0       0       0       0       0       0       0       0       0       0       0       0       0       0       0
     1    72    13      50       1      20       0       0       0       0       0       0       0       0       0       0       0       0       0       0       0       0       0       0       0       0       0       0       0       0       0       0       0       0       0       0       0       0       0       0       0       0       0       0       0       0       0       0       0       0       0       0       0       0       0
     1    72    14     100       2      19       1       0       0       0       0       0       0       0       0       0       0       0       0       0       0       0       0       0       0       0       0       0       0       0       0       0       0       0       0       0       0       0       0       0       0       0       0       0       0       0       0       0       0       0       0       0       0       0       0       0       0       0       0       0       0       0       0       0       0       0       0       0       0       0       0       0       0       0       0       0       0       0       0       0       0       0       0       0       0       0       0       0       0       0       0       0       0       0       0       0       0       0       0       0       0       0       0       0       0
     1    73     1       2       1      20       0
     1    73     2       5       1      20       0       0       0       0
     1    73     3      10       2      19       1       0       0       0       0       0       0       0       0
     1    73     4      20       1      20       0       0       0       0       0       0       0       0       0       0       0       0       0       0       0       0       0       0       0
     1    73     5      25       1      20       0       0       0       0       0       0       0       0       0       0       0       0       0       0       0       0       0       0       0       0       0       0       0       0
     1    73     6      50       2      18       2       0       0       0       0       0       0       0       0       0       0       0       0       0       0       0       0       0       0       0       0       0       0       0       0       0       0       0       0       0       0       0       0       0       0       0       0       0       0       0       0       0       0       0       0       0       0       0       0
     1    73     7     100       2      19       1       0       0       0       0       0       0       0       0       0       0       0       0       0       0       0       0       0       0       0       0       0       0       0       0       0       0       0       0       0       0       0       0       0       0       0       0       0       0       0       0       0       0       0       0       0       0       0       0       0       0       0       0       0       0       0       0       0       0       0       0       0       0       0       0       0       0       0       0       0       0       0       0       0       0       0       0       0       0       0       0       0       0       0       0       0       0       0       0       0       0       0       0       0       0       0       0       0       0
     1    73     8       2       1      20       0
     1    73     9       5       2      14       6       0       0       0
     1    73    10      10       2      19       1       0       0       0       0       0       0       0       0
     1    73    11      20       2      18       2       0       0       0       0       0       0       0       0       0       0       0       0       0       0       0       0       0       0
     1    73    12      25       1      20       0       0       0       0       0       0       0       0       0       0       0       0       0       0       0       0       0       0       0       0       0       0       0       0
     1    73    13      50       1      20       0       0       0       0       0       0       0       0       0       0       0       0       0       0       0       0       0       0       0       0       0       0       0       0       0       0       0       0       0       0       0       0       0       0       0       0       0       0       0       0       0       0       0       0       0       0       0       0       0
     1    73    14     100       2      19       1       0       0       0       0       0       0       0       0       0       0       0       0       0       0       0       0       0       0       0       0       0       0       0       0       0       0       0       0       0       0       0       0       0       0       0       0       0       0       0       0       0       0       0       0       0       0       0       0       0       0       0       0       0       0       0       0       0       0       0       0       0       0       0       0       0       0       0       0       0       0       0       0       0       0       0       0       0       0       0       0       0       0       0       0       0       0       0       0       0       0       0       0       0       0       0       0       0       0
     1    74     1       2       1      20       0
     1    74     2       5       1      20       0       0       0       0
     1    74     3      10       2      19       1       0       0       0       0       0       0       0       0
     1    74     4      20       1      20       0       0       0       0       0       0       0       0       0       0       0       0       0       0       0       0       0       0       0
     1    74     5      25       1      20       0       0       0       0       0       0       0       0       0       0       0       0       0       0       0       0       0       0       0       0       0       0       0       0
     1    74     6      50       2      16       4       0       0       0       0       0       0       0       0       0       0       0       0       0       0       0       0       0       0       0       0       0       0       0       0       0       0       0       0       0       0       0       0       0       0       0       0       0       0       0       0       0       0       0       0       0       0       0       0
     1    74     7     100       2      19       1       0       0       0       0       0       0       0       0       0       0       0       0       0       0       0       0       0       0       0       0       0       0       0       0       0       0       0       0       0       0       0       0       0       0       0       0       0       0       0       0       0       0       0       0       0       0       0       0       0       0       0       0       0       0       0       0       0       0       0       0       0       0       0       0       0       0       0       0       0       0       0       0       0       0       0       0       0       0       0       0       0       0       0       0       0       0       0       0       0       0       0       0       0       0       0       0       0       0
     1    74     8       2       1      20       0
     1    74     9       5       2      16       4       0       0       0
     1    74    10      10       2      18       2       0       0       0       0       0       0       0       0
     1    74    11      20       2      18       2       0       0       0       0       0       0       0       0       0       0       0       0       0       0       0       0       0       0
     1    74    12      25       1      20       0       0       0       0       0       0       0       0       0       0       0       0       0       0       0       0       0       0       0       0       0       0       0       0
     1    74    13      50       1      20       0       0       0       0       0       0       0       0       0       0       0       0       0       0       0       0       0       0       0       0       0       0       0       0       0       0       0       0       0       0       0       0       0       0       0       0       0       0       0       0       0       0       0       0       0       0       0       0       0
     1    74    14     100       1      20       0       0       0       0       0       0       0       0       0       0       0       0       0       0       0       0       0       0       0       0       0       0       0       0       0       0       0       0       0       0       0       0       0       0       0       0       0       0       0       0       0       0       0       0       0       0       0       0       0       0       0       0       0       0       0       0       0       0       0       0       0       0       0       0       0       0       0       0       0       0       0       0       0       0       0       0       0       0       0       0       0       0       0       0       0       0       0       0       0       0       0       0       0       0       0       0       0       0       0
     1    75     1       2       1      20       0
     1    75     2       5       1      20       0       0       0       0
     1    75     3      10       2      19       1       0       0       0       0       0       0       0       0
     1    75     4      20       1      20       0       0       0       0       0       0       0       0       0       0       0       0       0       0       0       0       0       0       0
     1    75     5      25       1      20       0       0       0       0       0       0       0       0       0       0       0       0       0       0       0       0       0       0       0       0       0       0       0       0
     1    75     6      50       2      16       4       0       0       0       0       0       0       0       0       0       0       0       0       0       0       0       0       0       0       0       0       0       0       0       0       0       0       0       0       0       0       0       0       0       0       0       0       0       0       0       0       0       0       0       0       0       0       0       0
     1    75     7     100       2      19       1       0       0       0       0       0       0       0       0       0       0       0       0       0       0       0       0       0       0       0       0       0       0       0       0       0       0       0       0       0       0       0       0       0       0       0       0       0       0       0       0       0       0       0       0       0       0       0       0       0       0       0       0       0       0       0       0       0       0       0       0       0       0       0       0       0       0       0       0       0       0       0       0       0       0       0       0       0       0       0       0       0       0       0       0       0       0       0       0       0       0       0       0       0       0       0       0       0       0
     1    75     8       2       1      20       0
     1    75     9       5       2      17       3       0       0       0
     1    75    10      10       2      19       1       0       0       0       0       0       0       0       0
     1    75    11      20       2      18       2       0       0       0       0       0       0       0       0       0       0       0       0       0       0       0       0       0       0
     1    75    12      25       1      20       0       0       0       0       0       0       0       0       0       0       0       0       0       0       0       0       0       0       0       0       0       0       0       0
     1    75    13      50       1      20       0       0       0       0       0       0       0       0       0       0       0       0       0       0       0       0       0       0       0       0       0       0       0       0       0       0       0       0       0       0       0       0       0       0       0       0       0       0       0       0       0       0       0       0       0       0       0       0       0
     1    75    14     100       1      20       0       0       0       0       0       0       0       0       0       0       0       0       0       0       0       0       0       0       0       0       0       0       0       0       0       0       0       0       0       0       0       0       0       0       0       0       0       0       0       0       0       0       0       0       0       0       0       0       0       0       0       0       0       0       0       0       0       0       0       0       0       0       0       0       0       0       0       0       0       0       0       0       0       0       0       0       0       0       0       0       0       0       0       0       0       0       0       0       0       0       0       0       0       0       0       0       0       0       0
     1    76     1       2       1      20       0
     1    76     2       5       1      20       0       0       0       0
     1    76     3      10       2      19       1       0       0       0       0       0       0       0       0
     1    76     4      20       1      20       0       0       0       0       0       0       0       0       0       0       0       0       0       0       0       0       0       0       0
     1    76     5      25       1      20       0       0       0       0       0       0       0       0       0       0       0       0       0       0       0       0       0       0       0       0       0       0       0       0
     1    76     6      50       3      16       3       1       0       0       0       0       0       0       0       0       0       0       0       0       0       0       0       0       0       0       0       0       0       0       0       0       0       0       0       0       0       0       0       0       0       0       0       0       0       0       0       0       0       0       0       0       0       0       0
     1    76     7     100       2      19       1       0       0       0       0       0       0       0       0       0       0       0       0       0       0       0       0       0       0       0       0       0       0       0       0       0       0       0       0       0       0       0       0       0       0       0       0       0       0       0       0       0       0       0       0       0       0       0       0       0       0       0       0       0       0       0       0       0       0       0       0       0       0       0       0       0       0       0       0       0       0       0       0       0       0       0       0       0       0       0       0       0       0       0       0       0       0       0       0       0       0       0       0       0       0       0       0       0       0
     1    76     8       2       1      20       0
     1    76     9       5       2      16       4       0       0       0
     1    76    10      10       1      20       0       0       0       0       0       0       0       0       0
     1    76    11      20       2      18       2       0       0       0       0       0       0       0       0       0       0       0       0       0       0       0       0       0       0
     1    76    12      25       1      20       0       0       0       0       0       0       0       0       0       0       0       0       0       0       0       0       0       0       0       0       0       0       0       0
     1    76    13      50       1      20       0       0       0       0       0       0       0       0       0       0       0       0       0       0       0       0       0       0       0       0       0       0       0       0       0       0       0       0       0       0       0       0       0       0       0       0       0       0       0       0       0       0       0       0       0       0       0       0       0
     1    76    14     100       2      19       1       0       0       0       0       0       0       0       0       0       0       0       0       0       0       0       0       0       0       0       0       0       0       0       0       0       0       0       0       0       0       0       0       0       0       0       0       0       0       0       0       0       0       0       0       0       0       0       0       0       0       0       0       0       0       0       0       0       0       0       0       0       0       0       0       0       0       0       0       0       0       0       0       0       0       0       0       0       0       0       0       0       0       0       0       0       0       0       0       0       0       0       0       0       0       0       0       0       0
     1    77     1       2       1      20       0
     1    77     2       5       1      20       0       0       0       0
     1    77     3      10       2      19       1       0       0       0       0       0       0       0       0
     1    77     4      20       1      20       0       0       0       0       0       0       0       0       0       0       0       0       0       0       0       0       0       0       0
     1    77     5      25       1      20       0       0       0       0       0       0       0       0       0       0       0       0       0       0       0       0       0       0       0       0       0       0       0       0
     1    77     6      50       2      18       2       0       0       0       0       0       0       0       0       0       0       0       0       0       0       0       0       0       0       0       0       0       0       0       0       0       0       0       0       0       0       0       0       0       0       0       0       0       0       0       0       0       0       0       0       0       0       0       0
     1    77     7     100       2      19       1       0       0       0       0       0       0       0       0       0       0       0       0       0       0       0       0       0       0       0       0       0       0       0       0       0       0       0       0       0       0       0       0       0       0       0       0       0       0       0       0       0       0       0       0       0       0       0       0       0       0       0       0       0       0       0       0       0       0       0       0       0       0       0       0       0       0       0       0       0       0       0       0       0       0       0       0       0       0       0       0       0       0       0       0       0       0       0       0       0       0       0       0       0       0       0       0       0       0
     1    77     8       2       1      20       0
     1    77     9       5       2      19       1       0       0       0
     1    77    10      10       1      20       0       0       0       0       0       0       0       0       0
     1    77    11      20       2      17       3       0       0       0       0       0       0       0       0       0       0       0       0       0       0       0       0       0       0
     1    77    12      25       1      20       0       0       0       0       0       0       0       0       0       0       0       0       0       0       0       0       0       0       0       0       0       0       0       0
     1    77    13      50       1      20       0       0       0       0       0       0       0       0       0       0       0       0       0       0       0       0       0       0       0       0       0       0       0       0       0       0       0       0       0       0       0       0       0       0       0       0       0       0       0       0       0       0       0       0       0       0       0       0       0
     1    77    14     100       3      17       2       1       0       0       0       0       0       0       0       0       0       0       0       0       0       0       0       0       0       0       0       0       0       0       0       0       0       0       0       0       0       0       0       0       0       0       0       0       0       0       0       0       0       0       0       0       0       0       0       0       0       0       0       0       0       0       0       0       0       0       0       0       0       0       0       0       0       0       0       0       0       0       0       0       0       0       0       0       0       0       0       0       0       0       0       0       0       0       0       0       0       0       0       0       0       0       0       0       0
     1    78     1       2       1      20       0
     1    78     2       5       1      20       0       0       0       0
     1    78     3      10       2      17       3       0       0       0       0       0       0       0       0
     1    78     4      20       1      20       0       0       0       0       0       0       0       0       0       0       0       0       0       0       0       0       0       0       0
     1    78     5      25       1      20       0       0       0       0       0       0       0       0       0       0       0       0       0       0       0       0       0       0       0       0       0       0       0       0
     1    78     6      50       2      18       2       0       0       0       0       0       0       0       0       0       0       0       0       0       0       0       0       0       0       0       0       0       0       0       0       0       0       0       0       0       0       0       0       0       0       0       0       0       0       0       0       0       0       0       0       0       0       0       0
     1    78     7     100       2      19       1       0       0       0       0       0       0       0       0       0       0       0       0       0       0       0       0       0       0       0       0       0       0       0       0       0       0       0       0       0       0       0       0       0       0       0       0       0       0       0       0       0       0       0       0       0       0       0       0       0       0       0       0       0       0       0       0       0       0       0       0       0       0       0       0       0       0       0       0       0       0       0       0       0       0       0       0       0       0       0       0       0       0       0       0       0       0       0       0       0       0       0       0       0       0       0       0       0       0
     1    78     8       2       1      20       0
     1    78     9       5       2      18       2       0       0       0
     1    78    10      10       1      20       0       0       0       0       0       0       0       0       0
     1    78    11      20       2      18       2       0       0       0       0       0       0       0       0       0       0       0       0       0       0       0       0       0       0
     1    78    12      25       1      20       0       0       0       0       0       0       0       0       0       0       0       0       0       0       0       0       0       0       0       0       0       0       0       0
     1    78    13      50       1      20       0       0       0       0       0       0       0       0       0       0       0       0       0       0       0       0       0       0       0       0       0       0       0       0       0       0       0       0       0       0       0       0       0       0       0       0       0       0       0       0       0       0       0       0       0       0       0       0       0
     1    78    14     100       3      17       2       1       0       0       0       0       0       0       0       0       0       0       0       0       0       0       0       0       0       0       0       0       0       0       0       0       0       0       0       0       0       0       0       0       0       0       0       0       0       0       0       0       0       0       0       0       0       0       0       0       0       0       0       0       0       0       0       0       0       0       0       0       0       0       0       0       0       0       0       0       0       0       0       0       0       0       0       0       0       0       0       0       0       0       0       0       0       0       0       0       0       0       0       0       0       0       0       0       0
     1    79     1       2       1      20       0
     1    79     2       5       1      20       0       0       0       0
     1    79     3      10       2      15       5       0       0       0       0       0       0       0       0
     1    79     4      20       1      20       0       0       0       0       0       0       0       0       0       0       0       0       0       0       0       0       0       0       0
     1    79     5      25       1      20       0       0       0       0       0       0       0       0       0       0       0       0       0       0       0       0       0       0       0       0       0       0       0       0
     1    79     6      50       2      17       3       0       0       0       0       0       0       0       0       0       0       0       0       0       0       0       0       0       0       0       0       0       0       0       0       0       0       0       0       0       0       0       0       0       0       0       0       0       0       0       0       0       0       0       0       0       0       0       0
     1    79     7     100       2      17       3       0       0       0       0       0       0       0       0       0       0       0       0       0       0       0       0       0       0       0       0       0       0       0       0       0       0       0       0       0       0       0       0       0       0       0       0       0       0       0       0       0       0       0       0       0       0       0       0       0       0       0       0       0       0       0       0       0       0       0       0       0       0       0       0       0       0       0       0       0       0       0       0       0       0       0       0       0       0       0       0       0       0       0       0       0       0       0       0       0       0       0       0       0       0       0       0       0       0
     1    79     8       2       1      20       0
     1    79     9       5       2      19       1       0       0       0
     1    79    10      10       1      20       0       0       0       0       0       0       0       0       0
     1    79    11      20       2      19       1       0       0       0       0       0       0       0       0       0       0       0       0       0       0       0       0       0       0
     1    79    12      25       1      20       0       0       0       0       0       0       0       0       0       0       0       0       0       0       0       0       0       0       0       0       0       0       0       0
     1    79    13      50       1      20       0       0       0       0       0       0       0       0       0       0       0       0       0       0       0       0       0       0       0       0       0       0       0       0       0       0       0       0       0       0       0       0       0       0       0       0       0       0       0       0       0       0       0       0       0       0       0       0       0
     1    79    14     100       2      19       1       0       0       0       0       0       0       0       0       0       0       0       0       0       0       0       0       0       0       0       0       0       0       0       0       0       0       0       0       0       0       0       0       0       0       0       0       0       0       0       0       0       0       0       0       0       0       0       0       0       0       0       0       0       0       0       0       0       0       0       0       0       0       0       0       0       0       0       0       0       0       0       0       0       0       0       0       0       0       0       0       0       0       0       0       0       0       0       0       0       0       0       0       0       0       0       0       0       0
     1    80     1       2       1      20       0
     1    80     2       5       1      20       0       0       0       0
     1    80     3      10       2      14       6       0       0       0       0       0       0       0       0
     1    80     4      20       1      20       0       0       0       0       0       0       0       0       0       0       0       0       0       0       0       0       0       0       0
     1    80     5      25       1      20       0       0       0       0       0       0       0       0       0       0       0       0       0       0       0       0       0       0       0       0       0       0       0       0
     1    80     6      50       2      14       6       0       0       0       0       0       0       0       0       0       0       0       0       0       0       0       0       0       0       0       0       0       0       0       0       0       0       0       0       0       0       0       0       0       0       0       0       0       0       0       0       0       0       0       0       0       0       0       0
     1    80     7     100       2      17       3       0       0       0       0       0       0       0       0       0       0       0       0       0       0       0       0       0       0       0       0       0       0       0       0       0       0       0       0       0       0       0       0       0       0       0       0       0       0       0       0       0       0       0       0       0       0       0       0       0       0       0       0       0       0       0       0       0       0       0       0       0       0       0       0       0       0       0       0       0       0       0       0       0       0       0       0       0       0       0       0       0       0       0       0       0       0       0       0       0       0       0       0       0       0       0       0       0       0
     1    80     8       2       1      20       0
     1    80     9       5       2      19       1       0       0       0
     1    80    10      10       1      20       0       0       0       0       0       0       0       0       0
     1    80    11      20       2      19       1       0       0       0       0       0       0       0       0       0       0       0       0       0       0       0       0       0       0
     1    80    12      25       1      20       0       0       0       0       0       0       0       0       0       0       0       0       0       0       0       0       0       0       0       0       0       0       0       0
     1    80    13      50       1      20       0       0       0       0       0       0       0       0       0       0       0       0       0       0       0       0       0       0       0       0       0       0       0       0       0       0       0       0       0       0       0       0       0       0       0       0       0       0       0       0       0       0       0       0       0       0       0       0       0
     1    80    14     100       2      18       2       0       0       0       0       0       0       0       0       0       0       0       0       0       0       0       0       0       0       0       0       0       0       0       0       0       0       0       0       0       0       0       0       0       0       0       0       0       0       0       0       0       0       0       0       0       0       0       0       0       0       0       0       0       0       0       0       0       0       0       0       0       0       0       0       0       0       0       0       0       0       0       0       0       0       0       0       0       0       0       0       0       0       0       0       0       0       0       0       0       0       0       0       0       0       0       0       0       0
     1    81     1       2       1      20       0
     1    81     2       5       1      20       0       0       0       0
     1    81     3      10       2      14       6       0       0       0       0       0       0       0       0
     1    81     4      20       1      20       0       0       0       0       0       0       0       0       0       0       0       0       0       0       0       0       0       0       0
     1    81     5      25       1      20       0       0       0       0       0       0       0       0       0       0       0       0       0       0       0       0       0       0       0       0       0       0       0       0
     1    81     6      50       2      15       5       0       0       0       0       0       0       0       0       0       0       0       0       0       0       0       0       0       0       0       0       0       0       0       0       0       0       0       0       0       0       0       0       0       0       0       0       0       0       0       0       0       0       0       0       0       0       0       0
     1    81     7     100       2      17       3       0       0       0       0       0       0       0       0       0       0       0       0       0       0       0       0       0       0       0       0       0       0       0       0       0       0       0       0       0       0       0       0       0       0       0       0       0       0       0       0       0       0       0       0       0       0       0       0       0       0       0       0       0       0       0       0       0       0       0       0       0       0       0       0       0       0       0       0       0       0       0       0       0       0       0       0       0       0       0       0       0       0       0       0       0       0       0       0       0       0       0       0       0       0       0       0       0       0
     1    81     8       2       1      20       0
     1    81     9       5       2      18       2       0       0       0
     1    81    10      10       1      20       0       0       0       0       0       0       0       0       0
     1    81    11      20       2      17       3       0       0       0       0       0       0       0       0       0       0       0       0       0       0       0       0       0       0
     1    81    12      25       2      19       1       0       0       0       0       0       0       0       0       0       0       0       0       0       0       0       0       0       0       0       0       0       0       0
     1    81    13      50       1      20       0       0       0       0       0       0       0       0       0       0       0       0       0       0       0       0       0       0       0       0       0       0       0       0       0       0       0       0       0       0       0       0       0       0       0       0       0       0       0       0       0       0       0       0       0       0       0       0       0
     1    81    14     100       2      18       2       0       0       0       0       0       0       0       0       0       0       0       0       0       0       0       0       0       0       0       0       0       0       0       0       0       0       0       0       0       0       0       0       0       0       0       0       0       0       0       0       0       0       0       0       0       0       0       0       0       0       0       0       0       0       0       0       0       0       0       0       0       0       0       0       0       0       0       0       0       0       0       0       0       0       0       0       0       0       0       0       0       0       0       0       0       0       0       0       0       0       0       0       0       0       0       0       0       0
     1    82     1       2       1      20       0
     1    82     2       5       1      20       0       0       0       0
     1    82     3      10       2      13       7       0       0       0       0       0       0       0       0
     1    82     4      20       1      20       0       0       0       0       0       0       0       0       0       0       0       0       0       0       0       0       0       0       0
     1    82     5      25       1      20       0       0       0       0       0       0       0       0       0       0       0       0       0       0       0       0       0       0       0       0       0       0       0       0
     1    82     6      50       2      15       5       0       0       0       0       0       0       0       0       0       0       0       0       0       0       0       0       0       0       0       0       0       0       0       0       0       0       0       0       0       0       0       0       0       0       0       0       0       0       0       0       0       0       0       0       0       0       0       0
     1    82     7     100       2      15       5       0       0       0       0       0       0       0       0       0       0       0       0       0       0       0       0       0       0       0       0       0       0       0       0       0       0       0       0       0       0       0       0       0       0       0       0       0       0       0       0       0       0       0       0       0       0       0       0       0       0       0       0       0       0       0       0       0       0       0       0       0       0       0       0       0       0       0       0       0       0       0       0       0       0       0       0       0       0       0       0       0       0       0       0       0       0       0       0       0       0       0       0       0       0       0       0       0       0
     1    82     8       2       1      20       0
     1    82     9       5       1      20       0       0       0       0
     1    82    10      10       1      20       0       0       0       0       0       0       0       0       0
     1    82    11      20       2      15       5       0       0       0       0       0       0       0       0       0       0       0       0       0       0       0       0       0       0
     1    82    12      25       1      20       0       0       0       0       0       0       0       0       0       0       0       0       0       0       0       0       0       0       0       0       0       0       0       0
     1    82    13      50       1      20       0       0       0       0       0       0       0       0       0       0       0       0       0       0       0       0       0       0       0       0       0       0       0       0       0       0       0       0       0       0       0       0       0       0       0       0       0       0       0       0       0       0       0       0       0       0       0       0       0
     1    82    14     100       2      19       1       0       0       0       0       0       0       0       0       0       0       0       0       0       0       0       0       0       0       0       0       0       0       0       0       0       0       0       0       0       0       0       0       0       0       0       0       0       0       0       0       0       0       0       0       0       0       0       0       0       0       0       0       0       0       0       0       0       0       0       0       0       0       0       0       0       0       0       0       0       0       0       0       0       0       0       0       0       0       0       0       0       0       0       0       0       0       0       0       0       0       0       0       0       0       0       0       0       0
     1    83     1       2       1      20       0
     1    83     2       5       1      20       0       0       0       0
     1    83     3      10       2      16       4       0       0       0       0       0       0       0       0
     1    83     4      20       2      19       1       0       0       0       0       0       0       0       0       0       0       0       0       0       0       0       0       0       0
     1    83     5      25       1      20       0       0       0       0       0       0       0       0       0       0       0       0       0       0       0       0       0       0       0       0       0       0       0       0
     1    83     6      50       2      13       7       0       0       0       0       0       0       0       0       0       0       0       0       0       0       0       0       0       0       0       0       0       0       0       0       0       0       0       0       0       0       0       0       0       0       0       0       0       0       0       0       0       0       0       0       0       0       0       0
     1    83     7     100       2      13       7       0       0       0       0       0       0       0       0       0       0       0       0       0       0       0       0       0       0       0       0       0       0       0       0       0       0       0       0       0       0       0       0       0       0       0       0       0       0       0       0       0       0       0       0       0       0       0       0       0       0       0       0       0       0       0       0       0       0       0       0       0       0       0       0       0       0       0       0       0       0       0       0       0       0       0       0       0       0       0       0       0       0       0       0       0       0       0       0       0       0       0       0       0       0       0       0       0       0
     1    83     8       2       1      20       0
     1    83     9       5       1      20       0       0       0       0
     1    83    10      10       1      20       0       0       0       0       0       0       0       0       0
     1    83    11      20       2      14       6       0       0       0       0       0       0       0       0       0       0       0       0       0       0       0       0       0       0
     1    83    12      25       1      20       0       0       0       0       0       0       0       0       0       0       0       0       0       0       0       0       0       0       0       0       0       0       0       0
     1    83    13      50       1      20       0       0       0       0       0       0       0       0       0       0       0       0       0       0       0       0       0       0       0       0       0       0       0       0       0       0       0       0       0       0       0       0       0       0       0       0       0       0       0       0       0       0       0       0       0       0       0       0       0
     1    83    14     100       2      19       1       0       0       0       0       0       0       0       0       0       0       0       0       0       0       0       0       0       0       0       0       0       0       0       0       0       0       0       0       0       0       0       0       0       0       0       0       0       0       0       0       0       0       0       0       0       0       0       0       0       0       0       0       0       0       0       0       0       0       0       0       0       0       0       0       0       0       0       0       0       0       0       0       0       0       0       0       0       0       0       0       0       0       0       0       0       0       0       0       0       0       0       0       0       0       0       0       0       0
     1    84     1       2       1      20       0
     1    84     2       5       1      20       0       0       0       0
     1    84     3      10       2      19       1       0       0       0       0       0       0       0       0
     1    84     4      20       1      20       0       0       0       0       0       0       0       0       0       0       0       0       0       0       0       0       0       0       0
     1    84     5      25       1      20       0       0       0       0       0       0       0       0       0       0       0       0       0       0       0       0       0       0       0       0       0       0       0       0
     1    84     6      50       2      14       6       0       0       0       0       0       0       0       0       0       0       0       0       0       0       0       0       0       0       0       0       0       0       0       0       0       0       0       0       0       0       0       0       0       0       0       0       0       0       0       0       0       0       0       0       0       0       0       0
     1    84     7     100       2      16       4       0       0       0       0       0       0       0       0       0       0       0       0       0       0       0       0       0       0       0       0       0       0       0       0       0       0       0       0       0       0       0       0       0       0       0       0       0       0       0       0       0       0       0       0       0       0       0       0       0       0       0       0       0       0       0       0       0       0       0       0       0       0       0       0       0       0       0       0       0       0       0       0       0       0       0       0       0       0       0       0       0       0       0       0       0       0       0       0       0       0       0       0       0       0       0       0       0       0
     1    84     8       2       1      20       0
     1    84     9       5       1      20       0       0       0       0
     1    84    10      10       1      20       0       0       0       0       0       0       0       0       0
     1    84    11      20       2      13       7       0       0       0       0       0       0       0       0       0       0       0       0       0       0       0       0       0       0
     1    84    12      25       1      20       0       0       0       0       0       0       0       0       0       0       0       0       0       0       0       0       0       0       0       0       0       0       0       0
     1    84    13      50       1      20       0       0       0       0       0       0       0       0       0       0       0       0       0       0       0       0       0       0       0       0       0       0       0       0       0       0       0       0       0       0       0       0       0       0       0       0       0       0       0       0       0       0       0       0       0       0       0       0       0
     1    84    14     100       3      17       2       1       0       0       0       0       0       0       0       0       0       0       0       0       0       0       0       0       0       0       0       0       0       0       0       0       0       0       0       0       0       0       0       0       0       0       0       0       0       0       0       0       0       0       0       0       0       0       0       0       0       0       0       0       0       0       0       0       0       0       0       0       0       0       0       0       0       0       0       0       0       0       0       0       0       0       0       0       0       0       0       0       0       0       0       0       0       0       0       0       0       0       0       0       0       0       0       0       0
     1    85     1       2       1      20       0
     1    85     2       5       1      20       0       0       0       0
     1    85     3      10       1      20       0       0       0       0       0       0       0       0       0
     1    85     4      20       1      20       0       0       0       0       0       0       0       0       0       0       0       0       0       0       0       0       0       0       0
     1    85     5      25       1      20       0       0       0       0       0       0       0       0       0       0       0       0       0       0       0       0       0       0       0       0       0       0       0       0
     1    85     6      50       2      12       8       0       0       0       0       0       0       0       0       0       0       0       0       0       0       0       0       0       0       0       0       0       0       0       0       0       0       0       0       0       0       0       0       0       0       0       0       0       0       0       0       0       0       0       0       0       0       0       0
     1    85     7     100       2      16       4       0       0       0       0       0       0       0       0       0       0       0       0       0       0       0       0       0       0       0       0       0       0       0       0       0       0       0       0       0       0       0       0       0       0       0       0       0       0       0       0       0       0       0       0       0       0       0       0       0       0       0       0       0       0       0       0       0       0       0       0       0       0       0       0       0       0       0       0       0       0       0       0       0       0       0       0       0       0       0       0       0       0       0       0       0       0       0       0       0       0       0       0       0       0       0       0       0       0
     1    85     8       2       1      20       0
     1    85     9       5       1      20       0       0       0       0
     1    85    10      10       1      20       0       0       0       0       0       0       0       0       0
     1    85    11      20       2      17       3       0       0       0       0       0       0       0       0       0       0       0       0       0       0       0       0       0       0
     1    85    12      25       1      20       0       0       0       0       0       0       0       0       0       0       0       0       0       0       0       0       0       0       0       0       0       0       0       0
     1    85    13      50       1      20       0       0       0       0       0       0       0       0       0       0       0       0       0       0       0       0       0       0       0       0       0       0       0       0       0       0       0       0       0       0       0       0       0       0       0       0       0       0       0       0       0       0       0       0       0       0       0       0       0
     1    85    14     100       3      16       3       1       0       0       0       0       0       0       0       0       0       0       0       0       0       0       0       0       0       0       0       0       0       0       0       0       0       0       0       0       0       0       0       0       0       0       0       0       0       0       0       0       0       0       0       0       0       0       0       0       0       0       0       0       0       0       0       0       0       0       0       0       0       0       0       0       0       0       0       0       0       0       0       0       0       0       0       0       0       0       0       0       0       0       0       0       0       0       0       0       0       0       0       0       0       0       0       0       0
     1    86     1       2       1      20       0
     1    86     2       5       1      20       0       0       0       0
     1    86     3      10       1      20       0       0       0       0       0       0       0       0       0
     1    86     4      20       1      20       0       0       0       0       0       0       0       0       0       0       0       0       0       0       0       0       0       0       0
     1    86     5      25       1      20       0       0       0       0       0       0       0       0       0       0       0       0       0       0       0       0       0       0       0       0       0       0       0       0
     1    86     6      50       2      14       6       0       0       0       0       0       0       0       0       0       0       0       0       0       0       0       0       0       0       0       0       0       0       0       0       0       0       0       0       0       0       0       0       0       0       0       0       0       0       0       0       0       0       0       0       0       0       0       0
     1    86     7     100       2      19       1       0       0       0       0       0       0       0       0       0       0       0       0       0       0       0       0       0       0       0       0       0       0       0       0       0       0       0       0       0       0       0       0       0       0       0       0       0       0       0       0       0       0       0       0       0       0       0       0       0       0       0       0       0       0       0       0       0       0       0       0       0       0       0       0       0       0       0       0       0       0       0       0       0       0       0       0       0       0       0       0       0       0       0       0       0       0       0       0       0       0       0       0       0       0       0       0       0       0
     1    86     8       2       1      20       0
     1    86     9       5       1      20       0       0       0       0
     1    86    10      10       1      20       0       0       0       0       0       0       0       0       0
     1    86    11      20       3      15       4       1       0       0       0       0       0       0       0       0       0       0       0       0       0       0       0       0       0
     1    86    12      25       1      20       0       0       0       0       0       0       0       0       0       0       0       0       0       0       0       0       0       0       0       0       0       0       0       0
     1    86    13      50       1      20       0       0       0       0       0       0       0       0       0       0       0       0       0       0       0       0       0       0       0       0       0       0       0       0       0       0       0       0       0       0       0       0       0       0       0       0       0       0       0       0       0       0       0       0       0       0       0       0       0
     1    86    14     100       3      15       4       1       0       0       0       0       0       0       0       0       0       0       0       0       0       0       0       0       0       0       0       0       0       0       0       0       0       0       0       0       0       0       0       0       0       0       0       0       0       0       0       0       0       0       0       0       0       0       0       0       0       0       0       0       0       0       0       0       0       0       0       0       0       0       0       0       0       0       0       0       0       0       0       0       0       0       0       0       0       0       0       0       0       0       0       0       0       0       0       0       0       0       0       0       0       0       0       0       0
     1    87     1       2       1      20       0
     1    87     2       5       1      20       0       0       0       0
     1    87     3      10       1      20       0       0       0       0       0       0       0       0       0
     1    87     4      20       1      20       0       0       0       0       0       0       0       0       0       0       0       0       0       0       0       0       0       0       0
     1    87     5      25       1      20       0       0       0       0       0       0       0       0       0       0       0       0       0       0       0       0       0       0       0       0       0       0       0       0
     1    87     6      50       2      12       8       0       0       0       0       0       0       0       0       0       0       0       0       0       0       0       0       0       0       0       0       0       0       0       0       0       0       0       0       0       0       0       0       0       0       0       0       0       0       0       0       0       0       0       0       0       0       0       0
     1    87     7     100       3      18       1       1       0       0       0       0       0       0       0       0       0       0       0       0       0       0       0       0       0       0       0       0       0       0       0       0       0       0       0       0       0       0       0       0       0       0       0       0       0       0       0       0       0       0       0       0       0       0       0       0       0       0       0       0       0       0       0       0       0       0       0       0       0       0       0       0       0       0       0       0       0       0       0       0       0       0       0       0       0       0       0       0       0       0       0       0       0       0       0       0       0       0       0       0       0       0       0       0       0
     1    87     8       2       1      20       0
     1    87     9       5       1      20       0       0       0       0
     1    87    10      10       1      20       0       0       0       0       0       0       0       0       0
     1    87    11      20       2      15       5       0       0       0       0       0       0       0       0       0       0       0       0       0       0       0       0       0       0
     1    87    12      25       1      20       0       0       0       0       0       0       0       0       0       0       0       0       0       0       0       0       0       0       0       0       0       0       0       0
     1    87    13      50       1      20       0       0       0       0       0       0       0       0       0       0       0       0       0       0       0       0       0       0       0       0       0       0       0       0       0       0       0       0       0       0       0       0       0       0       0       0       0       0       0       0       0       0       0       0       0       0       0       0       0
     1    87    14     100       3      16       3       1       0       0       0       0       0       0       0       0       0       0       0       0       0       0       0       0       0       0       0       0       0       0       0       0       0       0       0       0       0       0       0       0       0       0       0       0       0       0       0       0       0       0       0       0       0       0       0       0       0       0       0       0       0       0       0       0       0       0       0       0       0       0       0       0       0       0       0       0       0       0       0       0       0       0       0       0       0       0       0       0       0       0       0       0       0       0       0       0       0       0       0       0       0       0       0       0       0
     1    88     1       2       1      20       0
     1    88     2       5       1      20       0       0       0       0
     1    88     3      10       1      20       0       0       0       0       0       0       0       0       0
     1    88     4      20       1      20       0       0       0       0       0       0       0       0       0       0       0       0       0       0       0       0       0       0       0
     1    88     5      25       1      20       0       0       0       0       0       0       0       0       0       0       0       0       0       0       0       0       0       0       0       0       0       0       0       0
     1    88     6      50       2      13       7       0       0       0       0       0       0       0       0       0       0       0       0       0       0       0       0       0       0       0       0       0       0       0       0       0       0       0       0       0       0       0       0       0       0       0       0       0       0       0       0       0       0       0       0       0       0       0       0
     1    88     7     100       3      18       1       1       0       0       0       0       0       0       0       0       0       0       0       0       0       0       0       0       0       0       0       0       0       0       0       0       0       0       0       0       0       0       0       0       0       0       0       0       0       0       0       0       0       0       0       0       0       0       0       0       0       0       0       0       0       0       0       0       0       0       0       0       0       0       0       0       0       0       0       0       0       0       0       0       0       0       0       0       0       0       0       0       0       0       0       0       0       0       0       0       0       0       0       0       0       0       0       0       0
     1    88     8       2       1      20       0
     1    88     9       5       1      20       0       0       0       0
     1    88    10      10       1      20       0       0       0       0       0       0       0       0       0
     1    88    11      20       2      17       3       0       0       0       0       0       0       0       0       0       0       0       0       0       0       0       0       0       0
     1    88    12      25       1      20       0       0       0       0       0       0       0       0       0       0       0       0       0       0       0       0       0       0       0       0       0       0       0       0
     1    88    13      50       1      20       0       0       0       0       0       0       0       0       0       0       0       0       0       0       0       0       0       0       0       0       0       0       0       0       0       0       0       0       0       0       0       0       0       0       0       0       0       0       0       0       0       0       0       0       0       0       0       0       0
     1    88    14     100       5      13       4       1       1       1       0       0       0       0       0       0       0       0       0       0       0       0       0       0       0       0       0       0       0       0       0       0       0       0       0       0       0       0       0       0       0       0       0       0       0       0       0       0       0       0       0       0       0       0       0       0       0       0       0       0       0       0       0       0       0       0       0       0       0       0       0       0       0       0       0       0       0       0       0       0       0       0       0       0       0       0       0       0       0       0       0       0       0       0       0       0       0       0       0       0       0       0       0       0       0
     1    89     1       2       1      20       0
     1    89     2       5       1      20       0       0       0       0
     1    89     3      10       1      20       0       0       0       0       0       0       0       0       0
     1    89     4      20       1      20       0       0       0       0       0       0       0       0       0       0       0       0       0       0       0       0       0       0       0
     1    89     5      25       1      20       0       0       0       0       0       0       0       0       0       0       0       0       0       0       0       0       0       0       0       0       0       0       0       0
     1    89     6      50       2      13       7       0       0       0       0       0       0       0       0       0       0       0       0       0       0       0       0       0       0       0       0       0       0       0       0       0       0       0       0       0       0       0       0       0       0       0       0       0       0       0       0       0       0       0       0       0       0       0       0
     1    89     7     100       3      16       3       1       0       0       0       0       0       0       0       0       0       0       0       0       0       0       0       0       0       0       0       0       0       0       0       0       0       0       0       0       0       0       0       0       0       0       0       0       0       0       0       0       0       0       0       0       0       0       0       0       0       0       0       0       0       0       0       0       0       0       0       0       0       0       0       0       0       0       0       0       0       0       0       0       0       0       0       0       0       0       0       0       0       0       0       0       0       0       0       0       0       0       0       0       0       0       0       0       0
     1    89     8       2       1      20       0
     1    89     9       5       1      20       0       0       0       0
     1    89    10      10       1      20       0       0       0       0       0       0       0       0       0
     1    89    11      20       2      14       6       0       0       0       0       0       0       0       0       0       0       0       0       0       0       0       0       0       0
     1    89    12      25       1      20       0       0       0       0       0       0       0       0       0       0       0       0       0       0       0       0       0       0       0       0       0       0       0       0
     1    89    13      50       1      20       0       0       0       0       0       0       0       0       0       0       0       0       0       0       0       0       0       0       0       0       0       0       0       0       0       0       0       0       0       0       0       0       0       0       0       0       0       0       0       0       0       0       0       0       0       0       0       0       0
     1    89    14     100       6      11       5       1       1       1       1       0       0       0       0       0       0       0       0       0       0       0       0       0       0       0       0       0       0       0       0       0       0       0       0       0       0       0       0       0       0       0       0       0       0       0       0       0       0       0       0       0       0       0       0       0       0       0       0       0       0       0       0       0       0       0       0       0       0       0       0       0       0       0       0       0       0       0       0       0       0       0       0       0       0       0       0       0       0       0       0       0       0       0       0       0       0       0       0       0       0       0       0       0       0
     1    90     1       2       1      20       0
     1    90     2       5       1      20       0       0       0       0
     1    90     3      10       1      20       0       0       0       0       0       0       0       0       0
     1    90     4      20       1      20       0       0       0       0       0       0       0       0       0       0       0       0       0       0       0       0       0       0       0
     1    90     5      25       1      20       0       0       0       0       0       0       0       0       0       0       0       0       0       0       0       0       0       0       0       0       0       0       0       0
     1    90     6      50       2      14       6       0       0       0       0       0       0       0       0       0       0       0       0       0       0       0       0       0       0       0       0       0       0       0       0       0       0       0       0       0       0       0       0       0       0       0       0       0       0       0       0       0       0       0       0       0       0       0       0
     1    90     7     100       2      16       4       0       0       0       0       0       0       0       0       0       0       0       0       0       0       0       0       0       0       0       0       0       0       0       0       0       0       0       0       0       0       0       0       0       0       0       0       0       0       0       0       0       0       0       0       0       0       0       0       0       0       0       0       0       0       0       0       0       0       0       0       0       0       0       0       0       0       0       0       0       0       0       0       0       0       0       0       0       0       0       0       0       0       0       0       0       0       0       0       0       0       0       0       0       0       0       0       0       0
     1    90     8       2       1      20       0
     1    90     9       5       1      20       0       0       0       0
     1    90    10      10       1      20       0       0       0       0       0       0       0       0       0
     1    90    11      20       2      11       9       0       0       0       0       0       0       0       0       0       0       0       0       0       0       0       0       0       0
     1    90    12      25       1      20       0       0       0       0       0       0       0       0       0       0       0       0       0       0       0       0       0       0       0       0       0       0       0       0
     1    90    13      50       1      20       0       0       0       0       0       0       0       0       0       0       0       0       0       0       0       0       0       0       0       0       0       0       0       0       0       0       0       0       0       0       0       0       0       0       0       0       0       0       0       0       0       0       0       0       0       0       0       0       0
     1    90    14     100       5      11       5       2       1       1       0       0       0       0       0       0       0       0       0       0       0       0       0       0       0       0       0       0       0       0       0       0       0       0       0       0       0       0       0       0       0       0       0       0       0       0       0       0       0       0       0       0       0       0       0       0       0       0       0       0       0       0       0       0       0       0       0       0       0       0       0       0       0       0       0       0       0       0       0       0       0       0       0       0       0       0       0       0       0       0       0       0       0       0       0       0       0       0       0       0       0       0       0       0       0
     1    91     1       2       1      20       0
     1    91     2       5       1      20       0       0       0       0
     1    91     3      10       1      20       0       0       0       0       0       0       0       0       0
     1    91     4      20       1      20       0       0       0       0       0       0       0       0       0       0       0       0       0       0       0       0       0       0       0
     1    91     5      25       1      20       0       0       0       0       0       0       0       0       0       0       0       0       0       0       0       0       0       0       0       0       0       0       0       0
     1    91     6      50       2      16       4       0       0       0       0       0       0       0       0       0       0       0       0       0       0       0       0       0       0       0       0       0       0       0       0       0       0       0       0       0       0       0       0       0       0       0       0       0       0       0       0       0       0       0       0       0       0       0       0
     1    91     7     100       2      17       3       0       0       0       0       0       0       0       0       0       0       0       0       0       0       0       0       0       0       0       0       0       0       0       0       0       0       0       0       0       0       0       0       0       0       0       0       0       0       0       0       0       0       0       0       0       0       0       0       0       0       0       0       0       0       0       0       0       0       0       0       0       0       0       0       0       0       0       0       0       0       0       0       0       0       0       0       0       0       0       0       0       0       0       0       0       0       0       0       0       0       0       0       0       0       0       0       0       0
     1    91     8       2       1      20       0
     1    91     9       5       1      20       0       0       0       0
     1    91    10      10       1      20       0       0       0       0       0       0       0       0       0
     1    91    11      20       2      13       7       0       0       0       0       0       0       0       0       0       0       0       0       0       0       0       0       0       0
     1    91    12      25       1      20       0       0       0       0       0       0       0       0       0       0       0       0       0       0       0       0       0       0       0       0       0       0       0       0
     1    91    13      50       1      20       0       0       0       0       0       0       0       0       0       0       0       0       0       0       0       0       0       0       0       0       0       0       0       0       0       0       0       0       0       0       0       0       0       0       0       0       0       0       0       0       0       0       0       0       0       0       0       0       0
     1    91    14     100       5       9       5       2       2       2       0       0       0       0       0       0       0       0       0       0       0       0       0       0       0       0       0       0       0       0       0       0       0       0       0       0       0       0       0       0       0       0       0       0       0       0       0       0       0       0       0       0       0       0       0       0       0       0       0       0       0       0       0       0       0       0       0       0       0       0       0       0       0       0       0       0       0       0       0       0       0       0       0       0       0       0       0       0       0       0       0       0       0       0       0       0       0       0       0       0       0       0       0       0       0
     1    92     1       2       1      20       0
     1    92     2       5       1      20       0       0       0       0
     1    92     3      10       1      20       0       0       0       0       0       0       0       0       0
     1    92     4      20       1      20       0       0       0       0       0       0       0       0       0       0       0       0       0       0       0       0       0       0       0
     1    92     5      25       1      20       0       0       0       0       0       0       0       0       0       0       0       0       0       0       0       0       0       0       0       0       0       0       0       0
     1    92     6      50       2      14       6       0       0       0       0       0       0       0       0       0       0       0       0       0       0       0       0       0       0       0       0       0       0       0       0       0       0       0       0       0       0       0       0       0       0       0       0       0       0       0       0       0       0       0       0       0       0       0       0
     1    92     7     100       2      16       4       0       0       0       0       0       0       0       0       0       0       0       0       0       0       0       0       0       0       0       0       0       0       0       0       0       0       0       0       0       0       0       0       0       0       0       0       0       0       0       0       0       0       0       0       0       0       0       0       0       0       0       0       0       0       0       0       0       0       0       0       0       0       0       0       0       0       0       0       0       0       0       0       0       0       0       0       0       0       0       0       0       0       0       0       0       0       0       0       0       0       0       0       0       0       0       0       0       0
     1    92     8       2       1      20       0
     1    92     9       5       1      20       0       0       0       0
     1    92    10      10       1      20       0       0       0       0       0       0       0       0       0
     1    92    11      20       2      11       9       0       0       0       0       0       0       0       0       0       0       0       0       0       0       0       0       0       0
     1    92    12      25       1      20       0       0       0       0       0       0       0       0       0       0       0       0       0       0       0       0       0       0       0       0       0       0       0       0
     1    92    13      50       1      20       0       0       0       0       0       0       0       0       0       0       0       0       0       0       0       0       0       0       0       0       0       0       0       0       0       0       0       0       0       0       0       0       0       0       0       0       0       0       0       0       0       0       0       0       0       0       0       0       0
     1    92    14     100       5      10       5       2       2       1       0       0       0       0       0       0       0       0       0       0       0       0       0       0       0       0       0       0       0       0       0       0       0       0       0       0       0       0       0       0       0       0       0       0       0       0       0       0       0       0       0       0       0       0       0       0       0       0       0       0       0       0       0       0       0       0       0       0       0       0       0       0       0       0       0       0       0       0       0       0       0       0       0       0       0       0       0       0       0       0       0       0       0       0       0       0       0       0       0       0       0       0       0       0       0
     1    93     1       2       1      20       0
     1    93     2       5       1      20       0       0       0       0
     1    93     3      10       1      20       0       0       0       0       0       0       0       0       0
     1    93     4      20       1      20       0       0       0       0       0       0       0       0       0       0       0       0       0       0       0       0       0       0       0
     1    93     5      25       1      20       0       0       0       0       0       0       0       0       0       0       0       0       0       0       0       0       0       0       0       0       0       0       0       0
     1    93     6      50       2      14       6       0       0       0       0       0       0       0       0       0       0       0       0       0       0       0       0       0       0       0       0       0       0       0       0       0       0       0       0       0       0       0       0       0       0       0       0       0       0       0       0       0       0       0       0       0       0       0       0
     1    93     7     100       2      17       3       0       0       0       0       0       0       0       0       0       0       0       0       0       0       0       0       0       0       0       0       0       0       0       0       0       0       0       0       0       0       0       0       0       0       0       0       0       0       0       0       0       0       0       0       0       0       0       0       0       0       0       0       0       0       0       0       0       0       0       0       0       0       0       0       0       0       0       0       0       0       0       0       0       0       0       0       0       0       0       0       0       0       0       0       0       0       0       0       0       0       0       0       0       0       0       0       0       0
     1    93     8       2       1      20       0
     1    93     9       5       1      20       0       0       0       0
     1    93    10      10       1      20       0       0       0       0       0       0       0       0       0
     1    93    11      20       2      11       9       0       0       0       0       0       0       0       0       0       0       0       0       0       0       0       0       0       0
     1    93    12      25       1      20       0       0       0       0       0       0       0       0       0       0       0       0       0       0       0       0       0       0       0       0       0       0       0       0
     1    93    13      50       1      20       0       0       0       0       0       0       0       0       0       0       0       0       0       0       0       0       0       0       0       0       0       0       0       0       0       0       0       0       0       0       0       0       0       0       0       0       0       0       0       0       0       0       0       0       0       0       0       0       0
     1    93    14     100       5      11       4       3       1       1       0       0       0       0       0       0       0       0       0       0       0       0       0       0       0       0       0       0       0       0       0       0       0       0       0       0       0       0       0       0       0       0       0       0       0       0       0       0       0       0       0       0       0       0       0       0       0       0       0       0       0       0       0       0       0       0       0       0       0       0       0       0       0       0       0       0       0       0       0       0       0       0       0       0       0       0       0       0       0       0       0       0       0       0       0       0       0       0       0       0       0       0       0       0       0
     1    94     1       2       1      20       0
     1    94     2       5       1      20       0       0       0       0
     1    94     3      10       1      20       0       0       0       0       0       0       0       0       0
     1    94     4      20       1      20       0       0       0       0       0       0       0       0       0       0       0       0       0       0       0       0       0       0       0
     1    94     5      25       1      20       0       0       0       0       0       0       0       0       0       0       0       0       0       0       0       0       0       0       0       0       0       0       0       0
     1    94     6      50       2      13       7       0       0       0       0       0       0       0       0       0       0       0       0       0       0       0       0       0       0       0       0       0       0       0       0       0       0       0       0       0       0       0       0       0       0       0       0       0       0       0       0       0       0       0       0       0       0       0       0
     1    94     7     100       2      16       4       0       0       0       0       0       0       0       0       0       0       0       0       0       0       0       0       0       0       0       0       0       0       0       0       0       0       0       0       0       0       0       0       0       0       0       0       0       0       0       0       0       0       0       0       0       0       0       0       0       0       0       0       0       0       0       0       0       0       0       0       0       0       0       0       0       0       0       0       0       0       0       0       0       0       0       0       0       0       0       0       0       0       0       0       0       0       0       0       0       0       0       0       0       0       0       0       0       0
     1    94     8       2       1      20       0
     1    94     9       5       1      20       0       0       0       0
     1    94    10      10       1      20       0       0       0       0       0       0       0       0       0
     1    94    11      20       2      11       9       0       0       0       0       0       0       0       0       0       0       0       0       0       0       0       0       0       0
     1    94    12      25       1      20       0       0       0       0       0       0       0       0       0       0       0       0       0       0       0       0       0       0       0       0       0       0       0       0
     1    94    13      50       1      20       0       0       0       0       0       0       0       0       0       0       0       0       0       0       0       0       0       0       0       0       0       0       0       0       0       0       0       0       0       0       0       0       0       0       0       0       0       0       0       0       0       0       0       0       0       0       0       0       0
     1    94    14     100       4      13       3       3       1       0       0       0       0       0       0       0       0       0       0       0       0       0       0       0       0       0       0       0       0       0       0       0       0       0       0       0       0       0       0       0       0       0       0       0       0       0       0       0       0       0       0       0       0       0       0       0       0       0       0       0       0       0       0       0       0       0       0       0       0       0       0       0       0       0       0       0       0       0       0       0       0       0       0       0       0       0       0       0       0       0       0       0       0       0       0       0       0       0       0       0       0       0       0       0       0
     1    95     1       2       1      20       0
     1    95     2       5       1      20       0       0       0       0
     1    95     3      10       1      20       0       0       0       0       0       0       0       0       0
     1    95     4      20       1      20       0       0       0       0       0       0       0       0       0       0       0       0       0       0       0       0       0       0       0
     1    95     5      25       1      20       0       0       0       0       0       0       0       0       0       0       0       0       0       0       0       0       0       0       0       0       0       0       0       0
     1    95     6      50       2      13       7       0       0       0       0       0       0       0       0       0       0       0       0       0       0       0       0       0       0       0       0       0       0       0       0       0       0       0       0       0       0       0       0       0       0       0       0       0       0       0       0       0       0       0       0       0       0       0       0
     1    95     7     100       2      15       5       0       0       0       0       0       0       0       0       0       0       0       0       0       0       0       0       0       0       0       0       0       0       0       0       0       0       0       0       0       0       0       0       0       0       0       0       0       0       0       0       0       0       0       0       0       0       0       0       0       0       0       0       0       0       0       0       0       0       0       0       0       0       0       0       0       0       0       0       0       0       0       0       0       0       0       0       0       0       0       0       0       0       0       0       0       0       0       0       0       0       0       0       0       0       0       0       0       0
     1    95     8       2       1      20       0
     1    95     9       5       1      20       0       0       0       0
     1    95    10      10       1      20       0       0       0       0       0       0       0       0       0
     1    95    11      20       2      12       8       0       0       0       0       0       0       0       0       0       0       0       0       0       0       0       0       0       0
     1    95    12      25       1      20       0       0       0       0       0       0       0       0       0       0       0       0       0       0       0       0       0       0       0       0       0       0       0       0
     1    95    13      50       1      20       0       0       0       0       0       0       0       0       0       0       0       0       0       0       0       0       0       0       0       0       0       0       0       0       0       0       0       0       0       0       0       0       0       0       0       0       0       0       0       0       0       0       0       0       0       0       0       0       0
     1    95    14     100       5       9       4       3       3       1       0       0       0       0       0       0       0       0       0       0       0       0       0       0       0       0       0       0       0       0       0       0       0       0       0       0       0       0       0       0       0       0       0       0       0       0       0       0       0       0       0       0       0       0       0       0       0       0       0       0       0       0       0       0       0       0       0       0       0       0       0       0       0       0       0       0       0       0       0       0       0       0       0       0       0       0       0       0       0       0       0       0       0       0       0       0       0       0       0       0       0       0       0       0       0
     1    96     1       2       1      20       0
     1    96     2       5       1      20       0       0       0       0
     1    96     3      10       1      20       0       0       0       0       0       0       0       0       0
     1    96     4      20       1      20       0       0       0       0       0       0       0       0       0       0       0       0       0       0       0       0       0       0       0
     1    96     5      25       1      20       0       0       0       0       0       0       0       0       0       0       0       0       0       0       0       0       0       0       0       0       0       0       0       0
     1    96     6      50       2      14       6       0       0       0       0       0       0       0       0       0       0       0       0       0       0       0       0       0       0       0       0       0       0       0       0       0       0       0       0       0       0       0       0       0       0       0       0       0       0       0       0       0       0       0       0       0       0       0       0
     1    96     7     100       2      14       6       0       0       0       0       0       0       0       0       0       0       0       0       0       0       0       0       0       0       0       0       0       0       0       0       0       0       0       0       0       0       0       0       0       0       0       0       0       0       0       0       0       0       0       0       0       0       0       0       0       0       0       0       0       0       0       0       0       0       0       0       0       0       0       0       0       0       0       0       0       0       0       0       0       0       0       0       0       0       0       0       0       0       0       0       0       0       0       0       0       0       0       0       0       0       0       0       0       0
     1    96     8       2       1      20       0
     1    96     9       5       1      20       0       0       0       0
     1    96    10      10       1      20       0       0       0       0       0       0       0       0       0
     1    96    11      20       2      12       8       0       0       0       0       0       0       0       0       0       0       0       0       0       0       0       0       0       0
     1    96    12      25       1      20       0       0       0       0       0       0       0       0       0       0       0       0       0       0       0       0       0       0       0       0       0       0       0       0
     1    96    13      50       1      20       0       0       0       0       0       0       0       0       0       0       0       0       0       0       0       0       0       0       0       0       0       0       0       0       0       0       0       0       0       0       0       0       0       0       0       0       0       0       0       0       0       0       0       0       0       0       0       0       0
     1    96    14     100       4       9       5       3       3       0       0       0       0       0       0       0       0       0       0       0       0       0       0       0       0       0       0       0       0       0       0       0       0       0       0       0       0       0       0       0       0       0       0       0       0       0       0       0       0       0       0       0       0       0       0       0       0       0       0       0       0       0       0       0       0       0       0       0       0       0       0       0       0       0       0       0       0       0       0       0       0       0       0       0       0       0       0       0       0       0       0       0       0       0       0       0       0       0       0       0       0       0       0       0       0
     1    97     1       2       1      20       0
     1    97     2       5       1      20       0       0       0       0
     1    97     3      10       1      20       0       0       0       0       0       0       0       0       0
     1    97     4      20       1      20       0       0       0       0       0       0       0       0       0       0       0       0       0       0       0       0       0       0       0
     1    97     5      25       1      20       0       0       0       0       0       0       0       0       0       0       0       0       0       0       0       0       0       0       0       0       0       0       0       0
     1    97     6      50       3      13       6       1       0       0       0       0       0       0       0       0       0       0       0       0       0       0       0       0       0       0       0       0       0       0       0       0       0       0       0       0       0       0       0       0       0       0       0       0       0       0       0       0       0       0       0       0       0       0       0
     1    97     7     100       2      15       5       0       0       0       0       0       0       0       0       0       0       0       0       0       0       0       0       0       0       0       0       0       0       0       0       0       0       0       0       0       0       0       0       0       0       0       0       0       0       0       0       0       0       0       0       0       0       0       0       0       0       0       0       0       0       0       0       0       0       0       0       0       0       0       0       0       0       0       0       0       0       0       0       0       0       0       0       0       0       0       0       0       0       0       0       0       0       0       0       0       0       0       0       0       0       0       0       0       0
     1    97     8       2       1      20       0
     1    97     9       5       1      20       0       0       0       0
     1    97    10      10       1      20       0       0       0       0       0       0       0       0       0
     1    97    11      20       2      12       8       0       0       0       0       0       0       0       0       0       0       0       0       0       0       0       0       0       0
     1    97    12      25       1      20       0       0       0       0       0       0       0       0       0       0       0       0       0       0       0       0       0       0       0       0       0       0       0       0
     1    97    13      50       1      20       0       0       0       0       0       0       0       0       0       0       0       0       0       0       0       0       0       0       0       0       0       0       0       0       0       0       0       0       0       0       0       0       0       0       0       0       0       0       0       0       0       0       0       0       0       0       0       0       0
     1    97    14     100       5       9       4       4       2       1       0       0       0       0       0       0       0       0       0       0       0       0       0       0       0       0       0       0       0       0       0       0       0       0       0       0       0       0       0       0       0       0       0       0       0       0       0       0       0       0       0       0       0       0       0       0       0       0       0       0       0       0       0       0       0       0       0       0       0       0       0       0       0       0       0       0       0       0       0       0       0       0       0       0       0       0       0       0       0       0       0       0       0       0       0       0       0       0       0       0       0       0       0       0       0
     1    98     1       2       1      20       0
     1    98     2       5       1      20       0       0       0       0
     1    98     3      10       1      20       0       0       0       0       0       0       0       0       0
     1    98     4      20       2      19       1       0       0       0       0       0       0       0       0       0       0       0       0       0       0       0       0       0       0
     1    98     5      25       1      20       0       0       0       0       0       0       0       0       0       0       0       0       0       0       0       0       0       0       0       0       0       0       0       0
     1    98     6      50       3      10       9       1       0       0       0       0       0       0       0       0       0       0       0       0       0       0       0       0       0       0       0       0       0       0       0       0       0       0       0       0       0       0       0       0       0       0       0       0       0       0       0       0       0       0       0       0       0       0       0
     1    98     7     100       2      17       3       0       0       0       0       0       0       0       0       0       0       0       0       0       0       0       0       0       0       0       0       0       0       0       0       0       0       0       0       0       0       0       0       0       0       0       0       0       0       0       0       0       0       0       0       0       0       0       0       0       0       0       0       0       0       0       0       0       0       0       0       0       0       0       0       0       0       0       0       0       0       0       0       0       0       0       0       0       0       0       0       0       0       0       0       0       0       0       0       0       0       0       0       0       0       0       0       0       0
     1    98     8       2       1      20       0
     1    98     9       5       1      20       0       0       0       0
     1    98    10      10       1      20       0       0       0       0       0       0       0       0       0
     1    98    11      20       2      10      10       0       0       0       0       0       0       0       0       0       0       0       0       0       0       0       0       0       0
     1    98    12      25       2      19       1       0       0       0       0       0       0       0       0       0       0       0       0       0       0       0       0       0       0       0       0       0       0       0
     1    98    13      50       3      18       1       1       0       0       0       0       0       0       0       0       0       0       0       0       0       0       0       0       0       0       0       0       0       0       0       0       0       0       0       0       0       0       0       0       0       0       0       0       0       0       0       0       0       0       0       0       0       0       0
     1    98    14     100       5       7       5       4       3       1       0       0       0       0       0       0       0       0       0       0       0       0       0       0       0       0       0       0       0       0       0       0       0       0       0       0       0       0       0       0       0       0       0       0       0       0       0       0       0       0       0       0       0       0       0       0       0       0       0       0       0       0       0       0       0       0       0       0       0       0       0       0       0       0       0       0       0       0       0       0       0       0       0       0       0       0       0       0       0       0       0       0       0       0       0       0       0       0       0       0       0       0       0       0       0
     1    99     1       2       1      20       0
     1    99     2       5       1      20       0       0       0       0
     1    99     3      10       1      20       0       0       0       0       0       0       0       0       0
     1    99     4      20       2      19       1       0       0       0       0       0       0       0       0       0       0       0       0       0       0       0       0       0       0
     1    99     5      25       1      20       0       0       0       0       0       0       0       0       0       0       0       0       0       0       0       0       0       0       0       0       0       0       0       0
     1    99     6      50       4      10       8       1       1       0       0       0       0       0       0       0       0       0       0       0       0       0       0       0       0       0       0       0       0       0       0       0       0       0       0       0       0       0       0       0       0       0       0       0       0       0       0       0       0       0       0       0       0       0       0
     1    99     7     100       2      17       3       0       0       0       0       0       0       0       0       0       0       0       0       0       0       0       0       0       0       0       0       0       0       0       0       0       0       0       0       0       0       0       0       0       0       0       0       0       0       0       0       0       0       0       0       0       0       0       0       0       0       0       0       0       0       0       0       0       0       0       0       0       0       0       0       0       0       0       0       0       0       0       0       0       0       0       0       0       0       0       0       0       0       0       0       0       0       0       0       0       0       0       0       0       0       0       0       0       0
     1    99     8       2       1      20       0
     1    99     9       5       1      20       0       0       0       0
     1    99    10      10       1      20       0       0       0       0       0       0       0       0       0
     1    99    11      20       2      11       9       0       0       0       0       0       0       0       0       0       0       0       0       0       0       0       0       0       0
     1    99    12      25       2      19       1       0       0       0       0       0       0       0       0       0       0       0       0       0       0       0       0       0       0       0       0       0       0       0
     1    99    13      50       1      20       0       0       0       0       0       0       0       0       0       0       0       0       0       0       0       0       0       0       0       0       0       0       0       0       0       0       0       0       0       0       0       0       0       0       0       0       0       0       0       0       0       0       0       0       0       0       0       0       0
     1    99    14     100       5       8       5       3       3       1       0       0       0       0       0       0       0       0       0       0       0       0       0       0       0       0       0       0       0       0       0       0       0       0       0       0       0       0       0       0       0       0       0       0       0       0       0       0       0       0       0       0       0       0       0       0       0       0       0       0       0       0       0       0       0       0       0       0       0       0       0       0       0       0       0       0       0       0       0       0       0       0       0       0       0       0       0       0       0       0       0       0       0       0       0       0       0       0       0       0       0       0       0       0       0
     1   100     1       2       1      20       0
     1   100     2       5       1      20       0       0       0       0
     1   100     3      10       1      20       0       0       0       0       0       0       0       0       0
     1   100     4      20       2      18       2       0       0       0       0       0       0       0       0       0       0       0       0       0       0       0       0       0       0
     1   100     5      25       1      20       0       0       0       0       0       0       0       0       0       0       0       0       0       0       0       0       0       0       0       0       0       0       0       0
     1   100     6      50       4      12       6       1       1       0       0       0       0       0       0       0       0       0       0       0       0       0       0       0       0       0       0       0       0       0       0       0       0       0       0       0       0       0       0       0       0       0       0       0       0       0       0       0       0       0       0       0       0       0       0
     1   100     7     100       2      17       3       0       0       0       0       0       0       0       0       0       0       0       0       0       0       0       0       0       0       0       0       0       0       0       0       0       0       0       0       0       0       0       0       0       0       0       0       0       0       0       0       0       0       0       0       0       0       0       0       0       0       0       0       0       0       0       0       0       0       0       0       0       0       0       0       0       0       0       0       0       0       0       0       0       0       0       0       0       0       0       0       0       0       0       0       0       0       0       0       0       0       0       0       0       0       0       0       0       0
     1   100     8       2       1      20       0
     1   100     9       5       1      20       0       0       0       0
     1   100    10      10       1      20       0       0       0       0       0       0       0       0       0
     1   100    11      20       2      11       9       0       0       0       0       0       0       0       0       0       0       0       0       0       0       0       0       0       0
     1   100    12      25       2      19       1       0       0       0       0       0       0       0       0       0       0       0       0       0       0       0       0       0       0       0       0       0       0       0
     1   100    13      50       1      20       0       0       0       0       0       0       0       0       0       0       0       0       0       0       0       0       0       0       0       0       0       0       0       0       0       0       0       0       0       0       0       0       0       0       0       0       0       0       0       0       0       0       0       0       0       0       0       0       0
     1   100    14     100       5       8       5       4       2       1       0       0       0       0       0       0       0       0       0       0       0       0       0       0       0       0       0       0       0       0       0       0       0       0       0       0       0       0       0       0       0       0       0       0       0       0       0       0       0       0       0       0       0       0       0       0       0       0       0       0       0       0       0       0       0       0       0       0       0       0       0       0       0       0       0       0       0       0       0       0       0       0       0       0       0       0       0       0       0       0       0       0       0       0       0       0       0       0       0       0       0       0       0       0       0
     1   101     1       2       1      20       0
     1   101     2       5       1      20       0       0       0       0
     1   101     3      10       1      20       0       0       0       0       0       0       0       0       0
     1   101     4      20       2      18       2       0       0       0       0       0       0       0       0       0       0       0       0       0       0       0       0       0       0
     1   101     5      25       1      20       0       0       0       0       0       0       0       0       0       0       0       0       0       0       0       0       0       0       0       0       0       0       0       0
     1   101     6      50       2      12       8       0       0       0       0       0       0       0       0       0       0       0       0       0       0       0       0       0       0       0       0       0       0       0       0       0       0       0       0       0       0       0       0       0       0       0       0       0       0       0       0       0       0       0       0       0       0       0       0
     1   101     7     100       3      16       3       1       0       0       0       0       0       0       0       0       0       0       0       0       0       0       0       0       0       0       0       0       0       0       0       0       0       0       0       0       0       0       0       0       0       0       0       0       0       0       0       0       0       0       0       0       0       0       0       0       0       0       0       0       0       0       0       0       0       0       0       0       0       0       0       0       0       0       0       0       0       0       0       0       0       0       0       0       0       0       0       0       0       0       0       0       0       0       0       0       0       0       0       0       0       0       0       0       0
     1   101     8       2       1      20       0
     1   101     9       5       1      20       0       0       0       0
     1   101    10      10       1      20       0       0       0       0       0       0       0       0       0
     1   101    11      20       2      13       7       0       0       0       0       0       0       0       0       0       0       0       0       0       0       0       0       0       0
     1   101    12      25       1      20       0       0       0       0       0       0       0       0       0       0       0       0       0       0       0       0       0       0       0       0       0       0       0       0
     1   101    13      50       2      19       1       0       0       0       0       0       0       0       0       0       0       0       0       0       0       0       0       0       0       0       0       0       0       0       0       0       0       0       0       0       0       0       0       0       0       0       0       0       0       0       0       0       0       0       0       0       0       0       0
     1   101    14     100       5       8       5       3       2       2       0       0       0       0       0       0       0       0       0       0       0       0       0       0       0       0       0       0       0       0       0       0       0       0       0       0       0       0       0       0       0       0       0       0       0       0       0       0       0       0       0       0       0       0       0       0       0       0       0       0       0       0       0       0       0       0       0       0       0       0       0       0       0       0       0       0       0       0       0       0       0       0       0       0       0       0       0       0       0       0       0       0       0       0       0       0       0       0       0       0       0       0       0       0       0
     1   102     1       2       1      20       0
     1   102     2       5       1      20       0       0       0       0
     1   102     3      10       1      20       0       0       0       0       0       0       0       0       0
     1   102     4      20       1      20       0       0       0       0       0       0       0       0       0       0       0       0       0       0       0       0       0       0       0
     1   102     5      25       1      20       0       0       0       0       0       0       0       0       0       0       0       0       0       0       0       0       0       0       0       0       0       0       0       0
     1   102     6      50       3      11       8       1       0       0       0       0       0       0       0       0       0       0       0       0       0       0       0       0       0       0       0       0       0       0       0       0       0       0       0       0       0       0       0       0       0       0       0       0       0       0       0       0       0       0       0       0       0       0       0
     1   102     7     100       2      18       2       0       0       0       0       0       0       0       0       0       0       0       0       0       0       0       0       0       0       0       0       0       0       0       0       0       0       0       0       0       0       0       0       0       0       0       0       0       0       0       0       0       0       0       0       0       0       0       0       0       0       0       0       0       0       0       0       0       0       0       0       0       0       0       0       0       0       0       0       0       0       0       0       0       0       0       0       0       0       0       0       0       0       0       0       0       0       0       0       0       0       0       0       0       0       0       0       0       0
     1   102     8       2       1      20       0
     1   102     9       5       1      20       0       0       0       0
     1   102    10      10       1      20       0       0       0       0       0       0       0       0       0
     1   102    11      20       2      13       7       0       0       0       0       0       0       0       0       0       0       0       0       0       0       0       0       0       0
     1   102    12      25       1      20       0       0       0       0       0       0       0       0       0       0       0       0       0       0       0       0       0       0       0       0       0       0       0       0
     1   102    13      50       2      19       1       0       0       0       0       0       0       0       0       0       0       0       0       0       0       0       0       0       0       0       0       0       0       0       0       0       0       0       0       0       0       0       0       0       0       0       0       0       0       0       0       0       0       0       0       0       0       0       0
     1   102    14     100       5      12       4       2       1       1       0       0       0       0       0       0       0       0       0       0       0       0       0       0       0       0       0       0       0       0       0       0       0       0       0       0       0       0       0       0       0       0       0       0       0       0       0       0       0       0       0       0       0       0       0       0       0       0       0       0       0       0       0       0       0       0       0       0       0       0       0       0       0       0       0       0       0       0       0       0       0       0       0       0       0       0       0       0       0       0       0       0       0       0       0       0       0       0       0       0       0       0       0       0       0
     1   103     1       2       1      20       0
[truncated: 77,628,304 more chars]
