# Supplementary material for: Blib is a multi-module simulation platform for genetics studies and intelligent breeding
Source: Commun Biol. 2022 Nov 3;5:1167. doi: 10.1038/s42003-022-04151-9 (PMC9630530; doi:10.1038/s42003-022-04151-9)
Supplement: Supplementary file 4 — Supplementary Software 1 [file 42003_2022_4151_MOESM4_ESM.zip › Supplementary software/Drift with output files/Case study II/Drift-size50.fre]

   Run Cycle   A2Mu1   A2Mu1  HomOBS  HetOBS  HomHWE  HetHWE   A5Mu1   A5Mu1   A5Mu1   A5Mu1   A5Mu1  HomOBS  HetOBS  HomHWE  HetHWE  A10Mu1  A10Mu1  A10Mu1  A10Mu1  A10Mu1  A10Mu1  A10Mu1  A10Mu1  A10Mu1  A10Mu1  HomOBS  HetOBS  HomHWE  HetHWE  A20Mu1  A20Mu1  A20Mu1  A20Mu1  A20Mu1  A20Mu1  A20Mu1  A20Mu1  A20Mu1  A20Mu1  A20Mu1  A20Mu1  A20Mu1  A20Mu1  A20Mu1  A20Mu1  A20Mu1  A20Mu1  A20Mu1  A20Mu1  HomOBS  HetOBS  HomHWE  HetHWE  A25Mu1  A25Mu1  A25Mu1  A25Mu1  A25Mu1  A25Mu1  A25Mu1  A25Mu1  A25Mu1  A25Mu1  A25Mu1  A25Mu1  A25Mu1  A25Mu1  A25Mu1  A25Mu1  A25Mu1  A25Mu1  A25Mu1  A25Mu1  A25Mu1  A25Mu1  A25Mu1  A25Mu1  A25Mu1  HomOBS  HetOBS  HomHWE  HetHWE  A50Mu1  A50Mu1  A50Mu1  A50Mu1  A50Mu1  A50Mu1  A50Mu1  A50Mu1  A50Mu1  A50Mu1  A50Mu1  A50Mu1  A50Mu1  A50Mu1  A50Mu1  A50Mu1  A50Mu1  A50Mu1  A50Mu1  A50Mu1  A50Mu1  A50Mu1  A50Mu1  A50Mu1  A50Mu1  A50Mu1  A50Mu1  A50Mu1  A50Mu1  A50Mu1  A50Mu1  A50Mu1  A50Mu1  A50Mu1  A50Mu1  A50Mu1  A50Mu1  A50Mu1  A50Mu1  A50Mu1  A50Mu1  A50Mu1  A50Mu1  A50Mu1  A50Mu1  A50Mu1  A50Mu1  A50Mu1  A50Mu1  A50Mu1  HomOBS  HetOBS  HomHWE  HetHWE A100Mu1 A100Mu1 A100Mu1 A100Mu1 A100Mu1 A100Mu1 A100Mu1 A100Mu1 A100Mu1 A100Mu1 A100Mu1 A100Mu1 A100Mu1 A100Mu1 A100Mu1 A100Mu1 A100Mu1 A100Mu1 A100Mu1 A100Mu1 A100Mu1 A100Mu1 A100Mu1 A100Mu1 A100Mu1 A100Mu1 A100Mu1 A100Mu1 A100Mu1 A100Mu1 A100Mu1 A100Mu1 A100Mu1 A100Mu1 A100Mu1 A100Mu1 A100Mu1 A100Mu1 A100Mu1 A100Mu1 A100Mu1 A100Mu1 A100Mu1 A100Mu1 A100Mu1 A100Mu1 A100Mu1 A100Mu1 A100Mu1 A100Mu1 A100Mu1 A100Mu1 A100Mu1 A100Mu1 A100Mu1 A100Mu1 A100Mu1 A100Mu1 A100Mu1 A100Mu1 A100Mu1 A100Mu1 A100Mu1 A100Mu1 A100Mu1 A100Mu1 A100Mu1 A100Mu1 A100Mu1 A100Mu1 A100Mu1 A100Mu1 A100Mu1 A100Mu1 A100Mu1 A100Mu1 A100Mu1 A100Mu1 A100Mu1 A100Mu1 A100Mu1 A100Mu1 A100Mu1 A100Mu1 A100Mu1 A100Mu1 A100Mu1 A100Mu1 A100Mu1 A100Mu1 A100Mu1 A100Mu1 A100Mu1 A100Mu1 A100Mu1 A100Mu1 A100Mu1 A100Mu1 A100Mu1 A100Mu1  HomOBS  HetOBS  HomHWE  HetHWE   A2Mu2   A2Mu2  HomOBS  HetOBS  HomHWE  HetHWE   A5Mu2   A5Mu2   A5Mu2   A5Mu2   A5Mu2  HomOBS  HetOBS  HomHWE  HetHWE  A10Mu2  A10Mu2  A10Mu2  A10Mu2  A10Mu2  A10Mu2  A10Mu2  A10Mu2  A10Mu2  A10Mu2  HomOBS  HetOBS  HomHWE  HetHWE  A20Mu2  A20Mu2  A20Mu2  A20Mu2  A20Mu2  A20Mu2  A20Mu2  A20Mu2  A20Mu2  A20Mu2  A20Mu2  A20Mu2  A20Mu2  A20Mu2  A20Mu2  A20Mu2  A20Mu2  A20Mu2  A20Mu2  A20Mu2  HomOBS  HetOBS  HomHWE  HetHWE  A25Mu2  A25Mu2  A25Mu2  A25Mu2  A25Mu2  A25Mu2  A25Mu2  A25Mu2  A25Mu2  A25Mu2  A25Mu2  A25Mu2  A25Mu2  A25Mu2  A25Mu2  A25Mu2  A25Mu2  A25Mu2  A25Mu2  A25Mu2  A25Mu2  A25Mu2  A25Mu2  A25Mu2  A25Mu2  HomOBS  HetOBS  HomHWE  HetHWE  A50Mu2  A50Mu2  A50Mu2  A50Mu2  A50Mu2  A50Mu2  A50Mu2  A50Mu2  A50Mu2  A50Mu2  A50Mu2  A50Mu2  A50Mu2  A50Mu2  A50Mu2  A50Mu2  A50Mu2  A50Mu2  A50Mu2  A50Mu2  A50Mu2  A50Mu2  A50Mu2  A50Mu2  A50Mu2  A50Mu2  A50Mu2  A50Mu2  A50Mu2  A50Mu2  A50Mu2  A50Mu2  A50Mu2  A50Mu2  A50Mu2  A50Mu2  A50Mu2  A50Mu2  A50Mu2  A50Mu2  A50Mu2  A50Mu2  A50Mu2  A50Mu2  A50Mu2  A50Mu2  A50Mu2  A50Mu2  A50Mu2  A50Mu2  HomOBS  HetOBS  HomHWE  HetHWE A100Mu2 A100Mu2 A100Mu2 A100Mu2 A100Mu2 A100Mu2 A100Mu2 A100Mu2 A100Mu2 A100Mu2 A100Mu2 A100Mu2 A100Mu2 A100Mu2 A100Mu2 A100Mu2 A100Mu2 A100Mu2 A100Mu2 A100Mu2 A100Mu2 A100Mu2 A100Mu2 A100Mu2 A100Mu2 A100Mu2 A100Mu2 A100Mu2 A100Mu2 A100Mu2 A100Mu2 A100Mu2 A100Mu2 A100Mu2 A100Mu2 A100Mu2 A100Mu2 A100Mu2 A100Mu2 A100Mu2 A100Mu2 A100Mu2 A100Mu2 A100Mu2 A100Mu2 A100Mu2 A100Mu2 A100Mu2 A100Mu2 A100Mu2 A100Mu2 A100Mu2 A100Mu2 A100Mu2 A100Mu2 A100Mu2 A100Mu2 A100Mu2 A100Mu2 A100Mu2 A100Mu2 A100Mu2 A100Mu2 A100Mu2 A100Mu2 A100Mu2 A100Mu2 A100Mu2 A100Mu2 A100Mu2 A100Mu2 A100Mu2 A100Mu2 A100Mu2 A100Mu2 A100Mu2 A100Mu2 A100Mu2 A100Mu2 A100Mu2 A100Mu2 A100Mu2 A100Mu2 A100Mu2 A100Mu2 A100Mu2 A100Mu2 A100Mu2 A100Mu2 A100Mu2 A100Mu2 A100Mu2 A100Mu2 A100Mu2 A100Mu2 A100Mu2 A100Mu2 A100Mu2 A100Mu2 A100Mu2  HomOBS  HetOBS  HomHWE  HetHWE
     1     0  0.5000  0.5000  0.4820  0.5180  0.5000  0.5000  0.2000  0.2000  0.2000  0.2000  0.2000  0.2200  0.7800  0.2000  0.8000  0.1000  0.1000  0.1000  0.1000  0.1000  0.1000  0.1000  0.1000  0.1000  0.1000  0.1050  0.8950  0.1000  0.9000  0.0500  0.0500  0.0500  0.0500  0.0500  0.0500  0.0500  0.0500  0.0500  0.0500  0.0500  0.0500  0.0500  0.0500  0.0500  0.0500  0.0500  0.0500  0.0500  0.0500  0.0420  0.9580  0.0500  0.9500  0.0400  0.0400  0.0400  0.0400  0.0400  0.0400  0.0400  0.0400  0.0400  0.0400  0.0400  0.0400  0.0400  0.0400  0.0400  0.0400  0.0400  0.0400  0.0400  0.0400  0.0400  0.0400  0.0400  0.0400  0.0400  0.0420  0.9580  0.0400  0.9600  0.0200  0.0200  0.0200  0.0200  0.0200  0.0200  0.0200  0.0200  0.0200  0.0200  0.0200  0.0200  0.0200  0.0200  0.0200  0.0200  0.0200  0.0200  0.0200  0.0200  0.0200  0.0200  0.0200  0.0200  0.0200  0.0200  0.0200  0.0200  0.0200  0.0200  0.0200  0.0200  0.0200  0.0200  0.0200  0.0200  0.0200  0.0200  0.0200  0.0200  0.0200  0.0200  0.0200  0.0200  0.0200  0.0200  0.0200  0.0200  0.0200  0.0200  0.0190  0.9810  0.0200  0.9800  0.0100  0.0100  0.0100  0.0100  0.0100  0.0100  0.0100  0.0100  0.0100  0.0100  0.0100  0.0100  0.0100  0.0100  0.0100  0.0100  0.0100  0.0100  0.0100  0.0100  0.0100  0.0100  0.0100  0.0100  0.0100  0.0100  0.0100  0.0100  0.0100  0.0100  0.0100  0.0100  0.0100  0.0100  0.0100  0.0100  0.0100  0.0100  0.0100  0.0100  0.0100  0.0100  0.0100  0.0100  0.0100  0.0100  0.0100  0.0100  0.0100  0.0100  0.0100  0.0100  0.0100  0.0100  0.0100  0.0100  0.0100  0.0100  0.0100  0.0100  0.0100  0.0100  0.0100  0.0100  0.0100  0.0100  0.0100  0.0100  0.0100  0.0100  0.0100  0.0100  0.0100  0.0100  0.0100  0.0100  0.0100  0.0100  0.0100  0.0100  0.0100  0.0100  0.0100  0.0100  0.0100  0.0100  0.0100  0.0100  0.0100  0.0100  0.0100  0.0100  0.0100  0.0100  0.0100  0.0100  0.0100  0.0100  0.0100  0.0100  0.0110  0.9890  0.0100  0.9900  0.5000  0.5000  0.5200  0.4800  0.5000  0.5000  0.2000  0.2000  0.2000  0.2000  0.2000  0.1950  0.8050  0.2000  0.8000  0.1000  0.1000  0.1000  0.1000  0.1000  0.1000  0.1000  0.1000  0.1000  0.1000  0.1030  0.8970  0.1000  0.9000  0.0500  0.0500  0.0500  0.0500  0.0500  0.0500  0.0500  0.0500  0.0500  0.0500  0.0500  0.0500  0.0500  0.0500  0.0500  0.0500  0.0500  0.0500  0.0500  0.0500  0.0610  0.9390  0.0500  0.9500  0.0400  0.0400  0.0400  0.0400  0.0400  0.0400  0.0400  0.0400  0.0400  0.0400  0.0400  0.0400  0.0400  0.0400  0.0400  0.0400  0.0400  0.0400  0.0400  0.0400  0.0400  0.0400  0.0400  0.0400  0.0400  0.0510  0.9490  0.0400  0.9600  0.0200  0.0200  0.0200  0.0200  0.0200  0.0200  0.0200  0.0200  0.0200  0.0200  0.0200  0.0200  0.0200  0.0200  0.0200  0.0200  0.0200  0.0200  0.0200  0.0200  0.0200  0.0200  0.0200  0.0200  0.0200  0.0200  0.0200  0.0200  0.0200  0.0200  0.0200  0.0200  0.0200  0.0200  0.0200  0.0200  0.0200  0.0200  0.0200  0.0200  0.0200  0.0200  0.0200  0.0200  0.0200  0.0200  0.0200  0.0200  0.0200  0.0200  0.0220  0.9780  0.0200  0.9800  0.0100  0.0100  0.0100  0.0100  0.0100  0.0100  0.0100  0.0100  0.0100  0.0100  0.0100  0.0100  0.0100  0.0100  0.0100  0.0100  0.0100  0.0100  0.0100  0.0100  0.0100  0.0100  0.0100  0.0100  0.0100  0.0100  0.0100  0.0100  0.0100  0.0100  0.0100  0.0100  0.0100  0.0100  0.0100  0.0100  0.0100  0.0100  0.0100  0.0100  0.0100  0.0100  0.0100  0.0100  0.0100  0.0100  0.0100  0.0100  0.0100  0.0100  0.0100  0.0100  0.0100  0.0100  0.0100  0.0100  0.0100  0.0100  0.0100  0.0100  0.0100  0.0100  0.0100  0.0100  0.0100  0.0100  0.0100  0.0100  0.0100  0.0100  0.0100  0.0100  0.0100  0.0100  0.0100  0.0100  0.0100  0.0100  0.0100  0.0100  0.0100  0.0100  0.0100  0.0100  0.0100  0.0100  0.0100  0.0100  0.0100  0.0100  0.0100  0.0100  0.0100  0.0100  0.0100  0.0100  0.0100  0.0100  0.0100  0.0100  0.0120  0.9880  0.0100  0.9900
     1     1  0.5500  0.4500  0.5000  0.5000  0.5050  0.4950  0.2100  0.2100  0.1600  0.1900  0.2300  0.2000  0.8000  0.2028  0.7972  0.1100  0.1400  0.1000  0.1000  0.0900  0.1100  0.0900  0.0800  0.1100  0.0700  0.0600  0.9400  0.1034  0.8966  0.0600  0.0500  0.0500  0.0700  0.0800  0.0200  0.0600  0.0600  0.0500  0.0400  0.0500  0.0500  0.0300  0.0100  0.0700  0.0400  0.0800  0.0400  0.0200  0.0700  0.0000  1.0000  0.0574  0.9426  0.0400  0.0600  0.0500  0.0700  0.0400  0.0100  0.0300  0.0500  0.0400  0.0700  0.0200  0.0100  0.0500  0.0500  0.0300  0.0400  0.0300  0.0500  0.0500  0.0600  0.0200  0.0200  0.0300  0.0300  0.0500  0.0600  0.9400  0.0468  0.9532  0.0000  0.0700  0.0200  0.0300  0.0200  0.0300  0.0200  0.0000  0.0200  0.0000  0.0200  0.0300  0.0300  0.0400  0.0200  0.0300  0.0200  0.0400  0.0500  0.0100  0.0100  0.0300  0.0000  0.0000  0.0100  0.0100  0.0100  0.0300  0.0000  0.0200  0.0600  0.0100  0.0300  0.0000  0.0200  0.0200  0.0100  0.0400  0.0000  0.0200  0.0100  0.0100  0.0000  0.0400  0.0100  0.0200  0.0000  0.0300  0.0000  0.0500  0.0200  0.9800  0.0338  0.9662  0.0100  0.0000  0.0000  0.0200  0.0000  0.0100  0.0000  0.0200  0.0200  0.0100  0.0100  0.0000  0.0100  0.0100  0.0100  0.0000  0.0000  0.0100  0.0200  0.0100  0.0100  0.0400  0.0000  0.0000  0.0400  0.0100  0.0000  0.0200  0.0000  0.0100  0.0000  0.0200  0.0000  0.0200  0.0100  0.0200  0.0100  0.0000  0.0000  0.0200  0.0100  0.0300  0.0100  0.0100  0.0200  0.0200  0.0300  0.0200  0.0200  0.0100  0.0000  0.0100  0.0100  0.0000  0.0000  0.0300  0.0200  0.0100  0.0100  0.0100  0.0000  0.0100  0.0000  0.0200  0.0100  0.0200  0.0000  0.0100  0.0000  0.0100  0.0100  0.0100  0.0000  0.0000  0.0100  0.0000  0.0100  0.0000  0.0000  0.0100  0.0100  0.0100  0.0100  0.0300  0.0000  0.0100  0.0100  0.0100  0.0000  0.0000  0.0000  0.0200  0.0200  0.0000  0.0000  0.0000  0.0100  0.0100  0.0200  0.0200  0.0000  1.0000  0.0188  0.9812  0.6100  0.3900  0.5800  0.4200  0.5242  0.4758  0.1600  0.1800  0.2300  0.2000  0.2300  0.1600  0.8400  0.2038  0.7962  0.0900  0.0800  0.1000  0.1500  0.0900  0.0900  0.1000  0.0400  0.1000  0.1600  0.1600  0.8400  0.1104  0.8896  0.0400  0.0800  0.0500  0.0200  0.0300  0.0400  0.0600  0.0400  0.0600  0.0600  0.0400  0.0500  0.0900  0.0800  0.0100  0.0000  0.0700  0.0700  0.0600  0.0500  0.0200  0.9800  0.0604  0.9396  0.0600  0.0200  0.0600  0.0800  0.0200  0.0500  0.0200  0.0300  0.0400  0.0000  0.0600  0.0500  0.0300  0.0300  0.0600  0.0200  0.0200  0.0400  0.0600  0.0800  0.0100  0.0300  0.0300  0.0700  0.0300  0.0400  0.9600  0.0514  0.9486  0.0100  0.0000  0.0100  0.0200  0.0000  0.0200  0.0200  0.0100  0.0300  0.0400  0.0200  0.0100  0.0100  0.0300  0.0300  0.0100  0.0400  0.0100  0.0100  0.0300  0.0100  0.0100  0.0100  0.0100  0.0200  0.0300  0.0000  0.0600  0.0100  0.0200  0.0200  0.0100  0.0300  0.0600  0.0300  0.0000  0.0200  0.0200  0.0000  0.0000  0.0100  0.0400  0.0300  0.0500  0.0100  0.0100  0.0200  0.0200  0.0500  0.0300  0.0000  1.0000  0.0312  0.9688  0.0000  0.0100  0.0200  0.0100  0.0000  0.0100  0.0100  0.0100  0.0200  0.0000  0.0000  0.0100  0.0200  0.0100  0.0300  0.0100  0.0100  0.0100  0.0000  0.0000  0.0000  0.0000  0.0100  0.0100  0.0100  0.0100  0.0200  0.0300  0.0000  0.0400  0.0200  0.0100  0.0200  0.0000  0.0000  0.0000  0.0200  0.0000  0.0100  0.0100  0.0000  0.0000  0.0100  0.0100  0.0200  0.0100  0.0100  0.0100  0.0000  0.0100  0.0200  0.0100  0.0100  0.0100  0.0000  0.0000  0.0000  0.0200  0.0000  0.0200  0.0000  0.0100  0.0000  0.0100  0.0100  0.0100  0.0200  0.0100  0.0200  0.0100  0.0300  0.0100  0.0100  0.0200  0.0000  0.0100  0.0100  0.0100  0.0200  0.0100  0.0100  0.0100  0.0100  0.0100  0.0000  0.0000  0.0000  0.0100  0.0000  0.0000  0.0000  0.0100  0.0200  0.0100  0.0100  0.0300  0.0200  0.0100  0.0200  0.0100  0.0000  1.0000  0.0172  0.9828
     1     2  0.6600  0.3400  0.5200  0.4800  0.5512  0.4488  0.2600  0.2200  0.1100  0.2100  0.2000  0.2200  0.7800  0.2122  0.7878  0.0800  0.1700  0.1000  0.1300  0.0800  0.0600  0.0900  0.0900  0.1500  0.0500  0.1200  0.8800  0.1134  0.8866  0.0600  0.0900  0.0300  0.0800  0.0600  0.0000  0.0300  0.0300  0.0900  0.0300  0.0700  0.0400  0.0200  0.0200  0.1400  0.0300  0.0700  0.0200  0.0100  0.0800  0.0600  0.9400  0.0730  0.9270  0.0100  0.0200  0.0300  0.0500  0.0700  0.0100  0.0400  0.0600  0.0600  0.1100  0.0100  0.0200  0.0700  0.0300  0.0300  0.0400  0.0500  0.1000  0.0500  0.0400  0.0200  0.0100  0.0200  0.0200  0.0300  0.0200  0.9800  0.0574  0.9426  0.0000  0.0800  0.0500  0.0100  0.0100  0.0100  0.0300  0.0000  0.0000  0.0000  0.0100  0.0400  0.0200  0.0300  0.0200  0.0500  0.0200  0.0400  0.0600  0.0000  0.0000  0.0300  0.0000  0.0000  0.0000  0.0100  0.0200  0.0500  0.0000  0.0100  0.0400  0.0000  0.0600  0.0000  0.0000  0.0100  0.0000  0.0400  0.0000  0.0300  0.0100  0.0100  0.0000  0.0600  0.0200  0.0300  0.0000  0.0500  0.0000  0.0400  0.0000  1.0000  0.0426  0.9574  0.0200  0.0000  0.0000  0.0200  0.0000  0.0000  0.0000  0.0400  0.0100  0.0000  0.0100  0.0000  0.0100  0.0000  0.0100  0.0000  0.0000  0.0100  0.0400  0.0100  0.0000  0.0200  0.0000  0.0000  0.0100  0.0200  0.0000  0.0100  0.0000  0.0000  0.0000  0.0200  0.0000  0.0100  0.0200  0.0300  0.0100  0.0000  0.0000  0.0200  0.0000  0.0500  0.0000  0.0000  0.0300  0.0200  0.0600  0.0100  0.0200  0.0000  0.0000  0.0000  0.0100  0.0000  0.0000  0.0400  0.0400  0.0200  0.0100  0.0100  0.0000  0.0000  0.0000  0.0400  0.0200  0.0100  0.0000  0.0100  0.0000  0.0100  0.0200  0.0400  0.0000  0.0000  0.0100  0.0000  0.0100  0.0000  0.0000  0.0100  0.0100  0.0100  0.0100  0.0200  0.0000  0.0100  0.0000  0.0200  0.0000  0.0000  0.0100  0.0100  0.0000  0.0000  0.0000  0.0000  0.0000  0.0200  0.0100  0.0200  0.0200  0.9800  0.0266  0.9734  0.6500  0.3500  0.5400  0.4600  0.5450  0.4550  0.1700  0.1600  0.1500  0.2300  0.2900  0.1400  0.8600  0.2140  0.7860  0.0900  0.0600  0.1100  0.1300  0.0700  0.1000  0.1700  0.0500  0.0900  0.1300  0.1000  0.9000  0.1120  0.8880  0.0200  0.0700  0.0200  0.0300  0.0200  0.0500  0.0600  0.0100  0.0400  0.0800  0.0700  0.0800  0.0900  0.1200  0.0000  0.0000  0.1000  0.0400  0.0600  0.0400  0.0200  0.9800  0.0718  0.9282  0.0600  0.0500  0.0500  0.1000  0.0100  0.0900  0.0100  0.0200  0.0500  0.0000  0.0500  0.0500  0.0300  0.0400  0.0500  0.0400  0.0300  0.0400  0.0500  0.0600  0.0100  0.0100  0.0100  0.0800  0.0100  0.0200  0.9800  0.0568  0.9432  0.0000  0.0000  0.0000  0.0200  0.0000  0.0000  0.0200  0.0000  0.0400  0.0400  0.0400  0.0200  0.0000  0.0200  0.0500  0.0200  0.0900  0.0100  0.0000  0.0300  0.0000  0.0100  0.0200  0.0100  0.0100  0.0100  0.0000  0.0700  0.0300  0.0100  0.0200  0.0300  0.0100  0.0400  0.0200  0.0000  0.0100  0.0000  0.0000  0.0000  0.0000  0.0800  0.0700  0.0500  0.0200  0.0200  0.0300  0.0000  0.0200  0.0100  0.0200  0.9800  0.0446  0.9554  0.0000  0.0200  0.0200  0.0300  0.0000  0.0000  0.0300  0.0100  0.0300  0.0000  0.0000  0.0100  0.0000  0.0100  0.0600  0.0100  0.0200  0.0200  0.0000  0.0000  0.0000  0.0000  0.0200  0.0000  0.0000  0.0300  0.0200  0.0100  0.0000  0.0500  0.0200  0.0000  0.0400  0.0000  0.0000  0.0000  0.0000  0.0000  0.0000  0.0000  0.0000  0.0000  0.0100  0.0000  0.0000  0.0100  0.0000  0.0000  0.0000  0.0100  0.0200  0.0100  0.0000  0.0200  0.0000  0.0000  0.0000  0.0100  0.0000  0.0300  0.0000  0.0300  0.0000  0.0000  0.0100  0.0300  0.0200  0.0000  0.0100  0.0000  0.0000  0.0100  0.0000  0.0100  0.0100  0.0200  0.0000  0.0100  0.0100  0.0200  0.0000  0.0000  0.0000  0.0000  0.0000  0.0000  0.0000  0.0200  0.0000  0.0000  0.0000  0.0200  0.0600  0.0100  0.0000  0.0200  0.0400  0.0300  0.0300  0.0000  0.0200  0.9800  0.0288  0.9712
     1     3  0.6000  0.4000  0.4000  0.6000  0.5200  0.4800  0.2400  0.2400  0.1100  0.2000  0.2100  0.1200  0.8800  0.2114  0.7886  0.0400  0.1500  0.1400  0.1900  0.1100  0.0500  0.0600  0.0600  0.2000  0.0000  0.1400  0.8600  0.1416  0.8584  0.0900  0.0900  0.0100  0.0900  0.0800  0.0000  0.0400  0.0300  0.1300  0.0100  0.0400  0.0600  0.0100  0.0200  0.1300  0.0200  0.0700  0.0100  0.0100  0.0600  0.0800  0.9200  0.0820  0.9180  0.0000  0.0100  0.0300  0.0500  0.0400  0.0100  0.0300  0.0800  0.0400  0.1000  0.0100  0.0100  0.0500  0.0400  0.0300  0.0500  0.0600  0.1300  0.0500  0.0900  0.0200  0.0000  0.0200  0.0200  0.0300  0.0000  1.0000  0.0650  0.9350  0.0000  0.1200  0.0400  0.0200  0.0100  0.0100  0.0500  0.0000  0.0000  0.0000  0.0100  0.0400  0.0400  0.0400  0.0000  0.0700  0.0100  0.0200  0.0400  0.0000  0.0000  0.0300  0.0000  0.0000  0.0000  0.0100  0.0100  0.0600  0.0000  0.0000  0.0800  0.0000  0.0300  0.0000  0.0000  0.0100  0.0000  0.0600  0.0000  0.0100  0.0000  0.0000  0.0000  0.0600  0.0400  0.0200  0.0000  0.0400  0.0000  0.0200  0.0000  1.0000  0.0544  0.9456  0.0400  0.0000  0.0000  0.0400  0.0000  0.0000  0.0000  0.0400  0.0100  0.0000  0.0200  0.0000  0.0000  0.0000  0.0100  0.0000  0.0000  0.0100  0.0300  0.0100  0.0000  0.0100  0.0000  0.0000  0.0200  0.0200  0.0000  0.0100  0.0000  0.0000  0.0000  0.0200  0.0000  0.0000  0.0200  0.0400  0.0200  0.0000  0.0000  0.0300  0.0000  0.0800  0.0100  0.0000  0.0200  0.0100  0.0600  0.0100  0.0300  0.0000  0.0000  0.0000  0.0100  0.0000  0.0000  0.0400  0.0100  0.0100  0.0000  0.0000  0.0000  0.0000  0.0000  0.0100  0.0400  0.0000  0.0000  0.0100  0.0000  0.0000  0.0400  0.0200  0.0000  0.0000  0.0100  0.0000  0.0200  0.0000  0.0000  0.0000  0.0000  0.0000  0.0200  0.0100  0.0000  0.0000  0.0000  0.0300  0.0000  0.0000  0.0100  0.0100  0.0000  0.0000  0.0000  0.0000  0.0000  0.0100  0.0100  0.0600  0.0400  0.9600  0.0344  0.9656  0.6400  0.3600  0.4800  0.5200  0.5392  0.4608  0.1800  0.1700  0.1100  0.2800  0.2600  0.2400  0.7600  0.2194  0.7806  0.1000  0.0300  0.1600  0.1600  0.0300  0.0800  0.1400  0.0900  0.1400  0.0700  0.0400  0.9600  0.1216  0.8784  0.0200  0.0500  0.0500  0.0400  0.0200  0.0700  0.0500  0.0100  0.0500  0.0800  0.0800  0.1000  0.0200  0.0800  0.0000  0.0000  0.1200  0.0500  0.0700  0.0400  0.0800  0.9200  0.0704  0.9296  0.0400  0.0100  0.0600  0.1000  0.0200  0.0900  0.0000  0.0100  0.0500  0.0000  0.0700  0.0500  0.0200  0.0300  0.0500  0.0300  0.0200  0.0300  0.0600  0.0900  0.0100  0.0000  0.0400  0.1200  0.0000  0.0000  1.0000  0.0676  0.9324  0.0000  0.0000  0.0000  0.0200  0.0000  0.0000  0.0400  0.0000  0.0800  0.0400  0.0100  0.0100  0.0000  0.0300  0.0400  0.0000  0.1100  0.0000  0.0000  0.0300  0.0000  0.0100  0.0100  0.0000  0.0200  0.0100  0.0000  0.0500  0.0300  0.0100  0.0200  0.0200  0.0200  0.0300  0.0100  0.0000  0.0200  0.0000  0.0000  0.0000  0.0000  0.0800  0.0600  0.0400  0.0200  0.0400  0.0700  0.0000  0.0100  0.0100  0.0200  0.9800  0.0512  0.9488  0.0000  0.0000  0.0100  0.0500  0.0000  0.0100  0.0100  0.0100  0.0300  0.0000  0.0000  0.0000  0.0000  0.0300  0.0800  0.0300  0.0300  0.0300  0.0000  0.0000  0.0000  0.0000  0.0100  0.0000  0.0000  0.0000  0.0100  0.0000  0.0000  0.0500  0.0300  0.0100  0.0600  0.0000  0.0000  0.0000  0.0000  0.0000  0.0000  0.0000  0.0000  0.0000  0.0100  0.0000  0.0000  0.0000  0.0000  0.0000  0.0000  0.0200  0.0500  0.0100  0.0000  0.0300  0.0000  0.0000  0.0000  0.0100  0.0000  0.0300  0.0000  0.0200  0.0000  0.0000  0.0100  0.0500  0.0200  0.0000  0.0100  0.0000  0.0000  0.0200  0.0000  0.0100  0.0200  0.0200  0.0000  0.0100  0.0100  0.0100  0.0000  0.0000  0.0000  0.0000  0.0000  0.0000  0.0000  0.0000  0.0000  0.0000  0.0000  0.0000  0.0300  0.0100  0.0000  0.0100  0.0500  0.0400  0.0000  0.0000  0.0200  0.9800  0.0364  0.9636
     1     4  0.5600  0.4400  0.5600  0.4400  0.5072  0.4928  0.2600  0.2300  0.1100  0.1900  0.2100  0.2000  0.8000  0.2128  0.7872  0.0500  0.1400  0.1600  0.2000  0.0800  0.0700  0.0400  0.0400  0.2200  0.0000  0.0800  0.9200  0.1506  0.8494  0.1200  0.1200  0.0100  0.1300  0.0700  0.0000  0.0300  0.0000  0.1100  0.0100  0.0400  0.0200  0.0200  0.0200  0.1300  0.0100  0.0500  0.0100  0.0100  0.0900  0.0000  1.0000  0.0944  0.9056  0.0000  0.0000  0.0200  0.0600  0.0100  0.0100  0.0400  0.0700  0.0200  0.0900  0.0100  0.0000  0.0100  0.0300  0.0300  0.0600  0.0500  0.1700  0.0800  0.1100  0.0200  0.0000  0.0400  0.0100  0.0600  0.1200  0.8800  0.0804  0.9196  0.0000  0.1100  0.0500  0.0100  0.0100  0.0000  0.0300  0.0000  0.0000  0.0000  0.0200  0.0700  0.0800  0.0200  0.0000  0.0600  0.0000  0.0500  0.0200  0.0000  0.0000  0.0100  0.0000  0.0000  0.0000  0.0000  0.0000  0.0700  0.0000  0.0000  0.1100  0.0000  0.0600  0.0000  0.0000  0.0100  0.0000  0.0400  0.0000  0.0200  0.0000  0.0000  0.0000  0.0600  0.0300  0.0100  0.0000  0.0300  0.0000  0.0200  0.0600  0.9400  0.0630  0.9370  0.0700  0.0000  0.0000  0.0400  0.0000  0.0000  0.0000  0.0400  0.0100  0.0000  0.0200  0.0000  0.0000  0.0000  0.0100  0.0000  0.0000  0.0000  0.0100  0.0000  0.0000  0.0000  0.0000  0.0000  0.0100  0.0400  0.0000  0.0000  0.0000  0.0000  0.0000  0.0100  0.0000  0.0000  0.0200  0.0300  0.0300  0.0000  0.0000  0.0700  0.0000  0.0800  0.0100  0.0000  0.0200  0.0000  0.0700  0.0100  0.0200  0.0000  0.0000  0.0000  0.0000  0.0000  0.0000  0.0600  0.0000  0.0000  0.0000  0.0000  0.0000  0.0000  0.0000  0.0200  0.0300  0.0000  0.0000  0.0200  0.0000  0.0000  0.0600  0.0200  0.0000  0.0000  0.0000  0.0000  0.0000  0.0000  0.0000  0.0000  0.0000  0.0000  0.0300  0.0200  0.0000  0.0000  0.0000  0.0400  0.0000  0.0000  0.0200  0.0000  0.0000  0.0000  0.0000  0.0000  0.0000  0.0000  0.0100  0.0500  0.0000  1.0000  0.0452  0.9548  0.5800  0.4200  0.4000  0.6000  0.5128  0.4872  0.1600  0.1900  0.0600  0.3700  0.2200  0.3400  0.6600  0.2506  0.7494  0.1200  0.0300  0.1300  0.1600  0.0000  0.1100  0.1200  0.1200  0.1700  0.0400  0.2000  0.8000  0.1292  0.8708  0.0700  0.0400  0.0800  0.0500  0.0200  0.0600  0.0800  0.0100  0.0500  0.0300  0.0600  0.1200  0.0400  0.0800  0.0000  0.0000  0.0900  0.0300  0.0400  0.0500  0.0400  0.9600  0.0684  0.9316  0.0200  0.0100  0.0500  0.1300  0.0200  0.0600  0.0000  0.0500  0.0400  0.0000  0.0800  0.0400  0.0200  0.0100  0.0500  0.0300  0.0200  0.0700  0.0300  0.0900  0.0100  0.0000  0.0200  0.1500  0.0000  0.0800  0.9200  0.0772  0.9228  0.0000  0.0000  0.0000  0.0300  0.0000  0.0000  0.0100  0.0000  0.0700  0.0400  0.0100  0.0100  0.0000  0.0400  0.0400  0.0000  0.1300  0.0000  0.0100  0.0500  0.0000  0.0000  0.0300  0.0000  0.0100  0.0000  0.0000  0.0400  0.0400  0.0200  0.0400  0.0300  0.0200  0.0400  0.0000  0.0000  0.0500  0.0000  0.0000  0.0000  0.0000  0.0400  0.0700  0.0300  0.0300  0.0200  0.0500  0.0000  0.0000  0.0000  0.0200  0.9800  0.0532  0.9468  0.0000  0.0000  0.0200  0.1100  0.0000  0.0100  0.0000  0.0100  0.0400  0.0000  0.0000  0.0000  0.0000  0.0100  0.0700  0.0500  0.0300  0.0200  0.0000  0.0000  0.0000  0.0000  0.0000  0.0000  0.0000  0.0000  0.0100  0.0000  0.0000  0.0400  0.0700  0.0200  0.0700  0.0000  0.0000  0.0000  0.0000  0.0000  0.0000  0.0000  0.0000  0.0000  0.0100  0.0000  0.0000  0.0100  0.0000  0.0000  0.0000  0.0100  0.0400  0.0100  0.0000  0.0200  0.0000  0.0000  0.0000  0.0000  0.0000  0.0100  0.0000  0.0200  0.0000  0.0000  0.0000  0.0000  0.0100  0.0000  0.0000  0.0000  0.0000  0.0100  0.0000  0.0400  0.0500  0.0100  0.0000  0.0000  0.0000  0.0200  0.0000  0.0000  0.0000  0.0000  0.0000  0.0000  0.0000  0.0000  0.0000  0.0000  0.0000  0.0000  0.0300  0.0100  0.0000  0.0100  0.0400  0.0600  0.0000  0.0000  0.0400  0.9600  0.0490  0.9510
     1     5  0.5500  0.4500  0.4600  0.5400  0.5050  0.4950  0.2800  0.1900  0.0900  0.2500  0.1900  0.1800  0.8200  0.2212  0.7788  0.0800  0.1100  0.1900  0.2300  0.0600  0.0900  0.0200  0.0600  0.1600  0.0000  0.2200  0.7800  0.1488  0.8512  0.0900  0.1400  0.0000  0.1600  0.0300  0.0000  0.0000  0.0000  0.1500  0.0300  0.0300  0.0000  0.0300  0.0200  0.1500  0.0000  0.0600  0.0100  0.0000  0.1000  0.0600  0.9400  0.1160  0.8840  0.0000  0.0000  0.0100  0.0500  0.0100  0.0000  0.0400  0.0400  0.0300  0.1200  0.0300  0.0000  0.0000  0.0300  0.0500  0.1100  0.0200  0.1700  0.0800  0.0800  0.0100  0.0000  0.0400  0.0200  0.0600  0.1000  0.9000  0.0854  0.9146  0.0000  0.1300  0.0400  0.0000  0.0200  0.0000  0.0400  0.0000  0.0000  0.0000  0.0200  0.0700  0.0600  0.0300  0.0000  0.0900  0.0000  0.0400  0.0100  0.0000  0.0000  0.0100  0.0000  0.0000  0.0000  0.0000  0.0000  0.0200  0.0000  0.0000  0.1100  0.0000  0.1200  0.0000  0.0000  0.0100  0.0000  0.0400  0.0000  0.0200  0.0000  0.0000  0.0000  0.0300  0.0200  0.0200  0.0000  0.0500  0.0000  0.0000  0.0400  0.9600  0.0734  0.9266  0.0300  0.0000  0.0000  0.0400  0.0000  0.0000  0.0000  0.0400  0.0100  0.0000  0.0300  0.0000  0.0000  0.0000  0.0000  0.0000  0.0000  0.0000  0.0000  0.0000  0.0000  0.0000  0.0000  0.0000  0.0100  0.0100  0.0000  0.0000  0.0000  0.0000  0.0000  0.0100  0.0000  0.0000  0.0100  0.0200  0.0100  0.0000  0.0000  0.0800  0.0000  0.1400  0.0300  0.0100  0.0200  0.0000  0.0600  0.0000  0.0200  0.0000  0.0000  0.0000  0.0000  0.0000  0.0000  0.0500  0.0000  0.0000  0.0000  0.0000  0.0000  0.0000  0.0000  0.0100  0.0200  0.0000  0.0000  0.0200  0.0000  0.0000  0.0400  0.0300  0.0000  0.0000  0.0000  0.0000  0.0000  0.0000  0.0000  0.0000  0.0000  0.0000  0.0200  0.0600  0.0000  0.0000  0.0000  0.0600  0.0000  0.0000  0.0500  0.0000  0.0000  0.0000  0.0000  0.0000  0.0000  0.0000  0.0300  0.0300  0.0400  0.9600  0.0552  0.9448  0.5800  0.4200  0.4800  0.5200  0.5128  0.4872  0.1300  0.1900  0.0900  0.3900  0.2000  0.2000  0.8000  0.2532  0.7468  0.1700  0.0300  0.1300  0.1800  0.0000  0.0800  0.1200  0.0800  0.1800  0.0300  0.1600  0.8400  0.1396  0.8604  0.0700  0.0200  0.0500  0.0300  0.0300  0.0600  0.1400  0.0100  0.0800  0.0300  0.0600  0.0900  0.0100  0.1000  0.0000  0.0000  0.0700  0.0400  0.0600  0.0500  0.1600  0.8400  0.0746  0.9254  0.0200  0.0100  0.0800  0.1700  0.0100  0.0500  0.0000  0.0300  0.0600  0.0000  0.0600  0.0700  0.0300  0.0400  0.0600  0.0600  0.0300  0.0900  0.0000  0.0300  0.0100  0.0000  0.0200  0.0700  0.0000  0.0400  0.9600  0.0764  0.9236  0.0000  0.0000  0.0000  0.0100  0.0000  0.0000  0.0100  0.0000  0.0900  0.0100  0.0000  0.0100  0.0000  0.0300  0.0800  0.0000  0.1500  0.0000  0.0000  0.0400  0.0000  0.0000  0.0300  0.0000  0.0300  0.0000  0.0000  0.0600  0.0100  0.0200  0.0400  0.0400  0.0100  0.0400  0.0000  0.0000  0.0500  0.0000  0.0000  0.0000  0.0000  0.0200  0.0900  0.0400  0.0300  0.0000  0.0600  0.0000  0.0000  0.0000  0.0400  0.9600  0.0678  0.9322  0.0000  0.0000  0.0200  0.0900  0.0000  0.0100  0.0000  0.0200  0.0400  0.0000  0.0100  0.0000  0.0000  0.0200  0.1000  0.0100  0.0100  0.0200  0.0000  0.0000  0.0000  0.0000  0.0000  0.0000  0.0000  0.0000  0.0000  0.0000  0.0000  0.0400  0.0900  0.0200  0.1100  0.0000  0.0000  0.0000  0.0000  0.0000  0.0000  0.0000  0.0000  0.0000  0.0000  0.0000  0.0000  0.0100  0.0000  0.0000  0.0000  0.0000  0.0500  0.0000  0.0000  0.0200  0.0000  0.0000  0.0000  0.0000  0.0000  0.0200  0.0000  0.0300  0.0000  0.0000  0.0000  0.0000  0.0100  0.0000  0.0000  0.0000  0.0000  0.0000  0.0000  0.0400  0.0800  0.0000  0.0000  0.0000  0.0000  0.0200  0.0000  0.0000  0.0000  0.0000  0.0000  0.0000  0.0000  0.0000  0.0000  0.0000  0.0000  0.0000  0.0200  0.0200  0.0000  0.0000  0.0200  0.0500  0.0000  0.0000  0.0200  0.9800  0.0604  0.9396
     1     6  0.6300  0.3700  0.5400  0.4600  0.5338  0.4662  0.3300  0.1700  0.1000  0.2200  0.1800  0.2400  0.7600  0.2286  0.7714  0.0800  0.1200  0.1900  0.1500  0.0500  0.0600  0.0500  0.1000  0.2000  0.0000  0.0600  0.9400  0.1380  0.8620  0.1000  0.1400  0.0000  0.1600  0.0500  0.0000  0.0000  0.0000  0.0900  0.0300  0.0400  0.0000  0.0400  0.0000  0.1500  0.0000  0.0800  0.0200  0.0000  0.1000  0.0200  0.9800  0.1092  0.8908  0.0000  0.0000  0.0000  0.0300  0.0100  0.0000  0.0400  0.0300  0.0400  0.0900  0.0300  0.0000  0.0000  0.0400  0.0300  0.1300  0.0300  0.2600  0.0600  0.0700  0.0200  0.0000  0.0300  0.0100  0.0500  0.1000  0.9000  0.1144  0.8856  0.0000  0.1200  0.0300  0.0000  0.0200  0.0000  0.0300  0.0000  0.0000  0.0000  0.0100  0.1300  0.0700  0.0300  0.0000  0.0500  0.0000  0.0200  0.0100  0.0000  0.0000  0.0200  0.0000  0.0000  0.0000  0.0000  0.0000  0.0100  0.0000  0.0000  0.1000  0.0000  0.1400  0.0000  0.0000  0.0000  0.0000  0.0300  0.0000  0.0100  0.0000  0.0000  0.0000  0.0200  0.0200  0.0500  0.0000  0.0800  0.0000  0.0000  0.0400  0.9600  0.0832  0.9168  0.0100  0.0000  0.0000  0.0600  0.0000  0.0000  0.0000  0.0300  0.0100  0.0000  0.0200  0.0000  0.0000  0.0000  0.0000  0.0000  0.0000  0.0000  0.0000  0.0000  0.0000  0.0000  0.0000  0.0000  0.0000  0.0100  0.0000  0.0000  0.0000  0.0000  0.0000  0.0100  0.0000  0.0000  0.0000  0.0100  0.0200  0.0000  0.0000  0.0900  0.0000  0.1200  0.0200  0.0200  0.0100  0.0000  0.0800  0.0000  0.0300  0.0000  0.0000  0.0000  0.0000  0.0000  0.0000  0.0700  0.0000  0.0000  0.0000  0.0000  0.0000  0.0000  0.0000  0.0100  0.0200  0.0000  0.0100  0.0100  0.0000  0.0000  0.0700  0.0500  0.0000  0.0000  0.0000  0.0000  0.0000  0.0000  0.0000  0.0000  0.0000  0.0000  0.0300  0.1000  0.0000  0.0000  0.0000  0.0100  0.0000  0.0000  0.0400  0.0000  0.0000  0.0000  0.0000  0.0000  0.0000  0.0000  0.0200  0.0100  0.0800  0.9200  0.0626  0.9374  0.6600  0.3400  0.4800  0.5200  0.5512  0.4488  0.1300  0.2600  0.0900  0.3400  0.1800  0.2000  0.8000  0.2406  0.7594  0.1700  0.0200  0.0900  0.1900  0.0000  0.1000  0.1900  0.0700  0.1500  0.0200  0.1400  0.8600  0.1474  0.8526  0.0600  0.0200  0.0300  0.0500  0.0600  0.0300  0.1000  0.0200  0.0900  0.0300  0.0700  0.0900  0.0300  0.1300  0.0000  0.0000  0.0700  0.0300  0.0200  0.0700  0.0200  0.9800  0.0732  0.9268  0.0200  0.0100  0.0700  0.2100  0.0200  0.0500  0.0000  0.0100  0.0800  0.0000  0.0500  0.0500  0.0200  0.0700  0.0400  0.0600  0.0200  0.0900  0.0000  0.0100  0.0100  0.0000  0.0200  0.0900  0.0000  0.0800  0.9200  0.0916  0.9084  0.0000  0.0000  0.0000  0.0100  0.0000  0.0000  0.0000  0.0000  0.1200  0.0100  0.0100  0.0100  0.0000  0.0300  0.1000  0.0000  0.1900  0.0000  0.0000  0.0600  0.0000  0.0000  0.0600  0.0000  0.0000  0.0000  0.0000  0.0400  0.0300  0.0000  0.0300  0.0400  0.0000  0.0300  0.0000  0.0000  0.0600  0.0000  0.0000  0.0000  0.0000  0.0100  0.0400  0.0300  0.0400  0.0000  0.0500  0.0000  0.0000  0.0000  0.1800  0.8200  0.0852  0.9148  0.0000  0.0000  0.0100  0.0600  0.0000  0.0200  0.0000  0.0000  0.0400  0.0000  0.0200  0.0000  0.0000  0.0000  0.0600  0.0000  0.0000  0.0100  0.0000  0.0000  0.0000  0.0000  0.0000  0.0000  0.0000  0.0000  0.0000  0.0000  0.0000  0.0500  0.0800  0.0500  0.0900  0.0000  0.0000  0.0000  0.0000  0.0000  0.0000  0.0000  0.0000  0.0000  0.0000  0.0000  0.0000  0.0200  0.0000  0.0000  0.0000  0.0000  0.0400  0.0000  0.0000  0.0400  0.0000  0.0000  0.0000  0.0000  0.0000  0.0300  0.0000  0.0600  0.0000  0.0100  0.0000  0.0000  0.0100  0.0000  0.0000  0.0000  0.0000  0.0000  0.0000  0.0400  0.1000  0.0100  0.0000  0.0000  0.0000  0.0100  0.0100  0.0100  0.0000  0.0000  0.0000  0.0000  0.0000  0.0000  0.0000  0.0000  0.0000  0.0000  0.0300  0.0500  0.0000  0.0000  0.0200  0.0200  0.0000  0.0000  0.0000  1.0000  0.0538  0.9462
     1     7  0.6400  0.3600  0.5600  0.4400  0.5392  0.4608  0.3100  0.1900  0.1300  0.1800  0.1900  0.2200  0.7800  0.2176  0.7824  0.0900  0.1200  0.1900  0.1500  0.0500  0.0600  0.0800  0.1100  0.1500  0.0000  0.0400  0.9600  0.1282  0.8718  0.0800  0.1000  0.0000  0.2000  0.0600  0.0000  0.0000  0.0000  0.1000  0.0400  0.0400  0.0000  0.0400  0.0000  0.1300  0.0000  0.0600  0.0400  0.0000  0.1100  0.0600  0.9400  0.1090  0.8910  0.0000  0.0000  0.0000  0.0200  0.0100  0.0000  0.0300  0.0100  0.0300  0.0900  0.0200  0.0000  0.0000  0.0400  0.0000  0.1200  0.0200  0.2500  0.1100  0.0900  0.0000  0.0000  0.0400  0.0200  0.1000  0.1000  0.9000  0.1220  0.8780  0.0000  0.1700  0.0200  0.0000  0.0400  0.0000  0.0000  0.0000  0.0000  0.0000  0.0100  0.1400  0.0600  0.0100  0.0000  0.0400  0.0000  0.0000  0.0000  0.0000  0.0000  0.0000  0.0000  0.0000  0.0000  0.0000  0.0000  0.0100  0.0000  0.0000  0.1000  0.0000  0.1700  0.0000  0.0000  0.0000  0.0000  0.0200  0.0000  0.0000  0.0000  0.0000  0.0000  0.0300  0.0300  0.1100  0.0000  0.0400  0.0000  0.0000  0.0800  0.9200  0.1108  0.8892  0.0000  0.0000  0.0000  0.0400  0.0000  0.0000  0.0000  0.0200  0.0300  0.0000  0.0400  0.0000  0.0000  0.0000  0.0000  0.0000  0.0000  0.0000  0.0000  0.0000  0.0000  0.0000  0.0000  0.0000  0.0000  0.0000  0.0000  0.0000  0.0000  0.0000  0.0000  0.0200  0.0000  0.0000  0.0000  0.0100  0.0100  0.0000  0.0000  0.1000  0.0000  0.1200  0.0000  0.0300  0.0000  0.0000  0.1000  0.0000  0.0200  0.0000  0.0000  0.0000  0.0000  0.0000  0.0000  0.1000  0.0000  0.0000  0.0000  0.0000  0.0000  0.0000  0.0000  0.0200  0.0000  0.0000  0.0000  0.0100  0.0000  0.0000  0.0600  0.0400  0.0000  0.0000  0.0000  0.0000  0.0000  0.0000  0.0000  0.0000  0.0000  0.0000  0.0200  0.1400  0.0000  0.0000  0.0000  0.0000  0.0000  0.0000  0.0600  0.0000  0.0000  0.0000  0.0000  0.0000  0.0000  0.0000  0.0100  0.0000  0.0400  0.9600  0.0802  0.9198  0.6100  0.3900  0.6200  0.3800  0.5242  0.4758  0.1500  0.2200  0.0700  0.3400  0.2200  0.2600  0.7400  0.2398  0.7602  0.1400  0.0200  0.0800  0.1700  0.0000  0.0900  0.2200  0.1300  0.1500  0.0000  0.2000  0.8000  0.1512  0.8488  0.0200  0.0200  0.0300  0.0500  0.0700  0.0500  0.1000  0.0200  0.1000  0.0300  0.1100  0.0800  0.0200  0.1000  0.0000  0.0000  0.1100  0.0300  0.0000  0.0600  0.1000  0.9000  0.0784  0.9216  0.0400  0.0100  0.0900  0.1500  0.0200  0.0600  0.0000  0.0000  0.0500  0.0000  0.0500  0.0400  0.0300  0.0700  0.0300  0.0500  0.0300  0.0800  0.0000  0.0000  0.0100  0.0000  0.0300  0.1600  0.0000  0.0600  0.9400  0.0860  0.9140  0.0000  0.0000  0.0000  0.0000  0.0000  0.0000  0.0000  0.0000  0.1500  0.0000  0.0000  0.0200  0.0000  0.0700  0.0800  0.0000  0.1700  0.0000  0.0000  0.0600  0.0000  0.0000  0.0600  0.0000  0.0000  0.0000  0.0000  0.0200  0.0300  0.0000  0.0300  0.0800  0.0000  0.0200  0.0000  0.0000  0.0500  0.0100  0.0000  0.0000  0.0000  0.0000  0.0100  0.0000  0.0800  0.0000  0.0600  0.0000  0.0000  0.0000  0.1000  0.9000  0.0920  0.9080  0.0000  0.0000  0.0100  0.0800  0.0000  0.0000  0.0000  0.0000  0.0300  0.0000  0.0000  0.0000  0.0000  0.0000  0.0400  0.0000  0.0000  0.0200  0.0000  0.0000  0.0000  0.0000  0.0000  0.0000  0.0000  0.0000  0.0000  0.0000  0.0000  0.1000  0.0600  0.0600  0.0700  0.0000  0.0000  0.0000  0.0000  0.0000  0.0000  0.0000  0.0000  0.0000  0.0000  0.0000  0.0000  0.0000  0.0000  0.0000  0.0000  0.0000  0.0600  0.0000  0.0000  0.0700  0.0000  0.0000  0.0000  0.0000  0.0000  0.0300  0.0000  0.1100  0.0000  0.0100  0.0000  0.0000  0.0100  0.0000  0.0000  0.0000  0.0000  0.0000  0.0000  0.0200  0.0800  0.0000  0.0000  0.0000  0.0000  0.0000  0.0100  0.0200  0.0000  0.0000  0.0000  0.0000  0.0000  0.0000  0.0000  0.0000  0.0000  0.0000  0.0500  0.0300  0.0000  0.0000  0.0300  0.0000  0.0000  0.0000  0.0400  0.9600  0.0648  0.9352
     1     8  0.6200  0.3800  0.4800  0.5200  0.5288  0.4712  0.2700  0.2600  0.1400  0.1700  0.1600  0.2800  0.7200  0.2146  0.7854  0.0900  0.1300  0.2100  0.1900  0.0300  0.0500  0.0700  0.0700  0.1600  0.0000  0.0800  0.9200  0.1440  0.8560  0.1400  0.1100  0.0000  0.1900  0.0400  0.0000  0.0000  0.0000  0.0800  0.0200  0.0500  0.0000  0.0300  0.0000  0.1600  0.0000  0.1100  0.0200  0.0000  0.0500  0.1400  0.8600  0.1202  0.8798  0.0000  0.0000  0.0000  0.0000  0.0100  0.0000  0.0200  0.0000  0.0500  0.1100  0.0300  0.0000  0.0000  0.0400  0.0000  0.1000  0.0100  0.3000  0.1100  0.0500  0.0000  0.0000  0.0500  0.0400  0.0800  0.1400  0.8600  0.1428  0.8572  0.0000  0.1900  0.0100  0.0000  0.0400  0.0000  0.0000  0.0000  0.0000  0.0000  0.0300  0.1100  0.0300  0.0300  0.0000  0.0300  0.0000  0.0000  0.0000  0.0000  0.0000  0.0000  0.0000  0.0000  0.0000  0.0000  0.0000  0.0100  0.0000  0.0000  0.0800  0.0000  0.2100  0.0000  0.0000  0.0000  0.0000  0.0200  0.0000  0.0000  0.0000  0.0000  0.0000  0.0200  0.0400  0.1200  0.0000  0.0300  0.0000  0.0000  0.1400  0.8600  0.1218  0.8782  0.0000  0.0000  0.0000  0.0000  0.0000  0.0000  0.0100  0.0200  0.0400  0.0000  0.0500  0.0000  0.0000  0.0000  0.0000  0.0000  0.0000  0.0000  0.0000  0.0000  0.0000  0.0000  0.0000  0.0000  0.0000  0.0000  0.0000  0.0000  0.0000  0.0000  0.0000  0.0400  0.0000  0.0000  0.0000  0.0000  0.0000  0.0000  0.0000  0.0700  0.0000  0.1500  0.0000  0.0100  0.0000  0.0000  0.1400  0.0000  0.0100  0.0000  0.0000  0.0000  0.0000  0.0000  0.0000  0.1500  0.0000  0.0000  0.0000  0.0000  0.0000  0.0000  0.0000  0.0100  0.0000  0.0000  0.0000  0.0100  0.0000  0.0000  0.0700  0.0600  0.0000  0.0000  0.0000  0.0000  0.0000  0.0000  0.0000  0.0000  0.0000  0.0000  0.0100  0.1200  0.0000  0.0000  0.0000  0.0000  0.0000  0.0000  0.0100  0.0000  0.0000  0.0000  0.0000  0.0000  0.0000  0.0000  0.0200  0.0000  0.1600  0.8400  0.0996  0.9004  0.6200  0.3800  0.4800  0.5200  0.5288  0.4712  0.1500  0.2700  0.0700  0.2400  0.2700  0.2200  0.7800  0.2308  0.7692  0.1400  0.0600  0.0900  0.1300  0.0000  0.0500  0.2100  0.1600  0.1600  0.0000  0.1200  0.8800  0.1460  0.8540  0.0200  0.0200  0.0600  0.0700  0.1400  0.0700  0.1000  0.0100  0.1100  0.0300  0.0600  0.0400  0.0200  0.1200  0.0000  0.0000  0.0600  0.0200  0.0000  0.0500  0.0400  0.9600  0.0834  0.9166  0.0200  0.0100  0.1000  0.1700  0.0200  0.0300  0.0100  0.0000  0.0700  0.0000  0.0300  0.0200  0.0000  0.0500  0.0300  0.0600  0.0800  0.0500  0.0000  0.0000  0.0100  0.0000  0.0400  0.2000  0.0000  0.1000  0.9000  0.1046  0.8954  0.0000  0.0000  0.0000  0.0000  0.0000  0.0000  0.0000  0.0000  0.1300  0.0000  0.0000  0.0100  0.0000  0.0400  0.1000  0.0000  0.1800  0.0000  0.0000  0.0700  0.0000  0.0000  0.0600  0.0000  0.0000  0.0000  0.0000  0.0100  0.0200  0.0000  0.0400  0.1300  0.0000  0.0100  0.0000  0.0000  0.0300  0.0200  0.0000  0.0000  0.0000  0.0000  0.0200  0.0000  0.0800  0.0000  0.0500  0.0000  0.0000  0.0000  0.1400  0.8600  0.0992  0.9008  0.0000  0.0000  0.0000  0.0700  0.0000  0.0000  0.0000  0.0000  0.0700  0.0000  0.0000  0.0000  0.0000  0.0000  0.0700  0.0000  0.0000  0.0200  0.0000  0.0000  0.0000  0.0000  0.0000  0.0000  0.0000  0.0000  0.0000  0.0000  0.0000  0.0600  0.0700  0.0400  0.0900  0.0000  0.0000  0.0000  0.0000  0.0000  0.0000  0.0000  0.0100  0.0000  0.0000  0.0000  0.0000  0.0000  0.0000  0.0000  0.0000  0.0000  0.0500  0.0000  0.0000  0.0700  0.0000  0.0000  0.0000  0.0000  0.0000  0.0100  0.0000  0.1600  0.0000  0.0100  0.0000  0.0000  0.0100  0.0000  0.0000  0.0000  0.0000  0.0000  0.0000  0.0200  0.0400  0.0000  0.0000  0.0000  0.0000  0.0000  0.0000  0.0000  0.0000  0.0000  0.0100  0.0000  0.0000  0.0000  0.0000  0.0000  0.0000  0.0000  0.0500  0.0500  0.0000  0.0000  0.0200  0.0000  0.0000  0.0000  0.0800  0.9200  0.0742  0.9258
     1     9  0.5700  0.4300  0.6200  0.3800  0.5098  0.4902  0.2400  0.2300  0.1300  0.2300  0.1700  0.1400  0.8600  0.2092  0.7908  0.0500  0.0900  0.1900  0.2000  0.0000  0.0700  0.0900  0.0900  0.2200  0.0000  0.1400  0.8600  0.1562  0.8438  0.0800  0.1300  0.0000  0.1500  0.0700  0.0000  0.0000  0.0000  0.0600  0.0300  0.1000  0.0000  0.0600  0.0000  0.1300  0.0000  0.0800  0.0500  0.0000  0.0600  0.0800  0.9200  0.0982  0.9018  0.0000  0.0000  0.0000  0.0000  0.0100  0.0000  0.0300  0.0000  0.0400  0.1600  0.0500  0.0000  0.0000  0.0300  0.0000  0.0900  0.0300  0.3200  0.0800  0.0300  0.0000  0.0000  0.0300  0.0100  0.0900  0.1000  0.9000  0.1594  0.8406  0.0000  0.2200  0.0300  0.0000  0.0400  0.0000  0.0000  0.0000  0.0000  0.0000  0.0100  0.0900  0.0200  0.0100  0.0000  0.0000  0.0000  0.0000  0.0000  0.0000  0.0000  0.0000  0.0000  0.0000  0.0000  0.0000  0.0000  0.0000  0.0000  0.0000  0.0700  0.0000  0.2400  0.0000  0.0000  0.0000  0.0000  0.0000  0.0000  0.0000  0.0000  0.0000  0.0000  0.0200  0.0600  0.1900  0.0000  0.0000  0.0000  0.0000  0.1200  0.8800  0.1622  0.8378  0.0100  0.0000  0.0000  0.0000  0.0000  0.0000  0.0100  0.0300  0.0400  0.0000  0.0200  0.0000  0.0000  0.0000  0.0000  0.0000  0.0000  0.0000  0.0000  0.0000  0.0000  0.0000  0.0000  0.0000  0.0000  0.0000  0.0000  0.0000  0.0000  0.0000  0.0000  0.0700  0.0000  0.0000  0.0000  0.0000  0.0000  0.0000  0.0000  0.0200  0.0000  0.1600  0.0000  0.0300  0.0000  0.0000  0.1500  0.0000  0.0000  0.0000  0.0000  0.0000  0.0000  0.0000  0.0000  0.1300  0.0000  0.0000  0.0100  0.0000  0.0000  0.0000  0.0000  0.0100  0.0000  0.0000  0.0000  0.0000  0.0000  0.0000  0.0600  0.0500  0.0000  0.0000  0.0000  0.0000  0.0000  0.0000  0.0000  0.0000  0.0000  0.0000  0.0000  0.1500  0.0000  0.0000  0.0000  0.0000  0.0000  0.0000  0.0200  0.0000  0.0000  0.0000  0.0000  0.0000  0.0000  0.0000  0.0300  0.0000  0.1200  0.8800  0.1044  0.8956  0.6000  0.4000  0.5200  0.4800  0.5200  0.4800  0.1900  0.2300  0.0500  0.2400  0.2900  0.2600  0.7400  0.2332  0.7668  0.1300  0.1000  0.0500  0.0900  0.0000  0.0400  0.2000  0.1900  0.2000  0.0000  0.1400  0.8600  0.1552  0.8448  0.0200  0.0100  0.1000  0.0800  0.1300  0.0400  0.1500  0.0000  0.1300  0.0200  0.0400  0.0500  0.0100  0.1100  0.0000  0.0000  0.0200  0.0300  0.0000  0.0600  0.0600  0.9400  0.0964  0.9036  0.0200  0.0200  0.1100  0.1000  0.0600  0.0300  0.0200  0.0000  0.0800  0.0000  0.0400  0.0000  0.0000  0.0500  0.0200  0.0900  0.0500  0.0400  0.0000  0.0000  0.0000  0.0000  0.0800  0.1900  0.0000  0.1200  0.8800  0.0934  0.9066  0.0000  0.0000  0.0000  0.0000  0.0000  0.0000  0.0000  0.0000  0.1400  0.0000  0.0000  0.0100  0.0000  0.0500  0.0900  0.0000  0.1500  0.0000  0.0000  0.1000  0.0000  0.0000  0.0100  0.0000  0.0100  0.0000  0.0000  0.0200  0.0100  0.0000  0.0200  0.1300  0.0000  0.0100  0.0000  0.0000  0.0400  0.0200  0.0000  0.0000  0.0000  0.0000  0.0000  0.0000  0.1100  0.0000  0.0800  0.0000  0.0000  0.0000  0.0600  0.9400  0.1014  0.8986  0.0000  0.0000  0.0000  0.0800  0.0000  0.0000  0.0000  0.0000  0.0800  0.0000  0.0000  0.0000  0.0000  0.0000  0.0700  0.0000  0.0000  0.0000  0.0000  0.0000  0.0000  0.0000  0.0000  0.0000  0.0000  0.0000  0.0000  0.0000  0.0000  0.0400  0.0900  0.0600  0.0600  0.0000  0.0000  0.0000  0.0000  0.0000  0.0000  0.0000  0.0000  0.0000  0.0000  0.0000  0.0000  0.0000  0.0000  0.0000  0.0000  0.0000  0.0300  0.0000  0.0000  0.0900  0.0000  0.0000  0.0000  0.0000  0.0000  0.0200  0.0000  0.2000  0.0000  0.0000  0.0000  0.0000  0.0100  0.0000  0.0000  0.0000  0.0000  0.0000  0.0000  0.0300  0.0500  0.0000  0.0000  0.0000  0.0000  0.0000  0.0000  0.0000  0.0000  0.0000  0.0000  0.0000  0.0000  0.0000  0.0000  0.0000  0.0000  0.0000  0.0400  0.0400  0.0000  0.0000  0.0100  0.0000  0.0000  0.0000  0.0800  0.9200  0.0908  0.9092
     1    10  0.5100  0.4900  0.4200  0.5800  0.5002  0.4998  0.2200  0.2600  0.1300  0.1700  0.2200  0.1400  0.8600  0.2102  0.7898  0.0500  0.0600  0.1900  0.2700  0.0000  0.0600  0.0600  0.1000  0.2100  0.0000  0.2000  0.8000  0.1764  0.8236  0.0700  0.1200  0.0000  0.1400  0.0300  0.0000  0.0000  0.0000  0.0400  0.0800  0.1100  0.0000  0.0900  0.0000  0.1300  0.0000  0.1100  0.0400  0.0000  0.0400  0.0600  0.9400  0.1002  0.8998  0.0000  0.0000  0.0000  0.0000  0.0000  0.0000  0.0200  0.0000  0.0600  0.1000  0.0700  0.0000  0.0000  0.0700  0.0000  0.0600  0.0600  0.3500  0.0900  0.0300  0.0000  0.0000  0.0400  0.0000  0.0500  0.2400  0.7600  0.1666  0.8334  0.0000  0.2600  0.0200  0.0000  0.0300  0.0000  0.0000  0.0000  0.0000  0.0000  0.0000  0.1000  0.0100  0.0200  0.0000  0.0000  0.0000  0.0000  0.0000  0.0000  0.0000  0.0000  0.0000  0.0000  0.0000  0.0000  0.0000  0.0000  0.0000  0.0000  0.0700  0.0000  0.2200  0.0000  0.0000  0.0000  0.0000  0.0000  0.0000  0.0000  0.0000  0.0000  0.0000  0.0200  0.0800  0.1600  0.0100  0.0000  0.0000  0.0000  0.0600  0.9400  0.1652  0.8348  0.0000  0.0000  0.0000  0.0000  0.0000  0.0000  0.0000  0.0400  0.0200  0.0000  0.0200  0.0000  0.0000  0.0000  0.0000  0.0000  0.0000  0.0000  0.0000  0.0000  0.0000  0.0000  0.0000  0.0000  0.0000  0.0000  0.0000  0.0000  0.0000  0.0000  0.0000  0.1000  0.0000  0.0000  0.0000  0.0000  0.0000  0.0000  0.0000  0.0200  0.0000  0.1600  0.0000  0.0000  0.0000  0.0000  0.1600  0.0000  0.0000  0.0000  0.0000  0.0000  0.0000  0.0000  0.0000  0.1500  0.0000  0.0000  0.0000  0.0000  0.0000  0.0000  0.0000  0.0000  0.0000  0.0000  0.0000  0.0000  0.0000  0.0000  0.0600  0.0400  0.0000  0.0000  0.0000  0.0000  0.0000  0.0000  0.0000  0.0000  0.0000  0.0000  0.0000  0.2000  0.0000  0.0000  0.0000  0.0000  0.0000  0.0000  0.0000  0.0000  0.0000  0.0000  0.0000  0.0000  0.0000  0.0000  0.0300  0.0000  0.1200  0.8800  0.1326  0.8674  0.6900  0.3100  0.6600  0.3400  0.5722  0.4278  0.1900  0.3200  0.0700  0.1800  0.2400  0.1600  0.8400  0.2334  0.7666  0.1200  0.1100  0.0700  0.1000  0.0000  0.0000  0.1800  0.2300  0.1900  0.0000  0.1600  0.8400  0.1628  0.8372  0.0100  0.0000  0.0700  0.0500  0.1500  0.1000  0.1000  0.0000  0.1500  0.0200  0.0900  0.0400  0.0100  0.1000  0.0000  0.0000  0.0100  0.0400  0.0000  0.0600  0.0400  0.9600  0.0980  0.9020  0.0200  0.0400  0.1000  0.0900  0.0900  0.0400  0.0400  0.0000  0.0900  0.0000  0.0200  0.0000  0.0000  0.0400  0.0000  0.0500  0.0400  0.0300  0.0000  0.0000  0.0000  0.0000  0.0700  0.2400  0.0000  0.0600  0.9400  0.1090  0.8910  0.0000  0.0000  0.0000  0.0000  0.0000  0.0000  0.0000  0.0000  0.1200  0.0000  0.0000  0.0000  0.0000  0.0500  0.0900  0.0000  0.1900  0.0000  0.0000  0.0600  0.0000  0.0000  0.0100  0.0000  0.0400  0.0000  0.0000  0.0200  0.0100  0.0000  0.0400  0.1600  0.0000  0.0000  0.0000  0.0000  0.0100  0.0200  0.0000  0.0000  0.0000  0.0000  0.0000  0.0000  0.1000  0.0000  0.0800  0.0000  0.0000  0.0000  0.1000  0.9000  0.1110  0.8890  0.0000  0.0000  0.0000  0.0300  0.0000  0.0000  0.0000  0.0000  0.1200  0.0000  0.0000  0.0000  0.0000  0.0000  0.0700  0.0000  0.0000  0.0000  0.0000  0.0000  0.0000  0.0000  0.0000  0.0000  0.0000  0.0000  0.0000  0.0000  0.0000  0.0200  0.0500  0.0500  0.1300  0.0000  0.0000  0.0000  0.0000  0.0000  0.0000  0.0000  0.0000  0.0000  0.0000  0.0000  0.0000  0.0000  0.0000  0.0000  0.0000  0.0000  0.0400  0.0000  0.0000  0.0900  0.0000  0.0000  0.0000  0.0000  0.0100  0.0400  0.0000  0.1700  0.0000  0.0000  0.0000  0.0000  0.0000  0.0000  0.0000  0.0000  0.0000  0.0000  0.0000  0.0300  0.0500  0.0000  0.0000  0.0000  0.0000  0.0000  0.0000  0.0000  0.0000  0.0000  0.0000  0.0000  0.0000  0.0000  0.0000  0.0000  0.0000  0.0000  0.0300  0.0600  0.0000  0.0000  0.0100  0.0000  0.0000  0.0000  0.0600  0.9400  0.0908  0.9092
     1    11  0.5700  0.4300  0.4600  0.5400  0.5098  0.4902  0.2300  0.2900  0.1400  0.1100  0.2300  0.2000  0.8000  0.2216  0.7784  0.0400  0.0400  0.1600  0.3000  0.0000  0.0800  0.0500  0.0800  0.2500  0.0000  0.2000  0.8000  0.1966  0.8034  0.0800  0.1600  0.0000  0.1500  0.0300  0.0000  0.0000  0.0000  0.0200  0.0500  0.1400  0.0000  0.0800  0.0000  0.1100  0.0000  0.1100  0.0400  0.0000  0.0300  0.0800  0.9200  0.1110  0.8890  0.0000  0.0000  0.0000  0.0000  0.0000  0.0000  0.0300  0.0000  0.0400  0.1000  0.0200  0.0000  0.0000  0.0800  0.0000  0.0800  0.1000  0.3400  0.0900  0.0500  0.0000  0.0000  0.0300  0.0000  0.0400  0.1600  0.8400  0.1644  0.8356  0.0000  0.2200  0.0100  0.0000  0.0400  0.0000  0.0000  0.0000  0.0000  0.0000  0.0000  0.0900  0.0000  0.0000  0.0000  0.0000  0.0000  0.0000  0.0000  0.0000  0.0000  0.0000  0.0000  0.0000  0.0000  0.0000  0.0000  0.0000  0.0000  0.0000  0.0600  0.0000  0.2100  0.0000  0.0000  0.0000  0.0000  0.0000  0.0000  0.0000  0.0000  0.0000  0.0000  0.0400  0.0800  0.2500  0.0000  0.0000  0.0000  0.0000  0.0400  0.9600  0.1764  0.8236  0.0000  0.0000  0.0000  0.0000  0.0000  0.0000  0.0000  0.0500  0.0100  0.0000  0.0400  0.0000  0.0000  0.0000  0.0000  0.0000  0.0000  0.0000  0.0000  0.0000  0.0000  0.0000  0.0000  0.0000  0.0000  0.0000  0.0000  0.0000  0.0000  0.0000  0.0000  0.0800  0.0000  0.0000  0.0000  0.0000  0.0000  0.0000  0.0000  0.0000  0.0000  0.1400  0.0000  0.0000  0.0000  0.0000  0.1900  0.0000  0.0000  0.0000  0.0000  0.0000  0.0000  0.0000  0.0000  0.1500  0.0000  0.0000  0.0000  0.0000  0.0000  0.0000  0.0000  0.0000  0.0000  0.0000  0.0000  0.0000  0.0000  0.0000  0.0600  0.0100  0.0000  0.0000  0.0000  0.0000  0.0000  0.0000  0.0000  0.0000  0.0000  0.0000  0.0000  0.2600  0.0000  0.0000  0.0000  0.0000  0.0000  0.0000  0.0000  0.0000  0.0000  0.0000  0.0000  0.0000  0.0000  0.0000  0.0100  0.0000  0.1600  0.8400  0.1602  0.8398  0.6900  0.3100  0.5400  0.4600  0.5722  0.4278  0.2700  0.2800  0.1100  0.1400  0.2000  0.2400  0.7600  0.2230  0.7770  0.1300  0.1200  0.0100  0.1200  0.0000  0.0000  0.1900  0.2600  0.1700  0.0000  0.1200  0.8800  0.1784  0.8216  0.0100  0.0000  0.0600  0.0500  0.0800  0.0900  0.0700  0.0000  0.1200  0.0400  0.1200  0.0400  0.0000  0.1500  0.0000  0.0000  0.0100  0.0800  0.0000  0.0800  0.1200  0.8800  0.0930  0.9070  0.0200  0.0500  0.0600  0.1300  0.1000  0.0400  0.0300  0.0000  0.1100  0.0000  0.0200  0.0000  0.0000  0.0000  0.0000  0.1300  0.1000  0.0200  0.0000  0.0000  0.0000  0.0000  0.0500  0.1400  0.0000  0.1200  0.8800  0.0978  0.9022  0.0000  0.0000  0.0000  0.0000  0.0000  0.0000  0.0000  0.0000  0.1200  0.0000  0.0000  0.0000  0.0000  0.0800  0.0800  0.0100  0.2300  0.0000  0.0000  0.0600  0.0000  0.0000  0.0200  0.0000  0.0300  0.0000  0.0000  0.0200  0.0000  0.0000  0.0100  0.1400  0.0000  0.0000  0.0000  0.0000  0.0200  0.0200  0.0000  0.0000  0.0000  0.0000  0.0100  0.0000  0.0700  0.0000  0.0800  0.0000  0.0000  0.0000  0.1200  0.8800  0.1174  0.8826  0.0000  0.0000  0.0000  0.0400  0.0000  0.0000  0.0000  0.0000  0.1400  0.0000  0.0000  0.0000  0.0000  0.0000  0.0600  0.0000  0.0000  0.0000  0.0000  0.0100  0.0000  0.0000  0.0000  0.0000  0.0000  0.0000  0.0000  0.0000  0.0000  0.0200  0.0600  0.0700  0.1700  0.0000  0.0000  0.0000  0.0000  0.0100  0.0000  0.0000  0.0000  0.0000  0.0000  0.0000  0.0000  0.0000  0.0000  0.0000  0.0000  0.0000  0.0000  0.0000  0.0000  0.0800  0.0000  0.0000  0.0000  0.0000  0.0100  0.0800  0.0000  0.1000  0.0000  0.0000  0.0000  0.0000  0.0000  0.0000  0.0000  0.0000  0.0000  0.0000  0.0000  0.0300  0.0200  0.0000  0.0000  0.0000  0.0000  0.0000  0.0000  0.0000  0.0000  0.0000  0.0000  0.0000  0.0000  0.0000  0.0000  0.0000  0.0000  0.0000  0.0100  0.0600  0.0000  0.0000  0.0300  0.0000  0.0000  0.0000  0.0200  0.9800  0.0916  0.9084
     1    12  0.5400  0.4600  0.5200  0.4800  0.5032  0.4968  0.2700  0.2500  0.1300  0.0300  0.3200  0.2200  0.7800  0.2556  0.7444  0.0500  0.0800  0.1600  0.2500  0.0000  0.1000  0.0600  0.0700  0.2200  0.0100  0.0400  0.9600  0.1640  0.8360  0.1000  0.1800  0.0000  0.1500  0.0300  0.0000  0.0000  0.0000  0.0000  0.0400  0.1600  0.0000  0.0700  0.0000  0.1000  0.0000  0.1000  0.0500  0.0000  0.0200  0.1200  0.8800  0.1208  0.8792  0.0000  0.0000  0.0000  0.0000  0.0000  0.0000  0.0200  0.0000  0.0500  0.0700  0.0200  0.0000  0.0000  0.1000  0.0000  0.0900  0.1100  0.3000  0.1300  0.0600  0.0000  0.0000  0.0300  0.0000  0.0200  0.1800  0.8200  0.1502  0.8498  0.0000  0.2500  0.0300  0.0000  0.0100  0.0000  0.0000  0.0000  0.0000  0.0000  0.0000  0.1200  0.0000  0.0000  0.0000  0.0000  0.0000  0.0000  0.0000  0.0000  0.0000  0.0000  0.0000  0.0000  0.0000  0.0000  0.0000  0.0000  0.0000  0.0000  0.0400  0.0000  0.1800  0.0000  0.0000  0.0000  0.0000  0.0000  0.0000  0.0000  0.0000  0.0000  0.0000  0.0400  0.1000  0.2300  0.0000  0.0000  0.0000  0.0000  0.0800  0.9200  0.1764  0.8236  0.0000  0.0000  0.0000  0.0000  0.0000  0.0000  0.0000  0.0400  0.0200  0.0000  0.0500  0.0000  0.0000  0.0000  0.0000  0.0000  0.0000  0.0000  0.0000  0.0000  0.0000  0.0000  0.0000  0.0000  0.0000  0.0000  0.0000  0.0000  0.0000  0.0000  0.0000  0.1300  0.0000  0.0000  0.0000  0.0000  0.0000  0.0000  0.0000  0.0000  0.0000  0.1700  0.0000  0.0000  0.0000  0.0000  0.1700  0.0000  0.0000  0.0000  0.0000  0.0000  0.0000  0.0000  0.0000  0.1700  0.0000  0.0000  0.0000  0.0000  0.0000  0.0000  0.0000  0.0000  0.0000  0.0000  0.0000  0.0100  0.0000  0.0000  0.0400  0.0000  0.0000  0.0000  0.0000  0.0000  0.0000  0.0000  0.0000  0.0000  0.0000  0.0000  0.0000  0.1800  0.0000  0.0000  0.0000  0.0000  0.0000  0.0000  0.0000  0.0000  0.0000  0.0000  0.0000  0.0000  0.0000  0.0000  0.0200  0.0000  0.1000  0.9000  0.1426  0.8574  0.7600  0.2400  0.6000  0.4000  0.6352  0.3648  0.2000  0.2700  0.1400  0.2000  0.1900  0.0600  0.9400  0.2086  0.7914  0.1100  0.1500  0.0200  0.0800  0.0000  0.0000  0.2200  0.2800  0.1400  0.0000  0.1000  0.9000  0.1878  0.8122  0.0100  0.0000  0.0800  0.0500  0.0700  0.1300  0.0800  0.0000  0.1300  0.0400  0.1200  0.0300  0.0000  0.1300  0.0000  0.0000  0.0200  0.0400  0.0000  0.0700  0.1000  0.9000  0.0948  0.9052  0.0300  0.0300  0.0700  0.1000  0.0700  0.0700  0.0500  0.0000  0.1300  0.0000  0.0200  0.0000  0.0000  0.0000  0.0000  0.1300  0.1200  0.0000  0.0000  0.0000  0.0100  0.0000  0.0600  0.1100  0.0000  0.0800  0.9200  0.0934  0.9066  0.0000  0.0000  0.0000  0.0000  0.0000  0.0000  0.0000  0.0000  0.1600  0.0000  0.0000  0.0000  0.0000  0.0400  0.0800  0.0100  0.2000  0.0000  0.0000  0.0400  0.0000  0.0000  0.0000  0.0000  0.0500  0.0000  0.0000  0.0200  0.0000  0.0000  0.0300  0.1900  0.0000  0.0000  0.0000  0.0000  0.0300  0.0300  0.0000  0.0000  0.0000  0.0000  0.0100  0.0000  0.0300  0.0000  0.0800  0.0000  0.0000  0.0000  0.0800  0.9200  0.1244  0.8756  0.0000  0.0000  0.0000  0.0700  0.0000  0.0000  0.0000  0.0000  0.1200  0.0000  0.0000  0.0000  0.0000  0.0000  0.0700  0.0000  0.0000  0.0000  0.0000  0.0000  0.0000  0.0000  0.0000  0.0000  0.0000  0.0000  0.0000  0.0000  0.0000  0.0200  0.0300  0.0600  0.1900  0.0000  0.0000  0.0000  0.0000  0.0100  0.0000  0.0000  0.0100  0.0000  0.0000  0.0000  0.0000  0.0000  0.0000  0.0000  0.0000  0.0000  0.0000  0.0000  0.0000  0.0700  0.0000  0.0000  0.0000  0.0000  0.0100  0.0700  0.0000  0.1300  0.0000  0.0000  0.0000  0.0000  0.0000  0.0000  0.0000  0.0000  0.0000  0.0000  0.0000  0.0300  0.0100  0.0000  0.0000  0.0000  0.0000  0.0000  0.0000  0.0000  0.0100  0.0000  0.0000  0.0000  0.0000  0.0000  0.0000  0.0000  0.0000  0.0000  0.0000  0.0400  0.0000  0.0000  0.0500  0.0000  0.0000  0.0000  0.0600  0.9400  0.0974  0.9026
     1    13  0.4900  0.5100  0.4600  0.5400  0.5002  0.4998  0.3200  0.1900  0.1300  0.0500  0.3100  0.2600  0.7400  0.2540  0.7460  0.0600  0.0400  0.1600  0.2900  0.0000  0.1100  0.0500  0.0500  0.2300  0.0100  0.1400  0.8600  0.1850  0.8150  0.0900  0.2400  0.0000  0.1100  0.0000  0.0000  0.0000  0.0000  0.0000  0.0400  0.1900  0.0000  0.0400  0.0000  0.1200  0.0000  0.1000  0.0500  0.0000  0.0200  0.2000  0.8000  0.1444  0.8556  0.0000  0.0000  0.0000  0.0000  0.0000  0.0000  0.0200  0.0000  0.0200  0.0600  0.0200  0.0000  0.0000  0.1200  0.0000  0.0800  0.0900  0.3700  0.1000  0.0600  0.0000  0.0000  0.0300  0.0000  0.0300  0.2400  0.7600  0.1860  0.8140  0.0000  0.2800  0.0100  0.0000  0.0100  0.0000  0.0000  0.0000  0.0000  0.0000  0.0000  0.1600  0.0000  0.0000  0.0000  0.0000  0.0000  0.0000  0.0000  0.0000  0.0000  0.0000  0.0000  0.0000  0.0000  0.0000  0.0000  0.0000  0.0000  0.0000  0.0400  0.0000  0.1200  0.0000  0.0000  0.0000  0.0000  0.0000  0.0000  0.0000  0.0000  0.0000  0.0100  0.0500  0.1100  0.2100  0.0000  0.0000  0.0000  0.0000  0.1800  0.8200  0.1790  0.8210  0.0000  0.0100  0.0000  0.0000  0.0000  0.0000  0.0000  0.0400  0.0000  0.0000  0.0800  0.0000  0.0000  0.0000  0.0000  0.0000  0.0000  0.0000  0.0000  0.0000  0.0000  0.0000  0.0000  0.0000  0.0000  0.0000  0.0000  0.0000  0.0000  0.0000  0.0000  0.0900  0.0000  0.0000  0.0000  0.0000  0.0000  0.0000  0.0000  0.0000  0.0000  0.1500  0.0000  0.0000  0.0000  0.0000  0.1900  0.0000  0.0000  0.0000  0.0000  0.0000  0.0000  0.0000  0.0000  0.1900  0.0000  0.0000  0.0000  0.0000  0.0000  0.0000  0.0100  0.0000  0.0000  0.0000  0.0000  0.0100  0.0000  0.0000  0.0500  0.0000  0.0000  0.0000  0.0000  0.0000  0.0000  0.0000  0.0000  0.0000  0.0000  0.0000  0.0000  0.1700  0.0000  0.0000  0.0000  0.0000  0.0000  0.0000  0.0000  0.0000  0.0000  0.0000  0.0000  0.0000  0.0000  0.0000  0.0100  0.0000  0.1400  0.8600  0.1426  0.8574  0.8100  0.1900  0.7400  0.2600  0.6922  0.3078  0.2000  0.2500  0.1300  0.1900  0.2300  0.1600  0.8400  0.2084  0.7916  0.1400  0.1200  0.0600  0.0500  0.0000  0.0000  0.1700  0.2700  0.1900  0.0000  0.2200  0.7800  0.1780  0.8220  0.0000  0.0000  0.1100  0.0200  0.0400  0.1200  0.0800  0.0000  0.1200  0.0500  0.1300  0.0400  0.0000  0.1800  0.0000  0.0000  0.0200  0.0600  0.0000  0.0300  0.1000  0.9000  0.1076  0.8924  0.0200  0.0400  0.0500  0.1100  0.0600  0.0500  0.0400  0.0000  0.1600  0.0000  0.0200  0.0000  0.0000  0.0000  0.0000  0.1300  0.1300  0.0000  0.0100  0.0000  0.0200  0.0000  0.0600  0.1000  0.0000  0.0600  0.9400  0.0982  0.9018  0.0000  0.0000  0.0000  0.0000  0.0000  0.0000  0.0000  0.0000  0.1400  0.0000  0.0000  0.0000  0.0000  0.0400  0.0900  0.0000  0.2100  0.0000  0.0000  0.0300  0.0000  0.0000  0.0000  0.0000  0.0200  0.0000  0.0000  0.0100  0.0000  0.0000  0.0400  0.1600  0.0000  0.0000  0.0000  0.0000  0.0500  0.0300  0.0000  0.0000  0.0000  0.0000  0.0000  0.0000  0.0800  0.0000  0.1000  0.0000  0.0000  0.0000  0.1000  0.9000  0.1218  0.8782  0.0000  0.0000  0.0000  0.0300  0.0000  0.0000  0.0000  0.0000  0.1000  0.0100  0.0000  0.0000  0.0000  0.0000  0.0600  0.0000  0.0000  0.0000  0.0000  0.0000  0.0000  0.0000  0.0000  0.0000  0.0000  0.0000  0.0000  0.0000  0.0000  0.0100  0.0300  0.0700  0.1200  0.0000  0.0000  0.0000  0.0000  0.0000  0.0000  0.0000  0.0000  0.0000  0.0000  0.0000  0.0000  0.0000  0.0000  0.0000  0.0000  0.0000  0.0000  0.0000  0.0000  0.0900  0.0000  0.0000  0.0000  0.0000  0.0200  0.0800  0.0000  0.1500  0.0000  0.0000  0.0000  0.0000  0.0000  0.0000  0.0000  0.0000  0.0000  0.0000  0.0000  0.0300  0.0400  0.0000  0.0000  0.0000  0.0000  0.0000  0.0000  0.0000  0.0100  0.0000  0.0000  0.0000  0.0000  0.0000  0.0000  0.0000  0.0000  0.0000  0.0000  0.0400  0.0000  0.0000  0.1100  0.0000  0.0000  0.0000  0.1400  0.8600  0.0886  0.9114
     1    14  0.5500  0.4500  0.5800  0.4200  0.5050  0.4950  0.3300  0.2000  0.1300  0.0400  0.3000  0.2600  0.7400  0.2574  0.7426  0.1100  0.0200  0.1200  0.3000  0.0000  0.0900  0.0900  0.0300  0.2300  0.0100  0.1600  0.8400  0.1870  0.8130  0.1600  0.2000  0.0000  0.1600  0.0000  0.0000  0.0000  0.0000  0.0000  0.0200  0.1900  0.0000  0.0200  0.0000  0.0900  0.0000  0.0800  0.0500  0.0000  0.0300  0.1000  0.9000  0.1460  0.8540  0.0000  0.0000  0.0000  0.0000  0.0000  0.0000  0.0400  0.0000  0.0400  0.0300  0.0100  0.0000  0.0000  0.2200  0.0000  0.1300  0.1100  0.2600  0.0600  0.0500  0.0000  0.0000  0.0200  0.0000  0.0300  0.0800  0.9200  0.1566  0.8434  0.0000  0.2500  0.0000  0.0000  0.0200  0.0000  0.0000  0.0000  0.0000  0.0000  0.0000  0.1500  0.0000  0.0000  0.0000  0.0000  0.0000  0.0000  0.0000  0.0000  0.0000  0.0000  0.0000  0.0000  0.0000  0.0000  0.0000  0.0000  0.0000  0.0000  0.0200  0.0000  0.1200  0.0000  0.0000  0.0000  0.0000  0.0000  0.0000  0.0000  0.0000  0.0000  0.0200  0.0400  0.1100  0.2700  0.0000  0.0000  0.0000  0.0000  0.1200  0.8800  0.1872  0.8128  0.0000  0.0000  0.0000  0.0100  0.0000  0.0000  0.0000  0.0400  0.0000  0.0000  0.0500  0.0000  0.0000  0.0000  0.0000  0.0000  0.0000  0.0000  0.0000  0.0000  0.0000  0.0000  0.0000  0.0000  0.0000  0.0000  0.0000  0.0000  0.0000  0.0000  0.0000  0.0700  0.0000  0.0000  0.0000  0.0000  0.0000  0.0000  0.0000  0.0000  0.0000  0.1800  0.0000  0.0000  0.0000  0.0000  0.2100  0.0000  0.0000  0.0000  0.0000  0.0000  0.0000  0.0000  0.0000  0.1700  0.0000  0.0000  0.0000  0.0000  0.0000  0.0000  0.0000  0.0000  0.0000  0.0000  0.0100  0.0200  0.0000  0.0000  0.0500  0.0000  0.0000  0.0000  0.0000  0.0000  0.0000  0.0000  0.0000  0.0000  0.0000  0.0000  0.0000  0.1800  0.0000  0.0000  0.0000  0.0000  0.0000  0.0000  0.0000  0.0000  0.0000  0.0000  0.0000  0.0000  0.0000  0.0000  0.0100  0.0000  0.1000  0.9000  0.1500  0.8500  0.7600  0.2400  0.6400  0.3600  0.6352  0.3648  0.2300  0.1800  0.1600  0.1900  0.2400  0.2600  0.7400  0.2046  0.7954  0.1400  0.1400  0.0200  0.0600  0.0000  0.0000  0.2100  0.2300  0.2000  0.0000  0.1600  0.8400  0.1802  0.8198  0.0000  0.0000  0.1500  0.0200  0.0900  0.1500  0.0400  0.0000  0.1400  0.0300  0.0700  0.0200  0.0000  0.2000  0.0000  0.0000  0.0200  0.0400  0.0000  0.0300  0.0800  0.9200  0.1238  0.8762  0.0300  0.0300  0.0200  0.1000  0.0500  0.0300  0.0300  0.0100  0.2600  0.0000  0.0200  0.0000  0.0000  0.0000  0.0000  0.1500  0.1200  0.0000  0.0000  0.0000  0.0200  0.0000  0.0400  0.0900  0.0000  0.1600  0.8400  0.1316  0.8684  0.0000  0.0000  0.0000  0.0000  0.0000  0.0000  0.0000  0.0100  0.1200  0.0000  0.0000  0.0000  0.0000  0.0300  0.0800  0.0000  0.2000  0.0000  0.0000  0.0100  0.0000  0.0000  0.0000  0.0000  0.0300  0.0000  0.0000  0.0200  0.0000  0.0000  0.0300  0.1700  0.0000  0.0000  0.0000  0.0000  0.0700  0.0300  0.0000  0.0000  0.0000  0.0000  0.0000  0.0000  0.0600  0.0100  0.1200  0.0000  0.0000  0.0100  0.0800  0.9200  0.1170  0.8830  0.0000  0.0000  0.0000  0.0200  0.0000  0.0000  0.0000  0.0000  0.1000  0.0100  0.0000  0.0000  0.0100  0.0000  0.0800  0.0000  0.0000  0.0000  0.0000  0.0000  0.0000  0.0000  0.0000  0.0000  0.0000  0.0000  0.0000  0.0000  0.0000  0.0100  0.0500  0.0900  0.1300  0.0000  0.0000  0.0000  0.0000  0.0000  0.0000  0.0000  0.0000  0.0000  0.0000  0.0000  0.0000  0.0000  0.0000  0.0000  0.0000  0.0000  0.0000  0.0000  0.0000  0.0500  0.0000  0.0000  0.0000  0.0000  0.0200  0.0400  0.0000  0.1800  0.0000  0.0000  0.0000  0.0000  0.0000  0.0000  0.0000  0.0000  0.0000  0.0000  0.0000  0.0200  0.0300  0.0000  0.0000  0.0000  0.0000  0.0000  0.0000  0.0000  0.0100  0.0000  0.0000  0.0100  0.0000  0.0000  0.0000  0.0000  0.0000  0.0000  0.0000  0.0100  0.0000  0.0000  0.1300  0.0000  0.0000  0.0000  0.0200  0.9800  0.1000  0.9000
     1    15  0.6300  0.3700  0.5800  0.4200  0.5338  0.4662  0.3300  0.1700  0.1600  0.0300  0.3100  0.2400  0.7600  0.2604  0.7396  0.1100  0.0200  0.0800  0.3300  0.0000  0.1100  0.1200  0.0200  0.1900  0.0200  0.1800  0.8200  0.1912  0.8088  0.1800  0.2000  0.0000  0.1400  0.0000  0.0000  0.0000  0.0000  0.0000  0.0300  0.2000  0.0000  0.0000  0.0000  0.0600  0.0000  0.1000  0.0500  0.0000  0.0400  0.1200  0.8800  0.1506  0.8494  0.0000  0.0000  0.0000  0.0000  0.0000  0.0000  0.0800  0.0000  0.0200  0.0300  0.0100  0.0000  0.0000  0.2800  0.0000  0.1500  0.0900  0.1500  0.0800  0.0500  0.0000  0.0000  0.0200  0.0000  0.0400  0.1000  0.9000  0.1502  0.8498  0.0000  0.2700  0.0000  0.0000  0.0100  0.0000  0.0000  0.0000  0.0000  0.0000  0.0000  0.1000  0.0000  0.0000  0.0000  0.0000  0.0000  0.0000  0.0000  0.0000  0.0000  0.0000  0.0000  0.0000  0.0000  0.0000  0.0000  0.0000  0.0000  0.0000  0.0300  0.0000  0.2000  0.0000  0.0000  0.0000  0.0000  0.0000  0.0000  0.0000  0.0000  0.0000  0.0200  0.0300  0.0500  0.2900  0.0000  0.0000  0.0000  0.0000  0.2400  0.7600  0.2118  0.7882  0.0000  0.0000  0.0000  0.0400  0.0000  0.0000  0.0000  0.0600  0.0000  0.0000  0.0500  0.0000  0.0000  0.0000  0.0000  0.0000  0.0000  0.0000  0.0000  0.0000  0.0000  0.0000  0.0100  0.0000  0.0000  0.0000  0.0000  0.0000  0.0000  0.0000  0.0000  0.0800  0.0000  0.0000  0.0000  0.0000  0.0000  0.0000  0.0000  0.0000  0.0000  0.1900  0.0000  0.0000  0.0000  0.0000  0.1900  0.0000  0.0000  0.0000  0.0000  0.0000  0.0000  0.0000  0.0000  0.1500  0.0000  0.0000  0.0000  0.0000  0.0000  0.0000  0.0000  0.0000  0.0000  0.0000  0.0100  0.0400  0.0000  0.0000  0.0300  0.0000  0.0000  0.0000  0.0000  0.0000  0.0000  0.0000  0.0000  0.0000  0.0000  0.0000  0.0000  0.1400  0.0000  0.0000  0.0000  0.0000  0.0000  0.0000  0.0000  0.0000  0.0000  0.0000  0.0000  0.0000  0.0000  0.0000  0.0100  0.0000  0.2000  0.8000  0.1312  0.8688  0.6700  0.3300  0.5400  0.4600  0.5578  0.4422  0.2100  0.2100  0.1600  0.2200  0.2000  0.2000  0.8000  0.2022  0.7978  0.1200  0.1400  0.0300  0.0200  0.0000  0.0000  0.2400  0.2000  0.2500  0.0000  0.2000  0.8000  0.1954  0.8046  0.0000  0.0000  0.2200  0.0400  0.0600  0.1500  0.0500  0.0000  0.1000  0.0300  0.0600  0.0200  0.0000  0.2000  0.0000  0.0000  0.0000  0.0700  0.0000  0.0000  0.1000  0.9000  0.1384  0.8616  0.0500  0.0200  0.0300  0.0900  0.0400  0.0200  0.0100  0.0000  0.2600  0.0000  0.0200  0.0000  0.0000  0.0000  0.0000  0.1600  0.1100  0.0100  0.0000  0.0000  0.0300  0.0000  0.0900  0.0600  0.0000  0.1600  0.8400  0.1324  0.8676  0.0000  0.0000  0.0000  0.0000  0.0000  0.0000  0.0000  0.0000  0.1000  0.0000  0.0000  0.0100  0.0000  0.0200  0.0800  0.0000  0.2400  0.0000  0.0000  0.0100  0.0000  0.0000  0.0000  0.0000  0.0400  0.0000  0.0000  0.0200  0.0000  0.0000  0.0400  0.1200  0.0000  0.0000  0.0000  0.0000  0.1200  0.0300  0.0000  0.0000  0.0000  0.0000  0.0000  0.0000  0.0500  0.0100  0.1100  0.0000  0.0000  0.0000  0.2800  0.7200  0.1226  0.8774  0.0000  0.0000  0.0000  0.0200  0.0000  0.0000  0.0000  0.0000  0.0900  0.0000  0.0000  0.0000  0.0000  0.0000  0.0600  0.0000  0.0000  0.0000  0.0000  0.0000  0.0000  0.0000  0.0000  0.0000  0.0000  0.0000  0.0000  0.0100  0.0000  0.0200  0.0500  0.0700  0.1800  0.0000  0.0000  0.0000  0.0000  0.0000  0.0000  0.0000  0.0000  0.0000  0.0000  0.0100  0.0000  0.0000  0.0000  0.0000  0.0000  0.0000  0.0000  0.0000  0.0000  0.0800  0.0000  0.0000  0.0000  0.0000  0.0400  0.0600  0.0000  0.1600  0.0000  0.0000  0.0000  0.0000  0.0000  0.0000  0.0000  0.0000  0.0000  0.0000  0.0000  0.0100  0.0300  0.0000  0.0000  0.0000  0.0000  0.0000  0.0000  0.0000  0.0000  0.0000  0.0000  0.0200  0.0000  0.0000  0.0000  0.0000  0.0000  0.0000  0.0000  0.0100  0.0000  0.0000  0.0800  0.0000  0.0000  0.0000  0.1400  0.8600  0.0976  0.9024
     1    16  0.6600  0.3400  0.5600  0.4400  0.5512  0.4488  0.3000  0.2000  0.1400  0.0200  0.3400  0.2600  0.7400  0.2656  0.7344  0.1400  0.0400  0.1300  0.2900  0.0000  0.1300  0.1200  0.0000  0.1400  0.0100  0.2000  0.8000  0.1732  0.8268  0.2200  0.1500  0.0000  0.1500  0.0000  0.0000  0.0000  0.0000  0.0000  0.0300  0.1600  0.0000  0.0000  0.0000  0.0700  0.0000  0.1700  0.0200  0.0000  0.0300  0.0600  0.9400  0.1550  0.8450  0.0000  0.0000  0.0000  0.0000  0.0000  0.0000  0.0700  0.0000  0.0000  0.0300  0.0100  0.0100  0.0000  0.2500  0.0000  0.1700  0.0800  0.1800  0.1100  0.0500  0.0000  0.0000  0.0100  0.0000  0.0300  0.2000  0.8000  0.1518  0.8482  0.0000  0.2700  0.0000  0.0000  0.0200  0.0000  0.0000  0.0000  0.0000  0.0000  0.0000  0.0500  0.0000  0.0000  0.0000  0.0000  0.0000  0.0000  0.0000  0.0000  0.0000  0.0000  0.0000  0.0000  0.0000  0.0000  0.0000  0.0000  0.0000  0.0000  0.0400  0.0000  0.2800  0.0000  0.0000  0.0000  0.0000  0.0000  0.0000  0.0000  0.0000  0.0000  0.0300  0.0200  0.0000  0.2900  0.0000  0.0000  0.0000  0.0000  0.2800  0.7200  0.2412  0.7588  0.0000  0.0000  0.0000  0.0200  0.0000  0.0000  0.0000  0.0200  0.0000  0.0000  0.0600  0.0000  0.0000  0.0000  0.0000  0.0000  0.0000  0.0000  0.0000  0.0100  0.0000  0.0000  0.0000  0.0000  0.0000  0.0000  0.0000  0.0000  0.0000  0.0000  0.0000  0.1400  0.0000  0.0000  0.0000  0.0000  0.0000  0.0000  0.0000  0.0000  0.0000  0.1700  0.0000  0.0000  0.0000  0.0000  0.1700  0.0000  0.0000  0.0000  0.0000  0.0000  0.0000  0.0000  0.0000  0.1600  0.0000  0.0000  0.0000  0.0000  0.0000  0.0000  0.0000  0.0000  0.0000  0.0000  0.0100  0.0600  0.0000  0.0000  0.0300  0.0000  0.0000  0.0000  0.0000  0.0000  0.0000  0.0000  0.0100  0.0000  0.0000  0.0000  0.0000  0.1200  0.0000  0.0000  0.0000  0.0000  0.0000  0.0000  0.0000  0.0000  0.0000  0.0000  0.0000  0.0000  0.0000  0.0000  0.0200  0.0000  0.1000  0.9000  0.1270  0.8730  0.5600  0.4400  0.5600  0.4400  0.5072  0.4928  0.1400  0.2100  0.1200  0.3300  0.2000  0.1600  0.8400  0.2270  0.7730  0.1300  0.1400  0.0400  0.0300  0.0000  0.0000  0.2000  0.1500  0.3100  0.0000  0.1400  0.8600  0.1976  0.8024  0.0000  0.0000  0.2400  0.0300  0.0300  0.1200  0.0400  0.0000  0.1100  0.0300  0.0800  0.0200  0.0000  0.2400  0.0000  0.0000  0.0000  0.0600  0.0000  0.0000  0.1200  0.8800  0.1564  0.8436  0.0400  0.0600  0.0400  0.1200  0.0500  0.0100  0.0100  0.0000  0.1800  0.0000  0.0200  0.0000  0.0000  0.0000  0.0000  0.1800  0.0900  0.0100  0.0000  0.0000  0.0300  0.0000  0.1200  0.0400  0.0000  0.0600  0.9400  0.1142  0.8858  0.0000  0.0100  0.0000  0.0000  0.0000  0.0000  0.0100  0.0000  0.1000  0.0000  0.0000  0.0100  0.0000  0.0100  0.0500  0.0000  0.2800  0.0000  0.0000  0.0000  0.0000  0.0000  0.0000  0.0000  0.0300  0.0000  0.0000  0.0200  0.0000  0.0000  0.0900  0.1000  0.0000  0.0000  0.0100  0.0000  0.0900  0.0200  0.0000  0.0000  0.0000  0.0000  0.0000  0.0000  0.0800  0.0000  0.0900  0.0000  0.0000  0.0000  0.1400  0.8600  0.1338  0.8662  0.0000  0.0000  0.0000  0.0300  0.0000  0.0000  0.0000  0.0000  0.0600  0.0000  0.0000  0.0000  0.0000  0.0000  0.0800  0.0000  0.0000  0.0000  0.0000  0.0000  0.0000  0.0000  0.0000  0.0000  0.0000  0.0000  0.0000  0.0200  0.0000  0.0200  0.0400  0.0700  0.1500  0.0000  0.0000  0.0000  0.0000  0.0000  0.0000  0.0000  0.0000  0.0000  0.0000  0.0100  0.0000  0.0000  0.0000  0.0000  0.0000  0.0000  0.0000  0.0000  0.0000  0.0800  0.0000  0.0000  0.0000  0.0000  0.0500  0.0900  0.0000  0.1600  0.0000  0.0000  0.0000  0.0000  0.0000  0.0000  0.0000  0.0000  0.0000  0.0000  0.0000  0.0100  0.0600  0.0000  0.0000  0.0000  0.0000  0.0000  0.0000  0.0000  0.0000  0.0000  0.0000  0.0100  0.0000  0.0000  0.0000  0.0000  0.0000  0.0000  0.0000  0.0000  0.0000  0.0000  0.0600  0.0000  0.0000  0.0000  0.0800  0.9200  0.0908  0.9092
     1    17  0.6100  0.3900  0.5400  0.4600  0.5242  0.4758  0.3200  0.1500  0.1200  0.0400  0.3700  0.3000  0.7000  0.2778  0.7222  0.1600  0.0500  0.0700  0.2700  0.0000  0.1600  0.1500  0.0000  0.1200  0.0200  0.1400  0.8600  0.1688  0.8312  0.2300  0.1200  0.0100  0.1600  0.0000  0.0000  0.0000  0.0000  0.0000  0.0200  0.1900  0.0000  0.0000  0.0000  0.0800  0.0000  0.1500  0.0300  0.0000  0.0100  0.2200  0.7800  0.1594  0.8406  0.0000  0.0000  0.0000  0.0000  0.0000  0.0000  0.0900  0.0000  0.0000  0.0300  0.0000  0.0000  0.0000  0.2700  0.0000  0.1600  0.0700  0.1700  0.1000  0.0600  0.0000  0.0000  0.0000  0.0000  0.0500  0.1600  0.8400  0.1574  0.8426  0.0000  0.2500  0.0000  0.0000  0.0200  0.0000  0.0000  0.0000  0.0000  0.0000  0.0000  0.0500  0.0000  0.0000  0.0000  0.0000  0.0000  0.0000  0.0000  0.0000  0.0000  0.0000  0.0000  0.0000  0.0000  0.0000  0.0000  0.0000  0.0000  0.0000  0.0200  0.0000  0.3300  0.0000  0.0000  0.0000  0.0000  0.0000  0.0000  0.0000  0.0000  0.0000  0.0300  0.0300  0.0000  0.2700  0.0000  0.0000  0.0000  0.0000  0.2800  0.7200  0.2494  0.7506  0.0000  0.0000  0.0000  0.0100  0.0000  0.0000  0.0000  0.0100  0.0000  0.0000  0.0600  0.0000  0.0000  0.0000  0.0000  0.0000  0.0000  0.0000  0.0000  0.0500  0.0000  0.0000  0.0000  0.0000  0.0000  0.0000  0.0000  0.0000  0.0000  0.0000  0.0000  0.1300  0.0000  0.0000  0.0000  0.0000  0.0000  0.0000  0.0000  0.0000  0.0000  0.1100  0.0000  0.0000  0.0000  0.0000  0.1400  0.0000  0.0000  0.0000  0.0000  0.0000  0.0000  0.0000  0.0000  0.2200  0.0000  0.0000  0.0000  0.0000  0.0000  0.0000  0.0000  0.0000  0.0000  0.0000  0.0000  0.0500  0.0000  0.0000  0.0300  0.0000  0.0000  0.0000  0.0000  0.0000  0.0000  0.0000  0.0200  0.0000  0.0000  0.0000  0.0000  0.1400  0.0000  0.0000  0.0000  0.0000  0.0000  0.0000  0.0000  0.0000  0.0000  0.0000  0.0000  0.0000  0.0000  0.0000  0.0300  0.0000  0.0600  0.9400  0.1276  0.8724  0.5100  0.4900  0.4600  0.5400  0.5002  0.4998  0.1200  0.2500  0.1100  0.3300  0.1900  0.2000  0.8000  0.2340  0.7660  0.1200  0.1400  0.0400  0.0400  0.0000  0.0000  0.2400  0.1600  0.2600  0.0000  0.2200  0.7800  0.1880  0.8120  0.0000  0.0000  0.2300  0.0200  0.0600  0.1100  0.0200  0.0000  0.1300  0.0600  0.1100  0.0200  0.0000  0.2000  0.0000  0.0000  0.0000  0.0400  0.0000  0.0000  0.1800  0.8200  0.1440  0.8560  0.0600  0.0500  0.0400  0.1500  0.0500  0.0000  0.0000  0.0000  0.1300  0.0000  0.0100  0.0000  0.0000  0.0000  0.0000  0.2000  0.0800  0.0000  0.0000  0.0000  0.0300  0.0000  0.1100  0.0900  0.0000  0.1200  0.8800  0.1172  0.8828  0.0000  0.0500  0.0000  0.0000  0.0000  0.0000  0.0200  0.0000  0.1600  0.0000  0.0000  0.0000  0.0000  0.0100  0.0300  0.0000  0.2600  0.0000  0.0000  0.0000  0.0000  0.0000  0.0000  0.0000  0.0100  0.0000  0.0000  0.0100  0.0000  0.0000  0.0800  0.0800  0.0000  0.0000  0.0000  0.0000  0.1000  0.0100  0.0000  0.0000  0.0000  0.0000  0.0000  0.0000  0.0900  0.0000  0.0900  0.0000  0.0000  0.0000  0.1000  0.9000  0.1364  0.8636  0.0000  0.0000  0.0000  0.0300  0.0000  0.0000  0.0000  0.0000  0.1000  0.0000  0.0000  0.0000  0.0000  0.0000  0.1100  0.0000  0.0000  0.0000  0.0000  0.0000  0.0000  0.0000  0.0000  0.0000  0.0000  0.0000  0.0000  0.0100  0.0000  0.0100  0.0200  0.0600  0.1000  0.0000  0.0000  0.0000  0.0000  0.0000  0.0000  0.0000  0.0000  0.0000  0.0000  0.0000  0.0000  0.0000  0.0000  0.0000  0.0000  0.0000  0.0000  0.0000  0.0100  0.0600  0.0000  0.0000  0.0000  0.0000  0.0500  0.1200  0.0000  0.1700  0.0000  0.0000  0.0000  0.0000  0.0000  0.0000  0.0000  0.0000  0.0000  0.0000  0.0000  0.0000  0.0900  0.0000  0.0000  0.0000  0.0000  0.0000  0.0000  0.0000  0.0000  0.0000  0.0000  0.0100  0.0000  0.0000  0.0000  0.0000  0.0000  0.0000  0.0000  0.0000  0.0000  0.0000  0.0500  0.0000  0.0000  0.0000  0.0800  0.9200  0.0974  0.9026
     1    18  0.6200  0.3800  0.5600  0.4400  0.5288  0.4712  0.2800  0.1800  0.1700  0.0100  0.3600  0.2800  0.7200  0.2694  0.7306  0.0800  0.0500  0.0600  0.3500  0.0000  0.1400  0.1500  0.0000  0.1400  0.0300  0.1800  0.8200  0.1976  0.8024  0.2100  0.0600  0.0000  0.2100  0.0000  0.0000  0.0000  0.0000  0.0000  0.0300  0.2000  0.0000  0.0000  0.0000  0.0500  0.0000  0.1700  0.0600  0.0000  0.0100  0.1400  0.8600  0.1678  0.8322  0.0000  0.0000  0.0000  0.0000  0.0000  0.0000  0.0500  0.0000  0.0000  0.0100  0.0000  0.0000  0.0000  0.3000  0.0000  0.1200  0.1300  0.1800  0.0800  0.0800  0.0000  0.0000  0.0000  0.0000  0.0500  0.1000  0.9000  0.1716  0.8284  0.0000  0.2500  0.0000  0.0000  0.0200  0.0000  0.0000  0.0000  0.0000  0.0000  0.0000  0.0600  0.0000  0.0000  0.0000  0.0000  0.0000  0.0000  0.0000  0.0000  0.0000  0.0000  0.0000  0.0000  0.0000  0.0000  0.0000  0.0000  0.0000  0.0000  0.0200  0.0000  0.2800  0.0000  0.0000  0.0000  0.0000  0.0000  0.0000  0.0000  0.0000  0.0000  0.0400  0.0300  0.0000  0.3000  0.0000  0.0000  0.0000  0.0000  0.2800  0.7200  0.2378  0.7622  0.0000  0.0000  0.0000  0.0100  0.0000  0.0000  0.0000  0.0200  0.0000  0.0000  0.1000  0.0000  0.0000  0.0000  0.0000  0.0000  0.0000  0.0000  0.0000  0.0100  0.0000  0.0000  0.0000  0.0000  0.0000  0.0000  0.0000  0.0000  0.0000  0.0000  0.0000  0.1100  0.0000  0.0000  0.0000  0.0000  0.0000  0.0000  0.0000  0.0000  0.0000  0.1700  0.0000  0.0000  0.0000  0.0000  0.1200  0.0000  0.0000  0.0000  0.0000  0.0000  0.0000  0.0000  0.0000  0.1600  0.0000  0.0000  0.0000  0.0000  0.0000  0.0000  0.0000  0.0000  0.0000  0.0000  0.0000  0.0500  0.0000  0.0000  0.0600  0.0000  0.0000  0.0000  0.0000  0.0000  0.0000  0.0000  0.0000  0.0000  0.0000  0.0000  0.0000  0.1500  0.0000  0.0000  0.0000  0.0000  0.0000  0.0000  0.0000  0.0000  0.0000  0.0000  0.0000  0.0000  0.0000  0.0000  0.0400  0.0000  0.0600  0.9400  0.1218  0.8782  0.4800  0.5200  0.5600  0.4400  0.5008  0.4992  0.1700  0.2500  0.1000  0.3400  0.1400  0.3200  0.6800  0.2366  0.7634  0.0800  0.1000  0.0000  0.0300  0.0000  0.0000  0.2600  0.1600  0.3700  0.0000  0.2000  0.8000  0.2474  0.7526  0.0000  0.0000  0.2200  0.0200  0.0800  0.1400  0.0200  0.0000  0.0600  0.0500  0.1200  0.0300  0.0000  0.2300  0.0000  0.0000  0.0000  0.0300  0.0000  0.0000  0.1400  0.8600  0.1504  0.8496  0.0200  0.0700  0.0600  0.1600  0.0600  0.0000  0.0000  0.0000  0.0900  0.0000  0.0000  0.0000  0.0000  0.0000  0.0000  0.1700  0.0900  0.0100  0.0000  0.0100  0.0300  0.0000  0.1600  0.0700  0.0000  0.1600  0.8400  0.1148  0.8852  0.0000  0.0800  0.0000  0.0000  0.0000  0.0000  0.0000  0.0000  0.1500  0.0000  0.0000  0.0000  0.0000  0.0100  0.0600  0.0000  0.2500  0.0000  0.0000  0.0000  0.0000  0.0000  0.0000  0.0000  0.0100  0.0000  0.0000  0.0000  0.0000  0.0000  0.0800  0.0600  0.0000  0.0000  0.0000  0.0000  0.1200  0.0100  0.0000  0.0000  0.0000  0.0000  0.0000  0.0000  0.0700  0.0000  0.1000  0.0000  0.0000  0.0000  0.1400  0.8600  0.1346  0.8654  0.0000  0.0000  0.0000  0.0000  0.0000  0.0000  0.0000  0.0000  0.1200  0.0000  0.0000  0.0000  0.0000  0.0000  0.0800  0.0000  0.0000  0.0000  0.0000  0.0000  0.0000  0.0000  0.0000  0.0000  0.0000  0.0000  0.0000  0.0300  0.0000  0.0200  0.0100  0.0700  0.1200  0.0000  0.0000  0.0000  0.0000  0.0000  0.0000  0.0000  0.0000  0.0000  0.0000  0.0000  0.0000  0.0000  0.0000  0.0000  0.0000  0.0000  0.0000  0.0000  0.0100  0.0200  0.0000  0.0000  0.0000  0.0000  0.1100  0.1200  0.0000  0.1900  0.0000  0.0000  0.0000  0.0000  0.0000  0.0000  0.0000  0.0000  0.0000  0.0000  0.0000  0.0000  0.0600  0.0000  0.0000  0.0000  0.0000  0.0000  0.0000  0.0000  0.0000  0.0000  0.0000  0.0000  0.0000  0.0000  0.0000  0.0000  0.0000  0.0000  0.0000  0.0000  0.0000  0.0000  0.0400  0.0000  0.0000  0.0000  0.0800  0.9200  0.1098  0.8902
     1    19  0.5900  0.4100  0.4600  0.5400  0.5162  0.4838  0.3100  0.2200  0.1300  0.0000  0.3400  0.2800  0.7200  0.2770  0.7230  0.1300  0.0400  0.0800  0.2800  0.0000  0.1700  0.1700  0.0000  0.1000  0.0300  0.1000  0.9000  0.1720  0.8280  0.1800  0.0400  0.0000  0.2200  0.0000  0.0000  0.0000  0.0000  0.0000  0.0600  0.2300  0.0000  0.0000  0.0000  0.0300  0.0000  0.1900  0.0200  0.0000  0.0300  0.1400  0.8600  0.1772  0.8228  0.0000  0.0000  0.0000  0.0000  0.0000  0.0000  0.0000  0.0000  0.0000  0.0000  0.0000  0.0000  0.0000  0.3200  0.0000  0.1200  0.1600  0.1700  0.1200  0.0600  0.0000  0.0000  0.0000  0.0000  0.0500  0.1200  0.8800  0.1918  0.8082  0.0000  0.3500  0.0000  0.0000  0.0400  0.0000  0.0000  0.0000  0.0000  0.0000  0.0000  0.0200  0.0000  0.0000  0.0000  0.0000  0.0000  0.0000  0.0000  0.0000  0.0000  0.0000  0.0000  0.0000  0.0000  0.0000  0.0000  0.0000  0.0000  0.0000  0.0100  0.0000  0.2400  0.0000  0.0000  0.0000  0.0000  0.0000  0.0000  0.0000  0.0000  0.0000  0.0200  0.0300  0.0000  0.2900  0.0000  0.0000  0.0000  0.0000  0.3800  0.6200  0.2676  0.7324  0.0000  0.0000  0.0000  0.0100  0.0000  0.0000  0.0000  0.0200  0.0000  0.0000  0.1100  0.0000  0.0000  0.0000  0.0000  0.0000  0.0000  0.0000  0.0000  0.0100  0.0000  0.0000  0.0000  0.0000  0.0000  0.0000  0.0000  0.0000  0.0000  0.0000  0.0000  0.0900  0.0000  0.0000  0.0000  0.0000  0.0000  0.0000  0.0000  0.0000  0.0000  0.1500  0.0000  0.0000  0.0000  0.0000  0.1000  0.0000  0.0000  0.0000  0.0000  0.0000  0.0000  0.0000  0.0000  0.1600  0.0000  0.0000  0.0000  0.0000  0.0000  0.0000  0.0000  0.0000  0.0000  0.0100  0.0000  0.0300  0.0000  0.0000  0.0900  0.0000  0.0000  0.0100  0.0000  0.0000  0.0000  0.0000  0.0000  0.0000  0.0000  0.0000  0.0000  0.1500  0.0100  0.0000  0.0000  0.0000  0.0000  0.0000  0.0000  0.0000  0.0000  0.0000  0.0000  0.0000  0.0000  0.0000  0.0500  0.0000  0.1000  0.9000  0.1132  0.8868  0.4100  0.5900  0.6200  0.3800  0.5162  0.4838  0.2600  0.2000  0.1000  0.3100  0.1300  0.2000  0.8000  0.2306  0.7694  0.0400  0.0700  0.0000  0.0500  0.0000  0.0000  0.2400  0.2400  0.3600  0.0000  0.2800  0.7200  0.2538  0.7462  0.0000  0.0000  0.1700  0.0100  0.0900  0.1500  0.0200  0.0000  0.0600  0.0700  0.1000  0.0300  0.0000  0.2700  0.0000  0.0000  0.0000  0.0200  0.0100  0.0000  0.0800  0.9200  0.1528  0.8472  0.0300  0.0700  0.0700  0.1300  0.0700  0.0000  0.0000  0.0000  0.0600  0.0000  0.0000  0.0000  0.0000  0.0000  0.0000  0.1500  0.0400  0.0200  0.0000  0.0300  0.0300  0.0000  0.2100  0.0900  0.0000  0.1200  0.8800  0.1146  0.8854  0.0000  0.0400  0.0000  0.0000  0.0000  0.0000  0.0000  0.0000  0.1400  0.0000  0.0000  0.0000  0.0000  0.0000  0.0400  0.0000  0.2300  0.0000  0.0000  0.0000  0.0000  0.0000  0.0000  0.0000  0.0200  0.0000  0.0000  0.0000  0.0000  0.0000  0.1200  0.0300  0.0000  0.0000  0.0000  0.0000  0.1400  0.0200  0.0000  0.0000  0.0000  0.0000  0.0000  0.0000  0.0500  0.0000  0.1700  0.0000  0.0000  0.0000  0.1400  0.8600  0.1428  0.8572  0.0000  0.0000  0.0000  0.0000  0.0000  0.0000  0.0000  0.0000  0.0900  0.0000  0.0000  0.0000  0.0000  0.0000  0.0500  0.0000  0.0000  0.0000  0.0000  0.0000  0.0000  0.0000  0.0000  0.0000  0.0000  0.0000  0.0000  0.0300  0.0000  0.0300  0.0000  0.1100  0.0900  0.0000  0.0000  0.0000  0.0000  0.0000  0.0000  0.0000  0.0000  0.0000  0.0000  0.0000  0.0000  0.0100  0.0000  0.0000  0.0000  0.0000  0.0000  0.0000  0.0200  0.0200  0.0000  0.0000  0.0000  0.0000  0.1000  0.0800  0.0000  0.2000  0.0100  0.0000  0.0000  0.0000  0.0000  0.0000  0.0000  0.0000  0.0000  0.0000  0.0000  0.0100  0.1000  0.0000  0.0000  0.0000  0.0100  0.0000  0.0000  0.0000  0.0000  0.0000  0.0000  0.0000  0.0000  0.0000  0.0000  0.0000  0.0000  0.0000  0.0000  0.0000  0.0000  0.0000  0.0400  0.0000  0.0000  0.0000  0.0600  0.9400  0.1018  0.8982
     1    20  0.5600  0.4400  0.6000  0.4000  0.5072  0.4928  0.4400  0.1700  0.0900  0.0000  0.3000  0.3600  0.6400  0.3206  0.6794  0.1600  0.0300  0.0600  0.2900  0.0000  0.1700  0.1300  0.0000  0.1300  0.0300  0.2600  0.7400  0.1778  0.8222  0.1500  0.0100  0.0000  0.2500  0.0000  0.0000  0.0000  0.0000  0.0000  0.0800  0.2200  0.0000  0.0000  0.0000  0.0200  0.0000  0.2100  0.0600  0.0000  0.0000  0.1600  0.8400  0.1880  0.8120  0.0000  0.0000  0.0000  0.0000  0.0000  0.0100  0.0000  0.0000  0.0000  0.0000  0.0000  0.0000  0.0000  0.2800  0.0000  0.1000  0.1800  0.2100  0.1200  0.0300  0.0000  0.0000  0.0000  0.0000  0.0700  0.2000  0.8000  0.1852  0.8148  0.0000  0.3400  0.0000  0.0000  0.0500  0.0000  0.0000  0.0000  0.0000  0.0000  0.0000  0.0100  0.0000  0.0000  0.0000  0.0000  0.0000  0.0000  0.0000  0.0000  0.0000  0.0000  0.0000  0.0000  0.0000  0.0000  0.0000  0.0000  0.0000  0.0000  0.0100  0.0000  0.2600  0.0000  0.0000  0.0000  0.0000  0.0000  0.0000  0.0000  0.0000  0.0000  0.0000  0.0200  0.0000  0.3100  0.0000  0.0000  0.0000  0.0000  0.1400  0.8600  0.2824  0.7176  0.0000  0.0000  0.0000  0.0100  0.0000  0.0000  0.0000  0.0200  0.0000  0.0000  0.0900  0.0000  0.0000  0.0000  0.0000  0.0000  0.0000  0.0000  0.0000  0.0000  0.0000  0.0000  0.0000  0.0000  0.0000  0.0000  0.0000  0.0000  0.0000  0.0000  0.0000  0.0600  0.0000  0.0000  0.0000  0.0000  0.0000  0.0000  0.0000  0.0000  0.0000  0.2000  0.0000  0.0000  0.0000  0.0000  0.1200  0.0000  0.0000  0.0000  0.0000  0.0100  0.0000  0.0000  0.0000  0.1400  0.0100  0.0000  0.0000  0.0000  0.0000  0.0000  0.0000  0.0000  0.0000  0.0000  0.0000  0.0000  0.0000  0.0000  0.0700  0.0100  0.0000  0.0000  0.0000  0.0000  0.0000  0.0000  0.0000  0.0000  0.0000  0.0000  0.0000  0.2200  0.0000  0.0000  0.0000  0.0000  0.0000  0.0000  0.0000  0.0000  0.0000  0.0000  0.0000  0.0000  0.0000  0.0000  0.0400  0.0000  0.1200  0.8800  0.1414  0.8586  0.4200  0.5800  0.4800  0.5200  0.5128  0.4872  0.3000  0.2800  0.1100  0.2200  0.0900  0.2000  0.8000  0.2370  0.7630  0.0700  0.1700  0.0000  0.0400  0.0000  0.0000  0.2500  0.1500  0.3200  0.0000  0.1800  0.8200  0.2228  0.7772  0.0000  0.0000  0.1600  0.0000  0.0900  0.1700  0.0200  0.0000  0.0500  0.1000  0.0600  0.0400  0.0000  0.3000  0.0000  0.0000  0.0000  0.0000  0.0100  0.0000  0.1600  0.8400  0.1708  0.8292  0.0600  0.0700  0.1100  0.1700  0.0400  0.0000  0.0000  0.0000  0.0500  0.0000  0.0000  0.0000  0.0000  0.0000  0.0000  0.1500  0.0200  0.0000  0.0000  0.0500  0.0100  0.0000  0.1800  0.0900  0.0000  0.0800  0.9200  0.1196  0.8804  0.0000  0.0500  0.0000  0.0000  0.0000  0.0000  0.0000  0.0000  0.1800  0.0000  0.0000  0.0000  0.0000  0.0000  0.0400  0.0000  0.2300  0.0000  0.0000  0.0000  0.0000  0.0000  0.0000  0.0000  0.0200  0.0000  0.0000  0.0000  0.0000  0.0000  0.1000  0.0300  0.0000  0.0000  0.0000  0.0000  0.1200  0.0200  0.0000  0.0000  0.0000  0.0000  0.0000  0.0000  0.0500  0.0000  0.1600  0.0000  0.0000  0.0000  0.1400  0.8600  0.1436  0.8564  0.0000  0.0000  0.0000  0.0000  0.0000  0.0000  0.0000  0.0000  0.0700  0.0000  0.0000  0.0000  0.0000  0.0000  0.0700  0.0000  0.0000  0.0000  0.0000  0.0000  0.0000  0.0000  0.0000  0.0000  0.0000  0.0000  0.0000  0.0100  0.0000  0.0200  0.0000  0.1100  0.1800  0.0000  0.0000  0.0000  0.0000  0.0000  0.0000  0.0000  0.0000  0.0000  0.0000  0.0000  0.0000  0.0200  0.0000  0.0000  0.0000  0.0000  0.0000  0.0000  0.0100  0.0500  0.0000  0.0000  0.0000  0.0000  0.0500  0.0700  0.0000  0.2200  0.0000  0.0000  0.0000  0.0000  0.0000  0.0000  0.0000  0.0000  0.0000  0.0000  0.0000  0.0000  0.1100  0.0000  0.0000  0.0000  0.0100  0.0000  0.0000  0.0000  0.0000  0.0000  0.0000  0.0000  0.0000  0.0000  0.0000  0.0000  0.0000  0.0000  0.0000  0.0000  0.0000  0.0000  0.0000  0.0000  0.0000  0.0000  0.1200  0.8800  0.1258  0.8742
     1    21  0.5500  0.4500  0.5400  0.4600  0.5050  0.4950  0.4900  0.1700  0.0500  0.0000  0.2900  0.3000  0.7000  0.3556  0.6444  0.2000  0.0500  0.0300  0.2500  0.0000  0.1300  0.1800  0.0000  0.1200  0.0400  0.1400  0.8600  0.1712  0.8288  0.1000  0.0000  0.0000  0.3000  0.0000  0.0000  0.0000  0.0000  0.0000  0.1000  0.1500  0.0000  0.0000  0.0000  0.0300  0.0000  0.2600  0.0600  0.0000  0.0000  0.1600  0.8400  0.2046  0.7954  0.0000  0.0000  0.0000  0.0000  0.0000  0.0100  0.0000  0.0000  0.0000  0.0000  0.0000  0.0000  0.0000  0.3400  0.0000  0.1300  0.1700  0.1700  0.1100  0.0200  0.0000  0.0000  0.0000  0.0000  0.0500  0.1000  0.9000  0.2054  0.7946  0.0000  0.3700  0.0000  0.0000  0.0300  0.0000  0.0000  0.0000  0.0000  0.0000  0.0000  0.0000  0.0000  0.0000  0.0000  0.0000  0.0000  0.0000  0.0000  0.0000  0.0000  0.0000  0.0000  0.0000  0.0000  0.0000  0.0000  0.0000  0.0000  0.0000  0.0000  0.0000  0.2600  0.0000  0.0000  0.0000  0.0000  0.0000  0.0000  0.0000  0.0000  0.0000  0.0000  0.0200  0.0000  0.3200  0.0000  0.0000  0.0000  0.0000  0.3600  0.6400  0.3082  0.6918  0.0000  0.0000  0.0000  0.0100  0.0000  0.0000  0.0000  0.0400  0.0000  0.0000  0.0800  0.0000  0.0000  0.0000  0.0000  0.0000  0.0000  0.0000  0.0000  0.0000  0.0000  0.0000  0.0000  0.0000  0.0000  0.0000  0.0000  0.0000  0.0000  0.0000  0.0000  0.0500  0.0000  0.0000  0.0000  0.0000  0.0000  0.0000  0.0000  0.0000  0.0000  0.2300  0.0000  0.0000  0.0000  0.0000  0.0900  0.0000  0.0000  0.0000  0.0000  0.0000  0.0000  0.0000  0.0000  0.1400  0.0100  0.0000  0.0000  0.0000  0.0000  0.0000  0.0000  0.0000  0.0000  0.0000  0.0000  0.0000  0.0000  0.0000  0.0700  0.0100  0.0000  0.0000  0.0000  0.0000  0.0000  0.0000  0.0000  0.0000  0.0000  0.0000  0.0000  0.2200  0.0000  0.0000  0.0000  0.0000  0.0000  0.0000  0.0000  0.0000  0.0000  0.0000  0.0000  0.0000  0.0000  0.0100  0.0400  0.0000  0.1200  0.8800  0.1464  0.8536  0.4700  0.5300  0.5400  0.4600  0.5018  0.4982  0.2800  0.3200  0.1700  0.1700  0.0600  0.1000  0.9000  0.2422  0.7578  0.0700  0.2000  0.0000  0.0200  0.0000  0.0000  0.1700  0.2000  0.3400  0.0000  0.3000  0.7000  0.2298  0.7702  0.0000  0.0000  0.1700  0.0000  0.1300  0.1300  0.0100  0.0000  0.0300  0.1300  0.0500  0.0500  0.0000  0.2800  0.0000  0.0000  0.0000  0.0000  0.0200  0.0000  0.1600  0.8400  0.1644  0.8356  0.0900  0.0400  0.1100  0.1800  0.0200  0.0000  0.0000  0.0000  0.0500  0.0000  0.0000  0.0000  0.0000  0.0000  0.0000  0.2500  0.0100  0.0000  0.0000  0.0700  0.0200  0.0000  0.1200  0.0400  0.0000  0.2200  0.7800  0.1410  0.8590  0.0000  0.0500  0.0000  0.0000  0.0000  0.0000  0.0000  0.0000  0.1200  0.0000  0.0000  0.0000  0.0000  0.0000  0.0400  0.0000  0.2100  0.0000  0.0000  0.0000  0.0000  0.0000  0.0000  0.0000  0.0100  0.0000  0.0000  0.0000  0.0000  0.0000  0.1100  0.0300  0.0000  0.0000  0.0000  0.0000  0.1100  0.0300  0.0000  0.0000  0.0000  0.0000  0.0000  0.0000  0.0300  0.0000  0.2600  0.0000  0.0000  0.0000  0.1000  0.9000  0.1572  0.8428  0.0000  0.0000  0.0000  0.0000  0.0000  0.0000  0.0000  0.0000  0.1000  0.0000  0.0000  0.0100  0.0000  0.0000  0.0300  0.0000  0.0000  0.0000  0.0000  0.0000  0.0000  0.0000  0.0000  0.0000  0.0000  0.0000  0.0000  0.0000  0.0000  0.0100  0.0000  0.1400  0.1900  0.0000  0.0000  0.0000  0.0000  0.0000  0.0000  0.0000  0.0000  0.0000  0.0000  0.0000  0.0000  0.0400  0.0000  0.0000  0.0000  0.0000  0.0000  0.0000  0.0000  0.0500  0.0000  0.0100  0.0000  0.0000  0.0200  0.1100  0.0000  0.1800  0.0000  0.0000  0.0000  0.0000  0.0000  0.0000  0.0000  0.0000  0.0000  0.0000  0.0000  0.0000  0.0900  0.0000  0.0000  0.0000  0.0100  0.0000  0.0000  0.0000  0.0000  0.0000  0.0000  0.0000  0.0000  0.0000  0.0000  0.0000  0.0000  0.0000  0.0000  0.0000  0.0000  0.0000  0.0100  0.0000  0.0000  0.0000  0.0600  0.9400  0.1242  0.8758
     1    22  0.5800  0.4200  0.6000  0.4000  0.5128  0.4872  0.6100  0.1600  0.0500  0.0000  0.1800  0.5000  0.5000  0.4326  0.5674  0.1800  0.0600  0.0400  0.2400  0.0000  0.1400  0.1300  0.0000  0.1500  0.0600  0.1600  0.8400  0.1578  0.8422  0.1100  0.0000  0.0000  0.2900  0.0000  0.0000  0.0000  0.0000  0.0000  0.1000  0.1200  0.0000  0.0000  0.0000  0.0500  0.0000  0.3100  0.0200  0.0000  0.0000  0.1600  0.8400  0.2196  0.7804  0.0000  0.0000  0.0000  0.0000  0.0000  0.0000  0.0000  0.0000  0.0000  0.0000  0.0000  0.0000  0.0000  0.2400  0.0000  0.1700  0.1800  0.1600  0.1500  0.0600  0.0000  0.0000  0.0000  0.0000  0.0400  0.1400  0.8600  0.1722  0.8278  0.0000  0.3800  0.0000  0.0000  0.0400  0.0000  0.0000  0.0000  0.0000  0.0000  0.0000  0.0000  0.0000  0.0000  0.0000  0.0000  0.0000  0.0100  0.0000  0.0000  0.0000  0.0000  0.0000  0.0000  0.0000  0.0000  0.0000  0.0000  0.0000  0.0000  0.0000  0.0000  0.1400  0.0000  0.0000  0.0000  0.0000  0.0000  0.0000  0.0000  0.0000  0.0000  0.0000  0.0400  0.0000  0.3900  0.0000  0.0000  0.0000  0.0000  0.2200  0.7800  0.3194  0.6806  0.0000  0.0000  0.0000  0.0100  0.0000  0.0000  0.0000  0.0200  0.0000  0.0000  0.1100  0.0000  0.0000  0.0000  0.0000  0.0000  0.0000  0.0000  0.0000  0.0000  0.0000  0.0000  0.0000  0.0000  0.0000  0.0000  0.0000  0.0000  0.0000  0.0000  0.0000  0.0200  0.0000  0.0000  0.0000  0.0000  0.0000  0.0000  0.0000  0.0000  0.0000  0.2800  0.0000  0.0000  0.0000  0.0000  0.0900  0.0000  0.0000  0.0000  0.0000  0.0000  0.0000  0.0000  0.0000  0.1500  0.0000  0.0000  0.0000  0.0000  0.0000  0.0000  0.0000  0.0000  0.0000  0.0000  0.0000  0.0000  0.0000  0.0000  0.0700  0.0100  0.0000  0.0000  0.0000  0.0000  0.0000  0.0000  0.0000  0.0000  0.0000  0.0000  0.0000  0.1900  0.0000  0.0000  0.0000  0.0000  0.0000  0.0000  0.0000  0.0000  0.0000  0.0000  0.0000  0.0000  0.0000  0.0200  0.0300  0.0000  0.1400  0.8600  0.1644  0.8356  0.4100  0.5900  0.5000  0.5000  0.5162  0.4838  0.2700  0.3100  0.2000  0.2000  0.0200  0.1800  0.8200  0.2494  0.7506  0.0600  0.1300  0.0100  0.0400  0.0000  0.0000  0.2100  0.1200  0.4300  0.0000  0.2800  0.7200  0.2656  0.7344  0.0000  0.0000  0.1800  0.0000  0.0800  0.2000  0.0000  0.0000  0.0400  0.1100  0.0300  0.0200  0.0000  0.3100  0.0000  0.0000  0.0000  0.0000  0.0300  0.0000  0.2000  0.8000  0.1908  0.8092  0.0600  0.0200  0.0500  0.1800  0.0300  0.0000  0.0000  0.0000  0.0300  0.0000  0.0000  0.0000  0.0000  0.0000  0.0000  0.2800  0.0100  0.0000  0.0000  0.1000  0.0200  0.0000  0.1500  0.0700  0.0000  0.0400  0.9600  0.1570  0.8430  0.0000  0.0600  0.0000  0.0000  0.0000  0.0000  0.0000  0.0000  0.1200  0.0000  0.0000  0.0100  0.0000  0.0000  0.0900  0.0000  0.2200  0.0000  0.0000  0.0000  0.0000  0.0000  0.0000  0.0000  0.0300  0.0000  0.0000  0.0000  0.0000  0.0000  0.0700  0.0300  0.0000  0.0000  0.0000  0.0000  0.0700  0.0200  0.0000  0.0000  0.0000  0.0000  0.0000  0.0000  0.0200  0.0000  0.2600  0.0000  0.0000  0.0000  0.1800  0.8200  0.1546  0.8454  0.0000  0.0100  0.0000  0.0000  0.0000  0.0000  0.0000  0.0000  0.1000  0.0000  0.0000  0.0100  0.0000  0.0000  0.0400  0.0000  0.0000  0.0000  0.0000  0.0000  0.0000  0.0000  0.0000  0.0000  0.0000  0.0000  0.0000  0.0000  0.0000  0.0200  0.0000  0.1000  0.0900  0.0000  0.0000  0.0000  0.0000  0.0000  0.0000  0.0000  0.0000  0.0000  0.0000  0.0000  0.0000  0.0500  0.0000  0.0000  0.0000  0.0000  0.0000  0.0000  0.0000  0.0600  0.0000  0.0100  0.0000  0.0000  0.0200  0.1200  0.0000  0.2400  0.0000  0.0000  0.0000  0.0000  0.0000  0.0000  0.0000  0.0000  0.0000  0.0000  0.0000  0.0000  0.1100  0.0000  0.0000  0.0000  0.0200  0.0000  0.0000  0.0000  0.0000  0.0000  0.0000  0.0000  0.0000  0.0000  0.0000  0.0000  0.0000  0.0000  0.0000  0.0000  0.0000  0.0000  0.0000  0.0000  0.0000  0.0000  0.0800  0.9200  0.1214  0.8786
     1    23  0.6100  0.3900  0.4600  0.5400  0.5242  0.4758  0.6000  0.1700  0.0300  0.0000  0.2000  0.4200  0.5800  0.4298  0.5702  0.2500  0.1100  0.0400  0.1700  0.0000  0.1100  0.0600  0.0000  0.1500  0.1100  0.0800  0.9200  0.1554  0.8446  0.1000  0.0000  0.0000  0.3600  0.0000  0.0000  0.0000  0.0000  0.0000  0.0500  0.1300  0.0000  0.0000  0.0000  0.0300  0.0000  0.3100  0.0200  0.0000  0.0000  0.2400  0.7600  0.2564  0.7436  0.0000  0.0000  0.0000  0.0000  0.0000  0.0000  0.0000  0.0000  0.0000  0.0000  0.0000  0.0000  0.0000  0.2400  0.0000  0.2300  0.1900  0.1000  0.1600  0.0300  0.0000  0.0000  0.0000  0.0000  0.0500  0.1800  0.8200  0.1856  0.8144  0.0000  0.2600  0.0000  0.0000  0.0700  0.0000  0.0000  0.0000  0.0000  0.0000  0.0000  0.0000  0.0000  0.0000  0.0000  0.0000  0.0000  0.0100  0.0000  0.0000  0.0000  0.0000  0.0000  0.0000  0.0000  0.0000  0.0000  0.0000  0.0000  0.0000  0.0000  0.0000  0.1500  0.0000  0.0000  0.0000  0.0000  0.0000  0.0000  0.0000  0.0000  0.0000  0.0000  0.0400  0.0000  0.4700  0.0000  0.0000  0.0000  0.0000  0.3600  0.6400  0.3176  0.6824  0.0000  0.0000  0.0000  0.0100  0.0000  0.0000  0.0000  0.0100  0.0000  0.0000  0.0800  0.0000  0.0000  0.0000  0.0000  0.0000  0.0000  0.0000  0.0000  0.0000  0.0000  0.0000  0.0000  0.0000  0.0000  0.0000  0.0000  0.0000  0.0000  0.0000  0.0000  0.0100  0.0000  0.0000  0.0000  0.0000  0.0000  0.0000  0.0000  0.0000  0.0000  0.3200  0.0000  0.0000  0.0100  0.0000  0.0800  0.0000  0.0000  0.0000  0.0000  0.0000  0.0000  0.0000  0.0000  0.2000  0.0000  0.0000  0.0000  0.0000  0.0000  0.0000  0.0000  0.0000  0.0000  0.0000  0.0000  0.0000  0.0000  0.0000  0.0500  0.0100  0.0000  0.0000  0.0000  0.0000  0.0000  0.0000  0.0000  0.0000  0.0000  0.0000  0.0000  0.1800  0.0000  0.0000  0.0000  0.0000  0.0000  0.0000  0.0000  0.0000  0.0000  0.0000  0.0000  0.0000  0.0000  0.0200  0.0200  0.0000  0.1200  0.8800  0.1914  0.8086  0.3500  0.6500  0.6200  0.3800  0.5450  0.4550  0.2500  0.3400  0.2100  0.1900  0.0100  0.3000  0.7000  0.2584  0.7416  0.0600  0.1900  0.0000  0.0600  0.0000  0.0000  0.1400  0.1300  0.4200  0.0000  0.1800  0.8200  0.2562  0.7438  0.0000  0.0000  0.2000  0.0000  0.0700  0.2700  0.0000  0.0000  0.0300  0.0700  0.0200  0.0000  0.0000  0.3100  0.0000  0.0000  0.0000  0.0000  0.0300  0.0000  0.1800  0.8200  0.2210  0.7790  0.1000  0.0100  0.0100  0.2100  0.0400  0.0000  0.0000  0.0000  0.0100  0.0000  0.0000  0.0000  0.0000  0.0000  0.0100  0.3000  0.0100  0.0000  0.0000  0.0600  0.0200  0.0000  0.1400  0.0800  0.0000  0.2400  0.7600  0.1762  0.8238  0.0000  0.0600  0.0100  0.0000  0.0000  0.0000  0.0000  0.0000  0.1300  0.0000  0.0000  0.0000  0.0000  0.0000  0.1000  0.0000  0.1600  0.0000  0.0000  0.0000  0.0000  0.0000  0.0000  0.0000  0.0400  0.0000  0.0000  0.0000  0.0000  0.0000  0.0900  0.0200  0.0000  0.0000  0.0000  0.0000  0.0800  0.0000  0.0000  0.0000  0.0000  0.0000  0.0000  0.0000  0.0100  0.0000  0.3000  0.0000  0.0000  0.0000  0.1200  0.8800  0.1628  0.8372  0.0000  0.0000  0.0000  0.0000  0.0000  0.0000  0.0000  0.0000  0.1000  0.0000  0.0000  0.0000  0.0000  0.0000  0.0500  0.0000  0.0000  0.0000  0.0000  0.0000  0.0000  0.0000  0.0000  0.0100  0.0000  0.0000  0.0000  0.0000  0.0000  0.0200  0.0000  0.0900  0.1000  0.0000  0.0000  0.0000  0.0000  0.0000  0.0000  0.0000  0.0000  0.0000  0.0000  0.0000  0.0000  0.1100  0.0000  0.0000  0.0000  0.0000  0.0000  0.0000  0.0000  0.0600  0.0000  0.0000  0.0000  0.0000  0.0100  0.1300  0.0000  0.1900  0.0000  0.0000  0.0000  0.0000  0.0000  0.0000  0.0000  0.0000  0.0000  0.0000  0.0000  0.0000  0.1200  0.0100  0.0000  0.0000  0.0000  0.0000  0.0000  0.0000  0.0000  0.0000  0.0000  0.0000  0.0000  0.0000  0.0000  0.0000  0.0000  0.0000  0.0000  0.0000  0.0000  0.0000  0.0000  0.0000  0.0000  0.0000  0.1400  0.8600  0.1144  0.8856
     1    24  0.6200  0.3800  0.3600  0.6400  0.5288  0.4712  0.6100  0.1400  0.0100  0.0000  0.2400  0.5000  0.5000  0.4494  0.5506  0.2600  0.0300  0.0500  0.1600  0.0000  0.1700  0.0700  0.0000  0.1100  0.1500  0.1400  0.8600  0.1650  0.8350  0.1100  0.0000  0.0000  0.3200  0.0000  0.0000  0.0000  0.0000  0.0000  0.0300  0.1700  0.0000  0.0000  0.0000  0.0700  0.0000  0.2400  0.0600  0.0000  0.0000  0.1800  0.8200  0.2104  0.7896  0.0000  0.0000  0.0000  0.0000  0.0000  0.0000  0.0000  0.0000  0.0000  0.0000  0.0000  0.0000  0.0000  0.2600  0.0000  0.2800  0.1300  0.0800  0.1600  0.0200  0.0000  0.0000  0.0000  0.0000  0.0700  0.2600  0.7400  0.2002  0.7998  0.0000  0.1600  0.0000  0.0000  0.0500  0.0000  0.0000  0.0000  0.0000  0.0000  0.0000  0.0000  0.0000  0.0000  0.0000  0.0000  0.0000  0.0300  0.0000  0.0000  0.0000  0.0000  0.0000  0.0000  0.0000  0.0000  0.0000  0.0000  0.0000  0.0000  0.0000  0.0000  0.0800  0.0000  0.0000  0.0000  0.0000  0.0000  0.0000  0.0000  0.0000  0.0000  0.0000  0.0600  0.0000  0.6200  0.0000  0.0000  0.0000  0.0000  0.4400  0.5600  0.4234  0.5766  0.0000  0.0000  0.0000  0.0100  0.0000  0.0000  0.0000  0.0000  0.0000  0.0000  0.1000  0.0000  0.0000  0.0000  0.0000  0.0000  0.0000  0.0000  0.0000  0.0000  0.0000  0.0000  0.0000  0.0000  0.0000  0.0000  0.0000  0.0000  0.0000  0.0000  0.0000  0.0000  0.0000  0.0000  0.0000  0.0000  0.0000  0.0000  0.0000  0.0000  0.0000  0.3000  0.0000  0.0000  0.0000  0.0000  0.0900  0.0000  0.0000  0.0000  0.0000  0.0000  0.0000  0.0100  0.0000  0.2000  0.0000  0.0000  0.0000  0.0000  0.0000  0.0000  0.0000  0.0000  0.0000  0.0000  0.0000  0.0000  0.0000  0.0000  0.0500  0.0100  0.0000  0.0000  0.0000  0.0000  0.0000  0.0000  0.0000  0.0000  0.0000  0.0000  0.0000  0.2100  0.0000  0.0000  0.0000  0.0000  0.0000  0.0000  0.0000  0.0000  0.0000  0.0000  0.0000  0.0000  0.0000  0.0100  0.0100  0.0000  0.2400  0.7600  0.1952  0.8048  0.2800  0.7200  0.6000  0.4000  0.5968  0.4032  0.1700  0.4000  0.1800  0.2500  0.0000  0.3400  0.6600  0.2838  0.7162  0.0900  0.1900  0.0000  0.0300  0.0000  0.0000  0.1200  0.1700  0.4000  0.0000  0.2200  0.7800  0.2484  0.7516  0.0000  0.0000  0.2200  0.0000  0.1100  0.2100  0.0000  0.0000  0.0200  0.0300  0.0000  0.0000  0.0000  0.3800  0.0000  0.0000  0.0000  0.0000  0.0300  0.0000  0.2400  0.7600  0.2512  0.7488  0.1200  0.0000  0.0100  0.1400  0.0300  0.0000  0.0000  0.0000  0.0200  0.0000  0.0000  0.0000  0.0000  0.0000  0.0100  0.3200  0.0300  0.0000  0.0000  0.0600  0.0200  0.0000  0.1200  0.1200  0.0000  0.1600  0.8400  0.1716  0.8284  0.0000  0.0300  0.0300  0.0000  0.0000  0.0000  0.0000  0.0000  0.1900  0.0000  0.0000  0.0000  0.0000  0.0000  0.0500  0.0000  0.1800  0.0000  0.0000  0.0000  0.0000  0.0000  0.0000  0.0000  0.0300  0.0000  0.0000  0.0000  0.0000  0.0000  0.1100  0.0100  0.0000  0.0000  0.0000  0.0000  0.0400  0.0000  0.0000  0.0000  0.0000  0.0000  0.0000  0.0000  0.0000  0.0000  0.3300  0.0000  0.0000  0.0000  0.2400  0.7600  0.1964  0.8036  0.0000  0.0000  0.0000  0.0000  0.0000  0.0000  0.0000  0.0000  0.0700  0.0000  0.0000  0.0000  0.0000  0.0000  0.0600  0.0000  0.0000  0.0000  0.0000  0.0000  0.0000  0.0000  0.0000  0.0100  0.0000  0.0000  0.0000  0.0000  0.0000  0.0300  0.0000  0.1100  0.0800  0.0000  0.0000  0.0000  0.0000  0.0000  0.0000  0.0000  0.0000  0.0000  0.0000  0.0000  0.0000  0.0800  0.0000  0.0000  0.0000  0.0100  0.0000  0.0000  0.0000  0.0600  0.0000  0.0000  0.0000  0.0000  0.0000  0.1400  0.0000  0.2400  0.0000  0.0000  0.0000  0.0000  0.0000  0.0000  0.0000  0.0000  0.0000  0.0000  0.0000  0.0000  0.1000  0.0100  0.0000  0.0000  0.0000  0.0000  0.0000  0.0000  0.0000  0.0000  0.0000  0.0000  0.0000  0.0000  0.0000  0.0000  0.0000  0.0000  0.0000  0.0000  0.0000  0.0000  0.0000  0.0000  0.0000  0.0000  0.1000  0.9000  0.1254  0.8746
     1    25  0.6300  0.3700  0.6200  0.3800  0.5338  0.4662  0.6200  0.1500  0.0100  0.0000  0.2200  0.4600  0.5400  0.4554  0.5446  0.3000  0.0400  0.0600  0.0800  0.0000  0.1700  0.0500  0.0000  0.1200  0.1800  0.1400  0.8600  0.1798  0.8202  0.1200  0.0000  0.0000  0.2800  0.0000  0.0000  0.0000  0.0000  0.0000  0.0400  0.1400  0.0000  0.0000  0.0000  0.0800  0.0000  0.2700  0.0700  0.0000  0.0000  0.1600  0.8400  0.1982  0.8018  0.0000  0.0000  0.0000  0.0000  0.0000  0.0000  0.0000  0.0000  0.0000  0.0000  0.0000  0.0000  0.0000  0.3200  0.0000  0.3000  0.0800  0.1000  0.1200  0.0300  0.0000  0.0000  0.0000  0.0000  0.0500  0.2000  0.8000  0.2266  0.7734  0.0000  0.1400  0.0000  0.0000  0.0400  0.0000  0.0000  0.0000  0.0000  0.0000  0.0000  0.0000  0.0000  0.0000  0.0000  0.0000  0.0000  0.0600  0.0000  0.0000  0.0000  0.0000  0.0000  0.0000  0.0000  0.0000  0.0000  0.0000  0.0000  0.0000  0.0000  0.0000  0.0800  0.0000  0.0000  0.0000  0.0000  0.0000  0.0000  0.0000  0.0000  0.0000  0.0000  0.0600  0.0000  0.6200  0.0000  0.0000  0.0000  0.0000  0.5000  0.5000  0.4192  0.5808  0.0000  0.0000  0.0000  0.0000  0.0000  0.0000  0.0000  0.0000  0.0000  0.0000  0.0800  0.0000  0.0000  0.0000  0.0000  0.0000  0.0000  0.0000  0.0000  0.0000  0.0000  0.0000  0.0000  0.0000  0.0000  0.0000  0.0000  0.0000  0.0000  0.0000  0.0000  0.0000  0.0000  0.0000  0.0000  0.0000  0.0000  0.0000  0.0000  0.0000  0.0000  0.3700  0.0000  0.0000  0.0000  0.0000  0.1100  0.0000  0.0000  0.0000  0.0000  0.0000  0.0000  0.0000  0.0000  0.1600  0.0000  0.0000  0.0000  0.0000  0.0000  0.0000  0.0000  0.0000  0.0000  0.0000  0.0000  0.0000  0.0000  0.0000  0.0600  0.0000  0.0000  0.0000  0.0000  0.0000  0.0000  0.0000  0.0000  0.0000  0.0000  0.0000  0.0000  0.2000  0.0000  0.0000  0.0000  0.0000  0.0000  0.0000  0.0000  0.0000  0.0000  0.0000  0.0000  0.0000  0.0000  0.0000  0.0200  0.0000  0.1600  0.8400  0.2250  0.7750  0.2800  0.7200  0.6400  0.3600  0.5968  0.4032  0.1600  0.4300  0.1900  0.2200  0.0000  0.3400  0.6600  0.2950  0.7050  0.0400  0.2200  0.0100  0.0100  0.0000  0.0000  0.1800  0.1800  0.3600  0.0000  0.2200  0.7800  0.2446  0.7554  0.0000  0.0000  0.3000  0.0000  0.0800  0.1000  0.0000  0.0000  0.0300  0.0300  0.0000  0.0000  0.0000  0.4400  0.0000  0.0000  0.0000  0.0000  0.0200  0.0000  0.2200  0.7800  0.3022  0.6978  0.1400  0.0000  0.0000  0.1400  0.0300  0.0000  0.0000  0.0000  0.0300  0.0000  0.0000  0.0000  0.0000  0.0000  0.0200  0.3600  0.0300  0.0000  0.0000  0.1000  0.0300  0.0000  0.0600  0.0600  0.0000  0.1800  0.8200  0.1900  0.8100  0.0000  0.0500  0.0100  0.0000  0.0000  0.0000  0.0000  0.0000  0.1300  0.0000  0.0000  0.0000  0.0000  0.0000  0.0300  0.0000  0.1900  0.0000  0.0000  0.0000  0.0000  0.0000  0.0000  0.0000  0.0200  0.0000  0.0000  0.0000  0.0000  0.0000  0.0900  0.0100  0.0000  0.0000  0.0000  0.0000  0.0500  0.0000  0.0000  0.0000  0.0000  0.0000  0.0000  0.0000  0.0000  0.0000  0.4200  0.0000  0.0000  0.0000  0.2600  0.7400  0.2440  0.7560  0.0000  0.0000  0.0000  0.0000  0.0000  0.0000  0.0000  0.0000  0.1000  0.0000  0.0000  0.0000  0.0000  0.0000  0.0500  0.0000  0.0000  0.0000  0.0000  0.0000  0.0000  0.0000  0.0000  0.0100  0.0000  0.0000  0.0000  0.0000  0.0000  0.0300  0.0000  0.0600  0.0500  0.0000  0.0000  0.0000  0.0000  0.0000  0.0000  0.0000  0.0000  0.0000  0.0000  0.0000  0.0000  0.1300  0.0000  0.0000  0.0000  0.0000  0.0000  0.0000  0.0100  0.0800  0.0000  0.0000  0.0000  0.0000  0.0000  0.1500  0.0000  0.2000  0.0000  0.0000  0.0000  0.0000  0.0000  0.0000  0.0000  0.0000  0.0000  0.0000  0.0000  0.0000  0.0900  0.0300  0.0000  0.0000  0.0000  0.0000  0.0000  0.0000  0.0000  0.0000  0.0000  0.0000  0.0000  0.0000  0.0000  0.0000  0.0000  0.0000  0.0000  0.0000  0.0000  0.0000  0.0100  0.0000  0.0000  0.0000  0.1600  0.8400  0.1146  0.8854
     1    26  0.6000  0.4000  0.6000  0.4000  0.5200  0.4800  0.6400  0.1300  0.0100  0.0000  0.2200  0.4200  0.5800  0.4750  0.5250  0.3100  0.0600  0.0800  0.0800  0.0000  0.1000  0.0600  0.0000  0.1000  0.2100  0.1200  0.8800  0.1802  0.8198  0.1900  0.0000  0.0000  0.2700  0.0000  0.0000  0.0000  0.0000  0.0000  0.0300  0.1200  0.0000  0.0000  0.0000  0.0900  0.0000  0.2600  0.0400  0.0000  0.0000  0.2600  0.7400  0.2016  0.7984  0.0000  0.0000  0.0000  0.0000  0.0000  0.0000  0.0000  0.0000  0.0000  0.0000  0.0000  0.0000  0.0000  0.3600  0.0000  0.2600  0.0400  0.1400  0.1400  0.0200  0.0000  0.0000  0.0000  0.0000  0.0400  0.1800  0.8200  0.2400  0.7600  0.0000  0.1500  0.0000  0.0000  0.0300  0.0000  0.0000  0.0000  0.0000  0.0000  0.0000  0.0000  0.0000  0.0000  0.0000  0.0000  0.0000  0.0800  0.0100  0.0000  0.0000  0.0000  0.0100  0.0000  0.0000  0.0000  0.0000  0.0000  0.0000  0.0000  0.0000  0.0000  0.0900  0.0000  0.0000  0.0000  0.0000  0.0000  0.0000  0.0000  0.0000  0.0000  0.0000  0.0600  0.0000  0.5600  0.0000  0.0000  0.0000  0.0100  0.3000  0.7000  0.3554  0.6446  0.0000  0.0000  0.0000  0.0000  0.0000  0.0000  0.0000  0.0000  0.0000  0.0000  0.1200  0.0000  0.0000  0.0000  0.0000  0.0000  0.0000  0.0000  0.0000  0.0000  0.0000  0.0000  0.0000  0.0000  0.0000  0.0000  0.0000  0.0000  0.0000  0.0000  0.0000  0.0000  0.0000  0.0000  0.0000  0.0000  0.0000  0.0000  0.0000  0.0000  0.0000  0.3100  0.0000  0.0000  0.0000  0.0000  0.0800  0.0000  0.0000  0.0000  0.0000  0.0000  0.0000  0.0000  0.0000  0.2200  0.0000  0.0000  0.0000  0.0000  0.0000  0.0000  0.0000  0.0000  0.0000  0.0000  0.0000  0.0000  0.0000  0.0000  0.0700  0.0000  0.0000  0.0000  0.0000  0.0000  0.0000  0.0000  0.0000  0.0000  0.0000  0.0000  0.0000  0.2000  0.0000  0.0000  0.0000  0.0000  0.0000  0.0000  0.0000  0.0000  0.0000  0.0000  0.0000  0.0000  0.0000  0.0000  0.0000  0.0000  0.1800  0.8200  0.2102  0.7898  0.2800  0.7200  0.5600  0.4400  0.5968  0.4032  0.1500  0.3200  0.2900  0.2400  0.0000  0.2200  0.7800  0.2666  0.7334  0.0300  0.2100  0.0200  0.0000  0.0000  0.0000  0.1500  0.1700  0.4200  0.0000  0.4000  0.6000  0.2732  0.7268  0.0000  0.0000  0.4100  0.0000  0.0600  0.0600  0.0100  0.0000  0.0100  0.0600  0.0000  0.0000  0.0000  0.3400  0.0000  0.0000  0.0000  0.0000  0.0500  0.0000  0.2800  0.7200  0.2972  0.7028  0.1000  0.0000  0.0000  0.1300  0.0200  0.0100  0.0000  0.0000  0.0200  0.0000  0.0000  0.0000  0.0000  0.0000  0.0200  0.4000  0.0300  0.0000  0.0000  0.1200  0.0400  0.0000  0.0500  0.0600  0.0000  0.2000  0.8000  0.2112  0.7888  0.0000  0.0300  0.0100  0.0000  0.0000  0.0000  0.0000  0.0000  0.1300  0.0000  0.0000  0.0000  0.0000  0.0000  0.0200  0.0000  0.2000  0.0000  0.0000  0.0000  0.0000  0.0000  0.0000  0.0000  0.0600  0.0000  0.0000  0.0000  0.0000  0.0000  0.0600  0.0000  0.0000  0.0000  0.0000  0.0000  0.0700  0.0000  0.0000  0.0000  0.0000  0.0000  0.0100  0.0000  0.0100  0.0000  0.4000  0.0000  0.0000  0.0000  0.2800  0.7200  0.2306  0.7694  0.0000  0.0000  0.0000  0.0000  0.0000  0.0000  0.0000  0.0000  0.0500  0.0000  0.0000  0.0000  0.0000  0.0000  0.0500  0.0000  0.0000  0.0000  0.0100  0.0000  0.0000  0.0000  0.0000  0.0100  0.0000  0.0000  0.0000  0.0000  0.0000  0.0100  0.0000  0.0700  0.0400  0.0000  0.0000  0.0000  0.0000  0.0000  0.0000  0.0000  0.0000  0.0000  0.0000  0.0000  0.0000  0.1100  0.0000  0.0000  0.0000  0.0000  0.0000  0.0000  0.0000  0.0600  0.0000  0.0000  0.0000  0.0000  0.0000  0.1800  0.0000  0.2500  0.0000  0.0000  0.0000  0.0000  0.0000  0.0000  0.0000  0.0000  0.0000  0.0000  0.0000  0.0000  0.1200  0.0400  0.0000  0.0000  0.0000  0.0000  0.0000  0.0000  0.0000  0.0000  0.0000  0.0000  0.0000  0.0000  0.0000  0.0000  0.0000  0.0000  0.0000  0.0000  0.0000  0.0000  0.0000  0.0000  0.0000  0.0000  0.1200  0.8800  0.1384  0.8616
     1    27  0.6300  0.3700  0.5400  0.4600  0.5338  0.4662  0.6400  0.0900  0.0000  0.0000  0.2700  0.5800  0.4200  0.4906  0.5094  0.2500  0.0800  0.0900  0.1100  0.0000  0.1000  0.0700  0.0000  0.0900  0.2100  0.1400  0.8600  0.1562  0.8438  0.2300  0.0000  0.0000  0.2100  0.0000  0.0000  0.0000  0.0000  0.0000  0.0000  0.1700  0.0000  0.0000  0.0000  0.0600  0.0000  0.2400  0.0900  0.0000  0.0000  0.1400  0.8600  0.1952  0.8048  0.0000  0.0000  0.0000  0.0000  0.0000  0.0000  0.0000  0.0000  0.0000  0.0000  0.0000  0.0000  0.0000  0.4300  0.0000  0.2300  0.0300  0.0900  0.1700  0.0300  0.0000  0.0000  0.0000  0.0000  0.0200  0.2600  0.7400  0.2770  0.7230  0.0000  0.1700  0.0000  0.0000  0.0000  0.0000  0.0000  0.0000  0.0000  0.0000  0.0000  0.0000  0.0000  0.0000  0.0000  0.0000  0.0000  0.0700  0.0100  0.0000  0.0000  0.0000  0.0100  0.0000  0.0000  0.0000  0.0000  0.0000  0.0000  0.0000  0.0000  0.0000  0.0800  0.0000  0.0000  0.0000  0.0000  0.0000  0.0000  0.0000  0.0000  0.0000  0.0000  0.0300  0.0000  0.6300  0.0000  0.0000  0.0000  0.0000  0.4400  0.5600  0.4382  0.5618  0.0000  0.0000  0.0000  0.0000  0.0000  0.0000  0.0000  0.0000  0.0100  0.0000  0.1600  0.0000  0.0000  0.0000  0.0000  0.0000  0.0000  0.0000  0.0000  0.0000  0.0100  0.0000  0.0000  0.0000  0.0000  0.0000  0.0000  0.0000  0.0000  0.0000  0.0000  0.0000  0.0000  0.0000  0.0000  0.0000  0.0000  0.0000  0.0000  0.0000  0.0000  0.3100  0.0000  0.0000  0.0000  0.0000  0.1000  0.0000  0.0000  0.0000  0.0000  0.0000  0.0000  0.0000  0.0000  0.1800  0.0000  0.0000  0.0000  0.0000  0.0000  0.0000  0.0000  0.0000  0.0000  0.0000  0.0000  0.0000  0.0000  0.0000  0.0900  0.0000  0.0000  0.0000  0.0000  0.0000  0.0000  0.0000  0.0000  0.0000  0.0000  0.0000  0.0000  0.1400  0.0000  0.0000  0.0000  0.0000  0.0000  0.0000  0.0000  0.0000  0.0000  0.0000  0.0000  0.0000  0.0000  0.0000  0.0000  0.0000  0.1000  0.9000  0.1920  0.8080  0.2300  0.7700  0.6200  0.3800  0.6458  0.3542  0.1800  0.3600  0.2300  0.2300  0.0000  0.2200  0.7800  0.2678  0.7322  0.0400  0.1600  0.0000  0.0000  0.0000  0.0000  0.1900  0.1600  0.4500  0.0000  0.2800  0.7200  0.2914  0.7086  0.0000  0.0000  0.4900  0.0000  0.0400  0.0700  0.0100  0.0000  0.0000  0.0300  0.0000  0.0000  0.0000  0.3000  0.0000  0.0000  0.0000  0.0000  0.0600  0.0000  0.4000  0.6000  0.3412  0.6588  0.0800  0.0000  0.0000  0.2000  0.0200  0.0300  0.0000  0.0000  0.0200  0.0000  0.0000  0.0000  0.0000  0.0000  0.0200  0.3300  0.0500  0.0000  0.0000  0.0900  0.0500  0.0000  0.0300  0.0800  0.0000  0.1600  0.8400  0.1778  0.8222  0.0000  0.0100  0.0000  0.0000  0.0000  0.0000  0.0000  0.0000  0.1300  0.0000  0.0000  0.0000  0.0000  0.0000  0.0100  0.0000  0.1800  0.0000  0.0000  0.0000  0.0000  0.0000  0.0000  0.0000  0.0700  0.0000  0.0000  0.0000  0.0100  0.0000  0.0900  0.0000  0.0000  0.0000  0.0000  0.0000  0.0600  0.0000  0.0000  0.0000  0.0000  0.0000  0.0100  0.0000  0.0100  0.0000  0.4200  0.0000  0.0000  0.0000  0.2200  0.7800  0.2428  0.7572  0.0000  0.0000  0.0000  0.0000  0.0000  0.0000  0.0000  0.0000  0.0800  0.0000  0.0000  0.0000  0.0000  0.0000  0.0000  0.0000  0.0000  0.0000  0.0000  0.0100  0.0000  0.0000  0.0000  0.0100  0.0000  0.0000  0.0000  0.0000  0.0000  0.0000  0.0000  0.0400  0.0500  0.0000  0.0000  0.0000  0.0000  0.0000  0.0000  0.0000  0.0000  0.0000  0.0000  0.0000  0.0000  0.1000  0.0000  0.0000  0.0000  0.0000  0.0000  0.0000  0.0000  0.0700  0.0000  0.0000  0.0000  0.0000  0.0100  0.2400  0.0000  0.2600  0.0000  0.0000  0.0000  0.0000  0.0000  0.0000  0.0000  0.0000  0.0000  0.0000  0.0000  0.0000  0.0800  0.0500  0.0000  0.0000  0.0000  0.0000  0.0000  0.0000  0.0000  0.0000  0.0000  0.0000  0.0000  0.0000  0.0000  0.0000  0.0000  0.0000  0.0000  0.0000  0.0000  0.0000  0.0000  0.0000  0.0000  0.0000  0.1200  0.8800  0.1598  0.8402
     1    28  0.6600  0.3400  0.5200  0.4800  0.5512  0.4488  0.6300  0.0400  0.0000  0.0000  0.3300  0.4200  0.5800  0.5074  0.4926  0.2900  0.0500  0.0500  0.1300  0.0000  0.1800  0.0900  0.0000  0.0200  0.1900  0.1400  0.8600  0.1830  0.8170  0.2500  0.0000  0.0000  0.2300  0.0000  0.0000  0.0000  0.0000  0.0000  0.0000  0.1800  0.0000  0.0000  0.0000  0.0300  0.0000  0.2700  0.0400  0.0000  0.0000  0.2400  0.7600  0.2232  0.7768  0.0000  0.0000  0.0000  0.0000  0.0000  0.0000  0.0000  0.0000  0.0000  0.0000  0.0000  0.0000  0.0000  0.4400  0.0000  0.2100  0.0300  0.1300  0.1300  0.0300  0.0000  0.0000  0.0000  0.0000  0.0300  0.2400  0.7600  0.2742  0.7258  0.0000  0.2400  0.0000  0.0000  0.0000  0.0000  0.0000  0.0000  0.0000  0.0000  0.0000  0.0000  0.0000  0.0000  0.0000  0.0000  0.0000  0.1100  0.0000  0.0000  0.0000  0.0000  0.0000  0.0000  0.0000  0.0000  0.0000  0.0000  0.0000  0.0000  0.0000  0.0000  0.0800  0.0000  0.0000  0.0000  0.0000  0.0000  0.0000  0.0000  0.0000  0.0000  0.0000  0.0200  0.0000  0.5500  0.0000  0.0000  0.0000  0.0000  0.4200  0.5800  0.3790  0.6210  0.0000  0.0000  0.0000  0.0000  0.0000  0.0000  0.0000  0.0000  0.0000  0.0000  0.2400  0.0000  0.0000  0.0000  0.0000  0.0000  0.0000  0.0000  0.0000  0.0000  0.0000  0.0000  0.0000  0.0000  0.0000  0.0000  0.0000  0.0000  0.0000  0.0000  0.0000  0.0000  0.0000  0.0000  0.0000  0.0000  0.0000  0.0000  0.0000  0.0000  0.0000  0.2900  0.0000  0.0000  0.0000  0.0000  0.1000  0.0000  0.0000  0.0000  0.0000  0.0000  0.0000  0.0000  0.0000  0.1400  0.0000  0.0000  0.0000  0.0000  0.0000  0.0000  0.0000  0.0000  0.0000  0.0000  0.0000  0.0000  0.0000  0.0000  0.1200  0.0000  0.0000  0.0000  0.0000  0.0000  0.0000  0.0000  0.0000  0.0000  0.0000  0.0000  0.0000  0.1000  0.0000  0.0000  0.0000  0.0000  0.0000  0.0000  0.0000  0.0000  0.0000  0.0000  0.0000  0.0000  0.0000  0.0100  0.0000  0.0000  0.2000  0.8000  0.1958  0.8042  0.1400  0.8600  0.7600  0.2400  0.7592  0.2408  0.1400  0.4300  0.2300  0.2000  0.0000  0.2400  0.7600  0.2974  0.7026  0.0700  0.1500  0.0000  0.0000  0.0000  0.0000  0.2200  0.1300  0.4300  0.0000  0.1600  0.8400  0.2776  0.7224  0.0000  0.0000  0.5000  0.0000  0.1000  0.0400  0.0100  0.0000  0.0000  0.0000  0.0000  0.0000  0.0000  0.2400  0.0000  0.0000  0.0000  0.0000  0.1100  0.0000  0.2600  0.7400  0.3314  0.6686  0.0500  0.0000  0.0100  0.2200  0.0300  0.0300  0.0000  0.0000  0.0100  0.0000  0.0000  0.0100  0.0000  0.0000  0.0200  0.3700  0.1000  0.0000  0.0000  0.0800  0.0400  0.0000  0.0000  0.0300  0.0000  0.2200  0.7800  0.2092  0.7908  0.0000  0.0100  0.0000  0.0000  0.0000  0.0000  0.0000  0.0000  0.1400  0.0000  0.0000  0.0000  0.0000  0.0000  0.0200  0.0000  0.2200  0.0000  0.0000  0.0000  0.0000  0.0000  0.0000  0.0000  0.0600  0.0000  0.0000  0.0000  0.0100  0.0000  0.1300  0.0000  0.0000  0.0000  0.0000  0.0000  0.0500  0.0000  0.0000  0.0000  0.0000  0.0000  0.0100  0.0000  0.0100  0.0000  0.3400  0.0000  0.0000  0.0000  0.2200  0.7800  0.2074  0.7926  0.0000  0.0000  0.0000  0.0000  0.0000  0.0000  0.0000  0.0000  0.0800  0.0000  0.0000  0.0000  0.0000  0.0000  0.0000  0.0000  0.0000  0.0000  0.0000  0.0100  0.0000  0.0000  0.0000  0.0200  0.0000  0.0000  0.0100  0.0000  0.0000  0.0000  0.0000  0.0200  0.0500  0.0000  0.0000  0.0000  0.0000  0.0000  0.0000  0.0000  0.0000  0.0000  0.0000  0.0000  0.0000  0.0800  0.0000  0.0000  0.0000  0.0000  0.0000  0.0000  0.0000  0.0700  0.0000  0.0100  0.0000  0.0000  0.0100  0.2800  0.0000  0.2500  0.0000  0.0000  0.0000  0.0000  0.0000  0.0000  0.0000  0.0000  0.0000  0.0000  0.0000  0.0000  0.0900  0.0200  0.0000  0.0000  0.0000  0.0000  0.0000  0.0000  0.0000  0.0000  0.0000  0.0000  0.0000  0.0000  0.0000  0.0000  0.0000  0.0000  0.0000  0.0000  0.0000  0.0000  0.0000  0.0000  0.0000  0.0000  0.0800  0.9200  0.1708  0.8292
     1    29  0.7000  0.3000  0.5600  0.4400  0.5800  0.4200  0.6000  0.0400  0.0000  0.0000  0.3600  0.5800  0.4200  0.4912  0.5088  0.2200  0.0600  0.0600  0.1300  0.0000  0.1600  0.1500  0.0000  0.0300  0.1900  0.1600  0.8400  0.1576  0.8424  0.2700  0.0000  0.0000  0.1800  0.0000  0.0000  0.0000  0.0000  0.0000  0.0000  0.1900  0.0000  0.0000  0.0000  0.0500  0.0000  0.2800  0.0300  0.0000  0.0000  0.2400  0.7600  0.2232  0.7768  0.0000  0.0000  0.0000  0.0000  0.0000  0.0000  0.0000  0.0000  0.0000  0.0000  0.0000  0.0000  0.0000  0.4300  0.0000  0.1500  0.0100  0.1900  0.1300  0.0400  0.0000  0.0000  0.0000  0.0000  0.0500  0.2800  0.7200  0.2646  0.7354  0.0000  0.2300  0.0000  0.0000  0.0000  0.0000  0.0000  0.0000  0.0000  0.0000  0.0000  0.0000  0.0000  0.0000  0.0000  0.0000  0.0000  0.0900  0.0000  0.0000  0.0000  0.0000  0.0000  0.0000  0.0000  0.0000  0.0000  0.0000  0.0000  0.0000  0.0000  0.0100  0.0600  0.0000  0.0000  0.0000  0.0000  0.0000  0.0000  0.0000  0.0000  0.0000  0.0000  0.0400  0.0000  0.5700  0.0000  0.0000  0.0000  0.0000  0.4600  0.5400  0.3912  0.6088  0.0000  0.0000  0.0000  0.0000  0.0000  0.0000  0.0000  0.0000  0.0000  0.0000  0.2300  0.0000  0.0000  0.0000  0.0000  0.0000  0.0000  0.0000  0.0000  0.0000  0.0000  0.0000  0.0000  0.0000  0.0000  0.0000  0.0000  0.0000  0.0000  0.0000  0.0000  0.0000  0.0000  0.0000  0.0000  0.0000  0.0000  0.0000  0.0000  0.0000  0.0000  0.2700  0.0000  0.0100  0.0000  0.0000  0.1000  0.0000  0.0000  0.0000  0.0000  0.0000  0.0000  0.0000  0.0000  0.1500  0.0000  0.0000  0.0000  0.0000  0.0000  0.0000  0.0000  0.0000  0.0000  0.0000  0.0000  0.0000  0.0000  0.0000  0.1100  0.0000  0.0000  0.0000  0.0000  0.0000  0.0000  0.0000  0.0000  0.0000  0.0000  0.0000  0.0000  0.0900  0.0000  0.0000  0.0100  0.0000  0.0000  0.0000  0.0000  0.0000  0.0000  0.0000  0.0000  0.0000  0.0000  0.0300  0.0000  0.0000  0.2000  0.8000  0.1796  0.8204  0.1700  0.8300  0.6600  0.3400  0.7178  0.2822  0.1200  0.3900  0.3500  0.1400  0.0000  0.2600  0.7400  0.3086  0.6914  0.1000  0.1800  0.0000  0.0000  0.0000  0.0000  0.2400  0.1100  0.3700  0.0000  0.3800  0.6200  0.2490  0.7510  0.0100  0.0000  0.5000  0.0000  0.1500  0.0300  0.0000  0.0000  0.0000  0.0000  0.0000  0.0000  0.0000  0.2200  0.0000  0.0000  0.0000  0.0000  0.0900  0.0000  0.3200  0.6800  0.3300  0.6700  0.0200  0.0000  0.0200  0.2600  0.0100  0.0300  0.0000  0.0100  0.0200  0.0000  0.0000  0.0100  0.0000  0.0000  0.0100  0.3400  0.1100  0.0000  0.0000  0.0700  0.0700  0.0000  0.0000  0.0200  0.0000  0.1800  0.8200  0.2080  0.7920  0.0000  0.0200  0.0000  0.0000  0.0000  0.0000  0.0000  0.0000  0.1200  0.0000  0.0000  0.0000  0.0000  0.0000  0.0100  0.0000  0.2900  0.0000  0.0000  0.0000  0.0000  0.0000  0.0000  0.0000  0.0700  0.0000  0.0000  0.0000  0.0000  0.0000  0.1600  0.0000  0.0000  0.0000  0.0000  0.0000  0.0300  0.0000  0.0000  0.0000  0.0000  0.0000  0.0000  0.0000  0.0000  0.0000  0.2900  0.0000  0.0000  0.0100  0.2200  0.7800  0.2146  0.7854  0.0000  0.0000  0.0000  0.0000  0.0000  0.0000  0.0000  0.0000  0.0500  0.0000  0.0000  0.0000  0.0000  0.0000  0.0000  0.0000  0.0000  0.0000  0.0000  0.0000  0.0000  0.0000  0.0000  0.0200  0.0000  0.0000  0.0000  0.0100  0.0000  0.0000  0.0000  0.0400  0.0700  0.0000  0.0000  0.0000  0.0000  0.0000  0.0000  0.0000  0.0000  0.0000  0.0000  0.0000  0.0000  0.0900  0.0000  0.0000  0.0000  0.0000  0.0000  0.0000  0.0000  0.0800  0.0000  0.0100  0.0000  0.0000  0.0000  0.2600  0.0000  0.2200  0.0000  0.0000  0.0000  0.0000  0.0000  0.0000  0.0000  0.0000  0.0000  0.0000  0.0000  0.0000  0.1300  0.0200  0.0000  0.0000  0.0000  0.0000  0.0000  0.0000  0.0000  0.0000  0.0000  0.0000  0.0000  0.0000  0.0000  0.0000  0.0000  0.0000  0.0000  0.0000  0.0000  0.0000  0.0000  0.0000  0.0000  0.0000  0.1600  0.8400  0.1574  0.8426
     1    30  0.7000  0.3000  0.6800  0.3200  0.5800  0.4200  0.5500  0.0300  0.0000  0.0000  0.4200  0.4400  0.5600  0.4798  0.5202  0.1700  0.0800  0.0700  0.1000  0.0000  0.1900  0.1500  0.0000  0.0400  0.2000  0.1000  0.9000  0.1504  0.8496  0.3000  0.0000  0.0000  0.1700  0.0000  0.0000  0.0000  0.0000  0.0000  0.0000  0.1900  0.0000  0.0000  0.0000  0.0400  0.0000  0.2800  0.0200  0.0000  0.0000  0.2800  0.7200  0.2354  0.7646  0.0000  0.0000  0.0000  0.0000  0.0000  0.0000  0.0000  0.0000  0.0000  0.0000  0.0000  0.0000  0.0000  0.3600  0.0000  0.2000  0.0000  0.2300  0.1400  0.0500  0.0000  0.0000  0.0000  0.0000  0.0200  0.1400  0.8600  0.2450  0.7550  0.0000  0.3000  0.0000  0.0000  0.0000  0.0000  0.0000  0.0000  0.0000  0.0000  0.0000  0.0000  0.0000  0.0000  0.0000  0.0000  0.0000  0.1300  0.0000  0.0000  0.0000  0.0000  0.0000  0.0000  0.0000  0.0000  0.0000  0.0000  0.0000  0.0000  0.0000  0.0000  0.0400  0.0000  0.0000  0.0000  0.0000  0.0000  0.0000  0.0000  0.0000  0.0000  0.0000  0.0100  0.0000  0.5200  0.0000  0.0000  0.0000  0.0000  0.3200  0.6800  0.3790  0.6210  0.0000  0.0000  0.0000  0.0000  0.0000  0.0000  0.0000  0.0100  0.0000  0.0000  0.2700  0.0000  0.0000  0.0000  0.0000  0.0000  0.0000  0.0000  0.0000  0.0000  0.0000  0.0000  0.0000  0.0000  0.0000  0.0000  0.0000  0.0000  0.0000  0.0000  0.0000  0.0000  0.0000  0.0000  0.0000  0.0000  0.0000  0.0000  0.0000  0.0000  0.0000  0.2000  0.0000  0.0100  0.0000  0.0000  0.1100  0.0000  0.0000  0.0000  0.0000  0.0000  0.0000  0.0000  0.0000  0.1900  0.0000  0.0000  0.0000  0.0000  0.0000  0.0000  0.0000  0.0000  0.0000  0.0000  0.0000  0.0000  0.0000  0.0000  0.0800  0.0000  0.0000  0.0000  0.0000  0.0000  0.0000  0.0000  0.0000  0.0000  0.0000  0.0000  0.0000  0.1100  0.0000  0.0000  0.0000  0.0000  0.0000  0.0000  0.0000  0.0000  0.0000  0.0000  0.0000  0.0000  0.0000  0.0200  0.0000  0.0000  0.1200  0.8800  0.1802  0.8198  0.1700  0.8300  0.7800  0.2200  0.7178  0.2822  0.1700  0.4200  0.2800  0.1300  0.0000  0.3400  0.6600  0.3006  0.6994  0.1200  0.1600  0.0100  0.0000  0.0000  0.0000  0.1400  0.1300  0.4400  0.0000  0.3000  0.7000  0.2702  0.7298  0.0100  0.0000  0.5300  0.0000  0.1200  0.0400  0.0000  0.0000  0.0000  0.0000  0.0000  0.0000  0.0000  0.1800  0.0000  0.0000  0.0000  0.0000  0.1200  0.0000  0.2600  0.7400  0.3438  0.6562  0.0200  0.0000  0.0000  0.2400  0.0200  0.0800  0.0000  0.0100  0.0000  0.0000  0.0000  0.0100  0.0000  0.0000  0.0100  0.3800  0.0500  0.0000  0.0000  0.0900  0.0800  0.0000  0.0000  0.0100  0.0000  0.2000  0.8000  0.2266  0.7734  0.0000  0.0200  0.0000  0.0000  0.0000  0.0000  0.0000  0.0000  0.1000  0.0000  0.0000  0.0000  0.0000  0.0000  0.0300  0.0000  0.3200  0.0000  0.0000  0.0000  0.0000  0.0000  0.0000  0.0000  0.0600  0.0000  0.0000  0.0000  0.0000  0.0000  0.1900  0.0000  0.0000  0.0000  0.0000  0.0000  0.0200  0.0000  0.0000  0.0000  0.0000  0.0000  0.0000  0.0000  0.0000  0.0000  0.2500  0.0000  0.0000  0.0100  0.2000  0.8000  0.2164  0.7836  0.0000  0.0000  0.0000  0.0000  0.0000  0.0000  0.0000  0.0000  0.0700  0.0000  0.0000  0.0000  0.0000  0.0000  0.0000  0.0000  0.0000  0.0000  0.0000  0.0000  0.0000  0.0000  0.0000  0.0100  0.0000  0.0000  0.0000  0.0100  0.0100  0.0000  0.0000  0.0300  0.0700  0.0000  0.0000  0.0000  0.0000  0.0000  0.0000  0.0000  0.0000  0.0000  0.0000  0.0000  0.0000  0.0700  0.0000  0.0000  0.0000  0.0000  0.0000  0.0000  0.0000  0.0700  0.0000  0.0400  0.0000  0.0000  0.0000  0.2200  0.0000  0.2100  0.0000  0.0000  0.0000  0.0000  0.0000  0.0100  0.0000  0.0000  0.0000  0.0000  0.0000  0.0000  0.1700  0.0000  0.0000  0.0000  0.0000  0.0000  0.0000  0.0000  0.0000  0.0000  0.0000  0.0000  0.0000  0.0000  0.0000  0.0000  0.0000  0.0000  0.0000  0.0000  0.0000  0.0000  0.0000  0.0100  0.0000  0.0000  0.1800  0.8200  0.1440  0.8560
     1    31  0.7600  0.2400  0.5600  0.4400  0.6352  0.3648  0.6200  0.0300  0.0000  0.0000  0.3500  0.5600  0.4400  0.5078  0.4922  0.1900  0.0200  0.0300  0.1300  0.0000  0.2800  0.1100  0.0000  0.0400  0.2000  0.2600  0.7400  0.1864  0.8136  0.3100  0.0000  0.0000  0.1300  0.0000  0.0000  0.0000  0.0000  0.0000  0.0000  0.2800  0.0000  0.0000  0.0000  0.0200  0.0000  0.2500  0.0100  0.0000  0.0000  0.3600  0.6400  0.2544  0.7456  0.0000  0.0000  0.0000  0.0000  0.0000  0.0000  0.0000  0.0000  0.0000  0.0000  0.0000  0.0000  0.0000  0.3500  0.0000  0.2400  0.0000  0.2500  0.1000  0.0500  0.0000  0.0000  0.0000  0.0000  0.0100  0.2200  0.7800  0.2552  0.7448  0.0000  0.3600  0.0000  0.0000  0.0000  0.0000  0.0000  0.0000  0.0000  0.0000  0.0000  0.0000  0.0000  0.0000  0.0000  0.0000  0.0000  0.1700  0.0000  0.0000  0.0000  0.0000  0.0000  0.0000  0.0000  0.0000  0.0000  0.0000  0.0000  0.0000  0.0000  0.0000  0.0200  0.0000  0.0000  0.0000  0.0000  0.0000  0.0000  0.0000  0.0000  0.0000  0.0000  0.0100  0.0000  0.4400  0.0000  0.0000  0.0000  0.0000  0.4000  0.6000  0.3526  0.6474  0.0000  0.0000  0.0000  0.0000  0.0000  0.0000  0.0000  0.0000  0.0000  0.0000  0.3200  0.0000  0.0000  0.0000  0.0000  0.0000  0.0000  0.0000  0.0000  0.0000  0.0000  0.0000  0.0000  0.0000  0.0000  0.0000  0.0000  0.0000  0.0000  0.0000  0.0000  0.0000  0.0000  0.0000  0.0000  0.0000  0.0100  0.0000  0.0000  0.0000  0.0000  0.1700  0.0000  0.0100  0.0000  0.0000  0.1200  0.0000  0.0000  0.0000  0.0000  0.0000  0.0000  0.0000  0.0000  0.2200  0.0000  0.0000  0.0000  0.0000  0.0000  0.0000  0.0000  0.0000  0.0000  0.0000  0.0000  0.0000  0.0000  0.0000  0.0600  0.0000  0.0000  0.0000  0.0000  0.0000  0.0000  0.0000  0.0000  0.0000  0.0000  0.0000  0.0000  0.0600  0.0000  0.0000  0.0000  0.0000  0.0000  0.0000  0.0000  0.0000  0.0000  0.0000  0.0000  0.0000  0.0000  0.0300  0.0000  0.0000  0.1400  0.8600  0.2024  0.7976  0.2200  0.7800  0.6800  0.3200  0.6568  0.3432  0.1300  0.5100  0.2100  0.1500  0.0000  0.4000  0.6000  0.3436  0.6564  0.1200  0.1500  0.0100  0.0000  0.0000  0.0000  0.1400  0.1100  0.4700  0.0000  0.2800  0.7200  0.2896  0.7104  0.0100  0.0000  0.5400  0.0000  0.1100  0.0400  0.0000  0.0000  0.0000  0.0000  0.0000  0.0000  0.0000  0.2200  0.0000  0.0000  0.0000  0.0000  0.0800  0.0000  0.3000  0.7000  0.3602  0.6398  0.0200  0.0000  0.0000  0.2600  0.0200  0.1400  0.0000  0.0000  0.0000  0.0000  0.0000  0.0100  0.0000  0.0000  0.0100  0.3400  0.0500  0.0000  0.0000  0.0400  0.1100  0.0000  0.0000  0.0000  0.0000  0.1800  0.8200  0.2200  0.7800  0.0000  0.0100  0.0000  0.0000  0.0000  0.0000  0.0000  0.0000  0.0600  0.0000  0.0000  0.0000  0.0000  0.0000  0.0300  0.0000  0.4100  0.0000  0.0100  0.0000  0.0000  0.0000  0.0100  0.0000  0.0300  0.0000  0.0000  0.0000  0.0000  0.0000  0.1900  0.0000  0.0000  0.0000  0.0000  0.0000  0.0100  0.0000  0.0000  0.0000  0.0000  0.0000  0.0000  0.0000  0.0000  0.0000  0.2200  0.0100  0.0000  0.0100  0.1400  0.8600  0.2586  0.7414  0.0000  0.0000  0.0000  0.0000  0.0000  0.0000  0.0000  0.0000  0.0400  0.0000  0.0000  0.0000  0.0000  0.0000  0.0000  0.0000  0.0000  0.0000  0.0000  0.0000  0.0000  0.0000  0.0000  0.0100  0.0000  0.0000  0.0000  0.0000  0.0100  0.0000  0.0000  0.0600  0.0600  0.0000  0.0000  0.0000  0.0000  0.0000  0.0000  0.0000  0.0000  0.0000  0.0000  0.0000  0.0000  0.0300  0.0000  0.0000  0.0000  0.0000  0.0000  0.0000  0.0000  0.0400  0.0000  0.0700  0.0000  0.0000  0.0000  0.2600  0.0000  0.2100  0.0000  0.0000  0.0000  0.0000  0.0000  0.0000  0.0000  0.0000  0.0000  0.0000  0.0000  0.0000  0.2000  0.0000  0.0000  0.0000  0.0000  0.0000  0.0000  0.0000  0.0000  0.0000  0.0000  0.0000  0.0100  0.0000  0.0000  0.0000  0.0000  0.0000  0.0000  0.0000  0.0000  0.0000  0.0000  0.0000  0.0000  0.0000  0.1200  0.8800  0.1682  0.8318
     1    32  0.7900  0.2100  0.6600  0.3400  0.6682  0.3318  0.6000  0.0400  0.0000  0.0000  0.3600  0.4800  0.5200  0.4912  0.5088  0.2300  0.0400  0.0300  0.1000  0.0000  0.2400  0.0900  0.0000  0.0800  0.1900  0.1600  0.8400  0.1736  0.8264  0.3000  0.0000  0.0000  0.1200  0.0000  0.0000  0.0000  0.0000  0.0000  0.0000  0.2400  0.0000  0.0000  0.0000  0.0400  0.0000  0.2800  0.0200  0.0000  0.0000  0.1200  0.8800  0.2424  0.7576  0.0000  0.0000  0.0000  0.0000  0.0000  0.0000  0.0000  0.0000  0.0000  0.0000  0.0100  0.0000  0.0000  0.3500  0.0000  0.2700  0.0000  0.2200  0.0800  0.0500  0.0000  0.0000  0.0000  0.0000  0.0200  0.3000  0.7000  0.2532  0.7468  0.0000  0.3200  0.0000  0.0000  0.0000  0.0000  0.0000  0.0000  0.0000  0.0000  0.0000  0.0000  0.0000  0.0000  0.0000  0.0000  0.0000  0.1000  0.0000  0.0000  0.0000  0.0000  0.0000  0.0000  0.0000  0.0000  0.0000  0.0000  0.0000  0.0000  0.0000  0.0000  0.0300  0.0000  0.0000  0.0000  0.0000  0.0000  0.0000  0.0000  0.0000  0.0000  0.0000  0.0200  0.0000  0.5300  0.0000  0.0000  0.0000  0.0000  0.2400  0.7600  0.3946  0.6054  0.0000  0.0000  0.0000  0.0000  0.0000  0.0000  0.0000  0.0000  0.0000  0.0000  0.2400  0.0000  0.0000  0.0000  0.0000  0.0000  0.0000  0.0000  0.0000  0.0000  0.0000  0.0000  0.0000  0.0000  0.0000  0.0000  0.0000  0.0000  0.0000  0.0000  0.0000  0.0000  0.0000  0.0000  0.0000  0.0000  0.0200  0.0000  0.0000  0.0000  0.0000  0.2000  0.0000  0.0100  0.0000  0.0000  0.1500  0.0000  0.0000  0.0000  0.0000  0.0000  0.0000  0.0000  0.0000  0.2500  0.0000  0.0000  0.0000  0.0000  0.0000  0.0000  0.0000  0.0000  0.0000  0.0000  0.0000  0.0000  0.0000  0.0000  0.0200  0.0100  0.0000  0.0000  0.0000  0.0000  0.0000  0.0000  0.0000  0.0000  0.0000  0.0000  0.0000  0.0600  0.0000  0.0000  0.0000  0.0000  0.0100  0.0000  0.0000  0.0000  0.0000  0.0000  0.0000  0.0000  0.0000  0.0300  0.0000  0.0000  0.3000  0.7000  0.1882  0.8118  0.2000  0.8000  0.6800  0.3200  0.6800  0.3200  0.1500  0.5200  0.1900  0.1400  0.0000  0.3000  0.7000  0.3486  0.6514  0.1100  0.0700  0.0100  0.0000  0.0000  0.0000  0.1700  0.1400  0.5000  0.0000  0.2200  0.7800  0.3156  0.6844  0.0200  0.0000  0.5200  0.0000  0.1200  0.0100  0.0000  0.0000  0.0000  0.0000  0.0000  0.0000  0.0000  0.2400  0.0000  0.0000  0.0000  0.0000  0.0900  0.0000  0.3800  0.6200  0.3510  0.6490  0.0200  0.0000  0.0000  0.2300  0.0400  0.1000  0.0000  0.0000  0.0000  0.0000  0.0000  0.0000  0.0000  0.0000  0.0200  0.3500  0.0300  0.0000  0.0000  0.0700  0.1400  0.0000  0.0000  0.0000  0.0000  0.1400  0.8600  0.2132  0.7868  0.0000  0.0300  0.0000  0.0000  0.0000  0.0000  0.0000  0.0000  0.0900  0.0000  0.0000  0.0000  0.0000  0.0000  0.0200  0.0000  0.3600  0.0000  0.0200  0.0000  0.0000  0.0000  0.0000  0.0000  0.0400  0.0000  0.0000  0.0000  0.0000  0.0000  0.1600  0.0000  0.0000  0.0000  0.0000  0.0000  0.0200  0.0000  0.0000  0.0000  0.0000  0.0000  0.0000  0.0000  0.0000  0.0000  0.2500  0.0000  0.0000  0.0100  0.1400  0.8600  0.2296  0.7704  0.0000  0.0000  0.0000  0.0000  0.0000  0.0000  0.0000  0.0000  0.0200  0.0000  0.0000  0.0000  0.0000  0.0000  0.0000  0.0000  0.0000  0.0000  0.0000  0.0000  0.0000  0.0000  0.0000  0.0000  0.0000  0.0000  0.0000  0.0000  0.0100  0.0000  0.0000  0.0900  0.0600  0.0000  0.0000  0.0000  0.0000  0.0000  0.0000  0.0000  0.0000  0.0000  0.0000  0.0000  0.0000  0.0500  0.0000  0.0000  0.0000  0.0000  0.0000  0.0000  0.0000  0.0500  0.0000  0.0400  0.0000  0.0000  0.0000  0.2800  0.0000  0.2000  0.0000  0.0000  0.0000  0.0000  0.0000  0.0000  0.0000  0.0000  0.0000  0.0000  0.0000  0.0000  0.1700  0.0100  0.0000  0.0000  0.0000  0.0000  0.0000  0.0000  0.0000  0.0000  0.0000  0.0000  0.0100  0.0000  0.0000  0.0000  0.0000  0.0100  0.0000  0.0000  0.0000  0.0000  0.0000  0.0000  0.0000  0.0000  0.1600  0.8400  0.1664  0.8336
     1    33  0.8300  0.1700  0.6600  0.3400  0.7178  0.2822  0.6700  0.0500  0.0000  0.0000  0.2800  0.6600  0.3400  0.5298  0.4702  0.1900  0.0400  0.0300  0.1200  0.0000  0.2200  0.1100  0.0000  0.1400  0.1500  0.1200  0.8800  0.1556  0.8444  0.2500  0.0000  0.0000  0.1200  0.0000  0.0000  0.0000  0.0000  0.0000  0.0100  0.2700  0.0000  0.0000  0.0000  0.0400  0.0000  0.2900  0.0200  0.0000  0.0000  0.2400  0.7600  0.2360  0.7640  0.0000  0.0000  0.0000  0.0000  0.0000  0.0000  0.0000  0.0000  0.0000  0.0000  0.0000  0.0000  0.0000  0.3400  0.0000  0.2600  0.0000  0.2500  0.1000  0.0500  0.0000  0.0000  0.0000  0.0000  0.0000  0.2000  0.8000  0.2582  0.7418  0.0000  0.2900  0.0000  0.0000  0.0000  0.0000  0.0000  0.0000  0.0000  0.0000  0.0000  0.0000  0.0000  0.0000  0.0000  0.0000  0.0000  0.0700  0.0000  0.0000  0.0000  0.0000  0.0000  0.0000  0.0000  0.0000  0.0000  0.0000  0.0000  0.0100  0.0000  0.0000  0.0100  0.0000  0.0000  0.0000  0.0000  0.0000  0.0000  0.0000  0.0000  0.0000  0.0000  0.0300  0.0000  0.5900  0.0000  0.0000  0.0000  0.0000  0.4000  0.6000  0.4382  0.5618  0.0000  0.0000  0.0000  0.0000  0.0000  0.0000  0.0000  0.0000  0.0000  0.0000  0.2700  0.0000  0.0000  0.0000  0.0000  0.0000  0.0000  0.0000  0.0000  0.0000  0.0000  0.0000  0.0000  0.0000  0.0000  0.0000  0.0000  0.0000  0.0000  0.0000  0.0000  0.0000  0.0000  0.0000  0.0000  0.0000  0.0200  0.0000  0.0000  0.0000  0.0000  0.1700  0.0000  0.0300  0.0000  0.0000  0.1000  0.0000  0.0000  0.0000  0.0000  0.0000  0.0000  0.0000  0.0000  0.2800  0.0000  0.0000  0.0000  0.0000  0.0000  0.0000  0.0000  0.0000  0.0000  0.0000  0.0000  0.0000  0.0000  0.0000  0.0200  0.0100  0.0000  0.0000  0.0000  0.0000  0.0000  0.0000  0.0000  0.0000  0.0000  0.0000  0.0000  0.0800  0.0000  0.0000  0.0000  0.0000  0.0100  0.0000  0.0000  0.0000  0.0000  0.0000  0.0000  0.0000  0.0000  0.0100  0.0000  0.0000  0.2000  0.8000  0.1986  0.8014  0.1900  0.8100  0.6600  0.3400  0.6922  0.3078  0.1500  0.4900  0.2000  0.1600  0.0000  0.3400  0.6600  0.3282  0.6718  0.1400  0.0600  0.0300  0.0000  0.0000  0.0000  0.2000  0.1600  0.4100  0.0000  0.2000  0.8000  0.2578  0.7422  0.0400  0.0000  0.5400  0.0000  0.1400  0.0000  0.0000  0.0000  0.0000  0.0000  0.0000  0.0000  0.0000  0.2300  0.0000  0.0000  0.0000  0.0000  0.0500  0.0000  0.4000  0.6000  0.3682  0.6318  0.0600  0.0100  0.0000  0.1900  0.0500  0.0800  0.0000  0.0000  0.0000  0.0000  0.0000  0.0000  0.0000  0.0000  0.0100  0.3300  0.0300  0.0000  0.0000  0.0500  0.1900  0.0000  0.0000  0.0000  0.0000  0.2200  0.7800  0.1972  0.8028  0.0000  0.0300  0.0000  0.0000  0.0000  0.0000  0.0000  0.0000  0.0600  0.0000  0.0000  0.0000  0.0000  0.0000  0.0200  0.0000  0.3500  0.0000  0.0300  0.0000  0.0000  0.0000  0.0000  0.0000  0.0400  0.0000  0.0000  0.0000  0.0000  0.0000  0.2200  0.0000  0.0000  0.0000  0.0000  0.0000  0.0100  0.0000  0.0000  0.0000  0.0000  0.0000  0.0000  0.0000  0.0000  0.0000  0.2200  0.0000  0.0000  0.0200  0.2000  0.8000  0.2272  0.7728  0.0000  0.0000  0.0000  0.0000  0.0000  0.0000  0.0000  0.0000  0.0000  0.0000  0.0000  0.0000  0.0000  0.0000  0.0100  0.0000  0.0000  0.0000  0.0000  0.0000  0.0000  0.0000  0.0000  0.0000  0.0000  0.0000  0.0000  0.0000  0.0200  0.0000  0.0000  0.1200  0.0300  0.0000  0.0000  0.0000  0.0000  0.0000  0.0000  0.0000  0.0000  0.0000  0.0000  0.0000  0.0000  0.0300  0.0000  0.0000  0.0000  0.0000  0.0000  0.0000  0.0000  0.0700  0.0000  0.0500  0.0000  0.0000  0.0000  0.2600  0.0000  0.1800  0.0000  0.0000  0.0000  0.0000  0.0100  0.0000  0.0000  0.0000  0.0000  0.0000  0.0000  0.0000  0.1700  0.0200  0.0000  0.0000  0.0000  0.0000  0.0000  0.0000  0.0100  0.0000  0.0000  0.0000  0.0100  0.0000  0.0000  0.0000  0.0000  0.0100  0.0000  0.0000  0.0000  0.0000  0.0000  0.0000  0.0000  0.0000  0.2200  0.7800  0.1538  0.8462
     1    34  0.8600  0.1400  0.8000  0.2000  0.7592  0.2408  0.7200  0.0800  0.0000  0.0000  0.2000  0.5800  0.4200  0.5648  0.4352  0.1700  0.0400  0.0000  0.1600  0.0000  0.1400  0.1700  0.0000  0.1900  0.1300  0.1000  0.9000  0.1576  0.8424  0.2800  0.0000  0.0000  0.1500  0.0000  0.0000  0.0000  0.0000  0.0000  0.0200  0.3000  0.0000  0.0000  0.0000  0.0300  0.0000  0.2100  0.0100  0.0000  0.0000  0.2600  0.7400  0.2364  0.7636  0.0000  0.0000  0.0000  0.0000  0.0000  0.0000  0.0000  0.0000  0.0000  0.0000  0.0000  0.0000  0.0000  0.3100  0.0000  0.2300  0.0000  0.2600  0.1300  0.0700  0.0000  0.0000  0.0000  0.0000  0.0000  0.2000  0.8000  0.2384  0.7616  0.0000  0.2300  0.0000  0.0000  0.0000  0.0000  0.0000  0.0000  0.0000  0.0000  0.0000  0.0000  0.0000  0.0000  0.0000  0.0000  0.0000  0.0700  0.0000  0.0000  0.0000  0.0000  0.0000  0.0000  0.0000  0.0000  0.0000  0.0000  0.0000  0.0100  0.0000  0.0000  0.0100  0.0000  0.0000  0.0000  0.0000  0.0000  0.0000  0.0000  0.0000  0.0000  0.0000  0.0100  0.0000  0.6700  0.0000  0.0000  0.0000  0.0000  0.4800  0.5200  0.5070  0.4930  0.0000  0.0000  0.0000  0.0000  0.0000  0.0000  0.0000  0.0000  0.0000  0.0000  0.3400  0.0000  0.0000  0.0000  0.0000  0.0000  0.0000  0.0000  0.0000  0.0000  0.0000  0.0000  0.0000  0.0000  0.0000  0.0000  0.0000  0.0000  0.0000  0.0000  0.0000  0.0000  0.0000  0.0000  0.0000  0.0000  0.0300  0.0000  0.0000  0.0000  0.0000  0.1300  0.0000  0.0300  0.0000  0.0000  0.0800  0.0000  0.0000  0.0000  0.0000  0.0000  0.0000  0.0000  0.0000  0.2900  0.0000  0.0000  0.0000  0.0000  0.0000  0.0000  0.0000  0.0000  0.0000  0.0000  0.0000  0.0000  0.0000  0.0000  0.0100  0.0100  0.0000  0.0000  0.0000  0.0000  0.0000  0.0000  0.0000  0.0000  0.0000  0.0000  0.0000  0.0600  0.0000  0.0000  0.0000  0.0000  0.0200  0.0000  0.0000  0.0000  0.0000  0.0000  0.0000  0.0000  0.0000  0.0000  0.0000  0.0000  0.2200  0.7800  0.2290  0.7710  0.2600  0.7400  0.5600  0.4400  0.6152  0.3848  0.1300  0.4800  0.1900  0.2000  0.0000  0.2600  0.7400  0.3234  0.6766  0.1000  0.0900  0.0300  0.0000  0.0000  0.0000  0.2200  0.1700  0.3900  0.0000  0.3000  0.7000  0.2484  0.7516  0.0500  0.0000  0.4700  0.0000  0.2000  0.0000  0.0000  0.0000  0.0000  0.0000  0.0000  0.0000  0.0000  0.2400  0.0000  0.0000  0.0000  0.0000  0.0400  0.0000  0.2400  0.7600  0.3226  0.6774  0.1100  0.0000  0.0000  0.1700  0.0400  0.0900  0.0000  0.0000  0.0000  0.0000  0.0000  0.0000  0.0000  0.0000  0.0000  0.3100  0.0200  0.0000  0.0000  0.0200  0.2400  0.0000  0.0000  0.0000  0.0000  0.2600  0.7400  0.2052  0.7948  0.0000  0.0300  0.0000  0.0000  0.0000  0.0000  0.0000  0.0000  0.0500  0.0000  0.0000  0.0000  0.0000  0.0000  0.0100  0.0000  0.4100  0.0000  0.0200  0.0000  0.0000  0.0000  0.0000  0.0000  0.0600  0.0000  0.0000  0.0000  0.0000  0.0000  0.1700  0.0000  0.0000  0.0000  0.0000  0.0000  0.0100  0.0000  0.0000  0.0000  0.0000  0.0000  0.0000  0.0000  0.0000  0.0000  0.2400  0.0000  0.0000  0.0000  0.2400  0.7600  0.2622  0.7378  0.0000  0.0000  0.0000  0.0000  0.0000  0.0000  0.0000  0.0000  0.0000  0.0000  0.0000  0.0000  0.0000  0.0000  0.0100  0.0000  0.0100  0.0000  0.0000  0.0000  0.0000  0.0000  0.0000  0.0000  0.0000  0.0000  0.0000  0.0000  0.0100  0.0000  0.0000  0.1300  0.0500  0.0000  0.0000  0.0000  0.0000  0.0000  0.0000  0.0000  0.0000  0.0000  0.0000  0.0000  0.0000  0.0400  0.0000  0.0000  0.0000  0.0000  0.0000  0.0000  0.0000  0.0800  0.0000  0.0500  0.0000  0.0000  0.0000  0.2500  0.0000  0.1500  0.0000  0.0000  0.0000  0.0000  0.0000  0.0000  0.0100  0.0000  0.0000  0.0000  0.0000  0.0000  0.1300  0.0300  0.0000  0.0000  0.0000  0.0000  0.0000  0.0000  0.0100  0.0000  0.0000  0.0000  0.0100  0.0000  0.0000  0.0000  0.0000  0.0200  0.0000  0.0000  0.0000  0.0000  0.0000  0.0100  0.0000  0.0000  0.1800  0.8200  0.1338  0.8662
     1    35  0.8800  0.1200  0.8000  0.2000  0.7888  0.2112  0.7400  0.0600  0.0000  0.0000  0.2000  0.5600  0.4400  0.5912  0.4088  0.2200  0.0300  0.0000  0.1100  0.0000  0.1100  0.1800  0.0000  0.2100  0.1400  0.1600  0.8400  0.1696  0.8304  0.2900  0.0000  0.0000  0.1300  0.0000  0.0000  0.0000  0.0000  0.0000  0.0100  0.2800  0.0000  0.0000  0.0000  0.0300  0.0000  0.2400  0.0200  0.0000  0.0000  0.2800  0.7200  0.2384  0.7616  0.0000  0.0000  0.0000  0.0000  0.0000  0.0000  0.0000  0.0000  0.0000  0.0000  0.0000  0.0000  0.0000  0.2800  0.0000  0.2400  0.0000  0.2200  0.1800  0.0800  0.0000  0.0000  0.0000  0.0000  0.0000  0.1800  0.8200  0.2232  0.7768  0.0000  0.1600  0.0000  0.0000  0.0000  0.0000  0.0000  0.0000  0.0000  0.0000  0.0000  0.0000  0.0000  0.0000  0.0000  0.0000  0.0000  0.0600  0.0000  0.0000  0.0000  0.0000  0.0000  0.0000  0.0000  0.0000  0.0000  0.0000  0.0000  0.0000  0.0000  0.0000  0.0400  0.0000  0.0000  0.0000  0.0000  0.0000  0.0000  0.0000  0.0000  0.0000  0.0100  0.0200  0.0000  0.7100  0.0000  0.0000  0.0000  0.0000  0.5200  0.4800  0.5354  0.4646  0.0000  0.0000  0.0000  0.0000  0.0000  0.0000  0.0000  0.0000  0.0000  0.0000  0.3700  0.0000  0.0000  0.0000  0.0000  0.0000  0.0000  0.0000  0.0000  0.0000  0.0000  0.0000  0.0000  0.0000  0.0000  0.0000  0.0000  0.0000  0.0000  0.0000  0.0000  0.0000  0.0000  0.0000  0.0000  0.0000  0.0400  0.0000  0.0000  0.0000  0.0000  0.0800  0.0000  0.0300  0.0000  0.0000  0.1100  0.0000  0.0000  0.0000  0.0000  0.0000  0.0000  0.0000  0.0000  0.2800  0.0000  0.0000  0.0000  0.0000  0.0000  0.0000  0.0000  0.0000  0.0000  0.0000  0.0000  0.0000  0.0000  0.0000  0.0000  0.0000  0.0000  0.0000  0.0000  0.0000  0.0000  0.0000  0.0000  0.0000  0.0000  0.0000  0.0000  0.0800  0.0000  0.0000  0.0000  0.0000  0.0100  0.0000  0.0000  0.0000  0.0000  0.0000  0.0000  0.0000  0.0000  0.0000  0.0000  0.0000  0.2400  0.7600  0.2428  0.7572  0.3300  0.6700  0.5800  0.4200  0.5578  0.4422  0.1000  0.6200  0.1000  0.1800  0.0000  0.4200  0.5800  0.4368  0.5632  0.1400  0.1100  0.0200  0.0000  0.0000  0.0000  0.1800  0.1600  0.3900  0.0000  0.2600  0.7400  0.2422  0.7578  0.0800  0.0000  0.4200  0.0000  0.2900  0.0000  0.0000  0.0000  0.0000  0.0000  0.0000  0.0000  0.0000  0.1600  0.0100  0.0000  0.0000  0.0000  0.0400  0.0000  0.3600  0.6400  0.2942  0.7058  0.1500  0.0000  0.0000  0.1500  0.0400  0.1000  0.0000  0.0000  0.0000  0.0000  0.0000  0.0000  0.0000  0.0000  0.0000  0.2900  0.0400  0.0000  0.0000  0.0300  0.2000  0.0000  0.0000  0.0000  0.0000  0.1800  0.8200  0.1832  0.8168  0.0000  0.0300  0.0000  0.0000  0.0000  0.0000  0.0000  0.0000  0.0300  0.0000  0.0000  0.0000  0.0000  0.0000  0.0200  0.0000  0.4700  0.0000  0.0100  0.0000  0.0000  0.0000  0.0000  0.0000  0.0500  0.0000  0.0000  0.0000  0.0000  0.0000  0.2000  0.0000  0.0000  0.0000  0.0000  0.0000  0.0000  0.0000  0.0000  0.0000  0.0000  0.0000  0.0000  0.0000  0.0000  0.0000  0.1900  0.0000  0.0000  0.0000  0.2800  0.7200  0.3018  0.6982  0.0000  0.0000  0.0000  0.0100  0.0000  0.0000  0.0000  0.0000  0.0000  0.0000  0.0000  0.0000  0.0000  0.0000  0.0000  0.0000  0.0100  0.0000  0.0000  0.0000  0.0000  0.0000  0.0000  0.0000  0.0000  0.0000  0.0000  0.0000  0.0200  0.0000  0.0000  0.1100  0.0400  0.0000  0.0000  0.0000  0.0000  0.0000  0.0000  0.0100  0.0000  0.0000  0.0000  0.0000  0.0000  0.0600  0.0000  0.0000  0.0000  0.0100  0.0000  0.0000  0.0000  0.0600  0.0000  0.0200  0.0000  0.0000  0.0000  0.2600  0.0000  0.1400  0.0000  0.0000  0.0000  0.0000  0.0000  0.0000  0.0200  0.0000  0.0000  0.0000  0.0000  0.0000  0.0800  0.0600  0.0000  0.0000  0.0000  0.0000  0.0000  0.0000  0.0200  0.0000  0.0000  0.0000  0.0200  0.0000  0.0000  0.0000  0.0000  0.0300  0.0000  0.0000  0.0000  0.0000  0.0000  0.0200  0.0000  0.0000  0.0800  0.9200  0.1218  0.8782
     1    36  0.8800  0.1200  0.8000  0.2000  0.7888  0.2112  0.7900  0.0500  0.0000  0.0000  0.1600  0.6600  0.3400  0.6522  0.3478  0.3000  0.0200  0.0000  0.1000  0.0000  0.1000  0.1700  0.0000  0.2200  0.0900  0.2000  0.8000  0.1958  0.8042  0.2500  0.0000  0.0000  0.1500  0.0000  0.0000  0.0000  0.0000  0.0000  0.0100  0.2700  0.0000  0.0000  0.0000  0.0600  0.0000  0.2500  0.0100  0.0000  0.0000  0.1400  0.8600  0.2242  0.7758  0.0000  0.0000  0.0000  0.0000  0.0000  0.0000  0.0000  0.0000  0.0000  0.0000  0.0000  0.0000  0.0000  0.2800  0.0000  0.3000  0.0000  0.2300  0.1300  0.0600  0.0000  0.0000  0.0000  0.0000  0.0000  0.2200  0.7800  0.2418  0.7582  0.0000  0.1500  0.0000  0.0000  0.0000  0.0000  0.0000  0.0100  0.0000  0.0000  0.0000  0.0000  0.0000  0.0000  0.0000  0.0000  0.0000  0.0800  0.0000  0.0000  0.0000  0.0000  0.0000  0.0000  0.0000  0.0000  0.0000  0.0000  0.0000  0.0000  0.0000  0.0000  0.0200  0.0000  0.0000  0.0000  0.0000  0.0000  0.0100  0.0000  0.0000  0.0000  0.0100  0.0200  0.0000  0.7000  0.0000  0.0000  0.0000  0.0000  0.5600  0.4400  0.5200  0.4800  0.0000  0.0000  0.0000  0.0000  0.0000  0.0000  0.0000  0.0000  0.0000  0.0000  0.4000  0.0000  0.0000  0.0000  0.0000  0.0000  0.0000  0.0000  0.0000  0.0000  0.0000  0.0000  0.0000  0.0000  0.0000  0.0000  0.0000  0.0000  0.0000  0.0000  0.0000  0.0000  0.0000  0.0000  0.0000  0.0000  0.0200  0.0000  0.0000  0.0000  0.0000  0.0700  0.0000  0.0200  0.0100  0.0000  0.1200  0.0000  0.0000  0.0000  0.0000  0.0000  0.0000  0.0000  0.0000  0.3000  0.0000  0.0000  0.0100  0.0000  0.0000  0.0000  0.0000  0.0000  0.0000  0.0000  0.0000  0.0000  0.0000  0.0000  0.0000  0.0000  0.0000  0.0000  0.0000  0.0000  0.0000  0.0000  0.0000  0.0000  0.0000  0.0000  0.0000  0.0500  0.0000  0.0000  0.0000  0.0000  0.0000  0.0000  0.0000  0.0000  0.0000  0.0000  0.0000  0.0000  0.0000  0.0000  0.0000  0.0000  0.3400  0.6600  0.2728  0.7272  0.3600  0.6400  0.5600  0.4400  0.5392  0.4608  0.1000  0.6300  0.1100  0.1500  0.0100  0.4400  0.5600  0.4416  0.5584  0.2000  0.0900  0.0100  0.0000  0.0000  0.0000  0.0600  0.2000  0.4400  0.0000  0.3400  0.6600  0.2854  0.7146  0.0700  0.0000  0.4400  0.0000  0.2400  0.0000  0.0000  0.0000  0.0000  0.0000  0.0000  0.0000  0.0000  0.2100  0.0000  0.0000  0.0000  0.0000  0.0400  0.0000  0.3200  0.6800  0.3018  0.6982  0.2100  0.0000  0.0000  0.1200  0.0600  0.0600  0.0000  0.0000  0.0000  0.0000  0.0000  0.0000  0.0000  0.0000  0.0000  0.3200  0.0300  0.0100  0.0000  0.0400  0.1500  0.0000  0.0000  0.0000  0.0000  0.2400  0.7600  0.1932  0.8068  0.0000  0.0300  0.0000  0.0000  0.0000  0.0000  0.0000  0.0000  0.0600  0.0000  0.0000  0.0000  0.0000  0.0000  0.0200  0.0000  0.4200  0.0000  0.0000  0.0000  0.0000  0.0000  0.0000  0.0000  0.0400  0.0000  0.0000  0.0000  0.0000  0.0000  0.1700  0.0000  0.0000  0.0000  0.0100  0.0000  0.0000  0.0000  0.0000  0.0000  0.0000  0.0000  0.0000  0.0000  0.0000  0.0000  0.2500  0.0000  0.0000  0.0000  0.2600  0.7400  0.2744  0.7256  0.0000  0.0000  0.0000  0.0200  0.0000  0.0000  0.0000  0.0000  0.0000  0.0000  0.0000  0.0000  0.0000  0.0000  0.0100  0.0000  0.0100  0.0000  0.0000  0.0000  0.0000  0.0000  0.0000  0.0000  0.0000  0.0000  0.0000  0.0000  0.0100  0.0000  0.0000  0.1100  0.0300  0.0000  0.0000  0.0000  0.0000  0.0000  0.0000  0.0100  0.0000  0.0000  0.0000  0.0000  0.0000  0.0500  0.0000  0.0000  0.0000  0.0100  0.0000  0.0000  0.0000  0.0500  0.0000  0.0200  0.0000  0.0000  0.0000  0.3100  0.0000  0.1400  0.0000  0.0000  0.0000  0.0000  0.0000  0.0000  0.0000  0.0000  0.0000  0.0000  0.0000  0.0000  0.0700  0.0300  0.0000  0.0000  0.0000  0.0000  0.0000  0.0000  0.0400  0.0000  0.0000  0.0000  0.0300  0.0000  0.0000  0.0100  0.0000  0.0300  0.0000  0.0000  0.0000  0.0000  0.0000  0.0100  0.0000  0.0000  0.2000  0.8000  0.1444  0.8556
     1    37  0.8600  0.1400  0.7600  0.2400  0.7592  0.2408  0.7800  0.0400  0.0000  0.0000  0.1800  0.5600  0.4400  0.6424  0.3576  0.3000  0.0400  0.0000  0.0700  0.0000  0.1000  0.1700  0.0000  0.2200  0.1000  0.1600  0.8400  0.1938  0.8062  0.2800  0.0000  0.0000  0.1300  0.0000  0.0000  0.0000  0.0000  0.0000  0.0000  0.2900  0.0000  0.0000  0.0000  0.0800  0.0000  0.2000  0.0200  0.0000  0.0000  0.3200  0.6800  0.2262  0.7738  0.0000  0.0000  0.0000  0.0000  0.0000  0.0000  0.0000  0.0000  0.0000  0.0000  0.0000  0.0000  0.0000  0.2400  0.0000  0.2700  0.0000  0.2700  0.1800  0.0400  0.0000  0.0000  0.0000  0.0000  0.0000  0.3000  0.7000  0.2374  0.7626  0.0000  0.1300  0.0000  0.0000  0.0000  0.0000  0.0000  0.0300  0.0000  0.0000  0.0000  0.0000  0.0000  0.0000  0.0000  0.0000  0.0000  0.0300  0.0000  0.0000  0.0000  0.0000  0.0000  0.0000  0.0000  0.0000  0.0000  0.0000  0.0000  0.0000  0.0000  0.0000  0.0200  0.0000  0.0000  0.0000  0.0000  0.0000  0.0100  0.0000  0.0000  0.0000  0.0100  0.0300  0.0000  0.7400  0.0000  0.0000  0.0000  0.0000  0.6200  0.3800  0.5678  0.4322  0.0000  0.0000  0.0000  0.0000  0.0000  0.0000  0.0000  0.0000  0.0000  0.0000  0.4100  0.0000  0.0000  0.0000  0.0000  0.0000  0.0000  0.0000  0.0000  0.0000  0.0000  0.0000  0.0000  0.0000  0.0000  0.0000  0.0000  0.0000  0.0100  0.0000  0.0000  0.0000  0.0000  0.0000  0.0000  0.0000  0.0000  0.0000  0.0000  0.0000  0.0000  0.1000  0.0000  0.0200  0.0100  0.0000  0.0800  0.0000  0.0000  0.0000  0.0000  0.0000  0.0000  0.0000  0.0000  0.3600  0.0000  0.0000  0.0000  0.0000  0.0000  0.0000  0.0000  0.0000  0.0000  0.0000  0.0000  0.0000  0.0000  0.0000  0.0000  0.0000  0.0000  0.0000  0.0000  0.0000  0.0000  0.0000  0.0000  0.0000  0.0000  0.0000  0.0000  0.0100  0.0000  0.0000  0.0000  0.0000  0.0000  0.0000  0.0000  0.0000  0.0000  0.0000  0.0000  0.0000  0.0000  0.0000  0.0000  0.0000  0.3000  0.7000  0.3148  0.6852  0.2800  0.7200  0.6000  0.4000  0.5968  0.4032  0.1800  0.5000  0.0800  0.2300  0.0100  0.3200  0.6800  0.3418  0.6582  0.2000  0.0600  0.0000  0.0000  0.0000  0.0000  0.0700  0.1900  0.4800  0.0000  0.3200  0.6800  0.3150  0.6850  0.1000  0.0000  0.4800  0.0000  0.2400  0.0000  0.0000  0.0000  0.0000  0.0000  0.0000  0.0000  0.0000  0.1600  0.0000  0.0000  0.0000  0.0000  0.0200  0.0000  0.3200  0.6800  0.3240  0.6760  0.2500  0.0000  0.0000  0.1100  0.0400  0.0300  0.0000  0.0000  0.0000  0.0000  0.0000  0.0000  0.0000  0.0100  0.0000  0.2600  0.0600  0.0100  0.0000  0.0700  0.1600  0.0000  0.0000  0.0000  0.0000  0.2000  0.8000  0.1790  0.8210  0.0000  0.0400  0.0000  0.0000  0.0000  0.0000  0.0000  0.0000  0.0600  0.0000  0.0000  0.0000  0.0000  0.0000  0.0100  0.0000  0.4000  0.0000  0.0000  0.0000  0.0000  0.0000  0.0000  0.0000  0.0600  0.0000  0.0000  0.0000  0.0000  0.0000  0.2400  0.0000  0.0000  0.0000  0.0000  0.0000  0.0000  0.0000  0.0000  0.0000  0.0000  0.0000  0.0000  0.0000  0.0000  0.0000  0.1900  0.0000  0.0000  0.0000  0.2600  0.7400  0.2626  0.7374  0.0000  0.0000  0.0000  0.0000  0.0000  0.0100  0.0000  0.0000  0.0000  0.0000  0.0000  0.0000  0.0000  0.0000  0.0100  0.0000  0.0000  0.0000  0.0000  0.0000  0.0000  0.0000  0.0000  0.0000  0.0000  0.0000  0.0000  0.0000  0.0000  0.0000  0.0000  0.1500  0.0200  0.0000  0.0000  0.0000  0.0000  0.0000  0.0000  0.0300  0.0000  0.0000  0.0000  0.0000  0.0000  0.0500  0.0000  0.0000  0.0000  0.0200  0.0000  0.0000  0.0000  0.0700  0.0000  0.0400  0.0000  0.0000  0.0000  0.3000  0.0000  0.1500  0.0000  0.0000  0.0000  0.0000  0.0000  0.0000  0.0000  0.0000  0.0000  0.0000  0.0000  0.0000  0.0400  0.0500  0.0000  0.0000  0.0000  0.0000  0.0000  0.0000  0.0200  0.0000  0.0000  0.0000  0.0100  0.0000  0.0000  0.0000  0.0000  0.0200  0.0000  0.0000  0.0000  0.0000  0.0000  0.0100  0.0000  0.0000  0.1400  0.8600  0.1510  0.8490
     1    38  0.8300  0.1700  0.7800  0.2200  0.7178  0.2822  0.7900  0.0400  0.0000  0.0000  0.1700  0.6400  0.3600  0.6546  0.3454  0.3400  0.0500  0.0000  0.1400  0.0000  0.0500  0.1700  0.0000  0.1700  0.0800  0.2200  0.7800  0.2044  0.7956  0.2600  0.0000  0.0000  0.0900  0.0000  0.0000  0.0000  0.0000  0.0000  0.0000  0.2600  0.0000  0.0000  0.0000  0.0800  0.0000  0.2600  0.0500  0.0000  0.0000  0.2000  0.8000  0.2198  0.7802  0.0000  0.0000  0.0000  0.0000  0.0000  0.0000  0.0000  0.0000  0.0000  0.0000  0.0000  0.0000  0.0000  0.1900  0.0000  0.2800  0.0000  0.3100  0.1700  0.0500  0.0000  0.0000  0.0000  0.0000  0.0000  0.1800  0.8200  0.2420  0.7580  0.0000  0.1100  0.0000  0.0000  0.0000  0.0000  0.0100  0.0300  0.0000  0.0000  0.0000  0.0000  0.0000  0.0000  0.0000  0.0000  0.0000  0.0100  0.0000  0.0000  0.0000  0.0000  0.0100  0.0000  0.0000  0.0000  0.0000  0.0000  0.0000  0.0000  0.0000  0.0000  0.0000  0.0000  0.0000  0.0000  0.0000  0.0000  0.0000  0.0000  0.0000  0.0000  0.0000  0.0300  0.0000  0.8000  0.0000  0.0000  0.0000  0.0000  0.6800  0.3200  0.6542  0.3458  0.0000  0.0000  0.0000  0.0000  0.0000  0.0000  0.0000  0.0000  0.0000  0.0000  0.3300  0.0000  0.0000  0.0000  0.0000  0.0000  0.0000  0.0000  0.0000  0.0000  0.0000  0.0000  0.0000  0.0000  0.0000  0.0000  0.0000  0.0000  0.0200  0.0000  0.0000  0.0000  0.0000  0.0000  0.0000  0.0000  0.0000  0.0000  0.0000  0.0000  0.0000  0.1300  0.0000  0.0000  0.0000  0.0000  0.1000  0.0000  0.0000  0.0000  0.0000  0.0000  0.0000  0.0000  0.0000  0.4100  0.0000  0.0000  0.0000  0.0000  0.0000  0.0000  0.0000  0.0000  0.0000  0.0000  0.0000  0.0000  0.0000  0.0000  0.0000  0.0000  0.0000  0.0000  0.0000  0.0000  0.0000  0.0000  0.0000  0.0000  0.0000  0.0000  0.0000  0.0000  0.0000  0.0000  0.0000  0.0000  0.0000  0.0000  0.0000  0.0000  0.0000  0.0000  0.0000  0.0000  0.0000  0.0000  0.0000  0.0100  0.3600  0.6400  0.3044  0.6956  0.3000  0.7000  0.6800  0.3200  0.5800  0.4200  0.2000  0.5500  0.0800  0.1600  0.0100  0.3200  0.6800  0.3746  0.6254  0.2500  0.0500  0.0000  0.0000  0.0000  0.0000  0.0600  0.1000  0.5400  0.0000  0.4000  0.6000  0.3702  0.6298  0.1400  0.0000  0.5100  0.0000  0.1900  0.0000  0.0000  0.0000  0.0000  0.0000  0.0000  0.0000  0.0000  0.1500  0.0000  0.0000  0.0000  0.0000  0.0100  0.0000  0.3400  0.6600  0.3384  0.6616  0.2500  0.0000  0.0000  0.1400  0.0500  0.0200  0.0000  0.0000  0.0000  0.0000  0.0000  0.0000  0.0000  0.0100  0.0000  0.2400  0.0700  0.0100  0.0000  0.0900  0.1200  0.0000  0.0000  0.0000  0.0000  0.1800  0.8200  0.1702  0.8298  0.0000  0.0200  0.0000  0.0000  0.0000  0.0000  0.0000  0.0000  0.0600  0.0000  0.0000  0.0000  0.0000  0.0000  0.0000  0.0000  0.4200  0.0000  0.0000  0.0000  0.0000  0.0000  0.0000  0.0000  0.0600  0.0000  0.0000  0.0000  0.0000  0.0000  0.2500  0.0000  0.0000  0.0000  0.0000  0.0000  0.0000  0.0000  0.0000  0.0000  0.0000  0.0000  0.0000  0.0000  0.0100  0.0000  0.1800  0.0000  0.0000  0.0000  0.3400  0.6600  0.2790  0.7210  0.0000  0.0000  0.0000  0.0000  0.0000  0.0100  0.0000  0.0000  0.0000  0.0000  0.0000  0.0000  0.0000  0.0000  0.0000  0.0000  0.0000  0.0000  0.0000  0.0000  0.0100  0.0000  0.0000  0.0000  0.0000  0.0000  0.0000  0.0000  0.0000  0.0000  0.0000  0.1300  0.0100  0.0000  0.0000  0.0000  0.0000  0.0000  0.0000  0.0400  0.0000  0.0000  0.0000  0.0000  0.0000  0.0600  0.0000  0.0000  0.0000  0.0000  0.0000  0.0000  0.0000  0.0900  0.0000  0.0200  0.0000  0.0000  0.0000  0.2200  0.0000  0.2500  0.0000  0.0000  0.0000  0.0000  0.0000  0.0000  0.0000  0.0000  0.0000  0.0000  0.0000  0.0000  0.0600  0.0300  0.0000  0.0000  0.0000  0.0000  0.0000  0.0000  0.0400  0.0000  0.0000  0.0000  0.0000  0.0000  0.0000  0.0000  0.0000  0.0100  0.0000  0.0000  0.0000  0.0000  0.0000  0.0200  0.0000  0.0000  0.1800  0.8200  0.1484  0.8516
     1    39  0.8700  0.1300  0.7800  0.2200  0.7738  0.2262  0.7600  0.0600  0.0000  0.0000  0.1800  0.5800  0.4200  0.6136  0.3864  0.3100  0.0400  0.0000  0.1900  0.0000  0.0500  0.1700  0.0000  0.1700  0.0700  0.1400  0.8600  0.1990  0.8010  0.2400  0.0000  0.0000  0.0700  0.0000  0.0000  0.0000  0.0000  0.0000  0.0100  0.2800  0.0000  0.0000  0.0000  0.0800  0.0000  0.2200  0.1000  0.0000  0.0000  0.2400  0.7600  0.2058  0.7942  0.0000  0.0000  0.0000  0.0000  0.0000  0.0000  0.0000  0.0000  0.0000  0.0000  0.0000  0.0000  0.0000  0.2100  0.0000  0.2200  0.0000  0.3600  0.1900  0.0200  0.0000  0.0000  0.0000  0.0000  0.0000  0.2800  0.7200  0.2586  0.7414  0.0000  0.1400  0.0000  0.0000  0.0000  0.0000  0.0300  0.0100  0.0000  0.0000  0.0000  0.0000  0.0100  0.0000  0.0000  0.0000  0.0000  0.0100  0.0000  0.0000  0.0000  0.0000  0.0200  0.0000  0.0000  0.0000  0.0000  0.0000  0.0000  0.0000  0.0000  0.0000  0.0000  0.0000  0.0000  0.0000  0.0000  0.0000  0.0000  0.0000  0.0000  0.0000  0.0000  0.0100  0.0000  0.7700  0.0000  0.0000  0.0000  0.0000  0.6000  0.4000  0.6142  0.3858  0.0000  0.0000  0.0000  0.0000  0.0000  0.0000  0.0000  0.0000  0.0000  0.0000  0.3700  0.0000  0.0000  0.0000  0.0000  0.0000  0.0000  0.0000  0.0000  0.0000  0.0000  0.0000  0.0000  0.0000  0.0000  0.0000  0.0000  0.0000  0.0200  0.0000  0.0000  0.0000  0.0000  0.0000  0.0000  0.0000  0.0000  0.0000  0.0000  0.0000  0.0000  0.0900  0.0000  0.0000  0.0000  0.0000  0.1300  0.0000  0.0000  0.0000  0.0000  0.0000  0.0000  0.0000  0.0000  0.3800  0.0000  0.0000  0.0000  0.0000  0.0000  0.0000  0.0000  0.0000  0.0000  0.0000  0.0000  0.0000  0.0000  0.0000  0.0000  0.0000  0.0000  0.0000  0.0000  0.0000  0.0000  0.0000  0.0000  0.0000  0.0000  0.0000  0.0000  0.0000  0.0000  0.0000  0.0000  0.0000  0.0000  0.0000  0.0000  0.0000  0.0000  0.0000  0.0000  0.0000  0.0000  0.0000  0.0000  0.0100  0.3400  0.6600  0.3068  0.6932  0.2500  0.7500  0.6600  0.3400  0.6250  0.3750  0.2500  0.4600  0.1500  0.1300  0.0100  0.2800  0.7200  0.3136  0.6864  0.2200  0.0400  0.0000  0.0000  0.0000  0.0000  0.0800  0.1100  0.5500  0.0000  0.4200  0.5800  0.3710  0.6290  0.1600  0.0000  0.5300  0.0000  0.2000  0.0000  0.0000  0.0000  0.0000  0.0000  0.0000  0.0000  0.0000  0.1000  0.0000  0.0000  0.0000  0.0000  0.0100  0.0000  0.2600  0.7400  0.3566  0.6434  0.2700  0.0000  0.0100  0.1100  0.0200  0.0200  0.0000  0.0000  0.0000  0.0000  0.0000  0.0000  0.0000  0.0200  0.0000  0.3600  0.0400  0.0000  0.0000  0.0500  0.1000  0.0000  0.0000  0.0000  0.0000  0.2200  0.7800  0.2300  0.7700  0.0000  0.0600  0.0000  0.0000  0.0000  0.0000  0.0000  0.0000  0.0700  0.0000  0.0000  0.0000  0.0000  0.0000  0.0000  0.0000  0.4700  0.0000  0.0000  0.0000  0.0000  0.0000  0.0000  0.0000  0.0200  0.0000  0.0000  0.0000  0.0000  0.0000  0.1700  0.0000  0.0000  0.0000  0.0000  0.0000  0.0000  0.0000  0.0000  0.0000  0.0000  0.0000  0.0000  0.0000  0.0100  0.0000  0.2000  0.0000  0.0000  0.0000  0.2800  0.7200  0.2988  0.7012  0.0000  0.0000  0.0000  0.0000  0.0100  0.0200  0.0000  0.0000  0.0000  0.0000  0.0000  0.0000  0.0000  0.0000  0.0000  0.0100  0.0000  0.0000  0.0000  0.0000  0.0100  0.0000  0.0000  0.0000  0.0000  0.0000  0.0000  0.0000  0.0000  0.0000  0.0000  0.0800  0.0200  0.0000  0.0000  0.0000  0.0000  0.0000  0.0000  0.0600  0.0000  0.0000  0.0000  0.0000  0.0000  0.1100  0.0000  0.0000  0.0000  0.0000  0.0000  0.0000  0.0000  0.0500  0.0000  0.0400  0.0000  0.0000  0.0000  0.2000  0.0000  0.2300  0.0000  0.0000  0.0000  0.0000  0.0000  0.0000  0.0000  0.0000  0.0000  0.0000  0.0000  0.0000  0.0800  0.0300  0.0000  0.0000  0.0000  0.0000  0.0000  0.0000  0.0300  0.0000  0.0000  0.0000  0.0000  0.0000  0.0000  0.0000  0.0000  0.0000  0.0000  0.0000  0.0000  0.0000  0.0000  0.0200  0.0000  0.0000  0.1800  0.8200  0.1288  0.8712
     1    40  0.8600  0.1400  0.7600  0.2400  0.7592  0.2408  0.7200  0.1000  0.0000  0.0000  0.1800  0.6200  0.3800  0.5608  0.4392  0.3000  0.0200  0.0000  0.1400  0.0000  0.0300  0.1800  0.0000  0.2500  0.0800  0.2200  0.7800  0.2122  0.7878  0.2100  0.0000  0.0000  0.0800  0.0000  0.0000  0.0000  0.0000  0.0000  0.0000  0.2800  0.0000  0.0000  0.0000  0.0500  0.0000  0.2700  0.1100  0.0000  0.0000  0.1400  0.8600  0.2164  0.7836  0.0000  0.0000  0.0000  0.0000  0.0000  0.0000  0.0000  0.0000  0.0000  0.0000  0.0000  0.0000  0.0000  0.1900  0.0000  0.1700  0.0000  0.4600  0.1700  0.0100  0.0000  0.0000  0.0000  0.0000  0.0000  0.3400  0.6600  0.3056  0.6944  0.0000  0.1500  0.0000  0.0000  0.0000  0.0000  0.0400  0.0100  0.0000  0.0000  0.0000  0.0000  0.0100  0.0000  0.0000  0.0000  0.0000  0.0400  0.0000  0.0000  0.0000  0.0000  0.0100  0.0000  0.0000  0.0000  0.0000  0.0000  0.0000  0.0000  0.0000  0.0000  0.0000  0.0000  0.0000  0.0000  0.0000  0.0000  0.0000  0.0000  0.0000  0.0000  0.0000  0.0100  0.0000  0.7300  0.0000  0.0000  0.0000  0.0000  0.5600  0.4400  0.5590  0.4410  0.0000  0.0000  0.0000  0.0000  0.0000  0.0000  0.0000  0.0000  0.0000  0.0000  0.4200  0.0000  0.0000  0.0000  0.0000  0.0000  0.0000  0.0000  0.0000  0.0000  0.0000  0.0000  0.0000  0.0000  0.0000  0.0000  0.0000  0.0000  0.0200  0.0000  0.0000  0.0000  0.0000  0.0000  0.0000  0.0000  0.0000  0.0000  0.0000  0.0000  0.0000  0.0500  0.0000  0.0000  0.0000  0.0000  0.1200  0.0000  0.0000  0.0000  0.0000  0.0000  0.0000  0.0000  0.0000  0.3800  0.0000  0.0000  0.0000  0.0000  0.0000  0.0000  0.0000  0.0000  0.0000  0.0000  0.0000  0.0000  0.0000  0.0000  0.0000  0.0000  0.0000  0.0000  0.0000  0.0000  0.0000  0.0000  0.0000  0.0000  0.0000  0.0000  0.0000  0.0000  0.0000  0.0000  0.0000  0.0000  0.0000  0.0000  0.0000  0.0000  0.0000  0.0000  0.0000  0.0000  0.0000  0.0000  0.0000  0.0100  0.3200  0.6800  0.3382  0.6618  0.2800  0.7200  0.5200  0.4800  0.5968  0.4032  0.3000  0.3900  0.2300  0.0800  0.0000  0.3600  0.6400  0.3014  0.6986  0.2900  0.0800  0.0100  0.0000  0.0000  0.0000  0.1000  0.0500  0.4700  0.0000  0.2400  0.7600  0.3240  0.6760  0.1700  0.0000  0.5600  0.0000  0.2100  0.0000  0.0000  0.0000  0.0000  0.0000  0.0000  0.0000  0.0000  0.0600  0.0000  0.0000  0.0000  0.0000  0.0000  0.0000  0.3800  0.6200  0.3902  0.6098  0.2400  0.0000  0.0100  0.1100  0.0000  0.0100  0.0000  0.0000  0.0000  0.0000  0.0000  0.0000  0.0000  0.0100  0.0000  0.3500  0.0300  0.0000  0.0000  0.0500  0.1900  0.0000  0.0000  0.0000  0.0000  0.2600  0.7400  0.2320  0.7680  0.0000  0.0300  0.0000  0.0000  0.0000  0.0000  0.0000  0.0000  0.0600  0.0000  0.0000  0.0000  0.0000  0.0000  0.0000  0.0000  0.5100  0.0000  0.0000  0.0000  0.0000  0.0000  0.0000  0.0000  0.0200  0.0000  0.0000  0.0000  0.0000  0.0000  0.2000  0.0000  0.0000  0.0000  0.0000  0.0000  0.0000  0.0000  0.0000  0.0000  0.0000  0.0000  0.0000  0.0000  0.0100  0.0000  0.1700  0.0000  0.0000  0.0000  0.3800  0.6200  0.3340  0.6660  0.0000  0.0000  0.0000  0.0000  0.0000  0.0300  0.0000  0.0000  0.0000  0.0000  0.0000  0.0000  0.0000  0.0000  0.0000  0.0000  0.0000  0.0100  0.0000  0.0000  0.0100  0.0000  0.0000  0.0000  0.0000  0.0000  0.0000  0.0000  0.0000  0.0000  0.0000  0.1000  0.0200  0.0100  0.0000  0.0000  0.0000  0.0000  0.0000  0.0600  0.0000  0.0000  0.0000  0.0000  0.0000  0.1500  0.0000  0.0000  0.0000  0.0000  0.0000  0.0000  0.0000  0.0500  0.0000  0.0500  0.0000  0.0000  0.0000  0.1600  0.0000  0.2400  0.0000  0.0000  0.0000  0.0000  0.0000  0.0000  0.0000  0.0000  0.0000  0.0000  0.0100  0.0000  0.0600  0.0200  0.0000  0.0000  0.0000  0.0000  0.0000  0.0000  0.0000  0.0000  0.0000  0.0000  0.0000  0.0000  0.0000  0.0000  0.0000  0.0000  0.0000  0.0000  0.0000  0.0000  0.0000  0.0200  0.0000  0.0000  0.1800  0.8200  0.1304  0.8696
     1    41  0.9000  0.1000  0.8400  0.1600  0.8200  0.1800  0.6300  0.1400  0.0000  0.0000  0.2300  0.4400  0.5600  0.4694  0.5306  0.3000  0.0400  0.0000  0.1000  0.0000  0.0400  0.2500  0.0000  0.1400  0.1300  0.1800  0.8200  0.2022  0.7978  0.2600  0.0000  0.0000  0.1100  0.0000  0.0000  0.0000  0.0000  0.0000  0.0000  0.2400  0.0000  0.0000  0.0000  0.0800  0.0000  0.1600  0.1500  0.0000  0.0000  0.2400  0.7600  0.1918  0.8082  0.0000  0.0000  0.0000  0.0000  0.0000  0.0000  0.0000  0.0000  0.0000  0.0000  0.0000  0.0000  0.0000  0.2700  0.0000  0.1000  0.0000  0.4900  0.1400  0.0000  0.0000  0.0000  0.0000  0.0000  0.0000  0.2800  0.7200  0.3426  0.6574  0.0000  0.1500  0.0000  0.0000  0.0000  0.0000  0.0100  0.0300  0.0000  0.0000  0.0000  0.0000  0.0100  0.0000  0.0000  0.0000  0.0000  0.0500  0.0000  0.0000  0.0000  0.0000  0.0100  0.0000  0.0000  0.0000  0.0000  0.0000  0.0000  0.0000  0.0000  0.0000  0.0000  0.0000  0.0000  0.0000  0.0000  0.0000  0.0000  0.0000  0.0000  0.0000  0.0000  0.0300  0.0000  0.7100  0.0000  0.0000  0.0000  0.0000  0.5200  0.4800  0.5312  0.4688  0.0000  0.0000  0.0000  0.0000  0.0000  0.0000  0.0000  0.0000  0.0000  0.0000  0.3900  0.0000  0.0000  0.0000  0.0000  0.0000  0.0000  0.0000  0.0000  0.0000  0.0000  0.0000  0.0000  0.0000  0.0000  0.0000  0.0000  0.0000  0.0300  0.0000  0.0000  0.0000  0.0000  0.0000  0.0000  0.0000  0.0000  0.0000  0.0000  0.0000  0.0000  0.0500  0.0000  0.0000  0.0000  0.0000  0.1600  0.0000  0.0000  0.0000  0.0000  0.0100  0.0000  0.0000  0.0000  0.3500  0.0000  0.0000  0.0000  0.0000  0.0000  0.0000  0.0000  0.0000  0.0000  0.0000  0.0000  0.0000  0.0000  0.0000  0.0000  0.0000  0.0000  0.0000  0.0000  0.0000  0.0000  0.0000  0.0000  0.0000  0.0000  0.0000  0.0000  0.0000  0.0000  0.0000  0.0000  0.0000  0.0000  0.0000  0.0000  0.0000  0.0000  0.0000  0.0100  0.0000  0.0000  0.0000  0.0000  0.0000  0.3800  0.6200  0.3038  0.6962  0.2200  0.7800  0.6400  0.3600  0.6568  0.3432  0.1800  0.4400  0.3000  0.0800  0.0000  0.3400  0.6600  0.3224  0.6776  0.3500  0.0300  0.0000  0.0000  0.0000  0.0000  0.0600  0.0700  0.4900  0.0000  0.3800  0.6200  0.3720  0.6280  0.1900  0.0000  0.5000  0.0000  0.2700  0.0000  0.0000  0.0000  0.0000  0.0000  0.0000  0.0000  0.0000  0.0400  0.0000  0.0000  0.0000  0.0000  0.0000  0.0000  0.2800  0.7200  0.3606  0.6394  0.2800  0.0000  0.0100  0.0800  0.0000  0.0300  0.0000  0.0000  0.0100  0.0000  0.0000  0.0000  0.0000  0.0000  0.0000  0.3200  0.0400  0.0000  0.0000  0.0500  0.1800  0.0000  0.0000  0.0000  0.0000  0.3200  0.6800  0.2248  0.7752  0.0000  0.0300  0.0000  0.0000  0.0000  0.0000  0.0000  0.0000  0.0500  0.0000  0.0000  0.0000  0.0000  0.0000  0.0000  0.0000  0.5900  0.0000  0.0000  0.0000  0.0000  0.0000  0.0000  0.0000  0.0100  0.0000  0.0000  0.0000  0.0000  0.0000  0.1700  0.0000  0.0000  0.0000  0.0000  0.0000  0.0000  0.0000  0.0000  0.0000  0.0000  0.0000  0.0000  0.0000  0.0100  0.0000  0.1300  0.0000  0.0000  0.0100  0.3400  0.6600  0.3976  0.6024  0.0000  0.0000  0.0000  0.0000  0.0000  0.0200  0.0000  0.0000  0.0000  0.0000  0.0000  0.0000  0.0000  0.0000  0.0000  0.0000  0.0000  0.0000  0.0000  0.0000  0.0000  0.0000  0.0000  0.0000  0.0000  0.0000  0.0000  0.0000  0.0000  0.0000  0.0000  0.0900  0.0200  0.0000  0.0000  0.0000  0.0100  0.0000  0.0000  0.0700  0.0000  0.0000  0.0000  0.0000  0.0000  0.1600  0.0000  0.0000  0.0000  0.0000  0.0000  0.0000  0.0000  0.0700  0.0000  0.0700  0.0000  0.0000  0.0000  0.1400  0.0000  0.2700  0.0000  0.0000  0.0000  0.0000  0.0000  0.0000  0.0000  0.0000  0.0000  0.0000  0.0100  0.0000  0.0100  0.0400  0.0000  0.0000  0.0000  0.0000  0.0000  0.0000  0.0000  0.0000  0.0000  0.0000  0.0000  0.0000  0.0000  0.0000  0.0000  0.0000  0.0000  0.0000  0.0000  0.0000  0.0100  0.0100  0.0000  0.0000  0.1600  0.8400  0.1438  0.8562
     1    42  0.8700  0.1300  0.7400  0.2600  0.7738  0.2262  0.6500  0.0900  0.0000  0.0000  0.2600  0.4400  0.5600  0.4982  0.5018  0.2400  0.0300  0.0000  0.1400  0.0000  0.0200  0.2100  0.0000  0.2100  0.1500  0.2200  0.7800  0.1892  0.8108  0.2800  0.0000  0.0000  0.1100  0.0000  0.0000  0.0000  0.0000  0.0000  0.0000  0.1900  0.0000  0.0000  0.0000  0.1100  0.0000  0.1500  0.1600  0.0000  0.0000  0.1800  0.8200  0.1868  0.8132  0.0000  0.0000  0.0000  0.0000  0.0000  0.0000  0.0000  0.0000  0.0000  0.0000  0.0000  0.0000  0.0000  0.2200  0.0000  0.1200  0.0000  0.4600  0.2000  0.0000  0.0000  0.0000  0.0000  0.0000  0.0000  0.3200  0.6800  0.3144  0.6856  0.0000  0.1100  0.0000  0.0000  0.0000  0.0000  0.0100  0.0200  0.0000  0.0000  0.0000  0.0000  0.0300  0.0000  0.0000  0.0000  0.0000  0.0400  0.0000  0.0000  0.0000  0.0000  0.0100  0.0000  0.0000  0.0000  0.0000  0.0000  0.0000  0.0000  0.0000  0.0000  0.0000  0.0000  0.0000  0.0000  0.0000  0.0000  0.0000  0.0000  0.0000  0.0000  0.0000  0.0400  0.0000  0.7400  0.0000  0.0000  0.0000  0.0000  0.5400  0.4600  0.5644  0.4356  0.0000  0.0000  0.0000  0.0000  0.0000  0.0000  0.0000  0.0000  0.0000  0.0000  0.4200  0.0000  0.0000  0.0000  0.0000  0.0000  0.0000  0.0000  0.0000  0.0000  0.0000  0.0000  0.0000  0.0000  0.0000  0.0000  0.0000  0.0000  0.0400  0.0000  0.0000  0.0000  0.0000  0.0000  0.0000  0.0000  0.0000  0.0000  0.0000  0.0000  0.0000  0.0500  0.0000  0.0000  0.0000  0.0000  0.1500  0.0000  0.0000  0.0000  0.0000  0.0100  0.0000  0.0000  0.0000  0.3300  0.0000  0.0000  0.0000  0.0000  0.0000  0.0000  0.0000  0.0000  0.0000  0.0000  0.0000  0.0000  0.0000  0.0000  0.0000  0.0000  0.0000  0.0000  0.0000  0.0000  0.0000  0.0000  0.0000  0.0000  0.0000  0.0000  0.0000  0.0000  0.0000  0.0000  0.0000  0.0000  0.0000  0.0000  0.0000  0.0000  0.0000  0.0000  0.0000  0.0000  0.0000  0.0000  0.0000  0.0000  0.2800  0.7200  0.3120  0.6880  0.2600  0.7400  0.6000  0.4000  0.6152  0.3848  0.1900  0.4800  0.2100  0.1200  0.0000  0.3200  0.6800  0.3250  0.6750  0.2900  0.0300  0.0000  0.0000  0.0000  0.0000  0.0500  0.0400  0.5900  0.0000  0.4200  0.5800  0.4372  0.5628  0.2600  0.0000  0.4800  0.0000  0.2200  0.0000  0.0000  0.0000  0.0000  0.0000  0.0100  0.0000  0.0000  0.0300  0.0000  0.0000  0.0000  0.0000  0.0000  0.0000  0.3600  0.6400  0.3474  0.6526  0.3100  0.0000  0.0200  0.0600  0.0000  0.0100  0.0000  0.0000  0.0200  0.0000  0.0000  0.0000  0.0000  0.0000  0.0000  0.3200  0.0800  0.0000  0.0000  0.0300  0.1500  0.0000  0.0000  0.0000  0.0000  0.2200  0.7800  0.2328  0.7672  0.0000  0.0500  0.0000  0.0000  0.0000  0.0000  0.0000  0.0000  0.0200  0.0000  0.0000  0.0000  0.0000  0.0000  0.0000  0.0000  0.6000  0.0000  0.0000  0.0000  0.0000  0.0000  0.0000  0.0000  0.0200  0.0000  0.0000  0.0000  0.0000  0.0000  0.1600  0.0100  0.0000  0.0000  0.0000  0.0000  0.0000  0.0000  0.0000  0.0000  0.0000  0.0000  0.0000  0.0000  0.0200  0.0000  0.1000  0.0000  0.0000  0.0200  0.3200  0.6800  0.3998  0.6002  0.0000  0.0000  0.0000  0.0000  0.0000  0.0200  0.0000  0.0000  0.0000  0.0000  0.0000  0.0000  0.0000  0.0000  0.0000  0.0000  0.0000  0.0000  0.0000  0.0000  0.0000  0.0000  0.0000  0.0000  0.0000  0.0000  0.0000  0.0000  0.0000  0.0000  0.0000  0.1100  0.0100  0.0000  0.0000  0.0000  0.0000  0.0000  0.0000  0.0700  0.0000  0.0000  0.0000  0.0000  0.0000  0.1800  0.0000  0.0000  0.0000  0.0000  0.0000  0.0000  0.0000  0.0400  0.0000  0.0800  0.0000  0.0000  0.0000  0.1100  0.0000  0.2900  0.0000  0.0100  0.0000  0.0000  0.0000  0.0100  0.0000  0.0000  0.0000  0.0000  0.0000  0.0000  0.0000  0.0400  0.0000  0.0000  0.0100  0.0000  0.0000  0.0000  0.0000  0.0000  0.0000  0.0000  0.0000  0.0000  0.0000  0.0000  0.0000  0.0000  0.0000  0.0000  0.0000  0.0000  0.0000  0.0100  0.0000  0.0100  0.1400  0.8600  0.1562  0.8438
     1    43  0.8500  0.1500  0.7400  0.2600  0.7450  0.2550  0.6400  0.1000  0.0000  0.0000  0.2600  0.5200  0.4800  0.4872  0.5128  0.2700  0.0400  0.0000  0.0900  0.0000  0.0000  0.2200  0.0000  0.1900  0.1900  0.2400  0.7600  0.2032  0.7968  0.2700  0.0000  0.0000  0.1700  0.0000  0.0000  0.0000  0.0000  0.0000  0.0000  0.1400  0.0000  0.0000  0.0000  0.0800  0.0000  0.2100  0.1300  0.0000  0.0000  0.2200  0.7800  0.1888  0.8112  0.0000  0.0000  0.0000  0.0000  0.0000  0.0000  0.0000  0.0000  0.0000  0.0000  0.0000  0.0000  0.0000  0.2400  0.0000  0.0800  0.0000  0.4400  0.2400  0.0000  0.0000  0.0000  0.0000  0.0000  0.0000  0.4600  0.5400  0.3152  0.6848  0.0000  0.1100  0.0000  0.0000  0.0000  0.0000  0.0000  0.0200  0.0000  0.0000  0.0000  0.0000  0.0500  0.0000  0.0000  0.0000  0.0000  0.0200  0.0000  0.0000  0.0000  0.0000  0.0200  0.0000  0.0000  0.0000  0.0000  0.0000  0.0000  0.0000  0.0000  0.0000  0.0000  0.0000  0.0000  0.0000  0.0000  0.0000  0.0000  0.0000  0.0000  0.0000  0.0000  0.0400  0.0000  0.7400  0.0000  0.0000  0.0000  0.0000  0.6400  0.3600  0.5650  0.4350  0.0000  0.0000  0.0000  0.0000  0.0000  0.0000  0.0000  0.0000  0.0000  0.0000  0.4200  0.0000  0.0000  0.0000  0.0000  0.0000  0.0000  0.0000  0.0000  0.0000  0.0000  0.0000  0.0000  0.0000  0.0000  0.0000  0.0000  0.0000  0.0600  0.0000  0.0000  0.0000  0.0000  0.0000  0.0000  0.0000  0.0000  0.0000  0.0000  0.0000  0.0000  0.0400  0.0000  0.0100  0.0000  0.0000  0.1500  0.0000  0.0000  0.0000  0.0000  0.0100  0.0000  0.0000  0.0000  0.3100  0.0000  0.0000  0.0000  0.0000  0.0000  0.0000  0.0000  0.0000  0.0000  0.0000  0.0000  0.0000  0.0000  0.0000  0.0000  0.0000  0.0000  0.0000  0.0000  0.0000  0.0000  0.0000  0.0000  0.0000  0.0000  0.0000  0.0000  0.0000  0.0000  0.0000  0.0000  0.0000  0.0000  0.0000  0.0000  0.0000  0.0000  0.0000  0.0000  0.0000  0.0000  0.0000  0.0000  0.0000  0.3200  0.6800  0.3004  0.6996  0.2800  0.7200  0.5200  0.4800  0.5968  0.4032  0.1500  0.5700  0.1600  0.1200  0.0000  0.5200  0.4800  0.3874  0.6126  0.3000  0.0200  0.0100  0.0000  0.0000  0.0000  0.0200  0.0500  0.6000  0.0000  0.4200  0.5800  0.4534  0.5466  0.2400  0.0000  0.5300  0.0100  0.2000  0.0000  0.0000  0.0000  0.0000  0.0000  0.0000  0.0000  0.0000  0.0200  0.0000  0.0000  0.0000  0.0000  0.0000  0.0000  0.3000  0.7000  0.3790  0.6210  0.2800  0.0000  0.0100  0.0200  0.0100  0.0000  0.0000  0.0000  0.0200  0.0000  0.0000  0.0000  0.0000  0.0000  0.0000  0.3900  0.0600  0.0000  0.0000  0.0400  0.1700  0.0000  0.0000  0.0000  0.0000  0.3400  0.6600  0.2656  0.7344  0.0000  0.0600  0.0000  0.0000  0.0000  0.0000  0.0000  0.0000  0.0200  0.0000  0.0000  0.0000  0.0000  0.0000  0.0000  0.0000  0.6200  0.0000  0.0000  0.0000  0.0000  0.0000  0.0000  0.0000  0.0100  0.0000  0.0000  0.0000  0.0000  0.0000  0.1400  0.0100  0.0000  0.0000  0.0000  0.0000  0.0000  0.0000  0.0000  0.0000  0.0000  0.0000  0.0000  0.0000  0.0100  0.0000  0.0800  0.0000  0.0000  0.0500  0.4400  0.5600  0.4172  0.5828  0.0000  0.0000  0.0000  0.0000  0.0000  0.0300  0.0000  0.0000  0.0000  0.0000  0.0000  0.0000  0.0000  0.0000  0.0000  0.0000  0.0000  0.0000  0.0000  0.0000  0.0000  0.0000  0.0000  0.0000  0.0000  0.0000  0.0000  0.0000  0.0000  0.0000  0.0000  0.1600  0.0100  0.0000  0.0000  0.0000  0.0000  0.0000  0.0000  0.0300  0.0000  0.0000  0.0000  0.0000  0.0000  0.1700  0.0000  0.0000  0.0000  0.0000  0.0000  0.0000  0.0000  0.0300  0.0000  0.0600  0.0000  0.0000  0.0000  0.0800  0.0000  0.3900  0.0000  0.0000  0.0000  0.0000  0.0000  0.0100  0.0000  0.0000  0.0000  0.0000  0.0000  0.0000  0.0000  0.0300  0.0000  0.0000  0.0000  0.0000  0.0000  0.0000  0.0000  0.0000  0.0000  0.0000  0.0000  0.0000  0.0000  0.0000  0.0000  0.0000  0.0000  0.0000  0.0000  0.0000  0.0000  0.0000  0.0000  0.0000  0.2200  0.7800  0.2204  0.7796
     1    44  0.8700  0.1300  0.7800  0.2200  0.7738  0.2262  0.6000  0.1200  0.0000  0.0000  0.2800  0.4200  0.5800  0.4528  0.5472  0.2700  0.0300  0.0000  0.0700  0.0000  0.0000  0.2800  0.0000  0.1600  0.1900  0.3200  0.6800  0.2188  0.7812  0.2500  0.0000  0.0000  0.1900  0.0000  0.0000  0.0000  0.0000  0.0000  0.0000  0.1100  0.0000  0.0000  0.0000  0.0700  0.0000  0.2800  0.1000  0.0000  0.0000  0.2000  0.8000  0.2040  0.7960  0.0000  0.0000  0.0000  0.0000  0.0000  0.0000  0.0000  0.0000  0.0000  0.0000  0.0000  0.0000  0.0000  0.2100  0.0000  0.0900  0.0000  0.4500  0.2500  0.0000  0.0000  0.0000  0.0000  0.0000  0.0000  0.3800  0.6200  0.3172  0.6828  0.0000  0.1100  0.0000  0.0000  0.0000  0.0000  0.0000  0.0100  0.0000  0.0000  0.0000  0.0000  0.0300  0.0000  0.0000  0.0000  0.0000  0.0200  0.0000  0.0000  0.0000  0.0000  0.0100  0.0000  0.0000  0.0000  0.0000  0.0000  0.0000  0.0000  0.0000  0.0000  0.0000  0.0000  0.0000  0.0000  0.0000  0.0000  0.0000  0.0000  0.0000  0.0000  0.0000  0.0600  0.0000  0.7600  0.0000  0.0000  0.0000  0.0000  0.5600  0.4400  0.5948  0.4052  0.0000  0.0000  0.0000  0.0000  0.0000  0.0000  0.0000  0.0000  0.0000  0.0000  0.4000  0.0000  0.0000  0.0000  0.0000  0.0000  0.0000  0.0000  0.0000  0.0000  0.0000  0.0000  0.0000  0.0000  0.0000  0.0000  0.0000  0.0000  0.0500  0.0000  0.0000  0.0000  0.0000  0.0000  0.0000  0.0000  0.0000  0.0000  0.0000  0.0000  0.0000  0.0600  0.0000  0.0300  0.0000  0.0000  0.1500  0.0000  0.0000  0.0000  0.0000  0.0100  0.0000  0.0000  0.0000  0.2800  0.0000  0.0000  0.0000  0.0000  0.0000  0.0000  0.0000  0.0000  0.0000  0.0000  0.0000  0.0000  0.0000  0.0100  0.0000  0.0000  0.0000  0.0000  0.0000  0.0000  0.0000  0.0000  0.0000  0.0000  0.0000  0.0000  0.0000  0.0000  0.0000  0.0000  0.0000  0.0000  0.0100  0.0000  0.0000  0.0000  0.0000  0.0000  0.0000  0.0000  0.0000  0.0000  0.0000  0.0000  0.3000  0.7000  0.2682  0.7318  0.2800  0.7200  0.6000  0.4000  0.5968  0.4032  0.1100  0.6100  0.1300  0.1500  0.0000  0.4000  0.6000  0.4236  0.5764  0.2000  0.0300  0.0200  0.0000  0.0100  0.0000  0.0300  0.0200  0.6900  0.0000  0.5400  0.4600  0.5188  0.4812  0.1900  0.0000  0.5200  0.0000  0.2500  0.0000  0.0000  0.0000  0.0000  0.0000  0.0000  0.0000  0.0000  0.0300  0.0000  0.0000  0.0000  0.0100  0.0000  0.0000  0.3400  0.6600  0.3700  0.6300  0.2900  0.0000  0.0100  0.0100  0.0000  0.0000  0.0000  0.0000  0.0000  0.0000  0.0000  0.0000  0.0000  0.0000  0.0000  0.4200  0.0700  0.0000  0.0000  0.0600  0.1400  0.0000  0.0000  0.0000  0.0000  0.2600  0.7400  0.2888  0.7112  0.0000  0.0700  0.0000  0.0000  0.0000  0.0000  0.0000  0.0000  0.0100  0.0000  0.0000  0.0000  0.0000  0.0000  0.0000  0.0000  0.6200  0.0000  0.0000  0.0000  0.0000  0.0000  0.0000  0.0000  0.0000  0.0000  0.0000  0.0000  0.0000  0.0000  0.1600  0.0000  0.0000  0.0000  0.0000  0.0000  0.0000  0.0000  0.0000  0.0000  0.0000  0.0000  0.0000  0.0000  0.0100  0.0000  0.0900  0.0000  0.0000  0.0400  0.4000  0.6000  0.4248  0.5752  0.0000  0.0000  0.0000  0.0000  0.0000  0.0200  0.0000  0.0000  0.0000  0.0000  0.0000  0.0000  0.0000  0.0000  0.0000  0.0000  0.0000  0.0000  0.0000  0.0000  0.0000  0.0000  0.0100  0.0000  0.0000  0.0000  0.0000  0.0000  0.0000  0.0000  0.0000  0.1600  0.0100  0.0000  0.0000  0.0000  0.0000  0.0000  0.0000  0.0200  0.0000  0.0000  0.0000  0.0000  0.0000  0.2000  0.0000  0.0000  0.0000  0.0000  0.0000  0.0000  0.0000  0.0300  0.0000  0.0600  0.0000  0.0000  0.0000  0.0500  0.0000  0.3900  0.0000  0.0000  0.0000  0.0000  0.0000  0.0300  0.0000  0.0000  0.0000  0.0000  0.0000  0.0000  0.0000  0.0200  0.0000  0.0000  0.0000  0.0000  0.0000  0.0000  0.0000  0.0000  0.0000  0.0000  0.0000  0.0000  0.0000  0.0000  0.0000  0.0000  0.0000  0.0000  0.0000  0.0000  0.0000  0.0000  0.0000  0.0000  0.2600  0.7400  0.2270  0.7730
     1    45  0.8200  0.1800  0.6800  0.3200  0.7048  0.2952  0.5900  0.1400  0.0000  0.0000  0.2700  0.3800  0.6200  0.4406  0.5594  0.2600  0.0300  0.0000  0.0600  0.0000  0.0000  0.3000  0.0000  0.1500  0.2000  0.1200  0.8800  0.2246  0.7754  0.2500  0.0000  0.0000  0.1600  0.0000  0.0000  0.0000  0.0000  0.0000  0.0000  0.1400  0.0000  0.0000  0.0000  0.0700  0.0000  0.2900  0.0900  0.0000  0.0000  0.1600  0.8400  0.2048  0.7952  0.0000  0.0000  0.0000  0.0000  0.0000  0.0000  0.0000  0.0000  0.0000  0.0000  0.0000  0.0000  0.0000  0.2400  0.0000  0.0800  0.0000  0.4700  0.2100  0.0000  0.0000  0.0000  0.0000  0.0000  0.0000  0.2600  0.7400  0.3290  0.6710  0.0000  0.1600  0.0000  0.0000  0.0000  0.0100  0.0000  0.0000  0.0000  0.0000  0.0000  0.0000  0.0100  0.0000  0.0000  0.0000  0.0000  0.0100  0.0000  0.0000  0.0000  0.0000  0.0000  0.0000  0.0000  0.0000  0.0000  0.0000  0.0000  0.0000  0.0000  0.0000  0.0000  0.0000  0.0000  0.0000  0.0000  0.0000  0.0000  0.0000  0.0000  0.0000  0.0000  0.0500  0.0000  0.7600  0.0000  0.0000  0.0000  0.0000  0.6400  0.3600  0.6060  0.3940  0.0000  0.0000  0.0000  0.0000  0.0000  0.0000  0.0000  0.0000  0.0000  0.0000  0.3500  0.0000  0.0000  0.0000  0.0000  0.0000  0.0000  0.0000  0.0000  0.0000  0.0000  0.0000  0.0000  0.0000  0.0000  0.0000  0.0000  0.0000  0.0700  0.0000  0.0000  0.0000  0.0000  0.0000  0.0000  0.0000  0.0000  0.0000  0.0000  0.0000  0.0000  0.1100  0.0000  0.0000  0.0000  0.0000  0.1600  0.0000  0.0000  0.0000  0.0000  0.0100  0.0100  0.0000  0.0000  0.2700  0.0000  0.0000  0.0000  0.0000  0.0000  0.0000  0.0000  0.0000  0.0000  0.0000  0.0000  0.0000  0.0000  0.0100  0.0000  0.0000  0.0000  0.0000  0.0000  0.0000  0.0000  0.0000  0.0000  0.0000  0.0000  0.0000  0.0000  0.0000  0.0000  0.0000  0.0000  0.0000  0.0100  0.0000  0.0000  0.0000  0.0000  0.0000  0.0000  0.0000  0.0000  0.0000  0.0000  0.0000  0.2000  0.8000  0.2384  0.7616  0.3100  0.6900  0.6200  0.3800  0.5722  0.4278  0.1400  0.5400  0.1800  0.1400  0.0000  0.3800  0.6200  0.3632  0.6368  0.2300  0.0400  0.0100  0.0000  0.0100  0.0000  0.0400  0.0300  0.6400  0.0000  0.4600  0.5400  0.4668  0.5332  0.1900  0.0000  0.5500  0.0000  0.2200  0.0000  0.0000  0.0000  0.0000  0.0000  0.0000  0.0000  0.0000  0.0200  0.0000  0.0000  0.0000  0.0200  0.0000  0.0000  0.3800  0.6200  0.3878  0.6122  0.2800  0.0000  0.0100  0.0100  0.0000  0.0000  0.0000  0.0000  0.0000  0.0000  0.0000  0.0000  0.0000  0.0000  0.0000  0.4300  0.0600  0.0000  0.0000  0.0800  0.1300  0.0000  0.0000  0.0000  0.0000  0.2000  0.8000  0.2904  0.7096  0.0000  0.1200  0.0000  0.0000  0.0000  0.0000  0.0000  0.0000  0.0200  0.0000  0.0000  0.0000  0.0000  0.0000  0.0000  0.0000  0.5900  0.0000  0.0000  0.0000  0.0000  0.0000  0.0000  0.0000  0.0000  0.0000  0.0000  0.0000  0.0000  0.0000  0.1400  0.0000  0.0000  0.0000  0.0000  0.0000  0.0000  0.0000  0.0000  0.0000  0.0000  0.0000  0.0000  0.0000  0.0000  0.0000  0.0900  0.0000  0.0000  0.0400  0.3800  0.6200  0.3922  0.6078  0.0000  0.0000  0.0000  0.0000  0.0000  0.0600  0.0000  0.0000  0.0000  0.0000  0.0000  0.0000  0.0000  0.0000  0.0000  0.0000  0.0000  0.0000  0.0000  0.0000  0.0000  0.0000  0.0100  0.0000  0.0000  0.0000  0.0000  0.0000  0.0000  0.0000  0.0000  0.1600  0.0000  0.0000  0.0000  0.0000  0.0000  0.0000  0.0000  0.0000  0.0000  0.0000  0.0000  0.0000  0.0000  0.2300  0.0000  0.0000  0.0000  0.0000  0.0000  0.0000  0.0000  0.0400  0.0000  0.0900  0.0000  0.0000  0.0000  0.0500  0.0000  0.2700  0.0000  0.0000  0.0000  0.0000  0.0000  0.0500  0.0000  0.0000  0.0000  0.0000  0.0000  0.0000  0.0000  0.0400  0.0000  0.0000  0.0000  0.0000  0.0000  0.0000  0.0000  0.0000  0.0000  0.0000  0.0000  0.0000  0.0000  0.0000  0.0000  0.0000  0.0000  0.0000  0.0000  0.0000  0.0000  0.0000  0.0000  0.0000  0.2200  0.7800  0.1714  0.8286
     1    46  0.8300  0.1700  0.7000  0.3000  0.7178  0.2822  0.6400  0.1300  0.0000  0.0000  0.2300  0.4800  0.5200  0.4794  0.5206  0.2900  0.0000  0.0000  0.0700  0.0000  0.0000  0.2400  0.0000  0.1800  0.2200  0.2200  0.7800  0.2274  0.7726  0.2100  0.0000  0.0000  0.1300  0.0000  0.0000  0.0000  0.0000  0.0000  0.0000  0.1600  0.0000  0.0000  0.0000  0.0900  0.0000  0.2900  0.1200  0.0000  0.0000  0.1600  0.8400  0.1932  0.8068  0.0000  0.0000  0.0000  0.0000  0.0000  0.0000  0.0000  0.0000  0.0000  0.0000  0.0000  0.0000  0.0000  0.3200  0.0000  0.0600  0.0000  0.4200  0.2000  0.0000  0.0000  0.0000  0.0000  0.0000  0.0000  0.3600  0.6400  0.3224  0.6776  0.0000  0.1100  0.0000  0.0000  0.0000  0.0000  0.0000  0.0000  0.0000  0.0000  0.0000  0.0000  0.0200  0.0000  0.0000  0.0000  0.0000  0.0000  0.0000  0.0000  0.0000  0.0000  0.0000  0.0000  0.0000  0.0000  0.0000  0.0000  0.0000  0.0000  0.0000  0.0000  0.0000  0.0000  0.0000  0.0000  0.0000  0.0000  0.0000  0.0000  0.0000  0.0000  0.0000  0.0400  0.0000  0.8300  0.0000  0.0000  0.0000  0.0000  0.7200  0.2800  0.7030  0.2970  0.0000  0.0000  0.0000  0.0000  0.0000  0.0000  0.0000  0.0000  0.0000  0.0000  0.2900  0.0000  0.0000  0.0000  0.0000  0.0000  0.0000  0.0000  0.0000  0.0000  0.0000  0.0000  0.0000  0.0000  0.0000  0.0000  0.0000  0.0000  0.0600  0.0000  0.0000  0.0000  0.0000  0.0000  0.0000  0.0000  0.0000  0.0000  0.0000  0.0000  0.0000  0.0700  0.0000  0.0000  0.0000  0.0000  0.1900  0.0000  0.0000  0.0000  0.0000  0.0000  0.0100  0.0000  0.0000  0.3400  0.0000  0.0000  0.0000  0.0000  0.0000  0.0000  0.0000  0.0000  0.0000  0.0000  0.0000  0.0000  0.0000  0.0300  0.0000  0.0000  0.0000  0.0000  0.0000  0.0000  0.0000  0.0000  0.0000  0.0000  0.0000  0.0000  0.0000  0.0000  0.0000  0.0000  0.0000  0.0000  0.0100  0.0000  0.0000  0.0000  0.0000  0.0000  0.0000  0.0000  0.0000  0.0000  0.0000  0.0000  0.2400  0.7600  0.2454  0.7546  0.3100  0.6900  0.5800  0.4200  0.5722  0.4278  0.1400  0.5600  0.1700  0.1200  0.0100  0.2800  0.7200  0.3766  0.6234  0.1900  0.0800  0.0100  0.0000  0.0200  0.0000  0.0300  0.0400  0.6300  0.0000  0.4200  0.5800  0.4424  0.5576  0.1600  0.0000  0.5900  0.0000  0.2000  0.0000  0.0000  0.0000  0.0000  0.0000  0.0000  0.0000  0.0000  0.0200  0.0000  0.0000  0.0000  0.0200  0.0000  0.0100  0.3800  0.6200  0.4146  0.5854  0.3600  0.0000  0.0000  0.0000  0.0000  0.0000  0.0000  0.0000  0.0000  0.0000  0.0000  0.0000  0.0000  0.0000  0.0000  0.3400  0.0600  0.0000  0.0000  0.0700  0.1700  0.0000  0.0000  0.0000  0.0000  0.3000  0.7000  0.2826  0.7174  0.0000  0.1400  0.0000  0.0100  0.0000  0.0000  0.0000  0.0000  0.0200  0.0000  0.0000  0.0000  0.0000  0.0000  0.0000  0.0000  0.6300  0.0000  0.0000  0.0000  0.0000  0.0000  0.0000  0.0000  0.0000  0.0000  0.0000  0.0000  0.0000  0.0000  0.0700  0.0000  0.0000  0.0000  0.0000  0.0000  0.0000  0.0000  0.0000  0.0000  0.0000  0.0000  0.0000  0.0000  0.0000  0.0000  0.0800  0.0000  0.0000  0.0500  0.4000  0.6000  0.4308  0.5692  0.0000  0.0000  0.0000  0.0000  0.0000  0.0400  0.0000  0.0000  0.0000  0.0000  0.0000  0.0000  0.0000  0.0000  0.0000  0.0000  0.0000  0.0000  0.0000  0.0000  0.0000  0.0000  0.0200  0.0000  0.0000  0.0000  0.0000  0.0000  0.0000  0.0000  0.0000  0.1300  0.0000  0.0000  0.0000  0.0000  0.0000  0.0100  0.0000  0.0000  0.0000  0.0000  0.0000  0.0000  0.0000  0.1900  0.0000  0.0000  0.0000  0.0000  0.0000  0.0000  0.0000  0.0100  0.0000  0.0800  0.0000  0.0000  0.0000  0.0500  0.0000  0.3600  0.0000  0.0000  0.0000  0.0000  0.0000  0.0700  0.0000  0.0000  0.0000  0.0000  0.0000  0.0000  0.0000  0.0400  0.0000  0.0000  0.0000  0.0000  0.0000  0.0000  0.0000  0.0000  0.0000  0.0000  0.0000  0.0000  0.0000  0.0000  0.0000  0.0000  0.0000  0.0000  0.0000  0.0000  0.0000  0.0000  0.0000  0.0000  0.2000  0.8000  0.2002  0.7998
     1    47  0.8600  0.1400  0.8000  0.2000  0.7592  0.2408  0.6900  0.0900  0.0000  0.0000  0.2200  0.5600  0.4400  0.5326  0.4674  0.2500  0.0000  0.0000  0.1100  0.0000  0.0000  0.2000  0.0000  0.2200  0.2200  0.2400  0.7600  0.2114  0.7886  0.1700  0.0000  0.0000  0.0700  0.0000  0.0000  0.0000  0.0000  0.0000  0.0000  0.2400  0.0000  0.0000  0.0000  0.0800  0.0000  0.3200  0.1200  0.0000  0.0000  0.1400  0.8600  0.2146  0.7854  0.0000  0.0000  0.0000  0.0000  0.0000  0.0000  0.0000  0.0000  0.0000  0.0000  0.0000  0.0000  0.0000  0.2900  0.0000  0.1100  0.0000  0.3300  0.2700  0.0000  0.0000  0.0000  0.0000  0.0000  0.0000  0.2600  0.7400  0.2780  0.7220  0.0000  0.0700  0.0000  0.0000  0.0000  0.0000  0.0000  0.0000  0.0000  0.0000  0.0000  0.0000  0.0100  0.0000  0.0000  0.0000  0.0000  0.0000  0.0000  0.0000  0.0000  0.0000  0.0000  0.0000  0.0000  0.0000  0.0000  0.0000  0.0000  0.0000  0.0000  0.0000  0.0000  0.0000  0.0000  0.0000  0.0000  0.0000  0.0000  0.0000  0.0000  0.0000  0.0000  0.0600  0.0000  0.8600  0.0000  0.0000  0.0000  0.0000  0.7200  0.2800  0.7482  0.2518  0.0000  0.0000  0.0000  0.0000  0.0000  0.0000  0.0000  0.0000  0.0000  0.0000  0.3200  0.0000  0.0000  0.0000  0.0000  0.0000  0.0000  0.0000  0.0000  0.0000  0.0000  0.0000  0.0000  0.0000  0.0000  0.0000  0.0000  0.0000  0.0200  0.0000  0.0000  0.0000  0.0000  0.0000  0.0000  0.0000  0.0000  0.0000  0.0000  0.0000  0.0000  0.0600  0.0000  0.0000  0.0000  0.0000  0.1700  0.0000  0.0000  0.0000  0.0000  0.0000  0.0100  0.0000  0.0000  0.3700  0.0000  0.0000  0.0000  0.0000  0.0000  0.0000  0.0000  0.0000  0.0000  0.0000  0.0000  0.0000  0.0000  0.0400  0.0000  0.0000  0.0000  0.0000  0.0000  0.0000  0.0000  0.0000  0.0000  0.0000  0.0000  0.0000  0.0000  0.0000  0.0000  0.0000  0.0000  0.0000  0.0000  0.0100  0.0000  0.0000  0.0000  0.0000  0.0000  0.0000  0.0000  0.0000  0.0000  0.0000  0.3200  0.6800  0.2740  0.7260  0.2500  0.7500  0.6600  0.3400  0.6250  0.3750  0.1300  0.5600  0.1800  0.1200  0.0100  0.3200  0.6800  0.3774  0.6226  0.1700  0.0700  0.0100  0.0000  0.0200  0.0000  0.0500  0.0200  0.6600  0.0000  0.5000  0.5000  0.4728  0.5272  0.1700  0.0000  0.6800  0.0000  0.1300  0.0000  0.0000  0.0000  0.0000  0.0000  0.0000  0.0000  0.0000  0.0100  0.0000  0.0000  0.0000  0.0000  0.0000  0.0100  0.5200  0.4800  0.5084  0.4916  0.3700  0.0000  0.0000  0.0000  0.0000  0.0000  0.0000  0.0000  0.0000  0.0000  0.0000  0.0000  0.0000  0.0000  0.0000  0.3900  0.0400  0.0000  0.0000  0.0300  0.1700  0.0000  0.0000  0.0000  0.0000  0.3200  0.6800  0.3204  0.6796  0.0000  0.1900  0.0000  0.0000  0.0000  0.0000  0.0000  0.0000  0.0300  0.0000  0.0000  0.0000  0.0000  0.0000  0.0000  0.0000  0.6000  0.0000  0.0000  0.0000  0.0000  0.0000  0.0000  0.0000  0.0000  0.0000  0.0000  0.0000  0.0000  0.0000  0.0700  0.0000  0.0000  0.0000  0.0000  0.0000  0.0000  0.0000  0.0000  0.0000  0.0000  0.0000  0.0000  0.0000  0.0000  0.0000  0.0400  0.0000  0.0000  0.0700  0.4000  0.6000  0.4084  0.5916  0.0000  0.0000  0.0000  0.0000  0.0000  0.0200  0.0000  0.0000  0.0000  0.0000  0.0000  0.0000  0.0000  0.0000  0.0000  0.0000  0.0000  0.0000  0.0000  0.0000  0.0000  0.0000  0.0300  0.0000  0.0000  0.0000  0.0000  0.0000  0.0000  0.0000  0.0000  0.1000  0.0000  0.0000  0.0000  0.0000  0.0000  0.0100  0.0000  0.0000  0.0000  0.0000  0.0000  0.0000  0.0000  0.1800  0.0000  0.0000  0.0000  0.0000  0.0000  0.0000  0.0000  0.0000  0.0000  0.1000  0.0000  0.0000  0.0000  0.0500  0.0000  0.3900  0.0000  0.0000  0.0000  0.0000  0.0000  0.0400  0.0100  0.0000  0.0000  0.0000  0.0000  0.0000  0.0000  0.0600  0.0000  0.0000  0.0000  0.0000  0.0000  0.0000  0.0000  0.0000  0.0000  0.0000  0.0000  0.0000  0.0000  0.0000  0.0000  0.0000  0.0000  0.0000  0.0000  0.0100  0.0000  0.0000  0.0000  0.0000  0.2400  0.7600  0.2138  0.7862
     1    48  0.8200  0.1800  0.6800  0.3200  0.7048  0.2952  0.7500  0.0800  0.0000  0.0000  0.1700  0.5600  0.4400  0.5978  0.4022  0.2300  0.0000  0.0000  0.1100  0.0000  0.0000  0.2400  0.0000  0.2000  0.2200  0.1800  0.8200  0.2110  0.7890  0.0800  0.0000  0.0000  0.0800  0.0000  0.0000  0.0000  0.0000  0.0000  0.0000  0.2700  0.0000  0.0000  0.0000  0.1100  0.0000  0.3000  0.1600  0.0000  0.0000  0.2000  0.8000  0.2134  0.7866  0.0000  0.0000  0.0000  0.0000  0.0000  0.0000  0.0000  0.0000  0.0000  0.0000  0.0000  0.0000  0.0000  0.2400  0.0000  0.1800  0.0000  0.3600  0.2200  0.0000  0.0000  0.0000  0.0000  0.0000  0.0000  0.2800  0.7200  0.2680  0.7320  0.0000  0.0900  0.0000  0.0000  0.0000  0.0000  0.0000  0.0000  0.0000  0.0000  0.0000  0.0000  0.0000  0.0000  0.0000  0.0000  0.0000  0.0000  0.0000  0.0000  0.0000  0.0000  0.0000  0.0000  0.0000  0.0000  0.0000  0.0000  0.0000  0.0000  0.0000  0.0000  0.0000  0.0000  0.0000  0.0000  0.0000  0.0000  0.0000  0.0000  0.0000  0.0000  0.0000  0.0800  0.0000  0.8300  0.0000  0.0000  0.0000  0.0000  0.6800  0.3200  0.7034  0.2966  0.0000  0.0000  0.0000  0.0000  0.0000  0.0000  0.0000  0.0000  0.0000  0.0000  0.2900  0.0000  0.0000  0.0000  0.0000  0.0000  0.0000  0.0000  0.0000  0.0000  0.0000  0.0000  0.0000  0.0000  0.0000  0.0000  0.0000  0.0000  0.0100  0.0100  0.0000  0.0000  0.0000  0.0000  0.0000  0.0000  0.0000  0.0000  0.0000  0.0000  0.0000  0.0500  0.0000  0.0000  0.0000  0.0000  0.1900  0.0000  0.0000  0.0000  0.0000  0.0000  0.0000  0.0000  0.0000  0.4100  0.0000  0.0000  0.0000  0.0000  0.0000  0.0000  0.0000  0.0000  0.0000  0.0000  0.0000  0.0000  0.0000  0.0300  0.0000  0.0000  0.0000  0.0000  0.0000  0.0000  0.0000  0.0000  0.0000  0.0000  0.0000  0.0000  0.0000  0.0000  0.0000  0.0000  0.0000  0.0000  0.0000  0.0100  0.0000  0.0000  0.0000  0.0000  0.0000  0.0000  0.0000  0.0000  0.0000  0.0000  0.2600  0.7400  0.2920  0.7080  0.2700  0.7300  0.5800  0.4200  0.6058  0.3942  0.1100  0.5200  0.2800  0.0900  0.0000  0.3600  0.6400  0.3690  0.6310  0.2000  0.0800  0.0100  0.0000  0.0100  0.0000  0.0000  0.0200  0.6800  0.0000  0.4200  0.5800  0.5094  0.4906  0.1700  0.0000  0.6400  0.0000  0.1900  0.0000  0.0000  0.0000  0.0000  0.0000  0.0000  0.0000  0.0000  0.0000  0.0000  0.0000  0.0000  0.0000  0.0000  0.0000  0.4800  0.5200  0.4746  0.5254  0.3800  0.0000  0.0000  0.0000  0.0000  0.0000  0.0000  0.0000  0.0000  0.0000  0.0000  0.0000  0.0000  0.0000  0.0000  0.3400  0.0400  0.0000  0.0000  0.0500  0.1900  0.0000  0.0000  0.0000  0.0000  0.1400  0.8600  0.3002  0.6998  0.0000  0.2200  0.0000  0.0000  0.0000  0.0000  0.0000  0.0000  0.0100  0.0000  0.0000  0.0000  0.0000  0.0000  0.0000  0.0000  0.6500  0.0000  0.0000  0.0000  0.0000  0.0000  0.0000  0.0000  0.0000  0.0000  0.0000  0.0000  0.0000  0.0000  0.0400  0.0000  0.0000  0.0000  0.0000  0.0000  0.0000  0.0000  0.0000  0.0000  0.0000  0.0000  0.0000  0.0000  0.0000  0.0000  0.0400  0.0000  0.0000  0.0400  0.4600  0.5400  0.4758  0.5242  0.0000  0.0000  0.0000  0.0000  0.0000  0.0500  0.0000  0.0000  0.0000  0.0000  0.0000  0.0000  0.0000  0.0000  0.0000  0.0000  0.0000  0.0000  0.0000  0.0000  0.0000  0.0000  0.0100  0.0000  0.0000  0.0000  0.0000  0.0000  0.0000  0.0000  0.0000  0.1100  0.0000  0.0000  0.0000  0.0000  0.0000  0.0000  0.0000  0.0000  0.0000  0.0000  0.0000  0.0000  0.0000  0.1800  0.0000  0.0000  0.0000  0.0000  0.0000  0.0000  0.0000  0.0000  0.0100  0.1400  0.0000  0.0000  0.0000  0.0300  0.0000  0.3400  0.0000  0.0000  0.0000  0.0000  0.0000  0.0300  0.0200  0.0000  0.0000  0.0000  0.0000  0.0000  0.0000  0.0700  0.0000  0.0000  0.0000  0.0000  0.0000  0.0000  0.0000  0.0000  0.0000  0.0000  0.0000  0.0000  0.0000  0.0000  0.0000  0.0000  0.0000  0.0000  0.0000  0.0100  0.0000  0.0000  0.0000  0.0000  0.0600  0.9400  0.1896  0.8104
     1    49  0.8400  0.1600  0.7200  0.2800  0.7312  0.2688  0.7400  0.0600  0.0000  0.0000  0.2000  0.5600  0.4400  0.5912  0.4088  0.1900  0.0000  0.0000  0.0800  0.0000  0.0000  0.2700  0.0000  0.2400  0.2200  0.2600  0.7400  0.2214  0.7786  0.0600  0.0000  0.0000  0.0700  0.0000  0.0000  0.0000  0.0000  0.0000  0.0000  0.2700  0.0000  0.0000  0.0000  0.0700  0.0000  0.3500  0.1800  0.0000  0.0000  0.3000  0.7000  0.2412  0.7588  0.0000  0.0000  0.0000  0.0000  0.0000  0.0000  0.0000  0.0000  0.0000  0.0000  0.0000  0.0000  0.0000  0.2200  0.0000  0.2000  0.0000  0.3400  0.2400  0.0000  0.0000  0.0000  0.0000  0.0000  0.0000  0.2600  0.7400  0.2616  0.7384  0.0000  0.0900  0.0000  0.0000  0.0000  0.0000  0.0000  0.0000  0.0000  0.0000  0.0000  0.0000  0.0000  0.0000  0.0000  0.0000  0.0000  0.0000  0.0000  0.0000  0.0000  0.0000  0.0000  0.0000  0.0000  0.0000  0.0000  0.0000  0.0000  0.0000  0.0000  0.0000  0.0000  0.0000  0.0000  0.0000  0.0000  0.0000  0.0000  0.0000  0.0000  0.0000  0.0000  0.0600  0.0000  0.8500  0.0000  0.0000  0.0000  0.0000  0.7200  0.2800  0.7342  0.2658  0.0000  0.0000  0.0000  0.0000  0.0000  0.0000  0.0000  0.0000  0.0000  0.0000  0.3100  0.0000  0.0000  0.0000  0.0000  0.0000  0.0000  0.0000  0.0000  0.0000  0.0000  0.0000  0.0000  0.0000  0.0000  0.0000  0.0000  0.0000  0.0100  0.0100  0.0000  0.0000  0.0000  0.0000  0.0000  0.0000  0.0000  0.0000  0.0000  0.0000  0.0000  0.0600  0.0000  0.0000  0.0000  0.0000  0.1300  0.0000  0.0000  0.0000  0.0000  0.0000  0.0000  0.0000  0.0000  0.4200  0.0000  0.0000  0.0000  0.0000  0.0000  0.0000  0.0000  0.0000  0.0000  0.0000  0.0000  0.0000  0.0000  0.0300  0.0000  0.0000  0.0000  0.0000  0.0000  0.0000  0.0000  0.0000  0.0000  0.0000  0.0000  0.0000  0.0000  0.0000  0.0000  0.0000  0.0000  0.0000  0.0000  0.0300  0.0000  0.0000  0.0000  0.0000  0.0000  0.0000  0.0000  0.0000  0.0000  0.0000  0.3400  0.6600  0.2950  0.7050  0.2500  0.7500  0.7000  0.3000  0.6250  0.3750  0.1100  0.5000  0.2700  0.1200  0.0000  0.4400  0.5600  0.3494  0.6506  0.2000  0.0400  0.0000  0.0000  0.0100  0.0000  0.0000  0.0400  0.7100  0.0000  0.5600  0.4400  0.5474  0.4526  0.1600  0.0000  0.5700  0.0000  0.2500  0.0000  0.0000  0.0000  0.0000  0.0100  0.0000  0.0000  0.0000  0.0000  0.0000  0.0000  0.0100  0.0000  0.0000  0.0000  0.4400  0.5600  0.4132  0.5868  0.3700  0.0000  0.0000  0.0000  0.0000  0.0000  0.0000  0.0000  0.0000  0.0000  0.0000  0.0100  0.0100  0.0000  0.0000  0.3100  0.0400  0.0000  0.0000  0.0400  0.2200  0.0000  0.0000  0.0000  0.0000  0.2800  0.7200  0.2848  0.7152  0.0000  0.2000  0.0000  0.0000  0.0000  0.0000  0.0000  0.0000  0.0100  0.0000  0.0000  0.0000  0.0000  0.0000  0.0000  0.0000  0.6800  0.0000  0.0000  0.0000  0.0000  0.0000  0.0000  0.0000  0.0000  0.0000  0.0000  0.0000  0.0000  0.0000  0.0400  0.0000  0.0000  0.0000  0.0000  0.0000  0.0000  0.0000  0.0000  0.0000  0.0000  0.0000  0.0000  0.0000  0.0000  0.0000  0.0200  0.0000  0.0000  0.0500  0.5600  0.4400  0.5070  0.4930  0.0000  0.0000  0.0000  0.0000  0.0000  0.0600  0.0000  0.0000  0.0000  0.0000  0.0000  0.0000  0.0000  0.0000  0.0000  0.0000  0.0100  0.0000  0.0000  0.0000  0.0000  0.0000  0.0100  0.0000  0.0000  0.0000  0.0000  0.0000  0.0000  0.0000  0.0000  0.0600  0.0000  0.0000  0.0000  0.0000  0.0000  0.0000  0.0000  0.0000  0.0000  0.0000  0.0000  0.0000  0.0000  0.1500  0.0100  0.0000  0.0000  0.0000  0.0000  0.0000  0.0000  0.0000  0.0100  0.1300  0.0000  0.0000  0.0000  0.0500  0.0000  0.3300  0.0000  0.0000  0.0000  0.0000  0.0000  0.0600  0.0100  0.0000  0.0000  0.0000  0.0000  0.0000  0.0000  0.0900  0.0000  0.0000  0.0000  0.0000  0.0000  0.0000  0.0000  0.0000  0.0000  0.0000  0.0000  0.0000  0.0000  0.0000  0.0000  0.0000  0.0000  0.0000  0.0000  0.0200  0.0000  0.0000  0.0000  0.0000  0.2400  0.7600  0.1706  0.8294
     1    50  0.8200  0.1800  0.6800  0.3200  0.7048  0.2952  0.6800  0.0500  0.0000  0.0000  0.2700  0.4400  0.5600  0.5378  0.4622  0.1300  0.0000  0.0000  0.1200  0.0000  0.0000  0.3100  0.0000  0.2500  0.1900  0.1400  0.8600  0.2260  0.7740  0.0100  0.0000  0.0000  0.1000  0.0000  0.0000  0.0000  0.0000  0.0000  0.0000  0.2500  0.0000  0.0000  0.0000  0.0800  0.0000  0.3900  0.1700  0.0000  0.0000  0.1600  0.8400  0.2600  0.7400  0.0000  0.0000  0.0000  0.0000  0.0000  0.0000  0.0000  0.0000  0.0000  0.0000  0.0000  0.0000  0.0000  0.1800  0.0000  0.1700  0.0000  0.2900  0.3600  0.0000  0.0000  0.0000  0.0000  0.0000  0.0000  0.2400  0.7600  0.2750  0.7250  0.0000  0.0800  0.0000  0.0000  0.0000  0.0000  0.0000  0.0000  0.0000  0.0000  0.0000  0.0000  0.0000  0.0000  0.0000  0.0000  0.0000  0.0000  0.0000  0.0000  0.0000  0.0000  0.0000  0.0000  0.0000  0.0000  0.0000  0.0000  0.0000  0.0000  0.0000  0.0000  0.0000  0.0000  0.0000  0.0000  0.0000  0.0000  0.0000  0.0000  0.0000  0.0000  0.0000  0.0300  0.0000  0.8900  0.0000  0.0000  0.0000  0.0000  0.8200  0.1800  0.7994  0.2006  0.0000  0.0000  0.0000  0.0000  0.0000  0.0000  0.0000  0.0000  0.0000  0.0000  0.3200  0.0000  0.0000  0.0000  0.0000  0.0000  0.0000  0.0000  0.0000  0.0000  0.0000  0.0000  0.0000  0.0000  0.0000  0.0000  0.0000  0.0000  0.0100  0.0000  0.0000  0.0000  0.0000  0.0000  0.0000  0.0000  0.0000  0.0000  0.0000  0.0000  0.0000  0.0900  0.0000  0.0000  0.0000  0.0000  0.1100  0.0000  0.0000  0.0000  0.0000  0.0000  0.0000  0.0000  0.0000  0.3900  0.0000  0.0000  0.0000  0.0000  0.0000  0.0000  0.0000  0.0000  0.0000  0.0000  0.0000  0.0000  0.0100  0.0400  0.0000  0.0000  0.0000  0.0000  0.0000  0.0000  0.0000  0.0000  0.0000  0.0000  0.0000  0.0000  0.0000  0.0000  0.0000  0.0000  0.0000  0.0000  0.0000  0.0300  0.0000  0.0000  0.0000  0.0000  0.0000  0.0000  0.0000  0.0000  0.0000  0.0000  0.2200  0.7800  0.2774  0.7226  0.3200  0.6800  0.5600  0.4400  0.5648  0.4352  0.1400  0.4600  0.3100  0.0900  0.0000  0.3000  0.7000  0.3354  0.6646  0.3000  0.0200  0.0000  0.0000  0.0100  0.0000  0.0000  0.0300  0.6400  0.0000  0.5000  0.5000  0.5010  0.4990  0.1400  0.0000  0.6400  0.0000  0.2100  0.0000  0.0000  0.0000  0.0000  0.0100  0.0000  0.0000  0.0000  0.0000  0.0000  0.0000  0.0000  0.0000  0.0000  0.0000  0.5600  0.4400  0.4734  0.5266  0.3500  0.0000  0.0000  0.0000  0.0000  0.0000  0.0000  0.0000  0.0000  0.0000  0.0000  0.0100  0.0000  0.0000  0.0000  0.3700  0.0200  0.0000  0.0000  0.1000  0.1500  0.0000  0.0000  0.0000  0.0000  0.3600  0.6400  0.2924  0.7076  0.0000  0.2000  0.0000  0.0000  0.0000  0.0000  0.0000  0.0000  0.0300  0.0000  0.0000  0.0000  0.0000  0.0000  0.0000  0.0000  0.6800  0.0000  0.0000  0.0000  0.0100  0.0000  0.0000  0.0000  0.0000  0.0000  0.0000  0.0000  0.0000  0.0000  0.0200  0.0000  0.0000  0.0000  0.0000  0.0000  0.0000  0.0000  0.0000  0.0000  0.0000  0.0000  0.0000  0.0000  0.0000  0.0000  0.0300  0.0000  0.0000  0.0300  0.4400  0.5600  0.5056  0.4944  0.0000  0.0000  0.0000  0.0000  0.0000  0.0600  0.0000  0.0000  0.0000  0.0000  0.0000  0.0000  0.0000  0.0000  0.0000  0.0000  0.0100  0.0000  0.0000  0.0000  0.0000  0.0000  0.0300  0.0000  0.0000  0.0000  0.0000  0.0000  0.0000  0.0000  0.0000  0.0500  0.0000  0.0000  0.0000  0.0000  0.0000  0.0000  0.0000  0.0000  0.0000  0.0000  0.0000  0.0000  0.0000  0.1400  0.0200  0.0000  0.0000  0.0000  0.0000  0.0000  0.0000  0.0000  0.0000  0.1100  0.0000  0.0000  0.0000  0.0700  0.0000  0.3600  0.0000  0.0000  0.0000  0.0000  0.0000  0.0500  0.0100  0.0000  0.0000  0.0000  0.0000  0.0000  0.0000  0.0700  0.0000  0.0000  0.0000  0.0000  0.0000  0.0000  0.0000  0.0000  0.0000  0.0000  0.0000  0.0000  0.0000  0.0000  0.0000  0.0000  0.0000  0.0000  0.0000  0.0200  0.0000  0.0000  0.0000  0.0000  0.0800  0.9200  0.1816  0.8184
     1    51  0.7800  0.2200  0.6800  0.3200  0.6568  0.3432  0.6900  0.0300  0.0000  0.0000  0.2800  0.4800  0.5200  0.5554  0.4446  0.1400  0.0000  0.0000  0.1100  0.0000  0.0000  0.3400  0.0000  0.2400  0.1700  0.2600  0.7400  0.2338  0.7662  0.0000  0.0000  0.0000  0.0900  0.0000  0.0000  0.0000  0.0000  0.0000  0.0000  0.2200  0.0000  0.0000  0.0000  0.0600  0.0000  0.4000  0.2300  0.0000  0.0000  0.2200  0.7800  0.2730  0.7270  0.0000  0.0000  0.0000  0.0000  0.0000  0.0000  0.0000  0.0000  0.0000  0.0000  0.0000  0.0000  0.0000  0.1100  0.0000  0.2100  0.0000  0.3000  0.3800  0.0000  0.0000  0.0000  0.0000  0.0000  0.0000  0.2400  0.7600  0.2906  0.7094  0.0000  0.0900  0.0000  0.0000  0.0000  0.0000  0.0000  0.0000  0.0000  0.0000  0.0000  0.0000  0.0000  0.0000  0.0000  0.0000  0.0000  0.0000  0.0000  0.0000  0.0000  0.0000  0.0000  0.0000  0.0000  0.0000  0.0000  0.0000  0.0000  0.0000  0.0000  0.0000  0.0000  0.0000  0.0000  0.0000  0.0000  0.0000  0.0000  0.0000  0.0000  0.0000  0.0000  0.0400  0.0000  0.8700  0.0000  0.0000  0.0000  0.0000  0.7600  0.2400  0.7666  0.2334  0.0000  0.0000  0.0000  0.0000  0.0000  0.0000  0.0000  0.0000  0.0000  0.0000  0.2700  0.0000  0.0000  0.0000  0.0000  0.0000  0.0000  0.0000  0.0000  0.0000  0.0000  0.0000  0.0000  0.0000  0.0000  0.0000  0.0000  0.0000  0.0100  0.0000  0.0000  0.0000  0.0000  0.0000  0.0000  0.0000  0.0000  0.0000  0.0000  0.0000  0.0000  0.0800  0.0000  0.0000  0.0000  0.0000  0.0700  0.0000  0.0000  0.0000  0.0000  0.0000  0.0000  0.0000  0.0000  0.4400  0.0000  0.0000  0.0000  0.0000  0.0000  0.0000  0.0000  0.0000  0.0000  0.0000  0.0000  0.0000  0.0100  0.0700  0.0000  0.0000  0.0000  0.0000  0.0000  0.0000  0.0000  0.0000  0.0000  0.0000  0.0000  0.0000  0.0000  0.0000  0.0000  0.0000  0.0000  0.0000  0.0000  0.0500  0.0000  0.0000  0.0000  0.0000  0.0000  0.0000  0.0000  0.0000  0.0000  0.0000  0.1800  0.8200  0.2854  0.7146  0.3100  0.6900  0.6600  0.3400  0.5722  0.4278  0.1600  0.4500  0.2900  0.1000  0.0000  0.3400  0.6600  0.3222  0.6778  0.2900  0.0200  0.0000  0.0000  0.0100  0.0000  0.0000  0.0300  0.6500  0.0000  0.4200  0.5800  0.5080  0.4920  0.1400  0.0000  0.6100  0.0000  0.2400  0.0000  0.0000  0.0000  0.0000  0.0100  0.0000  0.0000  0.0000  0.0000  0.0000  0.0000  0.0000  0.0000  0.0000  0.0000  0.5800  0.4200  0.4494  0.5506  0.4300  0.0000  0.0000  0.0000  0.0000  0.0000  0.0000  0.0000  0.0000  0.0000  0.0000  0.0000  0.0000  0.0000  0.0000  0.3900  0.0100  0.0000  0.0000  0.0700  0.1000  0.0000  0.0000  0.0000  0.0000  0.3200  0.6800  0.3520  0.6480  0.0000  0.2500  0.0000  0.0000  0.0000  0.0000  0.0000  0.0000  0.0400  0.0000  0.0000  0.0000  0.0000  0.0000  0.0000  0.0000  0.5800  0.0000  0.0000  0.0000  0.0000  0.0000  0.0000  0.0000  0.0000  0.0000  0.0000  0.0000  0.0000  0.0000  0.0500  0.0000  0.0000  0.0000  0.0000  0.0000  0.0000  0.0000  0.0000  0.0000  0.0000  0.0000  0.0000  0.0000  0.0000  0.0000  0.0500  0.0000  0.0000  0.0300  0.3000  0.7000  0.4064  0.5936  0.0000  0.0000  0.0000  0.0000  0.0000  0.0400  0.0000  0.0000  0.0000  0.0000  0.0000  0.0000  0.0000  0.0000  0.0000  0.0000  0.0100  0.0000  0.0000  0.0000  0.0000  0.0000  0.0300  0.0000  0.0000  0.0000  0.0000  0.0000  0.0000  0.0000  0.0000  0.0200  0.0000  0.0000  0.0000  0.0000  0.0000  0.0000  0.0000  0.0000  0.0000  0.0000  0.0000  0.0000  0.0000  0.1200  0.0100  0.0000  0.0000  0.0000  0.0000  0.0000  0.0000  0.0000  0.0000  0.0800  0.0000  0.0000  0.0000  0.0300  0.0000  0.4100  0.0000  0.0000  0.0000  0.0000  0.0000  0.1200  0.0200  0.0000  0.0000  0.0000  0.0000  0.0000  0.0000  0.0900  0.0000  0.0000  0.0000  0.0000  0.0000  0.0000  0.0000  0.0000  0.0000  0.0000  0.0000  0.0000  0.0000  0.0000  0.0000  0.0000  0.0000  0.0000  0.0000  0.0200  0.0000  0.0000  0.0000  0.0000  0.1800  0.8200  0.2162  0.7838
     1    52  0.7200  0.2800  0.6000  0.4000  0.5968  0.4032  0.6500  0.0500  0.0000  0.0000  0.3000  0.6400  0.3600  0.5150  0.4850  0.1400  0.0000  0.0000  0.0400  0.0000  0.0000  0.3900  0.0000  0.2200  0.2100  0.3000  0.7000  0.2658  0.7342  0.0000  0.0000  0.0000  0.0900  0.0000  0.0000  0.0000  0.0000  0.0000  0.0000  0.3800  0.0000  0.0000  0.0000  0.0200  0.0000  0.3000  0.2100  0.0000  0.0000  0.3800  0.6200  0.2870  0.7130  0.0000  0.0000  0.0000  0.0000  0.0000  0.0000  0.0000  0.0000  0.0000  0.0000  0.0000  0.0000  0.0000  0.1200  0.0000  0.2000  0.0000  0.3100  0.3700  0.0000  0.0000  0.0000  0.0000  0.0000  0.0000  0.3000  0.7000  0.2874  0.7126  0.0000  0.0800  0.0000  0.0000  0.0000  0.0000  0.0000  0.0000  0.0000  0.0000  0.0000  0.0000  0.0000  0.0100  0.0000  0.0000  0.0000  0.0000  0.0000  0.0000  0.0000  0.0000  0.0000  0.0000  0.0000  0.0000  0.0000  0.0000  0.0000  0.0000  0.0100  0.0000  0.0000  0.0000  0.0000  0.0000  0.0000  0.0000  0.0000  0.0000  0.0000  0.0000  0.0000  0.0600  0.0000  0.8400  0.0000  0.0000  0.0000  0.0000  0.7400  0.2600  0.7158  0.2842  0.0000  0.0000  0.0000  0.0000  0.0000  0.0000  0.0000  0.0000  0.0000  0.0000  0.2900  0.0000  0.0000  0.0000  0.0000  0.0000  0.0000  0.0000  0.0000  0.0000  0.0000  0.0000  0.0000  0.0000  0.0000  0.0000  0.0000  0.0000  0.0100  0.0000  0.0000  0.0000  0.0000  0.0000  0.0000  0.0000  0.0000  0.0000  0.0000  0.0000  0.0000  0.0700  0.0000  0.0000  0.0000  0.0000  0.0800  0.0000  0.0000  0.0000  0.0000  0.0000  0.0000  0.0000  0.0000  0.4500  0.0000  0.0000  0.0000  0.0000  0.0000  0.0000  0.0000  0.0000  0.0000  0.0000  0.0000  0.0000  0.0100  0.0700  0.0000  0.0000  0.0000  0.0000  0.0000  0.0000  0.0000  0.0000  0.0000  0.0000  0.0000  0.0000  0.0000  0.0000  0.0000  0.0000  0.0000  0.0000  0.0000  0.0200  0.0000  0.0000  0.0000  0.0000  0.0000  0.0000  0.0000  0.0000  0.0000  0.0000  0.2800  0.7200  0.3034  0.6966  0.2900  0.7100  0.6200  0.3800  0.5882  0.4118  0.1600  0.4100  0.3000  0.1300  0.0000  0.2400  0.7600  0.3006  0.6994  0.3000  0.0300  0.0000  0.0000  0.0200  0.0000  0.0000  0.0400  0.6100  0.0000  0.3800  0.6200  0.4650  0.5350  0.1600  0.0000  0.6200  0.0000  0.2200  0.0000  0.0000  0.0000  0.0000  0.0000  0.0000  0.0000  0.0000  0.0000  0.0000  0.0000  0.0000  0.0000  0.0000  0.0000  0.5000  0.5000  0.4584  0.5416  0.5100  0.0000  0.0000  0.0000  0.0000  0.0000  0.0000  0.0000  0.0000  0.0000  0.0000  0.0000  0.0000  0.0000  0.0000  0.3000  0.0000  0.0000  0.0000  0.0900  0.1000  0.0000  0.0000  0.0000  0.0000  0.3800  0.6200  0.3682  0.6318  0.0000  0.2100  0.0000  0.0000  0.0000  0.0000  0.0000  0.0000  0.0500  0.0000  0.0000  0.0000  0.0000  0.0000  0.0000  0.0000  0.6100  0.0000  0.0000  0.0000  0.0000  0.0000  0.0000  0.0000  0.0000  0.0000  0.0000  0.0000  0.0000  0.0000  0.0700  0.0000  0.0000  0.0000  0.0000  0.0000  0.0000  0.0000  0.0000  0.0000  0.0000  0.0000  0.0000  0.0000  0.0000  0.0000  0.0400  0.0000  0.0000  0.0200  0.3800  0.6200  0.4256  0.5744  0.0000  0.0000  0.0000  0.0000  0.0000  0.0300  0.0000  0.0000  0.0000  0.0000  0.0000  0.0000  0.0000  0.0000  0.0000  0.0000  0.0000  0.0000  0.0000  0.0000  0.0000  0.0000  0.0300  0.0000  0.0000  0.0000  0.0000  0.0000  0.0000  0.0000  0.0000  0.0200  0.0000  0.0000  0.0000  0.0000  0.0000  0.0000  0.0000  0.0000  0.0000  0.0000  0.0000  0.0000  0.0000  0.0900  0.0000  0.0000  0.0000  0.0000  0.0000  0.0000  0.0000  0.0000  0.0000  0.0900  0.0000  0.0000  0.0000  0.0300  0.0000  0.4600  0.0000  0.0000  0.0000  0.0000  0.0000  0.1200  0.0200  0.0000  0.0000  0.0000  0.0000  0.0000  0.0000  0.0900  0.0000  0.0000  0.0000  0.0000  0.0000  0.0000  0.0000  0.0000  0.0000  0.0000  0.0000  0.0000  0.0000  0.0000  0.0000  0.0000  0.0000  0.0000  0.0000  0.0200  0.0000  0.0000  0.0000  0.0000  0.1800  0.8200  0.2542  0.7458
     1    53  0.6400  0.3600  0.6000  0.4000  0.5392  0.4608  0.7200  0.0100  0.0000  0.0000  0.2700  0.6800  0.3200  0.5914  0.4086  0.1800  0.0000  0.0000  0.0200  0.0000  0.0000  0.3100  0.0000  0.2000  0.2900  0.1200  0.8800  0.2530  0.7470  0.0000  0.0000  0.0000  0.1400  0.0000  0.0000  0.0000  0.0000  0.0000  0.0000  0.4700  0.0000  0.0000  0.0000  0.0200  0.0000  0.1900  0.1800  0.0000  0.0000  0.2600  0.7400  0.3094  0.6906  0.0000  0.0000  0.0000  0.0000  0.0100  0.0000  0.0000  0.0000  0.0000  0.0000  0.0000  0.0000  0.0000  0.1300  0.0000  0.1400  0.0000  0.3600  0.3600  0.0000  0.0000  0.0000  0.0000  0.0000  0.0000  0.2200  0.7800  0.2958  0.7042  0.0000  0.0800  0.0000  0.0000  0.0000  0.0000  0.0000  0.0000  0.0000  0.0000  0.0000  0.0000  0.0000  0.0200  0.0000  0.0000  0.0000  0.0000  0.0000  0.0000  0.0000  0.0100  0.0000  0.0000  0.0000  0.0000  0.0000  0.0000  0.0000  0.0000  0.0400  0.0000  0.0000  0.0000  0.0000  0.0000  0.0000  0.0000  0.0000  0.0000  0.0000  0.0000  0.0000  0.0800  0.0000  0.7700  0.0000  0.0000  0.0000  0.0000  0.5800  0.4200  0.6078  0.3922  0.0000  0.0000  0.0000  0.0000  0.0000  0.0000  0.0000  0.0000  0.0000  0.0000  0.1900  0.0000  0.0000  0.0000  0.0000  0.0000  0.0000  0.0000  0.0000  0.0000  0.0000  0.0000  0.0100  0.0000  0.0000  0.0000  0.0000  0.0000  0.0100  0.0000  0.0000  0.0000  0.0000  0.0000  0.0000  0.0000  0.0000  0.0000  0.0000  0.0000  0.0000  0.0700  0.0000  0.0000  0.0000  0.0000  0.1300  0.0000  0.0000  0.0000  0.0000  0.0000  0.0000  0.0000  0.0000  0.5000  0.0000  0.0000  0.0000  0.0000  0.0000  0.0000  0.0000  0.0000  0.0000  0.0000  0.0000  0.0000  0.0100  0.0700  0.0000  0.0000  0.0000  0.0000  0.0000  0.0000  0.0000  0.0000  0.0000  0.0000  0.0000  0.0000  0.0000  0.0000  0.0000  0.0000  0.0000  0.0000  0.0000  0.0100  0.0000  0.0000  0.0000  0.0000  0.0000  0.0000  0.0000  0.0000  0.0000  0.0000  0.3800  0.6200  0.3132  0.6868  0.3300  0.6700  0.6600  0.3400  0.5578  0.4422  0.0800  0.5200  0.2100  0.1900  0.0000  0.3400  0.6600  0.3570  0.6430  0.3300  0.0400  0.0000  0.0000  0.0300  0.0000  0.0000  0.0200  0.5700  0.0100  0.4800  0.5200  0.4368  0.5632  0.1700  0.0000  0.6400  0.0000  0.1700  0.0000  0.0000  0.0100  0.0000  0.0000  0.0000  0.0000  0.0000  0.0000  0.0000  0.0100  0.0000  0.0000  0.0000  0.0000  0.4200  0.5800  0.4676  0.5324  0.5000  0.0000  0.0000  0.0000  0.0000  0.0000  0.0000  0.0000  0.0000  0.0000  0.0000  0.0000  0.0000  0.0000  0.0000  0.2900  0.0000  0.0000  0.0000  0.1000  0.1000  0.0000  0.0100  0.0000  0.0000  0.4400  0.5600  0.3542  0.6458  0.0000  0.1300  0.0000  0.0000  0.0000  0.0000  0.0000  0.0000  0.0700  0.0000  0.0000  0.0000  0.0000  0.0000  0.0000  0.0100  0.6200  0.0000  0.0000  0.0000  0.0000  0.0000  0.0000  0.0000  0.0000  0.0000  0.0000  0.0000  0.0000  0.0000  0.1000  0.0000  0.0000  0.0000  0.0000  0.0000  0.0000  0.0000  0.0000  0.0000  0.0000  0.0000  0.0000  0.0000  0.0000  0.0000  0.0100  0.0000  0.0000  0.0600  0.4400  0.5600  0.4200  0.5800  0.0000  0.0000  0.0000  0.0000  0.0000  0.0200  0.0000  0.0000  0.0000  0.0000  0.0000  0.0100  0.0000  0.0000  0.0000  0.0000  0.0000  0.0000  0.0000  0.0000  0.0000  0.0000  0.0100  0.0000  0.0000  0.0000  0.0000  0.0000  0.0000  0.0000  0.0000  0.0100  0.0000  0.0000  0.0000  0.0000  0.0000  0.0000  0.0000  0.0000  0.0000  0.0000  0.0000  0.0000  0.0000  0.0700  0.0000  0.0000  0.0000  0.0000  0.0000  0.0000  0.0000  0.0000  0.0000  0.0900  0.0000  0.0000  0.0000  0.0200  0.0000  0.4600  0.0000  0.0000  0.0000  0.0000  0.0000  0.1700  0.0200  0.0000  0.0000  0.0000  0.0000  0.0000  0.0000  0.1100  0.0000  0.0000  0.0000  0.0000  0.0000  0.0000  0.0000  0.0000  0.0000  0.0000  0.0000  0.0000  0.0000  0.0000  0.0000  0.0000  0.0000  0.0000  0.0000  0.0100  0.0000  0.0000  0.0000  0.0000  0.2600  0.7400  0.2672  0.7328
     1    54  0.5900  0.4100  0.4200  0.5800  0.5162  0.4838  0.7500  0.0200  0.0000  0.0000  0.2300  0.7400  0.2600  0.6158  0.3842  0.1400  0.0000  0.0000  0.0100  0.0000  0.0000  0.2900  0.0000  0.2200  0.3400  0.2200  0.7800  0.2678  0.7322  0.0000  0.0000  0.0000  0.1200  0.0000  0.0000  0.0000  0.0000  0.0000  0.0000  0.5100  0.0000  0.0000  0.0000  0.0000  0.0000  0.2000  0.1700  0.0000  0.0000  0.2800  0.7200  0.3434  0.6566  0.0000  0.0000  0.0000  0.0000  0.0000  0.0000  0.0000  0.0000  0.0000  0.0000  0.0000  0.0000  0.0000  0.1500  0.0000  0.1600  0.0000  0.3100  0.3800  0.0000  0.0000  0.0000  0.0000  0.0000  0.0000  0.1600  0.8400  0.2886  0.7114  0.0000  0.0700  0.0000  0.0000  0.0000  0.0000  0.0000  0.0000  0.0000  0.0000  0.0000  0.0000  0.0000  0.0300  0.0000  0.0000  0.0000  0.0000  0.0000  0.0000  0.0000  0.0100  0.0000  0.0000  0.0000  0.0000  0.0000  0.0000  0.0000  0.0000  0.0700  0.0000  0.0000  0.0000  0.0000  0.0000  0.0000  0.0000  0.0000  0.0000  0.0000  0.0000  0.0000  0.0700  0.0000  0.7500  0.0000  0.0000  0.0000  0.0000  0.5800  0.4200  0.5782  0.4218  0.0000  0.0000  0.0000  0.0000  0.0000  0.0000  0.0000  0.0000  0.0000  0.0000  0.2100  0.0000  0.0000  0.0000  0.0000  0.0000  0.0000  0.0000  0.0000  0.0000  0.0000  0.0000  0.0000  0.0000  0.0000  0.0000  0.0000  0.0000  0.0100  0.0000  0.0000  0.0000  0.0000  0.0000  0.0000  0.0000  0.0000  0.0000  0.0000  0.0000  0.0000  0.0600  0.0000  0.0000  0.0000  0.0000  0.1900  0.0000  0.0000  0.0000  0.0000  0.0000  0.0000  0.0000  0.0000  0.4600  0.0000  0.0000  0.0000  0.0000  0.0000  0.0000  0.0000  0.0000  0.0000  0.0000  0.0000  0.0000  0.0300  0.0300  0.0000  0.0000  0.0000  0.0000  0.0000  0.0000  0.0000  0.0000  0.0000  0.0000  0.0000  0.0000  0.0000  0.0000  0.0000  0.0000  0.0000  0.0000  0.0000  0.0100  0.0000  0.0000  0.0000  0.0000  0.0000  0.0000  0.0000  0.0000  0.0000  0.0000  0.3000  0.7000  0.2974  0.7026  0.2800  0.7200  0.5200  0.4800  0.5968  0.4032  0.0600  0.5700  0.1700  0.2000  0.0000  0.4800  0.5200  0.3974  0.6026  0.4100  0.0500  0.0000  0.0000  0.0400  0.0000  0.0000  0.0200  0.4700  0.0100  0.3800  0.6200  0.3936  0.6064  0.2000  0.0000  0.6100  0.0000  0.1800  0.0000  0.0000  0.0100  0.0000  0.0000  0.0000  0.0000  0.0000  0.0000  0.0000  0.0000  0.0000  0.0000  0.0000  0.0000  0.4600  0.5400  0.4446  0.5554  0.4500  0.0000  0.0000  0.0000  0.0000  0.0000  0.0000  0.0000  0.0000  0.0000  0.0000  0.0000  0.0000  0.0000  0.0000  0.3100  0.0000  0.0000  0.0000  0.1100  0.1200  0.0000  0.0100  0.0000  0.0000  0.3000  0.7000  0.3252  0.6748  0.0000  0.1200  0.0000  0.0000  0.0000  0.0000  0.0000  0.0000  0.0400  0.0000  0.0000  0.0000  0.0000  0.0000  0.0000  0.0000  0.6100  0.0000  0.0000  0.0000  0.0100  0.0000  0.0000  0.0000  0.0000  0.0000  0.0000  0.0000  0.0000  0.0000  0.0900  0.0000  0.0000  0.0000  0.0000  0.0000  0.0000  0.0000  0.0000  0.0000  0.0000  0.0000  0.0000  0.0000  0.0000  0.0000  0.0200  0.0100  0.0000  0.1000  0.3800  0.6200  0.4068  0.5932  0.0000  0.0000  0.0000  0.0000  0.0000  0.0000  0.0000  0.0000  0.0000  0.0000  0.0000  0.0000  0.0000  0.0000  0.0000  0.0000  0.0000  0.0000  0.0000  0.0000  0.0000  0.0000  0.0100  0.0000  0.0000  0.0000  0.0000  0.0000  0.0000  0.0000  0.0000  0.0000  0.0000  0.0000  0.0000  0.0000  0.0000  0.0000  0.0000  0.0000  0.0000  0.0000  0.0000  0.0000  0.0000  0.0800  0.0000  0.0000  0.0000  0.0000  0.0000  0.0000  0.0000  0.0000  0.0000  0.0900  0.0000  0.0000  0.0000  0.0400  0.0000  0.4800  0.0000  0.0000  0.0000  0.0000  0.0000  0.1700  0.0200  0.0000  0.0000  0.0000  0.0000  0.0000  0.0000  0.1000  0.0000  0.0000  0.0000  0.0000  0.0000  0.0000  0.0000  0.0000  0.0000  0.0000  0.0000  0.0000  0.0000  0.0000  0.0000  0.0000  0.0000  0.0000  0.0000  0.0100  0.0000  0.0000  0.0000  0.0000  0.2600  0.7400  0.2860  0.7140
     1    55  0.6600  0.3400  0.6400  0.3600  0.5512  0.4488  0.7300  0.0400  0.0000  0.0000  0.2300  0.5600  0.4400  0.5874  0.4126  0.1400  0.0000  0.0000  0.0200  0.0000  0.0000  0.3200  0.0000  0.2100  0.3100  0.1600  0.8400  0.2626  0.7374  0.0000  0.0000  0.0000  0.1100  0.0000  0.0000  0.0000  0.0000  0.0000  0.0000  0.5200  0.0000  0.0100  0.0000  0.0000  0.0000  0.2300  0.1300  0.0000  0.0000  0.4200  0.5800  0.3524  0.6476  0.0000  0.0000  0.0000  0.0000  0.0000  0.0000  0.0000  0.0000  0.0000  0.0000  0.0000  0.0000  0.0000  0.1300  0.0000  0.1400  0.0000  0.2900  0.4400  0.0000  0.0000  0.0000  0.0000  0.0000  0.0000  0.2800  0.7200  0.3142  0.6858  0.0000  0.0300  0.0000  0.0000  0.0000  0.0000  0.0000  0.0000  0.0000  0.0000  0.0000  0.0000  0.0000  0.0300  0.0000  0.0000  0.0000  0.0000  0.0000  0.0000  0.0000  0.0000  0.0000  0.0000  0.0000  0.0000  0.0000  0.0000  0.0000  0.0000  0.0500  0.0000  0.0000  0.0000  0.0000  0.0000  0.0000  0.0000  0.0000  0.0000  0.0000  0.0000  0.0000  0.1000  0.0000  0.7900  0.0000  0.0000  0.0000  0.0000  0.6000  0.4000  0.6384  0.3616  0.0000  0.0000  0.0000  0.0000  0.0000  0.0000  0.0000  0.0100  0.0000  0.0000  0.1800  0.0000  0.0000  0.0000  0.0000  0.0000  0.0000  0.0000  0.0000  0.0000  0.0000  0.0000  0.0000  0.0000  0.0000  0.0000  0.0000  0.0000  0.0000  0.0000  0.0000  0.0000  0.0000  0.0000  0.0000  0.0000  0.0000  0.0000  0.0000  0.0000  0.0000  0.0700  0.0000  0.0000  0.0000  0.0000  0.1400  0.0000  0.0000  0.0000  0.0000  0.0000  0.0000  0.0000  0.0000  0.5100  0.0000  0.0000  0.0000  0.0000  0.0000  0.0000  0.0000  0.0000  0.0000  0.0000  0.0000  0.0000  0.0500  0.0200  0.0000  0.0000  0.0000  0.0000  0.0000  0.0100  0.0000  0.0000  0.0000  0.0000  0.0000  0.0000  0.0000  0.0000  0.0000  0.0000  0.0000  0.0100  0.0000  0.0000  0.0000  0.0000  0.0000  0.0000  0.0000  0.0000  0.0000  0.0000  0.0000  0.0000  0.3200  0.6800  0.3202  0.6798  0.3100  0.6900  0.6200  0.3800  0.5722  0.4278  0.1100  0.5100  0.2000  0.1800  0.0000  0.3600  0.6400  0.3446  0.6554  0.3500  0.0700  0.0000  0.0000  0.0500  0.0000  0.0000  0.0000  0.5300  0.0000  0.4400  0.5600  0.4108  0.5892  0.2100  0.0000  0.6200  0.0000  0.1500  0.0000  0.0000  0.0200  0.0000  0.0000  0.0000  0.0000  0.0000  0.0000  0.0000  0.0000  0.0000  0.0000  0.0000  0.0000  0.4200  0.5800  0.4514  0.5486  0.4800  0.0000  0.0000  0.0000  0.0000  0.0000  0.0000  0.0000  0.0000  0.0000  0.0000  0.0000  0.0000  0.0000  0.0000  0.2800  0.0000  0.0000  0.0000  0.1400  0.1000  0.0000  0.0000  0.0000  0.0000  0.2600  0.7400  0.3384  0.6616  0.0000  0.1400  0.0000  0.0000  0.0000  0.0000  0.0000  0.0000  0.0700  0.0000  0.0000  0.0000  0.0000  0.0000  0.0000  0.0000  0.5900  0.0000  0.0000  0.0000  0.0100  0.0000  0.0000  0.0000  0.0000  0.0000  0.0000  0.0000  0.0000  0.0000  0.0800  0.0000  0.0000  0.0000  0.0000  0.0000  0.0000  0.0000  0.0000  0.0000  0.0000  0.0000  0.0000  0.0000  0.0000  0.0000  0.0300  0.0000  0.0000  0.0800  0.4000  0.6000  0.3864  0.6136  0.0000  0.0000  0.0100  0.0000  0.0000  0.0000  0.0000  0.0000  0.0000  0.0000  0.0000  0.0000  0.0000  0.0000  0.0000  0.0000  0.0000  0.0000  0.0000  0.0000  0.0000  0.0000  0.0100  0.0000  0.0000  0.0000  0.0000  0.0000  0.0000  0.0000  0.0000  0.0000  0.0000  0.0000  0.0000  0.0000  0.0000  0.0000  0.0000  0.0000  0.0000  0.0000  0.0000  0.0000  0.0000  0.0600  0.0000  0.0000  0.0000  0.0000  0.0000  0.0000  0.0000  0.0000  0.0000  0.0900  0.0000  0.0000  0.0000  0.0400  0.0000  0.4700  0.0000  0.0000  0.0000  0.0000  0.0000  0.2000  0.0100  0.0000  0.0000  0.0000  0.0000  0.0000  0.0000  0.0900  0.0000  0.0000  0.0000  0.0000  0.0000  0.0000  0.0000  0.0000  0.0000  0.0000  0.0000  0.0000  0.0000  0.0000  0.0000  0.0000  0.0000  0.0000  0.0000  0.0200  0.0000  0.0000  0.0000  0.0000  0.2800  0.7200  0.2830  0.7170
     1    56  0.6700  0.3300  0.5800  0.4200  0.5578  0.4422  0.7600  0.0600  0.0000  0.0000  0.1800  0.5800  0.4200  0.6136  0.3864  0.1400  0.0000  0.0000  0.0200  0.0000  0.0000  0.3400  0.0000  0.2000  0.3000  0.1600  0.8400  0.2656  0.7344  0.0000  0.0000  0.0000  0.1100  0.0000  0.0000  0.0000  0.0000  0.0000  0.0000  0.5700  0.0000  0.0200  0.0000  0.0000  0.0000  0.2100  0.0900  0.0000  0.0000  0.3600  0.6400  0.3896  0.6104  0.0000  0.0000  0.0000  0.0000  0.0000  0.0000  0.0000  0.0000  0.0000  0.0000  0.0000  0.0000  0.0000  0.0700  0.0000  0.0900  0.0000  0.3700  0.4700  0.0000  0.0000  0.0000  0.0000  0.0000  0.0000  0.4400  0.5600  0.3708  0.6292  0.0000  0.0900  0.0000  0.0000  0.0000  0.0000  0.0000  0.0000  0.0000  0.0000  0.0000  0.0000  0.0000  0.0200  0.0000  0.0000  0.0000  0.0000  0.0000  0.0000  0.0000  0.0000  0.0000  0.0000  0.0000  0.0000  0.0000  0.0000  0.0000  0.0000  0.0500  0.0000  0.0000  0.0000  0.0000  0.0000  0.0000  0.0000  0.0000  0.0000  0.0000  0.0000  0.0000  0.1000  0.0000  0.7400  0.0000  0.0000  0.0000  0.0000  0.5200  0.4800  0.5686  0.4314  0.0000  0.0000  0.0000  0.0000  0.0000  0.0000  0.0000  0.0300  0.0000  0.0000  0.1700  0.0100  0.0000  0.0000  0.0000  0.0000  0.0000  0.0000  0.0000  0.0000  0.0000  0.0000  0.0000  0.0000  0.0000  0.0000  0.0000  0.0000  0.0000  0.0000  0.0000  0.0000  0.0000  0.0000  0.0000  0.0000  0.0000  0.0000  0.0000  0.0000  0.0000  0.0900  0.0000  0.0000  0.0000  0.0000  0.1100  0.0000  0.0000  0.0000  0.0000  0.0000  0.0000  0.0000  0.0000  0.4700  0.0000  0.0000  0.0000  0.0000  0.0000  0.0000  0.0000  0.0000  0.0000  0.0000  0.0000  0.0000  0.0900  0.0200  0.0000  0.0000  0.0000  0.0000  0.0000  0.0000  0.0000  0.0000  0.0000  0.0000  0.0000  0.0000  0.0000  0.0000  0.0000  0.0000  0.0000  0.0100  0.0000  0.0000  0.0000  0.0000  0.0000  0.0000  0.0000  0.0000  0.0000  0.0000  0.0000  0.0000  0.1800  0.8200  0.2796  0.7204  0.3400  0.6600  0.6000  0.4000  0.5512  0.4488  0.0900  0.5000  0.2000  0.2100  0.0000  0.2400  0.7600  0.3422  0.6578  0.3600  0.1100  0.0000  0.0000  0.0300  0.0000  0.0000  0.0000  0.5000  0.0000  0.4400  0.5600  0.3926  0.6074  0.2200  0.0000  0.6400  0.0000  0.1100  0.0000  0.0000  0.0200  0.0000  0.0100  0.0000  0.0000  0.0000  0.0000  0.0000  0.0000  0.0000  0.0000  0.0000  0.0000  0.5200  0.4800  0.4706  0.5294  0.4600  0.0000  0.0000  0.0000  0.0000  0.0000  0.0100  0.0000  0.0000  0.0000  0.0000  0.0000  0.0000  0.0000  0.0000  0.2900  0.0000  0.0000  0.0000  0.1100  0.1300  0.0000  0.0000  0.0000  0.0000  0.1400  0.8600  0.3248  0.6752  0.0000  0.1000  0.0000  0.0000  0.0000  0.0000  0.0000  0.0000  0.0700  0.0000  0.0000  0.0000  0.0000  0.0000  0.0000  0.0000  0.6000  0.0000  0.0000  0.0000  0.0100  0.0000  0.0000  0.0000  0.0000  0.0000  0.0000  0.0000  0.0000  0.0000  0.1000  0.0000  0.0000  0.0000  0.0000  0.0000  0.0000  0.0000  0.0000  0.0000  0.0000  0.0000  0.0000  0.0000  0.0000  0.0000  0.0400  0.0000  0.0000  0.0800  0.4000  0.6000  0.3930  0.6070  0.0000  0.0000  0.0300  0.0000  0.0000  0.0000  0.0000  0.0000  0.0000  0.0000  0.0000  0.0000  0.0000  0.0000  0.0000  0.0000  0.0000  0.0000  0.0000  0.0000  0.0000  0.0000  0.0100  0.0000  0.0000  0.0000  0.0000  0.0000  0.0000  0.0000  0.0000  0.0000  0.0000  0.0000  0.0000  0.0000  0.0000  0.0000  0.0000  0.0000  0.0000  0.0000  0.0000  0.0000  0.0000  0.0500  0.0000  0.0000  0.0000  0.0000  0.0000  0.0000  0.0000  0.0000  0.0000  0.0900  0.0000  0.0000  0.0000  0.0400  0.0000  0.4800  0.0000  0.0000  0.0000  0.0000  0.0000  0.2000  0.0000  0.0000  0.0000  0.0000  0.0000  0.0000  0.0000  0.0900  0.0000  0.0000  0.0000  0.0000  0.0000  0.0000  0.0000  0.0000  0.0000  0.0000  0.0000  0.0000  0.0000  0.0000  0.0000  0.0000  0.0000  0.0000  0.0000  0.0100  0.0000  0.0000  0.0000  0.0000  0.2400  0.7600  0.2918  0.7082
     1    57  0.6900  0.3100  0.5400  0.4600  0.5722  0.4278  0.7400  0.0600  0.0000  0.0000  0.2000  0.5400  0.4600  0.5912  0.4088  0.1300  0.0000  0.0000  0.0500  0.0000  0.0000  0.3500  0.0000  0.1800  0.2900  0.2600  0.7400  0.2584  0.7416  0.0000  0.0000  0.0000  0.0900  0.0000  0.0000  0.0000  0.0000  0.0000  0.0000  0.6000  0.0000  0.0500  0.0000  0.0000  0.0000  0.1700  0.0900  0.0000  0.0000  0.4000  0.6000  0.4076  0.5924  0.0000  0.0000  0.0000  0.0000  0.0000  0.0000  0.0000  0.0000  0.0000  0.0000  0.0000  0.0000  0.0000  0.0700  0.0000  0.1400  0.0000  0.3400  0.4500  0.0000  0.0000  0.0000  0.0000  0.0000  0.0000  0.3200  0.6800  0.3426  0.6574  0.0000  0.0900  0.0000  0.0000  0.0000  0.0000  0.0000  0.0000  0.0000  0.0000  0.0000  0.0000  0.0000  0.0500  0.0000  0.0000  0.0000  0.0000  0.0000  0.0000  0.0000  0.0000  0.0100  0.0000  0.0000  0.0000  0.0000  0.0000  0.0000  0.0000  0.0700  0.0000  0.0000  0.0000  0.0000  0.0000  0.0000  0.0000  0.0000  0.0000  0.0100  0.0000  0.0000  0.0700  0.0000  0.7000  0.0000  0.0000  0.0000  0.0000  0.5000  0.5000  0.5106  0.4894  0.0000  0.0000  0.0000  0.0000  0.0000  0.0000  0.0000  0.0100  0.0000  0.0000  0.1500  0.0200  0.0000  0.0000  0.0000  0.0000  0.0000  0.0000  0.0000  0.0000  0.0000  0.0000  0.0000  0.0000  0.0000  0.0000  0.0000  0.0000  0.0000  0.0000  0.0000  0.0000  0.0000  0.0000  0.0000  0.0000  0.0000  0.0000  0.0000  0.0000  0.0000  0.0400  0.0000  0.0000  0.0000  0.0000  0.0800  0.0000  0.0000  0.0000  0.0000  0.0000  0.0000  0.0000  0.0000  0.4900  0.0000  0.0000  0.0000  0.0000  0.0000  0.0000  0.0000  0.0000  0.0000  0.0000  0.0000  0.0000  0.1800  0.0200  0.0000  0.0000  0.0000  0.0000  0.0000  0.0000  0.0000  0.0000  0.0000  0.0000  0.0000  0.0000  0.0000  0.0000  0.0000  0.0000  0.0000  0.0100  0.0000  0.0000  0.0000  0.0000  0.0000  0.0000  0.0000  0.0000  0.0000  0.0000  0.0000  0.0000  0.3200  0.6800  0.3040  0.6960  0.3300  0.6700  0.5800  0.4200  0.5578  0.4422  0.0600  0.5700  0.2300  0.1400  0.0000  0.3200  0.6800  0.4010  0.5990  0.3600  0.1500  0.0000  0.0000  0.0700  0.0000  0.0000  0.0000  0.4200  0.0000  0.3200  0.6800  0.3334  0.6666  0.2100  0.0000  0.6200  0.0000  0.1500  0.0000  0.0000  0.0100  0.0000  0.0100  0.0000  0.0000  0.0000  0.0000  0.0000  0.0000  0.0000  0.0000  0.0000  0.0000  0.4200  0.5800  0.4512  0.5488  0.5500  0.0000  0.0000  0.0000  0.0000  0.0000  0.0200  0.0000  0.0000  0.0000  0.0000  0.0000  0.0000  0.0000  0.0000  0.2800  0.0000  0.0000  0.0000  0.1000  0.0500  0.0000  0.0000  0.0000  0.0000  0.3600  0.6400  0.3938  0.6062  0.0000  0.1000  0.0000  0.0000  0.0000  0.0000  0.0000  0.0000  0.0400  0.0000  0.0000  0.0000  0.0000  0.0000  0.0000  0.0000  0.6900  0.0000  0.0000  0.0000  0.0000  0.0000  0.0000  0.0000  0.0000  0.0000  0.0000  0.0000  0.0000  0.0000  0.0600  0.0000  0.0000  0.0000  0.0000  0.0000  0.0000  0.0000  0.0000  0.0000  0.0000  0.0000  0.0000  0.0000  0.0000  0.0000  0.0300  0.0000  0.0000  0.0800  0.4600  0.5400  0.4986  0.5014  0.0000  0.0000  0.0200  0.0000  0.0000  0.0000  0.0000  0.0000  0.0000  0.0000  0.0000  0.0000  0.0000  0.0000  0.0000  0.0000  0.0000  0.0000  0.0000  0.0000  0.0000  0.0000  0.0100  0.0000  0.0000  0.0000  0.0000  0.0000  0.0000  0.0000  0.0000  0.0000  0.0000  0.0000  0.0000  0.0000  0.0000  0.0000  0.0000  0.0000  0.0000  0.0000  0.0000  0.0000  0.0000  0.0200  0.0000  0.0000  0.0000  0.0000  0.0000  0.0000  0.0000  0.0000  0.0000  0.1000  0.0000  0.0000  0.0000  0.0300  0.0000  0.4900  0.0100  0.0000  0.0000  0.0000  0.0000  0.2000  0.0000  0.0000  0.0000  0.0000  0.0000  0.0000  0.0000  0.0900  0.0000  0.0000  0.0000  0.0000  0.0000  0.0000  0.0000  0.0000  0.0000  0.0000  0.0000  0.0000  0.0000  0.0000  0.0000  0.0000  0.0000  0.0000  0.0000  0.0300  0.0000  0.0000  0.0000  0.0000  0.2400  0.7600  0.3010  0.6990
     1    58  0.6600  0.3400  0.5600  0.4400  0.5512  0.4488  0.7100  0.0800  0.0000  0.0000  0.2100  0.5000  0.5000  0.5546  0.4454  0.1600  0.0000  0.0000  0.0400  0.0000  0.0000  0.3800  0.0000  0.1500  0.2700  0.2600  0.7400  0.2670  0.7330  0.0000  0.0000  0.0000  0.1100  0.0000  0.0000  0.0000  0.0000  0.0000  0.0000  0.5800  0.0000  0.0800  0.0000  0.0000  0.0000  0.1700  0.0600  0.0000  0.0000  0.2800  0.7200  0.3874  0.6126  0.0000  0.0000  0.0000  0.0000  0.0000  0.0000  0.0000  0.0000  0.0000  0.0000  0.0000  0.0000  0.0000  0.0900  0.0000  0.1200  0.0000  0.3600  0.4300  0.0000  0.0000  0.0000  0.0000  0.0000  0.0000  0.3000  0.7000  0.3370  0.6630  0.0000  0.0600  0.0000  0.0000  0.0000  0.0000  0.0100  0.0000  0.0000  0.0000  0.0000  0.0000  0.0000  0.0500  0.0000  0.0000  0.0000  0.0000  0.0000  0.0000  0.0000  0.0000  0.0100  0.0000  0.0000  0.0000  0.0000  0.0000  0.0000  0.0000  0.0800  0.0000  0.0000  0.0000  0.0000  0.0000  0.0000  0.0000  0.0000  0.0000  0.0200  0.0000  0.0000  0.0400  0.0000  0.7300  0.0000  0.0000  0.0000  0.0000  0.5200  0.4800  0.5476  0.4524  0.0000  0.0000  0.0000  0.0000  0.0000  0.0000  0.0000  0.0000  0.0000  0.0000  0.1600  0.0200  0.0000  0.0000  0.0000  0.0000  0.0000  0.0000  0.0000  0.0000  0.0000  0.0000  0.0000  0.0100  0.0000  0.0000  0.0000  0.0000  0.0000  0.0000  0.0000  0.0000  0.0000  0.0000  0.0000  0.0000  0.0000  0.0000  0.0000  0.0000  0.0000  0.0000  0.0000  0.0000  0.0000  0.0000  0.0600  0.0000  0.0000  0.0000  0.0000  0.0000  0.0000  0.0000  0.0000  0.5400  0.0000  0.0000  0.0000  0.0000  0.0000  0.0000  0.0000  0.0000  0.0000  0.0000  0.0000  0.0000  0.1800  0.0300  0.0000  0.0000  0.0000  0.0000  0.0000  0.0000  0.0000  0.0000  0.0000  0.0000  0.0000  0.0000  0.0000  0.0000  0.0000  0.0000  0.0000  0.0000  0.0000  0.0000  0.0000  0.0000  0.0000  0.0000  0.0000  0.0000  0.0000  0.0000  0.0000  0.0000  0.3200  0.6800  0.3546  0.6454  0.3100  0.6900  0.5400  0.4600  0.5722  0.4278  0.0600  0.6600  0.1500  0.1300  0.0000  0.4400  0.5600  0.4786  0.5214  0.4300  0.1200  0.0000  0.0000  0.0500  0.0000  0.0000  0.0000  0.4000  0.0000  0.5200  0.4800  0.3618  0.6382  0.2100  0.0000  0.5900  0.0000  0.1900  0.0000  0.0000  0.0000  0.0000  0.0100  0.0000  0.0000  0.0000  0.0000  0.0000  0.0000  0.0000  0.0000  0.0000  0.0000  0.4000  0.6000  0.4284  0.5716  0.5000  0.0000  0.0000  0.0000  0.0000  0.0000  0.0400  0.0000  0.0000  0.0000  0.0000  0.0000  0.0000  0.0000  0.0000  0.3300  0.0000  0.0000  0.0000  0.0800  0.0500  0.0000  0.0000  0.0000  0.0000  0.4000  0.6000  0.3694  0.6306  0.0000  0.0800  0.0000  0.0000  0.0000  0.0000  0.0000  0.0000  0.0500  0.0000  0.0000  0.0000  0.0000  0.0000  0.0000  0.0000  0.7300  0.0000  0.0000  0.0000  0.0000  0.0000  0.0000  0.0000  0.0000  0.0000  0.0000  0.0000  0.0000  0.0000  0.0500  0.0000  0.0000  0.0000  0.0000  0.0000  0.0000  0.0000  0.0000  0.0000  0.0100  0.0000  0.0000  0.0000  0.0000  0.0000  0.0500  0.0000  0.0000  0.0300  0.4800  0.5200  0.5478  0.4522  0.0000  0.0000  0.0000  0.0000  0.0000  0.0000  0.0000  0.0100  0.0000  0.0000  0.0000  0.0000  0.0000  0.0000  0.0000  0.0000  0.0000  0.0000  0.0000  0.0000  0.0000  0.0000  0.0100  0.0000  0.0000  0.0000  0.0000  0.0000  0.0000  0.0100  0.0000  0.0000  0.0000  0.0000  0.0000  0.0100  0.0000  0.0000  0.0000  0.0000  0.0000  0.0000  0.0000  0.0000  0.0000  0.0300  0.0000  0.0000  0.0000  0.0000  0.0000  0.0000  0.0000  0.0000  0.0000  0.0800  0.0000  0.0000  0.0000  0.0300  0.0000  0.4700  0.0000  0.0000  0.0000  0.0000  0.0000  0.2000  0.0000  0.0000  0.0000  0.0000  0.0000  0.0000  0.0100  0.0800  0.0000  0.0000  0.0000  0.0000  0.0000  0.0000  0.0000  0.0100  0.0000  0.0000  0.0000  0.0000  0.0000  0.0000  0.0000  0.0000  0.0000  0.0000  0.0000  0.0500  0.0000  0.0000  0.0000  0.0000  0.2600  0.7400  0.2786  0.7214
     1    59  0.7100  0.2900  0.5800  0.4200  0.5882  0.4118  0.6700  0.0200  0.0000  0.0100  0.3000  0.5000  0.5000  0.5394  0.4606  0.1400  0.0000  0.0000  0.0500  0.0000  0.0000  0.3400  0.0000  0.1500  0.3200  0.2600  0.7400  0.2626  0.7374  0.0000  0.0000  0.0000  0.0500  0.0000  0.0000  0.0000  0.0000  0.0000  0.0000  0.6200  0.0000  0.1500  0.0000  0.0000  0.0000  0.1400  0.0300  0.0000  0.0100  0.4200  0.5800  0.4300  0.5700  0.0000  0.0000  0.0000  0.0000  0.0000  0.0000  0.0000  0.0000  0.0000  0.0000  0.0000  0.0000  0.0000  0.0500  0.0000  0.2000  0.0000  0.3300  0.4200  0.0000  0.0000  0.0000  0.0000  0.0000  0.0000  0.1800  0.8200  0.3278  0.6722  0.0000  0.0900  0.0000  0.0000  0.0000  0.0000  0.0000  0.0000  0.0000  0.0000  0.0000  0.0000  0.0000  0.0300  0.0000  0.0000  0.0000  0.0000  0.0000  0.0000  0.0000  0.0000  0.0400  0.0000  0.0000  0.0000  0.0000  0.0000  0.0000  0.0000  0.0800  0.0000  0.0000  0.0000  0.0000  0.0000  0.0000  0.0000  0.0000  0.0000  0.0200  0.0000  0.0000  0.0300  0.0000  0.7100  0.0000  0.0000  0.0000  0.0000  0.5800  0.4200  0.5224  0.4776  0.0000  0.0000  0.0000  0.0000  0.0000  0.0000  0.0000  0.0000  0.0000  0.0000  0.1200  0.0200  0.0000  0.0000  0.0000  0.0000  0.0000  0.0000  0.0000  0.0000  0.0000  0.0000  0.0000  0.0000  0.0000  0.0000  0.0000  0.0000  0.0000  0.0000  0.0000  0.0000  0.0000  0.0000  0.0000  0.0000  0.0000  0.0000  0.0000  0.0000  0.0000  0.0000  0.0000  0.0000  0.0000  0.0000  0.0200  0.0000  0.0000  0.0000  0.0000  0.0000  0.0000  0.0000  0.0000  0.6100  0.0000  0.0000  0.0000  0.0000  0.0000  0.0000  0.0000  0.0000  0.0000  0.0000  0.0000  0.0000  0.1600  0.0700  0.0000  0.0000  0.0000  0.0000  0.0000  0.0000  0.0000  0.0000  0.0000  0.0000  0.0000  0.0000  0.0000  0.0000  0.0000  0.0000  0.0000  0.0000  0.0000  0.0000  0.0000  0.0000  0.0000  0.0000  0.0000  0.0000  0.0000  0.0000  0.0000  0.0000  0.5000  0.5000  0.4178  0.5822  0.2000  0.8000  0.6400  0.3600  0.6800  0.3200  0.0700  0.6200  0.1800  0.1300  0.0000  0.3800  0.6200  0.4386  0.5614  0.4300  0.1400  0.0000  0.0000  0.0300  0.0000  0.0000  0.0000  0.4000  0.0000  0.3000  0.7000  0.3654  0.6346  0.1800  0.0000  0.5900  0.0000  0.2100  0.0000  0.0000  0.0000  0.0000  0.0200  0.0000  0.0000  0.0000  0.0000  0.0000  0.0000  0.0000  0.0000  0.0000  0.0000  0.4000  0.6000  0.4250  0.5750  0.4900  0.0000  0.0000  0.0000  0.0000  0.0000  0.0400  0.0000  0.0000  0.0000  0.0000  0.0000  0.0000  0.0000  0.0000  0.4000  0.0000  0.0000  0.0000  0.0500  0.0200  0.0000  0.0000  0.0000  0.0000  0.3600  0.6400  0.4046  0.5954  0.0000  0.0900  0.0000  0.0000  0.0000  0.0000  0.0000  0.0000  0.0800  0.0000  0.0000  0.0000  0.0000  0.0000  0.0000  0.0000  0.6900  0.0000  0.0000  0.0000  0.0100  0.0000  0.0000  0.0000  0.0000  0.0000  0.0000  0.0000  0.0000  0.0000  0.0300  0.0000  0.0000  0.0000  0.0000  0.0000  0.0000  0.0000  0.0000  0.0000  0.0200  0.0000  0.0000  0.0000  0.0000  0.0000  0.0400  0.0000  0.0000  0.0400  0.4600  0.5400  0.4952  0.5048  0.0000  0.0000  0.0000  0.0000  0.0000  0.0000  0.0000  0.0200  0.0000  0.0000  0.0000  0.0000  0.0000  0.0000  0.0000  0.0000  0.0000  0.0000  0.0000  0.0000  0.0000  0.0000  0.0200  0.0000  0.0000  0.0000  0.0000  0.0000  0.0000  0.0200  0.0000  0.0000  0.0100  0.0000  0.0000  0.0000  0.0000  0.0000  0.0000  0.0000  0.0000  0.0000  0.0000  0.0000  0.0000  0.0200  0.0000  0.0000  0.0000  0.0000  0.0000  0.0000  0.0000  0.0000  0.0000  0.0600  0.0000  0.0000  0.0000  0.0400  0.0000  0.4400  0.0000  0.0000  0.0000  0.0000  0.0000  0.1500  0.0000  0.0000  0.0000  0.0000  0.0000  0.0000  0.0000  0.1300  0.0000  0.0000  0.0100  0.0000  0.0000  0.0000  0.0000  0.0100  0.0000  0.0000  0.0000  0.0000  0.0000  0.0000  0.0000  0.0000  0.0000  0.0000  0.0000  0.0700  0.0000  0.0000  0.0000  0.0000  0.2400  0.7600  0.2450  0.7550
     1    60  0.6400  0.3600  0.6000  0.4000  0.5392  0.4608  0.7000  0.0100  0.0000  0.0000  0.2900  0.5000  0.5000  0.5742  0.4258  0.1000  0.0000  0.0000  0.0300  0.0000  0.0000  0.3800  0.0000  0.1600  0.3300  0.1600  0.8400  0.2898  0.7102  0.0000  0.0000  0.0000  0.0600  0.0000  0.0000  0.0000  0.0000  0.0000  0.0000  0.6100  0.0000  0.1500  0.0000  0.0000  0.0000  0.1300  0.0400  0.0000  0.0100  0.4000  0.6000  0.4168  0.5832  0.0000  0.0000  0.0000  0.0000  0.0000  0.0000  0.0000  0.0000  0.0000  0.0000  0.0000  0.0000  0.0000  0.0500  0.0000  0.1600  0.0000  0.2900  0.5000  0.0000  0.0000  0.0000  0.0000  0.0000  0.0000  0.2600  0.7400  0.3622  0.6378  0.0000  0.1500  0.0000  0.0000  0.0000  0.0000  0.0000  0.0000  0.0000  0.0000  0.0000  0.0000  0.0000  0.0300  0.0000  0.0000  0.0000  0.0000  0.0000  0.0000  0.0000  0.0000  0.0300  0.0000  0.0000  0.0000  0.0000  0.0000  0.0000  0.0000  0.1200  0.0000  0.0000  0.0000  0.0000  0.0000  0.0000  0.0000  0.0000  0.0000  0.0300  0.0000  0.0000  0.0100  0.0000  0.6300  0.0000  0.0000  0.0000  0.0000  0.4000  0.6000  0.4366  0.5634  0.0100  0.0000  0.0000  0.0000  0.0000  0.0000  0.0000  0.0000  0.0000  0.0000  0.1600  0.0100  0.0000  0.0000  0.0000  0.0000  0.0000  0.0000  0.0000  0.0000  0.0000  0.0000  0.0000  0.0000  0.0000  0.0000  0.0000  0.0000  0.0000  0.0000  0.0000  0.0000  0.0000  0.0000  0.0000  0.0100  0.0000  0.0000  0.0000  0.0000  0.0000  0.0000  0.0000  0.0000  0.0000  0.0000  0.0500  0.0000  0.0000  0.0000  0.0000  0.0000  0.0000  0.0000  0.0000  0.6100  0.0000  0.0000  0.0000  0.0000  0.0000  0.0000  0.0000  0.0000  0.0000  0.0000  0.0000  0.0000  0.1300  0.0200  0.0000  0.0000  0.0000  0.0000  0.0000  0.0000  0.0000  0.0000  0.0000  0.0000  0.0000  0.0000  0.0000  0.0000  0.0000  0.0000  0.0000  0.0000  0.0000  0.0000  0.0000  0.0000  0.0000  0.0000  0.0000  0.0000  0.0000  0.0000  0.0000  0.0000  0.3200  0.6800  0.4178  0.5822  0.2000  0.8000  0.6400  0.3600  0.6800  0.3200  0.0300  0.6100  0.2100  0.1500  0.0000  0.4600  0.5400  0.4396  0.5604  0.4600  0.1400  0.0000  0.0000  0.0000  0.0000  0.0000  0.0000  0.4000  0.0000  0.4200  0.5800  0.3912  0.6088  0.1800  0.0000  0.6000  0.0000  0.1900  0.0000  0.0000  0.0000  0.0000  0.0300  0.0000  0.0000  0.0000  0.0000  0.0000  0.0000  0.0000  0.0000  0.0000  0.0000  0.4200  0.5800  0.4294  0.5706  0.5200  0.0000  0.0000  0.0000  0.0000  0.0000  0.0200  0.0000  0.0000  0.0000  0.0000  0.0000  0.0000  0.0000  0.0000  0.4000  0.0000  0.0000  0.0000  0.0400  0.0200  0.0000  0.0000  0.0000  0.0000  0.3200  0.6800  0.4328  0.5672  0.0000  0.0800  0.0000  0.0000  0.0000  0.0000  0.0000  0.0000  0.0600  0.0000  0.0000  0.0000  0.0000  0.0000  0.0000  0.0000  0.7400  0.0000  0.0100  0.0000  0.0200  0.0000  0.0000  0.0000  0.0000  0.0000  0.0000  0.0000  0.0000  0.0000  0.0100  0.0000  0.0000  0.0000  0.0000  0.0000  0.0000  0.0000  0.0000  0.0100  0.0100  0.0000  0.0000  0.0000  0.0000  0.0000  0.0100  0.0000  0.0000  0.0500  0.5400  0.4600  0.5610  0.4390  0.0000  0.0000  0.0000  0.0000  0.0000  0.0000  0.0000  0.0100  0.0000  0.0000  0.0000  0.0000  0.0000  0.0000  0.0000  0.0000  0.0000  0.0000  0.0000  0.0000  0.0000  0.0000  0.0000  0.0000  0.0000  0.0000  0.0000  0.0000  0.0000  0.0000  0.0000  0.0000  0.0200  0.0000  0.0000  0.0000  0.0000  0.0000  0.0000  0.0000  0.0100  0.0000  0.0000  0.0000  0.0000  0.0300  0.0000  0.0000  0.0000  0.0000  0.0000  0.0000  0.0000  0.0000  0.0000  0.0900  0.0000  0.0000  0.0000  0.0400  0.0000  0.4600  0.0000  0.0000  0.0000  0.0000  0.0000  0.1700  0.0000  0.0000  0.0000  0.0000  0.0000  0.0000  0.0000  0.1100  0.0000  0.0000  0.0100  0.0000  0.0000  0.0000  0.0000  0.0100  0.0000  0.0000  0.0000  0.0000  0.0100  0.0000  0.0000  0.0000  0.0000  0.0000  0.0000  0.0300  0.0000  0.0000  0.0000  0.0000  0.2400  0.7600  0.2650  0.7350
     1    61  0.5900  0.4100  0.5000  0.5000  0.5162  0.4838  0.7400  0.0100  0.0000  0.0000  0.2500  0.5600  0.4400  0.6102  0.3898  0.0900  0.0000  0.0000  0.0200  0.0000  0.0000  0.4500  0.0000  0.1400  0.3000  0.3800  0.6200  0.3206  0.6794  0.0000  0.0000  0.0000  0.0600  0.0000  0.0000  0.0000  0.0000  0.0000  0.0000  0.7200  0.0000  0.0900  0.0000  0.0000  0.0000  0.0900  0.0300  0.0000  0.0100  0.4400  0.5600  0.5392  0.4608  0.0000  0.0000  0.0000  0.0000  0.0000  0.0000  0.0000  0.0000  0.0000  0.0000  0.0000  0.0000  0.0000  0.0300  0.0000  0.1600  0.0000  0.3100  0.5000  0.0000  0.0000  0.0000  0.0000  0.0000  0.0000  0.4000  0.6000  0.3726  0.6274  0.0000  0.1300  0.0000  0.0000  0.0000  0.0000  0.0000  0.0000  0.0000  0.0000  0.0000  0.0000  0.0000  0.0000  0.0000  0.0000  0.0000  0.0000  0.0000  0.0000  0.0000  0.0000  0.0500  0.0000  0.0000  0.0000  0.0000  0.0000  0.0000  0.0000  0.1800  0.0000  0.0000  0.0000  0.0000  0.0000  0.0000  0.0000  0.0000  0.0000  0.0400  0.0000  0.0000  0.0200  0.0000  0.5800  0.0000  0.0000  0.0000  0.0000  0.4400  0.5600  0.3902  0.6098  0.0300  0.0000  0.0000  0.0000  0.0000  0.0000  0.0000  0.0000  0.0000  0.0000  0.2000  0.0200  0.0000  0.0000  0.0000  0.0100  0.0000  0.0000  0.0000  0.0000  0.0000  0.0000  0.0000  0.0000  0.0000  0.0000  0.0000  0.0000  0.0000  0.0000  0.0000  0.0000  0.0000  0.0000  0.0000  0.0100  0.0000  0.0000  0.0000  0.0000  0.0000  0.0000  0.0000  0.0000  0.0000  0.0000  0.0600  0.0000  0.0000  0.0000  0.0000  0.0000  0.0000  0.0000  0.0000  0.5700  0.0000  0.0000  0.0000  0.0000  0.0000  0.0000  0.0000  0.0000  0.0000  0.0000  0.0000  0.0000  0.1000  0.0000  0.0000  0.0000  0.0000  0.0000  0.0000  0.0000  0.0000  0.0000  0.0000  0.0000  0.0000  0.0000  0.0000  0.0000  0.0000  0.0000  0.0000  0.0000  0.0000  0.0000  0.0000  0.0000  0.0000  0.0000  0.0000  0.0000  0.0000  0.0000  0.0000  0.0000  0.4000  0.6000  0.3800  0.6200  0.1800  0.8200  0.7600  0.2400  0.7048  0.2952  0.0200  0.5900  0.2500  0.1400  0.0000  0.6000  0.4000  0.4306  0.5694  0.4900  0.1200  0.0000  0.0000  0.0000  0.0000  0.0000  0.0000  0.3900  0.0000  0.3800  0.6200  0.4066  0.5934  0.1500  0.0000  0.6600  0.0000  0.1800  0.0000  0.0000  0.0000  0.0000  0.0100  0.0000  0.0000  0.0000  0.0000  0.0000  0.0000  0.0000  0.0000  0.0000  0.0000  0.5400  0.4600  0.4906  0.5094  0.5100  0.0000  0.0000  0.0000  0.0000  0.0000  0.0000  0.0000  0.0100  0.0000  0.0000  0.0000  0.0000  0.0000  0.0000  0.4600  0.0000  0.0000  0.0000  0.0200  0.0000  0.0000  0.0000  0.0000  0.0000  0.3800  0.6200  0.4722  0.5278  0.0000  0.0800  0.0000  0.0000  0.0000  0.0000  0.0000  0.0100  0.0800  0.0000  0.0000  0.0000  0.0000  0.0000  0.0000  0.0000  0.7000  0.0000  0.0300  0.0000  0.0100  0.0000  0.0000  0.0000  0.0000  0.0000  0.0000  0.0000  0.0000  0.0000  0.0300  0.0000  0.0000  0.0000  0.0100  0.0000  0.0000  0.0000  0.0000  0.0000  0.0000  0.0000  0.0000  0.0000  0.0000  0.0000  0.0000  0.0100  0.0000  0.0400  0.6000  0.4000  0.5066  0.4934  0.0000  0.0000  0.0000  0.0000  0.0000  0.0000  0.0000  0.0100  0.0000  0.0000  0.0000  0.0000  0.0000  0.0000  0.0000  0.0000  0.0000  0.0000  0.0000  0.0000  0.0000  0.0000  0.0000  0.0000  0.0000  0.0000  0.0000  0.0000  0.0000  0.0000  0.0000  0.0000  0.0200  0.0000  0.0000  0.0000  0.0000  0.0000  0.0100  0.0000  0.0200  0.0000  0.0000  0.0000  0.0000  0.0600  0.0000  0.0000  0.0000  0.0000  0.0000  0.0000  0.0000  0.0000  0.0000  0.1000  0.0000  0.0000  0.0000  0.0100  0.0000  0.4300  0.0000  0.0000  0.0000  0.0000  0.0000  0.1600  0.0000  0.0000  0.0000  0.0000  0.0000  0.0000  0.0000  0.1000  0.0000  0.0000  0.0100  0.0000  0.0000  0.0000  0.0000  0.0200  0.0000  0.0000  0.0000  0.0000  0.0100  0.0000  0.0000  0.0000  0.0000  0.0000  0.0000  0.0400  0.0000  0.0000  0.0000  0.0000  0.3400  0.6600  0.2374  0.7626
     1    62  0.5800  0.4200  0.4800  0.5200  0.5128  0.4872  0.7100  0.0000  0.0000  0.0000  0.2900  0.5800  0.4200  0.5882  0.4118  0.1400  0.0000  0.0000  0.0500  0.0000  0.0000  0.4400  0.0000  0.0900  0.2800  0.2800  0.7200  0.3022  0.6978  0.0000  0.0000  0.0000  0.0600  0.0000  0.0000  0.0000  0.0000  0.0000  0.0000  0.7500  0.0000  0.0700  0.0000  0.0000  0.0000  0.0700  0.0300  0.0000  0.0200  0.6200  0.3800  0.5772  0.4228  0.0000  0.0000  0.0000  0.0000  0.0100  0.0000  0.0000  0.0000  0.0000  0.0000  0.0000  0.0000  0.0000  0.0500  0.0000  0.1900  0.0000  0.3000  0.4500  0.0000  0.0000  0.0000  0.0000  0.0000  0.0000  0.3200  0.6800  0.3312  0.6688  0.0000  0.0800  0.0000  0.0000  0.0000  0.0000  0.0000  0.0000  0.0000  0.0000  0.0000  0.0000  0.0000  0.0000  0.0000  0.0000  0.0000  0.0000  0.0000  0.0000  0.0000  0.0000  0.0700  0.0000  0.0000  0.0000  0.0000  0.0000  0.0000  0.0000  0.1500  0.0000  0.0000  0.0000  0.0000  0.0000  0.0000  0.0000  0.0000  0.0000  0.0600  0.0000  0.0000  0.0300  0.0000  0.6100  0.0000  0.0000  0.0000  0.0000  0.4200  0.5800  0.4104  0.5896  0.0200  0.0000  0.0000  0.0000  0.0000  0.0000  0.0000  0.0000  0.0000  0.0000  0.2400  0.0000  0.0000  0.0000  0.0000  0.0100  0.0000  0.0000  0.0000  0.0000  0.0000  0.0000  0.0000  0.0000  0.0000  0.0000  0.0000  0.0000  0.0000  0.0000  0.0000  0.0000  0.0000  0.0000  0.0000  0.0000  0.0000  0.0000  0.0000  0.0000  0.0000  0.0000  0.0000  0.0000  0.0000  0.0100  0.0800  0.0000  0.0000  0.0000  0.0000  0.0000  0.0000  0.0000  0.0000  0.5500  0.0000  0.0000  0.0000  0.0000  0.0000  0.0000  0.0000  0.0000  0.0000  0.0000  0.0000  0.0000  0.0900  0.0000  0.0000  0.0000  0.0000  0.0000  0.0000  0.0000  0.0000  0.0000  0.0000  0.0000  0.0000  0.0000  0.0000  0.0000  0.0000  0.0000  0.0000  0.0000  0.0000  0.0000  0.0000  0.0000  0.0000  0.0000  0.0000  0.0000  0.0000  0.0000  0.0000  0.0000  0.3000  0.7000  0.3752  0.6248  0.1700  0.8300  0.7400  0.2600  0.7178  0.2822  0.0600  0.5200  0.3200  0.1000  0.0000  0.4800  0.5200  0.3864  0.6136  0.4400  0.0800  0.0000  0.0000  0.0000  0.0000  0.0000  0.0000  0.4800  0.0000  0.3000  0.7000  0.4304  0.5696  0.1500  0.0000  0.6300  0.0000  0.2200  0.0000  0.0000  0.0000  0.0000  0.0000  0.0000  0.0000  0.0000  0.0000  0.0000  0.0000  0.0000  0.0000  0.0000  0.0000  0.5200  0.4800  0.4678  0.5322  0.5000  0.0000  0.0000  0.0000  0.0000  0.0000  0.0000  0.0000  0.0200  0.0000  0.0000  0.0000  0.0000  0.0000  0.0000  0.4600  0.0000  0.0000  0.0000  0.0200  0.0000  0.0000  0.0000  0.0000  0.0000  0.4200  0.5800  0.4624  0.5376  0.0000  0.0800  0.0000  0.0000  0.0000  0.0000  0.0000  0.0200  0.0800  0.0000  0.0000  0.0000  0.0000  0.0000  0.0000  0.0000  0.6700  0.0000  0.0300  0.0000  0.0100  0.0000  0.0000  0.0000  0.0000  0.0000  0.0000  0.0000  0.0000  0.0000  0.0100  0.0000  0.0000  0.0000  0.0200  0.0100  0.0000  0.0000  0.0000  0.0000  0.0000  0.0000  0.0000  0.0000  0.0000  0.0000  0.0000  0.0300  0.0000  0.0400  0.4400  0.5600  0.4662  0.5338  0.0000  0.0000  0.0000  0.0000  0.0000  0.0000  0.0000  0.0000  0.0000  0.0000  0.0000  0.0000  0.0000  0.0000  0.0000  0.0000  0.0000  0.0000  0.0000  0.0000  0.0000  0.0000  0.0000  0.0000  0.0000  0.0000  0.0000  0.0000  0.0000  0.0000  0.0000  0.0000  0.0300  0.0000  0.0000  0.0000  0.0000  0.0000  0.0200  0.0000  0.0100  0.0000  0.0000  0.0000  0.0000  0.0400  0.0000  0.0000  0.0000  0.0000  0.0000  0.0100  0.0000  0.0000  0.0000  0.1000  0.0000  0.0000  0.0000  0.0100  0.0000  0.5700  0.0000  0.0000  0.0000  0.0000  0.0000  0.0900  0.0000  0.0000  0.0000  0.0000  0.0000  0.0000  0.0000  0.0900  0.0000  0.0000  0.0100  0.0000  0.0000  0.0000  0.0000  0.0100  0.0000  0.0000  0.0000  0.0000  0.0000  0.0000  0.0000  0.0000  0.0000  0.0000  0.0000  0.0100  0.0000  0.0000  0.0000  0.0000  0.3000  0.7000  0.3546  0.6454
     1    63  0.6800  0.3200  0.6400  0.3600  0.5648  0.4352  0.7300  0.0000  0.0000  0.0000  0.2700  0.5800  0.4200  0.6058  0.3942  0.1800  0.0000  0.0000  0.0700  0.0000  0.0000  0.3600  0.0000  0.1200  0.2700  0.2800  0.7200  0.2542  0.7458  0.0000  0.0000  0.0000  0.0500  0.0000  0.0000  0.0000  0.0000  0.0000  0.0000  0.6800  0.0000  0.0700  0.0000  0.0000  0.0000  0.1100  0.0500  0.0000  0.0400  0.4600  0.5400  0.4860  0.5140  0.0000  0.0000  0.0000  0.0000  0.0200  0.0000  0.0000  0.0000  0.0000  0.0000  0.0100  0.0000  0.0000  0.0400  0.0000  0.1800  0.0000  0.2100  0.5400  0.0000  0.0000  0.0000  0.0000  0.0000  0.0000  0.3000  0.7000  0.3702  0.6298  0.0000  0.0800  0.0000  0.0000  0.0000  0.0000  0.0000  0.0000  0.0000  0.0000  0.0000  0.0000  0.0000  0.0000  0.0000  0.0000  0.0000  0.0000  0.0000  0.0000  0.0000  0.0000  0.0600  0.0000  0.0000  0.0000  0.0000  0.0000  0.0000  0.0000  0.1300  0.0000  0.0000  0.0000  0.0000  0.0000  0.0000  0.0000  0.0000  0.0000  0.0700  0.0000  0.0100  0.0400  0.0000  0.6100  0.0000  0.0000  0.0000  0.0000  0.4000  0.6000  0.4056  0.5944  0.0100  0.0000  0.0000  0.0000  0.0100  0.0000  0.0000  0.0000  0.0000  0.0000  0.2000  0.0000  0.0000  0.0000  0.0000  0.0200  0.0000  0.0000  0.0000  0.0000  0.0000  0.0000  0.0000  0.0000  0.0000  0.0000  0.0000  0.0000  0.0000  0.0000  0.0000  0.0000  0.0000  0.0000  0.0000  0.0000  0.0000  0.0000  0.0000  0.0000  0.0000  0.0000  0.0000  0.0000  0.0000  0.0000  0.1000  0.0000  0.0000  0.0000  0.0000  0.0000  0.0000  0.0000  0.0000  0.5300  0.0000  0.0000  0.0000  0.0000  0.0000  0.0000  0.0000  0.0000  0.0000  0.0000  0.0000  0.0000  0.1300  0.0000  0.0000  0.0000  0.0000  0.0000  0.0000  0.0000  0.0000  0.0000  0.0000  0.0000  0.0000  0.0000  0.0000  0.0000  0.0000  0.0000  0.0000  0.0000  0.0000  0.0000  0.0000  0.0000  0.0000  0.0000  0.0000  0.0000  0.0000  0.0000  0.0000  0.0000  0.3600  0.6400  0.3484  0.6516  0.1800  0.8200  0.6400  0.3600  0.7048  0.2952  0.0700  0.4600  0.3600  0.1100  0.0000  0.2800  0.7200  0.3582  0.6418  0.3900  0.0600  0.0000  0.0000  0.0000  0.0000  0.0000  0.0000  0.5500  0.0000  0.5000  0.5000  0.4582  0.5418  0.1000  0.0000  0.6300  0.0000  0.2600  0.0000  0.0000  0.0000  0.0000  0.0000  0.0000  0.0100  0.0000  0.0000  0.0000  0.0000  0.0000  0.0000  0.0000  0.0000  0.3800  0.6200  0.4746  0.5254  0.4900  0.0000  0.0000  0.0000  0.0000  0.0000  0.0000  0.0000  0.0400  0.0000  0.0000  0.0000  0.0000  0.0000  0.0000  0.4400  0.0000  0.0000  0.0000  0.0100  0.0000  0.0000  0.0000  0.0100  0.0100  0.4000  0.6000  0.4356  0.5644  0.0000  0.0700  0.0000  0.0000  0.0000  0.0000  0.0000  0.0400  0.1000  0.0000  0.0000  0.0000  0.0000  0.0100  0.0000  0.0000  0.6200  0.0000  0.0400  0.0000  0.0100  0.0000  0.0000  0.0000  0.0000  0.0000  0.0000  0.0000  0.0000  0.0000  0.0200  0.0000  0.0000  0.0000  0.0500  0.0000  0.0000  0.0000  0.0000  0.0000  0.0000  0.0000  0.0000  0.0100  0.0000  0.0000  0.0000  0.0100  0.0000  0.0200  0.4600  0.5400  0.4062  0.5938  0.0000  0.0000  0.0000  0.0000  0.0000  0.0000  0.0000  0.0000  0.0000  0.0000  0.0000  0.0000  0.0000  0.0000  0.0000  0.0000  0.0000  0.0000  0.0000  0.0000  0.0000  0.0000  0.0000  0.0000  0.0000  0.0000  0.0000  0.0000  0.0000  0.0000  0.0000  0.0000  0.0500  0.0000  0.0000  0.0000  0.0000  0.0000  0.0100  0.0000  0.0300  0.0000  0.0000  0.0000  0.0000  0.0500  0.0000  0.0000  0.0000  0.0000  0.0000  0.0100  0.0000  0.0000  0.0000  0.0900  0.0000  0.0000  0.0000  0.0100  0.0000  0.5600  0.0000  0.0000  0.0000  0.0000  0.0000  0.0400  0.0000  0.0100  0.0000  0.0000  0.0000  0.0000  0.0000  0.0600  0.0000  0.0000  0.0400  0.0000  0.0000  0.0000  0.0000  0.0100  0.0000  0.0000  0.0000  0.0000  0.0000  0.0000  0.0000  0.0000  0.0000  0.0000  0.0000  0.0300  0.0000  0.0000  0.0000  0.0000  0.3200  0.6800  0.3358  0.6642
     1    64  0.7000  0.3000  0.5200  0.4800  0.5800  0.4200  0.8000  0.0000  0.0000  0.0000  0.2000  0.7200  0.2800  0.6800  0.3200  0.2200  0.0000  0.0000  0.0500  0.0000  0.0000  0.3500  0.0000  0.0700  0.3100  0.2400  0.7600  0.2744  0.7256  0.0000  0.0000  0.0000  0.0400  0.0000  0.0000  0.0000  0.0000  0.0000  0.0000  0.6600  0.0000  0.0400  0.0000  0.0000  0.0000  0.1500  0.0600  0.0000  0.0500  0.4400  0.5600  0.4674  0.5326  0.0000  0.0000  0.0000  0.0000  0.0000  0.0000  0.0000  0.0000  0.0000  0.0000  0.0000  0.0000  0.0000  0.0300  0.0000  0.1800  0.0000  0.2800  0.5100  0.0000  0.0000  0.0000  0.0000  0.0000  0.0000  0.3600  0.6400  0.3718  0.6282  0.0000  0.0900  0.0000  0.0000  0.0000  0.0000  0.0000  0.0000  0.0000  0.0000  0.0000  0.0000  0.0000  0.0000  0.0000  0.0000  0.0000  0.0000  0.0100  0.0000  0.0000  0.0000  0.1000  0.0000  0.0000  0.0000  0.0000  0.0000  0.0000  0.0000  0.0900  0.0000  0.0000  0.0000  0.0000  0.0000  0.0000  0.0000  0.0000  0.0000  0.0400  0.0000  0.0000  0.0200  0.0000  0.6500  0.0000  0.0000  0.0000  0.0000  0.4200  0.5800  0.4508  0.5492  0.0100  0.0000  0.0000  0.0000  0.0200  0.0000  0.0000  0.0000  0.0000  0.0000  0.2200  0.0000  0.0000  0.0000  0.0000  0.0300  0.0000  0.0000  0.0000  0.0000  0.0000  0.0000  0.0000  0.0000  0.0000  0.0000  0.0000  0.0000  0.0000  0.0000  0.0000  0.0000  0.0000  0.0000  0.0000  0.0000  0.0000  0.0000  0.0000  0.0000  0.0000  0.0000  0.0000  0.0100  0.0000  0.0000  0.1100  0.0000  0.0000  0.0000  0.0000  0.0000  0.0000  0.0000  0.0000  0.4900  0.0000  0.0000  0.0000  0.0000  0.0000  0.0000  0.0000  0.0000  0.0000  0.0000  0.0000  0.0000  0.1100  0.0000  0.0000  0.0000  0.0000  0.0000  0.0000  0.0000  0.0000  0.0000  0.0000  0.0000  0.0000  0.0000  0.0000  0.0000  0.0000  0.0000  0.0000  0.0000  0.0000  0.0000  0.0000  0.0000  0.0000  0.0000  0.0000  0.0000  0.0000  0.0000  0.0000  0.0000  0.3800  0.6200  0.3142  0.6858  0.1600  0.8400  0.7600  0.2400  0.7312  0.2688  0.0700  0.4200  0.3500  0.1600  0.0000  0.2600  0.7400  0.3294  0.6706  0.3800  0.0700  0.0000  0.0000  0.0000  0.0000  0.0000  0.0000  0.5500  0.0000  0.4800  0.5200  0.4518  0.5482  0.1100  0.0000  0.5500  0.0000  0.3300  0.0000  0.0000  0.0000  0.0000  0.0000  0.0000  0.0100  0.0000  0.0000  0.0000  0.0000  0.0000  0.0000  0.0000  0.0000  0.4000  0.6000  0.4236  0.5764  0.3600  0.0000  0.0000  0.0000  0.0000  0.0000  0.0100  0.0000  0.0400  0.0000  0.0000  0.0000  0.0000  0.0000  0.0000  0.5400  0.0000  0.0000  0.0000  0.0200  0.0000  0.0000  0.0000  0.0100  0.0200  0.3600  0.6400  0.4238  0.5762  0.0000  0.0500  0.0000  0.0000  0.0000  0.0000  0.0000  0.0300  0.1600  0.0000  0.0000  0.0000  0.0000  0.0200  0.0000  0.0000  0.6200  0.0000  0.0200  0.0000  0.0100  0.0000  0.0000  0.0000  0.0000  0.0000  0.0000  0.0000  0.0000  0.0000  0.0200  0.0000  0.0000  0.0000  0.0300  0.0000  0.0000  0.0000  0.0000  0.0000  0.0000  0.0100  0.0000  0.0100  0.0000  0.0000  0.0000  0.0200  0.0000  0.0000  0.3200  0.6800  0.4162  0.5838  0.0000  0.0000  0.0000  0.0000  0.0000  0.0000  0.0000  0.0000  0.0000  0.0000  0.0000  0.0000  0.0000  0.0000  0.0000  0.0000  0.0000  0.0000  0.0000  0.0000  0.0000  0.0000  0.0000  0.0000  0.0000  0.0000  0.0000  0.0000  0.0000  0.0000  0.0000  0.0000  0.0600  0.0000  0.0000  0.0000  0.0000  0.0000  0.0000  0.0000  0.0100  0.0000  0.0000  0.0000  0.0000  0.0500  0.0000  0.0000  0.0000  0.0000  0.0000  0.0200  0.0000  0.0000  0.0000  0.0300  0.0000  0.0000  0.0000  0.0200  0.0000  0.6000  0.0000  0.0000  0.0000  0.0000  0.0000  0.0500  0.0000  0.0100  0.0000  0.0000  0.0000  0.0000  0.0000  0.0400  0.0000  0.0000  0.0600  0.0000  0.0000  0.0000  0.0000  0.0000  0.0000  0.0000  0.0000  0.0000  0.0000  0.0000  0.0000  0.0000  0.0000  0.0000  0.0000  0.0500  0.0000  0.0000  0.0000  0.0000  0.4000  0.6000  0.3782  0.6218
     1    65  0.6100  0.3900  0.5800  0.4200  0.5242  0.4758  0.7500  0.0000  0.0000  0.0000  0.2500  0.7400  0.2600  0.6250  0.3750  0.2600  0.0000  0.0000  0.0400  0.0000  0.0000  0.3800  0.0000  0.0600  0.2600  0.3000  0.7000  0.2848  0.7152  0.0000  0.0000  0.0100  0.0500  0.0000  0.0000  0.0000  0.0000  0.0000  0.0000  0.6500  0.0000  0.0300  0.0000  0.0000  0.0000  0.1700  0.0500  0.0000  0.0400  0.5200  0.4800  0.4590  0.5410  0.0000  0.0000  0.0000  0.0000  0.0000  0.0000  0.0000  0.0000  0.0000  0.0000  0.0000  0.0000  0.0000  0.0000  0.0000  0.2200  0.0000  0.2800  0.5000  0.0000  0.0000  0.0000  0.0000  0.0000  0.0000  0.3800  0.6200  0.3768  0.6232  0.0000  0.0900  0.0000  0.0000  0.0000  0.0000  0.0000  0.0000  0.0000  0.0000  0.0000  0.0000  0.0000  0.0000  0.0000  0.0000  0.0000  0.0000  0.0200  0.0000  0.0000  0.0000  0.0900  0.0000  0.0000  0.0000  0.0000  0.0000  0.0000  0.0000  0.1100  0.0000  0.0000  0.0000  0.0000  0.0000  0.0000  0.0000  0.0000  0.0000  0.0500  0.0000  0.0000  0.0400  0.0000  0.6000  0.0000  0.0000  0.0000  0.0000  0.3400  0.6600  0.3928  0.6072  0.0200  0.0000  0.0000  0.0000  0.0300  0.0000  0.0000  0.0000  0.0000  0.0000  0.2200  0.0000  0.0000  0.0000  0.0000  0.0500  0.0000  0.0000  0.0000  0.0000  0.0000  0.0000  0.0000  0.0000  0.0000  0.0000  0.0000  0.0000  0.0000  0.0000  0.0000  0.0000  0.0000  0.0000  0.0000  0.0000  0.0000  0.0000  0.0000  0.0000  0.0000  0.0000  0.0000  0.0000  0.0000  0.0000  0.0900  0.0000  0.0000  0.0000  0.0000  0.0000  0.0000  0.0000  0.0000  0.4800  0.0000  0.0000  0.0000  0.0000  0.0000  0.0000  0.0000  0.0000  0.0000  0.0000  0.0000  0.0100  0.0900  0.0000  0.0000  0.0000  0.0000  0.0000  0.0100  0.0000  0.0000  0.0000  0.0000  0.0000  0.0000  0.0000  0.0000  0.0000  0.0000  0.0000  0.0000  0.0000  0.0000  0.0000  0.0000  0.0000  0.0000  0.0000  0.0000  0.0000  0.0000  0.0000  0.0000  0.0000  0.3800  0.6200  0.2990  0.7010  0.2400  0.7600  0.5600  0.4400  0.6352  0.3648  0.0600  0.5000  0.3100  0.1300  0.0000  0.4200  0.5800  0.3666  0.6334  0.4000  0.0900  0.0000  0.0000  0.0000  0.0000  0.0000  0.0000  0.5100  0.0000  0.3200  0.6800  0.4282  0.5718  0.1400  0.0000  0.5200  0.0000  0.3300  0.0000  0.0000  0.0000  0.0000  0.0000  0.0000  0.0100  0.0000  0.0000  0.0000  0.0000  0.0000  0.0000  0.0000  0.0000  0.4800  0.5200  0.3990  0.6010  0.3600  0.0000  0.0000  0.0000  0.0000  0.0000  0.0100  0.0000  0.0100  0.0000  0.0000  0.0000  0.0000  0.0000  0.0000  0.5900  0.0000  0.0000  0.0000  0.0100  0.0000  0.0000  0.0000  0.0100  0.0100  0.4800  0.5200  0.4782  0.5218  0.0000  0.0400  0.0000  0.0000  0.0000  0.0000  0.0000  0.0200  0.2200  0.0000  0.0000  0.0000  0.0000  0.0000  0.0000  0.0000  0.6100  0.0000  0.0200  0.0000  0.0100  0.0000  0.0000  0.0000  0.0000  0.0000  0.0000  0.0000  0.0000  0.0000  0.0100  0.0000  0.0000  0.0000  0.0400  0.0000  0.0000  0.0000  0.0000  0.0000  0.0000  0.0100  0.0000  0.0100  0.0000  0.0000  0.0000  0.0100  0.0000  0.0000  0.4200  0.5800  0.4250  0.5750  0.0000  0.0000  0.0000  0.0000  0.0000  0.0000  0.0000  0.0000  0.0000  0.0000  0.0000  0.0000  0.0000  0.0000  0.0000  0.0000  0.0000  0.0000  0.0000  0.0000  0.0000  0.0000  0.0000  0.0000  0.0000  0.0000  0.0000  0.0000  0.0000  0.0000  0.0000  0.0000  0.0300  0.0000  0.0000  0.0000  0.0000  0.0000  0.0000  0.0000  0.0200  0.0000  0.0000  0.0000  0.0000  0.0100  0.0000  0.0000  0.0000  0.0000  0.0000  0.0100  0.0000  0.0000  0.0000  0.0400  0.0000  0.0000  0.0000  0.0300  0.0000  0.5300  0.0000  0.0000  0.0000  0.0000  0.0000  0.0800  0.0000  0.0200  0.0000  0.0000  0.0000  0.0000  0.0000  0.0500  0.0000  0.0000  0.0500  0.0000  0.0100  0.0000  0.0000  0.0000  0.0000  0.0000  0.0000  0.0000  0.0000  0.0000  0.0000  0.0000  0.0000  0.0000  0.0000  0.1200  0.0000  0.0000  0.0000  0.0000  0.2800  0.7200  0.3112  0.6888
     1    66  0.6400  0.3600  0.4800  0.5200  0.5392  0.4608  0.7800  0.0000  0.0000  0.0000  0.2200  0.6400  0.3600  0.6568  0.3432  0.2300  0.0000  0.0000  0.0400  0.0000  0.0000  0.4300  0.0000  0.0600  0.2400  0.3800  0.6200  0.3006  0.6994  0.0000  0.0000  0.0100  0.1000  0.0000  0.0000  0.0000  0.0000  0.0000  0.0000  0.6100  0.0000  0.0000  0.0000  0.0000  0.0000  0.1500  0.1000  0.0000  0.0300  0.4200  0.5800  0.4156  0.5844  0.0000  0.0000  0.0000  0.0000  0.0000  0.0000  0.0000  0.0000  0.0000  0.0000  0.0000  0.0000  0.0000  0.0000  0.0000  0.1700  0.0000  0.2500  0.5800  0.0000  0.0000  0.0000  0.0000  0.0000  0.0000  0.5200  0.4800  0.4278  0.5722  0.0000  0.0900  0.0000  0.0000  0.0000  0.0000  0.0000  0.0000  0.0000  0.0000  0.0000  0.0000  0.0000  0.0000  0.0000  0.0000  0.0000  0.0000  0.0100  0.0000  0.0000  0.0000  0.0700  0.0000  0.0000  0.0000  0.0000  0.0000  0.0000  0.0000  0.0900  0.0000  0.0000  0.0100  0.0000  0.0000  0.0000  0.0000  0.0000  0.0000  0.0800  0.0000  0.0000  0.0100  0.0000  0.6400  0.0000  0.0000  0.0000  0.0000  0.4000  0.6000  0.4374  0.5626  0.0200  0.0000  0.0000  0.0000  0.0300  0.0000  0.0000  0.0000  0.0000  0.0000  0.2000  0.0000  0.0000  0.0000  0.0000  0.1100  0.0000  0.0000  0.0000  0.0000  0.0000  0.0000  0.0000  0.0000  0.0000  0.0000  0.0000  0.0000  0.0000  0.0000  0.0000  0.0000  0.0000  0.0000  0.0000  0.0000  0.0000  0.0000  0.0000  0.0000  0.0000  0.0000  0.0000  0.0000  0.0000  0.0000  0.0500  0.0000  0.0000  0.0000  0.0000  0.0000  0.0000  0.0000  0.0000  0.4200  0.0000  0.0000  0.0000  0.0000  0.0000  0.0000  0.0000  0.0000  0.0000  0.0000  0.0000  0.0400  0.1100  0.0000  0.0000  0.0000  0.0000  0.0000  0.0200  0.0000  0.0000  0.0000  0.0000  0.0000  0.0000  0.0000  0.0000  0.0000  0.0000  0.0000  0.0000  0.0000  0.0000  0.0000  0.0000  0.0000  0.0000  0.0000  0.0000  0.0000  0.0000  0.0000  0.0000  0.0000  0.3600  0.6400  0.2464  0.7536  0.2400  0.7600  0.6800  0.3200  0.6352  0.3648  0.0500  0.6400  0.2300  0.0800  0.0000  0.5000  0.5000  0.4714  0.5286  0.3300  0.1000  0.0000  0.0000  0.0000  0.0000  0.0100  0.0000  0.5600  0.0000  0.4200  0.5800  0.4326  0.5674  0.1200  0.0000  0.5200  0.0000  0.3300  0.0000  0.0000  0.0000  0.0000  0.0000  0.0000  0.0300  0.0000  0.0000  0.0000  0.0000  0.0000  0.0000  0.0000  0.0000  0.4000  0.6000  0.3946  0.6054  0.3800  0.0000  0.0000  0.0000  0.0000  0.0000  0.0200  0.0000  0.0100  0.0000  0.0000  0.0000  0.0000  0.0000  0.0000  0.5700  0.0000  0.0000  0.0000  0.0000  0.0000  0.0000  0.0000  0.0100  0.0100  0.4200  0.5800  0.4700  0.5300  0.0000  0.0500  0.0000  0.0000  0.0000  0.0000  0.0000  0.0100  0.2100  0.0000  0.0000  0.0000  0.0000  0.0000  0.0000  0.0000  0.5900  0.0000  0.0200  0.0000  0.0000  0.0000  0.0000  0.0000  0.0000  0.0000  0.0000  0.0000  0.0000  0.0000  0.0100  0.0000  0.0000  0.0000  0.0400  0.0000  0.0000  0.0000  0.0000  0.0000  0.0000  0.0200  0.0000  0.0200  0.0000  0.0000  0.0000  0.0300  0.0000  0.0000  0.3600  0.6400  0.3986  0.6014  0.0000  0.0000  0.0000  0.0000  0.0000  0.0000  0.0000  0.0000  0.0000  0.0000  0.0000  0.0000  0.0000  0.0000  0.0000  0.0000  0.0000  0.0000  0.0000  0.0000  0.0000  0.0000  0.0000  0.0000  0.0000  0.0000  0.0000  0.0000  0.0000  0.0000  0.0000  0.0000  0.0100  0.0000  0.0000  0.0000  0.0000  0.0000  0.0000  0.0000  0.0200  0.0000  0.0000  0.0000  0.0000  0.0100  0.0000  0.0000  0.0000  0.0000  0.0000  0.0000  0.0000  0.0000  0.0000  0.0300  0.0000  0.0000  0.0000  0.0700  0.0000  0.5300  0.0000  0.0000  0.0000  0.0000  0.0000  0.0800  0.0000  0.0100  0.0000  0.0000  0.0000  0.0100  0.0000  0.0900  0.0000  0.0000  0.0600  0.0000  0.0000  0.0000  0.0100  0.0000  0.0000  0.0000  0.0000  0.0000  0.0000  0.0000  0.0000  0.0000  0.0000  0.0000  0.0000  0.0700  0.0000  0.0000  0.0000  0.0000  0.4000  0.6000  0.3106  0.6894
     1    67  0.6800  0.3200  0.6000  0.4000  0.5648  0.4352  0.7300  0.0000  0.0000  0.0000  0.2700  0.5000  0.5000  0.6058  0.3942  0.2500  0.0000  0.0000  0.0300  0.0000  0.0000  0.4800  0.0000  0.0400  0.2000  0.3800  0.6200  0.3354  0.6646  0.0000  0.0000  0.0000  0.1700  0.0000  0.0000  0.0000  0.0000  0.0000  0.0000  0.5200  0.0000  0.0000  0.0000  0.0000  0.0000  0.1500  0.1300  0.0000  0.0300  0.1800  0.8200  0.3396  0.6604  0.0000  0.0000  0.0000  0.0000  0.0000  0.0000  0.0000  0.0000  0.0000  0.0000  0.0000  0.0000  0.0000  0.0000  0.0000  0.1700  0.0000  0.1800  0.6500  0.0000  0.0000  0.0000  0.0000  0.0000  0.0000  0.4800  0.5200  0.4838  0.5162  0.0000  0.0900  0.0100  0.0000  0.0000  0.0000  0.0000  0.0000  0.0000  0.0000  0.0000  0.0000  0.0000  0.0000  0.0000  0.0000  0.0000  0.0000  0.0000  0.0000  0.0000  0.0000  0.0500  0.0000  0.0000  0.0000  0.0100  0.0000  0.0000  0.0000  0.0700  0.0000  0.0000  0.0100  0.0000  0.0000  0.0000  0.0000  0.0000  0.0000  0.1200  0.0000  0.0000  0.0000  0.0000  0.6400  0.0000  0.0000  0.0000  0.0000  0.3600  0.6400  0.4398  0.5602  0.0400  0.0000  0.0100  0.0000  0.0200  0.0000  0.0000  0.0000  0.0000  0.0000  0.1500  0.0000  0.0000  0.0000  0.0000  0.1700  0.0000  0.0000  0.0000  0.0000  0.0000  0.0000  0.0000  0.0000  0.0000  0.0000  0.0000  0.0000  0.0000  0.0000  0.0000  0.0000  0.0000  0.0000  0.0000  0.0000  0.0000  0.0000  0.0000  0.0000  0.0000  0.0000  0.0000  0.0000  0.0000  0.0000  0.0300  0.0000  0.0000  0.0000  0.0000  0.0000  0.0000  0.0000  0.0000  0.4000  0.0000  0.0000  0.0000  0.0000  0.0000  0.0000  0.0000  0.0000  0.0000  0.0000  0.0000  0.0200  0.1400  0.0000  0.0100  0.0000  0.0000  0.0000  0.0100  0.0000  0.0000  0.0000  0.0000  0.0000  0.0000  0.0000  0.0000  0.0000  0.0000  0.0000  0.0000  0.0000  0.0000  0.0000  0.0000  0.0000  0.0000  0.0000  0.0000  0.0000  0.0000  0.0000  0.0000  0.0000  0.2200  0.7800  0.2346  0.7654  0.2100  0.7900  0.7000  0.3000  0.6682  0.3318  0.0400  0.6800  0.2200  0.0600  0.0000  0.5200  0.4800  0.5160  0.4840  0.3300  0.0800  0.0000  0.0000  0.0000  0.0000  0.0300  0.0000  0.5600  0.0000  0.4000  0.6000  0.4298  0.5702  0.1000  0.0100  0.5900  0.0000  0.2800  0.0000  0.0000  0.0000  0.0000  0.0000  0.0000  0.0200  0.0000  0.0000  0.0000  0.0000  0.0000  0.0000  0.0000  0.0000  0.4400  0.5600  0.4370  0.5630  0.4100  0.0000  0.0000  0.0000  0.0000  0.0000  0.0100  0.0000  0.0100  0.0000  0.0000  0.0000  0.0000  0.0000  0.0000  0.5400  0.0000  0.0000  0.0000  0.0000  0.0000  0.0000  0.0000  0.0100  0.0200  0.4600  0.5400  0.4604  0.5396  0.0000  0.0600  0.0000  0.0000  0.0000  0.0000  0.0000  0.0100  0.2500  0.0000  0.0000  0.0000  0.0000  0.0000  0.0000  0.0000  0.5000  0.0000  0.0600  0.0000  0.0000  0.0000  0.0000  0.0000  0.0000  0.0000  0.0000  0.0000  0.0000  0.0000  0.0200  0.0000  0.0000  0.0000  0.0200  0.0000  0.0000  0.0000  0.0000  0.0000  0.0000  0.0300  0.0000  0.0400  0.0000  0.0000  0.0000  0.0100  0.0000  0.0000  0.2600  0.7400  0.3232  0.6768  0.0000  0.0000  0.0000  0.0000  0.0000  0.0000  0.0000  0.0000  0.0000  0.0000  0.0000  0.0000  0.0000  0.0000  0.0000  0.0000  0.0000  0.0000  0.0000  0.0000  0.0000  0.0000  0.0000  0.0000  0.0000  0.0000  0.0000  0.0000  0.0000  0.0000  0.0000  0.0000  0.0100  0.0000  0.0000  0.0000  0.0000  0.0000  0.0000  0.0000  0.0000  0.0000  0.0000  0.0000  0.0000  0.0000  0.0000  0.0000  0.0000  0.0000  0.0000  0.0000  0.0000  0.0000  0.0000  0.0400  0.0000  0.0000  0.0000  0.0300  0.0000  0.5800  0.0000  0.0000  0.0000  0.0000  0.0000  0.0200  0.0000  0.0100  0.0000  0.0000  0.0000  0.0000  0.0000  0.1200  0.0000  0.0000  0.1000  0.0000  0.0000  0.0000  0.0100  0.0000  0.0000  0.0000  0.0000  0.0000  0.0000  0.0000  0.0000  0.0000  0.0000  0.0000  0.0000  0.0800  0.0000  0.0000  0.0000  0.0000  0.3400  0.6600  0.3704  0.6296
     1    68  0.6600  0.3400  0.5600  0.4400  0.5512  0.4488  0.7700  0.0000  0.0000  0.0000  0.2300  0.5800  0.4200  0.6458  0.3542  0.3100  0.0000  0.0000  0.0000  0.0000  0.0000  0.5000  0.0000  0.0500  0.1400  0.3400  0.6600  0.3682  0.6318  0.0000  0.0000  0.0000  0.1400  0.0000  0.0000  0.0000  0.0000  0.0000  0.0000  0.5000  0.0000  0.0000  0.0000  0.0000  0.0000  0.1700  0.1400  0.0000  0.0500  0.2000  0.8000  0.3206  0.6794  0.0000  0.0000  0.0000  0.0000  0.0000  0.0000  0.0000  0.0000  0.0000  0.0000  0.0000  0.0000  0.0000  0.0000  0.0000  0.2100  0.0000  0.2000  0.5900  0.0000  0.0000  0.0000  0.0000  0.0000  0.0000  0.4600  0.5400  0.4322  0.5678  0.0000  0.0900  0.0000  0.0000  0.0000  0.0000  0.0000  0.0000  0.0000  0.0000  0.0000  0.0000  0.0000  0.0000  0.0000  0.0000  0.0000  0.0000  0.0000  0.0000  0.0000  0.0000  0.0400  0.0000  0.0000  0.0000  0.0000  0.0000  0.0000  0.0000  0.0400  0.0000  0.0000  0.0100  0.0000  0.0000  0.0100  0.0000  0.0000  0.0000  0.1500  0.0000  0.0000  0.0000  0.0000  0.6600  0.0000  0.0000  0.0000  0.0000  0.5000  0.5000  0.4696  0.5304  0.0500  0.0000  0.0100  0.0000  0.0300  0.0000  0.0000  0.0000  0.0000  0.0000  0.2100  0.0000  0.0000  0.0000  0.0000  0.0800  0.0000  0.0000  0.0000  0.0000  0.0000  0.0000  0.0000  0.0000  0.0000  0.0000  0.0000  0.0000  0.0000  0.0000  0.0000  0.0000  0.0000  0.0000  0.0000  0.0000  0.0000  0.0000  0.0000  0.0000  0.0000  0.0000  0.0000  0.0000  0.0000  0.0000  0.0500  0.0000  0.0000  0.0000  0.0000  0.0000  0.0000  0.0000  0.0000  0.3700  0.0000  0.0000  0.0000  0.0000  0.0000  0.0000  0.0000  0.0000  0.0000  0.0000  0.0000  0.0200  0.1700  0.0000  0.0100  0.0000  0.0000  0.0000  0.0000  0.0000  0.0000  0.0000  0.0000  0.0000  0.0000  0.0000  0.0000  0.0000  0.0000  0.0000  0.0000  0.0000  0.0000  0.0000  0.0000  0.0000  0.0000  0.0000  0.0000  0.0000  0.0000  0.0000  0.0000  0.0000  0.1400  0.8600  0.2228  0.7772  0.2000  0.8000  0.7200  0.2800  0.6800  0.3200  0.0100  0.6200  0.3300  0.0400  0.0000  0.4200  0.5800  0.4950  0.5050  0.2900  0.0700  0.0000  0.0000  0.0100  0.0000  0.0400  0.0000  0.5900  0.0000  0.5000  0.5000  0.4388  0.5612  0.1200  0.0100  0.5800  0.0000  0.2900  0.0000  0.0000  0.0000  0.0000  0.0000  0.0000  0.0000  0.0000  0.0000  0.0000  0.0000  0.0000  0.0000  0.0000  0.0000  0.3400  0.6600  0.4350  0.5650  0.4300  0.0000  0.0000  0.0000  0.0000  0.0000  0.0200  0.0000  0.0000  0.0000  0.0000  0.0000  0.0000  0.0000  0.0000  0.5400  0.0000  0.0000  0.0000  0.0000  0.0000  0.0000  0.0000  0.0000  0.0100  0.5800  0.4200  0.4770  0.5230  0.0100  0.0600  0.0000  0.0000  0.0000  0.0000  0.0000  0.0000  0.2800  0.0000  0.0000  0.0000  0.0000  0.0000  0.0000  0.0000  0.5000  0.0000  0.0300  0.0000  0.0000  0.0000  0.0000  0.0000  0.0000  0.0000  0.0000  0.0000  0.0000  0.0000  0.0300  0.0000  0.0000  0.0000  0.0100  0.0000  0.0000  0.0000  0.0000  0.0100  0.0000  0.0300  0.0000  0.0200  0.0000  0.0000  0.0000  0.0200  0.0000  0.0000  0.3200  0.6800  0.3358  0.6642  0.0000  0.0000  0.0000  0.0000  0.0000  0.0000  0.0000  0.0000  0.0100  0.0000  0.0000  0.0000  0.0000  0.0000  0.0000  0.0000  0.0000  0.0000  0.0000  0.0000  0.0000  0.0000  0.0000  0.0000  0.0000  0.0000  0.0000  0.0000  0.0000  0.0000  0.0000  0.0000  0.0000  0.0000  0.0000  0.0000  0.0000  0.0000  0.0000  0.0000  0.0000  0.0000  0.0000  0.0000  0.0000  0.0000  0.0000  0.0000  0.0000  0.0000  0.0000  0.0000  0.0000  0.0000  0.0000  0.0700  0.0000  0.0000  0.0000  0.0500  0.0000  0.5900  0.0000  0.0000  0.0000  0.0000  0.0000  0.0100  0.0000  0.0100  0.0000  0.0000  0.0000  0.0000  0.0000  0.0900  0.0000  0.0000  0.1100  0.0000  0.0000  0.0000  0.0200  0.0000  0.0000  0.0100  0.0000  0.0000  0.0000  0.0000  0.0000  0.0000  0.0000  0.0000  0.0000  0.0300  0.0000  0.0000  0.0000  0.0000  0.4000  0.6000  0.3774  0.6226
     1    69  0.6600  0.3400  0.6000  0.4000  0.5512  0.4488  0.7000  0.0000  0.0000  0.0000  0.3000  0.5600  0.4400  0.5800  0.4200  0.2400  0.0000  0.0200  0.0000  0.0000  0.0000  0.5500  0.0000  0.0200  0.1700  0.4000  0.6000  0.3898  0.6102  0.0000  0.0000  0.0000  0.1700  0.0000  0.0000  0.0000  0.0000  0.0000  0.0000  0.5500  0.0000  0.0000  0.0000  0.0000  0.0000  0.1900  0.0700  0.0000  0.0200  0.3400  0.6600  0.3728  0.6272  0.0000  0.0000  0.0000  0.0000  0.0000  0.0000  0.0000  0.0000  0.0000  0.0000  0.0000  0.0000  0.0000  0.0000  0.0000  0.2500  0.0000  0.2100  0.5400  0.0000  0.0000  0.0000  0.0000  0.0000  0.0000  0.4000  0.6000  0.3982  0.6018  0.0000  0.0800  0.0000  0.0100  0.0000  0.0000  0.0000  0.0000  0.0000  0.0000  0.0000  0.0000  0.0000  0.0000  0.0000  0.0000  0.0000  0.0000  0.0000  0.0000  0.0000  0.0000  0.0500  0.0000  0.0000  0.0000  0.0000  0.0000  0.0000  0.0000  0.0100  0.0000  0.0000  0.0100  0.0100  0.0000  0.0000  0.0000  0.0000  0.0000  0.1600  0.0000  0.0000  0.0000  0.0000  0.6700  0.0000  0.0000  0.0000  0.0000  0.4800  0.5200  0.4838  0.5162  0.0400  0.0000  0.0100  0.0000  0.0200  0.0000  0.0000  0.0000  0.0000  0.0000  0.2400  0.0000  0.0000  0.0000  0.0000  0.1200  0.0000  0.0000  0.0000  0.0000  0.0000  0.0000  0.0000  0.0000  0.0000  0.0000  0.0000  0.0000  0.0000  0.0000  0.0000  0.0000  0.0000  0.0000  0.0000  0.0000  0.0000  0.0000  0.0000  0.0000  0.0000  0.0000  0.0000  0.0000  0.0000  0.0000  0.0500  0.0000  0.0000  0.0000  0.0000  0.0000  0.0000  0.0000  0.0000  0.3500  0.0000  0.0000  0.0000  0.0000  0.0000  0.0000  0.0000  0.0000  0.0000  0.0000  0.0000  0.0300  0.1400  0.0000  0.0000  0.0000  0.0000  0.0000  0.0000  0.0000  0.0000  0.0000  0.0000  0.0000  0.0000  0.0000  0.0000  0.0000  0.0000  0.0000  0.0000  0.0000  0.0000  0.0000  0.0000  0.0000  0.0000  0.0000  0.0000  0.0000  0.0000  0.0000  0.0000  0.0000  0.2400  0.7600  0.2196  0.7804  0.2000  0.8000  0.7600  0.2400  0.6800  0.3200  0.0200  0.6200  0.3400  0.0200  0.0000  0.5400  0.4600  0.5008  0.4992  0.2800  0.0400  0.0000  0.0000  0.0200  0.0000  0.0300  0.0000  0.6300  0.0000  0.4200  0.5800  0.4782  0.5218  0.1500  0.0100  0.5800  0.0100  0.2500  0.0000  0.0000  0.0000  0.0000  0.0000  0.0000  0.0000  0.0000  0.0000  0.0000  0.0000  0.0000  0.0000  0.0000  0.0000  0.4400  0.5600  0.4216  0.5784  0.3800  0.0000  0.0000  0.0000  0.0000  0.0000  0.0400  0.0100  0.0000  0.0000  0.0000  0.0000  0.0000  0.0000  0.0000  0.5500  0.0000  0.0000  0.0000  0.0000  0.0000  0.0000  0.0000  0.0000  0.0200  0.5200  0.4800  0.4490  0.5510  0.0100  0.0800  0.0000  0.0000  0.0000  0.0000  0.0000  0.0000  0.3400  0.0000  0.0000  0.0000  0.0000  0.0000  0.0000  0.0000  0.4200  0.0000  0.0400  0.0000  0.0000  0.0000  0.0000  0.0100  0.0000  0.0000  0.0000  0.0000  0.0000  0.0000  0.0300  0.0000  0.0000  0.0000  0.0100  0.0000  0.0000  0.0000  0.0000  0.0000  0.0000  0.0100  0.0000  0.0500  0.0000  0.0000  0.0000  0.0000  0.0000  0.0000  0.2800  0.7200  0.3038  0.6962  0.0000  0.0000  0.0000  0.0000  0.0000  0.0000  0.0000  0.0000  0.0200  0.0000  0.0000  0.0000  0.0000  0.0000  0.0000  0.0000  0.0000  0.0000  0.0000  0.0000  0.0000  0.0000  0.0000  0.0000  0.0000  0.0000  0.0000  0.0000  0.0000  0.0000  0.0000  0.0000  0.0000  0.0000  0.0000  0.0000  0.0000  0.0000  0.0000  0.0000  0.0000  0.0000  0.0000  0.0000  0.0000  0.0000  0.0000  0.0000  0.0000  0.0000  0.0000  0.0000  0.0000  0.0000  0.0000  0.0800  0.0000  0.0000  0.0000  0.0700  0.0000  0.5600  0.0000  0.0000  0.0000  0.0000  0.0000  0.0000  0.0000  0.0100  0.0000  0.0000  0.0000  0.0000  0.0000  0.1300  0.0000  0.0000  0.0900  0.0000  0.0000  0.0000  0.0000  0.0000  0.0000  0.0100  0.0000  0.0000  0.0000  0.0000  0.0000  0.0000  0.0000  0.0000  0.0000  0.0300  0.0000  0.0000  0.0000  0.0000  0.3800  0.6200  0.3514  0.6486
     1    70  0.7000  0.3000  0.6400  0.3600  0.5800  0.4200  0.7400  0.0000  0.0000  0.0000  0.2600  0.6800  0.3200  0.6152  0.3848  0.1800  0.0000  0.0200  0.0000  0.0000  0.0000  0.6800  0.0000  0.0000  0.1200  0.4600  0.5400  0.5096  0.4904  0.0000  0.0000  0.0000  0.1200  0.0000  0.0000  0.0000  0.0000  0.0000  0.0000  0.5400  0.0000  0.0000  0.0000  0.0000  0.0000  0.2300  0.1000  0.0000  0.0100  0.3200  0.6800  0.3690  0.6310  0.0000  0.0000  0.0000  0.0000  0.0000  0.0000  0.0000  0.0000  0.0000  0.0000  0.0000  0.0000  0.0000  0.0000  0.0000  0.2900  0.0000  0.1900  0.5200  0.0000  0.0000  0.0000  0.0000  0.0000  0.0000  0.4400  0.5600  0.3906  0.6094  0.0000  0.0700  0.0000  0.0100  0.0000  0.0000  0.0000  0.0000  0.0000  0.0000  0.0000  0.0000  0.0000  0.0000  0.0000  0.0000  0.0000  0.0000  0.0000  0.0000  0.0000  0.0000  0.0700  0.0000  0.0000  0.0000  0.0100  0.0000  0.0000  0.0000  0.0300  0.0000  0.0000  0.0000  0.0000  0.0000  0.0000  0.0000  0.0000  0.0000  0.1800  0.0000  0.0000  0.0000  0.0000  0.6300  0.0000  0.0000  0.0000  0.0000  0.4200  0.5800  0.4402  0.5598  0.0400  0.0000  0.0000  0.0000  0.0400  0.0000  0.0000  0.0000  0.0000  0.0000  0.2200  0.0000  0.0000  0.0000  0.0000  0.1300  0.0000  0.0000  0.0000  0.0000  0.0000  0.0000  0.0000  0.0000  0.0000  0.0000  0.0000  0.0000  0.0000  0.0000  0.0000  0.0000  0.0000  0.0000  0.0000  0.0000  0.0000  0.0000  0.0000  0.0000  0.0000  0.0000  0.0000  0.0000  0.0000  0.0000  0.0500  0.0000  0.0000  0.0000  0.0000  0.0000  0.0000  0.0000  0.0000  0.3400  0.0000  0.0000  0.0000  0.0000  0.0000  0.0000  0.0000  0.0000  0.0000  0.0000  0.0000  0.0300  0.1500  0.0000  0.0000  0.0000  0.0000  0.0000  0.0000  0.0000  0.0000  0.0000  0.0000  0.0000  0.0000  0.0000  0.0000  0.0000  0.0000  0.0000  0.0000  0.0000  0.0000  0.0000  0.0000  0.0000  0.0000  0.0000  0.0000  0.0000  0.0000  0.0000  0.0000  0.0000  0.2000  0.8000  0.2100  0.7900  0.2100  0.7900  0.6600  0.3400  0.6682  0.3318  0.0100  0.5500  0.4200  0.0200  0.0000  0.5800  0.4200  0.4794  0.5206  0.2800  0.0400  0.0000  0.0000  0.0300  0.0000  0.0200  0.0000  0.6300  0.0000  0.5800  0.4200  0.4782  0.5218  0.1700  0.0100  0.5600  0.0100  0.2500  0.0000  0.0000  0.0000  0.0000  0.0000  0.0000  0.0000  0.0000  0.0000  0.0000  0.0000  0.0000  0.0000  0.0000  0.0000  0.3800  0.6200  0.4052  0.5948  0.4100  0.0000  0.0000  0.0000  0.0100  0.0000  0.0500  0.0100  0.0000  0.0000  0.0000  0.0000  0.0000  0.0000  0.0000  0.5000  0.0000  0.0000  0.0000  0.0000  0.0000  0.0000  0.0000  0.0000  0.0200  0.4400  0.5600  0.4212  0.5788  0.0000  0.1200  0.0000  0.0000  0.0000  0.0000  0.0000  0.0000  0.3300  0.0000  0.0000  0.0000  0.0000  0.0000  0.0000  0.0000  0.3900  0.0000  0.0200  0.0000  0.0000  0.0000  0.0000  0.0300  0.0000  0.0000  0.0000  0.0000  0.0000  0.0000  0.0400  0.0000  0.0000  0.0000  0.0000  0.0000  0.0000  0.0000  0.0000  0.0000  0.0000  0.0100  0.0000  0.0600  0.0000  0.0000  0.0000  0.0000  0.0000  0.0000  0.3600  0.6400  0.2820  0.7180  0.0000  0.0000  0.0000  0.0000  0.0000  0.0000  0.0000  0.0000  0.0000  0.0000  0.0000  0.0000  0.0000  0.0000  0.0000  0.0000  0.0000  0.0000  0.0000  0.0000  0.0000  0.0000  0.0000  0.0000  0.0100  0.0000  0.0000  0.0000  0.0000  0.0000  0.0000  0.0000  0.0000  0.0000  0.0000  0.0100  0.0000  0.0000  0.0000  0.0000  0.0000  0.0000  0.0000  0.0000  0.0000  0.0000  0.0000  0.0000  0.0000  0.0000  0.0000  0.0000  0.0000  0.0000  0.0000  0.0800  0.0100  0.0000  0.0000  0.0500  0.0000  0.5500  0.0000  0.0000  0.0000  0.0000  0.0000  0.0000  0.0000  0.0000  0.0000  0.0000  0.0000  0.0000  0.0000  0.1800  0.0000  0.0000  0.0700  0.0000  0.0000  0.0000  0.0000  0.0000  0.0000  0.0100  0.0000  0.0000  0.0000  0.0000  0.0000  0.0000  0.0000  0.0000  0.0000  0.0300  0.0000  0.0000  0.0000  0.0000  0.3600  0.6400  0.3500  0.6500
     1    71  0.7400  0.2600  0.6800  0.3200  0.6152  0.3848  0.7600  0.0000  0.0000  0.0000  0.2400  0.6000  0.4000  0.6352  0.3648  0.2400  0.0000  0.0200  0.0000  0.0000  0.0000  0.6300  0.0000  0.0000  0.1100  0.4600  0.5400  0.4670  0.5330  0.0000  0.0000  0.0000  0.1100  0.0000  0.0000  0.0000  0.0000  0.0000  0.0000  0.5400  0.0000  0.0000  0.0000  0.0000  0.0000  0.1900  0.1500  0.0000  0.0100  0.3800  0.6200  0.3624  0.6376  0.0000  0.0000  0.0000  0.0000  0.0000  0.0000  0.0000  0.0000  0.0000  0.0000  0.0000  0.0000  0.0000  0.0000  0.0000  0.2400  0.0000  0.2200  0.5400  0.0000  0.0000  0.0000  0.0000  0.0000  0.0000  0.4000  0.6000  0.3976  0.6024  0.0000  0.0800  0.0000  0.0000  0.0000  0.0000  0.0000  0.0000  0.0000  0.0100  0.0000  0.0000  0.0000  0.0000  0.0000  0.0000  0.0000  0.0000  0.0000  0.0000  0.0000  0.0000  0.0500  0.0000  0.0000  0.0000  0.0100  0.0000  0.0000  0.0000  0.0500  0.0000  0.0000  0.0000  0.0000  0.0000  0.0000  0.0000  0.0000  0.0000  0.1600  0.0000  0.0000  0.0000  0.0000  0.6400  0.0000  0.0000  0.0000  0.0000  0.5200  0.4800  0.4468  0.5532  0.0200  0.0000  0.0000  0.0000  0.0300  0.0000  0.0000  0.0000  0.0000  0.0000  0.2900  0.0000  0.0000  0.0000  0.0000  0.1200  0.0000  0.0000  0.0000  0.0000  0.0000  0.0100  0.0000  0.0000  0.0000  0.0000  0.0000  0.0000  0.0000  0.0000  0.0000  0.0000  0.0000  0.0000  0.0000  0.0000  0.0000  0.0000  0.0000  0.0000  0.0000  0.0000  0.0000  0.0000  0.0000  0.0000  0.0500  0.0000  0.0000  0.0000  0.0000  0.0000  0.0000  0.0000  0.0000  0.3700  0.0000  0.0000  0.0000  0.0000  0.0000  0.0000  0.0000  0.0000  0.0000  0.0000  0.0000  0.0300  0.0800  0.0000  0.0000  0.0000  0.0000  0.0000  0.0000  0.0000  0.0000  0.0000  0.0000  0.0000  0.0000  0.0000  0.0000  0.0000  0.0000  0.0000  0.0000  0.0000  0.0000  0.0000  0.0000  0.0000  0.0000  0.0000  0.0000  0.0000  0.0000  0.0000  0.0000  0.0000  0.1800  0.8200  0.2466  0.7534  0.2400  0.7600  0.6400  0.3600  0.6352  0.3648  0.0000  0.4700  0.4800  0.0500  0.0000  0.3800  0.6200  0.4538  0.5462  0.2500  0.0400  0.0000  0.0000  0.0200  0.0000  0.0100  0.0000  0.6800  0.0000  0.5800  0.4200  0.5270  0.4730  0.1900  0.0200  0.5600  0.0100  0.2200  0.0000  0.0000  0.0000  0.0000  0.0000  0.0000  0.0000  0.0000  0.0000  0.0000  0.0000  0.0000  0.0000  0.0000  0.0000  0.3400  0.6600  0.3986  0.6014  0.4100  0.0000  0.0000  0.0000  0.0100  0.0000  0.0500  0.0100  0.0000  0.0000  0.0000  0.0000  0.0000  0.0000  0.0000  0.4800  0.0000  0.0000  0.0000  0.0000  0.0000  0.0000  0.0000  0.0000  0.0400  0.3800  0.6200  0.4028  0.5972  0.0000  0.1800  0.0000  0.0000  0.0000  0.0000  0.0000  0.0000  0.2900  0.0000  0.0100  0.0000  0.0000  0.0000  0.0000  0.0000  0.3400  0.0000  0.0100  0.0000  0.0000  0.0000  0.0000  0.0400  0.0000  0.0000  0.0000  0.0000  0.0000  0.0000  0.0600  0.0000  0.0000  0.0000  0.0000  0.0000  0.0000  0.0000  0.0000  0.0000  0.0000  0.0200  0.0000  0.0400  0.0000  0.0100  0.0000  0.0000  0.0000  0.0000  0.2000  0.8000  0.2396  0.7604  0.0000  0.0000  0.0000  0.0000  0.0000  0.0000  0.0000  0.0000  0.0000  0.0000  0.0000  0.0000  0.0000  0.0100  0.0000  0.0000  0.0000  0.0000  0.0000  0.0000  0.0000  0.0000  0.0000  0.0000  0.0200  0.0000  0.0000  0.0000  0.0000  0.0000  0.0000  0.0000  0.0000  0.0000  0.0000  0.0000  0.0000  0.0000  0.0000  0.0000  0.0000  0.0000  0.0000  0.0000  0.0000  0.0000  0.0000  0.0000  0.0000  0.0000  0.0000  0.0000  0.0000  0.0000  0.0000  0.0300  0.0000  0.0100  0.0000  0.0600  0.0000  0.6000  0.0000  0.0000  0.0000  0.0000  0.0000  0.0000  0.0000  0.0000  0.0000  0.0000  0.0000  0.0000  0.0000  0.1900  0.0000  0.0000  0.0600  0.0000  0.0000  0.0000  0.0000  0.0000  0.0000  0.0000  0.0000  0.0000  0.0000  0.0000  0.0000  0.0000  0.0000  0.0000  0.0000  0.0200  0.0000  0.0000  0.0000  0.0000  0.4600  0.5400  0.4052  0.5948
     1    72  0.7600  0.2400  0.6000  0.4000  0.6352  0.3648  0.7400  0.0000  0.0000  0.0000  0.2600  0.7200  0.2800  0.6152  0.3848  0.2300  0.0000  0.0500  0.0000  0.0000  0.0000  0.6600  0.0000  0.0000  0.0600  0.5400  0.4600  0.4946  0.5054  0.0000  0.0000  0.0000  0.0800  0.0000  0.0000  0.0000  0.0000  0.0000  0.0000  0.5100  0.0000  0.0000  0.0000  0.0000  0.0000  0.2600  0.1400  0.0000  0.0100  0.2800  0.7200  0.3538  0.6462  0.0000  0.0000  0.0000  0.0000  0.0000  0.0000  0.0000  0.0000  0.0000  0.0000  0.0000  0.0000  0.0000  0.0000  0.0000  0.2900  0.0000  0.2300  0.4800  0.0000  0.0000  0.0000  0.0000  0.0000  0.0000  0.3200  0.6800  0.3674  0.6326  0.0000  0.0400  0.0000  0.0000  0.0000  0.0000  0.0000  0.0000  0.0000  0.0300  0.0000  0.0000  0.0000  0.0000  0.0000  0.0000  0.0000  0.0000  0.0000  0.0000  0.0000  0.0000  0.0500  0.0000  0.0000  0.0000  0.0300  0.0000  0.0000  0.0000  0.0300  0.0000  0.0000  0.0000  0.0000  0.0000  0.0000  0.0000  0.0000  0.0000  0.1500  0.0000  0.0000  0.0000  0.0000  0.6700  0.0000  0.0000  0.0000  0.0000  0.5200  0.4800  0.4782  0.5218  0.0200  0.0000  0.0000  0.0000  0.0400  0.0000  0.0000  0.0000  0.0000  0.0000  0.3000  0.0000  0.0000  0.0000  0.0000  0.0600  0.0000  0.0000  0.0000  0.0000  0.0000  0.0000  0.0000  0.0000  0.0000  0.0000  0.0000  0.0000  0.0000  0.0000  0.0000  0.0000  0.0000  0.0000  0.0000  0.0000  0.0000  0.0000  0.0000  0.0000  0.0000  0.0000  0.0000  0.0000  0.0000  0.0000  0.0500  0.0000  0.0000  0.0000  0.0100  0.0000  0.0000  0.0000  0.0000  0.3700  0.0000  0.0000  0.0000  0.0000  0.0000  0.0000  0.0000  0.0000  0.0000  0.0000  0.0000  0.0400  0.1100  0.0000  0.0000  0.0000  0.0000  0.0000  0.0000  0.0000  0.0000  0.0000  0.0000  0.0000  0.0000  0.0000  0.0000  0.0000  0.0000  0.0000  0.0000  0.0000  0.0000  0.0000  0.0000  0.0000  0.0000  0.0000  0.0000  0.0000  0.0000  0.0000  0.0000  0.0000  0.2600  0.7400  0.2488  0.7512  0.1700  0.8300  0.6600  0.3400  0.7178  0.2822  0.0000  0.5000  0.4600  0.0400  0.0000  0.5000  0.5000  0.4632  0.5368  0.2200  0.0400  0.0000  0.0000  0.0100  0.0000  0.0100  0.0000  0.7200  0.0000  0.5200  0.4800  0.5686  0.4314  0.2400  0.0300  0.5200  0.0100  0.2000  0.0000  0.0000  0.0000  0.0000  0.0000  0.0000  0.0000  0.0000  0.0000  0.0000  0.0000  0.0000  0.0000  0.0000  0.0000  0.4000  0.6000  0.3690  0.6310  0.4100  0.0000  0.0000  0.0000  0.0000  0.0000  0.0500  0.0000  0.0000  0.0000  0.0000  0.0000  0.0000  0.0000  0.0000  0.5000  0.0000  0.0000  0.0000  0.0000  0.0000  0.0000  0.0000  0.0000  0.0400  0.5000  0.5000  0.4222  0.5778  0.0000  0.1600  0.0000  0.0000  0.0000  0.0000  0.0000  0.0000  0.3100  0.0000  0.0000  0.0000  0.0000  0.0000  0.0000  0.0100  0.3100  0.0000  0.0100  0.0000  0.0000  0.0000  0.0000  0.0500  0.0000  0.0000  0.0100  0.0000  0.0000  0.0000  0.0400  0.0000  0.0000  0.0000  0.0000  0.0000  0.0000  0.0000  0.0000  0.0000  0.0000  0.0100  0.0000  0.0700  0.0000  0.0200  0.0000  0.0000  0.0000  0.0000  0.3400  0.6600  0.2276  0.7724  0.0000  0.0000  0.0000  0.0000  0.0000  0.0000  0.0000  0.0000  0.0000  0.0000  0.0000  0.0000  0.0000  0.0100  0.0000  0.0000  0.0000  0.0000  0.0000  0.0100  0.0000  0.0000  0.0000  0.0000  0.0100  0.0000  0.0000  0.0000  0.0000  0.0000  0.0000  0.0000  0.0000  0.0000  0.0000  0.0000  0.0000  0.0000  0.0000  0.0000  0.0000  0.0000  0.0000  0.0000  0.0000  0.0000  0.0000  0.0000  0.0000  0.0000  0.0000  0.0000  0.0000  0.0000  0.0000  0.0300  0.0000  0.0100  0.0000  0.0400  0.0000  0.6300  0.0000  0.0000  0.0000  0.0000  0.0000  0.0000  0.0000  0.0000  0.0000  0.0000  0.0000  0.0000  0.0000  0.1800  0.0000  0.0000  0.0400  0.0000  0.0000  0.0000  0.0000  0.0000  0.0000  0.0000  0.0000  0.0000  0.0000  0.0000  0.0000  0.0000  0.0000  0.0000  0.0000  0.0400  0.0000  0.0000  0.0000  0.0000  0.4200  0.5800  0.4354  0.5646
     1    73  0.7100  0.2900  0.6600  0.3400  0.5882  0.4118  0.7100  0.0000  0.0000  0.0000  0.2900  0.5000  0.5000  0.5882  0.4118  0.2000  0.0000  0.0300  0.0000  0.0000  0.0000  0.6800  0.0000  0.0000  0.0900  0.5400  0.4600  0.5114  0.4886  0.0000  0.0000  0.0000  0.1300  0.0000  0.0000  0.0000  0.0000  0.0000  0.0000  0.4300  0.0000  0.0000  0.0000  0.0000  0.0000  0.2900  0.1300  0.0000  0.0200  0.3200  0.6800  0.3032  0.6968  0.0000  0.0000  0.0000  0.0000  0.0000  0.0000  0.0000  0.0000  0.0000  0.0000  0.0000  0.0000  0.0000  0.0000  0.0000  0.2500  0.0000  0.2100  0.5400  0.0000  0.0000  0.0000  0.0000  0.0000  0.0000  0.2600  0.7400  0.3982  0.6018  0.0000  0.0400  0.0000  0.0000  0.0000  0.0000  0.0000  0.0100  0.0000  0.0300  0.0000  0.0000  0.0000  0.0000  0.0000  0.0100  0.0000  0.0000  0.0000  0.0000  0.0000  0.0000  0.0500  0.0000  0.0000  0.0000  0.0100  0.0000  0.0000  0.0000  0.0100  0.0000  0.0000  0.0000  0.0000  0.0000  0.0000  0.0000  0.0000  0.0000  0.0900  0.0000  0.0000  0.0000  0.0000  0.7500  0.0000  0.0000  0.0000  0.0000  0.5800  0.4200  0.5760  0.4240  0.0400  0.0000  0.0000  0.0000  0.0400  0.0000  0.0000  0.0000  0.0000  0.0000  0.3100  0.0000  0.0000  0.0000  0.0000  0.1100  0.0000  0.0000  0.0000  0.0000  0.0000  0.0000  0.0000  0.0000  0.0000  0.0000  0.0000  0.0000  0.0000  0.0000  0.0000  0.0000  0.0000  0.0000  0.0000  0.0000  0.0000  0.0000  0.0000  0.0000  0.0000  0.0000  0.0000  0.0000  0.0000  0.0000  0.0200  0.0000  0.0000  0.0000  0.0000  0.0000  0.0000  0.0000  0.0000  0.3300  0.0000  0.0000  0.0000  0.0000  0.0000  0.0000  0.0000  0.0000  0.0000  0.0000  0.0000  0.0300  0.1100  0.0000  0.0000  0.0000  0.0000  0.0000  0.0000  0.0000  0.0000  0.0000  0.0000  0.0000  0.0000  0.0000  0.0000  0.0000  0.0000  0.0000  0.0000  0.0000  0.0000  0.0100  0.0000  0.0000  0.0000  0.0000  0.0000  0.0000  0.0000  0.0000  0.0000  0.0000  0.2000  0.8000  0.2338  0.7662  0.1700  0.8300  0.7000  0.3000  0.7178  0.2822  0.0000  0.5100  0.4700  0.0200  0.0000  0.5200  0.4800  0.4814  0.5186  0.2300  0.0400  0.0000  0.0000  0.0200  0.0000  0.0000  0.0000  0.7100  0.0000  0.6800  0.3200  0.5590  0.4410  0.2900  0.0300  0.4900  0.0000  0.1900  0.0000  0.0000  0.0000  0.0000  0.0000  0.0000  0.0000  0.0000  0.0000  0.0000  0.0000  0.0000  0.0000  0.0000  0.0000  0.3600  0.6400  0.3612  0.6388  0.4400  0.0000  0.0000  0.0000  0.0000  0.0000  0.0300  0.0000  0.0000  0.0000  0.0000  0.0000  0.0000  0.0000  0.0000  0.5000  0.0000  0.0000  0.0000  0.0000  0.0000  0.0000  0.0000  0.0000  0.0300  0.4000  0.6000  0.4454  0.5546  0.0000  0.1600  0.0000  0.0000  0.0000  0.0000  0.0000  0.0000  0.2300  0.0000  0.0100  0.0000  0.0000  0.0000  0.0000  0.0100  0.3400  0.0000  0.0100  0.0000  0.0000  0.0000  0.0000  0.0300  0.0000  0.0000  0.0000  0.0000  0.0000  0.0000  0.0300  0.0000  0.0000  0.0000  0.0000  0.0000  0.0000  0.0000  0.0000  0.0000  0.0000  0.0000  0.0000  0.1500  0.0100  0.0200  0.0000  0.0000  0.0000  0.0000  0.1600  0.8400  0.2192  0.7808  0.0000  0.0000  0.0000  0.0000  0.0000  0.0000  0.0000  0.0100  0.0000  0.0000  0.0000  0.0100  0.0000  0.0000  0.0000  0.0000  0.0000  0.0000  0.0000  0.0200  0.0000  0.0000  0.0000  0.0000  0.0000  0.0000  0.0000  0.0000  0.0000  0.0000  0.0000  0.0000  0.0000  0.0000  0.0000  0.0000  0.0000  0.0000  0.0000  0.0000  0.0000  0.0000  0.0000  0.0000  0.0000  0.0000  0.0000  0.0000  0.0000  0.0000  0.0000  0.0000  0.0000  0.0000  0.0000  0.0200  0.0000  0.0200  0.0000  0.0500  0.0000  0.6300  0.0000  0.0000  0.0000  0.0000  0.0000  0.0000  0.0000  0.0000  0.0000  0.0000  0.0000  0.0000  0.0000  0.1800  0.0000  0.0000  0.0300  0.0000  0.0000  0.0000  0.0000  0.0000  0.0000  0.0000  0.0000  0.0000  0.0000  0.0000  0.0000  0.0000  0.0000  0.0000  0.0000  0.0300  0.0000  0.0000  0.0000  0.0000  0.3400  0.6600  0.4350  0.5650
     1    74  0.7300  0.2700  0.7400  0.2600  0.6058  0.3942  0.7400  0.0000  0.0000  0.0000  0.2600  0.6000  0.4000  0.6152  0.3848  0.2100  0.0000  0.0200  0.0000  0.0000  0.0000  0.7200  0.0000  0.0000  0.0500  0.5000  0.5000  0.5654  0.4346  0.0000  0.0000  0.0000  0.0700  0.0000  0.0000  0.0000  0.0000  0.0000  0.0000  0.4100  0.0000  0.0000  0.0000  0.0000  0.0000  0.3200  0.1800  0.0000  0.0200  0.3200  0.6800  0.3082  0.6918  0.0000  0.0000  0.0000  0.0000  0.0000  0.0000  0.0000  0.0000  0.0000  0.0000  0.0000  0.0000  0.0000  0.0000  0.0000  0.2800  0.0000  0.1500  0.5700  0.0000  0.0000  0.0000  0.0000  0.0000  0.0000  0.3800  0.6200  0.4258  0.5742  0.0000  0.0300  0.0000  0.0000  0.0000  0.0000  0.0000  0.0100  0.0000  0.0300  0.0000  0.0000  0.0000  0.0000  0.0000  0.0100  0.0000  0.0000  0.0000  0.0000  0.0000  0.0000  0.0400  0.0000  0.0000  0.0000  0.0000  0.0000  0.0000  0.0000  0.0100  0.0000  0.0100  0.0000  0.0000  0.0000  0.0000  0.0000  0.0000  0.0000  0.1000  0.0000  0.0000  0.0000  0.0000  0.7600  0.0000  0.0000  0.0000  0.0000  0.5600  0.4400  0.5914  0.4086  0.0300  0.0000  0.0000  0.0000  0.0600  0.0000  0.0000  0.0000  0.0000  0.0000  0.3000  0.0000  0.0000  0.0000  0.0000  0.0900  0.0000  0.0000  0.0000  0.0000  0.0000  0.0000  0.0000  0.0000  0.0000  0.0000  0.0000  0.0000  0.0000  0.0000  0.0000  0.0000  0.0000  0.0000  0.0000  0.0000  0.0000  0.0000  0.0000  0.0100  0.0000  0.0000  0.0000  0.0000  0.0000  0.0000  0.0200  0.0000  0.0000  0.0100  0.0000  0.0000  0.0000  0.0000  0.0000  0.2900  0.0000  0.0000  0.0000  0.0000  0.0000  0.0000  0.0000  0.0000  0.0000  0.0000  0.0000  0.0400  0.1300  0.0000  0.0000  0.0000  0.0000  0.0000  0.0000  0.0000  0.0000  0.0000  0.0000  0.0000  0.0000  0.0000  0.0000  0.0000  0.0000  0.0000  0.0000  0.0000  0.0000  0.0100  0.0000  0.0000  0.0000  0.0000  0.0000  0.0000  0.0000  0.0100  0.0000  0.0000  0.1800  0.8200  0.2060  0.7940  0.1900  0.8100  0.7400  0.2600  0.6922  0.3078  0.0000  0.5600  0.4300  0.0100  0.0000  0.5000  0.5000  0.4986  0.5014  0.2100  0.0500  0.0000  0.0000  0.0500  0.0100  0.0000  0.0000  0.6800  0.0000  0.4000  0.6000  0.5116  0.4884  0.2700  0.0300  0.4900  0.0000  0.2000  0.0000  0.0000  0.0000  0.0000  0.0000  0.0000  0.0000  0.0100  0.0000  0.0000  0.0000  0.0000  0.0000  0.0000  0.0000  0.4400  0.5600  0.3540  0.6460  0.5100  0.0000  0.0000  0.0000  0.0000  0.0000  0.0200  0.0000  0.0000  0.0000  0.0000  0.0000  0.0000  0.0000  0.0000  0.4600  0.0000  0.0000  0.0000  0.0000  0.0000  0.0000  0.0000  0.0000  0.0100  0.5000  0.5000  0.4722  0.5278  0.0000  0.1900  0.0000  0.0000  0.0000  0.0000  0.0000  0.0000  0.2100  0.0000  0.0100  0.0000  0.0000  0.0000  0.0000  0.0300  0.2600  0.0000  0.0100  0.0000  0.0000  0.0000  0.0000  0.0500  0.0000  0.0000  0.0000  0.0000  0.0000  0.0000  0.0300  0.0000  0.0000  0.0000  0.0000  0.0000  0.0000  0.0000  0.0000  0.0000  0.0000  0.0000  0.0000  0.1900  0.0100  0.0100  0.0000  0.0000  0.0000  0.0000  0.2200  0.7800  0.1886  0.8114  0.0000  0.0000  0.0000  0.0000  0.0000  0.0000  0.0000  0.0000  0.0000  0.0000  0.0000  0.0000  0.0000  0.0000  0.0000  0.0000  0.0000  0.0000  0.0000  0.0300  0.0000  0.0000  0.0000  0.0000  0.0000  0.0000  0.0000  0.0000  0.0000  0.0000  0.0000  0.0000  0.0000  0.0000  0.0000  0.0000  0.0000  0.0000  0.0000  0.0000  0.0000  0.0000  0.0000  0.0000  0.0000  0.0000  0.0000  0.0000  0.0000  0.0000  0.0000  0.0000  0.0000  0.0000  0.0000  0.0100  0.0000  0.0200  0.0000  0.0400  0.0000  0.6600  0.0000  0.0000  0.0000  0.0000  0.0000  0.0000  0.0000  0.0000  0.0000  0.0000  0.0000  0.0000  0.0000  0.1900  0.0000  0.0000  0.0200  0.0000  0.0000  0.0000  0.0000  0.0000  0.0000  0.0000  0.0000  0.0000  0.0000  0.0000  0.0000  0.0000  0.0000  0.0000  0.0000  0.0300  0.0000  0.0000  0.0000  0.0000  0.4600  0.5400  0.4760  0.5240
     1    75  0.6900  0.3100  0.6200  0.3800  0.5722  0.4278  0.7400  0.0000  0.0000  0.0000  0.2600  0.6400  0.3600  0.6152  0.3848  0.2000  0.0000  0.0000  0.0000  0.0000  0.0000  0.7800  0.0000  0.0000  0.0200  0.6400  0.3600  0.6488  0.3512  0.0000  0.0000  0.0000  0.0900  0.0000  0.0000  0.0000  0.0000  0.0000  0.0000  0.4500  0.0000  0.0000  0.0000  0.0000  0.0000  0.3000  0.1500  0.0000  0.0100  0.1400  0.8600  0.3232  0.6768  0.0000  0.0000  0.0000  0.0000  0.0000  0.0000  0.0000  0.0000  0.0000  0.0000  0.0100  0.0000  0.0000  0.0000  0.0000  0.2800  0.0000  0.1600  0.5500  0.0000  0.0000  0.0000  0.0000  0.0000  0.0000  0.3000  0.7000  0.4066  0.5934  0.0000  0.0300  0.0000  0.0000  0.0000  0.0000  0.0000  0.0100  0.0000  0.0400  0.0000  0.0000  0.0000  0.0000  0.0000  0.0000  0.0000  0.0000  0.0000  0.0000  0.0000  0.0000  0.0200  0.0000  0.0000  0.0000  0.0000  0.0000  0.0000  0.0000  0.0200  0.0000  0.0500  0.0000  0.0000  0.0000  0.0000  0.0000  0.0000  0.0000  0.1500  0.0000  0.0000  0.0000  0.0000  0.6800  0.0000  0.0000  0.0000  0.0000  0.4200  0.5800  0.4908  0.5092  0.0400  0.0000  0.0000  0.0000  0.0600  0.0000  0.0000  0.0000  0.0000  0.0000  0.2800  0.0000  0.0000  0.0000  0.0000  0.1100  0.0000  0.0000  0.0000  0.0000  0.0000  0.0000  0.0000  0.0000  0.0000  0.0000  0.0000  0.0000  0.0000  0.0000  0.0000  0.0000  0.0000  0.0000  0.0000  0.0000  0.0000  0.0000  0.0000  0.0000  0.0000  0.0000  0.0000  0.0000  0.0000  0.0000  0.0300  0.0000  0.0000  0.0000  0.0000  0.0000  0.0000  0.0000  0.0000  0.2600  0.0000  0.0000  0.0000  0.0000  0.0000  0.0000  0.0000  0.0000  0.0000  0.0000  0.0000  0.0600  0.1400  0.0000  0.0000  0.0000  0.0000  0.0000  0.0000  0.0000  0.0000  0.0000  0.0000  0.0000  0.0000  0.0000  0.0000  0.0000  0.0000  0.0000  0.0000  0.0000  0.0000  0.0200  0.0000  0.0000  0.0000  0.0000  0.0000  0.0000  0.0000  0.0000  0.0000  0.0000  0.1200  0.8800  0.1878  0.8122  0.2400  0.7600  0.6000  0.4000  0.6352  0.3648  0.0000  0.5900  0.4000  0.0100  0.0000  0.5800  0.4200  0.5082  0.4918  0.2200  0.0700  0.0000  0.0000  0.0400  0.0100  0.0000  0.0000  0.6600  0.0000  0.4400  0.5600  0.4906  0.5094  0.2800  0.0500  0.4600  0.0000  0.1800  0.0000  0.0000  0.0000  0.0000  0.0000  0.0000  0.0000  0.0300  0.0000  0.0000  0.0000  0.0000  0.0000  0.0000  0.0000  0.3200  0.6800  0.3258  0.6742  0.4500  0.0000  0.0000  0.0000  0.0000  0.0000  0.0200  0.0000  0.0000  0.0000  0.0000  0.0000  0.0000  0.0000  0.0000  0.5100  0.0000  0.0000  0.0000  0.0000  0.0000  0.0000  0.0000  0.0000  0.0200  0.4200  0.5800  0.4634  0.5366  0.0000  0.1700  0.0000  0.0000  0.0000  0.0000  0.0000  0.0000  0.2200  0.0000  0.0100  0.0000  0.0000  0.0000  0.0000  0.0500  0.2200  0.0000  0.0000  0.0000  0.0000  0.0000  0.0100  0.0700  0.0000  0.0000  0.0000  0.0000  0.0000  0.0000  0.0400  0.0000  0.0000  0.0000  0.0000  0.0000  0.0000  0.0000  0.0000  0.0000  0.0000  0.0000  0.0000  0.1900  0.0100  0.0100  0.0000  0.0000  0.0000  0.0000  0.1200  0.8800  0.1712  0.8288  0.0000  0.0000  0.0000  0.0000  0.0000  0.0000  0.0000  0.0000  0.0000  0.0000  0.0000  0.0000  0.0000  0.0000  0.0000  0.0000  0.0000  0.0100  0.0000  0.0200  0.0000  0.0000  0.0000  0.0000  0.0000  0.0000  0.0000  0.0000  0.0000  0.0000  0.0000  0.0000  0.0000  0.0000  0.0000  0.0000  0.0000  0.0000  0.0000  0.0000  0.0000  0.0000  0.0000  0.0000  0.0000  0.0000  0.0000  0.0000  0.0000  0.0000  0.0000  0.0000  0.0000  0.0000  0.0000  0.0000  0.0000  0.0200  0.0000  0.0100  0.0000  0.6500  0.0000  0.0000  0.0000  0.0000  0.0000  0.0000  0.0000  0.0000  0.0000  0.0000  0.0000  0.0000  0.0000  0.2100  0.0000  0.0000  0.0300  0.0000  0.0100  0.0000  0.0000  0.0000  0.0000  0.0000  0.0000  0.0100  0.0000  0.0000  0.0000  0.0000  0.0000  0.0000  0.0000  0.0300  0.0000  0.0000  0.0000  0.0000  0.4200  0.5800  0.4696  0.5304
     1    76  0.7200  0.2800  0.6400  0.3600  0.5968  0.4032  0.7200  0.0000  0.0000  0.0000  0.2800  0.5600  0.4400  0.5968  0.4032  0.2000  0.0000  0.0000  0.0000  0.0000  0.0000  0.8000  0.0000  0.0000  0.0000  0.6800  0.3200  0.6800  0.3200  0.0000  0.0000  0.0000  0.1200  0.0000  0.0000  0.0000  0.0000  0.0000  0.0000  0.4400  0.0000  0.0000  0.0000  0.0000  0.0000  0.2700  0.1500  0.0000  0.0200  0.3000  0.7000  0.3038  0.6962  0.0000  0.0000  0.0000  0.0000  0.0000  0.0000  0.0000  0.0000  0.0000  0.0000  0.0200  0.0000  0.0000  0.0000  0.0000  0.3000  0.0000  0.2300  0.4500  0.0000  0.0000  0.0000  0.0000  0.0000  0.0000  0.3400  0.6600  0.3458  0.6542  0.0000  0.0600  0.0000  0.0000  0.0000  0.0000  0.0000  0.0200  0.0000  0.0400  0.0000  0.0000  0.0000  0.0000  0.0000  0.0000  0.0000  0.0000  0.0000  0.0000  0.0000  0.0000  0.0400  0.0000  0.0000  0.0000  0.0000  0.0000  0.0000  0.0000  0.0000  0.0000  0.0200  0.0000  0.0000  0.0000  0.0000  0.0000  0.0000  0.0000  0.0700  0.0000  0.0000  0.0000  0.0000  0.7500  0.0000  0.0000  0.0000  0.0000  0.5600  0.4400  0.5750  0.4250  0.0300  0.0000  0.0000  0.0000  0.0500  0.0000  0.0000  0.0000  0.0000  0.0000  0.2900  0.0000  0.0000  0.0000  0.0000  0.1300  0.0000  0.0000  0.0000  0.0000  0.0000  0.0000  0.0000  0.0000  0.0000  0.0000  0.0000  0.0000  0.0000  0.0000  0.0000  0.0000  0.0000  0.0000  0.0000  0.0000  0.0000  0.0000  0.0000  0.0000  0.0000  0.0000  0.0000  0.0000  0.0000  0.0000  0.0800  0.0000  0.0000  0.0000  0.0000  0.0000  0.0000  0.0000  0.0000  0.2900  0.0000  0.0000  0.0000  0.0000  0.0000  0.0000  0.0000  0.0000  0.0000  0.0000  0.0000  0.0100  0.1000  0.0000  0.0000  0.0000  0.0000  0.0000  0.0000  0.0000  0.0000  0.0000  0.0000  0.0000  0.0000  0.0000  0.0000  0.0000  0.0000  0.0000  0.0000  0.0000  0.0000  0.0200  0.0000  0.0000  0.0000  0.0000  0.0000  0.0000  0.0000  0.0000  0.0000  0.0000  0.2200  0.7800  0.2054  0.7946  0.2300  0.7700  0.5800  0.4200  0.6458  0.3542  0.0000  0.6400  0.3500  0.0100  0.0000  0.4800  0.5200  0.5322  0.4678  0.1900  0.0600  0.0000  0.0000  0.0400  0.0300  0.0000  0.0000  0.6800  0.0000  0.5200  0.4800  0.5046  0.4954  0.2300  0.0100  0.5300  0.0000  0.1600  0.0000  0.0000  0.0000  0.0000  0.0000  0.0000  0.0000  0.0700  0.0000  0.0000  0.0000  0.0000  0.0000  0.0000  0.0000  0.4000  0.6000  0.3644  0.6356  0.4200  0.0000  0.0000  0.0000  0.0000  0.0000  0.0500  0.0000  0.0000  0.0000  0.0000  0.0000  0.0000  0.0000  0.0000  0.5100  0.0000  0.0000  0.0000  0.0000  0.0000  0.0000  0.0000  0.0000  0.0200  0.4000  0.6000  0.4394  0.5606  0.0000  0.2000  0.0000  0.0000  0.0000  0.0000  0.0000  0.0000  0.2300  0.0000  0.0000  0.0000  0.0000  0.0000  0.0000  0.0500  0.1800  0.0100  0.0000  0.0000  0.0000  0.0000  0.0100  0.0900  0.0000  0.0100  0.0000  0.0000  0.0000  0.0000  0.0600  0.0000  0.0000  0.0000  0.0000  0.0000  0.0000  0.0000  0.0000  0.0000  0.0000  0.0000  0.0000  0.1500  0.0000  0.0100  0.0000  0.0000  0.0000  0.0000  0.1000  0.9000  0.1624  0.8376  0.0000  0.0000  0.0000  0.0000  0.0000  0.0000  0.0000  0.0000  0.0000  0.0000  0.0000  0.0000  0.0000  0.0000  0.0000  0.0100  0.0100  0.0200  0.0000  0.0000  0.0000  0.0000  0.0000  0.0000  0.0000  0.0000  0.0000  0.0000  0.0000  0.0000  0.0000  0.0000  0.0000  0.0000  0.0000  0.0000  0.0000  0.0000  0.0000  0.0000  0.0000  0.0000  0.0000  0.0000  0.0100  0.0000  0.0000  0.0000  0.0000  0.0000  0.0000  0.0000  0.0000  0.0000  0.0000  0.0000  0.0100  0.0200  0.0000  0.0100  0.0000  0.6300  0.0000  0.0000  0.0000  0.0000  0.0000  0.0000  0.0100  0.0000  0.0000  0.0000  0.0000  0.0000  0.0000  0.1500  0.0000  0.0000  0.0100  0.0000  0.0000  0.0000  0.0000  0.0000  0.0000  0.0000  0.0000  0.0400  0.0000  0.0000  0.0000  0.0000  0.0000  0.0000  0.0000  0.0700  0.0000  0.0000  0.0000  0.0000  0.4400  0.5600  0.4274  0.5726
     1    77  0.7500  0.2500  0.6200  0.3800  0.6250  0.3750  0.6900  0.0000  0.0000  0.0000  0.3100  0.6200  0.3800  0.5722  0.4278  0.1700  0.0000  0.0000  0.0000  0.0000  0.0000  0.8300  0.0000  0.0000  0.0000  0.7000  0.3000  0.7178  0.2822  0.0000  0.0000  0.0000  0.0900  0.0000  0.0000  0.0000  0.0000  0.0000  0.0000  0.3600  0.0000  0.0000  0.0000  0.0000  0.0000  0.3700  0.1500  0.0000  0.0300  0.3200  0.6800  0.2980  0.7020  0.0000  0.0000  0.0000  0.0000  0.0000  0.0000  0.0000  0.0000  0.0000  0.0000  0.0000  0.0000  0.0000  0.0000  0.0000  0.2900  0.0000  0.3100  0.4000  0.0000  0.0000  0.0000  0.0000  0.0000  0.0000  0.3200  0.6800  0.3402  0.6598  0.0000  0.0400  0.0000  0.0000  0.0000  0.0000  0.0000  0.0000  0.0000  0.0400  0.0000  0.0000  0.0000  0.0000  0.0000  0.0000  0.0000  0.0000  0.0000  0.0000  0.0000  0.0000  0.0300  0.0000  0.0000  0.0000  0.0000  0.0000  0.0000  0.0000  0.0000  0.0000  0.0300  0.0000  0.0000  0.0000  0.0000  0.0000  0.0000  0.0000  0.0400  0.0000  0.0000  0.0000  0.0000  0.8200  0.0000  0.0000  0.0000  0.0000  0.7000  0.3000  0.6790  0.3210  0.0300  0.0000  0.0000  0.0000  0.0300  0.0000  0.0000  0.0000  0.0000  0.0000  0.3100  0.0000  0.0000  0.0000  0.0000  0.1200  0.0000  0.0000  0.0000  0.0000  0.0000  0.0000  0.0000  0.0000  0.0100  0.0000  0.0000  0.0000  0.0000  0.0000  0.0000  0.0000  0.0000  0.0000  0.0000  0.0000  0.0000  0.0000  0.0000  0.0000  0.0000  0.0000  0.0000  0.0000  0.0000  0.0000  0.0900  0.0000  0.0000  0.0000  0.0000  0.0000  0.0000  0.0000  0.0000  0.3300  0.0000  0.0000  0.0000  0.0000  0.0000  0.0000  0.0000  0.0000  0.0000  0.0000  0.0000  0.0100  0.0500  0.0000  0.0000  0.0000  0.0000  0.0000  0.0000  0.0000  0.0000  0.0000  0.0000  0.0000  0.0000  0.0000  0.0000  0.0000  0.0000  0.0000  0.0000  0.0000  0.0000  0.0200  0.0000  0.0000  0.0000  0.0000  0.0000  0.0000  0.0000  0.0000  0.0000  0.0000  0.3200  0.6800  0.2324  0.7676  0.2800  0.7200  0.6000  0.4000  0.5968  0.4032  0.0000  0.6600  0.3400  0.0000  0.0000  0.6800  0.3200  0.5512  0.4488  0.1800  0.0100  0.0000  0.0000  0.0200  0.0300  0.0000  0.0000  0.7600  0.0000  0.6200  0.3800  0.6114  0.3886  0.3200  0.0300  0.4700  0.0000  0.0800  0.0000  0.0000  0.0000  0.0000  0.0000  0.0000  0.0000  0.1000  0.0000  0.0000  0.0000  0.0000  0.0000  0.0000  0.0000  0.4400  0.5600  0.3406  0.6594  0.3700  0.0000  0.0000  0.0000  0.0000  0.0000  0.0500  0.0000  0.0000  0.0000  0.0000  0.0000  0.0000  0.0000  0.0000  0.5500  0.0000  0.0000  0.0000  0.0000  0.0000  0.0000  0.0000  0.0000  0.0300  0.4600  0.5400  0.4428  0.5572  0.0000  0.2200  0.0000  0.0000  0.0000  0.0000  0.0000  0.0000  0.2900  0.0000  0.0000  0.0000  0.0000  0.0000  0.0000  0.0900  0.1400  0.0000  0.0000  0.0000  0.0000  0.0000  0.0100  0.0700  0.0000  0.0100  0.0200  0.0000  0.0000  0.0000  0.0300  0.0000  0.0000  0.0000  0.0000  0.0000  0.0000  0.0000  0.0000  0.0000  0.0000  0.0000  0.0000  0.1000  0.0000  0.0200  0.0000  0.0000  0.0000  0.0000  0.1200  0.8800  0.1770  0.8230  0.0000  0.0000  0.0000  0.0000  0.0000  0.0000  0.0000  0.0000  0.0000  0.0000  0.0000  0.0000  0.0000  0.0000  0.0000  0.0000  0.0300  0.0100  0.0000  0.0000  0.0000  0.0000  0.0000  0.0000  0.0000  0.0000  0.0000  0.0000  0.0000  0.0000  0.0000  0.0000  0.0000  0.0000  0.0000  0.0000  0.0000  0.0000  0.0000  0.0000  0.0000  0.0000  0.0000  0.0000  0.0100  0.0000  0.0000  0.0000  0.0000  0.0000  0.0000  0.0000  0.0000  0.0000  0.0100  0.0000  0.0000  0.0000  0.0000  0.0000  0.0000  0.5700  0.0000  0.0000  0.0000  0.0000  0.0000  0.0000  0.0100  0.0000  0.0000  0.0000  0.0000  0.0000  0.0000  0.1800  0.0000  0.0000  0.0200  0.0000  0.0000  0.0000  0.0000  0.0000  0.0000  0.0000  0.0000  0.0700  0.0000  0.0000  0.0000  0.0000  0.0000  0.0000  0.0000  0.0900  0.0000  0.0000  0.0000  0.0000  0.3200  0.6800  0.3720  0.6280
     1    78  0.8100  0.1900  0.6600  0.3400  0.6922  0.3078  0.6400  0.0000  0.0000  0.0000  0.3600  0.6000  0.4000  0.5392  0.4608  0.2200  0.0000  0.0000  0.0000  0.0000  0.0000  0.7800  0.0000  0.0000  0.0000  0.6000  0.4000  0.6568  0.3432  0.0000  0.0000  0.0000  0.0400  0.0000  0.0000  0.0000  0.0000  0.0000  0.0000  0.3500  0.0000  0.0000  0.0000  0.0000  0.0000  0.4100  0.1700  0.0000  0.0300  0.2800  0.7200  0.3220  0.6780  0.0000  0.0000  0.0000  0.0000  0.0000  0.0000  0.0000  0.0000  0.0000  0.0000  0.0000  0.0000  0.0000  0.0000  0.0000  0.2400  0.0000  0.2700  0.4900  0.0000  0.0000  0.0000  0.0000  0.0000  0.0000  0.4200  0.5800  0.3706  0.6294  0.0000  0.0400  0.0000  0.0000  0.0000  0.0000  0.0000  0.0000  0.0000  0.0700  0.0000  0.0000  0.0000  0.0000  0.0000  0.0000  0.0000  0.0000  0.0000  0.0000  0.0000  0.0000  0.0100  0.0000  0.0000  0.0000  0.0000  0.0000  0.0000  0.0000  0.0000  0.0000  0.0600  0.0000  0.0000  0.0000  0.0000  0.0000  0.0000  0.0000  0.0500  0.0000  0.0000  0.0000  0.0000  0.7700  0.0000  0.0000  0.0000  0.0000  0.5800  0.4200  0.6056  0.3944  0.0200  0.0000  0.0000  0.0000  0.0500  0.0000  0.0000  0.0000  0.0000  0.0000  0.2700  0.0000  0.0000  0.0000  0.0000  0.1300  0.0000  0.0000  0.0000  0.0000  0.0000  0.0000  0.0000  0.0000  0.0000  0.0000  0.0000  0.0000  0.0000  0.0000  0.0000  0.0000  0.0000  0.0000  0.0000  0.0000  0.0000  0.0000  0.0000  0.0000  0.0000  0.0000  0.0000  0.0000  0.0000  0.0000  0.0900  0.0000  0.0000  0.0000  0.0000  0.0000  0.0000  0.0000  0.0000  0.3500  0.0000  0.0000  0.0000  0.0000  0.0000  0.0000  0.0000  0.0000  0.0000  0.0000  0.0000  0.0100  0.0400  0.0000  0.0000  0.0000  0.0000  0.0000  0.0100  0.0000  0.0000  0.0000  0.0000  0.0000  0.0000  0.0000  0.0000  0.0000  0.0000  0.0000  0.0000  0.0000  0.0000  0.0200  0.0100  0.0000  0.0000  0.0000  0.0000  0.0000  0.0000  0.0000  0.0000  0.0000  0.2000  0.8000  0.2256  0.7744  0.2900  0.7100  0.5800  0.4200  0.5882  0.4118  0.0000  0.5800  0.4200  0.0000  0.0000  0.4800  0.5200  0.5128  0.4872  0.1200  0.0000  0.0000  0.0000  0.0100  0.0300  0.0000  0.0000  0.8400  0.0000  0.7000  0.3000  0.7210  0.2790  0.3700  0.0500  0.3800  0.0000  0.0600  0.0000  0.0000  0.0000  0.0000  0.0000  0.0000  0.0000  0.1300  0.0000  0.0000  0.0100  0.0000  0.0000  0.0000  0.0000  0.1800  0.8200  0.3044  0.6956  0.3200  0.0000  0.0000  0.0000  0.0000  0.0000  0.0400  0.0000  0.0000  0.0000  0.0000  0.0000  0.0000  0.0000  0.0000  0.6300  0.0000  0.0000  0.0000  0.0000  0.0000  0.0000  0.0000  0.0000  0.0100  0.4600  0.5400  0.5010  0.4990  0.0000  0.2000  0.0000  0.0000  0.0000  0.0000  0.0000  0.0000  0.3200  0.0000  0.0000  0.0000  0.0000  0.0000  0.0000  0.1200  0.1400  0.0000  0.0000  0.0000  0.0000  0.0000  0.0200  0.0700  0.0000  0.0000  0.0100  0.0000  0.0000  0.0000  0.0200  0.0000  0.0000  0.0000  0.0000  0.0000  0.0000  0.0000  0.0000  0.0000  0.0000  0.0000  0.0000  0.1000  0.0000  0.0000  0.0000  0.0000  0.0000  0.0000  0.1000  0.9000  0.1922  0.8078  0.0000  0.0000  0.0000  0.0000  0.0000  0.0000  0.0000  0.0000  0.0000  0.0000  0.0000  0.0000  0.0000  0.0000  0.0000  0.0000  0.0200  0.0000  0.0000  0.0000  0.0000  0.0000  0.0000  0.0000  0.0000  0.0000  0.0000  0.0000  0.0000  0.0000  0.0000  0.0000  0.0000  0.0000  0.0000  0.0000  0.0000  0.0000  0.0000  0.0000  0.0000  0.0000  0.0000  0.0000  0.0200  0.0000  0.0000  0.0000  0.0000  0.0000  0.0000  0.0000  0.0000  0.0000  0.0100  0.0000  0.0000  0.0000  0.0000  0.0000  0.0000  0.5500  0.0100  0.0000  0.0000  0.0000  0.0000  0.0000  0.0200  0.0000  0.0000  0.0000  0.0000  0.0000  0.0000  0.1700  0.0100  0.0000  0.0500  0.0000  0.0000  0.0000  0.0000  0.0000  0.0000  0.0000  0.0000  0.0500  0.0000  0.0000  0.0000  0.0000  0.0000  0.0000  0.0000  0.0900  0.0000  0.0000  0.0000  0.0000  0.3600  0.6400  0.3460  0.6540
     1    79  0.8000  0.2000  0.6000  0.4000  0.6800  0.3200  0.6800  0.0000  0.0000  0.0000  0.3200  0.5200  0.4800  0.5648  0.4352  0.2200  0.0000  0.0000  0.0000  0.0000  0.0000  0.7800  0.0000  0.0000  0.0000  0.6800  0.3200  0.6568  0.3432  0.0000  0.0000  0.0000  0.0500  0.0000  0.0000  0.0000  0.0000  0.0000  0.0000  0.3400  0.0000  0.0000  0.0000  0.0000  0.0000  0.4600  0.1200  0.0000  0.0300  0.3600  0.6400  0.3450  0.6550  0.0000  0.0000  0.0000  0.0000  0.0000  0.0000  0.0000  0.0000  0.0000  0.0000  0.0000  0.0000  0.0000  0.0000  0.0000  0.2000  0.0000  0.3200  0.4800  0.0000  0.0000  0.0000  0.0000  0.0000  0.0000  0.3000  0.7000  0.3728  0.6272  0.0000  0.0400  0.0100  0.0000  0.0000  0.0000  0.0000  0.0000  0.0000  0.0400  0.0000  0.0000  0.0000  0.0000  0.0000  0.0000  0.0000  0.0000  0.0000  0.0000  0.0000  0.0000  0.0100  0.0000  0.0000  0.0000  0.0000  0.0000  0.0000  0.0000  0.0000  0.0000  0.1100  0.0000  0.0000  0.0000  0.0000  0.0000  0.0000  0.0000  0.0500  0.0000  0.0000  0.0000  0.0000  0.7400  0.0000  0.0000  0.0000  0.0000  0.5600  0.4400  0.5656  0.4344  0.0300  0.0000  0.0000  0.0000  0.0500  0.0000  0.0000  0.0000  0.0000  0.0000  0.3300  0.0000  0.0000  0.0000  0.0000  0.0600  0.0000  0.0000  0.0000  0.0000  0.0000  0.0000  0.0000  0.0000  0.0000  0.0000  0.0000  0.0000  0.0000  0.0000  0.0000  0.0000  0.0000  0.0000  0.0000  0.0000  0.0000  0.0000  0.0000  0.0000  0.0000  0.0000  0.0000  0.0000  0.0000  0.0000  0.0800  0.0000  0.0000  0.0000  0.0000  0.0000  0.0000  0.0000  0.0000  0.3900  0.0000  0.0000  0.0000  0.0000  0.0000  0.0000  0.0000  0.0000  0.0000  0.0000  0.0000  0.0000  0.0200  0.0100  0.0000  0.0000  0.0000  0.0000  0.0200  0.0000  0.0000  0.0000  0.0000  0.0000  0.0000  0.0000  0.0000  0.0000  0.0000  0.0000  0.0000  0.0000  0.0000  0.0000  0.0100  0.0000  0.0000  0.0000  0.0000  0.0000  0.0000  0.0000  0.0000  0.0000  0.2600  0.7400  0.2754  0.7246  0.2800  0.7200  0.6800  0.3200  0.5968  0.4032  0.0000  0.6100  0.3900  0.0000  0.0000  0.4600  0.5400  0.5242  0.4758  0.0900  0.0000  0.0000  0.0000  0.0000  0.0400  0.0000  0.0000  0.8700  0.0000  0.7600  0.2400  0.7666  0.2334  0.3100  0.0500  0.4400  0.0000  0.0500  0.0000  0.0000  0.0000  0.0000  0.0000  0.0000  0.0000  0.1300  0.0000  0.0000  0.0200  0.0000  0.0000  0.0000  0.0000  0.3400  0.6600  0.3120  0.6880  0.3800  0.0000  0.0000  0.0000  0.0000  0.0000  0.0500  0.0000  0.0000  0.0000  0.0000  0.0000  0.0000  0.0000  0.0000  0.5700  0.0000  0.0000  0.0000  0.0000  0.0000  0.0000  0.0000  0.0000  0.0000  0.4200  0.5800  0.4718  0.5282  0.0000  0.1900  0.0000  0.0000  0.0000  0.0000  0.0000  0.0000  0.2200  0.0000  0.0000  0.0000  0.0000  0.0000  0.0000  0.1500  0.1200  0.0000  0.0000  0.0000  0.0000  0.0000  0.0100  0.1100  0.0100  0.0000  0.0200  0.0000  0.0000  0.0000  0.0100  0.0000  0.0000  0.0000  0.0100  0.0000  0.0100  0.0000  0.0000  0.0000  0.0000  0.0000  0.0000  0.1400  0.0000  0.0000  0.0000  0.0000  0.0000  0.0000  0.0800  0.9200  0.1540  0.8460  0.0000  0.0000  0.0000  0.0000  0.0000  0.0000  0.0000  0.0000  0.0000  0.0000  0.0000  0.0000  0.0000  0.0000  0.0000  0.0000  0.0300  0.0000  0.0000  0.0000  0.0000  0.0000  0.0000  0.0000  0.0000  0.0000  0.0000  0.0000  0.0000  0.0000  0.0000  0.0000  0.0000  0.0000  0.0000  0.0000  0.0000  0.0000  0.0000  0.0000  0.0000  0.0000  0.0000  0.0000  0.0400  0.0000  0.0000  0.0000  0.0000  0.0000  0.0000  0.0000  0.0000  0.0000  0.0100  0.0000  0.0000  0.0000  0.0000  0.0000  0.0000  0.4800  0.0200  0.0000  0.0000  0.0000  0.0000  0.0000  0.0400  0.0000  0.0000  0.0000  0.0000  0.0000  0.0000  0.1100  0.0000  0.0000  0.0800  0.0000  0.0000  0.0000  0.0000  0.0000  0.0000  0.0000  0.0000  0.0700  0.0000  0.0000  0.0100  0.0000  0.0000  0.0000  0.0000  0.1100  0.0000  0.0000  0.0000  0.0000  0.2600  0.7400  0.2706  0.7294
     1    80  0.8100  0.1900  0.7400  0.2600  0.6922  0.3078  0.6700  0.0000  0.0000  0.0100  0.3200  0.4200  0.5800  0.5514  0.4486  0.2200  0.0000  0.0000  0.0000  0.0000  0.0000  0.7800  0.0000  0.0000  0.0000  0.6400  0.3600  0.6568  0.3432  0.0000  0.0000  0.0000  0.0600  0.0000  0.0000  0.0000  0.0000  0.0000  0.0000  0.3200  0.0000  0.0000  0.0000  0.0000  0.0000  0.4300  0.1300  0.0000  0.0600  0.2800  0.7200  0.3114  0.6886  0.0000  0.0000  0.0000  0.0000  0.0000  0.0000  0.0000  0.0000  0.0000  0.0000  0.0000  0.0000  0.0000  0.0000  0.0000  0.1400  0.0000  0.3300  0.5300  0.0000  0.0000  0.0000  0.0000  0.0000  0.0000  0.3800  0.6200  0.4094  0.5906  0.0000  0.0500  0.0000  0.0000  0.0000  0.0000  0.0000  0.0000  0.0000  0.0100  0.0000  0.0000  0.0000  0.0000  0.0000  0.0000  0.0000  0.0000  0.0000  0.0000  0.0000  0.0000  0.0000  0.0000  0.0000  0.0000  0.0000  0.0000  0.0000  0.0000  0.0000  0.0000  0.1000  0.0000  0.0000  0.0000  0.0000  0.0000  0.0000  0.0000  0.0400  0.0000  0.0000  0.0000  0.0000  0.8000  0.0000  0.0000  0.0000  0.0000  0.7000  0.3000  0.6542  0.3458  0.0300  0.0000  0.0000  0.0000  0.0200  0.0000  0.0000  0.0000  0.0000  0.0000  0.3300  0.0000  0.0000  0.0000  0.0000  0.0600  0.0000  0.0000  0.0000  0.0000  0.0000  0.0000  0.0000  0.0000  0.0000  0.0000  0.0000  0.0000  0.0000  0.0000  0.0000  0.0000  0.0000  0.0000  0.0000  0.0000  0.0000  0.0000  0.0000  0.0000  0.0000  0.0000  0.0000  0.0000  0.0000  0.0000  0.1100  0.0000  0.0000  0.0000  0.0000  0.0000  0.0100  0.0000  0.0000  0.4100  0.0000  0.0000  0.0000  0.0000  0.0000  0.0000  0.0000  0.0000  0.0000  0.0000  0.0000  0.0000  0.0100  0.0100  0.0000  0.0000  0.0000  0.0000  0.0000  0.0000  0.0000  0.0000  0.0000  0.0000  0.0000  0.0000  0.0000  0.0000  0.0000  0.0000  0.0000  0.0000  0.0000  0.0000  0.0100  0.0000  0.0000  0.0000  0.0000  0.0000  0.0000  0.0000  0.0000  0.0000  0.2400  0.7600  0.2944  0.7056  0.2400  0.7600  0.5600  0.4400  0.6352  0.3648  0.0000  0.6800  0.3200  0.0000  0.0000  0.7200  0.2800  0.5648  0.4352  0.1300  0.0000  0.0000  0.0000  0.0000  0.0400  0.0000  0.0000  0.8300  0.0000  0.7200  0.2800  0.7074  0.2926  0.3700  0.0100  0.4100  0.0000  0.0700  0.0000  0.0000  0.0000  0.0000  0.0000  0.0000  0.0000  0.1100  0.0000  0.0000  0.0300  0.0000  0.0000  0.0000  0.0000  0.3600  0.6400  0.3230  0.6770  0.4000  0.0000  0.0000  0.0000  0.0000  0.0000  0.0600  0.0000  0.0000  0.0000  0.0000  0.0000  0.0000  0.0000  0.0000  0.5400  0.0000  0.0000  0.0000  0.0000  0.0000  0.0000  0.0000  0.0000  0.0000  0.5000  0.5000  0.4552  0.5448  0.0000  0.2100  0.0000  0.0100  0.0000  0.0000  0.0000  0.0000  0.1900  0.0000  0.0000  0.0000  0.0000  0.0000  0.0000  0.1000  0.1300  0.0000  0.0000  0.0000  0.0000  0.0000  0.0200  0.1300  0.0200  0.0000  0.0200  0.0000  0.0000  0.0000  0.0200  0.0000  0.0000  0.0000  0.0200  0.0000  0.0100  0.0000  0.0000  0.0000  0.0000  0.0000  0.0000  0.1200  0.0000  0.0000  0.0000  0.0000  0.0000  0.0000  0.1600  0.8400  0.1406  0.8594  0.0100  0.0000  0.0000  0.0000  0.0000  0.0000  0.0000  0.0000  0.0000  0.0000  0.0000  0.0000  0.0000  0.0000  0.0000  0.0000  0.0100  0.0000  0.0000  0.0000  0.0000  0.0000  0.0000  0.0000  0.0000  0.0000  0.0000  0.0000  0.0000  0.0000  0.0000  0.0000  0.0000  0.0000  0.0000  0.0000  0.0000  0.0000  0.0000  0.0000  0.0000  0.0000  0.0000  0.0000  0.0500  0.0000  0.0000  0.0000  0.0000  0.0000  0.0000  0.0000  0.0000  0.0000  0.0200  0.0000  0.0100  0.0000  0.0000  0.0000  0.0000  0.4800  0.0300  0.0000  0.0000  0.0000  0.0000  0.0000  0.0700  0.0000  0.0000  0.0000  0.0000  0.0000  0.0000  0.0500  0.0000  0.0000  0.0900  0.0000  0.0000  0.0000  0.0000  0.0000  0.0000  0.0000  0.0000  0.0500  0.0000  0.0000  0.0200  0.0000  0.0000  0.0000  0.0000  0.1100  0.0000  0.0000  0.0000  0.0000  0.2200  0.7800  0.2650  0.7350
     1    81  0.8200  0.1800  0.6400  0.3600  0.7048  0.2952  0.5900  0.0000  0.0000  0.0200  0.3900  0.4800  0.5200  0.5006  0.4994  0.2300  0.0000  0.0000  0.0000  0.0000  0.0000  0.7700  0.0000  0.0000  0.0000  0.6200  0.3800  0.6458  0.3542  0.0000  0.0000  0.0000  0.0400  0.0000  0.0000  0.0000  0.0000  0.0000  0.0000  0.2900  0.0000  0.0000  0.0000  0.0000  0.0000  0.4500  0.1700  0.0000  0.0500  0.4000  0.6000  0.3196  0.6804  0.0000  0.0000  0.0000  0.0000  0.0000  0.0000  0.0000  0.0000  0.0000  0.0000  0.0000  0.0000  0.0000  0.0000  0.0000  0.1400  0.0000  0.2700  0.5900  0.0000  0.0000  0.0000  0.0000  0.0000  0.0000  0.4600  0.5400  0.4406  0.5594  0.0000  0.0500  0.0000  0.0000  0.0000  0.0000  0.0000  0.0000  0.0000  0.0000  0.0000  0.0000  0.0000  0.0000  0.0000  0.0000  0.0000  0.0000  0.0000  0.0000  0.0000  0.0000  0.0000  0.0000  0.0000  0.0000  0.0000  0.0000  0.0000  0.0000  0.0000  0.0000  0.1300  0.0000  0.0000  0.0000  0.0000  0.0000  0.0000  0.0000  0.0600  0.0000  0.0000  0.0000  0.0000  0.7600  0.0000  0.0000  0.0000  0.0000  0.6200  0.3800  0.6006  0.3994  0.0300  0.0000  0.0000  0.0000  0.0300  0.0000  0.0000  0.0000  0.0000  0.0000  0.3600  0.0000  0.0000  0.0000  0.0000  0.0200  0.0000  0.0000  0.0000  0.0000  0.0000  0.0000  0.0000  0.0000  0.0000  0.0000  0.0000  0.0000  0.0000  0.0000  0.0000  0.0000  0.0000  0.0000  0.0000  0.0000  0.0000  0.0000  0.0000  0.0000  0.0000  0.0000  0.0000  0.0000  0.0000  0.0000  0.0800  0.0000  0.0000  0.0000  0.0000  0.0000  0.0200  0.0000  0.0000  0.4100  0.0000  0.0000  0.0000  0.0000  0.0000  0.0000  0.0000  0.0000  0.0000  0.0000  0.0000  0.0000  0.0100  0.0200  0.0000  0.0000  0.0000  0.0000  0.0000  0.0000  0.0000  0.0000  0.0000  0.0000  0.0000  0.0000  0.0000  0.0000  0.0000  0.0000  0.0000  0.0000  0.0000  0.0000  0.0200  0.0000  0.0000  0.0000  0.0000  0.0000  0.0000  0.0000  0.0000  0.0000  0.2400  0.7600  0.3076  0.6924  0.2400  0.7600  0.6400  0.3600  0.6352  0.3648  0.0000  0.7000  0.3000  0.0000  0.0000  0.6000  0.4000  0.5800  0.4200  0.1100  0.0000  0.0000  0.0000  0.0000  0.0500  0.0000  0.0000  0.8400  0.0000  0.6800  0.3200  0.7202  0.2798  0.4000  0.0100  0.4700  0.0000  0.0400  0.0000  0.0000  0.0000  0.0000  0.0000  0.0000  0.0000  0.0700  0.0000  0.0000  0.0000  0.0000  0.0100  0.0000  0.0000  0.3600  0.6400  0.3876  0.6124  0.5600  0.0000  0.0000  0.0000  0.0000  0.0000  0.0700  0.0000  0.0000  0.0000  0.0000  0.0000  0.0000  0.0000  0.0000  0.3700  0.0000  0.0000  0.0000  0.0000  0.0000  0.0000  0.0000  0.0000  0.0000  0.4600  0.5400  0.4554  0.5446  0.0000  0.1600  0.0000  0.0100  0.0000  0.0000  0.0000  0.0100  0.1900  0.0000  0.0000  0.0000  0.0000  0.0000  0.0000  0.1600  0.1900  0.0000  0.0000  0.0000  0.0000  0.0000  0.0100  0.1300  0.0400  0.0000  0.0200  0.0000  0.0000  0.0000  0.0100  0.0000  0.0000  0.0000  0.0000  0.0000  0.0100  0.0000  0.0000  0.0000  0.0000  0.0000  0.0000  0.0600  0.0000  0.0000  0.0000  0.0000  0.0000  0.0000  0.1200  0.8800  0.1464  0.8536  0.0000  0.0100  0.0000  0.0000  0.0000  0.0000  0.0000  0.0100  0.0000  0.0000  0.0000  0.0000  0.0000  0.0000  0.0000  0.0000  0.0100  0.0000  0.0000  0.0000  0.0000  0.0000  0.0000  0.0000  0.0000  0.0000  0.0000  0.0000  0.0000  0.0000  0.0000  0.0000  0.0100  0.0000  0.0000  0.0000  0.0100  0.0000  0.0000  0.0000  0.0100  0.0000  0.0000  0.0000  0.0300  0.0000  0.0000  0.0000  0.0000  0.0000  0.0000  0.0000  0.0000  0.0000  0.0100  0.0000  0.0000  0.0000  0.0000  0.0000  0.0000  0.5200  0.0200  0.0000  0.0000  0.0000  0.0000  0.0000  0.0400  0.0000  0.0000  0.0000  0.0000  0.0000  0.0000  0.0800  0.0000  0.0000  0.0500  0.0000  0.0000  0.0000  0.0000  0.0000  0.0000  0.0000  0.0000  0.0200  0.0000  0.0000  0.0300  0.0000  0.0000  0.0000  0.0000  0.1400  0.0000  0.0000  0.0000  0.0000  0.2800  0.7200  0.3038  0.6962
     1    82  0.8100  0.1900  0.7400  0.2600  0.6922  0.3078  0.5700  0.0000  0.0000  0.0200  0.4100  0.3000  0.7000  0.4934  0.5066  0.2200  0.0000  0.0100  0.0000  0.0000  0.0100  0.7600  0.0000  0.0000  0.0000  0.6200  0.3800  0.6262  0.3738  0.0000  0.0000  0.0000  0.0200  0.0000  0.0000  0.0100  0.0000  0.0000  0.0000  0.3400  0.0000  0.0000  0.0000  0.0000  0.0000  0.5000  0.1000  0.0000  0.0300  0.3400  0.6600  0.3770  0.6230  0.0000  0.0000  0.0000  0.0000  0.0000  0.0000  0.0000  0.0000  0.0000  0.0000  0.0000  0.0000  0.0000  0.0000  0.0000  0.1000  0.0000  0.3500  0.5500  0.0000  0.0000  0.0000  0.0000  0.0000  0.0000  0.4800  0.5200  0.4350  0.5650  0.0000  0.0400  0.0000  0.0000  0.0000  0.0000  0.0000  0.0000  0.0000  0.0000  0.0000  0.0000  0.0000  0.0000  0.0000  0.0000  0.0000  0.0000  0.0000  0.0000  0.0000  0.0000  0.0000  0.0000  0.0000  0.0000  0.0000  0.0000  0.0000  0.0000  0.0000  0.0000  0.0800  0.0000  0.0000  0.0000  0.0000  0.0000  0.0000  0.0000  0.1000  0.0000  0.0000  0.0000  0.0000  0.7800  0.0000  0.0000  0.0000  0.0000  0.6800  0.3200  0.6264  0.3736  0.0300  0.0000  0.0000  0.0000  0.0200  0.0000  0.0000  0.0000  0.0000  0.0000  0.3800  0.0000  0.0000  0.0000  0.0000  0.0300  0.0000  0.0000  0.0000  0.0000  0.0000  0.0000  0.0000  0.0000  0.0000  0.0000  0.0000  0.0000  0.0000  0.0000  0.0000  0.0000  0.0000  0.0000  0.0000  0.0000  0.0000  0.0000  0.0000  0.0000  0.0000  0.0000  0.0000  0.0000  0.0000  0.0000  0.0900  0.0000  0.0000  0.0000  0.0000  0.0000  0.0200  0.0000  0.0000  0.3100  0.0000  0.0000  0.0000  0.0000  0.0000  0.0000  0.0000  0.0000  0.0000  0.0000  0.0000  0.0000  0.0300  0.0400  0.0000  0.0000  0.0000  0.0000  0.0000  0.0000  0.0000  0.0000  0.0000  0.0000  0.0000  0.0000  0.0000  0.0000  0.0000  0.0000  0.0000  0.0000  0.0000  0.0000  0.0500  0.0000  0.0000  0.0000  0.0000  0.0000  0.0000  0.0000  0.0000  0.0000  0.2000  0.8000  0.2562  0.7438  0.2200  0.7800  0.6400  0.3600  0.6568  0.3432  0.0000  0.7000  0.3000  0.0000  0.0000  0.5600  0.4400  0.5800  0.4200  0.1200  0.0000  0.0000  0.0000  0.0000  0.0400  0.0000  0.0000  0.8400  0.0000  0.6800  0.3200  0.7216  0.2784  0.4100  0.0000  0.4600  0.0000  0.0100  0.0200  0.0000  0.0000  0.0000  0.0100  0.0000  0.0000  0.0800  0.0000  0.0000  0.0000  0.0000  0.0100  0.0000  0.0000  0.3800  0.6200  0.3868  0.6132  0.5500  0.0000  0.0000  0.0000  0.0000  0.0000  0.1200  0.0000  0.0000  0.0000  0.0000  0.0000  0.0000  0.0000  0.0000  0.3300  0.0000  0.0000  0.0000  0.0000  0.0000  0.0000  0.0000  0.0000  0.0000  0.4600  0.5400  0.4258  0.5742  0.0000  0.2500  0.0000  0.0000  0.0000  0.0000  0.0000  0.0000  0.2200  0.0000  0.0000  0.0000  0.0000  0.0000  0.0000  0.1300  0.1500  0.0000  0.0000  0.0000  0.0000  0.0000  0.0000  0.0400  0.0800  0.0000  0.0000  0.0000  0.0000  0.0000  0.0000  0.0000  0.0000  0.0000  0.0000  0.0000  0.0400  0.0000  0.0000  0.0000  0.0000  0.0000  0.0000  0.0900  0.0000  0.0000  0.0000  0.0000  0.0000  0.0000  0.2000  0.8000  0.1680  0.8320  0.0000  0.0200  0.0000  0.0000  0.0000  0.0000  0.0000  0.0100  0.0000  0.0000  0.0000  0.0000  0.0000  0.0000  0.0000  0.0000  0.0300  0.0000  0.0000  0.0100  0.0000  0.0000  0.0000  0.0000  0.0000  0.0000  0.0000  0.0000  0.0100  0.0000  0.0000  0.0000  0.0000  0.0000  0.0000  0.0000  0.0100  0.0000  0.0000  0.0000  0.0000  0.0000  0.0000  0.0000  0.0200  0.0000  0.0000  0.0000  0.0000  0.0000  0.0000  0.0000  0.0000  0.0000  0.0000  0.0000  0.0000  0.0000  0.0000  0.0000  0.0000  0.5100  0.0500  0.0000  0.0000  0.0000  0.0000  0.0000  0.0100  0.0000  0.0000  0.0000  0.0000  0.0000  0.0000  0.0800  0.0000  0.0000  0.0700  0.0000  0.0000  0.0000  0.0000  0.0000  0.0000  0.0000  0.0000  0.0100  0.0000  0.0000  0.0300  0.0000  0.0000  0.0000  0.0000  0.1300  0.0000  0.0000  0.0000  0.0000  0.3400  0.6600  0.2940  0.7060
     1    83  0.7700  0.2300  0.6200  0.3800  0.6458  0.3542  0.5300  0.0000  0.0000  0.0100  0.4600  0.5600  0.4400  0.4926  0.5074  0.2000  0.0000  0.0200  0.0000  0.0000  0.0100  0.7700  0.0000  0.0000  0.0000  0.6200  0.3800  0.6334  0.3666  0.0000  0.0000  0.0000  0.0100  0.0000  0.0000  0.0200  0.0000  0.0000  0.0000  0.3000  0.0000  0.0000  0.0000  0.0000  0.0000  0.5800  0.0800  0.0000  0.0100  0.4600  0.5400  0.4334  0.5666  0.0000  0.0000  0.0000  0.0000  0.0000  0.0000  0.0000  0.0000  0.0000  0.0000  0.0000  0.0000  0.0000  0.0000  0.0000  0.0600  0.0000  0.3900  0.5500  0.0000  0.0000  0.0000  0.0000  0.0000  0.0000  0.4400  0.5600  0.4582  0.5418  0.0000  0.0500  0.0000  0.0000  0.0000  0.0000  0.0000  0.0000  0.0000  0.0100  0.0000  0.0000  0.0000  0.0000  0.0000  0.0000  0.0000  0.0000  0.0000  0.0000  0.0000  0.0000  0.0000  0.0000  0.0000  0.0000  0.0000  0.0000  0.0000  0.0000  0.0000  0.0000  0.0700  0.0000  0.0000  0.0000  0.0000  0.0000  0.0000  0.0000  0.0900  0.0000  0.0000  0.0000  0.0000  0.7800  0.0000  0.0000  0.0000  0.0000  0.6000  0.4000  0.6240  0.3760  0.0100  0.0000  0.0000  0.0000  0.0200  0.0000  0.0000  0.0000  0.0000  0.0000  0.4000  0.0000  0.0000  0.0000  0.0000  0.0100  0.0000  0.0000  0.0000  0.0000  0.0000  0.0000  0.0000  0.0000  0.0000  0.0000  0.0000  0.0000  0.0000  0.0000  0.0000  0.0000  0.0000  0.0000  0.0000  0.0000  0.0000  0.0000  0.0000  0.0000  0.0000  0.0000  0.0000  0.0000  0.0000  0.0000  0.1000  0.0000  0.0000  0.0000  0.0000  0.0000  0.0200  0.0000  0.0000  0.2800  0.0000  0.0000  0.0000  0.0000  0.0000  0.0000  0.0000  0.0000  0.0000  0.0000  0.0000  0.0000  0.0400  0.0700  0.0000  0.0000  0.0000  0.0000  0.0000  0.0000  0.0000  0.0000  0.0000  0.0000  0.0000  0.0000  0.0000  0.0000  0.0000  0.0000  0.0000  0.0000  0.0000  0.0000  0.0500  0.0000  0.0000  0.0000  0.0000  0.0000  0.0000  0.0000  0.0000  0.0000  0.2400  0.7600  0.2584  0.7416  0.1700  0.8300  0.8200  0.1800  0.7178  0.2822  0.0000  0.7000  0.3000  0.0000  0.0000  0.6800  0.3200  0.5800  0.4200  0.1100  0.0000  0.0000  0.0000  0.0000  0.0200  0.0000  0.0100  0.8600  0.0000  0.7600  0.2400  0.7522  0.2478  0.3600  0.0000  0.4700  0.0000  0.0300  0.0100  0.0000  0.0000  0.0000  0.0200  0.0000  0.0000  0.0800  0.0000  0.0000  0.0000  0.0000  0.0200  0.0000  0.0100  0.4200  0.5800  0.3588  0.6412  0.5800  0.0000  0.0000  0.0000  0.0000  0.0000  0.1200  0.0000  0.0000  0.0000  0.0000  0.0000  0.0000  0.0000  0.0000  0.3000  0.0000  0.0000  0.0000  0.0000  0.0000  0.0000  0.0000  0.0000  0.0000  0.4000  0.6000  0.4408  0.5592  0.0000  0.2900  0.0000  0.0000  0.0000  0.0000  0.0000  0.0000  0.2500  0.0000  0.0000  0.0000  0.0000  0.0000  0.0000  0.1100  0.1400  0.0000  0.0000  0.0000  0.0000  0.0000  0.0000  0.0500  0.0700  0.0000  0.0000  0.0000  0.0000  0.0000  0.0000  0.0000  0.0000  0.0000  0.0000  0.0000  0.0000  0.0000  0.0000  0.0000  0.0000  0.0000  0.0000  0.0900  0.0000  0.0000  0.0000  0.0000  0.0000  0.0000  0.2600  0.7400  0.1938  0.8062  0.0000  0.0300  0.0000  0.0000  0.0000  0.0000  0.0000  0.0100  0.0000  0.0000  0.0000  0.0000  0.0000  0.0000  0.0000  0.0000  0.0300  0.0000  0.0000  0.0000  0.0000  0.0000  0.0000  0.0000  0.0000  0.0000  0.0000  0.0000  0.0000  0.0000  0.0000  0.0000  0.0000  0.0000  0.0000  0.0000  0.0100  0.0000  0.0000  0.0000  0.0000  0.0000  0.0000  0.0000  0.0000  0.0000  0.0000  0.0000  0.0000  0.0000  0.0000  0.0000  0.0000  0.0000  0.0000  0.0000  0.0000  0.0000  0.0000  0.0000  0.0000  0.5900  0.0600  0.0000  0.0000  0.0000  0.0100  0.0000  0.0300  0.0000  0.0000  0.0000  0.0000  0.0000  0.0000  0.0800  0.0000  0.0000  0.0700  0.0000  0.0000  0.0000  0.0000  0.0000  0.0000  0.0000  0.0000  0.0000  0.0000  0.0000  0.0100  0.0000  0.0000  0.0000  0.0000  0.0700  0.0000  0.0000  0.0000  0.0000  0.3600  0.6400  0.3710  0.6290
     1    84  0.7700  0.2300  0.5800  0.4200  0.6458  0.3542  0.5500  0.0000  0.0000  0.0000  0.4500  0.5000  0.5000  0.5050  0.4950  0.2000  0.0000  0.0100  0.0000  0.0000  0.0200  0.7700  0.0000  0.0000  0.0000  0.7400  0.2600  0.6334  0.3666  0.0000  0.0000  0.0000  0.0100  0.0000  0.0000  0.0100  0.0000  0.0000  0.0000  0.2900  0.0000  0.0000  0.0000  0.0000  0.0000  0.6000  0.0800  0.0000  0.0100  0.4400  0.5600  0.4508  0.5492  0.0000  0.0000  0.0000  0.0000  0.0000  0.0000  0.0000  0.0000  0.0000  0.0000  0.0000  0.0000  0.0000  0.0000  0.0000  0.0400  0.0000  0.4100  0.5500  0.0000  0.0000  0.0000  0.0000  0.0000  0.0000  0.4800  0.5200  0.4722  0.5278  0.0000  0.0300  0.0000  0.0000  0.0000  0.0000  0.0000  0.0000  0.0000  0.0000  0.0000  0.0000  0.0000  0.0000  0.0000  0.0000  0.0000  0.0000  0.0000  0.0000  0.0000  0.0000  0.0000  0.0000  0.0000  0.0000  0.0000  0.0000  0.0000  0.0000  0.0000  0.0000  0.0500  0.0000  0.0000  0.0000  0.0000  0.0000  0.0000  0.0000  0.0700  0.0100  0.0000  0.0000  0.0000  0.8400  0.0000  0.0000  0.0000  0.0000  0.7000  0.3000  0.7140  0.2860  0.0200  0.0000  0.0000  0.0000  0.0100  0.0000  0.0000  0.0000  0.0000  0.0000  0.4200  0.0000  0.0000  0.0000  0.0000  0.0000  0.0000  0.0000  0.0000  0.0000  0.0000  0.0000  0.0000  0.0000  0.0000  0.0000  0.0000  0.0000  0.0000  0.0000  0.0000  0.0000  0.0000  0.0000  0.0000  0.0000  0.0000  0.0000  0.0000  0.0000  0.0000  0.0000  0.0000  0.0000  0.0000  0.0000  0.1100  0.0000  0.0000  0.0000  0.0000  0.0000  0.0200  0.0100  0.0000  0.2400  0.0000  0.0000  0.0000  0.0000  0.0000  0.0000  0.0000  0.0000  0.0000  0.0000  0.0000  0.0000  0.0700  0.0600  0.0000  0.0000  0.0000  0.0000  0.0000  0.0000  0.0000  0.0000  0.0000  0.0000  0.0000  0.0000  0.0000  0.0000  0.0000  0.0000  0.0000  0.0000  0.0000  0.0000  0.0400  0.0000  0.0000  0.0000  0.0000  0.0000  0.0000  0.0000  0.0000  0.0000  0.1800  0.8200  0.2572  0.7428  0.2200  0.7800  0.5600  0.4400  0.6568  0.3432  0.0000  0.7100  0.2900  0.0000  0.0000  0.5800  0.4200  0.5882  0.4118  0.1000  0.0000  0.0000  0.0000  0.0000  0.0500  0.0000  0.0100  0.8400  0.0000  0.8200  0.1800  0.7182  0.2818  0.4000  0.0000  0.4300  0.0000  0.0400  0.0000  0.0000  0.0000  0.0000  0.0300  0.0000  0.0000  0.0700  0.0000  0.0000  0.0000  0.0000  0.0200  0.0000  0.0100  0.3600  0.6400  0.3528  0.6472  0.6300  0.0000  0.0000  0.0000  0.0000  0.0000  0.1100  0.0000  0.0000  0.0000  0.0000  0.0000  0.0000  0.0000  0.0000  0.2600  0.0000  0.0000  0.0000  0.0000  0.0000  0.0000  0.0000  0.0000  0.0000  0.4200  0.5800  0.4766  0.5234  0.0000  0.2100  0.0000  0.0000  0.0000  0.0000  0.0000  0.0000  0.3300  0.0000  0.0000  0.0000  0.0000  0.0000  0.0000  0.0400  0.1800  0.0000  0.0000  0.0000  0.0000  0.0000  0.0000  0.0300  0.0800  0.0000  0.0000  0.0000  0.0000  0.0000  0.0000  0.0000  0.0000  0.0000  0.0000  0.0000  0.0000  0.0000  0.0100  0.0000  0.0000  0.0000  0.0000  0.1200  0.0000  0.0000  0.0000  0.0000  0.0000  0.0000  0.2800  0.7200  0.2088  0.7912  0.0000  0.0300  0.0000  0.0000  0.0000  0.0000  0.0000  0.0200  0.0000  0.0000  0.0000  0.0000  0.0000  0.0000  0.0000  0.0000  0.0200  0.0000  0.0000  0.0000  0.0000  0.0000  0.0000  0.0000  0.0000  0.0000  0.0000  0.0000  0.0000  0.0000  0.0000  0.0000  0.0000  0.0000  0.0000  0.0000  0.0000  0.0000  0.0000  0.0000  0.0000  0.0000  0.0000  0.0000  0.0000  0.0000  0.0000  0.0000  0.0000  0.0000  0.0000  0.0000  0.0000  0.0000  0.0000  0.0000  0.0100  0.0100  0.0000  0.0000  0.0000  0.5400  0.1000  0.0100  0.0000  0.0000  0.0000  0.0000  0.0200  0.0000  0.0000  0.0000  0.0000  0.0000  0.0000  0.1000  0.0000  0.0000  0.1000  0.0000  0.0000  0.0000  0.0000  0.0000  0.0000  0.0000  0.0000  0.0000  0.0000  0.0000  0.0200  0.0000  0.0000  0.0000  0.0000  0.0200  0.0000  0.0000  0.0000  0.0000  0.3400  0.6600  0.3248  0.6752
     1    85  0.8300  0.1700  0.6600  0.3400  0.7178  0.2822  0.5200  0.0000  0.0000  0.0000  0.4800  0.4800  0.5200  0.5008  0.4992  0.1700  0.0000  0.0200  0.0000  0.0000  0.0300  0.7800  0.0000  0.0000  0.0000  0.5800  0.4200  0.6386  0.3614  0.0000  0.0000  0.0000  0.0000  0.0000  0.0000  0.0100  0.0000  0.0000  0.0000  0.2100  0.0000  0.0000  0.0000  0.0000  0.0000  0.6400  0.1400  0.0000  0.0000  0.4800  0.5200  0.4734  0.5266  0.0000  0.0000  0.0000  0.0000  0.0000  0.0000  0.0000  0.0000  0.0000  0.0000  0.0000  0.0000  0.0000  0.0000  0.0000  0.0500  0.0000  0.4100  0.5400  0.0000  0.0000  0.0000  0.0000  0.0000  0.0000  0.4200  0.5800  0.4622  0.5378  0.0000  0.0000  0.0000  0.0000  0.0000  0.0100  0.0000  0.0000  0.0000  0.0000  0.0000  0.0000  0.0000  0.0000  0.0000  0.0000  0.0000  0.0000  0.0000  0.0000  0.0000  0.0000  0.0000  0.0000  0.0000  0.0000  0.0000  0.0000  0.0000  0.0000  0.0000  0.0000  0.0600  0.0000  0.0000  0.0000  0.0000  0.0000  0.0000  0.0000  0.0600  0.0200  0.0000  0.0000  0.0000  0.8500  0.0000  0.0000  0.0000  0.0000  0.7200  0.2800  0.7302  0.2698  0.0200  0.0000  0.0000  0.0000  0.0200  0.0000  0.0000  0.0000  0.0000  0.0000  0.4200  0.0000  0.0000  0.0000  0.0000  0.0000  0.0000  0.0000  0.0000  0.0000  0.0000  0.0000  0.0000  0.0000  0.0000  0.0000  0.0000  0.0000  0.0000  0.0000  0.0100  0.0000  0.0000  0.0000  0.0000  0.0000  0.0000  0.0000  0.0000  0.0000  0.0000  0.0000  0.0000  0.0000  0.0000  0.0000  0.1100  0.0000  0.0000  0.0100  0.0000  0.0000  0.0200  0.0100  0.0000  0.2000  0.0000  0.0000  0.0000  0.0000  0.0000  0.0000  0.0000  0.0000  0.0000  0.0000  0.0100  0.0000  0.0600  0.0600  0.0000  0.0000  0.0000  0.0000  0.0000  0.0000  0.0000  0.0000  0.0000  0.0000  0.0000  0.0000  0.0000  0.0000  0.0100  0.0000  0.0000  0.0000  0.0000  0.0000  0.0400  0.0000  0.0000  0.0000  0.0000  0.0000  0.0000  0.0000  0.0000  0.0000  0.2000  0.8000  0.2390  0.7610  0.1500  0.8500  0.7800  0.2200  0.7450  0.2550  0.0000  0.6900  0.3000  0.0100  0.0000  0.5600  0.4400  0.5662  0.4338  0.1000  0.0000  0.0000  0.0000  0.0000  0.0600  0.0100  0.0000  0.8300  0.0000  0.6600  0.3400  0.7026  0.2974  0.4400  0.0000  0.4400  0.0000  0.0300  0.0000  0.0100  0.0000  0.0000  0.0100  0.0000  0.0000  0.0600  0.0000  0.0000  0.0000  0.0000  0.0100  0.0000  0.0000  0.4600  0.5400  0.3920  0.6080  0.6600  0.0000  0.0000  0.0000  0.0000  0.0000  0.0900  0.0000  0.0000  0.0000  0.0000  0.0000  0.0000  0.0000  0.0000  0.2500  0.0000  0.0000  0.0000  0.0000  0.0000  0.0000  0.0000  0.0000  0.0000  0.5800  0.4200  0.5062  0.4938  0.0000  0.1500  0.0000  0.0000  0.0000  0.0000  0.0000  0.0000  0.3600  0.0000  0.0000  0.0000  0.0000  0.0000  0.0000  0.0100  0.1700  0.0000  0.0000  0.0000  0.0000  0.0000  0.0100  0.0500  0.0700  0.0000  0.0000  0.0000  0.0000  0.0000  0.0000  0.0000  0.0000  0.0100  0.0000  0.0000  0.0000  0.0000  0.0000  0.0000  0.0000  0.0000  0.0000  0.1600  0.0000  0.0000  0.0100  0.0000  0.0000  0.0000  0.1600  0.8400  0.2144  0.7856  0.0000  0.0700  0.0000  0.0000  0.0000  0.0000  0.0000  0.0200  0.0000  0.0000  0.0000  0.0100  0.0000  0.0000  0.0000  0.0000  0.0200  0.0000  0.0000  0.0000  0.0000  0.0000  0.0000  0.0000  0.0000  0.0000  0.0000  0.0000  0.0000  0.0000  0.0000  0.0000  0.0000  0.0000  0.0000  0.0000  0.0000  0.0000  0.0000  0.0000  0.0000  0.0000  0.0000  0.0000  0.0000  0.0000  0.0000  0.0000  0.0000  0.0000  0.0000  0.0000  0.0000  0.0000  0.0000  0.0000  0.0100  0.0100  0.0000  0.0000  0.0000  0.4600  0.1000  0.0200  0.0000  0.0000  0.0000  0.0000  0.0400  0.0000  0.0000  0.0000  0.0000  0.0000  0.0000  0.1100  0.0000  0.0000  0.0800  0.0000  0.0000  0.0000  0.0000  0.0000  0.0000  0.0000  0.0000  0.0000  0.0000  0.0100  0.0200  0.0000  0.0000  0.0000  0.0000  0.0200  0.0000  0.0000  0.0000  0.0000  0.2400  0.7600  0.2490  0.7510
     1    86  0.7700  0.2300  0.6200  0.3800  0.6458  0.3542  0.5500  0.0000  0.0000  0.0000  0.4500  0.5400  0.4600  0.5050  0.4950  0.1400  0.0000  0.0300  0.0000  0.0000  0.0500  0.7800  0.0000  0.0000  0.0000  0.5600  0.4400  0.6314  0.3686  0.0000  0.0000  0.0000  0.0000  0.0000  0.0000  0.0100  0.0000  0.0000  0.0000  0.3000  0.0000  0.0000  0.0000  0.0000  0.0000  0.6000  0.0900  0.0000  0.0000  0.5400  0.4600  0.4582  0.5418  0.0000  0.0000  0.0100  0.0000  0.0000  0.0000  0.0000  0.0000  0.0000  0.0000  0.0000  0.0000  0.0000  0.0000  0.0000  0.0700  0.0000  0.3400  0.5800  0.0000  0.0000  0.0000  0.0000  0.0000  0.0000  0.4600  0.5400  0.4570  0.5430  0.0000  0.0000  0.0000  0.0000  0.0000  0.0000  0.0000  0.0000  0.0000  0.0000  0.0000  0.0000  0.0000  0.0000  0.0000  0.0000  0.0000  0.0100  0.0000  0.0000  0.0000  0.0000  0.0000  0.0000  0.0000  0.0000  0.0000  0.0000  0.0000  0.0000  0.0000  0.0000  0.0600  0.0000  0.0000  0.0000  0.0000  0.0000  0.0000  0.0000  0.0700  0.0300  0.0000  0.0000  0.0000  0.8300  0.0000  0.0000  0.0000  0.0000  0.7600  0.2400  0.6984  0.3016  0.0100  0.0000  0.0000  0.0000  0.0300  0.0000  0.0000  0.0000  0.0000  0.0000  0.4300  0.0000  0.0000  0.0000  0.0000  0.0000  0.0000  0.0000  0.0000  0.0000  0.0000  0.0000  0.0000  0.0000  0.0000  0.0000  0.0000  0.0000  0.0000  0.0000  0.0100  0.0000  0.0000  0.0000  0.0000  0.0000  0.0000  0.0000  0.0000  0.0000  0.0000  0.0000  0.0000  0.0000  0.0000  0.0000  0.1100  0.0000  0.0000  0.0200  0.0000  0.0000  0.0200  0.0000  0.0000  0.2200  0.0000  0.0000  0.0000  0.0000  0.0000  0.0000  0.0000  0.0000  0.0000  0.0000  0.0100  0.0000  0.0500  0.0700  0.0000  0.0000  0.0000  0.0000  0.0000  0.0000  0.0000  0.0000  0.0000  0.0000  0.0000  0.0000  0.0000  0.0000  0.0000  0.0000  0.0000  0.0000  0.0000  0.0000  0.0200  0.0000  0.0000  0.0000  0.0000  0.0000  0.0000  0.0000  0.0000  0.0000  0.2000  0.8000  0.2552  0.7448  0.1700  0.8300  0.7000  0.3000  0.7178  0.2822  0.0000  0.7000  0.2800  0.0100  0.0100  0.5400  0.4600  0.5686  0.4314  0.1300  0.0000  0.0000  0.0000  0.0000  0.0700  0.0200  0.0000  0.7800  0.0000  0.5800  0.4200  0.6306  0.3694  0.4100  0.0000  0.4300  0.0000  0.0500  0.0000  0.0100  0.0000  0.0000  0.0100  0.0000  0.0000  0.0900  0.0000  0.0000  0.0000  0.0000  0.0000  0.0000  0.0000  0.4000  0.6000  0.3638  0.6362  0.6700  0.0000  0.0000  0.0000  0.0000  0.0000  0.1100  0.0000  0.0000  0.0000  0.0000  0.0000  0.0000  0.0000  0.0000  0.2200  0.0000  0.0000  0.0000  0.0000  0.0000  0.0000  0.0000  0.0000  0.0000  0.5200  0.4800  0.5094  0.4906  0.0000  0.1400  0.0000  0.0000  0.0000  0.0000  0.0000  0.0000  0.3300  0.0000  0.0000  0.0100  0.0000  0.0000  0.0000  0.0000  0.1600  0.0100  0.0000  0.0100  0.0000  0.0000  0.0000  0.0500  0.0800  0.0000  0.0000  0.0000  0.0000  0.0000  0.0000  0.0000  0.0000  0.0200  0.0000  0.0000  0.0000  0.0000  0.0000  0.0000  0.0000  0.0000  0.0000  0.1700  0.0000  0.0000  0.0200  0.0000  0.0000  0.0000  0.1400  0.8600  0.1930  0.8070  0.0000  0.0700  0.0000  0.0000  0.0000  0.0100  0.0000  0.0200  0.0000  0.0000  0.0000  0.0000  0.0000  0.0000  0.0000  0.0000  0.0200  0.0000  0.0000  0.0000  0.0000  0.0000  0.0000  0.0000  0.0000  0.0000  0.0000  0.0000  0.0000  0.0000  0.0000  0.0000  0.0100  0.0000  0.0000  0.0000  0.0000  0.0000  0.0000  0.0000  0.0000  0.0000  0.0000  0.0000  0.0000  0.0000  0.0000  0.0000  0.0000  0.0000  0.0000  0.0000  0.0000  0.0000  0.0000  0.0000  0.0000  0.0200  0.0000  0.0000  0.0000  0.4500  0.0900  0.0100  0.0000  0.0000  0.0000  0.0000  0.0600  0.0000  0.0000  0.0000  0.0100  0.0000  0.0000  0.0800  0.0000  0.0000  0.1100  0.0000  0.0000  0.0000  0.0000  0.0000  0.0000  0.0000  0.0000  0.0000  0.0000  0.0200  0.0000  0.0000  0.0000  0.0000  0.0000  0.0200  0.0000  0.0000  0.0000  0.0000  0.1600  0.8400  0.2400  0.7600
     1    87  0.7400  0.2600  0.6400  0.3600  0.6152  0.3848  0.5200  0.0000  0.0000  0.0000  0.4800  0.5200  0.4800  0.5008  0.4992  0.1600  0.0000  0.0800  0.0000  0.0000  0.0700  0.6900  0.0000  0.0000  0.0000  0.5400  0.4600  0.5130  0.4870  0.0000  0.0000  0.0000  0.0000  0.0000  0.0000  0.0000  0.0000  0.0000  0.0000  0.2200  0.0000  0.0000  0.0000  0.0000  0.0000  0.6300  0.1500  0.0000  0.0000  0.4600  0.5400  0.4678  0.5322  0.0000  0.0000  0.0000  0.0000  0.0000  0.0000  0.0000  0.0000  0.0000  0.0000  0.0000  0.0000  0.0000  0.0000  0.0000  0.0800  0.0100  0.2700  0.6400  0.0000  0.0000  0.0000  0.0000  0.0000  0.0000  0.4800  0.5200  0.4890  0.5110  0.0000  0.0000  0.0000  0.0000  0.0000  0.0000  0.0000  0.0000  0.0000  0.0000  0.0000  0.0000  0.0000  0.0000  0.0000  0.0000  0.0000  0.0000  0.0000  0.0000  0.0000  0.0000  0.0000  0.0000  0.0000  0.0000  0.0000  0.0000  0.0000  0.0000  0.0000  0.0000  0.0400  0.0000  0.0000  0.0000  0.0000  0.0000  0.0000  0.0000  0.0700  0.0100  0.0000  0.0000  0.0000  0.8800  0.0000  0.0000  0.0000  0.0000  0.7800  0.2200  0.7810  0.2190  0.0100  0.0000  0.0000  0.0000  0.0300  0.0000  0.0000  0.0000  0.0000  0.0000  0.4600  0.0000  0.0000  0.0000  0.0000  0.0000  0.0000  0.0000  0.0000  0.0000  0.0000  0.0000  0.0000  0.0000  0.0000  0.0000  0.0000  0.0000  0.0000  0.0000  0.0200  0.0000  0.0000  0.0000  0.0000  0.0000  0.0000  0.0000  0.0000  0.0000  0.0000  0.0000  0.0000  0.0000  0.0000  0.0000  0.1400  0.0000  0.0000  0.0000  0.0000  0.0000  0.0000  0.0000  0.0000  0.2300  0.0000  0.0000  0.0000  0.0000  0.0000  0.0000  0.0000  0.0000  0.0000  0.0000  0.0000  0.0000  0.0100  0.0700  0.0000  0.0000  0.0100  0.0000  0.0000  0.0000  0.0000  0.0000  0.0000  0.0000  0.0000  0.0000  0.0000  0.0000  0.0000  0.0000  0.0000  0.0000  0.0000  0.0000  0.0200  0.0000  0.0000  0.0000  0.0000  0.0000  0.0000  0.0000  0.0000  0.0000  0.2200  0.7800  0.2910  0.7090  0.1700  0.8300  0.7400  0.2600  0.7178  0.2822  0.0000  0.6100  0.3600  0.0100  0.0200  0.4800  0.5200  0.5022  0.4978  0.1900  0.0000  0.0000  0.0000  0.0000  0.0600  0.0000  0.0000  0.7500  0.0000  0.6200  0.3800  0.6022  0.3978  0.5100  0.0000  0.4000  0.0000  0.0500  0.0000  0.0000  0.0000  0.0000  0.0000  0.0000  0.0000  0.0400  0.0000  0.0000  0.0000  0.0000  0.0000  0.0000  0.0000  0.4400  0.5600  0.4242  0.5758  0.7000  0.0000  0.0000  0.0000  0.0000  0.0000  0.0800  0.0000  0.0000  0.0000  0.0000  0.0000  0.0000  0.0000  0.0000  0.2100  0.0000  0.0000  0.0000  0.0000  0.0000  0.0000  0.0000  0.0000  0.0100  0.5000  0.5000  0.5406  0.4594  0.0000  0.1500  0.0000  0.0000  0.0000  0.0000  0.0000  0.0000  0.3300  0.0000  0.0000  0.0200  0.0000  0.0000  0.0000  0.0000  0.1400  0.0100  0.0000  0.0000  0.0000  0.0000  0.0000  0.0400  0.0400  0.0000  0.0000  0.0000  0.0000  0.0000  0.0000  0.0000  0.0000  0.0300  0.0000  0.0000  0.0000  0.0000  0.0000  0.0000  0.0000  0.0000  0.0000  0.2300  0.0000  0.0000  0.0100  0.0000  0.0000  0.0000  0.1800  0.8200  0.2086  0.7914  0.0000  0.0700  0.0000  0.0000  0.0000  0.0000  0.0000  0.0100  0.0000  0.0000  0.0000  0.0000  0.0000  0.0000  0.0000  0.0000  0.0100  0.0000  0.0000  0.0000  0.0000  0.0000  0.0000  0.0000  0.0000  0.0000  0.0000  0.0000  0.0000  0.0000  0.0000  0.0000  0.0100  0.0000  0.0000  0.0000  0.0000  0.0000  0.0000  0.0000  0.0000  0.0000  0.0000  0.0000  0.0000  0.0000  0.0000  0.0000  0.0000  0.0100  0.0000  0.0000  0.0000  0.0000  0.0000  0.0000  0.0000  0.0100  0.0000  0.0000  0.0000  0.3800  0.1000  0.0100  0.0000  0.0000  0.0000  0.0000  0.0400  0.0000  0.0000  0.0000  0.0100  0.0100  0.0000  0.1200  0.0000  0.0000  0.1600  0.0000  0.0000  0.0000  0.0000  0.0000  0.0000  0.0000  0.0000  0.0000  0.0000  0.0100  0.0000  0.0000  0.0000  0.0000  0.0000  0.0400  0.0000  0.0000  0.0000  0.0000  0.2000  0.8000  0.2034  0.7966
     1    88  0.7500  0.2500  0.7000  0.3000  0.6250  0.3750  0.5400  0.0000  0.0000  0.0000  0.4600  0.6400  0.3600  0.5032  0.4968  0.1500  0.0000  0.1000  0.0000  0.0000  0.0400  0.7100  0.0000  0.0000  0.0000  0.5400  0.4600  0.5382  0.4618  0.0000  0.0000  0.0000  0.0000  0.0000  0.0000  0.0000  0.0000  0.0000  0.0000  0.2100  0.0000  0.0000  0.0000  0.0000  0.0000  0.6700  0.1200  0.0000  0.0000  0.4200  0.5800  0.5074  0.4926  0.0000  0.0000  0.0000  0.0000  0.0000  0.0000  0.0000  0.0000  0.0000  0.0000  0.0000  0.0000  0.0000  0.0000  0.0000  0.0600  0.0000  0.2700  0.6700  0.0000  0.0000  0.0000  0.0000  0.0000  0.0000  0.6000  0.4000  0.5254  0.4746  0.0000  0.0000  0.0000  0.0000  0.0000  0.0000  0.0000  0.0000  0.0000  0.0000  0.0000  0.0000  0.0000  0.0000  0.0000  0.0000  0.0000  0.0000  0.0000  0.0000  0.0000  0.0000  0.0000  0.0000  0.0000  0.0000  0.0000  0.0000  0.0000  0.0000  0.0000  0.0000  0.0600  0.0000  0.0000  0.0000  0.0000  0.0000  0.0000  0.0000  0.0700  0.0200  0.0000  0.0000  0.0000  0.8500  0.0000  0.0000  0.0000  0.0000  0.7200  0.2800  0.7314  0.2686  0.0200  0.0000  0.0000  0.0000  0.0300  0.0000  0.0000  0.0000  0.0000  0.0000  0.4400  0.0000  0.0000  0.0000  0.0000  0.0000  0.0000  0.0000  0.0000  0.0000  0.0000  0.0000  0.0000  0.0100  0.0000  0.0000  0.0000  0.0000  0.0000  0.0000  0.0300  0.0000  0.0000  0.0000  0.0000  0.0000  0.0000  0.0000  0.0000  0.0000  0.0000  0.0000  0.0000  0.0000  0.0000  0.0000  0.1400  0.0000  0.0000  0.0000  0.0000  0.0000  0.0000  0.0000  0.0000  0.2500  0.0000  0.0000  0.0000  0.0000  0.0000  0.0000  0.0000  0.0000  0.0000  0.0000  0.0000  0.0000  0.0100  0.0400  0.0000  0.0000  0.0100  0.0000  0.0000  0.0000  0.0000  0.0000  0.0000  0.0000  0.0000  0.0000  0.0000  0.0000  0.0000  0.0000  0.0000  0.0000  0.0000  0.0000  0.0200  0.0000  0.0000  0.0000  0.0000  0.0000  0.0000  0.0000  0.0000  0.0000  0.2800  0.7200  0.2802  0.7198  0.2000  0.8000  0.6000  0.4000  0.6800  0.3200  0.0000  0.6200  0.3300  0.0000  0.0500  0.5400  0.4600  0.4958  0.5042  0.2400  0.0000  0.0000  0.0000  0.0000  0.0300  0.0000  0.0000  0.7300  0.0000  0.6000  0.4000  0.5914  0.4086  0.4900  0.0000  0.4000  0.0000  0.0900  0.0000  0.0000  0.0000  0.0000  0.0000  0.0000  0.0000  0.0200  0.0000  0.0000  0.0000  0.0000  0.0000  0.0000  0.0000  0.3200  0.6800  0.4086  0.5914  0.5800  0.0000  0.0000  0.0000  0.0000  0.0000  0.1000  0.0000  0.0000  0.0000  0.0000  0.0000  0.0000  0.0000  0.0000  0.3000  0.0000  0.0000  0.0000  0.0000  0.0000  0.0000  0.0000  0.0000  0.0200  0.5400  0.4600  0.4368  0.5632  0.0000  0.1500  0.0000  0.0000  0.0000  0.0000  0.0000  0.0000  0.2500  0.0000  0.0000  0.0200  0.0000  0.0000  0.0000  0.0000  0.1500  0.0100  0.0000  0.0000  0.0000  0.0000  0.0000  0.0500  0.0300  0.0000  0.0000  0.0000  0.0000  0.0000  0.0000  0.0000  0.0000  0.0200  0.0000  0.0000  0.0000  0.0000  0.0000  0.0000  0.0000  0.0000  0.0000  0.3100  0.0000  0.0000  0.0100  0.0000  0.0000  0.0000  0.2200  0.7800  0.2080  0.7920  0.0000  0.0900  0.0000  0.0000  0.0000  0.0000  0.0000  0.0100  0.0000  0.0000  0.0000  0.0000  0.0000  0.0000  0.0000  0.0000  0.0300  0.0000  0.0000  0.0000  0.0000  0.0000  0.0000  0.0000  0.0000  0.0000  0.0000  0.0000  0.0000  0.0000  0.0000  0.0000  0.0000  0.0000  0.0000  0.0000  0.0000  0.0000  0.0100  0.0000  0.0000  0.0100  0.0000  0.0000  0.0000  0.0000  0.0000  0.0000  0.0000  0.0000  0.0000  0.0000  0.0000  0.0000  0.0000  0.0000  0.0000  0.0200  0.0000  0.0000  0.0000  0.3600  0.1100  0.0100  0.0000  0.0000  0.0000  0.0000  0.0300  0.0000  0.0000  0.0000  0.0100  0.0100  0.0000  0.0800  0.0000  0.0000  0.1700  0.0000  0.0000  0.0000  0.0000  0.0000  0.0000  0.0000  0.0000  0.0000  0.0000  0.0100  0.0000  0.0000  0.0000  0.0000  0.0000  0.0400  0.0000  0.0000  0.0000  0.0000  0.1600  0.8400  0.1896  0.8104
     1    89  0.7800  0.2200  0.7600  0.2400  0.6568  0.3432  0.5200  0.0000  0.0000  0.0000  0.4800  0.4800  0.5200  0.5008  0.4992  0.1800  0.0000  0.0900  0.0000  0.0000  0.0600  0.6700  0.0000  0.0000  0.0000  0.5800  0.4200  0.4930  0.5070  0.0000  0.0000  0.0000  0.0000  0.0000  0.0000  0.0000  0.0000  0.0000  0.0000  0.2300  0.0000  0.0000  0.0000  0.0000  0.0000  0.6600  0.1100  0.0000  0.0000  0.5600  0.4400  0.5006  0.4994  0.0000  0.0000  0.0000  0.0000  0.0000  0.0000  0.0000  0.0000  0.0000  0.0000  0.0000  0.0000  0.0000  0.0000  0.0000  0.0700  0.0100  0.2500  0.6700  0.0000  0.0000  0.0000  0.0000  0.0000  0.0000  0.5000  0.5000  0.5164  0.4836  0.0000  0.0000  0.0000  0.0000  0.0000  0.0000  0.0000  0.0000  0.0000  0.0000  0.0000  0.0000  0.0000  0.0000  0.0000  0.0000  0.0000  0.0000  0.0000  0.0000  0.0000  0.0000  0.0000  0.0000  0.0000  0.0000  0.0000  0.0000  0.0000  0.0000  0.0000  0.0000  0.0400  0.0000  0.0000  0.0000  0.0000  0.0000  0.0000  0.0000  0.0700  0.0200  0.0000  0.0000  0.0000  0.8700  0.0000  0.0000  0.0000  0.0000  0.7400  0.2600  0.7638  0.2362  0.0100  0.0000  0.0000  0.0000  0.0600  0.0000  0.0000  0.0000  0.0000  0.0000  0.5100  0.0000  0.0000  0.0000  0.0000  0.0000  0.0000  0.0000  0.0000  0.0000  0.0000  0.0000  0.0000  0.0000  0.0000  0.0000  0.0000  0.0000  0.0000  0.0000  0.0200  0.0000  0.0000  0.0000  0.0000  0.0000  0.0000  0.0000  0.0000  0.0000  0.0000  0.0000  0.0000  0.0000  0.0000  0.0000  0.1000  0.0000  0.0000  0.0000  0.0000  0.0000  0.0000  0.0000  0.0000  0.2300  0.0000  0.0000  0.0000  0.0000  0.0000  0.0000  0.0000  0.0000  0.0000  0.0000  0.0000  0.0000  0.0000  0.0300  0.0000  0.0000  0.0100  0.0000  0.0000  0.0000  0.0000  0.0000  0.0000  0.0000  0.0000  0.0000  0.0000  0.0000  0.0000  0.0000  0.0000  0.0000  0.0000  0.0000  0.0300  0.0000  0.0000  0.0000  0.0000  0.0000  0.0000  0.0000  0.0000  0.0000  0.3200  0.6800  0.3290  0.6710  0.1800  0.8200  0.7200  0.2800  0.7048  0.2952  0.0100  0.6400  0.3100  0.0000  0.0400  0.5200  0.4800  0.5074  0.4926  0.3000  0.0000  0.0000  0.0000  0.0000  0.0000  0.0000  0.0000  0.7000  0.0000  0.6400  0.3600  0.5800  0.4200  0.5000  0.0000  0.4400  0.0000  0.0500  0.0000  0.0000  0.0000  0.0000  0.0000  0.0000  0.0000  0.0100  0.0000  0.0000  0.0000  0.0000  0.0000  0.0000  0.0000  0.3400  0.6600  0.4462  0.5538  0.6300  0.0000  0.0000  0.0000  0.0000  0.0000  0.0400  0.0000  0.0000  0.0000  0.0000  0.0000  0.0000  0.0000  0.0000  0.3300  0.0000  0.0000  0.0000  0.0000  0.0000  0.0000  0.0000  0.0000  0.0000  0.4400  0.5600  0.5074  0.4926  0.0000  0.1800  0.0000  0.0100  0.0000  0.0000  0.0000  0.0000  0.2400  0.0000  0.0000  0.0300  0.0000  0.0000  0.0000  0.0000  0.1600  0.0000  0.0000  0.0000  0.0000  0.0000  0.0000  0.0600  0.0300  0.0000  0.0000  0.0000  0.0000  0.0000  0.0000  0.0000  0.0000  0.0100  0.0000  0.0000  0.0000  0.0000  0.0000  0.0000  0.0000  0.0000  0.0000  0.2700  0.0000  0.0000  0.0100  0.0000  0.0000  0.0000  0.2800  0.7200  0.1942  0.8058  0.0000  0.0800  0.0000  0.0000  0.0000  0.0000  0.0000  0.0000  0.0000  0.0000  0.0000  0.0000  0.0000  0.0000  0.0000  0.0000  0.0400  0.0000  0.0000  0.0000  0.0000  0.0000  0.0000  0.0000  0.0000  0.0000  0.0000  0.0000  0.0000  0.0100  0.0000  0.0000  0.0000  0.0000  0.0000  0.0000  0.0000  0.0000  0.0000  0.0000  0.0000  0.0200  0.0000  0.0000  0.0000  0.0000  0.0000  0.0000  0.0000  0.0000  0.0000  0.0000  0.0000  0.0000  0.0000  0.0000  0.0000  0.0100  0.0000  0.0000  0.0000  0.3600  0.0800  0.0000  0.0000  0.0000  0.0000  0.0000  0.0900  0.0000  0.0000  0.0000  0.0200  0.0000  0.0000  0.0700  0.0000  0.0000  0.1600  0.0000  0.0000  0.0000  0.0000  0.0000  0.0000  0.0000  0.0000  0.0000  0.0000  0.0200  0.0000  0.0000  0.0000  0.0000  0.0000  0.0300  0.0000  0.0000  0.0100  0.0000  0.2600  0.7400  0.1850  0.8150
     1    90  0.8000  0.2000  0.6000  0.4000  0.6800  0.3200  0.5300  0.0000  0.0000  0.0000  0.4700  0.5400  0.4600  0.5018  0.4982  0.1300  0.0000  0.1800  0.0000  0.0000  0.0400  0.6500  0.0000  0.0000  0.0000  0.6000  0.4000  0.4734  0.5266  0.0000  0.0000  0.0000  0.0000  0.0000  0.0000  0.0000  0.0000  0.0000  0.0000  0.1900  0.0000  0.0000  0.0000  0.0000  0.0000  0.7000  0.1100  0.0000  0.0000  0.4800  0.5200  0.5382  0.4618  0.0000  0.0000  0.0000  0.0000  0.0000  0.0000  0.0000  0.0000  0.0000  0.0000  0.0000  0.0000  0.0000  0.0000  0.0000  0.1300  0.0100  0.2200  0.6400  0.0000  0.0000  0.0000  0.0000  0.0000  0.0000  0.4400  0.5600  0.4750  0.5250  0.0000  0.0000  0.0000  0.0000  0.0000  0.0000  0.0000  0.0000  0.0000  0.0000  0.0000  0.0000  0.0000  0.0000  0.0000  0.0000  0.0000  0.0000  0.0000  0.0000  0.0000  0.0000  0.0000  0.0000  0.0000  0.0000  0.0000  0.0000  0.0000  0.0000  0.0000  0.0000  0.0400  0.0000  0.0000  0.0000  0.0000  0.0000  0.0000  0.0000  0.0700  0.0000  0.0000  0.0000  0.0000  0.8900  0.0000  0.0000  0.0000  0.0000  0.8000  0.2000  0.7986  0.2014  0.0300  0.0000  0.0000  0.0000  0.0400  0.0000  0.0000  0.0000  0.0000  0.0000  0.5100  0.0000  0.0000  0.0000  0.0000  0.0000  0.0000  0.0000  0.0000  0.0000  0.0000  0.0000  0.0000  0.0000  0.0000  0.0000  0.0000  0.0000  0.0000  0.0000  0.0100  0.0000  0.0000  0.0000  0.0000  0.0000  0.0000  0.0000  0.0000  0.0000  0.0000  0.0000  0.0000  0.0000  0.0000  0.0000  0.0900  0.0000  0.0000  0.0000  0.0000  0.0000  0.0000  0.0000  0.0000  0.2300  0.0000  0.0000  0.0000  0.0000  0.0000  0.0000  0.0000  0.0000  0.0000  0.0000  0.0000  0.0000  0.0000  0.0600  0.0000  0.0000  0.0000  0.0000  0.0000  0.0000  0.0000  0.0000  0.0000  0.0000  0.0000  0.0000  0.0000  0.0000  0.0000  0.0000  0.0000  0.0000  0.0000  0.0000  0.0300  0.0000  0.0000  0.0000  0.0000  0.0000  0.0000  0.0000  0.0000  0.0000  0.3400  0.6600  0.3282  0.6718  0.1600  0.8400  0.6800  0.3200  0.7312  0.2688  0.0100  0.6500  0.3000  0.0000  0.0400  0.5000  0.5000  0.5142  0.4858  0.3700  0.0000  0.0000  0.0000  0.0000  0.0000  0.0000  0.0000  0.6300  0.0000  0.5400  0.4600  0.5338  0.4662  0.5600  0.0000  0.3500  0.0000  0.0900  0.0000  0.0000  0.0000  0.0000  0.0000  0.0000  0.0000  0.0000  0.0000  0.0000  0.0000  0.0000  0.0000  0.0000  0.0000  0.4600  0.5400  0.4442  0.5558  0.5700  0.0000  0.0000  0.0000  0.0000  0.0000  0.0200  0.0000  0.0000  0.0000  0.0000  0.0000  0.0000  0.0000  0.0000  0.4100  0.0000  0.0000  0.0000  0.0000  0.0000  0.0000  0.0000  0.0000  0.0000  0.4400  0.5600  0.4934  0.5066  0.0000  0.2600  0.0000  0.0000  0.0000  0.0000  0.0000  0.0000  0.1700  0.0000  0.0000  0.0000  0.0000  0.0000  0.0000  0.0000  0.1300  0.0000  0.0000  0.0000  0.0000  0.0000  0.0000  0.0800  0.0600  0.0000  0.0000  0.0000  0.0000  0.0000  0.0000  0.0000  0.0000  0.0400  0.0000  0.0000  0.0000  0.0000  0.0000  0.0000  0.0000  0.0000  0.0000  0.2600  0.0000  0.0000  0.0000  0.0000  0.0000  0.0000  0.2000  0.8000  0.1926  0.8074  0.0000  0.0700  0.0000  0.0000  0.0000  0.0000  0.0000  0.0000  0.0000  0.0000  0.0000  0.0000  0.0000  0.0000  0.0000  0.0000  0.0100  0.0000  0.0000  0.0000  0.0000  0.0000  0.0000  0.0000  0.0000  0.0000  0.0000  0.0000  0.0000  0.0300  0.0000  0.0000  0.0000  0.0000  0.0000  0.0000  0.0000  0.0000  0.0000  0.0000  0.0000  0.0300  0.0000  0.0000  0.0000  0.0000  0.0000  0.0000  0.0000  0.0000  0.0000  0.0000  0.0000  0.0000  0.0000  0.0000  0.0000  0.0000  0.0000  0.0000  0.0000  0.4000  0.0900  0.0000  0.0000  0.0000  0.0000  0.0000  0.0800  0.0000  0.0000  0.0000  0.0000  0.0000  0.0000  0.0600  0.0000  0.0000  0.1600  0.0000  0.0000  0.0000  0.0000  0.0000  0.0000  0.0000  0.0000  0.0000  0.0000  0.0200  0.0000  0.0000  0.0000  0.0000  0.0000  0.0200  0.0000  0.0000  0.0300  0.0000  0.2200  0.7800  0.2122  0.7878
     1    91  0.7600  0.2400  0.5600  0.4400  0.6352  0.3648  0.4800  0.0000  0.0000  0.0000  0.5200  0.4800  0.5200  0.5008  0.4992  0.1800  0.0000  0.1800  0.0000  0.0000  0.0300  0.6100  0.0000  0.0000  0.0000  0.5000  0.5000  0.4378  0.5622  0.0000  0.0000  0.0000  0.0000  0.0000  0.0000  0.0000  0.0000  0.0000  0.0000  0.1700  0.0000  0.0000  0.0000  0.0100  0.0000  0.7300  0.0900  0.0000  0.0000  0.4600  0.5400  0.5700  0.4300  0.0000  0.0000  0.0000  0.0000  0.0000  0.0000  0.0000  0.0000  0.0000  0.0000  0.0000  0.0000  0.0000  0.0000  0.0000  0.1200  0.0100  0.2200  0.6400  0.0000  0.0000  0.0100  0.0000  0.0000  0.0000  0.4600  0.5400  0.4726  0.5274  0.0000  0.0000  0.0000  0.0000  0.0000  0.0000  0.0000  0.0000  0.0000  0.0000  0.0000  0.0000  0.0000  0.0000  0.0000  0.0000  0.0000  0.0000  0.0000  0.0000  0.0000  0.0000  0.0000  0.0000  0.0000  0.0000  0.0000  0.0000  0.0000  0.0000  0.0000  0.0000  0.0300  0.0000  0.0000  0.0000  0.0000  0.0000  0.0000  0.0000  0.0700  0.0000  0.0000  0.0000  0.0000  0.9000  0.0000  0.0000  0.0000  0.0000  0.8200  0.1800  0.8158  0.1842  0.0300  0.0000  0.0000  0.0000  0.0600  0.0000  0.0000  0.0000  0.0000  0.0000  0.4400  0.0000  0.0000  0.0000  0.0000  0.0000  0.0000  0.0000  0.0000  0.0000  0.0000  0.0000  0.0000  0.0000  0.0000  0.0000  0.0000  0.0000  0.0000  0.0000  0.0200  0.0000  0.0000  0.0000  0.0000  0.0000  0.0000  0.0000  0.0000  0.0000  0.0000  0.0000  0.0000  0.0000  0.0000  0.0000  0.0700  0.0000  0.0000  0.0000  0.0000  0.0000  0.0000  0.0000  0.0000  0.2700  0.0000  0.0000  0.0000  0.0000  0.0000  0.0000  0.0000  0.0000  0.0000  0.0000  0.0000  0.0000  0.0000  0.0600  0.0000  0.0000  0.0000  0.0000  0.0000  0.0000  0.0000  0.0000  0.0000  0.0000  0.0000  0.0000  0.0000  0.0000  0.0000  0.0000  0.0000  0.0000  0.0000  0.0000  0.0500  0.0000  0.0000  0.0000  0.0000  0.0000  0.0000  0.0000  0.0000  0.0000  0.3200  0.6800  0.2824  0.7176  0.1700  0.8300  0.6600  0.3400  0.7178  0.2822  0.0100  0.6300  0.3400  0.0100  0.0100  0.4600  0.5400  0.5128  0.4872  0.3600  0.0000  0.0000  0.0000  0.0000  0.0000  0.0000  0.0000  0.6400  0.0000  0.4800  0.5200  0.5392  0.4608  0.5700  0.0000  0.3800  0.0000  0.0500  0.0000  0.0000  0.0000  0.0000  0.0000  0.0000  0.0000  0.0000  0.0000  0.0000  0.0000  0.0000  0.0000  0.0000  0.0000  0.4800  0.5200  0.4718  0.5282  0.5800  0.0000  0.0000  0.0000  0.0000  0.0000  0.0200  0.0000  0.0000  0.0000  0.0000  0.0000  0.0000  0.0000  0.0000  0.4000  0.0000  0.0000  0.0000  0.0000  0.0000  0.0000  0.0000  0.0000  0.0000  0.4400  0.5600  0.4968  0.5032  0.0000  0.2800  0.0000  0.0000  0.0000  0.0000  0.0000  0.0000  0.1800  0.0000  0.0000  0.0000  0.0000  0.0000  0.0000  0.0000  0.1000  0.0000  0.0000  0.0000  0.0000  0.0000  0.0000  0.0600  0.0500  0.0000  0.0000  0.0000  0.0000  0.0000  0.0000  0.0000  0.0000  0.0100  0.0000  0.0000  0.0000  0.0000  0.0000  0.0000  0.0000  0.0000  0.0000  0.3200  0.0000  0.0000  0.0000  0.0000  0.0000  0.0000  0.2400  0.7600  0.2294  0.7706  0.0000  0.0800  0.0000  0.0000  0.0000  0.0000  0.0000  0.0000  0.0000  0.0000  0.0000  0.0000  0.0000  0.0000  0.0000  0.0000  0.0200  0.0000  0.0000  0.0000  0.0000  0.0000  0.0000  0.0000  0.0000  0.0000  0.0000  0.0000  0.0000  0.0400  0.0000  0.0000  0.0000  0.0000  0.0100  0.0000  0.0000  0.0000  0.0000  0.0000  0.0000  0.0200  0.0000  0.0000  0.0000  0.0000  0.0000  0.0000  0.0000  0.0000  0.0000  0.0000  0.0000  0.0000  0.0000  0.0000  0.0000  0.0000  0.0000  0.0000  0.0000  0.3800  0.1300  0.0000  0.0000  0.0000  0.0000  0.0000  0.0700  0.0000  0.0000  0.0000  0.0000  0.0000  0.0000  0.1000  0.0000  0.0000  0.1200  0.0000  0.0000  0.0000  0.0000  0.0000  0.0000  0.0000  0.0000  0.0000  0.0000  0.0100  0.0000  0.0000  0.0000  0.0000  0.0000  0.0000  0.0000  0.0000  0.0200  0.0000  0.1000  0.9000  0.2000  0.8000
     1    92  0.7800  0.2200  0.6400  0.3600  0.6568  0.3432  0.5500  0.0000  0.0000  0.0000  0.4500  0.3400  0.6600  0.5050  0.4950  0.1600  0.0000  0.1700  0.0000  0.0000  0.0200  0.6500  0.0000  0.0000  0.0000  0.5600  0.4400  0.4774  0.5226  0.0000  0.0000  0.0000  0.0000  0.0000  0.0000  0.0000  0.0000  0.0000  0.0000  0.1800  0.0000  0.0000  0.0000  0.0000  0.0000  0.7500  0.0700  0.0000  0.0000  0.6000  0.4000  0.5998  0.4002  0.0000  0.0000  0.0000  0.0000  0.0000  0.0000  0.0000  0.0000  0.0000  0.0000  0.0000  0.0000  0.0000  0.0000  0.0000  0.1300  0.0000  0.2300  0.6400  0.0000  0.0000  0.0000  0.0000  0.0000  0.0000  0.4600  0.5400  0.4794  0.5206  0.0000  0.0000  0.0000  0.0000  0.0000  0.0000  0.0000  0.0000  0.0000  0.0000  0.0000  0.0000  0.0000  0.0000  0.0000  0.0000  0.0000  0.0000  0.0000  0.0000  0.0000  0.0000  0.0000  0.0000  0.0000  0.0000  0.0000  0.0000  0.0000  0.0000  0.0000  0.0000  0.0700  0.0000  0.0000  0.0000  0.0000  0.0000  0.0000  0.0000  0.0600  0.0000  0.0000  0.0000  0.0000  0.8700  0.0000  0.0000  0.0000  0.0000  0.7600  0.2400  0.7654  0.2346  0.0200  0.0000  0.0000  0.0000  0.0500  0.0000  0.0000  0.0000  0.0000  0.0000  0.4300  0.0000  0.0000  0.0000  0.0000  0.0000  0.0000  0.0000  0.0000  0.0000  0.0000  0.0000  0.0000  0.0000  0.0000  0.0000  0.0000  0.0000  0.0000  0.0000  0.0400  0.0000  0.0000  0.0000  0.0000  0.0000  0.0000  0.0000  0.0000  0.0000  0.0000  0.0100  0.0000  0.0000  0.0000  0.0000  0.0700  0.0000  0.0000  0.0000  0.0000  0.0000  0.0000  0.0000  0.0000  0.2600  0.0000  0.0000  0.0000  0.0000  0.0000  0.0000  0.0000  0.0000  0.0000  0.0000  0.0000  0.0000  0.0000  0.0700  0.0000  0.0000  0.0000  0.0000  0.0000  0.0000  0.0000  0.0000  0.0000  0.0000  0.0000  0.0000  0.0000  0.0000  0.0000  0.0000  0.0000  0.0000  0.0000  0.0000  0.0500  0.0000  0.0000  0.0000  0.0000  0.0000  0.0000  0.0000  0.0000  0.0000  0.2600  0.7400  0.2694  0.7306  0.2600  0.7400  0.6000  0.4000  0.6152  0.3848  0.0000  0.7000  0.2400  0.0200  0.0400  0.4800  0.5200  0.5496  0.4504  0.3200  0.0000  0.0000  0.0000  0.0000  0.0000  0.0000  0.0000  0.6800  0.0000  0.5200  0.4800  0.5648  0.4352  0.5300  0.0000  0.4300  0.0000  0.0400  0.0000  0.0000  0.0000  0.0000  0.0000  0.0000  0.0000  0.0000  0.0000  0.0000  0.0000  0.0000  0.0000  0.0000  0.0000  0.3400  0.6600  0.4674  0.5326  0.5700  0.0000  0.0000  0.0000  0.0000  0.0000  0.0300  0.0000  0.0000  0.0000  0.0000  0.0000  0.0000  0.0000  0.0000  0.4000  0.0000  0.0000  0.0000  0.0000  0.0000  0.0000  0.0000  0.0000  0.0000  0.4000  0.6000  0.4858  0.5142  0.0000  0.2800  0.0000  0.0100  0.0000  0.0000  0.0000  0.0000  0.1900  0.0000  0.0000  0.0000  0.0000  0.0000  0.0000  0.0000  0.1000  0.0000  0.0000  0.0000  0.0000  0.0100  0.0000  0.0200  0.0300  0.0000  0.0000  0.0000  0.0000  0.0000  0.0000  0.0000  0.0000  0.0000  0.0100  0.0000  0.0000  0.0000  0.0000  0.0000  0.0000  0.0000  0.0000  0.3400  0.0000  0.0100  0.0000  0.0000  0.0000  0.0000  0.2400  0.7600  0.2418  0.7582  0.0000  0.0500  0.0000  0.0000  0.0000  0.0000  0.0000  0.0000  0.0000  0.0000  0.0000  0.0000  0.0000  0.0000  0.0000  0.0000  0.0100  0.0000  0.0000  0.0000  0.0000  0.0000  0.0000  0.0000  0.0000  0.0000  0.0000  0.0000  0.0000  0.0500  0.0000  0.0000  0.0000  0.0000  0.0000  0.0000  0.0000  0.0000  0.0000  0.0000  0.0000  0.0000  0.0000  0.0000  0.0000  0.0000  0.0000  0.0000  0.0000  0.0000  0.0000  0.0000  0.0000  0.0000  0.0000  0.0000  0.0000  0.0000  0.0000  0.0000  0.0000  0.4400  0.1200  0.0000  0.0000  0.0000  0.0000  0.0000  0.0800  0.0000  0.0000  0.0000  0.0000  0.0000  0.0000  0.0800  0.0000  0.0000  0.1300  0.0000  0.0000  0.0000  0.0000  0.0000  0.0000  0.0000  0.0000  0.0100  0.0000  0.0000  0.0100  0.0000  0.0000  0.0000  0.0000  0.0000  0.0000  0.0000  0.0200  0.0000  0.2800  0.7200  0.2434  0.7566
     1    93  0.7800  0.2200  0.6800  0.3200  0.6568  0.3432  0.5500  0.0000  0.0000  0.0000  0.4500  0.4600  0.5400  0.5050  0.4950  0.2400  0.0000  0.1800  0.0000  0.0000  0.0100  0.5700  0.0000  0.0000  0.0000  0.4000  0.6000  0.4150  0.5850  0.0000  0.0000  0.0000  0.0000  0.0000  0.0000  0.0000  0.0000  0.0000  0.0000  0.2600  0.0000  0.0000  0.0000  0.0000  0.0000  0.6700  0.0700  0.0000  0.0000  0.6200  0.3800  0.5214  0.4786  0.0000  0.0000  0.0000  0.0000  0.0000  0.0000  0.0000  0.0000  0.0000  0.0000  0.0000  0.0000  0.0000  0.0000  0.0000  0.1000  0.0000  0.2400  0.6600  0.0000  0.0000  0.0000  0.0000  0.0000  0.0000  0.6000  0.4000  0.5032  0.4968  0.0000  0.0000  0.0000  0.0000  0.0000  0.0000  0.0000  0.0000  0.0000  0.0000  0.0000  0.0000  0.0000  0.0000  0.0000  0.0000  0.0000  0.0000  0.0000  0.0000  0.0000  0.0000  0.0000  0.0000  0.0000  0.0000  0.0000  0.0000  0.0000  0.0000  0.0000  0.0000  0.0800  0.0000  0.0000  0.0000  0.0000  0.0000  0.0000  0.0000  0.0600  0.0000  0.0000  0.0000  0.0000  0.8600  0.0000  0.0000  0.0000  0.0000  0.7400  0.2600  0.7496  0.2504  0.0300  0.0000  0.0000  0.0000  0.1000  0.0000  0.0000  0.0000  0.0000  0.0000  0.3500  0.0000  0.0000  0.0000  0.0000  0.0000  0.0000  0.0000  0.0000  0.0000  0.0000  0.0000  0.0000  0.0000  0.0000  0.0000  0.0000  0.0000  0.0000  0.0000  0.0300  0.0000  0.0000  0.0000  0.0000  0.0000  0.0000  0.0000  0.0000  0.0000  0.0000  0.0000  0.0000  0.0000  0.0000  0.0000  0.0700  0.0000  0.0000  0.0000  0.0000  0.0000  0.0000  0.0000  0.0000  0.2700  0.0000  0.0000  0.0000  0.0000  0.0000  0.0000  0.0000  0.0000  0.0000  0.0000  0.0000  0.0000  0.0000  0.0700  0.0000  0.0000  0.0000  0.0000  0.0000  0.0000  0.0000  0.0000  0.0000  0.0000  0.0100  0.0000  0.0000  0.0000  0.0000  0.0000  0.0000  0.0000  0.0000  0.0000  0.0700  0.0000  0.0000  0.0000  0.0000  0.0000  0.0000  0.0000  0.0000  0.0000  0.1600  0.8400  0.2220  0.7780  0.2700  0.7300  0.6200  0.3800  0.6058  0.3942  0.0000  0.7200  0.2000  0.0300  0.0500  0.5600  0.4400  0.5618  0.4382  0.2700  0.0000  0.0000  0.0000  0.0000  0.0000  0.0000  0.0000  0.7300  0.0000  0.6600  0.3400  0.6058  0.3942  0.5600  0.0000  0.4100  0.0000  0.0300  0.0000  0.0000  0.0000  0.0000  0.0000  0.0000  0.0000  0.0000  0.0000  0.0000  0.0000  0.0000  0.0000  0.0000  0.0000  0.4000  0.6000  0.4826  0.5174  0.6100  0.0000  0.0000  0.0000  0.0000  0.0000  0.0300  0.0000  0.0000  0.0000  0.0000  0.0000  0.0000  0.0000  0.0000  0.3600  0.0000  0.0000  0.0000  0.0000  0.0000  0.0000  0.0000  0.0000  0.0000  0.5000  0.5000  0.5026  0.4974  0.0000  0.3400  0.0000  0.0000  0.0000  0.0000  0.0000  0.0000  0.1600  0.0000  0.0000  0.0000  0.0000  0.0000  0.0000  0.0000  0.1200  0.0000  0.0000  0.0000  0.0000  0.0100  0.0000  0.0300  0.0400  0.0000  0.0000  0.0000  0.0000  0.0000  0.0000  0.0000  0.0000  0.0000  0.0100  0.0000  0.0000  0.0000  0.0000  0.0100  0.0000  0.0000  0.0000  0.2800  0.0000  0.0000  0.0000  0.0000  0.0000  0.0000  0.2800  0.7200  0.2368  0.7632  0.0000  0.0600  0.0000  0.0000  0.0000  0.0000  0.0000  0.0000  0.0000  0.0000  0.0000  0.0000  0.0000  0.0000  0.0000  0.0000  0.0400  0.0000  0.0000  0.0000  0.0000  0.0000  0.0000  0.0000  0.0000  0.0000  0.0000  0.0000  0.0000  0.0500  0.0000  0.0000  0.0000  0.0000  0.0000  0.0000  0.0000  0.0000  0.0000  0.0000  0.0000  0.0000  0.0000  0.0000  0.0000  0.0000  0.0000  0.0000  0.0000  0.0000  0.0000  0.0000  0.0000  0.0000  0.0000  0.0000  0.0000  0.0000  0.0000  0.0000  0.0000  0.4600  0.0800  0.0000  0.0000  0.0000  0.0000  0.0000  0.0500  0.0000  0.0000  0.0000  0.0000  0.0000  0.0000  0.0800  0.0000  0.0000  0.1200  0.0000  0.0000  0.0000  0.0000  0.0000  0.0000  0.0000  0.0000  0.0200  0.0000  0.0000  0.0200  0.0000  0.0000  0.0000  0.0100  0.0000  0.0000  0.0000  0.0100  0.0000  0.2200  0.7800  0.2500  0.7500
     1    94  0.7200  0.2800  0.6000  0.4000  0.5968  0.4032  0.6100  0.0000  0.0000  0.0000  0.3900  0.5800  0.4200  0.5242  0.4758  0.1900  0.0000  0.1900  0.0000  0.0000  0.0100  0.6100  0.0000  0.0000  0.0000  0.3800  0.6200  0.4444  0.5556  0.0000  0.0000  0.0000  0.0000  0.0000  0.0000  0.0000  0.0000  0.0000  0.0000  0.2700  0.0000  0.0000  0.0000  0.0000  0.0000  0.6900  0.0400  0.0000  0.0000  0.6400  0.3600  0.5506  0.4494  0.0000  0.0000  0.0000  0.0000  0.0000  0.0000  0.0000  0.0000  0.0000  0.0000  0.0000  0.0000  0.0000  0.0000  0.0000  0.0800  0.0000  0.2300  0.6900  0.0000  0.0000  0.0000  0.0000  0.0000  0.0000  0.5800  0.4200  0.5354  0.4646  0.0000  0.0000  0.0000  0.0000  0.0000  0.0000  0.0100  0.0000  0.0000  0.0000  0.0000  0.0000  0.0000  0.0000  0.0000  0.0000  0.0100  0.0000  0.0000  0.0000  0.0000  0.0000  0.0000  0.0000  0.0000  0.0000  0.0000  0.0000  0.0000  0.0000  0.0000  0.0000  0.0700  0.0000  0.0000  0.0000  0.0000  0.0000  0.0000  0.0000  0.0300  0.0000  0.0000  0.0000  0.0000  0.8800  0.0000  0.0000  0.0000  0.0000  0.7600  0.2400  0.7804  0.2196  0.0300  0.0000  0.0000  0.0000  0.0800  0.0000  0.0000  0.0000  0.0000  0.0000  0.3500  0.0000  0.0000  0.0000  0.0000  0.0000  0.0000  0.0000  0.0000  0.0000  0.0000  0.0000  0.0000  0.0000  0.0000  0.0000  0.0000  0.0000  0.0000  0.0000  0.0600  0.0000  0.0000  0.0000  0.0000  0.0000  0.0000  0.0000  0.0000  0.0000  0.0000  0.0000  0.0000  0.0000  0.0000  0.0000  0.0600  0.0000  0.0000  0.0000  0.0000  0.0000  0.0000  0.0000  0.0000  0.2600  0.0100  0.0000  0.0000  0.0000  0.0000  0.0000  0.0000  0.0000  0.0000  0.0000  0.0000  0.0000  0.0000  0.0600  0.0000  0.0000  0.0000  0.0000  0.0000  0.0000  0.0000  0.0000  0.0000  0.0000  0.0400  0.0000  0.0000  0.0000  0.0000  0.0000  0.0000  0.0000  0.0000  0.0000  0.0500  0.0000  0.0000  0.0000  0.0000  0.0000  0.0000  0.0000  0.0000  0.0000  0.2000  0.8000  0.2124  0.7876  0.3400  0.6600  0.6000  0.4000  0.5512  0.4488  0.0000  0.7000  0.2100  0.0300  0.0600  0.6200  0.3800  0.5386  0.4614  0.2800  0.0000  0.0000  0.0100  0.0000  0.0000  0.0000  0.0100  0.7000  0.0000  0.5400  0.4600  0.5686  0.4314  0.5600  0.0000  0.4000  0.0000  0.0400  0.0000  0.0000  0.0000  0.0000  0.0000  0.0000  0.0000  0.0000  0.0000  0.0000  0.0000  0.0000  0.0000  0.0000  0.0000  0.4000  0.6000  0.4752  0.5248  0.6200  0.0000  0.0000  0.0000  0.0000  0.0000  0.0200  0.0000  0.0000  0.0000  0.0000  0.0000  0.0000  0.0000  0.0000  0.3600  0.0000  0.0000  0.0000  0.0000  0.0000  0.0000  0.0000  0.0000  0.0000  0.5800  0.4200  0.5144  0.4856  0.0000  0.3800  0.0000  0.0000  0.0000  0.0000  0.0000  0.0000  0.1300  0.0000  0.0000  0.0000  0.0000  0.0000  0.0000  0.0000  0.1100  0.0000  0.0000  0.0000  0.0000  0.0100  0.0000  0.0300  0.0200  0.0000  0.0000  0.0000  0.0100  0.0000  0.0000  0.0000  0.0000  0.0000  0.0100  0.0000  0.0000  0.0000  0.0000  0.0200  0.0000  0.0000  0.0000  0.2800  0.0000  0.0000  0.0000  0.0000  0.0000  0.0000  0.2200  0.7800  0.2538  0.7462  0.0000  0.0700  0.0000  0.0100  0.0000  0.0000  0.0000  0.0000  0.0000  0.0000  0.0000  0.0000  0.0000  0.0000  0.0000  0.0000  0.0000  0.0000  0.0000  0.0000  0.0000  0.0000  0.0000  0.0000  0.0000  0.0000  0.0000  0.0000  0.0000  0.0600  0.0000  0.0000  0.0000  0.0000  0.0000  0.0000  0.0000  0.0000  0.0000  0.0000  0.0000  0.0000  0.0000  0.0000  0.0000  0.0000  0.0000  0.0000  0.0000  0.0000  0.0000  0.0000  0.0000  0.0000  0.0000  0.0000  0.0000  0.0000  0.0000  0.0000  0.0000  0.3800  0.1300  0.0000  0.0000  0.0000  0.0000  0.0000  0.1000  0.0000  0.0000  0.0000  0.0000  0.0000  0.0000  0.0700  0.0000  0.0000  0.1000  0.0000  0.0000  0.0000  0.0000  0.0000  0.0000  0.0000  0.0000  0.0300  0.0000  0.0000  0.0100  0.0000  0.0000  0.0000  0.0300  0.0000  0.0000  0.0000  0.0100  0.0000  0.1800  0.8200  0.1968  0.8032
     1    95  0.7300  0.2700  0.6200  0.3800  0.6058  0.3942  0.5100  0.0000  0.0000  0.0000  0.4900  0.5400  0.4600  0.5002  0.4998  0.2200  0.0000  0.1600  0.0000  0.0000  0.0200  0.6000  0.0000  0.0000  0.0000  0.3800  0.6200  0.4344  0.5656  0.0000  0.0000  0.0000  0.0000  0.0000  0.0000  0.0000  0.0000  0.0000  0.0000  0.3400  0.0000  0.0000  0.0000  0.0000  0.0000  0.6100  0.0500  0.0000  0.0000  0.5600  0.4400  0.4902  0.5098  0.0000  0.0000  0.0000  0.0000  0.0000  0.0000  0.0000  0.0000  0.0000  0.0100  0.0000  0.0000  0.0000  0.0000  0.0000  0.0900  0.0000  0.2300  0.6700  0.0000  0.0000  0.0000  0.0000  0.0000  0.0000  0.5400  0.4600  0.5100  0.4900  0.0000  0.0000  0.0000  0.0000  0.0100  0.0000  0.0000  0.0000  0.0000  0.0000  0.0000  0.0000  0.0000  0.0000  0.0000  0.0000  0.0100  0.0000  0.0000  0.0000  0.0000  0.0000  0.0000  0.0000  0.0000  0.0000  0.0000  0.0000  0.0000  0.0000  0.0000  0.0000  0.0900  0.0000  0.0000  0.0000  0.0000  0.0000  0.0000  0.0000  0.0100  0.0000  0.0000  0.0000  0.0000  0.8800  0.0000  0.0000  0.0000  0.0000  0.7600  0.2400  0.7828  0.2172  0.0300  0.0000  0.0000  0.0000  0.0500  0.0000  0.0000  0.0000  0.0000  0.0000  0.3200  0.0000  0.0100  0.0000  0.0000  0.0000  0.0000  0.0000  0.0000  0.0000  0.0000  0.0000  0.0000  0.0000  0.0000  0.0000  0.0000  0.0000  0.0000  0.0000  0.0700  0.0000  0.0000  0.0000  0.0000  0.0000  0.0000  0.0000  0.0000  0.0000  0.0000  0.0000  0.0000  0.0000  0.0000  0.0000  0.1200  0.0000  0.0000  0.0000  0.0000  0.0000  0.0000  0.0000  0.0000  0.2100  0.0000  0.0000  0.0000  0.0000  0.0000  0.0000  0.0000  0.0000  0.0000  0.0000  0.0000  0.0000  0.0000  0.1000  0.0000  0.0000  0.0000  0.0000  0.0000  0.0000  0.0000  0.0000  0.0000  0.0000  0.0500  0.0000  0.0000  0.0100  0.0000  0.0000  0.0000  0.0000  0.0000  0.0000  0.0300  0.0000  0.0000  0.0000  0.0000  0.0000  0.0000  0.0000  0.0000  0.0000  0.2200  0.7800  0.1828  0.8172  0.3900  0.6100  0.5400  0.4600  0.5242  0.4758  0.0000  0.6600  0.2300  0.0300  0.0800  0.4600  0.5400  0.4958  0.5042  0.2700  0.0000  0.0000  0.0200  0.0000  0.0000  0.0000  0.0000  0.7100  0.0000  0.6200  0.3800  0.5774  0.4226  0.4900  0.0000  0.4600  0.0000  0.0400  0.0000  0.0000  0.0000  0.0000  0.0100  0.0000  0.0000  0.0000  0.0000  0.0000  0.0000  0.0000  0.0000  0.0000  0.0000  0.5400  0.4600  0.4534  0.5466  0.6700  0.0000  0.0000  0.0100  0.0000  0.0000  0.0300  0.0000  0.0000  0.0000  0.0000  0.0000  0.0000  0.0000  0.0000  0.2900  0.0000  0.0000  0.0000  0.0000  0.0000  0.0000  0.0000  0.0000  0.0000  0.4800  0.5200  0.5340  0.4660  0.0000  0.3400  0.0000  0.0000  0.0000  0.0000  0.0000  0.0000  0.1300  0.0000  0.0000  0.0000  0.0000  0.0000  0.0000  0.0000  0.1900  0.0000  0.0000  0.0000  0.0100  0.0200  0.0000  0.0100  0.0000  0.0000  0.0000  0.0000  0.0300  0.0000  0.0000  0.0000  0.0000  0.0000  0.0100  0.0000  0.0000  0.0000  0.0000  0.0000  0.0000  0.0000  0.0000  0.2600  0.0000  0.0000  0.0000  0.0000  0.0000  0.0000  0.1200  0.8800  0.2378  0.7622  0.0000  0.0700  0.0000  0.0000  0.0000  0.0000  0.0000  0.0000  0.0000  0.0000  0.0000  0.0000  0.0000  0.0000  0.0000  0.0000  0.0000  0.0000  0.0000  0.0000  0.0000  0.0000  0.0000  0.0100  0.0000  0.0000  0.0000  0.0000  0.0000  0.0600  0.0000  0.0000  0.0000  0.0000  0.0000  0.0000  0.0000  0.0000  0.0000  0.0000  0.0000  0.0000  0.0000  0.0000  0.0000  0.0100  0.0000  0.0000  0.0000  0.0000  0.0100  0.0000  0.0000  0.0000  0.0000  0.0000  0.0000  0.0000  0.0000  0.0000  0.0000  0.3300  0.2200  0.0000  0.0000  0.0000  0.0000  0.0000  0.0900  0.0000  0.0000  0.0000  0.0000  0.0000  0.0000  0.0300  0.0000  0.0000  0.0700  0.0000  0.0000  0.0000  0.0000  0.0000  0.0000  0.0000  0.0000  0.0200  0.0000  0.0000  0.0200  0.0000  0.0000  0.0000  0.0600  0.0000  0.0000  0.0000  0.0000  0.0000  0.1600  0.8400  0.1844  0.8156
     1    96  0.7800  0.2200  0.6800  0.3200  0.6568  0.3432  0.4800  0.0000  0.0000  0.0000  0.5200  0.4800  0.5200  0.5008  0.4992  0.2100  0.0000  0.2000  0.0000  0.0000  0.0300  0.5600  0.0000  0.0000  0.0000  0.3400  0.6600  0.3986  0.6014  0.0000  0.0000  0.0000  0.0000  0.0000  0.0000  0.0000  0.0000  0.0000  0.0000  0.4200  0.0000  0.0000  0.0000  0.0000  0.0000  0.5400  0.0400  0.0000  0.0000  0.4400  0.5600  0.4696  0.5304  0.0000  0.0000  0.0000  0.0000  0.0000  0.0100  0.0000  0.0000  0.0000  0.0100  0.0000  0.0000  0.0000  0.0000  0.0000  0.1000  0.0000  0.2700  0.6100  0.0000  0.0000  0.0000  0.0000  0.0000  0.0000  0.5000  0.5000  0.4552  0.5448  0.0000  0.0000  0.0000  0.0000  0.0000  0.0000  0.0000  0.0000  0.0000  0.0000  0.0000  0.0000  0.0000  0.0000  0.0000  0.0100  0.0100  0.0000  0.0000  0.0000  0.0000  0.0000  0.0000  0.0000  0.0000  0.0000  0.0000  0.0000  0.0000  0.0000  0.0000  0.0000  0.0900  0.0100  0.0000  0.0000  0.0000  0.0000  0.0000  0.0000  0.0200  0.0000  0.0000  0.0000  0.0000  0.8600  0.0000  0.0000  0.0000  0.0000  0.7400  0.2600  0.7484  0.2516  0.0400  0.0000  0.0000  0.0000  0.0700  0.0000  0.0000  0.0000  0.0000  0.0000  0.3300  0.0000  0.0000  0.0000  0.0000  0.0000  0.0000  0.0000  0.0000  0.0000  0.0000  0.0000  0.0000  0.0000  0.0000  0.0000  0.0000  0.0000  0.0000  0.0000  0.0500  0.0000  0.0000  0.0000  0.0000  0.0000  0.0000  0.0000  0.0000  0.0000  0.0000  0.0000  0.0000  0.0000  0.0000  0.0000  0.1400  0.0000  0.0000  0.0000  0.0000  0.0000  0.0000  0.0000  0.0000  0.1700  0.0000  0.0000  0.0000  0.0000  0.0000  0.0000  0.0000  0.0000  0.0000  0.0000  0.0000  0.0000  0.0000  0.1400  0.0000  0.0000  0.0000  0.0000  0.0000  0.0000  0.0000  0.0000  0.0000  0.0000  0.0500  0.0000  0.0000  0.0000  0.0000  0.0000  0.0000  0.0000  0.0000  0.0000  0.0100  0.0000  0.0000  0.0000  0.0000  0.0000  0.0000  0.0000  0.0000  0.0000  0.1400  0.8600  0.1886  0.8114  0.2700  0.7300  0.5800  0.4200  0.6058  0.3942  0.0000  0.7000  0.2200  0.0100  0.0700  0.5000  0.5000  0.5434  0.4566  0.2700  0.0000  0.0000  0.0100  0.0000  0.0000  0.0000  0.0000  0.7200  0.0000  0.6000  0.4000  0.5914  0.4086  0.5500  0.0000  0.4100  0.0100  0.0300  0.0000  0.0000  0.0000  0.0000  0.0000  0.0000  0.0000  0.0000  0.0000  0.0000  0.0000  0.0000  0.0000  0.0000  0.0000  0.4600  0.5400  0.4716  0.5284  0.6700  0.0000  0.0000  0.0100  0.0000  0.0000  0.0600  0.0000  0.0000  0.0100  0.0000  0.0000  0.0000  0.0000  0.0000  0.2500  0.0000  0.0000  0.0000  0.0000  0.0000  0.0000  0.0000  0.0000  0.0000  0.5400  0.4600  0.5152  0.4848  0.0000  0.3200  0.0000  0.0000  0.0000  0.0000  0.0000  0.0000  0.1400  0.0000  0.0000  0.0000  0.0000  0.0000  0.0000  0.0000  0.2200  0.0000  0.0000  0.0000  0.0100  0.0100  0.0000  0.0100  0.0000  0.0000  0.0000  0.0000  0.0200  0.0000  0.0000  0.0000  0.0000  0.0000  0.0100  0.0000  0.0000  0.0000  0.0000  0.0000  0.0000  0.0000  0.0000  0.2600  0.0000  0.0000  0.0000  0.0000  0.0000  0.0000  0.2000  0.8000  0.2388  0.7612  0.0000  0.0800  0.0000  0.0000  0.0000  0.0000  0.0000  0.0000  0.0000  0.0000  0.0000  0.0000  0.0000  0.0000  0.0000  0.0000  0.0000  0.0000  0.0000  0.0000  0.0000  0.0000  0.0000  0.0100  0.0000  0.0100  0.0000  0.0000  0.0000  0.0700  0.0000  0.0000  0.0000  0.0000  0.0000  0.0000  0.0000  0.0000  0.0000  0.0100  0.0000  0.0000  0.0000  0.0000  0.0000  0.0000  0.0000  0.0000  0.0000  0.0000  0.0000  0.0000  0.0000  0.0000  0.0000  0.0000  0.0000  0.0000  0.0000  0.0000  0.0000  0.3200  0.2300  0.0000  0.0000  0.0000  0.0000  0.0000  0.0600  0.0000  0.0000  0.0000  0.0000  0.0000  0.0000  0.0500  0.0000  0.0000  0.0600  0.0000  0.0000  0.0000  0.0000  0.0000  0.0000  0.0000  0.0100  0.0000  0.0000  0.0000  0.0200  0.0000  0.0000  0.0000  0.0700  0.0000  0.0000  0.0000  0.0000  0.0000  0.1600  0.8400  0.1820  0.8180
     1    97  0.7900  0.2100  0.6600  0.3400  0.6682  0.3318  0.4600  0.0000  0.0000  0.0100  0.5300  0.5400  0.4600  0.4926  0.5074  0.1900  0.0000  0.2500  0.0000  0.0000  0.0200  0.5400  0.0000  0.0000  0.0000  0.3200  0.6800  0.3906  0.6094  0.0000  0.0000  0.0000  0.0000  0.0000  0.0000  0.0000  0.0000  0.0000  0.0000  0.3600  0.0000  0.0000  0.0000  0.0000  0.0000  0.6000  0.0400  0.0000  0.0000  0.4800  0.5200  0.4912  0.5088  0.0000  0.0000  0.0000  0.0000  0.0000  0.0000  0.0000  0.0000  0.0000  0.0000  0.0000  0.0000  0.0000  0.0000  0.0000  0.0800  0.0000  0.2700  0.6500  0.0000  0.0000  0.0000  0.0000  0.0000  0.0000  0.4800  0.5200  0.5018  0.4982  0.0000  0.0000  0.0000  0.0000  0.0000  0.0000  0.0000  0.0000  0.0000  0.0000  0.0000  0.0000  0.0000  0.0000  0.0000  0.0000  0.0200  0.0000  0.0000  0.0000  0.0000  0.0000  0.0000  0.0000  0.0000  0.0000  0.0000  0.0000  0.0000  0.0000  0.0000  0.0000  0.1200  0.0000  0.0000  0.0000  0.0000  0.0000  0.0000  0.0000  0.0200  0.0000  0.0000  0.0000  0.0000  0.8400  0.0000  0.0000  0.0000  0.0000  0.6800  0.3200  0.7208  0.2792  0.0100  0.0000  0.0000  0.0000  0.0800  0.0000  0.0000  0.0000  0.0000  0.0000  0.3200  0.0000  0.0000  0.0000  0.0000  0.0000  0.0000  0.0000  0.0000  0.0000  0.0000  0.0000  0.0000  0.0000  0.0000  0.0000  0.0000  0.0000  0.0000  0.0000  0.0800  0.0000  0.0000  0.0000  0.0100  0.0000  0.0000  0.0000  0.0000  0.0000  0.0000  0.0000  0.0000  0.0000  0.0000  0.0000  0.1400  0.0000  0.0000  0.0000  0.0000  0.0000  0.0000  0.0000  0.0000  0.1500  0.0000  0.0000  0.0000  0.0000  0.0000  0.0000  0.0000  0.0000  0.0000  0.0000  0.0000  0.0000  0.0000  0.1200  0.0000  0.0000  0.0000  0.0000  0.0000  0.0000  0.0000  0.0000  0.0000  0.0000  0.0800  0.0000  0.0000  0.0000  0.0000  0.0000  0.0000  0.0000  0.0000  0.0000  0.0100  0.0000  0.0000  0.0000  0.0000  0.0000  0.0000  0.0000  0.0000  0.0000  0.1600  0.8400  0.1784  0.8216  0.2600  0.7400  0.6400  0.3600  0.6152  0.3848  0.0000  0.7300  0.2400  0.0000  0.0300  0.6000  0.4000  0.5914  0.4086  0.3400  0.0000  0.0000  0.0000  0.0000  0.0000  0.0000  0.0000  0.6600  0.0000  0.5200  0.4800  0.5512  0.4488  0.5800  0.0000  0.3700  0.0300  0.0200  0.0000  0.0000  0.0000  0.0000  0.0000  0.0000  0.0000  0.0000  0.0000  0.0000  0.0000  0.0000  0.0000  0.0000  0.0000  0.4800  0.5200  0.4746  0.5254  0.6600  0.0000  0.0000  0.0100  0.0000  0.0000  0.0200  0.0000  0.0000  0.0000  0.0000  0.0000  0.0000  0.0100  0.0000  0.3000  0.0000  0.0000  0.0000  0.0000  0.0000  0.0000  0.0000  0.0000  0.0000  0.4600  0.5400  0.5262  0.4738  0.0000  0.3300  0.0000  0.0000  0.0000  0.0000  0.0000  0.0000  0.1400  0.0000  0.0000  0.0100  0.0000  0.0000  0.0000  0.0000  0.2000  0.0000  0.0000  0.0000  0.0100  0.0100  0.0000  0.0100  0.0000  0.0000  0.0000  0.0000  0.0200  0.0000  0.0000  0.0000  0.0100  0.0000  0.0000  0.0000  0.0000  0.0000  0.0000  0.0000  0.0000  0.0000  0.0000  0.2600  0.0000  0.0000  0.0000  0.0000  0.0000  0.0000  0.2600  0.7400  0.2370  0.7630  0.0000  0.1000  0.0000  0.0000  0.0100  0.0000  0.0000  0.0000  0.0000  0.0000  0.0000  0.0000  0.0000  0.0000  0.0000  0.0000  0.0000  0.0000  0.0000  0.0000  0.0000  0.0000  0.0000  0.0100  0.0000  0.0000  0.0000  0.0100  0.0000  0.0500  0.0000  0.0000  0.0000  0.0000  0.0000  0.0000  0.0000  0.0000  0.0000  0.0100  0.0000  0.0000  0.0000  0.0000  0.0000  0.0000  0.0000  0.0000  0.0000  0.0000  0.0000  0.0000  0.0000  0.0000  0.0000  0.0000  0.0000  0.0000  0.0100  0.0000  0.0000  0.3700  0.2000  0.0000  0.0000  0.0000  0.0000  0.0000  0.0300  0.0000  0.0000  0.0000  0.0000  0.0000  0.0000  0.0200  0.0000  0.0000  0.0800  0.0000  0.0000  0.0000  0.0000  0.0000  0.0000  0.0000  0.0300  0.0000  0.0000  0.0000  0.0300  0.0000  0.0000  0.0000  0.0400  0.0000  0.0000  0.0000  0.0000  0.0000  0.2200  0.7800  0.2010  0.7990
     1    98  0.7600  0.2400  0.6800  0.3200  0.6352  0.3648  0.4700  0.0000  0.0000  0.0300  0.5000  0.4800  0.5200  0.4718  0.5282  0.2300  0.0000  0.2800  0.0000  0.0000  0.0200  0.4700  0.0000  0.0000  0.0000  0.3000  0.7000  0.3526  0.6474  0.0000  0.0000  0.0000  0.0000  0.0000  0.0000  0.0000  0.0000  0.0000  0.0000  0.4200  0.0000  0.0000  0.0000  0.0000  0.0000  0.5200  0.0600  0.0000  0.0000  0.5000  0.5000  0.4504  0.5496  0.0000  0.0000  0.0000  0.0000  0.0000  0.0000  0.0000  0.0000  0.0000  0.0000  0.0000  0.0000  0.0000  0.0000  0.0000  0.1400  0.0000  0.1900  0.6700  0.0000  0.0000  0.0000  0.0000  0.0000  0.0000  0.4800  0.5200  0.5046  0.4954  0.0000  0.0000  0.0000  0.0000  0.0000  0.0000  0.0100  0.0000  0.0000  0.0000  0.0000  0.0000  0.0000  0.0000  0.0000  0.0000  0.0000  0.0000  0.0000  0.0000  0.0000  0.0000  0.0000  0.0000  0.0000  0.0000  0.0000  0.0000  0.0000  0.0100  0.0000  0.0000  0.1000  0.0000  0.0000  0.0000  0.0000  0.0000  0.0000  0.0000  0.0400  0.0000  0.0000  0.0000  0.0000  0.8400  0.0000  0.0000  0.0000  0.0000  0.6800  0.3200  0.7174  0.2826  0.0000  0.0000  0.0000  0.0000  0.0700  0.0000  0.0000  0.0000  0.0000  0.0000  0.2700  0.0000  0.0000  0.0000  0.0000  0.0000  0.0000  0.0000  0.0000  0.0000  0.0000  0.0000  0.0000  0.0000  0.0000  0.0000  0.0000  0.0000  0.0000  0.0000  0.0800  0.0000  0.0000  0.0000  0.0400  0.0000  0.0000  0.0000  0.0000  0.0000  0.0000  0.0000  0.0000  0.0000  0.0000  0.0000  0.1400  0.0000  0.0000  0.0000  0.0000  0.0000  0.0000  0.0000  0.0000  0.1100  0.0000  0.0000  0.0000  0.0000  0.0000  0.0000  0.0000  0.0000  0.0000  0.0000  0.0000  0.0000  0.0000  0.1700  0.0000  0.0000  0.0000  0.0000  0.0000  0.0000  0.0000  0.0000  0.0000  0.0000  0.1200  0.0000  0.0000  0.0000  0.0000  0.0000  0.0000  0.0000  0.0000  0.0000  0.0000  0.0000  0.0000  0.0000  0.0000  0.0000  0.0000  0.0000  0.0000  0.0000  0.2000  0.8000  0.1608  0.8392  0.2800  0.7200  0.6400  0.3600  0.5968  0.4032  0.0000  0.7200  0.2500  0.0000  0.0300  0.5000  0.5000  0.5818  0.4182  0.3200  0.0000  0.0000  0.0000  0.0000  0.0000  0.0000  0.0000  0.6800  0.0000  0.4800  0.5200  0.5648  0.4352  0.5900  0.0000  0.3800  0.0100  0.0200  0.0000  0.0000  0.0000  0.0000  0.0000  0.0000  0.0000  0.0000  0.0000  0.0000  0.0000  0.0000  0.0000  0.0000  0.0000  0.4600  0.5400  0.4930  0.5070  0.6900  0.0000  0.0000  0.0100  0.0000  0.0000  0.0300  0.0000  0.0000  0.0000  0.0000  0.0000  0.0000  0.0200  0.0000  0.2500  0.0000  0.0000  0.0000  0.0000  0.0000  0.0000  0.0000  0.0000  0.0000  0.5200  0.4800  0.5400  0.4600  0.0000  0.3500  0.0000  0.0000  0.0000  0.0000  0.0000  0.0000  0.1000  0.0000  0.0000  0.0100  0.0000  0.0000  0.0000  0.0000  0.2300  0.0000  0.0000  0.0000  0.0200  0.0300  0.0000  0.0200  0.0000  0.0000  0.0000  0.0000  0.0300  0.0000  0.0000  0.0000  0.0100  0.0000  0.0000  0.0000  0.0000  0.0000  0.0000  0.0000  0.0000  0.0000  0.0000  0.2000  0.0000  0.0000  0.0000  0.0000  0.0000  0.0000  0.3000  0.7000  0.2282  0.7718  0.0000  0.1100  0.0000  0.0000  0.0300  0.0000  0.0000  0.0000  0.0000  0.0000  0.0000  0.0000  0.0000  0.0000  0.0000  0.0000  0.0000  0.0000  0.0000  0.0000  0.0000  0.0000  0.0000  0.0300  0.0000  0.0000  0.0000  0.0000  0.0000  0.0500  0.0000  0.0000  0.0000  0.0000  0.0000  0.0000  0.0000  0.0000  0.0000  0.0400  0.0000  0.0000  0.0000  0.0000  0.0000  0.0000  0.0000  0.0000  0.0000  0.0000  0.0000  0.0000  0.0000  0.0000  0.0000  0.0000  0.0000  0.0000  0.0100  0.0000  0.0000  0.3500  0.1500  0.0000  0.0000  0.0000  0.0000  0.0000  0.0400  0.0000  0.0000  0.0000  0.0000  0.0000  0.0000  0.0200  0.0000  0.0000  0.0800  0.0000  0.0000  0.0000  0.0000  0.0000  0.0000  0.0000  0.0400  0.0000  0.0000  0.0000  0.0300  0.0000  0.0000  0.0000  0.0200  0.0000  0.0000  0.0000  0.0000  0.0000  0.1800  0.8200  0.1744  0.8256
     1    99  0.7400  0.2600  0.6400  0.3600  0.6152  0.3848  0.4300  0.0000  0.0000  0.0500  0.5200  0.4400  0.5600  0.4578  0.5422  0.2300  0.0000  0.3400  0.0000  0.0000  0.0100  0.4200  0.0000  0.0000  0.0000  0.3600  0.6400  0.3450  0.6550  0.0000  0.0000  0.0000  0.0000  0.0000  0.0000  0.0000  0.0000  0.0000  0.0000  0.3600  0.0000  0.0000  0.0000  0.0000  0.0000  0.5800  0.0600  0.0000  0.0000  0.5200  0.4800  0.4696  0.5304  0.0000  0.0000  0.0000  0.0000  0.0000  0.0000  0.0000  0.0000  0.0000  0.0000  0.0000  0.0000  0.0000  0.0000  0.0000  0.1500  0.0000  0.1600  0.6900  0.0000  0.0000  0.0000  0.0000  0.0000  0.0000  0.5400  0.4600  0.5242  0.4758  0.0000  0.0000  0.0000  0.0000  0.0000  0.0000  0.0000  0.0000  0.0000  0.0000  0.0000  0.0000  0.0000  0.0000  0.0000  0.0000  0.0000  0.0000  0.0000  0.0000  0.0000  0.0000  0.0000  0.0000  0.0000  0.0000  0.0000  0.0000  0.0000  0.0000  0.0000  0.0000  0.1300  0.0000  0.0000  0.0000  0.0000  0.0000  0.0000  0.0000  0.0800  0.0000  0.0000  0.0000  0.0000  0.7900  0.0000  0.0000  0.0000  0.0000  0.6000  0.4000  0.6474  0.3526  0.0000  0.0000  0.0000  0.0000  0.0900  0.0000  0.0000  0.0000  0.0000  0.0000  0.2100  0.0000  0.0000  0.0000  0.0000  0.0000  0.0000  0.0000  0.0000  0.0000  0.0000  0.0000  0.0000  0.0000  0.0000  0.0000  0.0000  0.0000  0.0000  0.0000  0.0900  0.0000  0.0000  0.0000  0.0700  0.0000  0.0000  0.0000  0.0000  0.0000  0.0000  0.0000  0.0000  0.0000  0.0000  0.0000  0.1500  0.0000  0.0000  0.0000  0.0000  0.0000  0.0000  0.0000  0.0000  0.1300  0.0000  0.0000  0.0000  0.0000  0.0000  0.0000  0.0000  0.0000  0.0000  0.0000  0.0000  0.0000  0.0000  0.1100  0.0000  0.0000  0.0000  0.0000  0.0000  0.0000  0.0000  0.0000  0.0000  0.0000  0.1500  0.0000  0.0000  0.0000  0.0000  0.0000  0.0000  0.0000  0.0000  0.0000  0.0000  0.0000  0.0000  0.0000  0.0000  0.0000  0.0000  0.0000  0.0000  0.0000  0.1600  0.8400  0.1392  0.8608  0.2900  0.7100  0.5800  0.4200  0.5882  0.4118  0.0000  0.6800  0.2800  0.0000  0.0400  0.4400  0.5600  0.5424  0.4576  0.3000  0.0000  0.0000  0.0000  0.0000  0.0000  0.0000  0.0000  0.7000  0.0000  0.4800  0.5200  0.5800  0.4200  0.5800  0.0000  0.3400  0.0200  0.0600  0.0000  0.0000  0.0000  0.0000  0.0000  0.0000  0.0000  0.0000  0.0000  0.0000  0.0000  0.0000  0.0000  0.0000  0.0000  0.3400  0.6600  0.4560  0.5440  0.6600  0.0000  0.0000  0.0000  0.0000  0.0000  0.0400  0.0000  0.0000  0.0000  0.0000  0.0000  0.0000  0.0200  0.0000  0.2800  0.0000  0.0000  0.0000  0.0000  0.0000  0.0000  0.0000  0.0000  0.0000  0.5400  0.4600  0.5160  0.4840  0.0000  0.3200  0.0000  0.0000  0.0000  0.0000  0.0000  0.0000  0.1000  0.0000  0.0000  0.0100  0.0000  0.0000  0.0000  0.0000  0.2600  0.0000  0.0000  0.0000  0.0200  0.0200  0.0000  0.0200  0.0000  0.0000  0.0000  0.0000  0.0400  0.0000  0.0000  0.0000  0.0100  0.0000  0.0000  0.0000  0.0000  0.0000  0.0000  0.0100  0.0000  0.0000  0.0000  0.1900  0.0000  0.0000  0.0000  0.0000  0.0000  0.0000  0.1800  0.8200  0.2192  0.7808  0.0000  0.0900  0.0000  0.0000  0.0200  0.0000  0.0000  0.0000  0.0000  0.0000  0.0000  0.0000  0.0000  0.0000  0.0000  0.0000  0.0000  0.0000  0.0000  0.0000  0.0000  0.0000  0.0000  0.0200  0.0000  0.0000  0.0000  0.0000  0.0000  0.0900  0.0000  0.0000  0.0000  0.0000  0.0000  0.0000  0.0000  0.0000  0.0000  0.0200  0.0000  0.0000  0.0000  0.0000  0.0000  0.0000  0.0000  0.0000  0.0000  0.0000  0.0000  0.0000  0.0000  0.0000  0.0000  0.0000  0.0000  0.0000  0.0100  0.0000  0.0000  0.3600  0.1600  0.0000  0.0000  0.0000  0.0000  0.0000  0.0600  0.0000  0.0000  0.0000  0.0000  0.0000  0.0000  0.0400  0.0000  0.0000  0.0500  0.0100  0.0000  0.0000  0.0000  0.0000  0.0000  0.0000  0.0200  0.0000  0.0000  0.0000  0.0200  0.0000  0.0000  0.0000  0.0300  0.0000  0.0000  0.0000  0.0000  0.0000  0.1400  0.8600  0.1822  0.8178
     1   100  0.8000  0.2000  0.6800  0.3200  0.6800  0.3200  0.4100  0.0000  0.0000  0.0400  0.5500  0.5200  0.4800  0.4722  0.5278  0.2400  0.0000  0.3800  0.0000  0.0000  0.0000  0.3800  0.0000  0.0000  0.0000  0.2800  0.7200  0.3464  0.6536  0.0000  0.0000  0.0000  0.0000  0.0000  0.0000  0.0000  0.0000  0.0000  0.0000  0.3400  0.0000  0.0000  0.0000  0.0000  0.0000  0.5900  0.0700  0.0000  0.0000  0.4400  0.5600  0.4686  0.5314  0.0000  0.0000  0.0000  0.0000  0.0000  0.0000  0.0000  0.0000  0.0000  0.0000  0.0000  0.0000  0.0000  0.0000  0.0000  0.2700  0.0000  0.1400  0.5900  0.0000  0.0000  0.0000  0.0000  0.0000  0.0000  0.3400  0.6600  0.4406  0.5594  0.0000  0.0000  0.0000  0.0000  0.0000  0.0000  0.0000  0.0000  0.0000  0.0000  0.0000  0.0000  0.0000  0.0000  0.0000  0.0000  0.0000  0.0000  0.0000  0.0000  0.0000  0.0000  0.0000  0.0000  0.0000  0.0000  0.0000  0.0000  0.0000  0.0000  0.0000  0.0000  0.1400  0.0000  0.0000  0.0000  0.0000  0.0000  0.0000  0.0000  0.0400  0.0000  0.0000  0.0000  0.0000  0.8200  0.0000  0.0000  0.0000  0.0000  0.7000  0.3000  0.6936  0.3064  0.0000  0.0000  0.0000  0.0000  0.0700  0.0000  0.0000  0.0000  0.0000  0.0000  0.2000  0.0000  0.0000  0.0000  0.0000  0.0000  0.0000  0.0000  0.0000  0.0000  0.0000  0.0000  0.0000  0.0000  0.0000  0.0000  0.0100  0.0000  0.0100  0.0000  0.1200  0.0000  0.0000  0.0000  0.0300  0.0000  0.0000  0.0000  0.0000  0.0000  0.0000  0.0000  0.0000  0.0000  0.0000  0.0000  0.1800  0.0000  0.0000  0.0000  0.0000  0.0000  0.0000  0.0000  0.0000  0.1200  0.0000  0.0000  0.0000  0.0000  0.0000  0.0000  0.0000  0.0000  0.0000  0.0000  0.0000  0.0000  0.0000  0.1200  0.0000  0.0000  0.0000  0.0000  0.0000  0.0000  0.0000  0.0000  0.0000  0.0000  0.1400  0.0000  0.0000  0.0000  0.0000  0.0000  0.0000  0.0000  0.0000  0.0000  0.0000  0.0000  0.0000  0.0000  0.0000  0.0000  0.0000  0.0000  0.0000  0.0000  0.1200  0.8800  0.1412  0.8588  0.3100  0.6900  0.6200  0.3800  0.5722  0.4278  0.0000  0.7300  0.2100  0.0000  0.0600  0.6000  0.4000  0.5806  0.4194  0.3000  0.0000  0.0000  0.0000  0.0000  0.0000  0.0000  0.0000  0.7000  0.0000  0.5200  0.4800  0.5800  0.4200  0.6100  0.0000  0.2800  0.0400  0.0700  0.0000  0.0000  0.0000  0.0000  0.0000  0.0000  0.0000  0.0000  0.0000  0.0000  0.0000  0.0000  0.0000  0.0000  0.0000  0.5200  0.4800  0.4570  0.5430  0.6600  0.0000  0.0000  0.0000  0.0000  0.0000  0.0600  0.0100  0.0000  0.0000  0.0000  0.0000  0.0000  0.0100  0.0000  0.2500  0.0000  0.0000  0.0000  0.0000  0.0000  0.0000  0.0000  0.0100  0.0000  0.4200  0.5800  0.5020  0.4980  0.0000  0.2300  0.0000  0.0000  0.0000  0.0000  0.0000  0.0000  0.1100  0.0000  0.0000  0.0000  0.0000  0.0000  0.0000  0.0000  0.2700  0.0000  0.0000  0.0000  0.0200  0.0200  0.0000  0.0000  0.0000  0.0000  0.0000  0.0000  0.0600  0.0000  0.0000  0.0000  0.0000  0.0000  0.0000  0.0000  0.0000  0.0000  0.0100  0.0100  0.0000  0.0000  0.0000  0.2700  0.0000  0.0000  0.0000  0.0000  0.0000  0.0000  0.1600  0.8400  0.2154  0.7846  0.0000  0.0700  0.0000  0.0000  0.0100  0.0000  0.0000  0.0000  0.0000  0.0000  0.0000  0.0000  0.0000  0.0100  0.0000  0.0000  0.0000  0.0000  0.0000  0.0000  0.0000  0.0000  0.0000  0.0300  0.0000  0.0000  0.0000  0.0000  0.0000  0.0800  0.0000  0.0000  0.0000  0.0000  0.0000  0.0000  0.0000  0.0000  0.0000  0.0100  0.0000  0.0000  0.0000  0.0000  0.0000  0.0000  0.0000  0.0000  0.0000  0.0000  0.0000  0.0000  0.0000  0.0000  0.0000  0.0000  0.0000  0.0000  0.0000  0.0000  0.0000  0.3800  0.1100  0.0000  0.0000  0.0000  0.0000  0.0000  0.0600  0.0000  0.0000  0.0000  0.0000  0.0000  0.0000  0.1000  0.0000  0.0100  0.0800  0.0100  0.0000  0.0000  0.0000  0.0000  0.0000  0.0000  0.0100  0.0000  0.0000  0.0000  0.0000  0.0000  0.0000  0.0000  0.0300  0.0000  0.0000  0.0000  0.0000  0.0000  0.2400  0.7600  0.1902  0.8098
     1   101  0.8400  0.1600  0.7200  0.2800  0.7312  0.2688  0.4600  0.0000  0.0000  0.0400  0.5000  0.5200  0.4800  0.4632  0.5368  0.2100  0.0000  0.4600  0.0000  0.0000  0.0000  0.3300  0.0000  0.0000  0.0000  0.4000  0.6000  0.3646  0.6354  0.0000  0.0000  0.0000  0.0000  0.0000  0.0000  0.0000  0.0000  0.0000  0.0000  0.3200  0.0000  0.0000  0.0000  0.0000  0.0000  0.5800  0.1000  0.0000  0.0000  0.4400  0.5600  0.4488  0.5512  0.0000  0.0000  0.0000  0.0000  0.0000  0.0000  0.0000  0.0000  0.0000  0.0000  0.0000  0.0000  0.0000  0.0000  0.0000  0.3000  0.0000  0.1100  0.5900  0.0000  0.0000  0.0000  0.0000  0.0000  0.0000  0.4400  0.5600  0.4502  0.5498  0.0000  0.0000  0.0000  0.0000  0.0000  0.0000  0.0000  0.0000  0.0000  0.0000  0.0000  0.0000  0.0000  0.0000  0.0000  0.0000  0.0000  0.0000  0.0000  0.0000  0.0000  0.0000  0.0000  0.0000  0.0000  0.0000  0.0000  0.0000  0.0000  0.0000  0.0000  0.0000  0.1200  0.0000  0.0000  0.0000  0.0000  0.0000  0.0000  0.0000  0.0400  0.0000  0.0000  0.0000  0.0000  0.8400  0.0000  0.0000  0.0000  0.0000  0.7200  0.2800  0.7216  0.2784  0.0000  0.0000  0.0000  0.0000  0.0500  0.0000  0.0000  0.0000  0.0000  0.0000  0.1700  0.0000  0.0000  0.0000  0.0000  0.0000  0.0000  0.0000  0.0000  0.0000  0.0000  0.0000  0.0000  0.0000  0.0000  0.0000  0.0000  0.0000  0.0100  0.0000  0.1100  0.0000  0.0000  0.0000  0.0200  0.0000  0.0000  0.0000  0.0000  0.0000  0.0000  0.0000  0.0000  0.0000  0.0000  0.0000  0.2000  0.0000  0.0000  0.0000  0.0000  0.0000  0.0000  0.0000  0.0000  0.1300  0.0000  0.0000  0.0000  0.0000  0.0000  0.0000  0.0000  0.0000  0.0000  0.0000  0.0000  0.0000  0.0000  0.1300  0.0000  0.0000  0.0000  0.0000  0.0000  0.0000  0.0000  0.0000  0.0000  0.0000  0.1800  0.0000  0.0000  0.0000  0.0000  0.0000  0.0000  0.0000  0.0000  0.0000  0.0000  0.0000  0.0000  0.0000  0.0000  0.0000  0.0000  0.0000  0.0000  0.0000  0.1800  0.8200  0.1502  0.8498  0.2800  0.7200  0.6000  0.4000  0.5968  0.4032  0.0000  0.7200  0.2300  0.0000  0.0500  0.5200  0.4800  0.5738  0.4262  0.2900  0.0000  0.0000  0.0000  0.0000  0.0000  0.0000  0.0000  0.7100  0.0000  0.5800  0.4200  0.5882  0.4118  0.5200  0.0000  0.3400  0.0600  0.0800  0.0000  0.0000  0.0000  0.0000  0.0000  0.0000  0.0000  0.0000  0.0000  0.0000  0.0000  0.0000  0.0000  0.0000  0.0000  0.4400  0.5600  0.3960  0.6040  0.6400  0.0100  0.0000  0.0000  0.0000  0.0100  0.0600  0.0300  0.0000  0.0000  0.0000  0.0000  0.0000  0.0100  0.0000  0.2300  0.0000  0.0000  0.0000  0.0000  0.0000  0.0000  0.0000  0.0100  0.0000  0.4600  0.5400  0.4674  0.5326  0.0000  0.2600  0.0000  0.0000  0.0000  0.0000  0.0000  0.0000  0.0400  0.0000  0.0000  0.0000  0.0000  0.0000  0.0000  0.0000  0.2900  0.0000  0.0000  0.0000  0.0400  0.0300  0.0000  0.0000  0.0000  0.0000  0.0000  0.0000  0.0600  0.0000  0.0000  0.0000  0.0000  0.0000  0.0000  0.0000  0.0000  0.0000  0.0200  0.0200  0.0000  0.0000  0.0000  0.2400  0.0000  0.0000  0.0000  0.0000  0.0000  0.0000  0.1800  0.8200  0.2178  0.7822  0.0000  0.0400  0.0000  0.0000  0.0000  0.0000  0.0000  0.0000  0.0000  0.0000  0.0000  0.0000  0.0000  0.0000  0.0000  0.0000  0.0000  0.0000  0.0000  0.0000  0.0000  0.0000  0.0000  0.0200  0.0000  0.0000  0.0000  0.0000  0.0000  0.0800  0.0000  0.0000  0.0000  0.0000  0.0000  0.0000  0.0000  0.0000  0.0000  0.0100  0.0000  0.0000  0.0000  0.0000  0.0000  0.0000  0.0000  0.0000  0.0000  0.0000  0.0000  0.0000  0.0000  0.0000  0.0000  0.0000  0.0000  0.0000  0.0000  0.0000  0.0000  0.4500  0.0700  0.0000  0.0000  0.0000  0.0000  0.0000  0.0400  0.0000  0.0000  0.0000  0.0000  0.0000  0.0000  0.0400  0.0000  0.0000  0.1400  0.0100  0.0000  0.0000  0.0000  0.0000  0.0000  0.0000  0.0200  0.0000  0.0000  0.0000  0.0100  0.0000  0.0000  0.0000  0.0700  0.0000  0.0000  0.0000  0.0000  0.0000  0.2000  0.8000  0.2442  0.7558
[truncated: 77,052,295 more chars]
