# Supplementary material for: Blib is a multi-module simulation platform for genetics studies and intelligent breeding
Source: Commun Biol. 2022 Nov 3;5:1167. doi: 10.1038/s42003-022-04151-9 (PMC9630530; doi:10.1038/s42003-022-04151-9)
Supplement: Supplementary file 4 — Supplementary Software 1 [file 42003_2022_4151_MOESM4_ESM.zip › Supplementary software/Drift with output files/Case study II/Drift-size50.fst]

icycle  ichr  ilocus  jlocus  FstOBS  FstHWE  FstMUT
     1     1       1       1  0.0056  0.0094  0.5047
     1     2       1       2  0.0050  0.0108  0.2086
     1     3       1       3  0.0053  0.0100  0.1090
     1     4       1       4  0.0008  0.0095  0.0590
     1     5       1       5 -0.0004  0.0099  0.0495
     1     6       1       6  0.0004  0.0099  0.0297
     1     7       1       7 -0.0008  0.0099  0.0198
     1     8       1       8 -0.0168  0.0079  0.5040
     1     9       1       9 -0.0035  0.0099  0.2079
     1    10       1      10  0.0056  0.0099  0.1089
     1    11       1      11 -0.0008  0.0106  0.0601
     1    12       1      12 -0.0027  0.0100  0.0496
     1    13       1      13 -0.0004  0.0101  0.0299
     1    14       1      14 -0.0004  0.0102  0.0201
     2     1       1       1 -0.0048  0.0190  0.5095
     2     2       1       2  0.0100  0.0206  0.2164
     2     3       1       3  0.0151  0.0198  0.1178
     2     4       1       4  0.0135  0.0202  0.0692
     2     5       1       5  0.0146  0.0196  0.0588
     2     6       1       6  0.0098  0.0190  0.0386
     2     7       1       7  0.0101  0.0198  0.0296
     2     8       1       8  0.0204  0.0194  0.5097
     2     9       1       9  0.0198  0.0182  0.2146
     2    10       1      10  0.0136  0.0200  0.1180
     2    11       1      11  0.0131  0.0203  0.0693
     2    12       1      12  0.0131  0.0200  0.0592
     2    13       1      13  0.0098  0.0197  0.0393
     2    14       1      14  0.0103  0.0192  0.0290
     3     1       1       1  0.0136  0.0274  0.5137
     3     2       1       2  0.0270  0.0318  0.2254
     3     3       1       3  0.0191  0.0297  0.1268
     3     4       1       4  0.0200  0.0294  0.0779
     3     5       1       5  0.0190  0.0298  0.0686
     3     6       1       6  0.0184  0.0288  0.0482
     3     7       1       7  0.0218  0.0287  0.0384
     3     8       1       8  0.0168  0.0290  0.5145
     3     9       1       9  0.0068  0.0264  0.2211
     3    10       1      10  0.0178  0.0280  0.1252
     3    11       1      11  0.0206  0.0307  0.0792
     3    12       1      12  0.0152  0.0297  0.0685
     3    13       1      13  0.0196  0.0291  0.0485
     3    14       1      14  0.0212  0.0279  0.0376
     4     1       1       1  0.0424  0.0347  0.5173
     4     2       1       2  0.0178  0.0401  0.2321
     4     3       1       3  0.0358  0.0397  0.1358
     4     4       1       4  0.0331  0.0403  0.0883
     4     5       1       5  0.0302  0.0409  0.0793
     4     6       1       6  0.0312  0.0387  0.0580
     4     7       1       7  0.0309  0.0382  0.0478
     4     8       1       8  0.0160  0.0356  0.5178
     4     9       1       9  0.0305  0.0385  0.2308
     4    10       1      10  0.0313  0.0379  0.1341
     4    11       1      11  0.0356  0.0400  0.0880
     4    12       1      12  0.0277  0.0393  0.0777
     4    13       1      13  0.0318  0.0392  0.0584
     4    14       1      14  0.0315  0.0382  0.0478
     5     1       1       1  0.0444  0.0486  0.5243
     5     2       1       2  0.0413  0.0517  0.2413
     5     3       1       3  0.0318  0.0499  0.1449
     5     4       1       4  0.0385  0.0496  0.0971
     5     5       1       5  0.0304  0.0508  0.0888
     5     6       1       6  0.0408  0.0489  0.0680
     5     7       1       7  0.0335  0.0478  0.0573
     5     8       1       8  0.0316  0.0490  0.5245
     5     9       1       9  0.0370  0.0505  0.2404
     5    10       1      10  0.0440  0.0478  0.1430
     5    11       1      11  0.0493  0.0481  0.0957
     5    12       1      12  0.0356  0.0486  0.0867
     5    13       1      13  0.0398  0.0488  0.0678
     5    14       1      14  0.0364  0.0453  0.0549
     6     1       1       1  0.0520  0.0558  0.5279
     6     2       1       2  0.0658  0.0653  0.2523
     6     3       1       3  0.0500  0.0597  0.1537
     6     4       1       4  0.0520  0.0571  0.1042
     6     5       1       5  0.0515  0.0597  0.0973
     6     6       1       6  0.0469  0.0576  0.0764
     6     7       1       7  0.0420  0.0562  0.0656
     6     8       1       8  0.0520  0.0581  0.5290
     6     9       1       9  0.0525  0.0570  0.2456
     6    10       1      10  0.0440  0.0542  0.1488
     6    11       1      11  0.0514  0.0579  0.1050
     6    12       1      12  0.0458  0.0587  0.0963
     6    13       1      13  0.0504  0.0591  0.0779
     6    14       1      14  0.0428  0.0541  0.0635
     7     1       1       1  0.0624  0.0626  0.5313
     7     2       1       2  0.0670  0.0716  0.2573
     7     3       1       3  0.0527  0.0700  0.1630
     7     4       1       4  0.0556  0.0657  0.1124
     7     5       1       5  0.0558  0.0686  0.1059
     7     6       1       6  0.0549  0.0671  0.0857
     7     7       1       7  0.0568  0.0647  0.0741
     7     8       1       8  0.0640  0.0686  0.5343
     7     9       1       9  0.0578  0.0690  0.2552
     7    10       1      10  0.0600  0.0618  0.1556
     7    11       1      11  0.0545  0.0669  0.1136
     7    12       1      12  0.0617  0.0672  0.1045
     7    13       1      13  0.0586  0.0672  0.0859
     7    14       1      14  0.0491  0.0621  0.0715
     8     1       1       1  0.0388  0.0673  0.5337
     8     2       1       2  0.0653  0.0793  0.2634
     8     3       1       3  0.0818  0.0789  0.1710
     8     4       1       4  0.0665  0.0756  0.1219
     8     5       1       5  0.0656  0.0784  0.1153
     8     6       1       6  0.0667  0.0735  0.0920
     8     7       1       7  0.0620  0.0716  0.0809
     8     8       1       8  0.0776  0.0753  0.5376
     8     9       1       9  0.0690  0.0780  0.2624
     8    10       1      10  0.0578  0.0709  0.1638
     8    11       1      11  0.0644  0.0732  0.1196
     8    12       1      12  0.0702  0.0772  0.1141
     8    13       1      13  0.0635  0.0738  0.0923
     8    14       1      14  0.0554  0.0677  0.0770
     9     1       1       1  0.0768  0.0744  0.5372
     9     2       1       2  0.0805  0.0878  0.2702
     9     3       1       3  0.0800  0.0883  0.1795
     9     4       1       4  0.0891  0.0869  0.1325
     9     5       1       5  0.0746  0.0861  0.1226
     9     6       1       6  0.0676  0.0815  0.0999
     9     7       1       7  0.0655  0.0786  0.0878
     9     8       1       8  0.0620  0.0806  0.5403
     9     9       1       9  0.0728  0.0828  0.2663
     9    10       1      10  0.0758  0.0841  0.1757
     9    11       1      11  0.0691  0.0829  0.1288
     9    12       1      12  0.0715  0.0859  0.1224
     9    13       1      13  0.0751  0.0820  0.1003
     9    14       1      14  0.0600  0.0734  0.0826
    10     1       1       1  0.0652  0.0832  0.5416
    10     2       1       2  0.0890  0.0967  0.2774
    10     3       1       3  0.0847  0.0971  0.1874
    10     4       1       4  0.0789  0.0965  0.1417
    10     5       1       5  0.0769  0.0946  0.1308
    10     6       1       6  0.0763  0.0893  0.1075
    10     7       1       7  0.0770  0.0878  0.0969
    10     8       1       8  0.0800  0.0877  0.5438
    10     9       1       9  0.0828  0.0933  0.2746
    10    10       1      10  0.0849  0.0915  0.1824
    10    11       1      11  0.0865  0.0910  0.1365
    10    12       1      12  0.0773  0.0933  0.1296
    10    13       1      13  0.0806  0.0893  0.1075
    10    14       1      14  0.0695  0.0803  0.0895
    11     1       1       1  0.0832  0.0853  0.5426
    11     2       1       2  0.0973  0.1040  0.2832
    11     3       1       3  0.1040  0.1078  0.1970
    11     4       1       4  0.1032  0.1070  0.1517
    11     5       1       5  0.1008  0.1037  0.1395
    11     6       1       6  0.0833  0.0977  0.1158
    11     7       1       7  0.0855  0.0967  0.1057
    11     8       1       8  0.0824  0.0892  0.5446
    11     9       1       9  0.0952  0.0999  0.2799
    11    10       1      10  0.0862  0.0976  0.1878
    11    11       1      11  0.0912  0.0991  0.1442
    11    12       1      12  0.0900  0.0990  0.1350
    11    13       1      13  0.0839  0.0941  0.1122
    11    14       1      14  0.0778  0.0864  0.0955
    12     1       1       1  0.0776  0.0935  0.5467
    12     2       1       2  0.0872  0.1107  0.2885
    12     3       1       3  0.1076  0.1179  0.2061
    12     4       1       4  0.1065  0.1134  0.1577
    12     5       1       5  0.1010  0.1105  0.1461
    12     6       1       6  0.0890  0.1061  0.1240
    12     7       1       7  0.1006  0.1039  0.1128
    12     8       1       8  0.0792  0.0953  0.5476
    12     9       1       9  0.1010  0.1109  0.2887
    12    10       1      10  0.0947  0.1047  0.1942
    12    11       1      11  0.0964  0.1068  0.1515
    12    12       1      12  0.1004  0.1075  0.1432
    12    13       1      13  0.0888  0.1019  0.1198
    12    14       1      14  0.0804  0.0911  0.1002
    13     1       1       1  0.1016  0.1012  0.5506
    13     2       1       2  0.1068  0.1170  0.2936
    13     3       1       3  0.1144  0.1261  0.2135
    13     4       1       4  0.1208  0.1229  0.1667
    13     5       1       5  0.1117  0.1167  0.1521
    13     6       1       6  0.1016  0.1120  0.1298
    13     7       1       7  0.1059  0.1120  0.1209
    13     8       1       8  0.0800  0.1073  0.5536
    13     9       1       9  0.1092  0.1170  0.2936
    13    10       1      10  0.1149  0.1135  0.2021
    13    11       1      11  0.1128  0.1173  0.1615
    13    12       1      12  0.0998  0.1152  0.1506
    13    13       1      13  0.1024  0.1093  0.1271
    13    14       1      14  0.0855  0.0947  0.1038
    14     1       1       1  0.0692  0.1002  0.5501
    14     2       1       2  0.1163  0.1256  0.3005
    14     3       1       3  0.1340  0.1355  0.2220
    14     4       1       4  0.1354  0.1332  0.1765
    14     5       1       5  0.1190  0.1267  0.1616
    14     6       1       6  0.1094  0.1214  0.1390
    14     7       1       7  0.1107  0.1174  0.1262
    14     8       1       8  0.1028  0.1165  0.5582
    14     9       1       9  0.1037  0.1225  0.2980
    14    10       1      10  0.1084  0.1225  0.2102
    14    11       1      11  0.1088  0.1226  0.1664
    14    12       1      12  0.1192  0.1250  0.1600
    14    13       1      13  0.1071  0.1152  0.1329
    14    14       1      14  0.0899  0.0994  0.1084
    15     1       1       1  0.1236  0.1177  0.5588
    15     2       1       2  0.1243  0.1382  0.3105
    15     3       1       3  0.1340  0.1437  0.2293
    15     4       1       4  0.1278  0.1424  0.1853
    15     5       1       5  0.1294  0.1349  0.1695
    15     6       1       6  0.1218  0.1284  0.1458
    15     7       1       7  0.1133  0.1229  0.1317
    15     8       1       8  0.1176  0.1186  0.5593
    15     9       1       9  0.1218  0.1267  0.3014
    15    10       1      10  0.1258  0.1309  0.2178
    15    11       1      11  0.1181  0.1346  0.1778
    15    12       1      12  0.1219  0.1320  0.1667
    15    13       1      13  0.1149  0.1225  0.1400
    15    14       1      14  0.0952  0.1048  0.1137
    16     1       1       1  0.1172  0.1409  0.5704
    16     2       1       2  0.1560  0.1476  0.3181
    16     3       1       3  0.1447  0.1480  0.2332
    16     4       1       4  0.1455  0.1503  0.1928
    16     5       1       5  0.1296  0.1412  0.1756
    16     6       1       6  0.1227  0.1361  0.1534
    16     7       1       7  0.1240  0.1314  0.1401
    16     8       1       8  0.1144  0.1292  0.5646
    16     9       1       9  0.1095  0.1410  0.3128
    16    10       1      10  0.1271  0.1416  0.2274
    16    11       1      11  0.1362  0.1450  0.1878
    16    12       1      12  0.1321  0.1381  0.1726
    16    13       1      13  0.1157  0.1288  0.1463
    16    14       1      14  0.1024  0.1101  0.1190
    17     1       1       1  0.1500  0.1521  0.5761
    17     2       1       2  0.1423  0.1556  0.3245
    17     3       1       3  0.1542  0.1551  0.2396
    17     4       1       4  0.1461  0.1553  0.1976
    17     5       1       5  0.1423  0.1513  0.1853
    17     6       1       6  0.1320  0.1393  0.1565
    17     7       1       7  0.1289  0.1387  0.1473
    17     8       1       8  0.1364  0.1413  0.5707
    17     9       1       9  0.1263  0.1434  0.3147
    17    10       1      10  0.1344  0.1492  0.2343
    17    11       1      11  0.1421  0.1551  0.1974
    17    12       1      12  0.1419  0.1418  0.1761
    17    13       1      13  0.1194  0.1326  0.1500
    17    14       1      14  0.1012  0.1128  0.1217
    18     1       1       1  0.1580  0.1570  0.5785
    18     2       1       2  0.1510  0.1675  0.3340
    18     3       1       3  0.1369  0.1629  0.2466
    18     4       1       4  0.1501  0.1608  0.2028
    18     5       1       5  0.1573  0.1636  0.1971
    18     6       1       6  0.1298  0.1449  0.1620
    18     7       1       7  0.1317  0.1433  0.1519
    18     8       1       8  0.1452  0.1448  0.5724
    18     9       1       9  0.1373  0.1503  0.3202
    18    10       1      10  0.1484  0.1612  0.2451
    18    11       1      11  0.1547  0.1621  0.2040
    18    12       1      12  0.1306  0.1463  0.1805
    18    13       1      13  0.1249  0.1393  0.1566
    18    14       1      14  0.1111  0.1158  0.1247
    19     1       1       1  0.1388  0.1588  0.5794
    19     2       1       2  0.1728  0.1789  0.3431
    19     3       1       3  0.1531  0.1717  0.2546
    19     4       1       4  0.1623  0.1665  0.2081
    19     5       1       5  0.1635  0.1692  0.2024
    19     6       1       6  0.1480  0.1521  0.1691
    19     7       1       7  0.1463  0.1504  0.1589
    19     8       1       8  0.1416  0.1533  0.5767
    19     9       1       9  0.1618  0.1569  0.3255
    19    10       1      10  0.1667  0.1694  0.2525
    19    11       1      11  0.1522  0.1657  0.2074
    19    12       1      12  0.1394  0.1546  0.1884
    19    13       1      13  0.1337  0.1439  0.1610
    19    14       1      14  0.1176  0.1229  0.1316
    20     1       1       1  0.1468  0.1707  0.5853
    20     2       1       2  0.1835  0.1838  0.3470
    20     3       1       3  0.1778  0.1868  0.2681
    20     4       1       4  0.1604  0.1732  0.2146
    20     5       1       5  0.1681  0.1786  0.2114
    20     6       1       6  0.1476  0.1588  0.1756
    20     7       1       7  0.1489  0.1519  0.1603
    20     8       1       8  0.1500  0.1675  0.5837
    20     9       1       9  0.1597  0.1643  0.3314
    20    10       1      10  0.1571  0.1748  0.2573
    20    11       1      11  0.1598  0.1723  0.2137
    20    12       1      12  0.1481  0.1617  0.1953
    20    13       1      13  0.1471  0.1525  0.1694
    20    14       1      14  0.1139  0.1280  0.1367
    21     1       1       1  0.1700  0.1871  0.5936
    21     2       1       2  0.1877  0.1944  0.3555
    21     3       1       3  0.1911  0.1967  0.2770
    21     4       1       4  0.1638  0.1824  0.2233
    21     5       1       5  0.1702  0.1865  0.2190
    21     6       1       6  0.1637  0.1669  0.1836
    21     7       1       7  0.1422  0.1548  0.1632
    21     8       1       8  0.1548  0.1761  0.5880
    21     9       1       9  0.1680  0.1715  0.3372
    21    10       1      10  0.1704  0.1829  0.2646
    21    11       1      11  0.1771  0.1781  0.2192
    21    12       1      12  0.1540  0.1663  0.1997
    21    13       1      13  0.1469  0.1575  0.1743
    21    14       1      14  0.1222  0.1346  0.1432
    22     1       1       1  0.1864  0.1878  0.5939
    22     2       1       2  0.1938  0.1959  0.3567
    22     3       1       3  0.2018  0.2082  0.2874
    22     4       1       4  0.1869  0.1922  0.2326
    22     5       1       5  0.1915  0.1992  0.2312
    22     6       1       6  0.1635  0.1748  0.1913
    22     7       1       7  0.1448  0.1627  0.1711
    22     8       1       8  0.1844  0.1873  0.5936
    22     9       1       9  0.1568  0.1801  0.3441
    22    10       1      10  0.1884  0.1949  0.2754
    22    11       1      11  0.1773  0.1810  0.2220
    22    12       1      12  0.1660  0.1748  0.2078
    22    13       1      13  0.1455  0.1617  0.1785
    22    14       1      14  0.1354  0.1386  0.1472
    23     1       1       1  0.1728  0.1896  0.5948
    23     2       1       2  0.1847  0.2025  0.3620
    23     3       1       3  0.2187  0.2152  0.2937
    23     4       1       4  0.2013  0.1984  0.2385
    23     5       1       5  0.1992  0.2053  0.2371
    23     6       1       6  0.1704  0.1821  0.1984
    23     7       1       7  0.1604  0.1698  0.1781
    23     8       1       8  0.1880  0.1945  0.5973
    23     9       1       9  0.1812  0.1897  0.3518
    23    10       1      10  0.2022  0.1959  0.2763
    23    11       1      11  0.1766  0.1888  0.2294
    23    12       1      12  0.1800  0.1848  0.2174
    23    13       1      13  0.1618  0.1641  0.1808
    23    14       1      14  0.1347  0.1406  0.1492
    24     1       1       1  0.2068  0.1974  0.5987
    24     2       1       2  0.1888  0.2089  0.3671
    24     3       1       3  0.2169  0.2205  0.2984
    24     4       1       4  0.2008  0.2079  0.2475
    24     5       1       5  0.2037  0.2133  0.2448
    24     6       1       6  0.1924  0.1911  0.2073
    24     7       1       7  0.1794  0.1782  0.1864
    24     8       1       8  0.2164  0.2081  0.6041
    24     9       1       9  0.1790  0.1950  0.3560
    24    10       1      10  0.2042  0.2088  0.2880
    24    11       1      11  0.1842  0.1962  0.2364
    24    12       1      12  0.1710  0.1868  0.2193
    24    13       1      13  0.1622  0.1673  0.1839
    24    14       1      14  0.1384  0.1475  0.1561
    25     1       1       1  0.2324  0.2173  0.6086
    25     2       1       2  0.2158  0.2155  0.3724
    25     3       1       3  0.2296  0.2245  0.3021
    25     4       1       4  0.2065  0.2124  0.2518
    25     5       1       5  0.2092  0.2198  0.2510
    25     6       1       6  0.1835  0.1956  0.2116
    25     7       1       7  0.1776  0.1847  0.1928
    25     8       1       8  0.2168  0.2190  0.6095
    25     9       1       9  0.1885  0.2018  0.3615
    25    10       1      10  0.2084  0.2193  0.2974
    25    11       1      11  0.2027  0.2053  0.2450
    25    12       1      12  0.1910  0.1962  0.2283
    25    13       1      13  0.1563  0.1738  0.1903
    25    14       1      14  0.1438  0.1484  0.1569
    26     1       1       1  0.2216  0.2258  0.6129
    26     2       1       2  0.2085  0.2256  0.3805
    26     3       1       3  0.2229  0.2272  0.3045
    26     4       1       4  0.2166  0.2168  0.2559
    26     5       1       5  0.2227  0.2260  0.2570
    26     6       1       6  0.1933  0.2023  0.2183
    26     7       1       7  0.1794  0.1896  0.1977
    26     8       1       8  0.2236  0.2223  0.6111
    26     9       1       9  0.2113  0.2083  0.3667
    26    10       1      10  0.2133  0.2254  0.3028
    26    11       1      11  0.1996  0.2141  0.2534
    26    12       1      12  0.1885  0.2007  0.2327
    26    13       1      13  0.1778  0.1809  0.1973
    26    14       1      14  0.1487  0.1533  0.1617
    27     1       1       1  0.2264  0.2262  0.6131
    27     2       1       2  0.2388  0.2254  0.3804
    27     3       1       3  0.2304  0.2343  0.3108
    27     4       1       4  0.2299  0.2279  0.2665
    27     5       1       5  0.2175  0.2349  0.2655
    27     6       1       6  0.1973  0.2082  0.2241
    27     7       1       7  0.1792  0.1927  0.2008
    27     8       1       8  0.2080  0.2310  0.6155
    27     9       1       9  0.1955  0.2103  0.3682
    27    10       1      10  0.2087  0.2256  0.3031
    27    11       1      11  0.2133  0.2201  0.2591
    27    12       1      12  0.1994  0.2061  0.2379
    27    13       1      13  0.1704  0.1826  0.1989
    27    14       1      14  0.1434  0.1553  0.1637
    28     1       1       1  0.2136  0.2445  0.6222
    28     2       1       2  0.2243  0.2315  0.3852
    28     3       1       3  0.2244  0.2390  0.3151
    28     4       1       4  0.2156  0.2369  0.2751
    28     5       1       5  0.2331  0.2488  0.2789
    28     6       1       6  0.2078  0.2169  0.2326
    28     7       1       7  0.2028  0.2012  0.2092
    28     8       1       8  0.2556  0.2435  0.6217
    28     9       1       9  0.2193  0.2179  0.3743
    28    10       1      10  0.2200  0.2334  0.3101
    28    11       1      11  0.2082  0.2232  0.2620
    28    12       1      12  0.1954  0.2128  0.2443
    28    13       1      13  0.1808  0.1848  0.2011
    28    14       1      14  0.1467  0.1567  0.1652
    29     1       1       1  0.2312  0.2436  0.6218
    29     2       1       2  0.2368  0.2385  0.3908
    29     3       1       3  0.2371  0.2446  0.3202
    29     4       1       4  0.2442  0.2469  0.2846
    29     5       1       5  0.2456  0.2581  0.2878
    29     6       1       6  0.2157  0.2217  0.2373
    29     7       1       7  0.2046  0.2035  0.2115
    29     8       1       8  0.2460  0.2545  0.6272
    29     9       1       9  0.2003  0.2198  0.3759
    29    10       1      10  0.2347  0.2402  0.3162
    29    11       1      11  0.2187  0.2296  0.2681
    29    12       1      12  0.2073  0.2178  0.2491
    29    13       1      13  0.1763  0.1909  0.2071
    29    14       1      14  0.1467  0.1607  0.1691
    30     1       1       1  0.2548  0.2392  0.6196
    30     2       1       2  0.2270  0.2416  0.3933
    30     3       1       3  0.2436  0.2517  0.3265
    30     4       1       4  0.2491  0.2531  0.2905
    30     5       1       5  0.2621  0.2652  0.2946
    30     6       1       6  0.2141  0.2268  0.2422
    30     7       1       7  0.1943  0.2074  0.2153
    30     8       1       8  0.2536  0.2627  0.6314
    30     9       1       9  0.2095  0.2185  0.3748
    30    10       1      10  0.2407  0.2457  0.3212
    30    11       1      11  0.2316  0.2366  0.2747
    30    12       1      12  0.2133  0.2240  0.2550
    30    13       1      13  0.1855  0.1940  0.2101
    30    14       1      14  0.1602  0.1603  0.1687
    31     1       1       1  0.2344  0.2348  0.6174
    31     2       1       2  0.2240  0.2462  0.3969
    31     3       1       3  0.2542  0.2610  0.3349
    31     4       1       4  0.2541  0.2549  0.2921
    31     5       1       5  0.2608  0.2692  0.2984
    31     6       1       6  0.2218  0.2328  0.2481
    31     7       1       7  0.2038  0.2100  0.2179
    31     8       1       8  0.2712  0.2647  0.6323
    31     9       1       9  0.2155  0.2297  0.3837
    31    10       1      10  0.2504  0.2522  0.3270
    31    11       1      11  0.2331  0.2428  0.2807
    31    12       1      12  0.2173  0.2286  0.2594
    31    13       1      13  0.1888  0.1962  0.2123
    31    14       1      14  0.1485  0.1592  0.1676
    32     1       1       1  0.2296  0.2423  0.6212
    32     2       1       2  0.2550  0.2562  0.4049
    32     3       1       3  0.2649  0.2675  0.3408
    32     4       1       4  0.2589  0.2655  0.3023
    32     5       1       5  0.2827  0.2722  0.3013
    32     6       1       6  0.2222  0.2370  0.2522
    32     7       1       7  0.2006  0.2132  0.2211
    32     8       1       8  0.2576  0.2605  0.6303
    32     9       1       9  0.2283  0.2372  0.3897
    32    10       1      10  0.2480  0.2592  0.3333
    32    11       1      11  0.2345  0.2470  0.2847
    32    12       1      12  0.2248  0.2374  0.2679
    32    13       1      13  0.1988  0.2023  0.2182
    32    14       1      14  0.1590  0.1650  0.1733
    33     1       1       1  0.2512  0.2522  0.6261
    33     2       1       2  0.2525  0.2624  0.4099
    33     3       1       3  0.2727  0.2795  0.3516
    33     4       1       4  0.2617  0.2719  0.3083
    33     5       1       5  0.2700  0.2775  0.3064
    33     6       1       6  0.2392  0.2445  0.2596
    33     7       1       7  0.2044  0.2166  0.2244
    33     8       1       8  0.2744  0.2656  0.6328
    33     9       1       9  0.2415  0.2416  0.3933
    33    10       1      10  0.2578  0.2630  0.3367
    33    11       1      11  0.2400  0.2509  0.2884
    33    12       1      12  0.2281  0.2389  0.2693
    33    13       1      13  0.2053  0.2076  0.2234
    33    14       1      14  0.1442  0.1629  0.1713
    34     1       1       1  0.2880  0.2707  0.6354
    34     2       1       2  0.2542  0.2689  0.4151
    34     3       1       3  0.2847  0.2897  0.3607
    34     4       1       4  0.2651  0.2761  0.3123
    34     5       1       5  0.2833  0.2851  0.3137
    34     6       1       6  0.2437  0.2546  0.2696
    34     7       1       7  0.2117  0.2200  0.2278
    34     8       1       8  0.2416  0.2610  0.6305
    34     9       1       9  0.2313  0.2488  0.3991
    34    10       1      10  0.2551  0.2669  0.3402
    34    11       1      11  0.2436  0.2592  0.2963
    34    12       1      12  0.2252  0.2434  0.2737
    34    13       1      13  0.1959  0.2107  0.2265
    34    14       1      14  0.1535  0.1627  0.1711
    35     1       1       1  0.2560  0.2660  0.6330
    35     2       1       2  0.2828  0.2802  0.4242
    35     3       1       3  0.2876  0.2949  0.3654
    35     4       1       4  0.2726  0.2811  0.3170
    35     5       1       5  0.2892  0.2896  0.3180
    35     6       1       6  0.2527  0.2637  0.2784
    35     7       1       7  0.2248  0.2209  0.2287
    35     8       1       8  0.2616  0.2646  0.6323
    35     9       1       9  0.2478  0.2529  0.4023
    35    10       1      10  0.2756  0.2677  0.3410
    35    11       1      11  0.2655  0.2671  0.3037
    35    12       1      12  0.2421  0.2518  0.2817
    35    13       1      13  0.2010  0.2172  0.2329
    35    14       1      14  0.1552  0.1611  0.1695
    36     1       1       1  0.2504  0.2713  0.6356
    36     2       1       2  0.2828  0.2907  0.4326
    36     3       1       3  0.2927  0.2994  0.3694
    36     4       1       4  0.2768  0.2816  0.3175
    36     5       1       5  0.2904  0.2907  0.3191
    36     6       1       6  0.2551  0.2701  0.2847
    36     7       1       7  0.2119  0.2272  0.2350
    36     8       1       8  0.2620  0.2728  0.6364
    36     9       1       9  0.2438  0.2578  0.4062
    36    10       1      10  0.2762  0.2755  0.3480
    36    11       1      11  0.2758  0.2721  0.3085
    36    12       1      12  0.2537  0.2583  0.2880
    36    13       1      13  0.2153  0.2225  0.2381
    36    14       1      14  0.1562  0.1673  0.1756
    37     1       1       1  0.2772  0.2791  0.6396
    37     2       1       2  0.2883  0.2986  0.4389
    37     3       1       3  0.2898  0.3031  0.3728
    37     4       1       4  0.2815  0.2860  0.3217
    37     5       1       5  0.2885  0.2986  0.3267
    37     6       1       6  0.2729  0.2763  0.2908
    37     7       1       7  0.2271  0.2349  0.2426
    37     8       1       8  0.2592  0.2795  0.6398
    37     9       1       9  0.2500  0.2647  0.4117
    37    10       1      10  0.2616  0.2830  0.3547
    37    11       1      11  0.2703  0.2804  0.3164
    37    12       1      12  0.2540  0.2637  0.2932
    37    13       1      13  0.2200  0.2257  0.2412
    37    14       1      14  0.1719  0.1741  0.1824
    38     1       1       1  0.2876  0.2856  0.6428
    38     2       1       2  0.3183  0.3122  0.4498
    38     3       1       3  0.3107  0.3087  0.3778
    38     4       1       4  0.2844  0.2929  0.3283
    38     5       1       5  0.2948  0.3029  0.3308
    38     6       1       6  0.2802  0.2843  0.2986
    38     7       1       7  0.2327  0.2380  0.2456
    38     8       1       8  0.2760  0.2733  0.6367
    38     9       1       9  0.2635  0.2722  0.4177
    38    10       1      10  0.2724  0.2808  0.3527
    38    11       1      11  0.2703  0.2834  0.3193
    38    12       1      12  0.2608  0.2678  0.2971
    38    13       1      13  0.2251  0.2253  0.2408
    38    14       1      14  0.1632  0.1719  0.1802
    39     1       1       1  0.2720  0.2768  0.6384
    39     2       1       2  0.3063  0.3170  0.4536
    39     3       1       3  0.2927  0.3085  0.3777
    39     4       1       4  0.2968  0.3004  0.3354
    39     5       1       5  0.3067  0.3120  0.3395
    39     6       1       6  0.2855  0.2937  0.3078
    39     7       1       7  0.2414  0.2455  0.2530
    39     8       1       8  0.2688  0.2825  0.6412
    39     9       1       9  0.2625  0.2776  0.4220
    39    10       1      10  0.2887  0.2854  0.3569
    39    11       1      11  0.2789  0.2876  0.3232
    39    12       1      12  0.2648  0.2742  0.3032
    39    13       1      13  0.2196  0.2288  0.2442
    39    14       1      14  0.1737  0.1758  0.1841
    40     1       1       1  0.2600  0.2793  0.6396
    40     2       1       2  0.3163  0.3309  0.4648
    40     3       1       3  0.3036  0.3141  0.3827
    40     4       1       4  0.3057  0.3082  0.3428
    40     5       1       5  0.2996  0.3171  0.3445
    40     6       1       6  0.2759  0.2944  0.3086
    40     7       1       7  0.2354  0.2422  0.2498
    40     8       1       8  0.2740  0.2735  0.6368
    40     9       1       9  0.2882  0.2873  0.4298
    40    10       1      10  0.2809  0.2887  0.3598
    40    11       1      11  0.2777  0.2868  0.3225
    40    12       1      12  0.2627  0.2766  0.3055
    40    13       1      13  0.2263  0.2331  0.2485
    40    14       1      14  0.1756  0.1806  0.1888
    41     1       1       1  0.2692  0.2761  0.6381
    41     2       1       2  0.3300  0.3319  0.4655
    41     3       1       3  0.3156  0.3208  0.3888
    41     4       1       4  0.3053  0.3086  0.3432
    41     5       1       5  0.3129  0.3233  0.3504
    41     6       1       6  0.2951  0.3012  0.3152
    41     7       1       7  0.2279  0.2428  0.2503
    41     8       1       8  0.2760  0.2785  0.6393
    41     9       1       9  0.2730  0.2872  0.4297
    41    10       1      10  0.2849  0.2959  0.3663
    41    11       1      11  0.2806  0.2908  0.3262
    41    12       1      12  0.2806  0.2804  0.3092
    41    13       1      13  0.2320  0.2400  0.2552
    41    14       1      14  0.1842  0.1847  0.1929
    42     1       1       1  0.2684  0.2742  0.6371
    42     2       1       2  0.3303  0.3372  0.4698
    42     3       1       3  0.3113  0.3181  0.3863
    42     4       1       4  0.3202  0.3169  0.3510
    42     5       1       5  0.3187  0.3286  0.3555
    42     6       1       6  0.3035  0.3086  0.3225
    42     7       1       7  0.2317  0.2472  0.2548
    42     8       1       8  0.2712  0.2895  0.6447
    42     9       1       9  0.2853  0.3011  0.4409
    42    10       1      10  0.2871  0.2981  0.3683
    42    11       1      11  0.2924  0.2980  0.3331
    42    12       1      12  0.2733  0.2861  0.3147
    42    13       1      13  0.2214  0.2407  0.2559
    42    14       1      14  0.1729  0.1831  0.1913
    43     1       1       1  0.2832  0.2827  0.6413
    43     2       1       2  0.3365  0.3299  0.4640
    43     3       1       3  0.3153  0.3233  0.3910
    43     4       1       4  0.3080  0.3212  0.3551
    43     5       1       5  0.3404  0.3398  0.3662
    43     6       1       6  0.3069  0.3146  0.3283
    43     7       1       7  0.2362  0.2484  0.2559
    43     8       1       8  0.2788  0.2931  0.6466
    43     9       1       9  0.2885  0.3065  0.4452
    43    10       1      10  0.3124  0.3114  0.3802
    43    11       1      11  0.2987  0.3002  0.3352
    43    12       1      12  0.2817  0.2866  0.3152
    43    13       1      13  0.2286  0.2411  0.2563
    43    14       1      14  0.1745  0.1886  0.1968
    44     1       1       1  0.2872  0.2880  0.6440
    44     2       1       2  0.3293  0.3448  0.4758
    44     3       1       3  0.3064  0.3234  0.3910
    44     4       1       4  0.3143  0.3253  0.3590
    44     5       1       5  0.3402  0.3419  0.3682
    44     6       1       6  0.3218  0.3163  0.3299
    44     7       1       7  0.2442  0.2518  0.2592
    44     8       1       8  0.2948  0.2960  0.6480
    44     9       1       9  0.3283  0.3191  0.4553
    44    10       1      10  0.3127  0.3184  0.3865
    44    11       1      11  0.2939  0.2997  0.3347
    44    12       1      12  0.2806  0.2895  0.3180
    44    13       1      13  0.2373  0.2453  0.2604
    44    14       1      14  0.1792  0.1918  0.1999
    45     1       1       1  0.2700  0.2795  0.6397
    45     2       1       2  0.3523  0.3516  0.4813
    45     3       1       3  0.3158  0.3279  0.3951
    45     4       1       4  0.3267  0.3347  0.3680
    45     5       1       5  0.3417  0.3469  0.3731
    45     6       1       6  0.3186  0.3184  0.3320
    45     7       1       7  0.2570  0.2551  0.2626
    45     8       1       8  0.3016  0.3090  0.6545
    45     9       1       9  0.3190  0.3313  0.4651
    45    10       1      10  0.3107  0.3197  0.3877
    45    11       1      11  0.2985  0.3031  0.3380
    45    12       1      12  0.2865  0.2947  0.3229
    45    13       1      13  0.2392  0.2496  0.2646
    45    14       1      14  0.1802  0.1900  0.1981
    46     1       1       1  0.2760  0.2841  0.6421
    46     2       1       2  0.3450  0.3612  0.4890
    46     3       1       3  0.3173  0.3319  0.3987
    46     4       1       4  0.3478  0.3477  0.3803
    46     5       1       5  0.3392  0.3526  0.3785
    46     6       1       6  0.3216  0.3236  0.3371
    46     7       1       7  0.2477  0.2565  0.2639
    46     8       1       8  0.3260  0.3335  0.6667
    46     9       1       9  0.3193  0.3368  0.4695
    46    10       1      10  0.3067  0.3249  0.3925
    46    11       1      11  0.2992  0.3103  0.3448
    46    12       1      12  0.2965  0.3012  0.3291
    46    13       1      13  0.2449  0.2536  0.2685
    46    14       1      14  0.1794  0.1886  0.1967
    47     1       1       1  0.2808  0.2884  0.6442
    47     2       1       2  0.3620  0.3713  0.4970
    47     3       1       3  0.3371  0.3348  0.4013
    47     4       1       4  0.3461  0.3538  0.3861
    47     5       1       5  0.3592  0.3596  0.3852
    47     6       1       6  0.3116  0.3215  0.3351
    47     7       1       7  0.2499  0.2566  0.2640
    47     8       1       8  0.3368  0.3478  0.6739
    47     9       1       9  0.3143  0.3367  0.4693
    47    10       1      10  0.3158  0.3295  0.3966
    47    11       1      11  0.3063  0.3166  0.3508
    47    12       1      12  0.3071  0.3115  0.3391
    47    13       1      13  0.2539  0.2586  0.2734
    47    14       1      14  0.1812  0.1895  0.1976
    48     1       1       1  0.2880  0.2954  0.6477
    48     2       1       2  0.3648  0.3751  0.5001
    48     3       1       3  0.3487  0.3452  0.4107
    48     4       1       4  0.3596  0.3652  0.3969
    48     5       1       5  0.3506  0.3605  0.3861
    48     6       1       6  0.3229  0.3255  0.3389
    48     7       1       7  0.2479  0.2567  0.2642
    48     8       1       8  0.3364  0.3519  0.6760
    48     9       1       9  0.3490  0.3456  0.4765
    48    10       1      10  0.3320  0.3363  0.4027
    48    11       1      11  0.3114  0.3188  0.3528
    48    12       1      12  0.3040  0.3156  0.3430
    48    13       1      13  0.2557  0.2622  0.2769
    48    14       1      14  0.1830  0.1893  0.1974
    49     1       1       1  0.2868  0.2965  0.6482
    49     2       1       2  0.3915  0.3810  0.5048
    49     3       1       3  0.3467  0.3496  0.4147
    49     4       1       4  0.3480  0.3662  0.3979
    49     5       1       5  0.3510  0.3663  0.3916
    49     6       1       6  0.3278  0.3383  0.3516
    49     7       1       7  0.2545  0.2600  0.2674
    49     8       1       8  0.3628  0.3565  0.6783
    49     9       1       9  0.3640  0.3520  0.4816
    49    10       1      10  0.3251  0.3357  0.4021
    49    11       1      11  0.3128  0.3188  0.3528
    49    12       1      12  0.3154  0.3212  0.3484
    49    13       1      13  0.2539  0.2660  0.2806
    49    14       1      14  0.1846  0.1908  0.1989
    50     1       1       1  0.2864  0.2950  0.6475
    50     2       1       2  0.3895  0.3899  0.5120
    50     3       1       3  0.3436  0.3570  0.4213
    50     4       1       4  0.3516  0.3597  0.3918
    50     5       1       5  0.3615  0.3680  0.3932
    50     6       1       6  0.3357  0.3447  0.3578
    50     7       1       7  0.2493  0.2638  0.2711
    50     8       1       8  0.3624  0.3546  0.6773
    50     9       1       9  0.3503  0.3579  0.4864
    50    10       1      10  0.3400  0.3479  0.4131
    50    11       1      11  0.3181  0.3234  0.3573
    50    12       1      12  0.3196  0.3259  0.3528
    50    13       1      13  0.2531  0.2710  0.2856
    50    14       1      14  0.1826  0.1919  0.2000
    51     1       1       1  0.3112  0.3026  0.6513
    51     2       1       2  0.3980  0.3907  0.5126
    51     3       1       3  0.3627  0.3694  0.4325
    51     4       1       4  0.3556  0.3625  0.3944
    51     5       1       5  0.3565  0.3754  0.4004
    51     6       1       6  0.3420  0.3490  0.3620
    51     7       1       7  0.2489  0.2620  0.2694
    51     8       1       8  0.3268  0.3504  0.6752
    51     9       1       9  0.3550  0.3633  0.4907
    51    10       1      10  0.3431  0.3548  0.4193
    51    11       1      11  0.3291  0.3309  0.3643
    51    12       1      12  0.3294  0.3297  0.3565
    51    13       1      13  0.2722  0.2788  0.2932
    51    14       1      14  0.1814  0.1932  0.2013
    52     1       1       1  0.2992  0.2988  0.6494
    52     2       1       2  0.3965  0.3991  0.5193
    52     3       1       3  0.3816  0.3755  0.4379
    52     4       1       4  0.3665  0.3663  0.3980
    52     5       1       5  0.3727  0.3748  0.3998
    52     6       1       6  0.3386  0.3488  0.3619
    52     7       1       7  0.2588  0.2679  0.2752
    52     8       1       8  0.3428  0.3557  0.6778
    52     9       1       9  0.3510  0.3661  0.4929
    52    10       1      10  0.3551  0.3604  0.4243
    52    11       1      11  0.3280  0.3308  0.3643
    52    12       1      12  0.3206  0.3313  0.3581
    52    13       1      13  0.2690  0.2776  0.2921
    52    14       1      14  0.1889  0.1969  0.2049
    53     1       1       1  0.3016  0.3001  0.6501
    53     2       1       2  0.3960  0.4004  0.5203
    53     3       1       3  0.3840  0.3786  0.4407
    53     4       1       4  0.3638  0.3727  0.4041
    53     5       1       5  0.3692  0.3767  0.4016
    53     6       1       6  0.3363  0.3496  0.3626
    53     7       1       7  0.2612  0.2667  0.2740
    53     8       1       8  0.3664  0.3575  0.6787
    53     9       1       9  0.3585  0.3753  0.5002
    53    10       1      10  0.3658  0.3669  0.4302
    53    11       1      11  0.3217  0.3280  0.3616
    53    12       1      12  0.3423  0.3473  0.3734
    53    13       1      13  0.2812  0.2775  0.2919
    53    14       1      14  0.1826  0.1947  0.2027
    54     1       1       1  0.2928  0.3152  0.6576
    54     2       1       2  0.3903  0.4087  0.5269
    54     3       1       3  0.3833  0.3821  0.4438
    54     4       1       4  0.3716  0.3782  0.4093
    54     5       1       5  0.3756  0.3829  0.4076
    54     6       1       6  0.3486  0.3504  0.3634
    54     7       1       7  0.2545  0.2646  0.2719
    54     8       1       8  0.3524  0.3673  0.6836
    54     9       1       9  0.3738  0.3800  0.5040
    54    10       1      10  0.3571  0.3721  0.4349
    54    11       1      11  0.3286  0.3284  0.3620
    54    12       1      12  0.3469  0.3527  0.3786
    54    13       1      13  0.2582  0.2818  0.2961
    54    14       1      14  0.1844  0.1945  0.2026
    55     1       1       1  0.3320  0.3269  0.6634
    55     2       1       2  0.4178  0.4187  0.5350
    55     3       1       3  0.3789  0.3865  0.4479
    55     4       1       4  0.3836  0.3847  0.4154
    55     5       1       5  0.3760  0.3872  0.4117
    55     6       1       6  0.3437  0.3582  0.3711
    55     7       1       7  0.2632  0.2659  0.2733
    55     8       1       8  0.3768  0.3771  0.6885
    55     9       1       9  0.3957  0.3892  0.5114
    55    10       1      10  0.3573  0.3656  0.4291
    55    11       1      11  0.3335  0.3391  0.3722
    55    12       1      12  0.3510  0.3551  0.3809
    55    13       1      13  0.2771  0.2807  0.2951
    55    14       1      14  0.1925  0.1987  0.2067
    56     1       1       1  0.3272  0.3255  0.6627
    56     2       1       2  0.4160  0.4255  0.5404
    56     3       1       3  0.3802  0.3909  0.4518
    56     4       1       4  0.3686  0.3836  0.4144
    56     5       1       5  0.3850  0.3936  0.4178
    56     6       1       6  0.3461  0.3631  0.3758
    56     7       1       7  0.2545  0.2649  0.2723
    56     8       1       8  0.3688  0.3755  0.6878
    56     9       1       9  0.3765  0.3945  0.5156
    56    10       1      10  0.3656  0.3675  0.4307
    56    11       1      11  0.3364  0.3451  0.3779
    56    12       1      12  0.3529  0.3657  0.3911
    56    13       1      13  0.2792  0.2788  0.2932
    56    14       1      14  0.1919  0.2029  0.2109
    57     1       1       1  0.3108  0.3418  0.6709
    57     2       1       2  0.4112  0.4289  0.5431
    57     3       1       3  0.3916  0.3937  0.4543
    57     4       1       4  0.3766  0.3848  0.4156
    57     5       1       5  0.3777  0.3958  0.4200
    57     6       1       6  0.3561  0.3673  0.3799
    57     7       1       7  0.2582  0.2650  0.2724
    57     8       1       8  0.3812  0.3801  0.6901
    57     9       1       9  0.4008  0.4022  0.5217
    57    10       1      10  0.3704  0.3726  0.4354
    57    11       1      11  0.3425  0.3457  0.3784
    57    12       1      12  0.3569  0.3690  0.3943
    57    13       1      13  0.2790  0.2840  0.2983
    57    14       1      14  0.1917  0.2013  0.2093
    58     1       1       1  0.3452  0.3489  0.6744
    58     2       1       2  0.4275  0.4277  0.5422
    58     3       1       3  0.3889  0.3942  0.4548
    58     4       1       4  0.3872  0.3852  0.4159
    58     5       1       5  0.3971  0.3963  0.4204
    58     6       1       6  0.3541  0.3685  0.3811
    58     7       1       7  0.2709  0.2706  0.2779
    58     8       1       8  0.3992  0.3886  0.6943
    58     9       1       9  0.4105  0.4139  0.5311
    58    10       1      10  0.3647  0.3725  0.4352
    58    11       1      11  0.3501  0.3452  0.3780
    58    12       1      12  0.3569  0.3695  0.3947
    58    13       1      13  0.2773  0.2901  0.3043
    58    14       1      14  0.1903  0.2037  0.2116
    59     1       1       1  0.3396  0.3503  0.6752
    59     2       1       2  0.4223  0.4302  0.5442
    59     3       1       3  0.3933  0.3981  0.4583
    59     4       1       4  0.3895  0.3929  0.4232
    59     5       1       5  0.3935  0.4025  0.4264
    59     6       1       6  0.3649  0.3687  0.3813
    59     7       1       7  0.2695  0.2695  0.2768
    59     8       1       8  0.3868  0.3912  0.6956
    59     9       1       9  0.4013  0.4180  0.5344
    59    10       1      10  0.3651  0.3780  0.4402
    59    11       1      11  0.3423  0.3480  0.3806
    59    12       1      12  0.3617  0.3708  0.3960
    59    13       1      13  0.2761  0.2893  0.3035
    59    14       1      14  0.2061  0.2072  0.2151
    60     1       1       1  0.3356  0.3464  0.6732
    60     2       1       2  0.4255  0.4332  0.5466
    60     3       1       3  0.3996  0.4011  0.4610
    60     4       1       4  0.3949  0.3969  0.4270
    60     5       1       5  0.3977  0.4067  0.4305
    60     6       1       6  0.3651  0.3660  0.3787
    60     7       1       7  0.2630  0.2663  0.2736
    60     8       1       8  0.4028  0.3955  0.6978
    60     9       1       9  0.4218  0.4212  0.5370
    60    10       1      10  0.3669  0.3773  0.4396
    60    11       1      11  0.3516  0.3478  0.3804
    60    12       1      12  0.3594  0.3731  0.3982
    60    13       1      13  0.2841  0.2938  0.3079
    60    14       1      14  0.2079  0.2060  0.2139
    61     1       1       1  0.3328  0.3383  0.6691
    61     2       1       2  0.4295  0.4380  0.5504
    61     3       1       3  0.3984  0.4085  0.4676
    61     4       1       4  0.3996  0.4047  0.4345
    61     5       1       5  0.4040  0.4102  0.4338
    61     6       1       6  0.3588  0.3696  0.3822
    61     7       1       7  0.2648  0.2682  0.2756
    61     8       1       8  0.4136  0.4081  0.7040
    61     9       1       9  0.4183  0.4220  0.5376
    61    10       1      10  0.3771  0.3834  0.4451
    61    11       1      11  0.3566  0.3599  0.3919
    61    12       1      12  0.3625  0.3708  0.3960
    61    13       1      13  0.2971  0.2971  0.3112
    61    14       1      14  0.1911  0.2041  0.2121
    62     1       1       1  0.3336  0.3510  0.6755
    62     2       1       2  0.4353  0.4377  0.5502
    62     3       1       3  0.4036  0.4090  0.4681
    62     4       1       4  0.4053  0.4053  0.4350
    62     5       1       5  0.4046  0.4172  0.4405
    62     6       1       6  0.3614  0.3751  0.3876
    62     7       1       7  0.2602  0.2672  0.2746
    62     8       1       8  0.4040  0.4202  0.7101
    62     9       1       9  0.4138  0.4191  0.5353
    62    10       1      10  0.3591  0.3815  0.4433
    62    11       1      11  0.3499  0.3598  0.3918
    62    12       1      12  0.3752  0.3696  0.3948
    62    13       1      13  0.2980  0.3057  0.3196
    62    14       1      14  0.2061  0.2053  0.2132
    63     1       1       1  0.3524  0.3556  0.6778
    63     2       1       2  0.4155  0.4396  0.5517
    63     3       1       3  0.3989  0.4081  0.4673
    63     4       1       4  0.4002  0.4097  0.4392
    63     5       1       5  0.4123  0.4200  0.4432
    63     6       1       6  0.3712  0.3796  0.3920
    63     7       1       7  0.2653  0.2691  0.2764
    63     8       1       8  0.3952  0.4249  0.7125
    63     9       1       9  0.4150  0.4174  0.5339
    63    10       1      10  0.3576  0.3797  0.4418
    63    11       1      11  0.3522  0.3640  0.3958
    63    12       1      12  0.3608  0.3727  0.3978
    63    13       1      13  0.2912  0.3015  0.3155
    63    14       1      14  0.2012  0.2120  0.2198
    64     1       1       1  0.3492  0.3607  0.6804
    64     2       1       2  0.4373  0.4400  0.5520
    64     3       1       3  0.4149  0.4148  0.4733
    64     4       1       4  0.4008  0.4108  0.4402
    64     5       1       5  0.4287  0.4292  0.4520
    64     6       1       6  0.3718  0.3806  0.3930
    64     7       1       7  0.2733  0.2726  0.2799
    64     8       1       8  0.4248  0.4317  0.7159
    64     9       1       9  0.4188  0.4244  0.5395
    64    10       1      10  0.3896  0.3858  0.4473
    64    11       1      11  0.3583  0.3644  0.3962
    64    12       1      12  0.3629  0.3752  0.4002
    64    13       1      13  0.2884  0.3018  0.3157
    64    14       1      14  0.2018  0.2139  0.2218
    65     1       1       1  0.3688  0.3659  0.6829
    65     2       1       2  0.4382  0.4443  0.5554
    65     3       1       3  0.4133  0.4154  0.4739
    65     4       1       4  0.4017  0.4118  0.4412
    65     5       1       5  0.4381  0.4358  0.4583
    65     6       1       6  0.3714  0.3810  0.3934
    65     7       1       7  0.2713  0.2751  0.2824
    65     8       1       8  0.4148  0.4382  0.7191
    65     9       1       9  0.4295  0.4310  0.5448
    65    10       1      10  0.3956  0.3956  0.4560
    65    11       1      11  0.3556  0.3649  0.3967
    65    12       1      12  0.3715  0.3796  0.4045
    65    13       1      13  0.2863  0.3014  0.3154
    65    14       1      14  0.2143  0.2148  0.2227
    66     1       1       1  0.3456  0.3551  0.6776
    66     2       1       2  0.4275  0.4423  0.5538
    66     3       1       3  0.4153  0.4220  0.4798
    66     4       1       4  0.4004  0.4099  0.4394
    66     5       1       5  0.4229  0.4366  0.4591
    66     6       1       6  0.3712  0.3769  0.3893
    66     7       1       7  0.2707  0.2774  0.2847
    66     8       1       8  0.4448  0.4437  0.7219
    66     9       1       9  0.4303  0.4397  0.5518
    66    10       1      10  0.3927  0.4036  0.4633
    66    11       1      11  0.3619  0.3691  0.4007
    66    12       1      12  0.3771  0.3794  0.4042
    66    13       1      13  0.2980  0.3009  0.3149
    66    14       1      14  0.2113  0.2145  0.2223
    67     1       1       1  0.3500  0.3672  0.6836
    67     2       1       2  0.4400  0.4467  0.5574
    67     3       1       3  0.4200  0.4234  0.4810
    67     4       1       4  0.4076  0.4183  0.4474
    67     5       1       5  0.4448  0.4434  0.4657
    67     6       1       6  0.3708  0.3807  0.3931
    67     7       1       7  0.2667  0.2767  0.2839
    67     8       1       8  0.4492  0.4502  0.7251
    67     9       1       9  0.4335  0.4438  0.5550
    67    10       1      10  0.4064  0.3995  0.4595
    67    11       1      11  0.3629  0.3763  0.4075
    67    12       1      12  0.3825  0.3857  0.4103
    67    13       1      13  0.2935  0.3002  0.3142
    67    14       1      14  0.2105  0.2156  0.2234
    68     1       1       1  0.3760  0.3804  0.6902
    68     2       1       2  0.4543  0.4564  0.5651
    68     3       1       3  0.4331  0.4299  0.4869
    68     4       1       4  0.4105  0.4204  0.4493
    68     5       1       5  0.4462  0.4412  0.4636
    68     6       1       6  0.3800  0.3865  0.3987
    68     7       1       7  0.2648  0.2774  0.2846
    68     8       1       8  0.4564  0.4569  0.7284
    68     9       1       9  0.4390  0.4479  0.5583
    68    10       1      10  0.3980  0.4029  0.4626
    68    11       1      11  0.3623  0.3763  0.4075
    68    12       1      12  0.3975  0.3913  0.4156
    68    13       1      13  0.2986  0.3030  0.3170
    68    14       1      14  0.2034  0.2123  0.2202
    69     1       1       1  0.3688  0.3916  0.6958
    69     2       1       2  0.4448  0.4497  0.5597
    69     3       1       3  0.4269  0.4381  0.4943
    69     4       1       4  0.4227  0.4202  0.4492
    69     5       1       5  0.4260  0.4396  0.4620
    69     6       1       6  0.3778  0.3824  0.3948
    69     7       1       7  0.2598  0.2783  0.2855
    69     8       1       8  0.4596  0.4509  0.7254
    69     9       1       9  0.4470  0.4522  0.5617
    69    10       1      10  0.3933  0.4040  0.4636
    69    11       1      11  0.3785  0.3802  0.4112
    69    12       1      12  0.3892  0.3942  0.4185
    69    13       1      13  0.3051  0.3092  0.3230
    69    14       1      14  0.2109  0.2164  0.2242
    70     1       1       1  0.4056  0.4037  0.7018
    70     2       1       2  0.4420  0.4531  0.5625
    70     3       1       3  0.4231  0.4405  0.4964
    70     4       1       4  0.4217  0.4321  0.4605
    70     5       1       5  0.4369  0.4407  0.4630
    70     6       1       6  0.3816  0.3850  0.3973
    70     7       1       7  0.2727  0.2779  0.2852
    70     8       1       8  0.4560  0.4592  0.7296
    70     9       1       9  0.4438  0.4506  0.5605
    70    10       1      10  0.3880  0.4008  0.4607
    70    11       1      11  0.3804  0.3807  0.4116
    70    12       1      12  0.3898  0.3960  0.4202
    70    13       1      13  0.2980  0.3080  0.3219
    70    14       1      14  0.2149  0.2234  0.2312
    71     1       1       1  0.3960  0.4083  0.7041
    71     2       1       2  0.4367  0.4536  0.5629
    71     3       1       3  0.4284  0.4385  0.4946
    71     4       1       4  0.4396  0.4367  0.4648
    71     5       1       5  0.4471  0.4488  0.4708
    71     6       1       6  0.3645  0.3802  0.3926
    71     7       1       7  0.2762  0.2864  0.2935
    71     8       1       8  0.4556  0.4700  0.7350
    71     9       1       9  0.4362  0.4486  0.5589
    71    10       1      10  0.3976  0.4075  0.4668
    71    11       1      11  0.3865  0.3906  0.4211
    71    12       1      12  0.3902  0.3971  0.4212
    71    13       1      13  0.2994  0.3035  0.3174
    71    14       1      14  0.2057  0.2264  0.2341
    72     1       1       1  0.4076  0.4136  0.7068
    72     2       1       2  0.4508  0.4614  0.5691
    72     3       1       3  0.4311  0.4478  0.5030
    72     4       1       4  0.4476  0.4453  0.4730
    72     5       1       5  0.4440  0.4510  0.4730
    72     6       1       6  0.3802  0.3838  0.3961
    72     7       1       7  0.2770  0.2817  0.2889
    72     8       1       8  0.4828  0.4853  0.7427
    72     9       1       9  0.4452  0.4492  0.5593
    72    10       1      10  0.4156  0.4126  0.4714
    72    11       1      11  0.3768  0.3934  0.4237
    72    12       1      12  0.3946  0.4008  0.4248
    72    13       1      13  0.3000  0.3076  0.3214
    72    14       1      14  0.2172  0.2268  0.2346
    73     1       1       1  0.4036  0.4110  0.7055
    73     2       1       2  0.4665  0.4686  0.5749
    73     3       1       3  0.4509  0.4563  0.5107
    73     4       1       4  0.4545  0.4524  0.4798
    73     5       1       5  0.4496  0.4471  0.4692
    73     6       1       6  0.3784  0.3821  0.3944
    73     7       1       7  0.2620  0.2799  0.2871
    73     8       1       8  0.4784  0.4912  0.7456
    73     9       1       9  0.4520  0.4538  0.5630
    73    10       1      10  0.4262  0.4193  0.4774
    73    11       1      11  0.3869  0.3962  0.4264
    73    12       1      12  0.3965  0.4071  0.4309
    73    13       1      13  0.3004  0.3079  0.3218
    73    14       1      14  0.2192  0.2253  0.2330
    74     1       1       1  0.4024  0.4140  0.7070
    74     2       1       2  0.4740  0.4740  0.5792
    74     3       1       3  0.4524  0.4600  0.5140
    74     4       1       4  0.4459  0.4591  0.4862
    74     5       1       5  0.4487  0.4527  0.4746
    74     6       1       6  0.3704  0.3842  0.3965
    74     7       1       7  0.2788  0.2826  0.2898
    74     8       1       8  0.5040  0.4947  0.7474
    74     9       1       9  0.4595  0.4668  0.5735
    74    10       1      10  0.4142  0.4207  0.4786
    74    11       1      11  0.3926  0.4050  0.4347
    74    12       1      12  0.4110  0.4118  0.4353
    74    13       1      13  0.2998  0.3090  0.3228
    74    14       1      14  0.2255  0.2273  0.2350
    75     1       1       1  0.4104  0.4182  0.7091
    75     2       1       2  0.4768  0.4785  0.5828
    75     3       1       3  0.4698  0.4677  0.5210
    75     4       1       4  0.4467  0.4615  0.4884
    75     5       1       5  0.4504  0.4490  0.4711
    75     6       1       6  0.3637  0.3818  0.3942
    75     7       1       7  0.2760  0.2818  0.2890
    75     8       1       8  0.5116  0.4971  0.7486
    75     9       1       9  0.4688  0.4741  0.5793
    75    10       1      10  0.4162  0.4219  0.4797
    75    11       1      11  0.3975  0.4010  0.4310
    75    12       1      12  0.4040  0.4159  0.4392
    75    13       1      13  0.2935  0.3070  0.3209
    75    14       1      14  0.2123  0.2274  0.2351
    76     1       1       1  0.4188  0.4237  0.7118
    76     2       1       2  0.4803  0.4821  0.5857
    76     3       1       3  0.4744  0.4732  0.5259
    76     4       1       4  0.4642  0.4656  0.4924
    76     5       1       5  0.4356  0.4516  0.4735
    76     6       1       6  0.3637  0.3815  0.3939
    76     7       1       7  0.2776  0.2826  0.2898
    76     8       1       8  0.4828  0.4935  0.7468
    76     9       1       9  0.4655  0.4748  0.5798
    76    10       1      10  0.4167  0.4239  0.4815
    76    11       1      11  0.4048  0.4068  0.4365
    76    12       1      12  0.4079  0.4170  0.4403
    76    13       1      13  0.2976  0.3069  0.3208
    76    14       1      14  0.2196  0.2241  0.2319
    77     1       1       1  0.4332  0.4296  0.7148
    77     2       1       2  0.4755  0.4877  0.5901
    77     3       1       3  0.4822  0.4783  0.5305
    77     4       1       4  0.4602  0.4699  0.4964
    77     5       1       5  0.4596  0.4618  0.4833
    77     6       1       6  0.3890  0.3878  0.4000
    77     7       1       7  0.2679  0.2824  0.2896
    77     8       1       8  0.4904  0.4934  0.7467
    77     9       1       9  0.4773  0.4817  0.5854
    77    10       1      10  0.4176  0.4253  0.4828
    77    11       1      11  0.3859  0.4028  0.4326
    77    12       1      12  0.4085  0.4149  0.4383
    77    13       1      13  0.3006  0.3128  0.3266
    77    14       1      14  0.2143  0.2234  0.2311
    78     1       1       1  0.4128  0.4313  0.7156
    78     2       1       2  0.4685  0.4854  0.5883
    78     3       1       3  0.4633  0.4766  0.5290
    78     4       1       4  0.4667  0.4683  0.4949
    78     5       1       5  0.4544  0.4621  0.4836
    78     6       1       6  0.3747  0.3879  0.4002
    78     7       1       7  0.2752  0.2879  0.2950
    78     8       1       8  0.4952  0.5000  0.7500
    78     9       1       9  0.4820  0.4855  0.5884
    78    10       1      10  0.4211  0.4346  0.4911
    78    11       1      11  0.3861  0.3965  0.4267
    78    12       1      12  0.4131  0.4149  0.4383
    78    13       1      13  0.3131  0.3158  0.3295
    78    14       1      14  0.2083  0.2188  0.2267
    79     1       1       1  0.4192  0.4320  0.7160
    79     2       1       2  0.4890  0.4900  0.5920
    79     3       1       3  0.4658  0.4798  0.5318
    79     4       1       4  0.4657  0.4690  0.4956
    79     5       1       5  0.4640  0.4602  0.4818
    79     6       1       6  0.3790  0.3919  0.4041
    79     7       1       7  0.2784  0.2874  0.2945
    79     8       1       8  0.4940  0.4964  0.7482
    79     9       1       9  0.4785  0.4883  0.5907
    79    10       1      10  0.4311  0.4381  0.4942
    79    11       1      11  0.3878  0.3978  0.4279
    79    12       1      12  0.4050  0.4167  0.4401
    79    13       1      13  0.3024  0.3090  0.3228
    79    14       1      14  0.2061  0.2164  0.2242
    80     1       1       1  0.4380  0.4421  0.7210
    80     2       1       2  0.4850  0.4970  0.5976
    80     3       1       3  0.4896  0.4883  0.5395
    80     4       1       4  0.4752  0.4707  0.4972
    80     5       1       5  0.4596  0.4606  0.4822
    80     6       1       6  0.4027  0.3990  0.4110
    80     7       1       7  0.2869  0.2949  0.3020
    80     8       1       8  0.5056  0.5077  0.7538
    80     9       1       9  0.4860  0.4856  0.5885
    80    10       1      10  0.4309  0.4357  0.4921
    80    11       1      11  0.3983  0.3958  0.4260
    80    12       1      12  0.4123  0.4221  0.4452
    80    13       1      13  0.2984  0.3130  0.3267
    80    14       1      14  0.2111  0.2167  0.2245
    81     1       1       1  0.4376  0.4482  0.7241
    81     2       1       2  0.5098  0.5036  0.6028
    81     3       1       3  0.5007  0.4950  0.5455
    81     4       1       4  0.4802  0.4769  0.5031
    81     5       1       5  0.4579  0.4635  0.4850
    81     6       1       6  0.4047  0.4029  0.4148
    81     7       1       7  0.2929  0.2971  0.3041
    81     8       1       8  0.5068  0.5036  0.7518
    81     9       1       9  0.4940  0.4908  0.5927
    81    10       1      10  0.4373  0.4381  0.4942
    81    11       1      11  0.3933  0.3993  0.4293
    81    12       1      12  0.4294  0.4306  0.4534
    81    13       1      13  0.3184  0.3177  0.3313
    81    14       1      14  0.2117  0.2171  0.2249
    82     1       1       1  0.4460  0.4645  0.7322
    82     2       1       2  0.5030  0.5103  0.6083
    82     3       1       3  0.4889  0.4941  0.5447
    82     4       1       4  0.4747  0.4798  0.5058
    82     5       1       5  0.4698  0.4625  0.4840
    82     6       1       6  0.4071  0.4043  0.4162
    82     7       1       7  0.2830  0.2940  0.3010
    82     8       1       8  0.4876  0.5137  0.7569
    82     9       1       9  0.4942  0.4907  0.5926
    82    10       1      10  0.4331  0.4439  0.4995
    82    11       1      11  0.3962  0.4050  0.4348
    82    12       1      12  0.4292  0.4343  0.4569
    82    13       1      13  0.3163  0.3151  0.3288
    82    14       1      14  0.2097  0.2168  0.2247
    83     1       1       1  0.4676  0.4612  0.7306
    83     2       1       2  0.5120  0.5266  0.6213
    83     3       1       3  0.4880  0.4932  0.5439
    83     4       1       4  0.4800  0.4862  0.5119
    83     5       1       5  0.4677  0.4707  0.4919
    83     6       1       6  0.4082  0.4155  0.4272
    83     7       1       7  0.2887  0.2973  0.3044
    83     8       1       8  0.5164  0.5205  0.7603
    83     9       1       9  0.4783  0.4875  0.5900
    83    10       1      10  0.4436  0.4475  0.5028
    83    11       1      11  0.3968  0.4027  0.4326
    83    12       1      12  0.4221  0.4355  0.4581
    83    13       1      13  0.3088  0.3138  0.3275
    83    14       1      14  0.2036  0.2145  0.2223
    84     1       1       1  0.4784  0.4706  0.7353
    84     2       1       2  0.5273  0.5273  0.6218
    84     3       1       3  0.4913  0.4965  0.5469
    84     4       1       4  0.4857  0.4884  0.5140
    84     5       1       5  0.4706  0.4727  0.4938
    84     6       1       6  0.3996  0.4168  0.4285
    84     7       1       7  0.2901  0.2966  0.3036
    84     8       1       8  0.5084  0.5134  0.7567
    84     9       1       9  0.4908  0.4922  0.5938
    84    10       1      10  0.4598  0.4512  0.5061
    84    11       1      11  0.4055  0.4111  0.4406
    84    12       1      12  0.4410  0.4372  0.4597
    84    13       1      13  0.3059  0.3133  0.3271
    84    14       1      14  0.1976  0.2088  0.2167
    85     1       1       1  0.4628  0.4723  0.7362
    85     2       1       2  0.5298  0.5277  0.6222
    85     3       1       3  0.4958  0.4978  0.5480
    85     4       1       4  0.4857  0.4893  0.5148
    85     5       1       5  0.4735  0.4732  0.4943
    85     6       1       6  0.4227  0.4214  0.4330
    85     7       1       7  0.2883  0.3018  0.3088
    85     8       1       8  0.5032  0.5143  0.7572
    85     9       1       9  0.4880  0.4970  0.5976
    85    10       1      10  0.4511  0.4531  0.5078
    85    11       1      11  0.3985  0.4076  0.4373
    85    12       1      12  0.4317  0.4346  0.4572
    85    13       1      13  0.3147  0.3168  0.3305
    85    14       1      14  0.2089  0.2116  0.2195
    86     1       1       1  0.4776  0.4789  0.7394
    86     2       1       2  0.5345  0.5283  0.6227
    86     3       1       3  0.5049  0.5085  0.5576
    86     4       1       4  0.4853  0.4932  0.5185
    86     5       1       5  0.4617  0.4778  0.4987
    86     6       1       6  0.4194  0.4206  0.4322
    86     7       1       7  0.2968  0.3047  0.3117
    86     8       1       8  0.4944  0.5097  0.7548
    86     9       1       9  0.4860  0.4950  0.5960
    86    10       1      10  0.4400  0.4486  0.5037
    86    11       1      11  0.3928  0.4131  0.4424
    86    12       1      12  0.4277  0.4346  0.4572
    86    13       1      13  0.3022  0.3111  0.3249
    86    14       1      14  0.1945  0.2104  0.2183
    87     1       1       1  0.4872  0.4889  0.7444
    87     2       1       2  0.5248  0.5327  0.6261
    87     3       1       3  0.5160  0.5144  0.5629
    87     4       1       4  0.4933  0.4939  0.5192
    87     5       1       5  0.4748  0.4799  0.5007
    87     6       1       6  0.4078  0.4155  0.4272
    87     7       1       7  0.3026  0.3030  0.3100
    87     8       1       8  0.5168  0.5184  0.7592
    87     9       1       9  0.4753  0.4904  0.5924
    87    10       1      10  0.4549  0.4575  0.5118
    87    11       1      11  0.4011  0.4165  0.4457
    87    12       1      12  0.4396  0.4452  0.4674
    87    13       1      13  0.3145  0.3155  0.3292
    87    14       1      14  0.2040  0.2111  0.2190
    88     1       1       1  0.4820  0.4867  0.7434
    88     2       1       2  0.5485  0.5425  0.6340
    88     3       1       3  0.5067  0.5180  0.5662
    88     4       1       4  0.4947  0.5017  0.5266
    88     5       1       5  0.4781  0.4815  0.5022
    88     6       1       6  0.4114  0.4195  0.4311
    88     7       1       7  0.3044  0.3054  0.3123
    88     8       1       8  0.5100  0.5192  0.7596
    88     9       1       9  0.4888  0.4915  0.5932
    88    10       1      10  0.4562  0.4618  0.5156
    88    11       1      11  0.4202  0.4182  0.4473
    88    12       1      12  0.4427  0.4456  0.4677
    88    13       1      13  0.3157  0.3200  0.3336
    88    14       1      14  0.2018  0.2099  0.2178
    89     1       1       1  0.5040  0.4965  0.7483
    89     2       1       2  0.5438  0.5458  0.6367
    89     3       1       3  0.5147  0.5254  0.5729
    89     4       1       4  0.4979  0.5087  0.5333
    89     5       1       5  0.4867  0.4896  0.5100
    89     6       1       6  0.4155  0.4216  0.4332
    89     7       1       7  0.2980  0.3072  0.3141
    89     8       1       8  0.5364  0.5333  0.7666
    89     9       1       9  0.4895  0.4849  0.5879
    89    10       1      10  0.4456  0.4606  0.5145
    89    11       1      11  0.4091  0.4134  0.4428
    89    12       1      12  0.4469  0.4495  0.4715
    89    13       1      13  0.3161  0.3141  0.3279
    89    14       1      14  0.2010  0.2078  0.2157
    90     1       1       1  0.5032  0.5057  0.7528
    90     2       1       2  0.5418  0.5480  0.6384
    90     3       1       3  0.5256  0.5283  0.5755
    90     4       1       4  0.5120  0.5190  0.5431
    90     5       1       5  0.4890  0.4975  0.5176
    90     6       1       6  0.4076  0.4200  0.4316
    90     7       1       7  0.2958  0.3051  0.3120
    90     8       1       8  0.5404  0.5380  0.7690
    90     9       1       9  0.4793  0.4904  0.5924
    90    10       1      10  0.4527  0.4680  0.5212
    90    11       1      11  0.4156  0.4167  0.4459
    90    12       1      12  0.4465  0.4505  0.4725
    90    13       1      13  0.2984  0.3090  0.3228
    90    14       1      14  0.1917  0.2030  0.2109
    91     1       1       1  0.5200  0.5111  0.7556
    91     2       1       2  0.5500  0.5487  0.6390
    91     3       1       3  0.5233  0.5312  0.5781
    91     4       1       4  0.5177  0.5234  0.5472
    91     5       1       5  0.4912  0.5027  0.5226
    91     6       1       6  0.4206  0.4254  0.4369
    91     7       1       7  0.3081  0.3090  0.3160
    91     8       1       8  0.5584  0.5448  0.7724
    91     9       1       9  0.4878  0.4964  0.5971
    91    10       1      10  0.4611  0.4717  0.5245
    91    11       1      11  0.4097  0.4190  0.4481
    91    12       1      12  0.4394  0.4472  0.4693
    91    13       1      13  0.3088  0.3113  0.3251
    91    14       1      14  0.2065  0.2057  0.2136
    92     1       1       1  0.5000  0.5065  0.7532
    92     2       1       2  0.5448  0.5517  0.6414
    92     3       1       3  0.5211  0.5297  0.5768
    92     4       1       4  0.5244  0.5314  0.5548
    92     5       1       5  0.4927  0.5036  0.5234
    92     6       1       6  0.4231  0.4275  0.4390
    92     7       1       7  0.2960  0.3063  0.3132
    92     8       1       8  0.5408  0.5487  0.7744
    92     9       1       9  0.4970  0.5036  0.6028
    92    10       1      10  0.4656  0.4738  0.5264
    92    11       1      11  0.4061  0.4261  0.4548
    92    12       1      12  0.4356  0.4474  0.4695
    92    13       1      13  0.3057  0.3063  0.3202
    92    14       1      14  0.1949  0.2051  0.2131
    93     1       1       1  0.5188  0.5173  0.7587
    93     2       1       2  0.5493  0.5548  0.6439
    93     3       1       3  0.5367  0.5393  0.5854
    93     4       1       4  0.5202  0.5330  0.5563
    93     5       1       5  0.5042  0.5070  0.5267
    93     6       1       6  0.4243  0.4207  0.4322
    93     7       1       7  0.2919  0.2989  0.3059
    93     8       1       8  0.5472  0.5605  0.7803
    93     9       1       9  0.5002  0.5031  0.6025
    93    10       1      10  0.4591  0.4710  0.5239
    93    11       1      11  0.4244  0.4270  0.4557
    93    12       1      12  0.4415  0.4477  0.4698
    93    13       1      13  0.2978  0.3036  0.3175
    93    14       1      14  0.2053  0.2056  0.2136
    94     1       1       1  0.5212  0.5206  0.7603
    94     2       1       2  0.5555  0.5608  0.6487
    94     3       1       3  0.5404  0.5434  0.5891
    94     4       1       4  0.5309  0.5320  0.5554
    94     5       1       5  0.5115  0.5170  0.5364
    94     6       1       6  0.4206  0.4234  0.4349
    94     7       1       7  0.2917  0.3001  0.3071
    94     8       1       8  0.5624  0.5604  0.7802
    94     9       1       9  0.5020  0.5106  0.6085
    94    10       1      10  0.4716  0.4729  0.5256
    94    11       1      11  0.4206  0.4292  0.4578
    94    12       1      12  0.4417  0.4493  0.4713
    94    13       1      13  0.3049  0.3063  0.3201
    94    14       1      14  0.1972  0.2082  0.2161
    95     1       1       1  0.5140  0.5264  0.7632
    95     2       1       2  0.5510  0.5691  0.6553
    95     3       1       3  0.5518  0.5550  0.5995
    95     4       1       4  0.5343  0.5410  0.5640
    95     5       1       5  0.5100  0.5145  0.5339
    95     6       1       6  0.4039  0.4205  0.4321
    95     7       1       7  0.3030  0.3014  0.3084
    95     8       1       8  0.5496  0.5651  0.7825
    95     9       1       9  0.5167  0.5221  0.6176
    95    10       1      10  0.4713  0.4713  0.5241
    95    11       1      11  0.4202  0.4284  0.4570
    95    12       1      12  0.4471  0.4491  0.4711
    95    13       1      13  0.3061  0.3094  0.3232
    95    14       1      14  0.1937  0.2055  0.2135
    96     1       1       1  0.5364  0.5379  0.7689
    96     2       1       2  0.5670  0.5698  0.6558
    96     3       1       3  0.5607  0.5573  0.6016
    96     4       1       4  0.5467  0.5467  0.5693
    96     5       1       5  0.5067  0.5133  0.5327
    96     6       1       6  0.4259  0.4196  0.4312
    96     7       1       7  0.3016  0.3053  0.3122
    96     8       1       8  0.5836  0.5803  0.7902
    96     9       1       9  0.5225  0.5264  0.6211
    96    10       1      10  0.4858  0.4810  0.5329
    96    11       1      11  0.4326  0.4370  0.4651
    96    12       1      12  0.4419  0.4466  0.4688
    96    13       1      13  0.2980  0.3061  0.3200
    96    14       1      14  0.1949  0.2023  0.2103
    97     1       1       1  0.5352  0.5421  0.7711
    97     2       1       2  0.5653  0.5699  0.6559
    97     3       1       3  0.5633  0.5666  0.6100
    97     4       1       4  0.5474  0.5501  0.5726
    97     5       1       5  0.5194  0.5213  0.5404
    97     6       1       6  0.4027  0.4207  0.4322
    97     7       1       7  0.3071  0.3037  0.3107
    97     8       1       8  0.5820  0.5945  0.7972
    97     9       1       9  0.5270  0.5305  0.6244
    97    10       1      10  0.4791  0.4806  0.5325
    97    11       1      11  0.4331  0.4445  0.4723
    97    12       1      12  0.4502  0.4485  0.4706
    97    13       1      13  0.3037  0.3072  0.3211
    97    14       1      14  0.1863  0.1989  0.2069
    98     1       1       1  0.5328  0.5311  0.7655
    98     2       1       2  0.5955  0.5813  0.6650
    98     3       1       3  0.5700  0.5681  0.6113
    98     4       1       4  0.5358  0.5461  0.5688
    98     5       1       5  0.5204  0.5215  0.5407
    98     6       1       6  0.4098  0.4165  0.4281
    98     7       1       7  0.3034  0.3100  0.3169
    98     8       1       8  0.5828  0.5883  0.7942
    98     9       1       9  0.5310  0.5387  0.6309
    98    10       1      10  0.4789  0.4801  0.5321
    98    11       1      11  0.4554  0.4520  0.4794
    98    12       1      12  0.4481  0.4503  0.4723
    98    13       1      13  0.2965  0.3045  0.3184
    98    14       1      14  0.1931  0.1974  0.2054
    99     1       1       1  0.5360  0.5377  0.7689
    99     2       1       2  0.5675  0.5825  0.6660
    99     3       1       3  0.5536  0.5642  0.6078
    99     4       1       4  0.5423  0.5491  0.5717
    99     5       1       5  0.5081  0.5168  0.5361
    99     6       1       6  0.4143  0.4206  0.4322
    99     7       1       7  0.3008  0.3067  0.3137
    99     8       1       8  0.6020  0.5949  0.7975
    99     9       1       9  0.5230  0.5357  0.6285
    99    10       1      10  0.4738  0.4857  0.5371
    99    11       1      11  0.4472  0.4552  0.4825
    99    12       1      12  0.4515  0.4540  0.4759
    99    13       1      13  0.2973  0.3127  0.3265
    99    14       1      14  0.1859  0.1983  0.2063
   100     1       1       1  0.5136  0.5332  0.7666
   100     2       1       2  0.5805  0.5867  0.6693
   100     3       1       3  0.5671  0.5741  0.6167
   100     4       1       4  0.5600  0.5621  0.5840
   100     5       1       5  0.5150  0.5175  0.5368
   100     6       1       6  0.4118  0.4228  0.4343
   100     7       1       7  0.3061  0.3010  0.3080
   100     8       1       8  0.5884  0.5929  0.7964
   100     9       1       9  0.5310  0.5437  0.6350
   100    10       1      10  0.4876  0.4885  0.5397
   100    11       1      11  0.4522  0.4488  0.4764
   100    12       1      12  0.4467  0.4568  0.4785
   100    13       1      13  0.3094  0.3121  0.3259
   100    14       1      14  0.1903  0.1966  0.2046
   101     1       1       1  0.5436  0.5366  0.7683
   101     2       1       2  0.5853  0.5836  0.6669
   101     3       1       3  0.5722  0.5763  0.6187
   101     4       1       4  0.5632  0.5630  0.5848
   101     5       1       5  0.4983  0.5180  0.5373
   101     6       1       6  0.4135  0.4225  0.4340
   101     7       1       7  0.2943  0.3013  0.3083
   101     8       1       8  0.5940  0.5973  0.7986
   101     9       1       9  0.5445  0.5497  0.6397
   101    10       1      10  0.4833  0.4887  0.5398
   101    11       1      11  0.4438  0.4502  0.4777
   101    12       1      12  0.4523  0.4558  0.4776
   101    13       1      13  0.2912  0.3123  0.3261
   101    14       1      14  0.1806  0.1944  0.2025
   102     1       1       1  0.5124  0.5339  0.7670
   102     2       1       2  0.5865  0.5835  0.6668
   102     3       1       3  0.5707  0.5828  0.6245
   102     4       1       4  0.5577  0.5641  0.5859
   102     5       1       5  0.4992  0.5142  0.5336
   102     6       1       6  0.4229  0.4243  0.4358
   102     7       1       7  0.2919  0.3009  0.3079
   102     8       1       8  0.6000  0.6022  0.8011
   102     9       1       9  0.5502  0.5529  0.6423
   102    10       1      10  0.4964  0.4947  0.5452
   102    11       1      11  0.4318  0.4484  0.4760
   102    12       1      12  0.4583  0.4639  0.4853
   102    13       1      13  0.2978  0.3090  0.3228
   102    14       1      14  0.1881  0.1969  0.2050
   103     1       1       1  0.5524  0.5523  0.7762
   103     2       1       2  0.5888  0.5945  0.6756
   103     3       1       3  0.5807  0.5828  0.6245
   103     4       1       4  0.5579  0.5686  0.5901
   103     5       1       5  0.5242  0.5213  0.5404
   103     6       1       6  0.4216  0.4241  0.4356
   103     7       1       7  0.3059  0.3094  0.3163
   103     8       1       8  0.6088  0.6087  0.8044
   103     9       1       9  0.5482  0.5576  0.6460
   103    10       1      10  0.4891  0.4953  0.5458
   103    11       1      11  0.4307  0.4448  0.4725
   103    12       1      12  0.4529  0.4649  0.4863
   103    13       1      13  0.3043  0.3162  0.3298
   103    14       1      14  0.1780  0.1935  0.2015
   104     1       1       1  0.5572  0.5664  0.7832
   104     2       1       2  0.5858  0.5987  0.6790
   104     3       1       3  0.5784  0.5865  0.6279
   104     4       1       4  0.5577  0.5710  0.5925
   104     5       1       5  0.5198  0.5188  0.5381
   104     6       1       6  0.4120  0.4258  0.4373
   104     7       1       7  0.3018  0.3170  0.3238
   104     8       1       8  0.6216  0.6182  0.8091
   104     9       1       9  0.5462  0.5557  0.6446
   104    10       1      10  0.4976  0.5029  0.5526
   104    11       1      11  0.4358  0.4480  0.4756
   104    12       1      12  0.4671  0.4675  0.4888
   104    13       1      13  0.3118  0.3190  0.3326
   104    14       1      14  0.1806  0.1940  0.2021
   105     1       1       1  0.5652  0.5733  0.7866
   105     2       1       2  0.5975  0.6115  0.6892
   105     3       1       3  0.5760  0.5891  0.6302
   105     4       1       4  0.5724  0.5757  0.5970
   105     5       1       5  0.5169  0.5203  0.5395
   105     6       1       6  0.4194  0.4210  0.4326
   105     7       1       7  0.3105  0.3252  0.3320
   105     8       1       8  0.6064  0.6142  0.8071
   105     9       1       9  0.5413  0.5533  0.6426
   105    10       1      10  0.5047  0.5029  0.5526
   105    11       1      11  0.4375  0.4542  0.4815
   105    12       1      12  0.4571  0.4616  0.4832
   105    13       1      13  0.3153  0.3152  0.3289
   105    14       1      14  0.1842  0.1936  0.2017
   106     1       1       1  0.5664  0.5759  0.7879
   106     2       1       2  0.6040  0.6108  0.6886
   106     3       1       3  0.5847  0.5920  0.6328
   106     4       1       4  0.5787  0.5790  0.6001
   106     5       1       5  0.5171  0.5255  0.5445
   106     6       1       6  0.4108  0.4192  0.4308
   106     7       1       7  0.3099  0.3238  0.3306
   106     8       1       8  0.6100  0.6176  0.8088
   106     9       1       9  0.5580  0.5598  0.6478
   106    10       1      10  0.4953  0.5067  0.5560
   106    11       1      11  0.4463  0.4527  0.4801
   106    12       1      12  0.4569  0.4651  0.4865
   106    13       1      13  0.3086  0.3088  0.3226
   106    14       1      14  0.1836  0.1925  0.2006
   107     1       1       1  0.5844  0.5791  0.7896
   107     2       1       2  0.6305  0.6192  0.6954
   107     3       1       3  0.5867  0.5927  0.6334
   107     4       1       4  0.5811  0.5871  0.6078
   107     5       1       5  0.5065  0.5208  0.5400
   107     6       1       6  0.4110  0.4199  0.4315
   107     7       1       7  0.3139  0.3230  0.3297
   107     8       1       8  0.6056  0.6146  0.8073
   107     9       1       9  0.5532  0.5613  0.6490
   107    10       1      10  0.4993  0.5060  0.5554
   107    11       1      11  0.4474  0.4540  0.4813
   107    12       1      12  0.4719  0.4765  0.4974
   107    13       1      13  0.3141  0.3150  0.3287
   107    14       1      14  0.1919  0.1918  0.1999
   108     1       1       1  0.5832  0.5829  0.7915
   108     2       1       2  0.6198  0.6259  0.7007
   108     3       1       3  0.6040  0.6028  0.6425
   108     4       1       4  0.5768  0.5900  0.6105
   108     5       1       5  0.5127  0.5202  0.5394
   108     6       1       6  0.4102  0.4161  0.4278
   108     7       1       7  0.3107  0.3138  0.3206
   108     8       1       8  0.6228  0.6225  0.8113
   108     9       1       9  0.5488  0.5586  0.6468
   108    10       1      10  0.5002  0.5077  0.5569
   108    11       1      11  0.4558  0.4612  0.4881
   108    12       1      12  0.4679  0.4724  0.4935
   108    13       1      13  0.3188  0.3203  0.3339
   108    14       1      14  0.1745  0.1914  0.1994
   109     1       1       1  0.5952  0.5907  0.7954
   109     2       1       2  0.6283  0.6316  0.7053
   109     3       1       3  0.6031  0.6038  0.6435
   109     4       1       4  0.5838  0.5887  0.6093
   109     5       1       5  0.5135  0.5258  0.5448
   109     6       1       6  0.4090  0.4196  0.4312
   109     7       1       7  0.3051  0.3083  0.3153
   109     8       1       8  0.6248  0.6338  0.8169
   109     9       1       9  0.5747  0.5665  0.6532
   109    10       1      10  0.5138  0.5140  0.5626
   109    11       1      11  0.4524  0.4596  0.4866
   109    12       1      12  0.4673  0.4652  0.4866
   109    13       1      13  0.3135  0.3175  0.3312
   109    14       1      14  0.1877  0.1948  0.2028
   110     1       1       1  0.5932  0.5987  0.7994
   110     2       1       2  0.6318  0.6366  0.7093
   110     3       1       3  0.5973  0.6040  0.6436
   110     4       1       4  0.5973  0.5922  0.6126
   110     5       1       5  0.5177  0.5257  0.5447
   110     6       1       6  0.4245  0.4220  0.4336
   110     7       1       7  0.3055  0.3067  0.3137
   110     8       1       8  0.6384  0.6445  0.8223
   110     9       1       9  0.5720  0.5710  0.6568
   110    10       1      10  0.5031  0.5116  0.5605
   110    11       1      11  0.4629  0.4681  0.4947
   110    12       1      12  0.4635  0.4697  0.4909
   110    13       1      13  0.3029  0.3198  0.3334
   110    14       1      14  0.1806  0.1948  0.2029
   111     1       1       1  0.5976  0.6054  0.8027
   111     2       1       2  0.6328  0.6325  0.7060
   111     3       1       3  0.6064  0.6046  0.6441
   111     4       1       4  0.6008  0.5993  0.6194
   111     5       1       5  0.5154  0.5283  0.5472
   111     6       1       6  0.4188  0.4294  0.4408
   111     7       1       7  0.3089  0.3072  0.3142
   111     8       1       8  0.6408  0.6569  0.8284
   111     9       1       9  0.5770  0.5698  0.6558
   111    10       1      10  0.5158  0.5157  0.5641
   111    11       1      11  0.4646  0.4644  0.4912
   111    12       1      12  0.4575  0.4713  0.4924
   111    13       1      13  0.3173  0.3235  0.3370
   111    14       1      14  0.1881  0.1996  0.2076
   112     1       1       1  0.6072  0.6134  0.8067
   112     2       1       2  0.6355  0.6403  0.7122
   112     3       1       3  0.6127  0.6081  0.6473
   112     4       1       4  0.5918  0.5932  0.6136
   112     5       1       5  0.5275  0.5332  0.5518
   112     6       1       6  0.4392  0.4318  0.4431
   112     7       1       7  0.3016  0.3104  0.3173
   112     8       1       8  0.6436  0.6497  0.8249
   112     9       1       9  0.5745  0.5760  0.6608
   112    10       1      10  0.5249  0.5204  0.5684
   112    11       1      11  0.4627  0.4682  0.4948
   112    12       1      12  0.4596  0.4681  0.4894
   112    13       1      13  0.3084  0.3172  0.3309
   112    14       1      14  0.1911  0.1980  0.2061
   113     1       1       1  0.5876  0.6091  0.8045
   113     2       1       2  0.6388  0.6443  0.7154
   113     3       1       3  0.5953  0.6125  0.6512
   113     4       1       4  0.5874  0.5903  0.6108
   113     5       1       5  0.5271  0.5350  0.5536
   113     6       1       6  0.4331  0.4344  0.4457
   113     7       1       7  0.3014  0.3103  0.3172
   113     8       1       8  0.6480  0.6509  0.8254
   113     9       1       9  0.5713  0.5824  0.6659
   113    10       1      10  0.5251  0.5236  0.5712
   113    11       1      11  0.4634  0.4685  0.4951
   113    12       1      12  0.4608  0.4670  0.4883
   113    13       1      13  0.3139  0.3160  0.3297
   113    14       1      14  0.2014  0.2034  0.2113
   114     1       1       1  0.6172  0.6130  0.8065
   114     2       1       2  0.6470  0.6468  0.7175
   114     3       1       3  0.6229  0.6179  0.6561
   114     4       1       4  0.5878  0.5941  0.6144
   114     5       1       5  0.5287  0.5306  0.5493
   114     6       1       6  0.4349  0.4324  0.4437
   114     7       1       7  0.3055  0.3070  0.3140
   114     8       1       8  0.6540  0.6505  0.8253
   114     9       1       9  0.5780  0.5920  0.6736
   114    10       1      10  0.5100  0.5206  0.5686
   114    11       1      11  0.4688  0.4765  0.5027
   114    12       1      12  0.4602  0.4723  0.4934
   114    13       1      13  0.3139  0.3173  0.3310
   114    14       1      14  0.2020  0.2063  0.2143
   115     1       1       1  0.6172  0.6186  0.8093
   115     2       1       2  0.6390  0.6474  0.7179
   115     3       1       3  0.6140  0.6139  0.6525
   115     4       1       4  0.5838  0.6002  0.6202
   115     5       1       5  0.5260  0.5315  0.5502
   115     6       1       6  0.4194  0.4286  0.4401
   115     7       1       7  0.2929  0.3031  0.3101
   115     8       1       8  0.6656  0.6593  0.8297
   115     9       1       9  0.5883  0.5897  0.6717
   115    10       1      10  0.5153  0.5211  0.5690
   115    11       1      11  0.4813  0.4776  0.5037
   115    12       1      12  0.4633  0.4672  0.4885
   115    13       1      13  0.3110  0.3158  0.3295
   115    14       1      14  0.1968  0.2096  0.2175
   116     1       1       1  0.6064  0.6203  0.8102
   116     2       1       2  0.6503  0.6489  0.7191
   116     3       1       3  0.6127  0.6128  0.6515
   116     4       1       4  0.5971  0.5992  0.6193
   116     5       1       5  0.5242  0.5287  0.5475
   116     6       1       6  0.4282  0.4336  0.4450
   116     7       1       7  0.2943  0.3043  0.3112
   116     8       1       8  0.6712  0.6697  0.8349
   116     9       1       9  0.5953  0.5915  0.6732
   116    10       1      10  0.5231  0.5284  0.5755
   116    11       1      11  0.4779  0.4774  0.5036
   116    12       1      12  0.4600  0.4696  0.4908
   116    13       1      13  0.3143  0.3204  0.3340
   116    14       1      14  0.2038  0.2074  0.2153
   117     1       1       1  0.6260  0.6297  0.8148
   117     2       1       2  0.6508  0.6501  0.7201
   117     3       1       3  0.6062  0.6101  0.6491
   117     4       1       4  0.5971  0.5963  0.6165
   117     5       1       5  0.5185  0.5264  0.5453
   117     6       1       6  0.4333  0.4410  0.4522
   117     7       1       7  0.2913  0.3016  0.3086
   117     8       1       8  0.6904  0.6771  0.8386
   117     9       1       9  0.5822  0.5878  0.6702
   117    10       1      10  0.5436  0.5342  0.5807
   117    11       1      11  0.4701  0.4768  0.5030
   117    12       1      12  0.4727  0.4681  0.4893
   117    13       1      13  0.3171  0.3222  0.3358
   117    14       1      14  0.1887  0.2065  0.2144
   118     1       1       1  0.6208  0.6323  0.8162
   118     2       1       2  0.6520  0.6573  0.7259
   118     3       1       3  0.6191  0.6235  0.6611
   118     4       1       4  0.5928  0.5980  0.6181
   118     5       1       5  0.5190  0.5257  0.5447
   118     6       1       6  0.4447  0.4451  0.4562
   118     7       1       7  0.2903  0.3013  0.3083
   118     8       1       8  0.6752  0.6839  0.8419
   118     9       1       9  0.5872  0.5899  0.6719
   118    10       1      10  0.5258  0.5360  0.5824
   118    11       1      11  0.4682  0.4734  0.4997
   118    12       1      12  0.4683  0.4736  0.4947
   118    13       1      13  0.3204  0.3222  0.3358
   118    14       1      14  0.2014  0.2067  0.2146
   119     1       1       1  0.6300  0.6361  0.8181
   119     2       1       2  0.6552  0.6606  0.7285
   119     3       1       3  0.6229  0.6274  0.6646
   119     4       1       4  0.5933  0.5928  0.6131
   119     5       1       5  0.5185  0.5299  0.5487
   119     6       1       6  0.4535  0.4520  0.4630
   119     7       1       7  0.2887  0.2977  0.3047
   119     8       1       8  0.6940  0.6931  0.8465
   119     9       1       9  0.5963  0.5935  0.6748
   119    10       1      10  0.5444  0.5469  0.5923
   119    11       1      11  0.4707  0.4790  0.5051
   119    12       1      12  0.4710  0.4764  0.4973
   119    13       1      13  0.3124  0.3199  0.3335
   119    14       1      14  0.1891  0.2077  0.2156
   120     1       1       1  0.6412  0.6322  0.8161
   120     2       1       2  0.6608  0.6610  0.7288
   120     3       1       3  0.6238  0.6300  0.6670
   120     4       1       4  0.5857  0.5902  0.6107
   120     5       1       5  0.5287  0.5301  0.5489
   120     6       1       6  0.4380  0.4528  0.4637
   120     7       1       7  0.2901  0.3009  0.3079
   120     8       1       8  0.6980  0.7003  0.8501
   120     9       1       9  0.5822  0.5900  0.6720
   120    10       1      10  0.5404  0.5470  0.5923
   120    11       1      11  0.4749  0.4801  0.5061
   120    12       1      12  0.4646  0.4728  0.4939
   120    13       1      13  0.3194  0.3231  0.3366
   120    14       1      14  0.2063  0.2077  0.2156
   121     1       1       1  0.6204  0.6217  0.8109
   121     2       1       2  0.6550  0.6665  0.7332
   121     3       1       3  0.6362  0.6415  0.6773
   121     4       1       4  0.5827  0.5908  0.6113
   121     5       1       5  0.5302  0.5299  0.5487
   121     6       1       6  0.4441  0.4527  0.4636
   121     7       1       7  0.2857  0.2990  0.3060
   121     8       1       8  0.6976  0.7014  0.8507
   121     9       1       9  0.5940  0.5947  0.6757
   121    10       1      10  0.5458  0.5532  0.5978
   121    11       1      11  0.4787  0.4803  0.5062
   121    12       1      12  0.4608  0.4712  0.4923
   121    13       1      13  0.3204  0.3299  0.3433
   121    14       1      14  0.1970  0.2048  0.2128
   122     1       1       1  0.6260  0.6224  0.8112
   122     2       1       2  0.6703  0.6754  0.7403
   122     3       1       3  0.6333  0.6374  0.6736
   122     4       1       4  0.5937  0.5933  0.6137
   122     5       1       5  0.5292  0.5353  0.5539
   122     6       1       6  0.4471  0.4457  0.4568
   122     7       1       7  0.2935  0.2971  0.3042
   122     8       1       8  0.6880  0.7008  0.8504
   122     9       1       9  0.6038  0.6001  0.6801
   122    10       1      10  0.5569  0.5561  0.6005
   122    11       1      11  0.4794  0.4775  0.5036
   122    12       1      12  0.4704  0.4720  0.4931
   122    13       1      13  0.3273  0.3294  0.3428
   122    14       1      14  0.2024  0.2029  0.2109
   123     1       1       1  0.6200  0.6242  0.8121
   123     2       1       2  0.6600  0.6769  0.7415
   123     3       1       3  0.6433  0.6380  0.6742
   123     4       1       4  0.5872  0.5974  0.6175
   123     5       1       5  0.5321  0.5366  0.5551
   123     6       1       6  0.4367  0.4450  0.4561
   123     7       1       7  0.2933  0.3046  0.3116
   123     8       1       8  0.7048  0.7054  0.8527
   123     9       1       9  0.5968  0.6041  0.6833
   123    10       1      10  0.5553  0.5578  0.6020
   123    11       1      11  0.4707  0.4772  0.5034
   123    12       1      12  0.4719  0.4759  0.4969
   123    13       1      13  0.3161  0.3317  0.3451
   123    14       1      14  0.1871  0.2017  0.2097
   124     1       1       1  0.6320  0.6267  0.8133
   124     2       1       2  0.6835  0.6804  0.7444
   124     3       1       3  0.6387  0.6363  0.6726
   124     4       1       4  0.6021  0.5993  0.6193
   124     5       1       5  0.5265  0.5325  0.5512
   124     6       1       6  0.4378  0.4506  0.4616
   124     7       1       7  0.3059  0.3083  0.3152
   124     8       1       8  0.6920  0.6978  0.8489
   124     9       1       9  0.5987  0.6094  0.6875
   124    10       1      10  0.5642  0.5618  0.6057
   124    11       1      11  0.4737  0.4815  0.5074
   124    12       1      12  0.4642  0.4752  0.4962
   124    13       1      13  0.3286  0.3326  0.3460
   124    14       1      14  0.1889  0.1999  0.2079
   125     1       1       1  0.6448  0.6394  0.8197
   125     2       1       2  0.6880  0.6837  0.7470
   125     3       1       3  0.6431  0.6383  0.6745
   125     4       1       4  0.5947  0.5989  0.6189
   125     5       1       5  0.5346  0.5390  0.5574
   125     6       1       6  0.4569  0.4540  0.4649
   125     7       1       7  0.2994  0.3089  0.3158
   125     8       1       8  0.7072  0.7052  0.8526
   125     9       1       9  0.6215  0.6141  0.6913
   125    10       1      10  0.5544  0.5692  0.6123
   125    11       1      11  0.4771  0.4773  0.5034
   125    12       1      12  0.4629  0.4706  0.4918
   125    13       1      13  0.3218  0.3331  0.3464
   125    14       1      14  0.1970  0.1978  0.2058
   126     1       1       1  0.6396  0.6415  0.8207
   126     2       1       2  0.6893  0.6919  0.7535
   126     3       1       3  0.6449  0.6441  0.6797
   126     4       1       4  0.5994  0.6019  0.6218
   126     5       1       5  0.5479  0.5458  0.5639
   126     6       1       6  0.4496  0.4490  0.4600
   126     7       1       7  0.3022  0.3066  0.3135
   126     8       1       8  0.7032  0.7114  0.8557
   126     9       1       9  0.6037  0.6055  0.6844
   126    10       1      10  0.5536  0.5624  0.6062
   126    11       1      11  0.4806  0.4815  0.5075
   126    12       1      12  0.4648  0.4643  0.4858
   126    13       1      13  0.3255  0.3346  0.3479
   126    14       1      14  0.1941  0.1978  0.2058
   127     1       1       1  0.6476  0.6490  0.8245
   127     2       1       2  0.6918  0.6915  0.7532
   127     3       1       3  0.6489  0.6496  0.6846
   127     4       1       4  0.6011  0.6049  0.6247
   127     5       1       5  0.5321  0.5457  0.5639
   127     6       1       6  0.4382  0.4480  0.4590
   127     7       1       7  0.2988  0.3069  0.3139
   127     8       1       8  0.6968  0.7090  0.8545
   127     9       1       9  0.6070  0.6095  0.6876
   127    10       1      10  0.5560  0.5640  0.6076
   127    11       1      11  0.4756  0.4783  0.5044
   127    12       1      12  0.4515  0.4641  0.4855
   127    13       1      13  0.3259  0.3358  0.3491
   127    14       1      14  0.1893  0.1959  0.2040
   128     1       1       1  0.6456  0.6529  0.8264
   128     2       1       2  0.6760  0.6897  0.7517
   128     3       1       3  0.6518  0.6596  0.6937
   128     4       1       4  0.6042  0.6022  0.6221
   128     5       1       5  0.5323  0.5439  0.5622
   128     6       1       6  0.4294  0.4468  0.4578
   128     7       1       7  0.3046  0.3071  0.3140
   128     8       1       8  0.7060  0.7099  0.8550
   128     9       1       9  0.5945  0.6066  0.6853
   128    10       1      10  0.5562  0.5553  0.5997
   128    11       1      11  0.4804  0.4856  0.5113
   128    12       1      12  0.4473  0.4584  0.4801
   128    13       1      13  0.3231  0.3349  0.3482
   128    14       1      14  0.1832  0.1978  0.2059
   129     1       1       1  0.6504  0.6519  0.8260
   129     2       1       2  0.6953  0.6932  0.7546
   129     3       1       3  0.6580  0.6656  0.6990
   129     4       1       4  0.5855  0.6006  0.6205
   129     5       1       5  0.5412  0.5423  0.5606
   129     6       1       6  0.4463  0.4468  0.4578
   129     7       1       7  0.3048  0.3074  0.3144
   129     8       1       8  0.7068  0.7123  0.8561
   129     9       1       9  0.5960  0.6065  0.6852
   129    10       1      10  0.5473  0.5582  0.6024
   129    11       1      11  0.4783  0.4855  0.5112
   129    12       1      12  0.4544  0.4600  0.4816
   129    13       1      13  0.3376  0.3353  0.3486
   129    14       1      14  0.1976  0.2014  0.2094
   130     1       1       1  0.6448  0.6540  0.8270
   130     2       1       2  0.6998  0.6928  0.7542
   130     3       1       3  0.6700  0.6714  0.7043
   130     4       1       4  0.6107  0.6052  0.6249
   130     5       1       5  0.5396  0.5433  0.5616
   130     6       1       6  0.4531  0.4495  0.4605
   130     7       1       7  0.3121  0.3112  0.3180
   130     8       1       8  0.7216  0.7155  0.8578
   130     9       1       9  0.6037  0.6117  0.6894
   130    10       1      10  0.5707  0.5620  0.6058
   130    11       1      11  0.4756  0.4852  0.5110
   130    12       1      12  0.4525  0.4605  0.4821
   130    13       1      13  0.3280  0.3310  0.3443
   130    14       1      14  0.2000  0.2008  0.2088
   131     1       1       1  0.6532  0.6572  0.8286
   131     2       1       2  0.6885  0.6994  0.7595
   131     3       1       3  0.6740  0.6790  0.7111
   131     4       1       4  0.5975  0.6064  0.6261
   131     5       1       5  0.5433  0.5457  0.5639
   131     6       1       6  0.4445  0.4464  0.4575
   131     7       1       7  0.3048  0.3099  0.3168
   131     8       1       8  0.7180  0.7179  0.8590
   131     9       1       9  0.6288  0.6168  0.6934
   131    10       1      10  0.5587  0.5578  0.6021
   131    11       1      11  0.4792  0.4871  0.5127
   131    12       1      12  0.4635  0.4616  0.4831
   131    13       1      13  0.3276  0.3333  0.3466
   131    14       1      14  0.1897  0.2012  0.2091
   132     1       1       1  0.6576  0.6660  0.8330
   132     2       1       2  0.6940  0.6986  0.7589
   132     3       1       3  0.6776  0.6767  0.7091
   132     4       1       4  0.6196  0.6176  0.6367
   132     5       1       5  0.5385  0.5450  0.5632
   132     6       1       6  0.4490  0.4530  0.4640
   132     7       1       7  0.2980  0.3091  0.3160
   132     8       1       8  0.7248  0.7216  0.8608
   132     9       1       9  0.6123  0.6192  0.6953
   132    10       1      10  0.5513  0.5644  0.6080
   132    11       1      11  0.4891  0.4949  0.5202
   132    12       1      12  0.4594  0.4653  0.4866
   132    13       1      13  0.3339  0.3388  0.3520
   132    14       1      14  0.1998  0.2042  0.2121
   133     1       1       1  0.6580  0.6690  0.8345
   133     2       1       2  0.6975  0.7054  0.7643
   133     3       1       3  0.6691  0.6752  0.7077
   133     4       1       4  0.6305  0.6233  0.6422
   133     5       1       5  0.5390  0.5446  0.5628
   133     6       1       6  0.4533  0.4531  0.4640
   133     7       1       7  0.3002  0.3045  0.3114
   133     8       1       8  0.7260  0.7204  0.8602
   133     9       1       9  0.6113  0.6216  0.6973
   133    10       1      10  0.5616  0.5731  0.6158
   133    11       1      11  0.4869  0.4887  0.5142
   133    12       1      12  0.4640  0.4653  0.4867
   133    13       1      13  0.3212  0.3341  0.3474
   133    14       1      14  0.1909  0.2017  0.2097
   134     1       1       1  0.6556  0.6664  0.8332
   134     2       1       2  0.6927  0.7008  0.7606
   134     3       1       3  0.6642  0.6690  0.7021
   134     4       1       4  0.6221  0.6266  0.6452
   134     5       1       5  0.5306  0.5388  0.5572
   134     6       1       6  0.4416  0.4565  0.4674
   134     7       1       7  0.3073  0.3110  0.3179
   134     8       1       8  0.7284  0.7330  0.8665
   134     9       1       9  0.6205  0.6163  0.6931
   134    10       1      10  0.5822  0.5746  0.6171
   134    11       1      11  0.4876  0.4916  0.5170
   134    12       1      12  0.4512  0.4599  0.4815
   134    13       1      13  0.3214  0.3330  0.3463
   134    14       1      14  0.1992  0.2007  0.2087
   135     1       1       1  0.6576  0.6722  0.8361
   135     2       1       2  0.7065  0.7027  0.7621
   135     3       1       3  0.6644  0.6682  0.7014
   135     4       1       4  0.6272  0.6318  0.6502
   135     5       1       5  0.5467  0.5465  0.5646
   135     6       1       6  0.4453  0.4535  0.4644
   135     7       1       7  0.3107  0.3094  0.3163
   135     8       1       8  0.7376  0.7358  0.8679
   135     9       1       9  0.6255  0.6211  0.6969
   135    10       1      10  0.5776  0.5835  0.6251
   135    11       1      11  0.4779  0.4913  0.5168
   135    12       1      12  0.4475  0.4582  0.4798
   135    13       1      13  0.3218  0.3333  0.3466
   135    14       1      14  0.1958  0.1984  0.2064
   136     1       1       1  0.6940  0.6796  0.8398
   136     2       1       2  0.7033  0.7030  0.7624
   136     3       1       3  0.6744  0.6729  0.7056
   136     4       1       4  0.6314  0.6344  0.6527
   136     5       1       5  0.5385  0.5467  0.5649
   136     6       1       6  0.4545  0.4567  0.4676
   136     7       1       7  0.3113  0.3174  0.3243
   136     8       1       8  0.7412  0.7389  0.8694
   136     9       1       9  0.6065  0.6213  0.6970
   136    10       1      10  0.5644  0.5784  0.6205
   136    11       1      11  0.4918  0.4920  0.5174
   136    12       1      12  0.4610  0.4611  0.4826
   136    13       1      13  0.3186  0.3276  0.3410
   136    14       1      14  0.1840  0.1986  0.2066
   137     1       1       1  0.6904  0.6863  0.8432
   137     2       1       2  0.7008  0.7049  0.7639
   137     3       1       3  0.6689  0.6765  0.7089
   137     4       1       4  0.6392  0.6441  0.6619
   137     5       1       5  0.5492  0.5566  0.5743
   137     6       1       6  0.4584  0.4613  0.4721
   137     7       1       7  0.3083  0.3200  0.3268
   137     8       1       8  0.7332  0.7418  0.8709
   137     9       1       9  0.6075  0.6181  0.6945
   137    10       1      10  0.5784  0.5844  0.6260
   137    11       1      11  0.4886  0.4957  0.5209
   137    12       1      12  0.4523  0.4600  0.4816
   137    13       1      13  0.3218  0.3259  0.3394
   137    14       1      14  0.1877  0.1983  0.2063
   138     1       1       1  0.6984  0.6977  0.8489
   138     2       1       2  0.7050  0.7037  0.7629
   138     3       1       3  0.6733  0.6781  0.7103
   138     4       1       4  0.6429  0.6449  0.6626
   138     5       1       5  0.5567  0.5627  0.5802
   138     6       1       6  0.4500  0.4632  0.4739
   138     7       1       7  0.3042  0.3135  0.3203
   138     8       1       8  0.7524  0.7455  0.8727
   138     9       1       9  0.6013  0.6193  0.6955
   138    10       1      10  0.5978  0.5914  0.6323
   138    11       1      11  0.4931  0.4943  0.5195
   138    12       1      12  0.4554  0.4600  0.4816
   138    13       1      13  0.3212  0.3279  0.3414
   138    14       1      14  0.1978  0.2039  0.2118
   139     1       1       1  0.6968  0.6993  0.8497
   139     2       1       2  0.7017  0.7063  0.7650
   139     3       1       3  0.6700  0.6794  0.7115
   139     4       1       4  0.6377  0.6412  0.6591
   139     5       1       5  0.5637  0.5659  0.5833
   139     6       1       6  0.4614  0.4642  0.4750
   139     7       1       7  0.2952  0.3145  0.3214
   139     8       1       8  0.7424  0.7458  0.8729
   139     9       1       9  0.6188  0.6258  0.7006
   139    10       1      10  0.5987  0.5996  0.6396
   139    11       1      11  0.4766  0.4908  0.5163
   139    12       1      12  0.4531  0.4602  0.4818
   139    13       1      13  0.3124  0.3217  0.3352
   139    14       1      14  0.1883  0.2004  0.2084
   140     1       1       1  0.7200  0.7054  0.8527
   140     2       1       2  0.7098  0.7097  0.7678
   140     3       1       3  0.6762  0.6760  0.7084
   140     4       1       4  0.6392  0.6478  0.6654
   140     5       1       5  0.5602  0.5681  0.5853
   140     6       1       6  0.4712  0.4770  0.4874
   140     7       1       7  0.3040  0.3178  0.3247
   140     8       1       8  0.7508  0.7529  0.8765
   140     9       1       9  0.6178  0.6281  0.7025
   140    10       1      10  0.5884  0.5978  0.6380
   140    11       1      11  0.4859  0.4909  0.5163
   140    12       1      12  0.4627  0.4582  0.4799
   140    13       1      13  0.3086  0.3147  0.3284
   140    14       1      14  0.1972  0.2020  0.2100
   141     1       1       1  0.7036  0.7067  0.8533
   141     2       1       2  0.7057  0.7076  0.7661
   141     3       1       3  0.6733  0.6777  0.7099
   141     4       1       4  0.6526  0.6573  0.6745
   141     5       1       5  0.5592  0.5682  0.5855
   141     6       1       6  0.4637  0.4687  0.4793
   141     7       1       7  0.3000  0.3178  0.3246
   141     8       1       8  0.7508  0.7582  0.8791
   141     9       1       9  0.6175  0.6275  0.7020
   141    10       1      10  0.5951  0.6060  0.6454
   141    11       1      11  0.4903  0.4866  0.5123
   141    12       1      12  0.4469  0.4607  0.4822
   141    13       1      13  0.3063  0.3163  0.3299
   141    14       1      14  0.1966  0.2021  0.2101
   142     1       1       1  0.7200  0.7150  0.8575
   142     2       1       2  0.7053  0.7067  0.7654
   142     3       1       3  0.6698  0.6815  0.7134
   142     4       1       4  0.6623  0.6581  0.6752
   142     5       1       5  0.5667  0.5728  0.5899
   142     6       1       6  0.4686  0.4679  0.4785
   142     7       1       7  0.3095  0.3145  0.3214
   142     8       1       8  0.7704  0.7660  0.8830
   142     9       1       9  0.6308  0.6307  0.7046
   142    10       1      10  0.6049  0.6061  0.6455
   142    11       1      11  0.4722  0.4814  0.5073
   142    12       1      12  0.4481  0.4618  0.4833
   142    13       1      13  0.3271  0.3216  0.3352
   142    14       1      14  0.1954  0.2027  0.2107
   143     1       1       1  0.7156  0.7199  0.8599
   143     2       1       2  0.7128  0.7103  0.7682
   143     3       1       3  0.6747  0.6809  0.7128
   143     4       1       4  0.6535  0.6580  0.6751
   143     5       1       5  0.5769  0.5815  0.5982
   143     6       1       6  0.4624  0.4702  0.4808
   143     7       1       7  0.3210  0.3181  0.3249
   143     8       1       8  0.7656  0.7655  0.8828
   143     9       1       9  0.6315  0.6292  0.7034
   143    10       1      10  0.6058  0.6050  0.6445
   143    11       1      11  0.4737  0.4838  0.5096
   143    12       1      12  0.4683  0.4686  0.4899
   143    13       1      13  0.3241  0.3284  0.3418
   143    14       1      14  0.2014  0.2028  0.2108
   144     1       1       1  0.7168  0.7198  0.8599
   144     2       1       2  0.7135  0.7138  0.7710
   144     3       1       3  0.6813  0.6826  0.7143
   144     4       1       4  0.6604  0.6627  0.6796
   144     5       1       5  0.5806  0.5847  0.6013
   144     6       1       6  0.4663  0.4667  0.4774
   144     7       1       7  0.3160  0.3175  0.3243
   144     8       1       8  0.7688  0.7756  0.8878
   144     9       1       9  0.6300  0.6273  0.7018
   144    10       1      10  0.6040  0.5963  0.6366
   144    11       1      11  0.4834  0.4872  0.5129
   144    12       1      12  0.4512  0.4674  0.4887
   144    13       1      13  0.3243  0.3280  0.3415
   144    14       1      14  0.1921  0.2050  0.2130
   145     1       1       1  0.7260  0.7228  0.8614
   145     2       1       2  0.7210  0.7176  0.7741
   145     3       1       3  0.6720  0.6829  0.7146
   145     4       1       4  0.6552  0.6590  0.6760
   145     5       1       5  0.5896  0.5873  0.6038
   145     6       1       6  0.4600  0.4670  0.4777
   145     7       1       7  0.3204  0.3234  0.3302
   145     8       1       8  0.7800  0.7759  0.8880
   145     9       1       9  0.6300  0.6293  0.7034
   145    10       1      10  0.5933  0.6034  0.6431
   145    11       1      11  0.4815  0.4850  0.5108
   145    12       1      12  0.4652  0.4683  0.4896
   145    13       1      13  0.3222  0.3254  0.3389
   145    14       1      14  0.1927  0.2001  0.2081
   146     1       1       1  0.7352  0.7301  0.8651
   146     2       1       2  0.7215  0.7193  0.7755
   146     3       1       3  0.6827  0.6871  0.7184
   146     4       1       4  0.6512  0.6519  0.6693
   146     5       1       5  0.5967  0.5923  0.6086
   146     6       1       6  0.4514  0.4662  0.4768
   146     7       1       7  0.3214  0.3257  0.3324
   146     8       1       8  0.7708  0.7778  0.8889
   146     9       1       9  0.6170  0.6286  0.7029
   146    10       1      10  0.6044  0.6037  0.6433
   146    11       1      11  0.4806  0.4832  0.5091
   146    12       1      12  0.4602  0.4723  0.4934
   146    13       1      13  0.3176  0.3263  0.3398
   146    14       1      14  0.1907  0.1978  0.2058
   147     1       1       1  0.7260  0.7316  0.8658
   147     2       1       2  0.7157  0.7270  0.7816
   147     3       1       3  0.6842  0.6858  0.7172
   147     4       1       4  0.6413  0.6482  0.6657
   147     5       1       5  0.5785  0.5953  0.6115
   147     6       1       6  0.4580  0.4629  0.4736
   147     7       1       7  0.3135  0.3245  0.3312
   147     8       1       8  0.7780  0.7814  0.8907
   147     9       1       9  0.6208  0.6257  0.7006
   147    10       1      10  0.5949  0.6024  0.6422
   147    11       1      11  0.4688  0.4736  0.5000
   147    12       1      12  0.4504  0.4674  0.4887
   147    13       1      13  0.3153  0.3289  0.3424
   147    14       1      14  0.1952  0.1991  0.2071
   148     1       1       1  0.7324  0.7339  0.8670
   148     2       1       2  0.7153  0.7267  0.7814
   148     3       1       3  0.6964  0.6958  0.7262
   148     4       1       4  0.6444  0.6523  0.6697
   148     5       1       5  0.5777  0.5895  0.6059
   148     6       1       6  0.4616  0.4613  0.4720
   148     7       1       7  0.3200  0.3279  0.3346
   148     8       1       8  0.7680  0.7759  0.8879
   148     9       1       9  0.6168  0.6198  0.6958
   148    10       1      10  0.5931  0.5958  0.6362
   148    11       1      11  0.4686  0.4770  0.5032
   148    12       1      12  0.4610  0.4655  0.4869
   148    13       1      13  0.3210  0.3244  0.3379
   148    14       1      14  0.1881  0.1973  0.2053
   149     1       1       1  0.7400  0.7410  0.8705
   149     2       1       2  0.7172  0.7280  0.7824
   149     3       1       3  0.6816  0.6949  0.7254
   149     4       1       4  0.6400  0.6483  0.6659
   149     5       1       5  0.5931  0.5944  0.6106
   149     6       1       6  0.4655  0.4663  0.4770
   149     7       1       7  0.3186  0.3289  0.3356
   149     8       1       8  0.7708  0.7746  0.8873
   149     9       1       9  0.6330  0.6233  0.6987
   149    10       1      10  0.5964  0.6019  0.6417
   149    11       1      11  0.4655  0.4782  0.5043
   149    12       1      12  0.4671  0.4676  0.4889
   149    13       1      13  0.3182  0.3279  0.3413
   149    14       1      14  0.1897  0.1966  0.2047
   150     1       1       1  0.7312  0.7400  0.8700
   150     2       1       2  0.7313  0.7344  0.7875
   150     3       1       3  0.6938  0.7010  0.7309
   150     4       1       4  0.6404  0.6442  0.6620
   150     5       1       5  0.5931  0.5976  0.6137
   150     6       1       6  0.4565  0.4721  0.4827
   150     7       1       7  0.3226  0.3287  0.3354
   150     8       1       8  0.7848  0.7797  0.8898
   150     9       1       9  0.6163  0.6243  0.6994
   150    10       1      10  0.6191  0.6138  0.6525
   150    11       1      11  0.4747  0.4785  0.5046
   150    12       1      12  0.4669  0.4710  0.4922
   150    13       1      13  0.3135  0.3216  0.3352
   150    14       1      14  0.1899  0.1977  0.2057
   151     1       1       1  0.7380  0.7377  0.8688
   151     2       1       2  0.7433  0.7360  0.7888
   151     3       1       3  0.7047  0.7096  0.7386
   151     4       1       4  0.6440  0.6449  0.6627
   151     5       1       5  0.6019  0.5957  0.6119
   151     6       1       6  0.4733  0.4766  0.4871
   151     7       1       7  0.3182  0.3289  0.3356
   151     8       1       8  0.7720  0.7804  0.8902
   151     9       1       9  0.6235  0.6319  0.7055
   151    10       1      10  0.6091  0.6160  0.6544
   151    11       1      11  0.4718  0.4798  0.5058
   151    12       1      12  0.4598  0.4710  0.4922
   151    13       1      13  0.3165  0.3218  0.3354
   151    14       1      14  0.1848  0.1964  0.2045
   152     1       1       1  0.7364  0.7406  0.8703
   152     2       1       2  0.7352  0.7397  0.7917
   152     3       1       3  0.7080  0.7130  0.7417
   152     4       1       4  0.6442  0.6432  0.6610
   152     5       1       5  0.5933  0.5935  0.6097
   152     6       1       6  0.4659  0.4737  0.4842
   152     7       1       7  0.3208  0.3258  0.3326
   152     8       1       8  0.7812  0.7855  0.8927
   152     9       1       9  0.6120  0.6324  0.7059
   152    10       1      10  0.6022  0.6059  0.6454
   152    11       1      11  0.4762  0.4797  0.5057
   152    12       1      12  0.4625  0.4668  0.4881
   152    13       1      13  0.3186  0.3240  0.3375
   152    14       1      14  0.1899  0.2013  0.2093
   153     1       1       1  0.7328  0.7370  0.8685
   153     2       1       2  0.7335  0.7437  0.7950
   153     3       1       3  0.7127  0.7158  0.7442
   153     4       1       4  0.6385  0.6394  0.6574
   153     5       1       5  0.5981  0.6004  0.6164
   153     6       1       6  0.4763  0.4779  0.4883
   153     7       1       7  0.3261  0.3275  0.3343
   153     8       1       8  0.7920  0.7909  0.8954
   153     9       1       9  0.6425  0.6423  0.7138
   153    10       1      10  0.5984  0.6072  0.6465
   153    11       1      11  0.4697  0.4825  0.5084
   153    12       1      12  0.4667  0.4693  0.4906
   153    13       1      13  0.3180  0.3244  0.3379
   153    14       1      14  0.1905  0.2020  0.2100
   154     1       1       1  0.7496  0.7426  0.8713
   154     2       1       2  0.7400  0.7417  0.7934
   154     3       1       3  0.7124  0.7188  0.7469
   154     4       1       4  0.6248  0.6341  0.6524
   154     5       1       5  0.5935  0.6005  0.6165
   154     6       1       6  0.4741  0.4840  0.4944
   154     7       1       7  0.3216  0.3265  0.3333
   154     8       1       8  0.7936  0.7933  0.8967
   154     9       1       9  0.6365  0.6466  0.7172
   154    10       1      10  0.6120  0.6123  0.6510
   154    11       1      11  0.4825  0.4808  0.5068
   154    12       1      12  0.4683  0.4709  0.4920
   154    13       1      13  0.3027  0.3242  0.3377
   154    14       1      14  0.1996  0.2044  0.2123
   155     1       1       1  0.7528  0.7436  0.8718
   155     2       1       2  0.7458  0.7467  0.7973
   155     3       1       3  0.7127  0.7208  0.7487
   155     4       1       4  0.6236  0.6272  0.6458
   155     5       1       5  0.6000  0.6027  0.6186
   155     6       1       6  0.4827  0.4839  0.4942
   155     7       1       7  0.3194  0.3275  0.3342
   155     8       1       8  0.7792  0.7934  0.8967
   155     9       1       9  0.6390  0.6422  0.7138
   155    10       1      10  0.6084  0.6132  0.6519
   155    11       1      11  0.4869  0.4839  0.5097
   155    12       1      12  0.4662  0.4709  0.4921
   155    13       1      13  0.3194  0.3269  0.3404
   155    14       1      14  0.1937  0.2055  0.2135
   156     1       1       1  0.7504  0.7475  0.8738
   156     2       1       2  0.7478  0.7498  0.7998
   156     3       1       3  0.7282  0.7231  0.7508
   156     4       1       4  0.6219  0.6321  0.6504
   156     5       1       5  0.5998  0.5990  0.6151
   156     6       1       6  0.4833  0.4858  0.4961
   156     7       1       7  0.3184  0.3274  0.3341
   156     8       1       8  0.8024  0.7942  0.8971
   156     9       1       9  0.6448  0.6434  0.7147
   156    10       1      10  0.6144  0.6201  0.6581
   156    11       1      11  0.4796  0.4887  0.5143
   156    12       1      12  0.4679  0.4683  0.4896
   156    13       1      13  0.3076  0.3231  0.3367
   156    14       1      14  0.2057  0.2043  0.2122
   157     1       1       1  0.7476  0.7471  0.8735
   157     2       1       2  0.7483  0.7504  0.8004
   157     3       1       3  0.7273  0.7208  0.7487
   157     4       1       4  0.6307  0.6366  0.6547
   157     5       1       5  0.5994  0.5991  0.6151
   157     6       1       6  0.4778  0.4840  0.4943
   157     7       1       7  0.3291  0.3303  0.3370
   157     8       1       8  0.8076  0.8070  0.9035
   157     9       1       9  0.6402  0.6489  0.7191
   157    10       1      10  0.6207  0.6237  0.6613
   157    11       1      11  0.4876  0.4909  0.5164
   157    12       1      12  0.4692  0.4690  0.4903
   157    13       1      13  0.3124  0.3271  0.3405
   157    14       1      14  0.1869  0.2018  0.2098
   158     1       1       1  0.7452  0.7518  0.8759
   158     2       1       2  0.7482  0.7528  0.8023
   158     3       1       3  0.7276  0.7185  0.7466
   158     4       1       4  0.6406  0.6418  0.6597
   158     5       1       5  0.5973  0.5978  0.6138
   158     6       1       6  0.4880  0.4846  0.4950
   158     7       1       7  0.3190  0.3291  0.3359
   158     8       1       8  0.8028  0.8094  0.9047
   158     9       1       9  0.6538  0.6585  0.7268
   158    10       1      10  0.6289  0.6257  0.6631
   158    11       1      11  0.4901  0.4954  0.5207
   158    12       1      12  0.4658  0.4709  0.4921
   158    13       1      13  0.3143  0.3256  0.3390
   158    14       1      14  0.1820  0.1984  0.2064
   159     1       1       1  0.7644  0.7621  0.8810
   159     2       1       2  0.7490  0.7499  0.8000
   159     3       1       3  0.7189  0.7197  0.7477
   159     4       1       4  0.6493  0.6463  0.6639
   159     5       1       5  0.5977  0.6001  0.6161
   159     6       1       6  0.4833  0.4870  0.4972
   159     7       1       7  0.3301  0.3340  0.3407
   159     8       1       8  0.8152  0.8108  0.9054
   159     9       1       9  0.6528  0.6577  0.7262
   159    10       1      10  0.6216  0.6282  0.6654
   159    11       1      11  0.4817  0.4921  0.5175
   159    12       1      12  0.4656  0.4772  0.4981
   159    13       1      13  0.3371  0.3318  0.3452
   159    14       1      14  0.1996  0.2051  0.2130
   160     1       1       1  0.7500  0.7593  0.8796
   160     2       1       2  0.7453  0.7549  0.8039
   160     3       1       3  0.7344  0.7263  0.7537
   160     4       1       4  0.6488  0.6481  0.6657
   160     5       1       5  0.5896  0.6010  0.6170
   160     6       1       6  0.4829  0.4918  0.5019
   160     7       1       7  0.3335  0.3420  0.3486
   160     8       1       8  0.8136  0.8117  0.9058
   160     9       1       9  0.6495  0.6521  0.7217
   160    10       1      10  0.6238  0.6279  0.6651
   160    11       1      11  0.4888  0.4908  0.5162
   160    12       1      12  0.4735  0.4736  0.4947
   160    13       1      13  0.3210  0.3297  0.3431
   160    14       1      14  0.1941  0.2037  0.2117
   161     1       1       1  0.7476  0.7543  0.8772
   161     2       1       2  0.7500  0.7551  0.8041
   161     3       1       3  0.7176  0.7239  0.7515
   161     4       1       4  0.6383  0.6476  0.6653
   161     5       1       5  0.5958  0.5952  0.6114
   161     6       1       6  0.4953  0.4987  0.5088
   161     7       1       7  0.3347  0.3434  0.3500
   161     8       1       8  0.8068  0.8154  0.9077
   161     9       1       9  0.6500  0.6518  0.7215
   161    10       1      10  0.6227  0.6331  0.6698
   161    11       1      11  0.4861  0.4905  0.5160
   161    12       1      12  0.4731  0.4761  0.4970
   161    13       1      13  0.3220  0.3275  0.3409
   161    14       1      14  0.2042  0.2049  0.2128
   162     1       1       1  0.7456  0.7529  0.8765
   162     2       1       2  0.7585  0.7570  0.8056
   162     3       1       3  0.7149  0.7203  0.7483
   162     4       1       4  0.6432  0.6460  0.6637
   162     5       1       5  0.5892  0.5957  0.6119
   162     6       1       6  0.4920  0.4988  0.5088
   162     7       1       7  0.3386  0.3461  0.3526
   162     8       1       8  0.8152  0.8151  0.9075
   162     9       1       9  0.6543  0.6580  0.7264
   162    10       1      10  0.6380  0.6366  0.6730
   162    11       1      11  0.4975  0.5001  0.5251
   162    12       1      12  0.4706  0.4687  0.4900
   162    13       1      13  0.3139  0.3227  0.3362
   162    14       1      14  0.2044  0.2081  0.2160
   163     1       1       1  0.7576  0.7579  0.8789
   163     2       1       2  0.7528  0.7530  0.8024
   163     3       1       3  0.7084  0.7153  0.7438
   163     4       1       4  0.6476  0.6457  0.6634
   163     5       1       5  0.5990  0.5956  0.6118
   163     6       1       6  0.4973  0.5111  0.5209
   163     7       1       7  0.3434  0.3477  0.3542
   163     8       1       8  0.8144  0.8209  0.9105
   163     9       1       9  0.6560  0.6584  0.7267
   163    10       1      10  0.6204  0.6312  0.6681
   163    11       1      11  0.4952  0.4996  0.5246
   163    12       1      12  0.4671  0.4688  0.4900
   163    13       1      13  0.3078  0.3217  0.3353
   163    14       1      14  0.2036  0.2084  0.2163
   164     1       1       1  0.7628  0.7601  0.8801
   164     2       1       2  0.7552  0.7550  0.8040
   164     3       1       3  0.7222  0.7170  0.7453
   164     4       1       4  0.6349  0.6413  0.6592
   164     5       1       5  0.5946  0.5979  0.6140
   164     6       1       6  0.5129  0.5158  0.5255
   164     7       1       7  0.3477  0.3494  0.3559
   164     8       1       8  0.8052  0.8176  0.9088
   164     9       1       9  0.6590  0.6618  0.7295
   164    10       1      10  0.6282  0.6293  0.6664
   164    11       1      11  0.4994  0.4982  0.5233
   164    12       1      12  0.4656  0.4662  0.4876
   164    13       1      13  0.3290  0.3307  0.3441
   164    14       1      14  0.1998  0.2056  0.2136
   165     1       1       1  0.7752  0.7674  0.8837
   165     2       1       2  0.7498  0.7497  0.7997
   165     3       1       3  0.7096  0.7151  0.7436
   165     4       1       4  0.6408  0.6480  0.6656
   165     5       1       5  0.5887  0.5924  0.6087
   165     6       1       6  0.5018  0.5121  0.5219
   165     7       1       7  0.3465  0.3538  0.3603
   165     8       1       8  0.8132  0.8155  0.9077
   165     9       1       9  0.6500  0.6573  0.7258
   165    10       1      10  0.6280  0.6355  0.6720
   165    11       1      11  0.4935  0.4947  0.5199
   165    12       1      12  0.4565  0.4666  0.4880
   165    13       1      13  0.3288  0.3323  0.3456
   165    14       1      14  0.2006  0.2053  0.2132
   166     1       1       1  0.7728  0.7735  0.8867
   166     2       1       2  0.7558  0.7572  0.8058
   166     3       1       3  0.7300  0.7198  0.7478
   166     4       1       4  0.6434  0.6497  0.6672
   166     5       1       5  0.5977  0.5963  0.6125
   166     6       1       6  0.5010  0.5074  0.5172
   166     7       1       7  0.3547  0.3550  0.3615
   166     8       1       8  0.8252  0.8242  0.9121
   166     9       1       9  0.6510  0.6614  0.7291
   166    10       1      10  0.6158  0.6256  0.6631
   166    11       1      11  0.5013  0.4980  0.5231
   166    12       1      12  0.4648  0.4695  0.4907
   166    13       1      13  0.3335  0.3359  0.3492
   166    14       1      14  0.2012  0.2054  0.2134
   167     1       1       1  0.7864  0.7829  0.8914
   167     2       1       2  0.7530  0.7572  0.8057
   167     3       1       3  0.7111  0.7167  0.7450
   167     4       1       4  0.6501  0.6498  0.6673
   167     5       1       5  0.5904  0.5956  0.6117
   167     6       1       6  0.5020  0.5089  0.5187
   167     7       1       7  0.3422  0.3534  0.3599
   167     8       1       8  0.8324  0.8300  0.9150
   167     9       1       9  0.6663  0.6716  0.7373
   167    10       1      10  0.6296  0.6320  0.6688
   167    11       1      11  0.4952  0.5039  0.5287
   167    12       1      12  0.4721  0.4725  0.4936
   167    13       1      13  0.3261  0.3325  0.3459
   167    14       1      14  0.1917  0.2034  0.2114
   168     1       1       1  0.7676  0.7849  0.8925
   168     2       1       2  0.7533  0.7556  0.8044
   168     3       1       3  0.7093  0.7143  0.7429
   168     4       1       4  0.6398  0.6490  0.6666
   168     5       1       5  0.5921  0.5953  0.6114
   168     6       1       6  0.5006  0.5014  0.5114
   168     7       1       7  0.3479  0.3550  0.3615
   168     8       1       8  0.8208  0.8325  0.9163
   168     9       1       9  0.6660  0.6668  0.7334
   168    10       1      10  0.6367  0.6396  0.6757
   168    11       1      11  0.5059  0.5100  0.5345
   168    12       1      12  0.4673  0.4764  0.4973
   168    13       1      13  0.3271  0.3387  0.3519
   168    14       1      14  0.1992  0.2036  0.2115
   169     1       1       1  0.7900  0.7885  0.8943
   169     2       1       2  0.7545  0.7608  0.8087
   169     3       1       3  0.7136  0.7166  0.7449
   169     4       1       4  0.6482  0.6533  0.6706
   169     5       1       5  0.5881  0.5920  0.6083
   169     6       1       6  0.4953  0.5033  0.5133
   169     7       1       7  0.3446  0.3549  0.3613
   169     8       1       8  0.8312  0.8407  0.9204
   169     9       1       9  0.6735  0.6719  0.7375
   169    10       1      10  0.6356  0.6403  0.6762
   169    11       1      11  0.5145  0.5200  0.5440
   169    12       1      12  0.4656  0.4703  0.4915
   169    13       1      13  0.3408  0.3378  0.3510
   169    14       1      14  0.1972  0.2071  0.2150
   170     1       1       1  0.7900  0.7902  0.8951
   170     2       1       2  0.7713  0.7619  0.8095
   170     3       1       3  0.7182  0.7157  0.7441
   170     4       1       4  0.6465  0.6511  0.6686
   170     5       1       5  0.5937  0.5885  0.6050
   170     6       1       6  0.4953  0.5058  0.5157
   170     7       1       7  0.3406  0.3474  0.3540
   170     8       1       8  0.8392  0.8440  0.9220
   170     9       1       9  0.6662  0.6742  0.7393
   170    10       1      10  0.6442  0.6450  0.6805
   170    11       1      11  0.5059  0.5112  0.5357
   170    12       1      12  0.4585  0.4630  0.4845
   170    13       1      13  0.3316  0.3339  0.3472
   170    14       1      14  0.1994  0.2026  0.2105
   171     1       1       1  0.7932  0.7937  0.8969
   171     2       1       2  0.7658  0.7599  0.8079
   171     3       1       3  0.7122  0.7152  0.7437
   171     4       1       4  0.6364  0.6470  0.6646
   171     5       1       5  0.5850  0.5905  0.6069
   171     6       1       6  0.5018  0.5045  0.5144
   171     7       1       7  0.3305  0.3456  0.3521
   171     8       1       8  0.8404  0.8434  0.9217
   171     9       1       9  0.6755  0.6729  0.7383
   171    10       1      10  0.6480  0.6484  0.6836
   171    11       1      11  0.5051  0.5084  0.5330
   171    12       1      12  0.4496  0.4637  0.4851
   171    13       1      13  0.3378  0.3357  0.3490
   171    14       1      14  0.1980  0.1996  0.2076
   172     1       1       1  0.7804  0.7925  0.8962
   172     2       1       2  0.7473  0.7543  0.8034
   172     3       1       3  0.7067  0.7114  0.7403
   172     4       1       4  0.6480  0.6511  0.6685
   172     5       1       5  0.5958  0.6006  0.6165
   172     6       1       6  0.4920  0.5019  0.5119
   172     7       1       7  0.3406  0.3370  0.3437
   172     8       1       8  0.8488  0.8373  0.9187
   172     9       1       9  0.6700  0.6758  0.7406
   172    10       1      10  0.6564  0.6529  0.6876
   172    11       1      11  0.5088  0.5056  0.5303
   172    12       1      12  0.4615  0.4629  0.4844
   172    13       1      13  0.3361  0.3375  0.3507
   172    14       1      14  0.1851  0.2007  0.2087
   173     1       1       1  0.8092  0.8015  0.9007
   173     2       1       2  0.7540  0.7554  0.8043
   173     3       1       3  0.7049  0.7086  0.7377
   173     4       1       4  0.6497  0.6528  0.6701
   173     5       1       5  0.5960  0.6018  0.6177
   173     6       1       6  0.4904  0.5012  0.5112
   173     7       1       7  0.3210  0.3311  0.3378
   173     8       1       8  0.8308  0.8350  0.9175
   173     9       1       9  0.6565  0.6635  0.7308
   173    10       1      10  0.6398  0.6558  0.6902
   173    11       1      11  0.4979  0.4993  0.5244
   173    12       1      12  0.4454  0.4545  0.4764
   173    13       1      13  0.3220  0.3316  0.3450
   173    14       1      14  0.1937  0.2021  0.2101
   174     1       1       1  0.8020  0.8040  0.9020
   174     2       1       2  0.7542  0.7566  0.8053
   174     3       1       3  0.7131  0.7084  0.7376
   174     4       1       4  0.6539  0.6608  0.6778
   174     5       1       5  0.5962  0.6044  0.6203
   174     6       1       6  0.4892  0.5007  0.5107
   174     7       1       7  0.3307  0.3321  0.3388
   174     8       1       8  0.8276  0.8311  0.9156
   174     9       1       9  0.6733  0.6708  0.7366
   174    10       1      10  0.6496  0.6584  0.6926
   174    11       1      11  0.4924  0.4995  0.5246
   174    12       1      12  0.4552  0.4542  0.4760
   174    13       1      13  0.3249  0.3355  0.3488
   174    14       1      14  0.1905  0.2023  0.2103
   175     1       1       1  0.8148  0.8075  0.9038
   175     2       1       2  0.7523  0.7549  0.8040
   175     3       1       3  0.7089  0.7128  0.7415
   175     4       1       4  0.6549  0.6595  0.6765
   175     5       1       5  0.6121  0.6074  0.6231
   175     6       1       6  0.4886  0.5000  0.5100
   175     7       1       7  0.3277  0.3374  0.3440
   175     8       1       8  0.8476  0.8371  0.9186
   175     9       1       9  0.6755  0.6730  0.7384
   175    10       1      10  0.6538  0.6574  0.6917
   175    11       1      11  0.4939  0.5037  0.5285
   175    12       1      12  0.4629  0.4545  0.4763
   175    13       1      13  0.3280  0.3344  0.3477
   175    14       1      14  0.1931  0.2038  0.2118
   176     1       1       1  0.8100  0.8071  0.9036
   176     2       1       2  0.7520  0.7565  0.8052
   176     3       1       3  0.7120  0.7148  0.7433
   176     4       1       4  0.6600  0.6648  0.6816
   176     5       1       5  0.6202  0.6125  0.6280
   176     6       1       6  0.4939  0.5008  0.5108
   176     7       1       7  0.3273  0.3336  0.3402
   176     8       1       8  0.8456  0.8391  0.9195
   176     9       1       9  0.6720  0.6760  0.7408
   176    10       1      10  0.6584  0.6567  0.6910
   176    11       1      11  0.4983  0.5036  0.5284
   176    12       1      12  0.4444  0.4537  0.4755
   176    13       1      13  0.3239  0.3341  0.3474
   176    14       1      14  0.2000  0.2083  0.2162
   177     1       1       1  0.8160  0.8045  0.9023
   177     2       1       2  0.7658  0.7594  0.8075
   177     3       1       3  0.7178  0.7199  0.7479
   177     4       1       4  0.6545  0.6657  0.6824
   177     5       1       5  0.6215  0.6155  0.6309
   177     6       1       6  0.5073  0.5057  0.5156
   177     7       1       7  0.3299  0.3308  0.3375
   177     8       1       8  0.8388  0.8358  0.9179
   177     9       1       9  0.6850  0.6778  0.7422
   177    10       1      10  0.6580  0.6577  0.6920
   177    11       1      11  0.4996  0.5024  0.5273
   177    12       1      12  0.4340  0.4526  0.4745
   177    13       1      13  0.3184  0.3321  0.3454
   177    14       1      14  0.2152  0.2103  0.2182
   178     1       1       1  0.8128  0.8117  0.9058
   178     2       1       2  0.7640  0.7645  0.8116
   178     3       1       3  0.7189  0.7267  0.7541
   178     4       1       4  0.6598  0.6680  0.6846
   178     5       1       5  0.6079  0.6129  0.6284
   178     6       1       6  0.5100  0.5062  0.5160
   178     7       1       7  0.3279  0.3322  0.3389
   178     8       1       8  0.8452  0.8427  0.9214
   178     9       1       9  0.6790  0.6791  0.7433
   178    10       1      10  0.6620  0.6653  0.6987
   178    11       1      11  0.4933  0.5066  0.5312
   178    12       1      12  0.4521  0.4577  0.4794
   178    13       1      13  0.3204  0.3294  0.3428
   178    14       1      14  0.2087  0.2111  0.2190
   179     1       1       1  0.8172  0.8150  0.9075
   179     2       1       2  0.7638  0.7638  0.8110
   179     3       1       3  0.7280  0.7260  0.7534
   179     4       1       4  0.6695  0.6641  0.6809
   179     5       1       5  0.6177  0.6214  0.6365
   179     6       1       6  0.4984  0.5051  0.5150
   179     7       1       7  0.3224  0.3303  0.3370
   179     8       1       8  0.8256  0.8439  0.9219
   179     9       1       9  0.6665  0.6788  0.7431
   179    10       1      10  0.6622  0.6666  0.6999
   179    11       1      11  0.4981  0.5132  0.5375
   179    12       1      12  0.4615  0.4566  0.4784
   179    13       1      13  0.3131  0.3289  0.3423
   179    14       1      14  0.2010  0.2085  0.2165
   180     1       1       1  0.8116  0.8128  0.9064
   180     2       1       2  0.7678  0.7655  0.8124
   180     3       1       3  0.7262  0.7312  0.7581
   180     4       1       4  0.6632  0.6679  0.6845
   180     5       1       5  0.6102  0.6170  0.6323
   180     6       1       6  0.5010  0.5033  0.5132
   180     7       1       7  0.3228  0.3314  0.3381
   180     8       1       8  0.8416  0.8442  0.9221
   180     9       1       9  0.6740  0.6764  0.7411
   180    10       1      10  0.6642  0.6630  0.6967
   180    11       1      11  0.4992  0.5124  0.5368
   180    12       1      12  0.4567  0.4564  0.4781
   180    13       1      13  0.3220  0.3255  0.3390
   180    14       1      14  0.1962  0.2129  0.2208
   181     1       1       1  0.8148  0.8199  0.9099
   181     2       1       2  0.7743  0.7691  0.8153
   181     3       1       3  0.7260  0.7270  0.7543
   181     4       1       4  0.6642  0.6622  0.6791
   181     5       1       5  0.6129  0.6199  0.6351
   181     6       1       6  0.4984  0.5128  0.5226
   181     7       1       7  0.3255  0.3373  0.3439
   181     8       1       8  0.8484  0.8451  0.9226
   181     9       1       9  0.6735  0.6754  0.7403
   181    10       1      10  0.6711  0.6697  0.7028
   181    11       1      11  0.5036  0.5084  0.5330
   181    12       1      12  0.4460  0.4541  0.4759
   181    13       1      13  0.3212  0.3239  0.3374
   181    14       1      14  0.2040  0.2154  0.2232
   182     1       1       1  0.8340  0.8315  0.9158
   182     2       1       2  0.7678  0.7720  0.8176
   182     3       1       3  0.7262  0.7301  0.7570
   182     4       1       4  0.6615  0.6629  0.6798
   182     5       1       5  0.6106  0.6200  0.6352
   182     6       1       6  0.5047  0.5127  0.5225
   182     7       1       7  0.3234  0.3335  0.3401
   182     8       1       8  0.8488  0.8441  0.9220
   182     9       1       9  0.6740  0.6765  0.7412
   182    10       1      10  0.6678  0.6679  0.7011
   182    11       1      11  0.5154  0.5130  0.5373
   182    12       1      12  0.4515  0.4534  0.4753
   182    13       1      13  0.3180  0.3225  0.3361
   182    14       1      14  0.2055  0.2146  0.2225
   183     1       1       1  0.8280  0.8281  0.9140
   183     2       1       2  0.7765  0.7794  0.8235
   183     3       1       3  0.7271  0.7290  0.7561
   183     4       1       4  0.6648  0.6641  0.6809
   183     5       1       5  0.6244  0.6239  0.6389
   183     6       1       6  0.5078  0.5124  0.5221
   183     7       1       7  0.3453  0.3375  0.3441
   183     8       1       8  0.8396  0.8444  0.9222
   183     9       1       9  0.6800  0.6784  0.7428
   183    10       1      10  0.6613  0.6642  0.6978
   183    11       1      11  0.5059  0.5113  0.5357
   183    12       1      12  0.4529  0.4595  0.4811
   183    13       1      13  0.3204  0.3235  0.3370
   183    14       1      14  0.2079  0.2096  0.2175
   184     1       1       1  0.8300  0.8263  0.9131
   184     2       1       2  0.7855  0.7836  0.8268
   184     3       1       3  0.7220  0.7324  0.7592
   184     4       1       4  0.6541  0.6650  0.6818
   184     5       1       5  0.6181  0.6246  0.6397
   184     6       1       6  0.5165  0.5167  0.5263
   184     7       1       7  0.3285  0.3360  0.3426
   184     8       1       8  0.8404  0.8441  0.9221
   184     9       1       9  0.6800  0.6811  0.7449
   184    10       1      10  0.6562  0.6635  0.6971
   184    11       1      11  0.5126  0.5128  0.5371
   184    12       1      12  0.4583  0.4603  0.4819
   184    13       1      13  0.3124  0.3228  0.3363
   184    14       1      14  0.2006  0.2075  0.2154
   185     1       1       1  0.8168  0.8257  0.9129
   185     2       1       2  0.7848  0.7838  0.8270
   185     3       1       3  0.7282  0.7307  0.7576
   185     4       1       4  0.6592  0.6612  0.6781
   185     5       1       5  0.6252  0.6220  0.6372
   185     6       1       6  0.5096  0.5192  0.5288
   185     7       1       7  0.3265  0.3399  0.3465
   185     8       1       8  0.8548  0.8441  0.9221
   185     9       1       9  0.6863  0.6906  0.7525
   185    10       1      10  0.6724  0.6734  0.7061
   185    11       1      11  0.5042  0.5069  0.5316
   185    12       1      12  0.4627  0.4620  0.4835
   185    13       1      13  0.3171  0.3234  0.3369
   185    14       1      14  0.1994  0.2080  0.2159
   186     1       1       1  0.8212  0.8319  0.9160
   186     2       1       2  0.7833  0.7847  0.8277
   186     3       1       3  0.7271  0.7304  0.7574
   186     4       1       4  0.6594  0.6664  0.6830
   186     5       1       5  0.6306  0.6241  0.6392
   186     6       1       6  0.5059  0.5157  0.5253
   186     7       1       7  0.3428  0.3413  0.3479
   186     8       1       8  0.8444  0.8469  0.9234
   186     9       1       9  0.7020  0.6940  0.7552
   186    10       1      10  0.6636  0.6706  0.7036
   186    11       1      11  0.5082  0.5101  0.5346
   186    12       1      12  0.4606  0.4635  0.4849
   186    13       1      13  0.3141  0.3256  0.3391
   186    14       1      14  0.2000  0.2021  0.2101
   187     1       1       1  0.8276  0.8259  0.9130
   187     2       1       2  0.7860  0.7878  0.8302
   187     3       1       3  0.7320  0.7325  0.7592
   187     4       1       4  0.6667  0.6716  0.6881
   187     5       1       5  0.6098  0.6234  0.6384
   187     6       1       6  0.5165  0.5155  0.5251
   187     7       1       7  0.3269  0.3354  0.3421
   187     8       1       8  0.8548  0.8495  0.9248
   187     9       1       9  0.6815  0.6934  0.7547
   187    10       1      10  0.6573  0.6665  0.6998
   187    11       1      11  0.5069  0.5128  0.5371
   187    12       1      12  0.4387  0.4558  0.4776
   187    13       1      13  0.3186  0.3262  0.3397
   187    14       1      14  0.1958  0.2007  0.2087
   188     1       1       1  0.8360  0.8315  0.9157
   188     2       1       2  0.7795  0.7851  0.8281
   188     3       1       3  0.7362  0.7351  0.7616
   188     4       1       4  0.6714  0.6725  0.6888
   188     5       1       5  0.6192  0.6252  0.6402
   188     6       1       6  0.5076  0.5142  0.5240
   188     7       1       7  0.3366  0.3358  0.3424
   188     8       1       8  0.8548  0.8557  0.9279
   188     9       1       9  0.6925  0.6921  0.7537
   188    10       1      10  0.6616  0.6662  0.6995
   188    11       1      11  0.5091  0.5142  0.5385
   188    12       1      12  0.4504  0.4511  0.4731
   188    13       1      13  0.3231  0.3292  0.3426
   188    14       1      14  0.1871  0.1981  0.2061
   189     1       1       1  0.8256  0.8334  0.9167
   189     2       1       2  0.7915  0.7854  0.8284
   189     3       1       3  0.7333  0.7413  0.7672
   189     4       1       4  0.6669  0.6722  0.6886
   189     5       1       5  0.6227  0.6239  0.6389
   189     6       1       6  0.5035  0.5176  0.5273
   189     7       1       7  0.3319  0.3400  0.3466
   189     8       1       8  0.8568  0.8552  0.9276
   189     9       1       9  0.6933  0.6954  0.7563
   189    10       1      10  0.6689  0.6655  0.6989
   189    11       1      11  0.5006  0.5163  0.5405
   189    12       1      12  0.4504  0.4560  0.4778
   189    13       1      13  0.3143  0.3319  0.3452
   189    14       1      14  0.1863  0.1981  0.2061
   190     1       1       1  0.8240  0.8375  0.9187
   190     2       1       2  0.7855  0.7848  0.8279
   190     3       1       3  0.7391  0.7431  0.7688
   190     4       1       4  0.6589  0.6698  0.6863
   190     5       1       5  0.6275  0.6261  0.6411
   190     6       1       6  0.5014  0.5102  0.5200
   190     7       1       7  0.3303  0.3397  0.3463
   190     8       1       8  0.8512  0.8501  0.9250
   190     9       1       9  0.6915  0.6948  0.7559
   190    10       1      10  0.6636  0.6689  0.7020
   190    11       1      11  0.5027  0.5062  0.5309
   190    12       1      12  0.4631  0.4596  0.4812
   190    13       1      13  0.3239  0.3342  0.3475
   190    14       1      14  0.1895  0.1971  0.2052
   191     1       1       1  0.8388  0.8386  0.9193
   191     2       1       2  0.7893  0.7843  0.8274
   191     3       1       3  0.7367  0.7370  0.7633
   191     4       1       4  0.6648  0.6662  0.6829
   191     5       1       5  0.6244  0.6263  0.6413
   191     6       1       6  0.5020  0.5081  0.5180
   191     7       1       7  0.3283  0.3395  0.3461
   191     8       1       8  0.8544  0.8553  0.9277
   191     9       1       9  0.6815  0.6952  0.7562
   191    10       1      10  0.6687  0.6735  0.7062
   191    11       1      11  0.5065  0.5118  0.5362
   191    12       1      12  0.4460  0.4516  0.4736
   191    13       1      13  0.3296  0.3319  0.3453
   191    14       1      14  0.1915  0.2001  0.2081
   192     1       1       1  0.8316  0.8402  0.9201
   192     2       1       2  0.7825  0.7827  0.8262
   192     3       1       3  0.7391  0.7381  0.7643
   192     4       1       4  0.6589  0.6661  0.6828
   192     5       1       5  0.6129  0.6192  0.6344
   192     6       1       6  0.5047  0.5124  0.5221
   192     7       1       7  0.3362  0.3382  0.3448
   192     8       1       8  0.8464  0.8540  0.9270
   192     9       1       9  0.6978  0.6953  0.7563
   192    10       1      10  0.6658  0.6700  0.7030
   192    11       1      11  0.5118  0.5128  0.5372
   192    12       1      12  0.4333  0.4478  0.4698
   192    13       1      13  0.3269  0.3329  0.3463
   192    14       1      14  0.1877  0.1994  0.2074
   193     1       1       1  0.8404  0.8388  0.9194
   193     2       1       2  0.7848  0.7876  0.8301
   193     3       1       3  0.7416  0.7387  0.7648
   193     4       1       4  0.6596  0.6615  0.6784
   193     5       1       5  0.6254  0.6229  0.6380
   193     6       1       6  0.5086  0.5061  0.5160
   193     7       1       7  0.3309  0.3348  0.3415
   193     8       1       8  0.8544  0.8543  0.9272
   193     9       1       9  0.6980  0.6976  0.7581
   193    10       1      10  0.6700  0.6735  0.7061
   193    11       1      11  0.5173  0.5251  0.5489
   193    12       1      12  0.4444  0.4521  0.4740
   193    13       1      13  0.3269  0.3332  0.3466
   193    14       1      14  0.1901  0.2033  0.2113
   194     1       1       1  0.8360  0.8368  0.9184
   194     2       1       2  0.7855  0.7896  0.8317
   194     3       1       3  0.7367  0.7408  0.7668
   194     4       1       4  0.6684  0.6681  0.6847
   194     5       1       5  0.6194  0.6199  0.6351
   194     6       1       6  0.5061  0.5082  0.5180
   194     7       1       7  0.3277  0.3326  0.3393
   194     8       1       8  0.8564  0.8538  0.9269
   194     9       1       9  0.7005  0.6994  0.7595
   194    10       1      10  0.6691  0.6760  0.7084
   194    11       1      11  0.5059  0.5158  0.5400
   194    12       1      12  0.4433  0.4566  0.4783
   194    13       1      13  0.3284  0.3318  0.3451
   194    14       1      14  0.1935  0.2007  0.2087
   195     1       1       1  0.8392  0.8366  0.9183
   195     2       1       2  0.8010  0.7958  0.8366
   195     3       1       3  0.7342  0.7404  0.7664
   195     4       1       4  0.6678  0.6708  0.6872
   195     5       1       5  0.6117  0.6220  0.6372
   195     6       1       6  0.4978  0.5074  0.5172
   195     7       1       7  0.3283  0.3326  0.3393
   195     8       1       8  0.8508  0.8543  0.9272
   195     9       1       9  0.6973  0.7008  0.7606
   195    10       1      10  0.6796  0.6778  0.7100
   195    11       1      11  0.5059  0.5154  0.5396
   195    12       1      12  0.4477  0.4606  0.4821
   195    13       1      13  0.3176  0.3282  0.3417
   195    14       1      14  0.1923  0.2001  0.2081
   196     1       1       1  0.8308  0.8352  0.9176
   196     2       1       2  0.7940  0.7997  0.8398
   196     3       1       3  0.7400  0.7424  0.7681
   196     4       1       4  0.6798  0.6696  0.6862
   196     5       1       5  0.6135  0.6176  0.6329
   196     6       1       6  0.5165  0.5169  0.5266
   196     7       1       7  0.3240  0.3328  0.3394
   196     8       1       8  0.8660  0.8588  0.9294
   196     9       1       9  0.7018  0.6956  0.7565
   196    10       1      10  0.6731  0.6837  0.7153
   196    11       1      11  0.5040  0.5199  0.5439
   196    12       1      12  0.4667  0.4655  0.4868
   196    13       1      13  0.3369  0.3368  0.3500
   196    14       1      14  0.1966  0.2031  0.2111
   197     1       1       1  0.8252  0.8322  0.9161
   197     2       1       2  0.8000  0.7928  0.8343
   197     3       1       3  0.7420  0.7469  0.7722
   197     4       1       4  0.6775  0.6807  0.6967
   197     5       1       5  0.6098  0.6203  0.6355
   197     6       1       6  0.5157  0.5205  0.5301
   197     7       1       7  0.3202  0.3323  0.3390
   197     8       1       8  0.8544  0.8543  0.9271
   197     9       1       9  0.6920  0.6932  0.7546
   197    10       1      10  0.6860  0.6877  0.7189
   197    11       1      11  0.5128  0.5188  0.5429
   197    12       1      12  0.4654  0.4669  0.4882
   197    13       1      13  0.3286  0.3329  0.3462
   197    14       1      14  0.1901  0.2043  0.2123
   198     1       1       1  0.8348  0.8315  0.9158
   198     2       1       2  0.7810  0.7880  0.8304
   198     3       1       3  0.7411  0.7422  0.7680
   198     4       1       4  0.6771  0.6764  0.6926
   198     5       1       5  0.6152  0.6203  0.6355
   198     6       1       6  0.5233  0.5283  0.5378
   198     7       1       7  0.3246  0.3343  0.3409
   198     8       1       8  0.8616  0.8668  0.9334
   198     9       1       9  0.6925  0.6952  0.7562
   198    10       1      10  0.6851  0.6868  0.7181
   198    11       1      11  0.4998  0.5127  0.5371
   198    12       1      12  0.4673  0.4725  0.4936
   198    13       1      13  0.3351  0.3403  0.3535
   198    14       1      14  0.2024  0.2054  0.2133
   199     1       1       1  0.8260  0.8304  0.9152
   199     2       1       2  0.7860  0.7868  0.8294
   199     3       1       3  0.7478  0.7459  0.7713
   199     4       1       4  0.6747  0.6812  0.6972
   199     5       1       5  0.6237  0.6236  0.6387
   199     6       1       6  0.5294  0.5336  0.5429
   199     7       1       7  0.3198  0.3336  0.3403
   199     8       1       8  0.8600  0.8604  0.9302
   199     9       1       9  0.6908  0.6942  0.7553
   199    10       1      10  0.6769  0.6866  0.7179
   199    11       1      11  0.5069  0.5062  0.5309
   199    12       1      12  0.4656  0.4777  0.4986
   199    13       1      13  0.3431  0.3442  0.3573
   199    14       1      14  0.2040  0.2080  0.2159
   200     1       1       1  0.8440  0.8396  0.9198
   200     2       1       2  0.7770  0.7827  0.8262
   200     3       1       3  0.7418  0.7470  0.7723
   200     4       1       4  0.6821  0.6836  0.6994
   200     5       1       5  0.6217  0.6261  0.6411
   200     6       1       6  0.5286  0.5322  0.5415
   200     7       1       7  0.3164  0.3310  0.3376
   200     8       1       8  0.8576  0.8609  0.9304
   200     9       1       9  0.6953  0.6932  0.7546
   200    10       1      10  0.6791  0.6855  0.7170
   200    11       1      11  0.4958  0.5057  0.5305
   200    12       1      12  0.4621  0.4756  0.4966
   200    13       1      13  0.3357  0.3427  0.3559
   200    14       1      14  0.2040  0.2098  0.2177
