# Supplementary material for: Blib is a multi-module simulation platform for genetics studies and intelligent breeding
Source: Commun Biol. 2022 Nov 3;5:1167. doi: 10.1038/s42003-022-04151-9 (PMC9630530; doi:10.1038/s42003-022-04151-9)
Supplement: Supplementary file 4 — Supplementary Software 1 [file 42003_2022_4151_MOESM4_ESM.zip › Supplementary software/Drift with output files/Case study II/Drift-size50.ld]

   Run Cycle   1-- 2   1-- 3   1-- 4   1-- 5   1-- 6   1-- 7   1-- 8   1-- 9   1--10   1--11   1--12   1--13   1--14   2-- 3   2-- 4   2-- 5   2-- 6   2-- 7   2-- 8   2-- 9   2--10   2--11   2--12   2--13   2--14   3-- 4   3-- 5   3-- 6   3-- 7   3-- 8   3-- 9   3--10   3--11   3--12   3--13   3--14   4-- 5   4-- 6   4-- 7   4-- 8   4-- 9   4--10   4--11   4--12   4--13   4--14   5-- 6   5-- 7   5-- 8   5-- 9   5--10   5--11   5--12   5--13   5--14   6-- 7   6-- 8   6-- 9   6--10   6--11   6--12   6--13   6--14   7-- 8   7-- 9   7--10   7--11   7--12   7--13   7--14   8-- 9   8--10   8--11   8--12   8--13   8--14   9--10   9--11   9--12   9--13   9--14  10--11  10--12  10--13  10--14  11--12  11--13  11--14  12--13  12--14  13--14
     1     0  0.0129  0.0464  0.1817  0.3061  0.7021  0.9278  0.0022  0.0100  0.0630  0.1900  0.3221  0.6859  0.9038  0.0494  0.2041  0.3070  0.7076  0.9251  0.0083  0.0151  0.0524  0.2059  0.3059  0.6910  0.9090  0.2083  0.3054  0.7032  0.9218  0.0559  0.0541  0.0554  0.2074  0.3126  0.6883  0.9061  0.2987  0.7034  0.9066  0.1940  0.2060  0.2075  0.2031  0.3043  0.6773  0.9010  0.6581  0.8611  0.3109  0.2952  0.3031  0.3054  0.2920  0.6500  0.8593  0.5069  0.6895  0.7078  0.7065  0.6940  0.6791  0.3765  0.5049  0.9063  0.9182  0.9207  0.9131  0.8758  0.4941  0.1652  0.0138  0.0480  0.2163  0.2908  0.6891  0.9204  0.0554  0.2098  0.3188  0.6931  0.9105  0.2061  0.3110  0.6925  0.9095  0.3109  0.6807  0.9022  0.6653  0.8781  0.4912
     1     1  0.2717  0.6511  0.9117  0.8967  1.0000  1.0000  0.0759  0.2067  0.6822  0.9583  0.8200  1.0000  1.0000  0.6624  0.8783  0.9607  0.9393  1.0000  0.3657  0.3499  0.6921  0.9366  0.8491  0.9598  1.0000  0.5293  0.5370  0.5579  0.5741  0.6675  0.6404  0.4295  0.5417  0.5000  0.5625  0.5741  0.2022  0.2069  0.2153  0.8950  0.8199  0.5988  0.1974  0.1866  0.2117  0.2153  0.1366  0.1420  0.9109  0.8902  0.6019  0.2034  0.1242  0.1389  0.1420  0.0369  1.0000  0.9145  0.6250  0.2069  0.1265  0.0361  0.0369  1.0000  0.9286  0.6482  0.2153  0.1327  0.0377  0.0097  0.2596  0.7903  0.9597  0.8151  0.9597  1.0000  0.6877  0.8743  0.7851  0.8839  0.9286  0.6019  0.5849  0.6389  0.6482  0.1878  0.2105  0.2153  0.1304  0.1327  0.0377
     1     2  0.3248  0.6111  0.8265  0.9158  0.9396  1.0000  0.0498  0.2848  0.6610  0.7423  0.8935  0.9777  1.0000  0.5405  0.7294  0.7563  0.8270  0.8274  0.2120  0.2073  0.5387  0.6764  0.7131  0.8357  0.8357  0.5093  0.5540  0.6065  0.6157  0.7158  0.6974  0.4334  0.5093  0.5887  0.6034  0.6204  0.1603  0.1830  0.1830  0.8326  0.7253  0.4738  0.1471  0.1723  0.1770  0.1866  0.1273  0.1304  0.8943  0.8548  0.5237  0.1611  0.1211  0.1281  0.1304  0.0363  1.0000  0.9018  0.5833  0.1794  0.1327  0.0353  0.0369  1.0000  0.9161  0.5803  0.1830  0.1358  0.0361  0.0094  0.3172  0.7552  0.8553  0.9772  0.9772  1.0000  0.6379  0.7937  0.8842  0.9005  0.9286  0.4738  0.5448  0.5602  0.5926  0.1699  0.1794  0.1830  0.1327  0.1358  0.0361
     1     3  0.3044  0.5336  0.8833  0.8375  0.9417  0.9417  0.0689  0.2972  0.5489  0.9500  0.8583  1.0000  0.9750  0.6170  0.7257  0.7619  0.8735  0.9137  0.3337  0.2372  0.5211  0.8307  0.7602  0.8932  0.9167  0.4383  0.4530  0.5051  0.5116  0.5887  0.5607  0.2784  0.4372  0.4201  0.5144  0.4931  0.1746  0.1914  0.2010  0.8276  0.8214  0.4335  0.1794  0.1596  0.1962  0.1962  0.1211  0.1235  0.8036  0.8173  0.4099  0.1699  0.1010  0.1246  0.1219  0.0347  0.9176  0.9286  0.4661  0.1926  0.1119  0.0353  0.0347  0.9176  0.9155  0.4645  0.1962  0.1119  0.0353  0.0091  0.1289  0.6118  0.9545  0.8189  0.9404  0.9545  0.4914  0.8559  0.7214  0.9155  0.9012  0.4253  0.3887  0.4738  0.4537  0.1595  0.1974  0.1974  0.1160  0.1127  0.0353
     1     4  0.1843  0.5531  0.6053  0.6883  0.8255  0.9739  0.0535  0.2151  0.6211  0.9017  0.7852  0.8382  0.9659  0.4990  0.6564  0.7373  0.8260  0.8768  0.2673  0.1980  0.6015  0.8288  0.7905  0.8248  0.9137  0.2946  0.3439  0.4168  0.4330  0.5690  0.4504  0.2669  0.4008  0.3926  0.4066  0.4457  0.1140  0.1351  0.1405  0.6133  0.5200  0.3732  0.1339  0.1268  0.1320  0.1501  0.0965  0.1037  0.7865  0.6514  0.4172  0.1530  0.0930  0.0974  0.1049  0.0306  0.9238  0.7611  0.4884  0.1830  0.1106  0.0292  0.0326  0.9389  0.8176  0.5108  0.1914  0.1165  0.0311  0.0086  0.2826  0.6881  0.8889  0.8024  0.9056  0.9738  0.5116  0.7747  0.6746  0.7546  0.8294  0.5000  0.4691  0.4869  0.5363  0.1774  0.1804  0.1962  0.1098  0.1235  0.0324
     1     5  0.2585  0.5432  0.5717  0.6986  0.8170  0.9001  0.1015  0.2929  0.5720  0.8002  0.9358  0.9367  0.8261  0.4674  0.5247  0.5984  0.7839  0.8014  0.1539  0.1802  0.5305  0.7069  0.7558  0.7543  0.7362  0.2631  0.3303  0.4150  0.4367  0.4460  0.3955  0.2566  0.3838  0.4368  0.4282  0.4272  0.0884  0.1161  0.1191  0.6233  0.4847  0.2930  0.0970  0.1157  0.1178  0.1120  0.0923  0.0965  0.7546  0.5804  0.3392  0.1244  0.0936  0.0929  0.0930  0.0306  0.8542  0.6920  0.4416  0.1581  0.1160  0.0302  0.0295  0.9339  0.7235  0.4691  0.1603  0.1204  0.0318  0.0078  0.2109  0.5198  0.8077  0.8542  0.9663  0.8425  0.4173  0.5795  0.7223  0.7102  0.6673  0.3701  0.4311  0.4640  0.4336  0.1611  0.1563  0.1585  0.1183  0.1170  0.0303
     1     6  0.4438  0.5245  0.5731  0.6360  0.7734  0.9067  0.1158  0.3141  0.4566  0.8656  0.7403  0.8349  0.9377  0.5358  0.6398  0.6796  0.7522  0.8899  0.2441  0.2611  0.4637  0.7323  0.7607  0.7446  0.8566  0.3204  0.3405  0.3933  0.4483  0.4769  0.4636  0.2515  0.3791  0.3843  0.4113  0.4342  0.1051  0.1157  0.1357  0.4662  0.5458  0.2892  0.1156  0.1180  0.1213  0.1255  0.0927  0.0980  0.5627  0.6316  0.3599  0.1380  0.0917  0.0903  0.0954  0.0287  0.7330  0.7101  0.4021  0.1548  0.1033  0.0265  0.0277  0.9779  0.7931  0.4236  0.1758  0.1173  0.0296  0.0079  0.2124  0.3972  0.8099  0.9410  0.8615  0.9189  0.4742  0.6560  0.6910  0.6994  0.7827  0.3829  0.4094  0.3863  0.4360  0.1527  0.1545  0.1643  0.1051  0.1135  0.0288
     1     7  0.2846  0.4369  0.6793  0.7098  0.6403  0.8355  0.0813  0.3314  0.4061  0.9535  0.9064  0.7722  0.8826  0.4090  0.6657  0.6288  0.7056  0.7844  0.2319  0.2516  0.4607  0.7765  0.7088  0.7749  0.8156  0.2656  0.2659  0.2937  0.3523  0.4365  0.4485  0.1903  0.3368  0.3247  0.3393  0.3425  0.1203  0.1084  0.1346  0.6957  0.6298  0.2906  0.1378  0.1334  0.1371  0.1392  0.0715  0.0860  0.7215  0.6872  0.2996  0.1431  0.0844  0.0841  0.0903  0.0221  0.7441  0.6330  0.2945  0.1300  0.0838  0.0211  0.0237  0.8999  0.7846  0.3546  0.1675  0.1026  0.0271  0.0070  0.3017  0.4263  0.8748  0.8354  0.8808  0.8605  0.4124  0.8094  0.7231  0.7250  0.8139  0.3419  0.3238  0.3565  0.3853  0.1579  0.1619  0.1663  0.0986  0.1042  0.0263
     1     8  0.2265  0.5704  0.7429  0.5883  0.7152  0.7927  0.0361  0.3329  0.4583  0.6489  0.7564  0.7521  0.8226  0.5325  0.6098  0.6471  0.6977  0.7759  0.3018  0.2230  0.4458  0.7301  0.7158  0.8107  0.8436  0.3211  0.2925  0.3343  0.3867  0.5041  0.4659  0.2178  0.3655  0.3616  0.3932  0.3994  0.0891  0.1033  0.1103  0.5954  0.5177  0.2436  0.1072  0.1033  0.1120  0.1192  0.0672  0.0746  0.6816  0.5642  0.2523  0.1062  0.0699  0.0736  0.0795  0.0213  0.7669  0.6489  0.2660  0.1173  0.0771  0.0213  0.0219  0.8625  0.7874  0.3400  0.1393  0.0881  0.0232  0.0065  0.4329  0.5353  0.7258  0.7902  0.8113  0.8697  0.4044  0.6832  0.6781  0.7077  0.7917  0.2932  0.2891  0.3071  0.3426  0.1297  0.1378  0.1459  0.0890  0.0948  0.0260
     1     9  0.3260  0.5045  0.6597  0.6623  0.5348  0.7712  0.0622  0.2767  0.5722  0.8140  0.7394  0.7058  0.8154  0.4157  0.5659  0.5869  0.4917  0.7672  0.2313  0.2214  0.4097  0.6614  0.6647  0.6263  0.7540  0.2377  0.2048  0.2092  0.2859  0.4028  0.3736  0.1815  0.2602  0.2829  0.2691  0.3162  0.0985  0.0799  0.1228  0.6609  0.6037  0.2873  0.1131  0.1054  0.1050  0.1253  0.0458  0.0681  0.5029  0.5209  0.2528  0.1045  0.0630  0.0630  0.0739  0.0151  0.5472  0.4748  0.2537  0.0942  0.0551  0.0137  0.0159  0.7396  0.6765  0.3066  0.1276  0.0805  0.0198  0.0063  0.3493  0.3785  0.6262  0.7569  0.7060  0.7801  0.4872  0.6155  0.7073  0.5947  0.7677  0.3233  0.3256  0.3032  0.3439  0.1200  0.1130  0.1299  0.0736  0.0877  0.0211
     1    10  0.2428  0.5549  0.7207  0.6038  0.5571  0.5681  0.0549  0.2347  0.4118  0.6015  0.8102  0.5974  0.9194  0.3733  0.5797  0.5711  0.4571  0.5863  0.2722  0.2167  0.3628  0.5793  0.6229  0.5966  0.7657  0.2540  0.2353  0.1987  0.2584  0.4406  0.4127  0.1531  0.2633  0.2674  0.2464  0.3323  0.0938  0.0697  0.0843  0.5744  0.6092  0.2043  0.0960  0.1035  0.0918  0.1200  0.0465  0.0583  0.5645  0.5403  0.1923  0.0930  0.0665  0.0539  0.0729  0.0112  0.4043  0.4080  0.1673  0.0709  0.0472  0.0100  0.0139  0.4875  0.4448  0.2057  0.0849  0.0614  0.0132  0.0048  0.2397  0.3681  0.6598  0.6348  0.5443  0.7843  0.3499  0.5166  0.5442  0.4762  0.7141  0.2308  0.2306  0.2154  0.2539  0.1010  0.0957  0.1108  0.0623  0.0842  0.0182
     1    11  0.2401  0.4331  0.5672  0.4895  0.4946  0.4341  0.0476  0.2166  0.3331  0.8118  0.8396  0.7189  0.7578  0.3428  0.5359  0.5292  0.4198  0.3399  0.3014  0.1709  0.2738  0.6050  0.6007  0.5626  0.6142  0.2437  0.2155  0.1836  0.1571  0.2899  0.3308  0.1356  0.3134  0.2903  0.2744  0.2833  0.0949  0.0708  0.0694  0.6703  0.5329  0.1991  0.1247  0.1086  0.1038  0.1106  0.0423  0.0400  0.5049  0.4787  0.1726  0.1155  0.0627  0.0593  0.0671  0.0072  0.4925  0.3794  0.1520  0.0968  0.0535  0.0140  0.0134  0.3587  0.3671  0.1235  0.0819  0.0445  0.0111  0.0031  0.2357  0.4122  0.8243  0.7672  0.6797  0.7681  0.2982  0.7149  0.5897  0.5754  0.6749  0.2492  0.2387  0.2184  0.2036  0.1405  0.1363  0.1423  0.0807  0.0772  0.0193
     1    12  0.1670  0.2698  0.6080  0.6185  0.4026  0.5851  0.0091  0.3460  0.3051  0.7057  0.7091  0.7217  0.8164  0.3083  0.4716  0.5676  0.3927  0.4955  0.2154  0.1837  0.2386  0.5711  0.5025  0.4931  0.6324  0.1957  0.2322  0.1504  0.1807  0.2436  0.3289  0.1128  0.2416  0.2343  0.2291  0.2601  0.0950  0.0642  0.0782  0.6130  0.4604  0.1724  0.1002  0.0975  0.0965  0.1126  0.0400  0.0569  0.5057  0.4653  0.1661  0.1089  0.0644  0.0650  0.0761  0.0097  0.6339  0.3468  0.1264  0.0705  0.0444  0.0117  0.0121  0.6190  0.4369  0.1545  0.0922  0.0558  0.0139  0.0041  0.1599  0.2630  0.7304  0.8786  0.6601  0.7089  0.2164  0.5098  0.5485  0.4688  0.6004  0.1792  0.1931  0.1928  0.2005  0.1126  0.1128  0.1317  0.0697  0.0847  0.0198
     1    13  0.3304  0.5093  0.6059  0.5848  0.4878  0.6610  0.0059  0.4193  0.5086  0.8203  0.6755  0.6867  0.7984  0.4270  0.4206  0.5128  0.3981  0.4423  0.2647  0.1974  0.5120  0.6544  0.6275  0.5128  0.6990  0.2375  0.2511  0.1597  0.2190  0.3234  0.4344  0.2204  0.3184  0.3075  0.2695  0.3561  0.0690  0.0512  0.0687  0.4458  0.4765  0.1957  0.0992  0.0848  0.0799  0.1014  0.0352  0.0472  0.5879  0.5514  0.2146  0.0982  0.0615  0.0519  0.0714  0.0092  0.3978  0.3519  0.1768  0.0757  0.0447  0.0115  0.0141  0.5689  0.4857  0.2101  0.0954  0.0550  0.0136  0.0046  0.1978  0.2597  0.8715  0.6643  0.7468  0.8443  0.3927  0.6577  0.5975  0.4916  0.7493  0.2919  0.2726  0.2402  0.3364  0.1223  0.1183  0.1451  0.0691  0.0890  0.0200
     1    14  0.2461  0.4901  0.4991  0.5776  0.4777  0.5094  0.0328  0.3574  0.5087  0.6330  0.6534  0.7663  0.7030  0.3673  0.3589  0.3776  0.4345  0.4715  0.2680  0.2334  0.3874  0.5310  0.6841  0.6108  0.5814  0.1921  0.1903  0.1615  0.1994  0.3719  0.4224  0.1393  0.2496  0.2817  0.2549  0.2602  0.0645  0.0446  0.0606  0.5181  0.5168  0.1810  0.0774  0.0809  0.0788  0.0912  0.0362  0.0364  0.4794  0.5115  0.1572  0.0799  0.0516  0.0471  0.0529  0.0087  0.4928  0.4746  0.1354  0.0656  0.0451  0.0103  0.0111  0.7171  0.5765  0.1729  0.0723  0.0546  0.0130  0.0036  0.3121  0.3727  0.4606  0.7730  0.7430  0.7764  0.3908  0.6513  0.7148  0.7083  0.7667  0.2166  0.2453  0.2557  0.2630  0.1055  0.0869  0.0989  0.0720  0.0720  0.0182
     1    15  0.3195  0.5313  0.5294  0.5507  0.3150  0.6218  0.0228  0.2949  0.3177  0.6745  0.6830  0.5846  0.7054  0.4664  0.4673  0.3404  0.3020  0.4807  0.3222  0.2755  0.3105  0.3922  0.5270  0.5917  0.5696  0.1944  0.1778  0.1506  0.2433  0.4848  0.4393  0.1534  0.1819  0.2757  0.2980  0.2821  0.0538  0.0370  0.0721  0.5230  0.4244  0.1670  0.0589  0.0727  0.0764  0.0822  0.0303  0.0537  0.5469  0.5840  0.1577  0.0778  0.0549  0.0547  0.0614  0.0091  0.4005  0.3787  0.1022  0.0430  0.0397  0.0104  0.0112  0.6142  0.5948  0.2040  0.0782  0.0630  0.0156  0.0043  0.4110  0.3257  0.5750  0.6948  0.8015  0.8275  0.3583  0.5195  0.6863  0.6684  0.7144  0.1571  0.2291  0.2115  0.2370  0.0773  0.0886  0.0950  0.0700  0.0738  0.0199
     1    16  0.2547  0.4543  0.3942  0.6894  0.3072  0.6417  0.0690  0.2422  0.4025  0.4740  0.5808  0.5250  0.6833  0.3340  0.3235  0.3882  0.2165  0.4497  0.2838  0.1411  0.2213  0.4063  0.4130  0.4722  0.4550  0.1976  0.2204  0.1410  0.2756  0.4439  0.4568  0.1368  0.2340  0.2761  0.2793  0.3053  0.0564  0.0323  0.0683  0.4346  0.3919  0.1275  0.0648  0.0635  0.0723  0.0799  0.0309  0.0534  0.5701  0.4964  0.1635  0.0634  0.0476  0.0501  0.0558  0.0082  0.4194  0.2822  0.1009  0.0422  0.0283  0.0084  0.0100  0.6138  0.5262  0.1789  0.0762  0.0607  0.0151  0.0043  0.2147  0.3030  0.5485  0.5994  0.6729  0.6804  0.2719  0.4624  0.5403  0.5502  0.5896  0.1515  0.1737  0.1890  0.2192  0.0766  0.0750  0.0994  0.0552  0.0670  0.0162
     1    17  0.1782  0.4907  0.4428  0.6514  0.4138  0.7153  0.0217  0.3127  0.3659  0.6598  0.6787  0.5131  0.7876  0.3433  0.3096  0.3037  0.2125  0.4323  0.2540  0.1969  0.2362  0.4126  0.5474  0.3476  0.5101  0.1862  0.2105  0.1354  0.2233  0.5052  0.4317  0.1355  0.2293  0.2669  0.2284  0.2914  0.0580  0.0367  0.0679  0.5527  0.4566  0.1635  0.0645  0.0751  0.0699  0.0850  0.0240  0.0492  0.5306  0.4443  0.1727  0.0697  0.0506  0.0428  0.0570  0.0084  0.3785  0.2694  0.1157  0.0467  0.0381  0.0072  0.0108  0.5611  0.5628  0.2252  0.0844  0.0638  0.0135  0.0042  0.2973  0.4364  0.7375  0.6389  0.5453  0.6263  0.3942  0.5386  0.6452  0.5558  0.6482  0.2418  0.2369  0.2154  0.2585  0.0971  0.0829  0.1060  0.0647  0.0754  0.0173
     1    18  0.1310  0.4410  0.4457  0.4964  0.3412  0.4687  0.0263  0.3608  0.2460  0.6117  0.6696  0.6300  0.6314  0.3702  0.3483  0.3403  0.1753  0.4670  0.2211  0.2017  0.1816  0.3471  0.4922  0.4540  0.5072  0.1881  0.1644  0.1025  0.2398  0.5268  0.4288  0.0903  0.2169  0.2498  0.2368  0.2859  0.0484  0.0280  0.0581  0.4222  0.4134  0.0825  0.0544  0.0627  0.0576  0.0727  0.0218  0.0433  0.4243  0.4460  0.1042  0.0572  0.0500  0.0441  0.0520  0.0072  0.2654  0.2360  0.0580  0.0348  0.0246  0.0070  0.0086  0.5544  0.5060  0.1482  0.0767  0.0612  0.0138  0.0044  0.3082  0.2736  0.5870  0.7547  0.6904  0.6815  0.2661  0.5101  0.6356  0.5618  0.7042  0.1171  0.1449  0.1388  0.1602  0.0825  0.0745  0.0905  0.0589  0.0737  0.0168
     1    19  0.1234  0.3487  0.3425  0.4128  0.3113  0.6369  0.0342  0.2682  0.2618  0.6519  0.6352  0.6372  0.7793  0.3723  0.2944  0.2284  0.2451  0.4585  0.1672  0.1774  0.1789  0.3742  0.4323  0.3646  0.4698  0.2092  0.1394  0.1537  0.2738  0.5643  0.3712  0.0991  0.2256  0.2751  0.2474  0.2981  0.0404  0.0362  0.0637  0.3534  0.3610  0.0872  0.0596  0.0608  0.0554  0.0703  0.0150  0.0400  0.3582  0.3298  0.1134  0.0542  0.0404  0.0377  0.0411  0.0085  0.2784  0.2435  0.0553  0.0361  0.0270  0.0067  0.0085  0.6691  0.6632  0.1839  0.0867  0.0646  0.0148  0.0049  0.2614  0.2060  0.5378  0.6820  0.5201  0.6387  0.2219  0.4720  0.5101  0.4998  0.6409  0.1475  0.1607  0.1428  0.1890  0.0817  0.0770  0.0950  0.0559  0.0719  0.0174
     1    20  0.1478  0.3830  0.3920  0.4800  0.2387  0.6556  0.0111  0.2521  0.3624  0.5179  0.6315  0.5379  0.6912  0.2656  0.2149  0.2039  0.1321  0.3688  0.1934  0.1348  0.1768  0.3035  0.3319  0.3073  0.3711  0.1720  0.1749  0.1158  0.2739  0.5082  0.4107  0.1414  0.2385  0.2739  0.2480  0.2654  0.0346  0.0206  0.0536  0.4441  0.3059  0.1277  0.0527  0.0533  0.0509  0.0631  0.0185  0.0396  0.4074  0.3859  0.1154  0.0456  0.0415  0.0332  0.0416  0.0065  0.3358  0.2263  0.0522  0.0222  0.0234  0.0053  0.0062  0.6261  0.4899  0.1763  0.0662  0.0511  0.0123  0.0036  0.2008  0.2388  0.5340  0.6747  0.5082  0.6034  0.2315  0.4290  0.5309  0.4368  0.5141  0.1265  0.1557  0.1558  0.1878  0.0697  0.0651  0.0764  0.0474  0.0588  0.0121
     1    21  0.2632  0.4784  0.4586  0.3332  0.1861  0.4367  0.0904  0.2515  0.3009  0.4555  0.5427  0.6975  0.5668  0.2544  0.2481  0.1715  0.1079  0.3414  0.1747  0.1070  0.1322  0.2378  0.3510  0.3151  0.3184  0.1869  0.1532  0.0776  0.1890  0.4252  0.3866  0.1380  0.1841  0.2317  0.2197  0.2592  0.0323  0.0149  0.0423  0.3775  0.3324  0.1148  0.0451  0.0503  0.0564  0.0628  0.0082  0.0265  0.2870  0.2487  0.1276  0.0317  0.0327  0.0318  0.0331  0.0043  0.1652  0.1567  0.0449  0.0206  0.0165  0.0041  0.0043  0.5625  0.3701  0.1451  0.0534  0.0414  0.0104  0.0027  0.2672  0.3876  0.4203  0.6283  0.4664  0.6310  0.2662  0.4262  0.5150  0.4402  0.5266  0.1343  0.1649  0.1649  0.1637  0.0625  0.0585  0.0630  0.0454  0.0559  0.0129
     1    22  0.1754  0.4647  0.3081  0.4298  0.1811  0.5086  0.0642  0.2552  0.3879  0.3434  0.4481  0.6011  0.6460  0.2652  0.1682  0.1820  0.0761  0.2525  0.1026  0.1205  0.1314  0.2152  0.1824  0.2879  0.2911  0.1207  0.1708  0.0812  0.2146  0.6280  0.3722  0.1592  0.1880  0.1902  0.2423  0.2499  0.0326  0.0144  0.0388  0.3432  0.2100  0.0881  0.0359  0.0292  0.0433  0.0487  0.0136  0.0324  0.3854  0.2814  0.1218  0.0460  0.0299  0.0344  0.0394  0.0040  0.1898  0.1311  0.0578  0.0248  0.0140  0.0048  0.0048  0.5716  0.3803  0.1443  0.0546  0.0402  0.0122  0.0035  0.1971  0.3143  0.5333  0.5367  0.4731  0.6116  0.2431  0.2749  0.2973  0.4068  0.4783  0.1335  0.1510  0.1935  0.1837  0.0445  0.0561  0.0672  0.0363  0.0457  0.0145
     1    23  0.2144  0.3867  0.3255  0.4405  0.1954  0.3607  0.0296  0.1618  0.3208  0.3192  0.4858  0.4627  0.6855  0.2729  0.1716  0.2152  0.1277  0.1969  0.1404  0.0913  0.1021  0.1481  0.3076  0.3195  0.3871  0.1431  0.1754  0.1340  0.1734  0.5617  0.3306  0.1193  0.1562  0.2237  0.2479  0.3491  0.0237  0.0174  0.0262  0.2714  0.1863  0.0917  0.0272  0.0353  0.0471  0.0538  0.0168  0.0185  0.3062  0.2439  0.0927  0.0235  0.0333  0.0277  0.0422  0.0040  0.2773  0.1653  0.0734  0.0188  0.0175  0.0063  0.0066  0.3624  0.2355  0.1220  0.0331  0.0307  0.0075  0.0029  0.1598  0.2971  0.2216  0.5565  0.5413  0.6732  0.1774  0.2477  0.3631  0.3876  0.5366  0.0845  0.1361  0.1330  0.1780  0.0346  0.0417  0.0583  0.0451  0.0572  0.0154
     1    24  0.0623  0.4243  0.3474  0.3234  0.1575  0.3745  0.0187  0.1518  0.3875  0.3134  0.5674  0.3298  0.6783  0.1369  0.1593  0.1790  0.1422  0.2086  0.1067  0.0822  0.1536  0.0925  0.2109  0.2025  0.2830  0.1317  0.1240  0.0711  0.1315  0.2558  0.2213  0.1132  0.1099  0.1784  0.1420  0.2251  0.0341  0.0170  0.0353  0.3980  0.1975  0.0992  0.0193  0.0416  0.0428  0.0605  0.0124  0.0276  0.3919  0.2490  0.0825  0.0238  0.0331  0.0279  0.0399  0.0036  0.4551  0.1672  0.0689  0.0128  0.0153  0.0036  0.0050  0.3653  0.2256  0.1006  0.0233  0.0288  0.0069  0.0027  0.2110  0.2459  0.4438  0.4368  0.5287  0.7202  0.2272  0.1791  0.3494  0.2946  0.3549  0.0687  0.1461  0.1261  0.1798  0.0362  0.0307  0.0490  0.0360  0.0561  0.0113
     1    25  0.1722  0.3656  0.3769  0.3733  0.2420  0.3696  0.0043  0.2260  0.3491  0.2805  0.5552  0.1724  0.4817  0.1953  0.1993  0.1054  0.1070  0.0986  0.1103  0.0488  0.1410  0.0761  0.2525  0.2002  0.3228  0.1300  0.1250  0.0784  0.0917  0.2857  0.2008  0.0815  0.0782  0.1709  0.1141  0.2342  0.0340  0.0187  0.0287  0.2734  0.2049  0.0981  0.0287  0.0489  0.0313  0.0626  0.0160  0.0185  0.3887  0.2039  0.0804  0.0180  0.0240  0.0181  0.0415  0.0028  0.5721  0.1921  0.0668  0.0142  0.0155  0.0035  0.0070  0.2191  0.1423  0.0801  0.0167  0.0215  0.0039  0.0019  0.2614  0.2832  0.2232  0.5271  0.3666  0.7105  0.1346  0.1895  0.2973  0.2054  0.3817  0.0537  0.1118  0.0951  0.1465  0.0346  0.0170  0.0369  0.0238  0.0504  0.0090
     1    26  0.1219  0.4021  0.4576  0.3158  0.3173  0.4651  0.0731  0.1351  0.2333  0.2942  0.4700  0.3647  0.4833  0.2121  0.2322  0.1293  0.1406  0.1129  0.2463  0.0863  0.1161  0.0997  0.2018  0.2368  0.3412  0.1599  0.1435  0.1222  0.1311  0.4407  0.2263  0.1308  0.1201  0.2128  0.1783  0.2280  0.0285  0.0236  0.0257  0.3564  0.1816  0.0725  0.0180  0.0378  0.0362  0.0434  0.0199  0.0168  0.2329  0.2100  0.0800  0.0180  0.0209  0.0216  0.0331  0.0045  0.2738  0.2013  0.0720  0.0222  0.0159  0.0037  0.0057  0.4471  0.2036  0.0781  0.0298  0.0284  0.0048  0.0017  0.2130  0.1522  0.3290  0.4450  0.4694  0.6140  0.1526  0.1875  0.2649  0.2256  0.3239  0.0710  0.1261  0.1018  0.1264  0.0281  0.0221  0.0330  0.0286  0.0410  0.0086
     1    27  0.1212  0.4478  0.2571  0.3829  0.2894  0.3781  0.0494  0.1678  0.2450  0.1440  0.4654  0.4897  0.5713  0.1830  0.1513  0.0725  0.1056  0.1251  0.0601  0.0595  0.0895  0.1493  0.1859  0.1731  0.1687  0.1349  0.1320  0.1199  0.1792  0.8011  0.2921  0.0975  0.1089  0.2212  0.1606  0.1769  0.0177  0.0159  0.0315  0.2461  0.1883  0.0688  0.0188  0.0380  0.0248  0.0331  0.0091  0.0128  0.3573  0.1774  0.0474  0.0151  0.0218  0.0140  0.0218  0.0023  0.1401  0.1362  0.0702  0.0135  0.0170  0.0038  0.0033  0.5627  0.2441  0.0663  0.0178  0.0279  0.0047  0.0017  0.2004  0.2712  0.2242  0.5603  0.4440  0.4690  0.1589  0.1430  0.4060  0.2380  0.2938  0.0664  0.1133  0.0906  0.0961  0.0234  0.0274  0.0269  0.0298  0.0417  0.0071
     1    28  0.1893  0.4715  0.4957  0.3411  0.2192  0.5810  0.0147  0.2614  0.2472  0.1553  0.4448  0.5666  0.5221  0.1361  0.1316  0.0988  0.0957  0.1382  0.0774  0.0631  0.0824  0.0798  0.1337  0.1447  0.1506  0.0959  0.1213  0.0535  0.1288  0.3471  0.2013  0.0780  0.0974  0.1699  0.1902  0.1714  0.0193  0.0136  0.0297  0.3089  0.2142  0.0709  0.0151  0.0360  0.0325  0.0332  0.0049  0.0158  0.4202  0.1701  0.0466  0.0154  0.0143  0.0213  0.0213  0.0024  0.1646  0.1153  0.0587  0.0104  0.0114  0.0030  0.0032  0.2614  0.1996  0.0740  0.0153  0.0225  0.0055  0.0018  0.1037  0.2415  0.1677  0.3995  0.2932  0.6860  0.1525  0.1392  0.2921  0.2742  0.2488  0.0520  0.1126  0.0802  0.1015  0.0226  0.0233  0.0221  0.0311  0.0328  0.0081
     1    29  0.0573  0.4540  0.1828  0.3285  0.1944  0.5369  0.0274  0.2065  0.2551  0.1731  0.4245  0.3690  0.5688  0.1240  0.0891  0.0905  0.0543  0.1560  0.0451  0.0472  0.0807  0.0966  0.1298  0.1193  0.1553  0.1089  0.1421  0.0805  0.1859  0.2482  0.2594  0.0910  0.1131  0.1797  0.1915  0.2451  0.0200  0.0132  0.0258  0.1087  0.1679  0.0468  0.0163  0.0239  0.0212  0.0336  0.0106  0.0239  0.1038  0.1593  0.0818  0.0201  0.0221  0.0238  0.0294  0.0046  0.0956  0.1338  0.0542  0.0094  0.0116  0.0028  0.0042  0.1751  0.3043  0.0991  0.0241  0.0292  0.0070  0.0025  0.0221  0.1007  0.1395  0.1992  0.1614  0.2623  0.1310  0.1160  0.2377  0.2405  0.2545  0.0480  0.1016  0.0869  0.1209  0.0273  0.0244  0.0245  0.0289  0.0388  0.0080
     1    30  0.0416  0.3733  0.2848  0.2883  0.1431  0.3318  0.0645  0.1890  0.2124  0.1337  0.5216  0.3832  0.6235  0.1667  0.0490  0.0615  0.0358  0.1111  0.0338  0.0333  0.0789  0.0410  0.1764  0.1658  0.1474  0.1237  0.1088  0.0786  0.1857  0.5357  0.2913  0.1448  0.0684  0.1890  0.1898  0.2639  0.0160  0.0169  0.0262  0.4315  0.1684  0.1022  0.0103  0.0352  0.0227  0.0468  0.0059  0.0166  0.1781  0.1357  0.0730  0.0151  0.0195  0.0143  0.0231  0.0030  0.1909  0.1378  0.0446  0.0049  0.0114  0.0022  0.0043  0.4008  0.2446  0.1129  0.0188  0.0276  0.0052  0.0025  0.1381  0.4087  0.1243  0.5745  0.2907  0.8022  0.1487  0.0899  0.2338  0.2404  0.4482  0.0428  0.1348  0.1111  0.1593  0.0226  0.0154  0.0284  0.0249  0.0422  0.0081
     1    31  0.1184  0.3129  0.2687  0.2003  0.0651  0.3393  0.0344  0.1339  0.2083  0.2008  0.2053  0.1618  0.3883  0.1855  0.0774  0.0943  0.1155  0.1081  0.0377  0.0429  0.0839  0.0517  0.1287  0.1199  0.1045  0.0961  0.1172  0.0698  0.1424  0.4656  0.2072  0.1064  0.0913  0.1826  0.1596  0.2118  0.0152  0.0098  0.0186  0.4855  0.1122  0.0562  0.0125  0.0219  0.0259  0.0288  0.0057  0.0130  0.2938  0.1454  0.0527  0.0119  0.0151  0.0142  0.0176  0.0026  0.1742  0.0720  0.0313  0.0059  0.0119  0.0018  0.0034  0.2751  0.2097  0.0720  0.0158  0.0258  0.0048  0.0018  0.1730  0.3351  0.1448  0.3470  0.3881  0.7036  0.1105  0.1644  0.2407  0.1779  0.2689  0.0648  0.0836  0.0797  0.1323  0.0232  0.0137  0.0276  0.0213  0.0272  0.0075
     1    32  0.0370  0.5155  0.3077  0.4403  0.0811  0.2991  0.0119  0.1504  0.2082  0.2477  0.4287  0.2162  0.5935  0.1390  0.0922  0.0789  0.0410  0.1540  0.0754  0.0967  0.0837  0.0902  0.1156  0.0756  0.1518  0.1098  0.1463  0.0658  0.1638  0.2927  0.2082  0.1163  0.0696  0.1398  0.1453  0.2005  0.0168  0.0089  0.0275  0.1745  0.1732  0.0769  0.0135  0.0253  0.0232  0.0342  0.0068  0.0181  0.2085  0.1238  0.0625  0.0170  0.0160  0.0134  0.0197  0.0028  0.0844  0.0583  0.0430  0.0075  0.0079  0.0022  0.0031  0.3281  0.2218  0.1128  0.0239  0.0235  0.0049  0.0022  0.1756  0.2111  0.1952  0.3296  0.2634  0.4854  0.1372  0.1393  0.2277  0.1887  0.3725  0.0379  0.0744  0.0685  0.1254  0.0250  0.0178  0.0269  0.0208  0.0268  0.0056
     1    33  0.0351  0.2051  0.1808  0.1710  0.1389  0.1491  0.0210  0.1033  0.0754  0.1304  0.2365  0.2394  0.2735  0.1421  0.0851  0.0832  0.0279  0.1664  0.0428  0.0655  0.1209  0.0668  0.1148  0.1875  0.2170  0.0940  0.0929  0.0795  0.1778  0.4176  0.2340  0.1109  0.0563  0.1523  0.1670  0.2146  0.0129  0.0123  0.0341  0.3659  0.1825  0.0737  0.0107  0.0371  0.0368  0.0305  0.0045  0.0162  0.1676  0.1135  0.0662  0.0070  0.0122  0.0139  0.0192  0.0038  0.1002  0.0731  0.0606  0.0061  0.0141  0.0026  0.0039  0.7579  0.2173  0.1077  0.0149  0.0264  0.0082  0.0020  0.0748  0.2527  0.0864  0.3543  0.3314  0.7373  0.0997  0.0906  0.2345  0.3107  0.2593  0.0334  0.0934  0.1001  0.1308  0.0149  0.0128  0.0231  0.0252  0.0300  0.0082
     1    34  0.0658  0.4688  0.4279  0.2004  0.2433  0.3549  0.0084  0.1642  0.1642  0.2689  0.2898  0.3691  0.9179  0.1114  0.0872  0.0797  0.0190  0.2277  0.0910  0.0542  0.0944  0.0557  0.1013  0.1398  0.2070  0.1019  0.0839  0.0571  0.1251  0.3164  0.2320  0.0973  0.0725  0.1386  0.1119  0.2260  0.0163  0.0086  0.0216  0.3223  0.1373  0.0839  0.0116  0.0335  0.0229  0.0413  0.0038  0.0149  0.1850  0.1171  0.0848  0.0132  0.0111  0.0089  0.0219  0.0020  0.1025  0.0739  0.0330  0.0059  0.0095  0.0013  0.0039  0.4862  0.2115  0.0956  0.0176  0.0205  0.0043  0.0026  0.1588  0.3080  0.2674  0.3887  0.3857  0.6077  0.1738  0.1105  0.2027  0.1733  0.3227  0.0323  0.0989  0.0621  0.1468  0.0143  0.0157  0.0336  0.0178  0.0350  0.0075
     1    35  0.0341  0.2452  0.5798  0.2298  0.1225  0.2491  0.0149  0.1021  0.1592  0.5923  0.3838  0.3570  0.9372  0.0843  0.0502  0.0476  0.0353  0.0928  0.0729  0.0511  0.1342  0.0470  0.1724  0.1099  0.2081  0.1094  0.0858  0.0641  0.1184  0.4710  0.2852  0.0970  0.0810  0.1451  0.1079  0.2490  0.0202  0.0119  0.0182  0.2383  0.1581  0.0723  0.0214  0.0282  0.0210  0.0459  0.0069  0.0121  0.2967  0.1346  0.0559  0.0120  0.0144  0.0096  0.0265  0.0015  0.2422  0.0563  0.0499  0.0098  0.0121  0.0025  0.0056  0.3258  0.1707  0.0977  0.0195  0.0178  0.0034  0.0025  0.0708  0.2422  0.2103  0.3541  0.3801  0.7118  0.1770  0.1575  0.2249  0.1108  0.3381  0.0617  0.1162  0.0962  0.2050  0.0235  0.0157  0.0417  0.0212  0.0422  0.0083
     1    36  0.0344  0.2113  0.2602  0.1490  0.3032  0.2754  0.0829  0.1602  0.1374  0.1938  0.3553  0.1399  0.7697  0.1229  0.0652  0.0686  0.0299  0.0941  0.0990  0.1101  0.1290  0.0511  0.1851  0.0457  0.1524  0.0961  0.1055  0.0701  0.1013  0.2967  0.2548  0.0807  0.0577  0.1444  0.1112  0.2126  0.0169  0.0114  0.0186  0.2017  0.1218  0.0563  0.0123  0.0341  0.0202  0.0375  0.0046  0.0111  0.2517  0.1268  0.0543  0.0099  0.0138  0.0117  0.0243  0.0026  0.3494  0.1568  0.0435  0.0118  0.0094  0.0017  0.0042  0.2349  0.1725  0.0939  0.0150  0.0187  0.0033  0.0020  0.1821  0.3224  0.3808  0.3836  0.2720  0.6483  0.1652  0.1473  0.2796  0.1143  0.3015  0.0450  0.0981  0.0515  0.1400  0.0194  0.0117  0.0265  0.0163  0.0344  0.0062
     1    37  0.0888  0.1740  0.3278  0.2360  0.0916  0.1685  0.0354  0.1135  0.1848  0.6326  0.4361  0.2767  0.7636  0.0708  0.0628  0.0232  0.0243  0.0376  0.0190  0.0167  0.0242  0.0324  0.0666  0.0372  0.0902  0.1110  0.0858  0.0755  0.0783  0.2942  0.2724  0.0978  0.0762  0.1519  0.1103  0.2188  0.0165  0.0130  0.0142  0.2853  0.2050  0.0550  0.0149  0.0369  0.0260  0.0488  0.0069  0.0066  0.2252  0.1114  0.0452  0.0122  0.0144  0.0110  0.0228  0.0023  0.4907  0.2115  0.0475  0.0183  0.0099  0.0030  0.0050  0.2400  0.1681  0.0424  0.0177  0.0157  0.0026  0.0016  0.2548  0.2323  0.2922  0.3435  0.3575  0.7579  0.1348  0.1899  0.3745  0.2393  0.4465  0.0354  0.0837  0.0521  0.1419  0.0226  0.0197  0.0316  0.0215  0.0468  0.0068
     1    38  0.0709  0.2821  0.2846  0.1989  0.0910  0.4696  0.0401  0.1002  0.2190  0.3029  0.2750  0.3035  0.3714  0.0659  0.0810  0.0662  0.0197  0.0652  0.0503  0.0370  0.0393  0.0366  0.1448  0.0629  0.1156  0.1318  0.0629  0.0543  0.0832  0.2968  0.1698  0.0746  0.0577  0.1592  0.1182  0.2178  0.0127  0.0137  0.0169  0.2206  0.1153  0.0515  0.0122  0.0312  0.0229  0.0430  0.0041  0.0058  0.2500  0.0771  0.0472  0.0112  0.0131  0.0089  0.0159  0.0021  0.1583  0.1064  0.0284  0.0095  0.0085  0.0022  0.0039  0.1550  0.0970  0.0424  0.0152  0.0144  0.0036  0.0011  0.1207  0.2206  0.2130  0.5184  0.3149  0.6040  0.0997  0.0946  0.2782  0.1445  0.3230  0.0457  0.0919  0.0548  0.1246  0.0213  0.0138  0.0264  0.0207  0.0427  0.0074
     1    39  0.0310  0.7533  0.1995  0.1671  0.0956  0.2057  0.0390  0.5893  0.5969  0.0643  0.3303  0.5988  0.6311  0.1294  0.0808  0.0603  0.0262  0.0881  0.0496  0.0434  0.0270  0.0538  0.1537  0.0878  0.1280  0.1178  0.0675  0.0634  0.0625  0.3395  0.2442  0.0879  0.0481  0.1294  0.1185  0.2133  0.0134  0.0143  0.0214  0.2882  0.1851  0.0663  0.0085  0.0328  0.0209  0.0431  0.0034  0.0092  0.1816  0.1412  0.0303  0.0076  0.0112  0.0077  0.0200  0.0010  0.2261  0.1461  0.0457  0.0059  0.0097  0.0018  0.0053  0.1997  0.1720  0.0586  0.0076  0.0133  0.0025  0.0014  0.2278  0.2545  0.1433  0.3460  0.2651  0.6249  0.1933  0.0712  0.2747  0.2498  0.4429  0.0219  0.0676  0.0661  0.1453  0.0114  0.0106  0.0211  0.0167  0.0359  0.0066
     1    40  0.0436  0.3154  0.2271  0.1619  0.0599  0.2712  0.0192  0.1077  0.2173  0.1405  0.3698  0.1846  0.5636  0.1339  0.0763  0.0348  0.0544  0.0725  0.1553  0.0616  0.0882  0.0296  0.1635  0.0769  0.1971  0.0699  0.0535  0.0697  0.0608  0.4406  0.1843  0.0727  0.0401  0.1182  0.0861  0.2099  0.0108  0.0075  0.0074  0.2296  0.1442  0.0541  0.0118  0.0227  0.0167  0.0380  0.0046  0.0058  0.2554  0.1236  0.0438  0.0054  0.0093  0.0090  0.0229  0.0016  0.1610  0.0989  0.0289  0.0058  0.0113  0.0019  0.0045  0.1029  0.1052  0.0310  0.0036  0.0091  0.0024  0.0009  0.1842  0.1323  0.1024  0.3429  0.3837  0.7396  0.1115  0.0671  0.2112  0.1805  0.4071  0.0197  0.0753  0.0568  0.1289  0.0126  0.0098  0.0203  0.0169  0.0325  0.0066
     1    41  0.0362  0.2370  0.3486  0.1035  0.1606  0.1429  0.0110  0.0924  0.2603  0.1305  0.7032  0.2739  0.2932  0.1138  0.1640  0.0526  0.0554  0.0749  0.1049  0.0446  0.0584  0.0746  0.1346  0.0492  0.2153  0.1179  0.0555  0.0476  0.0829  0.3407  0.1648  0.0564  0.0652  0.1290  0.0590  0.1813  0.0161  0.0184  0.0193  0.2944  0.2239  0.0533  0.0118  0.0307  0.0193  0.0466  0.0023  0.0048  0.2535  0.0791  0.0196  0.0063  0.0075  0.0040  0.0144  0.0028  0.1663  0.1512  0.0267  0.0058  0.0089  0.0016  0.0034  0.2261  0.1643  0.0372  0.0088  0.0085  0.0017  0.0012  0.1353  0.1182  0.1415  0.2236  0.2381  0.3546  0.0989  0.0797  0.1699  0.1368  0.2558  0.0194  0.0699  0.0443  0.0735  0.0146  0.0052  0.0251  0.0132  0.0312  0.0046
     1    42  0.0698  0.2574  0.1946  0.0362  0.1063  0.1041  0.0218  0.0466  0.1698  0.0953  0.2176  0.1957  0.2784  0.0885  0.1367  0.0482  0.0685  0.0817  0.0864  0.1035  0.0551  0.0405  0.2443  0.1711  0.2350  0.0961  0.0581  0.0706  0.0793  0.5132  0.1622  0.0454  0.0459  0.0868  0.0579  0.1711  0.0133  0.0169  0.0182  0.4100  0.1916  0.0396  0.0107  0.0267  0.0172  0.0412  0.0037  0.0063  0.4845  0.0895  0.0175  0.0050  0.0077  0.0047  0.0126  0.0018  0.1793  0.1237  0.0205  0.0074  0.0118  0.0014  0.0043  0.4620  0.1604  0.0316  0.0075  0.0113  0.0014  0.0013  0.1067  0.1005  0.1175  0.3130  0.1412  0.5193  0.0805  0.0901  0.2178  0.1713  0.3939  0.0272  0.0439  0.0422  0.0810  0.0131  0.0057  0.0208  0.0191  0.0304  0.0052
     1    43  0.1736  0.1914  0.4132  0.2065  0.1747  0.1752  0.0171  0.1254  0.5646  0.3354  0.2944  0.2124  0.5184  0.0805  0.1615  0.0559  0.0743  0.0782  0.0545  0.1036  0.0467  0.0465  0.1675  0.1149  0.1809  0.0900  0.0507  0.0651  0.0838  0.2507  0.1495  0.0398  0.0348  0.0811  0.0805  0.1213  0.0151  0.0222  0.0234  0.3667  0.2864  0.0458  0.0108  0.0278  0.0234  0.0414  0.0090  0.0090  0.3450  0.0915  0.0186  0.0055  0.0073  0.0070  0.0143  0.0022  0.1181  0.1065  0.0380  0.0077  0.0095  0.0023  0.0042  0.1927  0.2251  0.0451  0.0061  0.0094  0.0026  0.0011  0.1535  0.2019  0.3183  0.4427  0.1338  0.6806  0.0677  0.0703  0.1874  0.1718  0.2609  0.0295  0.0434  0.0256  0.0653  0.0143  0.0061  0.0168  0.0151  0.0231  0.0051
     1    44  0.0786  0.6522  0.3352  0.2966  0.1692  0.3763  0.1143  0.0935  0.1927  0.5694  0.2064  0.1975  0.6597  0.1062  0.1156  0.0724  0.0254  0.0988  0.0992  0.1014  0.0879  0.0465  0.1371  0.0563  0.1261  0.0972  0.0666  0.0433  0.1027  0.2249  0.1310  0.0408  0.0658  0.0936  0.0689  0.1414  0.0122  0.0121  0.0353  0.3191  0.2025  0.0738  0.0152  0.0219  0.0183  0.0332  0.0036  0.0110  0.1297  0.0856  0.0301  0.0073  0.0067  0.0057  0.0138  0.0024  0.1759  0.0307  0.0299  0.0052  0.0050  0.0009  0.0028  0.3250  0.1881  0.0725  0.0135  0.0138  0.0038  0.0016  0.0734  0.2513  0.1515  0.1928  0.2343  0.3778  0.1392  0.0631  0.1209  0.1580  0.1651  0.0313  0.0469  0.0380  0.0756  0.0126  0.0068  0.0179  0.0077  0.0159  0.0040
     1    45  0.2303  0.3472  0.3765  0.3062  0.1201  0.2075  0.0276  0.1896  0.1177  0.1334  0.1744  0.1708  0.3003  0.0918  0.1364  0.0677  0.0278  0.1134  0.1336  0.1018  0.0581  0.0458  0.1062  0.1144  0.1334  0.0738  0.0340  0.0404  0.0771  0.2600  0.1548  0.0361  0.0384  0.0712  0.0517  0.1188  0.0125  0.0076  0.0211  0.4087  0.1976  0.0633  0.0157  0.0160  0.0166  0.0398  0.0030  0.0064  0.0686  0.0921  0.0209  0.0040  0.0057  0.0046  0.0128  0.0012  0.0853  0.0637  0.0093  0.0037  0.0033  0.0006  0.0024  0.3080  0.2478  0.0546  0.0091  0.0150  0.0027  0.0014  0.2106  0.1971  0.2870  0.2967  0.2290  0.3520  0.0786  0.0572  0.1969  0.1886  0.2343  0.0312  0.0433  0.0591  0.0666  0.0079  0.0070  0.0185  0.0099  0.0130  0.0036
     1    46  0.0670  0.1461  0.3022  0.1586  0.0644  0.1874  0.0161  0.3385  0.1435  0.1213  0.2308  0.6408  0.4020  0.0868  0.1092  0.0472  0.0172  0.0714  0.0298  0.0433  0.1083  0.0396  0.0964  0.0949  0.1358  0.0883  0.0549  0.0167  0.0639  0.2504  0.1360  0.0403  0.0424  0.0507  0.0465  0.1296  0.0127  0.0080  0.0178  0.2710  0.1799  0.0543  0.0158  0.0165  0.0193  0.0324  0.0016  0.0055  0.1424  0.0877  0.0210  0.0061  0.0044  0.0051  0.0123  0.0007  0.1223  0.0406  0.0301  0.0132  0.0039  0.0008  0.0013  0.2138  0.1507  0.0464  0.0147  0.0098  0.0031  0.0011  0.1722  0.2253  0.3244  0.3034  0.1513  0.3748  0.1817  0.0735  0.1535  0.1832  0.2465  0.0458  0.0551  0.0513  0.0919  0.0111  0.0146  0.0191  0.0104  0.0118  0.0041
     1    47  0.0951  0.2865  0.2792  0.2326  0.0374  0.1677  0.0044  0.0386  0.2312  0.1235  0.1989  0.2687  0.6221  0.0655  0.0794  0.0330  0.0165  0.0942  0.0571  0.0494  0.0612  0.0551  0.0880  0.0572  0.1119  0.0832  0.0627  0.0150  0.0789  0.3399  0.1443  0.0458  0.0361  0.0500  0.0437  0.1326  0.0166  0.0070  0.0215  0.3817  0.2585  0.0484  0.0078  0.0190  0.0176  0.0370  0.0027  0.0063  0.2315  0.1178  0.0357  0.0060  0.0057  0.0066  0.0154  0.0011  0.0327  0.0356  0.0090  0.0022  0.0043  0.0003  0.0016  0.2673  0.1174  0.0548  0.0075  0.0109  0.0015  0.0011  0.1070  0.1719  0.3319  0.2065  0.1792  0.6297  0.2127  0.0513  0.0992  0.1348  0.3400  0.0368  0.0593  0.0393  0.1034  0.0094  0.0055  0.0137  0.0038  0.0130  0.0038
     1    48  0.0639  0.2173  0.2614  0.1912  0.0808  0.2195  0.0280  0.1051  0.0711  0.0741  0.1638  0.4198  0.2195  0.0756  0.0792  0.0473  0.0168  0.0377  0.0373  0.0543  0.0240  0.0123  0.0491  0.1283  0.1353  0.0855  0.0520  0.0132  0.0601  0.2513  0.1134  0.0363  0.0283  0.0501  0.0624  0.0929  0.0145  0.0047  0.0223  0.2898  0.1865  0.0284  0.0071  0.0161  0.0156  0.0344  0.0029  0.0078  0.1636  0.0999  0.0215  0.0062  0.0061  0.0058  0.0121  0.0006  0.0587  0.0708  0.0060  0.0008  0.0013  0.0003  0.0014  0.2397  0.1282  0.0370  0.0089  0.0100  0.0011  0.0010  0.0676  0.0712  0.1119  0.2051  0.2638  0.3295  0.0570  0.0474  0.1046  0.0818  0.2183  0.0252  0.0376  0.0232  0.0640  0.0082  0.0032  0.0084  0.0038  0.0122  0.0027
     1    49  0.0424  0.3263  0.3427  0.3287  0.0359  0.1486  0.0295  0.0644  0.0821  0.2192  0.2025  0.1043  0.4845  0.0477  0.0494  0.0404  0.0092  0.0441  0.0954  0.0379  0.0270  0.0365  0.0338  0.0385  0.0992  0.0720  0.0396  0.0162  0.0591  0.2546  0.0996  0.0255  0.0296  0.0457  0.0523  0.1159  0.0123  0.0037  0.0171  0.2598  0.1377  0.0293  0.0096  0.0135  0.0172  0.0392  0.0017  0.0055  0.1955  0.0849  0.0221  0.0060  0.0062  0.0045  0.0139  0.0005  0.0493  0.0631  0.0058  0.0015  0.0029  0.0003  0.0019  0.2008  0.2009  0.0405  0.0094  0.0112  0.0017  0.0013  0.1188  0.1854  0.2686  0.2704  0.1915  0.5722  0.0369  0.0544  0.1253  0.0669  0.3469  0.0155  0.0179  0.0343  0.0626  0.0061  0.0052  0.0173  0.0035  0.0181  0.0039
     1    50  0.0762  0.3508  0.1226  0.2568  0.0431  0.2034  0.0479  0.1452  0.0746  0.1600  0.2077  0.2422  0.3443  0.0589  0.0546  0.0491  0.0047  0.0489  0.1685  0.0280  0.0738  0.0251  0.0421  0.0260  0.1148  0.0414  0.0475  0.0104  0.0624  0.3101  0.1591  0.0267  0.0234  0.0414  0.0295  0.0963  0.0105  0.0030  0.0191  0.2874  0.1301  0.0239  0.0089  0.0116  0.0089  0.0311  0.0008  0.0101  0.1599  0.0954  0.0137  0.0056  0.0090  0.0041  0.0119  0.0004  0.0362  0.0393  0.0078  0.0006  0.0010  0.0004  0.0012  0.2527  0.1198  0.0396  0.0143  0.0111  0.0029  0.0012  0.1580  0.2051  0.0859  0.1413  0.1246  0.3332  0.0588  0.0667  0.0906  0.0762  0.2889  0.0173  0.0177  0.0501  0.0789  0.0068  0.0070  0.0133  0.0046  0.0146  0.0037
     1    51  0.0648  0.3929  0.2626  0.3663  0.0713  0.3355  0.0318  0.2348  0.1947  0.1357  0.1515  0.0626  0.3597  0.0802  0.0521  0.0458  0.0105  0.0733  0.0845  0.0266  0.0343  0.0173  0.0209  0.0205  0.1023  0.0639  0.0435  0.0156  0.0730  0.2580  0.1454  0.0417  0.0221  0.0360  0.0413  0.1008  0.0108  0.0047  0.0160  0.2684  0.1224  0.0358  0.0066  0.0126  0.0086  0.0218  0.0025  0.0087  0.1810  0.1483  0.0306  0.0055  0.0055  0.0050  0.0119  0.0007  0.0711  0.0605  0.0081  0.0015  0.0028  0.0003  0.0016  0.2429  0.1742  0.0434  0.0088  0.0059  0.0013  0.0011  0.2716  0.0816  0.0729  0.1355  0.1801  0.4021  0.1025  0.0901  0.1208  0.0973  0.2398  0.0215  0.0250  0.0145  0.0746  0.0071  0.0036  0.0158  0.0042  0.0119  0.0025
     1    52  0.0280  0.2451  0.2124  0.2634  0.0532  0.3695  0.0590  0.1993  0.1479  0.1311  0.2479  0.1724  0.4237  0.0501  0.0601  0.0517  0.0216  0.0638  0.0395  0.0497  0.0683  0.0179  0.0458  0.0453  0.1034  0.0360  0.0314  0.0198  0.0459  0.2087  0.0874  0.0264  0.0137  0.0338  0.0329  0.0757  0.0076  0.0073  0.0107  0.1727  0.0999  0.0194  0.0032  0.0083  0.0075  0.0181  0.0032  0.0078  0.1282  0.0708  0.0331  0.0041  0.0049  0.0046  0.0098  0.0008  0.0600  0.0377  0.0225  0.0015  0.0033  0.0008  0.0013  0.2676  0.1324  0.0337  0.0067  0.0076  0.0021  0.0012  0.1022  0.0809  0.1244  0.1668  0.2069  0.3428  0.0606  0.0421  0.0869  0.0969  0.2015  0.0206  0.0230  0.0093  0.0464  0.0034  0.0048  0.0132  0.0046  0.0127  0.0048
     1    53  0.0727  0.2477  0.1718  0.2649  0.1329  0.2737  0.0557  0.1236  0.1940  0.1274  0.1541  0.2206  0.4341  0.0199  0.0509  0.0379  0.0291  0.0709  0.0665  0.0350  0.1204  0.0171  0.0487  0.0373  0.0999  0.0548  0.0200  0.0192  0.0539  0.2122  0.1414  0.0159  0.0355  0.0471  0.0384  0.0488  0.0083  0.0099  0.0124  0.1548  0.1176  0.0289  0.0067  0.0117  0.0078  0.0184  0.0051  0.0077  0.1696  0.1049  0.0360  0.0054  0.0043  0.0080  0.0117  0.0021  0.1979  0.0963  0.0325  0.0038  0.0044  0.0011  0.0019  0.2811  0.2017  0.0443  0.0051  0.0083  0.0024  0.0010  0.1860  0.1213  0.1144  0.1941  0.2792  0.3412  0.0844  0.0752  0.1104  0.1106  0.1404  0.0167  0.0329  0.0311  0.0423  0.0048  0.0105  0.0144  0.0062  0.0116  0.0042
     1    54  0.0752  0.1395  0.1240  0.1840  0.2202  0.2562  0.0477  0.1285  0.1651  0.1264  0.2169  0.1679  0.3418  0.0471  0.0638  0.0440  0.0345  0.0987  0.0499  0.0402  0.0691  0.0321  0.0356  0.0352  0.0452  0.0249  0.0302  0.0269  0.0573  0.1558  0.1186  0.0222  0.0168  0.0438  0.0442  0.0595  0.0052  0.0053  0.0106  0.1184  0.1369  0.0291  0.0039  0.0055  0.0086  0.0105  0.0077  0.0094  0.2071  0.1074  0.0281  0.0029  0.0041  0.0041  0.0084  0.0022  0.3177  0.0695  0.0437  0.0033  0.0054  0.0016  0.0024  0.3122  0.1002  0.0603  0.0062  0.0055  0.0022  0.0010  0.1675  0.1315  0.0685  0.1622  0.3443  0.4790  0.0663  0.0601  0.0878  0.1950  0.2249  0.0203  0.0314  0.0366  0.0584  0.0056  0.0054  0.0130  0.0065  0.0097  0.0035
     1    55  0.1006  0.2056  0.1791  0.2160  0.0642  0.3324  0.0171  0.2196  0.2185  0.0984  0.1247  0.2818  0.4351  0.0570  0.0654  0.0416  0.0425  0.1323  0.1154  0.0637  0.1232  0.0209  0.0467  0.0978  0.1600  0.0357  0.0332  0.0176  0.0694  0.2870  0.1449  0.0237  0.0184  0.0273  0.0497  0.0699  0.0061  0.0042  0.0124  0.1489  0.1373  0.0285  0.0034  0.0062  0.0117  0.0192  0.0026  0.0079  0.1624  0.1008  0.0179  0.0031  0.0031  0.0066  0.0082  0.0014  0.1014  0.0370  0.0145  0.0018  0.0026  0.0012  0.0011  0.4592  0.1799  0.0551  0.0085  0.0069  0.0021  0.0014  0.1363  0.1278  0.1145  0.1237  0.1781  0.3000  0.0990  0.0848  0.0971  0.2316  0.2554  0.0123  0.0309  0.0284  0.0507  0.0038  0.0065  0.0059  0.0060  0.0070  0.0033
     1    56  0.0650  0.2231  0.0972  0.2074  0.0936  0.2514  0.0392  0.2105  0.0836  0.2020  0.1123  0.2735  0.3246  0.0395  0.0708  0.0376  0.0103  0.0912  0.0424  0.0248  0.0466  0.0243  0.1109  0.0538  0.0786  0.0281  0.0228  0.0144  0.0441  0.2668  0.0994  0.0267  0.0266  0.0222  0.0437  0.0541  0.0071  0.0049  0.0121  0.1839  0.0638  0.0296  0.0038  0.0060  0.0084  0.0105  0.0036  0.0058  0.1767  0.0613  0.0286  0.0064  0.0040  0.0041  0.0065  0.0011  0.1322  0.0394  0.0132  0.0044  0.0019  0.0007  0.0009  0.2753  0.1454  0.0477  0.0079  0.0078  0.0023  0.0010  0.1168  0.1072  0.1185  0.1637  0.1964  0.3070  0.0759  0.0687  0.0923  0.1586  0.1389  0.0116  0.0436  0.0276  0.0581  0.0051  0.0090  0.0115  0.0060  0.0091  0.0025
     1    57  0.1029  0.2617  0.1263  0.2144  0.2139  0.4079  0.0418  0.1668  0.1246  0.0878  0.1662  0.0861  0.3365  0.0725  0.0547  0.0191  0.0182  0.1706  0.1538  0.0568  0.0367  0.0248  0.0325  0.0180  0.1342  0.0508  0.0275  0.0565  0.0861  0.2922  0.0881  0.0373  0.0331  0.0362  0.0458  0.0876  0.0063  0.0087  0.0129  0.1985  0.0905  0.0384  0.0075  0.0143  0.0102  0.0181  0.0036  0.0084  0.1403  0.0380  0.0186  0.0037  0.0035  0.0033  0.0059  0.0021  0.2958  0.0764  0.0332  0.0071  0.0044  0.0016  0.0030  0.3176  0.1289  0.0566  0.0165  0.0114  0.0023  0.0011  0.0603  0.1375  0.1134  0.2384  0.1677  0.2359  0.1368  0.0515  0.0880  0.0557  0.1045  0.0231  0.0459  0.0249  0.0502  0.0041  0.0092  0.0089  0.0056  0.0097  0.0025
     1    58  0.1344  0.2233  0.0722  0.1641  0.1121  0.2962  0.0832  0.1727  0.1018  0.0820  0.1312  0.1523  0.4819  0.0645  0.0810  0.0434  0.0353  0.0450  0.0610  0.0340  0.0446  0.0248  0.0564  0.0362  0.1545  0.0329  0.0300  0.0358  0.0625  0.1830  0.0786  0.0251  0.0164  0.0430  0.0265  0.0755  0.0059  0.0053  0.0098  0.1121  0.0768  0.0187  0.0034  0.0068  0.0041  0.0162  0.0043  0.0063  0.1431  0.0548  0.0165  0.0109  0.0039  0.0040  0.0086  0.0015  0.1525  0.1240  0.0347  0.0042  0.0040  0.0012  0.0021  0.1548  0.0916  0.0260  0.0046  0.0074  0.0016  0.0008  0.1512  0.1966  0.2197  0.2359  0.2002  0.3895  0.1102  0.0406  0.0854  0.0645  0.1494  0.0175  0.0204  0.0240  0.0551  0.0082  0.0036  0.0101  0.0045  0.0100  0.0024
     1    59  0.0552  0.2453  0.1187  0.1456  0.2018  0.1914  0.0146  0.1212  0.1051  0.1288  0.0829  0.1202  0.3596  0.0817  0.0969  0.0213  0.0332  0.0372  0.1664  0.0306  0.0249  0.0200  0.0688  0.0767  0.1126  0.0538  0.0427  0.0398  0.0518  0.2854  0.0728  0.0229  0.0255  0.0440  0.0673  0.1174  0.0113  0.0079  0.0082  0.1325  0.1079  0.0286  0.0079  0.0153  0.0081  0.0199  0.0033  0.0068  0.1413  0.0611  0.0138  0.0061  0.0033  0.0059  0.0109  0.0016  0.0850  0.1350  0.0378  0.0070  0.0033  0.0015  0.0029  0.1236  0.1060  0.0241  0.0055  0.0045  0.0014  0.0008  0.0984  0.1325  0.2921  0.5647  0.3550  0.2208  0.1100  0.0705  0.0590  0.0629  0.1952  0.0114  0.0218  0.0142  0.0372  0.0097  0.0066  0.0074  0.0080  0.0064  0.0041
     1    60  0.0802  0.2222  0.1383  0.1615  0.3221  0.1458  0.0563  0.0936  0.1571  0.2229  0.0772  0.3064  0.4428  0.0496  0.0223  0.0183  0.0893  0.0199  0.0419  0.0192  0.0188  0.0278  0.0294  0.0498  0.0768  0.0318  0.0187  0.0351  0.0404  0.2331  0.0644  0.0176  0.0210  0.0339  0.0341  0.0741  0.0058  0.0076  0.0103  0.1110  0.1463  0.0172  0.0040  0.0056  0.0062  0.0164  0.0022  0.0027  0.1964  0.0441  0.0139  0.0033  0.0015  0.0028  0.0069  0.0033  0.3443  0.0985  0.0226  0.0074  0.0038  0.0023  0.0039  0.2299  0.0865  0.0116  0.0095  0.0065  0.0016  0.0008  0.1644  0.0625  0.1476  0.1777  0.0770  0.7329  0.0553  0.0518  0.0695  0.0612  0.1804  0.0121  0.0111  0.0182  0.0334  0.0123  0.0092  0.0117  0.0055  0.0067  0.0043
     1    61  0.0399  0.1971  0.2148  0.1414  0.2565  0.2182  0.0821  0.1762  0.0825  0.0828  0.0780  0.2274  0.4509  0.0349  0.0147  0.0136  0.0612  0.0506  0.0218  0.0334  0.0154  0.0270  0.0153  0.0952  0.1235  0.0193  0.0264  0.0423  0.0437  0.1807  0.0835  0.0145  0.0327  0.0271  0.0502  0.0767  0.0022  0.0046  0.0074  0.0899  0.0742  0.0073  0.0031  0.0018  0.0042  0.0124  0.0029  0.0056  0.2734  0.0520  0.0118  0.0031  0.0013  0.0040  0.0102  0.0025  0.2618  0.0781  0.0176  0.0053  0.0034  0.0025  0.0030  0.4228  0.1443  0.0208  0.0036  0.0015  0.0019  0.0012  0.2690  0.0492  0.0805  0.0716  0.1716  0.3619  0.0639  0.0417  0.0529  0.0674  0.2087  0.0102  0.0083  0.0181  0.0534  0.0025  0.0064  0.0148  0.0041  0.0060  0.0050
     1    62  0.0512  0.2491  0.2458  0.2238  0.1658  0.1893  0.0247  0.1613  0.0614  0.0592  0.1022  0.1711  0.3939  0.0273  0.0159  0.0203  0.0369  0.0299  0.0823  0.0099  0.0099  0.0110  0.0176  0.0211  0.0727  0.0382  0.0325  0.0277  0.0441  0.3294  0.1175  0.0131  0.0237  0.0349  0.0771  0.0750  0.0086  0.0054  0.0153  0.1377  0.1249  0.0122  0.0041  0.0025  0.0055  0.0145  0.0062  0.0075  0.2813  0.0880  0.0160  0.0042  0.0022  0.0092  0.0097  0.0015  0.2359  0.1328  0.0166  0.0046  0.0048  0.0026  0.0031  0.3307  0.2011  0.0108  0.0032  0.0031  0.0013  0.0005  0.1740  0.0852  0.2881  0.0621  0.2306  0.5363  0.0380  0.0373  0.0658  0.0965  0.1430  0.0038  0.0117  0.0196  0.0332  0.0017  0.0031  0.0066  0.0076  0.0055  0.0045
     1    63  0.0321  0.2559  0.1630  0.2774  0.2228  0.1928  0.0212  0.1658  0.0862  0.0687  0.1832  0.3715  0.3954  0.0351  0.0268  0.0349  0.0246  0.0520  0.0180  0.0155  0.0105  0.0189  0.0205  0.0430  0.0624  0.0580  0.0389  0.0406  0.0531  0.1555  0.1148  0.0126  0.0201  0.0271  0.0870  0.0945  0.0061  0.0066  0.0200  0.1556  0.0958  0.0120  0.0051  0.0048  0.0154  0.0272  0.0085  0.0054  0.1250  0.1612  0.0145  0.0059  0.0042  0.0108  0.0097  0.0022  0.1186  0.1027  0.0157  0.0047  0.0029  0.0033  0.0037  0.2220  0.1012  0.0147  0.0045  0.0025  0.0028  0.0012  0.0864  0.0509  0.0592  0.0217  0.2113  0.2309  0.0736  0.0704  0.1443  0.1425  0.2178  0.0071  0.0146  0.0227  0.0324  0.0028  0.0060  0.0096  0.0084  0.0057  0.0054
     1    64  0.0281  0.2340  0.1502  0.2547  0.1326  0.2277  0.0032  0.0683  0.1100  0.1117  0.3132  0.1645  0.4768  0.0383  0.0285  0.0085  0.0184  0.0637  0.0528  0.0086  0.0085  0.0234  0.0406  0.0530  0.0675  0.0322  0.0181  0.0362  0.0438  0.2968  0.0755  0.0178  0.0219  0.0388  0.0583  0.0743  0.0047  0.0083  0.0216  0.2296  0.0658  0.0137  0.0053  0.0038  0.0094  0.0148  0.0034  0.0060  0.1075  0.0528  0.0103  0.0021  0.0077  0.0043  0.0070  0.0017  0.1986  0.0860  0.0200  0.0053  0.0052  0.0017  0.0042  0.3110  0.1030  0.0162  0.0063  0.0075  0.0028  0.0011  0.1531  0.0712  0.1104  0.0846  0.2315  0.5500  0.0389  0.0410  0.0953  0.0894  0.1960  0.0058  0.0183  0.0182  0.0337  0.0057  0.0053  0.0133  0.0088  0.0138  0.0034
     1    65  0.0641  0.2031  0.2068  0.1644  0.2011  0.3401  0.0181  0.2355  0.0743  0.1255  0.2124  0.3793  0.4153  0.0368  0.0446  0.0150  0.0444  0.0648  0.0273  0.0092  0.0160  0.0245  0.0193  0.0478  0.0531  0.0332  0.0169  0.0357  0.0519  0.1216  0.0905  0.0206  0.0138  0.0356  0.0559  0.0821  0.0042  0.0127  0.0156  0.5921  0.0947  0.0113  0.0059  0.0050  0.0132  0.0150  0.0040  0.0043  0.1177  0.0522  0.0136  0.0041  0.0017  0.0035  0.0063  0.0038  0.3066  0.1580  0.0190  0.0086  0.0025  0.0022  0.0033  0.2475  0.1830  0.0232  0.0128  0.0054  0.0027  0.0012  0.0913  0.0395  0.1089  0.0674  0.3533  0.2501  0.0431  0.0425  0.0647  0.0980  0.2045  0.0120  0.0122  0.0225  0.0289  0.0046  0.0088  0.0120  0.0112  0.0060  0.0036
     1    66  0.0518  0.1946  0.1440  0.0546  0.1339  0.3520  0.0344  0.1041  0.0519  0.0878  0.2486  0.2989  0.4109  0.0255  0.0244  0.0261  0.0212  0.0818  0.0313  0.0170  0.0140  0.0221  0.0152  0.0401  0.0761  0.0459  0.0194  0.0441  0.0808  0.1330  0.1520  0.0160  0.0204  0.0214  0.0431  0.0789  0.0041  0.0083  0.0176  0.1672  0.1279  0.0143  0.0104  0.0040  0.0164  0.0139  0.0040  0.0059  0.0282  0.0787  0.0093  0.0038  0.0030  0.0030  0.0088  0.0031  0.1767  0.1684  0.0204  0.0053  0.0027  0.0024  0.0026  0.4396  0.1860  0.0263  0.0140  0.0088  0.0042  0.0015  0.0762  0.0588  0.2646  0.0669  0.2405  0.4657  0.0366  0.0391  0.0363  0.1205  0.1719  0.0123  0.0164  0.0191  0.0436  0.0027  0.0113  0.0158  0.0107  0.0119  0.0041
     1    67  0.0235  0.2628  0.0830  0.1199  0.2003  0.2678  0.0155  0.1256  0.1098  0.1832  0.1289  0.3594  0.4037  0.0314  0.0154  0.0126  0.0205  0.1023  0.0578  0.0109  0.0296  0.0213  0.0097  0.0343  0.0307  0.0269  0.0288  0.0468  0.0617  0.1605  0.0669  0.0257  0.0193  0.0156  0.0587  0.0566  0.0049  0.0078  0.0136  0.1802  0.0637  0.0196  0.0042  0.0048  0.0148  0.0094  0.0038  0.0044  0.0449  0.0720  0.0095  0.0026  0.0015  0.0035  0.0032  0.0032  0.3753  0.1387  0.0219  0.0036  0.0052  0.0039  0.0020  0.4556  0.2072  0.0365  0.0125  0.0065  0.0052  0.0015  0.1073  0.0662  0.0694  0.1052  0.5318  0.1726  0.0327  0.0656  0.0773  0.1944  0.1422  0.0196  0.0234  0.0325  0.0437  0.0023  0.0117  0.0143  0.0056  0.0029  0.0045
     1    68  0.0536  0.2515  0.2758  0.2199  0.2539  0.3396  0.0149  0.1498  0.1091  0.1279  0.0511  0.3758  0.2685  0.0467  0.0253  0.0163  0.0156  0.0375  0.0065  0.0074  0.0092  0.0252  0.0091  0.0620  0.0317  0.0356  0.0143  0.0292  0.0381  0.0862  0.0564  0.0136  0.0185  0.0079  0.0697  0.0433  0.0055  0.0133  0.0197  0.2772  0.0491  0.0266  0.0050  0.0083  0.0168  0.0116  0.0046  0.0049  0.0870  0.0476  0.0113  0.0029  0.0016  0.0044  0.0050  0.0032  0.1939  0.1147  0.0283  0.0056  0.0051  0.0021  0.0024  0.3121  0.1493  0.0332  0.0102  0.0068  0.0046  0.0013  0.1228  0.0831  0.1854  0.0596  0.1961  0.3742  0.0300  0.0235  0.0458  0.1138  0.0739  0.0130  0.0337  0.0286  0.0274  0.0022  0.0080  0.0064  0.0061  0.0038  0.0036
     1    69  0.0831  0.1598  0.1785  0.1580  0.1167  0.3318  0.0411  0.1779  0.1403  0.1101  0.0888  0.3673  0.2342  0.0221  0.0326  0.0172  0.0253  0.0349  0.0247  0.0123  0.0241  0.0166  0.0040  0.0525  0.0334  0.0194  0.0143  0.0228  0.0553  0.0937  0.1016  0.0142  0.0231  0.0156  0.0385  0.0293  0.0028  0.0054  0.0121  0.2360  0.0637  0.0201  0.0034  0.0028  0.0112  0.0072  0.0038  0.0058  0.0320  0.0532  0.0149  0.0034  0.0016  0.0041  0.0074  0.0028  0.1053  0.0630  0.0353  0.0074  0.0030  0.0023  0.0026  0.3860  0.0896  0.0395  0.0118  0.0082  0.0047  0.0013  0.1051  0.1179  0.0921  0.1219  0.2624  0.3792  0.0361  0.0363  0.0597  0.0728  0.0614  0.0151  0.0212  0.0423  0.0333  0.0025  0.0091  0.0114  0.0043  0.0052  0.0029
     1    70  0.0809  0.1770  0.1182  0.1357  0.2054  0.4298  0.0725  0.0832  0.1563  0.1776  0.1634  0.4400  0.3611  0.0270  0.0353  0.0242  0.0369  0.0725  0.0549  0.0094  0.0186  0.0143  0.0396  0.0329  0.0449  0.0195  0.0061  0.0326  0.0344  0.2796  0.0393  0.0083  0.0109  0.0149  0.0158  0.0251  0.0038  0.0054  0.0136  0.1232  0.1069  0.0202  0.0040  0.0059  0.0115  0.0085  0.0044  0.0071  0.0690  0.0346  0.0176  0.0060  0.0029  0.0047  0.0052  0.0030  0.2137  0.1179  0.0281  0.0070  0.0075  0.0018  0.0029  0.1965  0.1288  0.0392  0.0117  0.0091  0.0032  0.0011  0.0656  0.1145  0.1241  0.1488  0.2300  0.3133  0.0538  0.0221  0.0889  0.0548  0.0529  0.0414  0.0345  0.0471  0.0273  0.0048  0.0099  0.0082  0.0054  0.0055  0.0023
     1    71  0.0633  0.1035  0.1591  0.0850  0.2113  0.3112  0.1389  0.0760  0.1487  0.2449  0.1489  0.4021  0.2032  0.0077  0.0236  0.0355  0.0475  0.0336  0.0136  0.0106  0.0091  0.0207  0.0171  0.0465  0.0297  0.0216  0.0108  0.0293  0.0370  0.0644  0.0271  0.0140  0.0090  0.0178  0.0291  0.0368  0.0033  0.0072  0.0152  0.1661  0.0737  0.0184  0.0063  0.0108  0.0124  0.0057  0.0031  0.0075  0.0362  0.0496  0.0101  0.0024  0.0021  0.0055  0.0037  0.0036  0.2672  0.0854  0.0400  0.0052  0.0050  0.0032  0.0022  0.4588  0.1256  0.0478  0.0105  0.0077  0.0047  0.0010  0.0870  0.0679  0.0726  0.1546  0.4269  0.2545  0.0272  0.0522  0.0371  0.1109  0.0780  0.0278  0.0149  0.0393  0.0260  0.0057  0.0152  0.0060  0.0061  0.0080  0.0032
     1    72  0.0765  0.1394  0.1284  0.0934  0.3783  0.1896  0.0942  0.0753  0.0792  0.0922  0.1674  0.2996  0.1750  0.0136  0.0474  0.0134  0.0516  0.0308  0.0261  0.0197  0.0128  0.0269  0.0162  0.0496  0.0228  0.0330  0.0185  0.0269  0.0566  0.1358  0.0626  0.0201  0.0276  0.0067  0.0564  0.0310  0.0050  0.0119  0.0142  0.0531  0.0904  0.0179  0.0050  0.0037  0.0192  0.0049  0.0027  0.0045  0.0498  0.0186  0.0092  0.0031  0.0011  0.0054  0.0053  0.0030  0.1361  0.0579  0.0276  0.0056  0.0043  0.0028  0.0014  0.1382  0.1009  0.0411  0.0113  0.0055  0.0047  0.0008  0.0346  0.0377  0.0550  0.0480  0.2085  0.1430  0.0355  0.0443  0.0272  0.1440  0.0602  0.0134  0.0130  0.0349  0.0220  0.0034  0.0153  0.0085  0.0068  0.0044  0.0032
     1    73  0.0141  0.1277  0.1987  0.0578  0.2062  0.2015  0.0432  0.0607  0.1370  0.1524  0.1021  0.4139  0.2616  0.0154  0.0792  0.0046  0.0491  0.0420  0.2636  0.0185  0.0094  0.0154  0.0114  0.0486  0.0250  0.0267  0.0129  0.0126  0.0575  0.0678  0.0305  0.0155  0.0081  0.0152  0.0468  0.0189  0.0042  0.0089  0.0156  0.5644  0.0558  0.0176  0.0049  0.0050  0.0125  0.0072  0.0024  0.0035  0.1330  0.0338  0.0064  0.0024  0.0011  0.0040  0.0029  0.0031  0.2004  0.1143  0.0096  0.0097  0.0049  0.0022  0.0020  0.2527  0.1526  0.0399  0.0105  0.0103  0.0050  0.0007  0.0438  0.0683  0.1188  0.0686  0.3442  0.1233  0.0286  0.0999  0.0431  0.1297  0.0903  0.0099  0.0087  0.0397  0.0208  0.0053  0.0101  0.0054  0.0076  0.0059  0.0041
     1    74  0.0216  0.1313  0.2729  0.0758  0.1608  0.3579  0.0143  0.0462  0.1662  0.1157  0.1045  0.4408  0.2584  0.0300  0.0156  0.0109  0.0343  0.0564  0.0236  0.0085  0.0137  0.0205  0.0076  0.0489  0.0216  0.0217  0.0078  0.0134  0.0473  0.2303  0.0217  0.0117  0.0200  0.0085  0.0419  0.0249  0.0037  0.0057  0.0137  0.2863  0.0197  0.0152  0.0063  0.0039  0.0176  0.0075  0.0028  0.0051  0.1006  0.0253  0.0231  0.0030  0.0009  0.0075  0.0036  0.0020  0.1559  0.0285  0.0185  0.0058  0.0016  0.0036  0.0021  0.3006  0.1248  0.0399  0.0199  0.0084  0.0066  0.0010  0.0510  0.0761  0.1370  0.0226  0.4160  0.1740  0.0141  0.0314  0.0104  0.1241  0.0486  0.0130  0.0029  0.0656  0.0095  0.0066  0.0174  0.0082  0.0064  0.0030  0.0043
     1    75  0.0111  0.0330  0.1209  0.0897  0.2449  0.4405  0.0448  0.0530  0.2297  0.1532  0.1030  0.4278  0.2515  0.0144  0.0354  0.0234  0.0180  0.0597  0.0182  0.0099  0.0165  0.0355  0.0106  0.0574  0.0213  0.0037  0.0037  0.0092  0.0235  0.0753  0.0085  0.0034  0.0090  0.0049  0.0365  0.0212  0.0047  0.0037  0.0192  0.1340  0.0946  0.0243  0.0063  0.0056  0.0173  0.0062  0.0030  0.0081  0.3306  0.0214  0.0140  0.0070  0.0074  0.0076  0.0039  0.0024  0.2687  0.0353  0.0122  0.0113  0.0027  0.0032  0.0020  0.3881  0.1386  0.0700  0.0235  0.0092  0.0079  0.0011  0.0562  0.0729  0.2374  0.0491  0.3230  0.1689  0.0287  0.0514  0.0170  0.0836  0.0483  0.0230  0.0194  0.0603  0.0114  0.0079  0.0233  0.0220  0.0084  0.0058  0.0034
     1    76  0.0542  0.0247  0.3888  0.1661  0.2858  0.3429  0.0170  0.0507  0.2624  0.1730  0.1704  0.5691  0.3276  0.0066  0.0623  0.0209  0.0101  0.0613  0.1606  0.0077  0.0182  0.0419  0.0085  0.0548  0.0306  0.0062  0.0067  0.0024  0.0113  0.1250  0.0130  0.0050  0.0058  0.0019  0.0141  0.0090  0.0066  0.0064  0.0208  0.6185  0.0578  0.0281  0.0079  0.0098  0.0204  0.0173  0.0029  0.0089  0.0886  0.0235  0.0179  0.0054  0.0054  0.0114  0.0077  0.0017  0.1096  0.0319  0.0186  0.0053  0.0021  0.0032  0.0022  0.4469  0.1135  0.0348  0.0197  0.0097  0.0079  0.0011  0.0403  0.1026  0.1153  0.0853  0.4534  0.2064  0.0152  0.0369  0.0260  0.0598  0.1127  0.0185  0.0192  0.0573  0.0323  0.0072  0.0265  0.0161  0.0103  0.0053  0.0067
     1    77  0.0261  0.0252  0.2419  0.0735  0.1344  0.3709  0.0088  0.0360  0.0857  0.1549  0.1225  0.6489  0.4914  0.0032  0.0309  0.0281  0.0154  0.0412  0.0728  0.0039  0.0141  0.0367  0.0105  0.0661  0.0360  0.0056  0.0028  0.0027  0.0119  0.1211  0.0133  0.0054  0.0072  0.0014  0.0158  0.0046  0.0045  0.0072  0.0171  0.2384  0.0268  0.0131  0.0078  0.0049  0.0158  0.0112  0.0022  0.0052  0.1799  0.0170  0.0097  0.0054  0.0010  0.0070  0.0045  0.0018  0.2687  0.0155  0.0120  0.0065  0.0016  0.0035  0.0019  0.3062  0.0559  0.0490  0.0216  0.0041  0.0067  0.0010  0.0346  0.0871  0.1373  0.0279  0.4358  0.3113  0.0120  0.0385  0.0083  0.0613  0.0392  0.0219  0.0106  0.0713  0.0269  0.0034  0.0284  0.0127  0.0055  0.0042  0.0064
     1    78  0.0193  0.0211  0.1882  0.0547  0.0421  0.6890  0.0483  0.0167  0.0318  0.6167  0.0577  0.3030  0.3596  0.0049  0.0213  0.0228  0.0174  0.0482  0.0395  0.0023  0.0110  0.0310  0.0074  0.0577  0.0495  0.0055  0.0063  0.0037  0.0260  0.0175  0.0136  0.0018  0.0047  0.0019  0.0091  0.0083  0.0040  0.0038  0.0166  0.2873  0.0334  0.0055  0.0083  0.0062  0.0159  0.0174  0.0021  0.0059  0.3181  0.0191  0.0041  0.0055  0.0028  0.0060  0.0046  0.0016  0.0870  0.0177  0.0091  0.0108  0.0014  0.0026  0.0024  0.2881  0.0422  0.0200  0.0235  0.0073  0.0050  0.0012  0.0781  0.1386  0.2154  0.1483  0.2857  0.2070  0.0119  0.0311  0.0207  0.0490  0.0380  0.0094  0.0046  0.0196  0.0068  0.0072  0.0291  0.0196  0.0073  0.0045  0.0051
     1    79  0.0041  0.0091  0.0579  0.0185  0.1042  0.1751  0.0188  0.0226  0.0081  0.1536  0.0115  0.2583  0.1872  0.0046  0.0219  0.0059  0.0235  0.0356  0.0103  0.0026  0.0084  0.0212  0.0161  0.0531  0.0553  0.0049  0.0045  0.0062  0.0141  0.0412  0.0040  0.0041  0.0140  0.0060  0.0201  0.0138  0.0034  0.0060  0.0125  0.1692  0.0156  0.0165  0.0127  0.0035  0.0186  0.0170  0.0027  0.0030  0.1644  0.0206  0.0034  0.0074  0.0007  0.0058  0.0048  0.0020  0.1823  0.0232  0.0100  0.0122  0.0013  0.0045  0.0033  0.2854  0.0524  0.0193  0.0190  0.0054  0.0048  0.0008  0.0695  0.0269  0.2064  0.0541  0.4222  0.2473  0.0095  0.0245  0.0084  0.0553  0.0552  0.0163  0.0182  0.0350  0.0209  0.0042  0.0368  0.0323  0.0063  0.0060  0.0079
     1    80  0.0963  0.0101  0.3315  0.0658  0.1898  0.2668  0.0104  0.0630  0.0290  0.3450  0.0744  0.3788  0.4867  0.0054  0.0167  0.0079  0.0436  0.0916  0.0346  0.0053  0.0126  0.0381  0.0110  0.0822  0.1194  0.0063  0.0040  0.0017  0.0163  0.0389  0.0079  0.0042  0.0050  0.0052  0.0231  0.0256  0.0049  0.0065  0.0113  0.1546  0.0257  0.0248  0.0189  0.0042  0.0234  0.0250  0.0015  0.0029  0.0243  0.0194  0.0050  0.0054  0.0010  0.0065  0.0056  0.0009  0.1333  0.0182  0.0106  0.0055  0.0015  0.0026  0.0024  0.2723  0.0534  0.0152  0.0134  0.0031  0.0051  0.0011  0.0416  0.0465  0.1865  0.0587  0.7972  0.4228  0.0083  0.0244  0.0080  0.0794  0.0567  0.0178  0.0029  0.0473  0.0330  0.0028  0.0279  0.0228  0.0058  0.0049  0.0080
     1    81  0.0129  0.0486  0.1330  0.0209  0.0776  0.1710  0.0320  0.0590  0.0331  0.0526  0.0522  0.2331  0.1910  0.0173  0.0336  0.0249  0.0632  0.0900  0.0760  0.0104  0.0193  0.1058  0.0256  0.2172  0.1501  0.0050  0.0017  0.0025  0.0156  0.0057  0.0069  0.0029  0.0055  0.0065  0.0168  0.0170  0.0062  0.0079  0.0092  0.2145  0.0165  0.0054  0.0075  0.0043  0.0337  0.0251  0.0007  0.0027  0.0124  0.0109  0.0031  0.0028  0.0014  0.0066  0.0046  0.0008  0.1124  0.0125  0.0038  0.0045  0.0010  0.0025  0.0029  0.3624  0.0513  0.0102  0.0081  0.0061  0.0051  0.0009  0.0194  0.0310  0.1181  0.1321  0.3811  0.4149  0.0071  0.0135  0.0102  0.0820  0.0590  0.0073  0.0034  0.0204  0.0153  0.0053  0.0238  0.0236  0.0077  0.0057  0.0097
     1    82  0.0579  0.2025  0.1593  0.1143  0.1627  0.4514  0.0523  0.0412  0.0221  0.1452  0.1191  0.5057  0.5740  0.0079  0.0236  0.0267  0.0174  0.0648  0.2505  0.0079  0.0066  0.0603  0.0305  0.0720  0.0757  0.0118  0.0074  0.0085  0.0170  0.0577  0.0141  0.0017  0.0092  0.0061  0.0198  0.0281  0.0092  0.0027  0.0123  0.1627  0.0418  0.0044  0.0042  0.0059  0.0281  0.0264  0.0010  0.0038  0.1043  0.0324  0.0045  0.0026  0.0015  0.0075  0.0092  0.0022  0.1113  0.0206  0.0036  0.0032  0.0011  0.0021  0.0015  0.2754  0.0667  0.0129  0.0144  0.0045  0.0054  0.0014  0.0152  0.1129  0.1460  0.1224  0.4270  0.2696  0.0021  0.0340  0.0172  0.0674  0.0654  0.0040  0.0014  0.0173  0.0177  0.0027  0.0139  0.0175  0.0075  0.0063  0.0086
     1    83  0.0475  0.0790  0.1076  0.0328  0.0874  0.3224  0.0141  0.0342  0.1467  0.1564  0.1670  0.3346  0.2948  0.0108  0.0386  0.0086  0.0208  0.1301  0.0792  0.0182  0.0153  0.0804  0.0163  0.0860  0.0633  0.0199  0.0095  0.0067  0.0140  0.0531  0.0054  0.0018  0.0074  0.0045  0.0298  0.0140  0.0017  0.0037  0.0098  0.1725  0.0200  0.0088  0.0042  0.0018  0.0189  0.0104  0.0009  0.0044  0.0786  0.0228  0.0053  0.0048  0.0008  0.0050  0.0028  0.0019  0.1695  0.0294  0.0040  0.0044  0.0015  0.0018  0.0019  0.4236  0.0773  0.0349  0.0235  0.0053  0.0057  0.0011  0.0118  0.1026  0.4120  0.0801  0.4599  0.2645  0.0219  0.0437  0.0044  0.0512  0.0387  0.0152  0.0051  0.0351  0.0159  0.0045  0.0224  0.0191  0.0054  0.0038  0.0063
     1    84  0.0565  0.0348  0.1321  0.0579  0.1285  0.1891  0.0164  0.0162  0.0748  0.6084  0.0955  0.2495  0.1780  0.0073  0.0180  0.0083  0.0158  0.0441  0.0154  0.0035  0.0150  0.0290  0.0055  0.0679  0.0592  0.0135  0.0044  0.0146  0.0237  0.0414  0.0063  0.0037  0.0066  0.0084  0.0427  0.0291  0.0033  0.0102  0.0144  0.0694  0.0200  0.0111  0.0071  0.0027  0.0154  0.0226  0.0006  0.0043  0.0316  0.0188  0.0123  0.0034  0.0007  0.0044  0.0037  0.0012  0.0373  0.0071  0.0023  0.0031  0.0014  0.0016  0.0022  0.1735  0.0629  0.0303  0.0147  0.0040  0.0049  0.0014  0.0076  0.0722  0.1176  0.0486  0.1990  0.1626  0.0139  0.0424  0.0131  0.0451  0.0512  0.0250  0.0047  0.0432  0.0366  0.0041  0.0151  0.0202  0.0041  0.0047  0.0068
     1    85  0.0009  0.0257  0.0743  0.0257  0.0281  0.2386  0.0030  0.0082  0.0247  0.1194  0.1090  0.1675  0.3232  0.0089  0.0129  0.0134  0.0124  0.0586  0.0260  0.0049  0.0062  0.0328  0.0084  0.0593  0.0616  0.0049  0.0022  0.0167  0.0301  0.0351  0.0189  0.0032  0.0084  0.0141  0.0243  0.0204  0.0018  0.0012  0.0097  0.1330  0.0537  0.0092  0.0076  0.0014  0.0083  0.0180  0.0006  0.0042  0.1005  0.0081  0.0052  0.0033  0.0021  0.0041  0.0044  0.0020  0.0391  0.0165  0.0126  0.0019  0.0013  0.0010  0.0009  0.3945  0.1328  0.0174  0.0167  0.0071  0.0043  0.0020  0.0459  0.0289  0.1003  0.0353  0.2175  0.5960  0.0117  0.0381  0.0096  0.0824  0.1412  0.0099  0.0062  0.0153  0.0392  0.0033  0.0158  0.0240  0.0067  0.0060  0.0067
     1    86  0.0405  0.0457  0.0861  0.1326  0.0811  0.4992  0.0186  0.0766  0.0441  0.1202  0.0671  0.3151  0.5131  0.0090  0.0127  0.0176  0.0139  0.0558  0.0499  0.0160  0.0061  0.0405  0.0113  0.0535  0.0562  0.0036  0.0073  0.0076  0.0227  0.0168  0.0318  0.0039  0.0147  0.0082  0.0283  0.0240  0.0018  0.0032  0.0077  0.0810  0.0239  0.0079  0.0062  0.0016  0.0087  0.0133  0.0019  0.0088  0.0788  0.0237  0.0195  0.0024  0.0017  0.0103  0.0068  0.0026  0.0891  0.0633  0.0160  0.0078  0.0035  0.0011  0.0019  0.2077  0.0776  0.0318  0.0124  0.0056  0.0053  0.0016  0.0545  0.1012  0.1697  0.0333  0.7770  0.2601  0.0130  0.0435  0.0363  0.1773  0.1470  0.0149  0.0068  0.0361  0.0421  0.0025  0.0228  0.0227  0.0040  0.0040  0.0077
     1    87  0.0694  0.2771  0.0659  0.0320  0.0165  0.4441  0.0662  0.0897  0.0703  0.1018  0.0925  0.3048  0.5458  0.0183  0.0141  0.0084  0.0046  0.0488  0.0099  0.0088  0.0119  0.0133  0.0218  0.0728  0.0764  0.0113  0.0082  0.0030  0.0569  0.1793  0.0569  0.0079  0.0107  0.0163  0.0428  0.0717  0.0018  0.0009  0.0066  0.0486  0.0327  0.0045  0.0060  0.0038  0.0092  0.0121  0.0015  0.0027  0.0833  0.0111  0.0050  0.0014  0.0015  0.0040  0.0047  0.0005  0.0683  0.0144  0.0105  0.0018  0.0021  0.0013  0.0013  0.1679  0.0864  0.0225  0.0067  0.0061  0.0051  0.0018  0.1605  0.1866  0.1350  0.0445  0.3503  0.4129  0.0175  0.0275  0.0277  0.1646  0.1878  0.0066  0.0147  0.0351  0.0580  0.0038  0.0089  0.0123  0.0083  0.0094  0.0098
     1    88  0.1016  0.0778  0.1219  0.0442  0.0468  0.5336  0.0167  0.1802  0.0734  0.1632  0.1083  0.4867  0.6226  0.0146  0.0111  0.0175  0.0130  0.0540  0.0384  0.0109  0.0184  0.0205  0.0177  0.0684  0.0664  0.0090  0.0134  0.0084  0.0566  0.0931  0.0472  0.0242  0.0157  0.0312  0.0476  0.0552  0.0036  0.0013  0.0103  0.0326  0.0096  0.0083  0.0070  0.0038  0.0133  0.0099  0.0008  0.0073  0.0490  0.0317  0.0113  0.0035  0.0029  0.0059  0.0045  0.0007  0.0382  0.0246  0.0029  0.0023  0.0011  0.0010  0.0013  0.2231  0.1655  0.0447  0.0142  0.0098  0.0057  0.0015  0.0310  0.0290  0.0384  0.0364  0.1910  0.2555  0.0338  0.0332  0.0704  0.1468  0.1742  0.0103  0.0363  0.0261  0.0405  0.0054  0.0145  0.0122  0.0088  0.0116  0.0078
     1    89  0.0123  0.1403  0.1056  0.0923  0.0358  0.3103  0.0295  0.2442  0.0398  0.0827  0.0860  0.4482  0.6126  0.0155  0.0124  0.0138  0.0126  0.0410  0.0280  0.0171  0.0063  0.0157  0.0215  0.0698  0.0673  0.0125  0.0118  0.0077  0.0433  0.0693  0.1279  0.0045  0.0112  0.0148  0.0565  0.0566  0.0024  0.0012  0.0063  0.0583  0.0247  0.0027  0.0016  0.0015  0.0093  0.0164  0.0011  0.0052  0.0532  0.0347  0.0070  0.0021  0.0005  0.0066  0.0074  0.0008  0.0726  0.0158  0.0039  0.0024  0.0013  0.0011  0.0007  0.1721  0.1389  0.0095  0.0053  0.0039  0.0044  0.0012  0.0926  0.0641  0.1685  0.0821  0.3477  0.5098  0.0161  0.0253  0.0268  0.1680  0.2088  0.0048  0.0055  0.0181  0.0176  0.0011  0.0075  0.0092  0.0046  0.0067  0.0077
     1    90  0.0381  0.1132  0.0330  0.0876  0.0833  0.1694  0.0006  0.0187  0.0225  0.0251  0.0212  0.2125  0.2479  0.0220  0.0150  0.0168  0.0103  0.0485  0.0005  0.0115  0.0029  0.0085  0.0145  0.0671  0.0705  0.0052  0.0267  0.0092  0.0407  0.1531  0.0917  0.0070  0.0121  0.0278  0.0721  0.0613  0.0060  0.0008  0.0039  0.0233  0.0164  0.0039  0.0017  0.0013  0.0059  0.0124  0.0005  0.0055  0.0373  0.0112  0.0058  0.0025  0.0025  0.0060  0.0085  0.0008  0.1105  0.0250  0.0034  0.0024  0.0007  0.0008  0.0006  0.2835  0.1537  0.0101  0.0058  0.0050  0.0043  0.0013  0.0542  0.0016  0.0620  0.0167  0.1553  0.2488  0.0230  0.0283  0.0313  0.0924  0.1507  0.0026  0.0061  0.0119  0.0177  0.0010  0.0068  0.0069  0.0040  0.0061  0.0072
     1    91  0.0680  0.0967  0.0601  0.0969  0.0114  0.4001  0.0067  0.0420  0.0105  0.0596  0.0474  0.2455  0.3396  0.0320  0.0190  0.0095  0.0045  0.0512  0.0095  0.0093  0.0064  0.0133  0.0096  0.0526  0.0509  0.0046  0.0165  0.0028  0.0354  0.0423  0.0327  0.0024  0.0069  0.0084  0.0541  0.0574  0.0014  0.0005  0.0035  0.0135  0.0300  0.0037  0.0007  0.0008  0.0034  0.0057  0.0009  0.0056  0.0154  0.0959  0.0076  0.0029  0.0015  0.0043  0.0083  0.0005  0.0672  0.0079  0.0006  0.0017  0.0002  0.0006  0.0012  0.2196  0.1210  0.0078  0.0062  0.0035  0.0041  0.0014  0.0345  0.0111  0.1009  0.0446  0.1718  0.2958  0.0084  0.0153  0.0615  0.0760  0.1497  0.0035  0.0030  0.0132  0.0130  0.0011  0.0055  0.0089  0.0028  0.0031  0.0050
     1    92  0.0172  0.1212  0.0928  0.0675  0.2065  0.3076  0.0441  0.1320  0.0706  0.0537  0.0542  0.6093  0.4186  0.0265  0.0150  0.0169  0.0064  0.0370  0.0464  0.0091  0.0025  0.0089  0.0111  0.0576  0.0586  0.0141  0.0110  0.0028  0.0501  0.1265  0.1234  0.0061  0.0050  0.0114  0.0538  0.0547  0.0020  0.0011  0.0048  0.1503  0.0502  0.0028  0.0010  0.0029  0.0079  0.0060  0.0009  0.0029  0.0837  0.0314  0.0036  0.0011  0.0006  0.0036  0.0039  0.0004  0.3200  0.0066  0.0022  0.0006  0.0004  0.0008  0.0008  0.3231  0.2397  0.0124  0.0056  0.0054  0.0032  0.0015  0.0545  0.0460  0.0166  0.0478  0.4094  0.4419  0.0171  0.0301  0.1188  0.0688  0.1710  0.0039  0.0048  0.0181  0.0137  0.0010  0.0091  0.0066  0.0029  0.0031  0.0048
     1    93  0.0218  0.0899  0.1293  0.0768  0.0589  0.4911  0.0617  0.2074  0.0469  0.0473  0.0632  0.3062  0.2269  0.0150  0.0176  0.0194  0.0042  0.0392  0.0220  0.0103  0.0043  0.0066  0.0143  0.0566  0.0441  0.0065  0.0070  0.0024  0.0413  0.0451  0.0708  0.0058  0.0034  0.0056  0.0402  0.0436  0.0012  0.0016  0.0055  0.0886  0.0344  0.0031  0.0009  0.0009  0.0043  0.0098  0.0017  0.0049  0.0361  0.0372  0.0022  0.0006  0.0012  0.0048  0.0081  0.0009  0.1803  0.0302  0.0007  0.0004  0.0003  0.0006  0.0010  0.4089  0.1545  0.0162  0.0108  0.0033  0.0047  0.0020  0.2380  0.0342  0.0797  0.0782  0.2564  0.4381  0.0101  0.0393  0.0477  0.1038  0.1789  0.0031  0.0031  0.0123  0.0145  0.0007  0.0071  0.0100  0.0031  0.0043  0.0048
     1    94  0.0059  0.0896  0.0884  0.1090  0.0617  0.5345  0.0982  0.0871  0.0515  0.1390  0.0456  0.2401  0.4225  0.0112  0.0182  0.0087  0.0102  0.0657  0.0140  0.0101  0.0106  0.0116  0.0068  0.0390  0.0827  0.0050  0.0088  0.0054  0.0505  0.0794  0.0271  0.0073  0.0075  0.0073  0.0293  0.0409  0.0012  0.0020  0.0063  0.1411  0.0382  0.0058  0.0014  0.0010  0.0052  0.0108  0.0019  0.0058  0.1475  0.0550  0.0175  0.0023  0.0020  0.0054  0.0061  0.0022  0.0997  0.0917  0.0254  0.0013  0.0036  0.0008  0.0017  0.5179  0.2048  0.0374  0.0084  0.0066  0.0044  0.0019  0.0924  0.0635  0.1710  0.1091  0.4097  0.6382  0.0229  0.0234  0.0970  0.0924  0.2421  0.0128  0.0043  0.0274  0.0270  0.0013  0.0065  0.0100  0.0039  0.0074  0.0063
     1    95  0.0970  0.1273  0.0452  0.0652  0.0674  0.3770  0.0221  0.1602  0.0560  0.1863  0.0439  0.2084  0.5690  0.0191  0.0198  0.0217  0.0075  0.0708  0.0498  0.0259  0.0071  0.0176  0.0151  0.0450  0.0728  0.0080  0.0090  0.0065  0.0840  0.1912  0.0345  0.0085  0.0150  0.0072  0.0229  0.0857  0.0010  0.0015  0.0099  0.2270  0.0453  0.0036  0.0014  0.0058  0.0077  0.0112  0.0015  0.0072  0.1424  0.0202  0.0080  0.0021  0.0017  0.0041  0.0079  0.0027  0.0534  0.0148  0.0051  0.0012  0.0035  0.0006  0.0014  0.5145  0.1784  0.0358  0.0123  0.0075  0.0050  0.0023  0.1228  0.0637  0.0435  0.1196  0.3432  0.5051  0.0361  0.0275  0.0330  0.1111  0.2170  0.0065  0.0081  0.0170  0.0306  0.0011  0.0055  0.0124  0.0054  0.0081  0.0060
     1    96  0.0686  0.0826  0.0920  0.1011  0.1334  0.4700  0.0181  0.0711  0.0350  0.0509  0.1246  0.2468  0.5702  0.0196  0.0203  0.0171  0.0177  0.0758  0.0154  0.0261  0.0023  0.0087  0.0406  0.0568  0.0800  0.0170  0.0118  0.0060  0.0731  0.0637  0.0723  0.0046  0.0203  0.0091  0.0517  0.0592  0.0017  0.0016  0.0084  0.1908  0.0185  0.0028  0.0018  0.0033  0.0055  0.0101  0.0040  0.0072  0.2376  0.0327  0.0057  0.0028  0.0016  0.0060  0.0096  0.0020  0.1142  0.0193  0.0077  0.0013  0.0043  0.0008  0.0013  0.4572  0.1217  0.0164  0.0075  0.0094  0.0044  0.0021  0.0564  0.0785  0.0503  0.1158  0.3371  0.5180  0.0118  0.0349  0.0816  0.0708  0.1533  0.0209  0.0097  0.0135  0.0351  0.0040  0.0088  0.0163  0.0062  0.0116  0.0073
     1    97  0.2617  0.1219  0.0562  0.0328  0.0699  0.6199  0.0829  0.0664  0.0683  0.1554  0.1834  0.2069  0.4108  0.0337  0.0080  0.0139  0.0096  0.1376  0.1543  0.0153  0.0086  0.0175  0.0167  0.0491  0.0771  0.0141  0.0085  0.0048  0.0500  0.1362  0.0553  0.0049  0.0122  0.0094  0.0249  0.0606  0.0015  0.0012  0.0075  0.3118  0.0163  0.0018  0.0026  0.0016  0.0065  0.0119  0.0021  0.0052  0.0928  0.0360  0.0045  0.0030  0.0035  0.0058  0.0053  0.0011  0.0572  0.0175  0.0027  0.0031  0.0022  0.0012  0.0010  0.5016  0.1881  0.0196  0.0121  0.0055  0.0054  0.0023  0.0819  0.0065  0.0964  0.0762  0.3338  0.4828  0.0232  0.0539  0.0308  0.0617  0.1540  0.0052  0.0041  0.0133  0.0138  0.0041  0.0065  0.0181  0.0068  0.0064  0.0067
     1    98  0.2258  0.0834  0.0765  0.0711  0.0558  0.4927  0.0451  0.1439  0.0050  0.0530  0.2246  0.2525  0.5657  0.0451  0.0255  0.0150  0.0205  0.1887  0.1460  0.0150  0.0077  0.0232  0.0571  0.0967  0.1645  0.0151  0.0118  0.0076  0.0565  0.1243  0.0280  0.0032  0.0085  0.0134  0.0397  0.0786  0.0024  0.0008  0.0095  0.0825  0.0273  0.0013  0.0010  0.0022  0.0048  0.0119  0.0031  0.0080  0.0982  0.1034  0.0044  0.0060  0.0013  0.0038  0.0103  0.0010  0.0501  0.0627  0.0030  0.0023  0.0017  0.0013  0.0018  0.5413  0.1197  0.0194  0.0091  0.0123  0.0072  0.0025  0.0613  0.0051  0.0577  0.1492  0.3209  0.5335  0.0114  0.0817  0.0668  0.0551  0.1745  0.0045  0.0063  0.0144  0.0261  0.0014  0.0064  0.0124  0.0119  0.0061  0.0068
     1    99  0.0916  0.1130  0.0858  0.0168  0.0815  0.5184  0.0126  0.1247  0.0962  0.0782  0.1747  0.2827  0.4770  0.0252  0.0345  0.0233  0.0113  0.1648  0.0421  0.0269  0.0117  0.0221  0.0240  0.0918  0.1592  0.0098  0.0092  0.0099  0.0512  0.1882  0.0433  0.0142  0.0093  0.0105  0.0401  0.0657  0.0010  0.0006  0.0095  0.0916  0.0093  0.0015  0.0013  0.0015  0.0050  0.0129  0.0009  0.0059  0.0801  0.0229  0.0043  0.0028  0.0009  0.0039  0.0069  0.0014  0.0520  0.0232  0.0013  0.0012  0.0007  0.0007  0.0011  0.5843  0.1042  0.0131  0.0129  0.0088  0.0060  0.0028  0.0767  0.0107  0.1308  0.0888  0.4891  0.5452  0.0022  0.0358  0.0364  0.0803  0.0825  0.0042  0.0019  0.0121  0.0214  0.0015  0.0077  0.0114  0.0045  0.0057  0.0088
     1   100  0.0749  0.0891  0.0461  0.0422  0.2870  0.6680  0.0548  0.1204  0.0369  0.0960  0.0593  0.2526  0.5082  0.0222  0.0121  0.0148  0.0122  0.1234  0.1189  0.0521  0.0095  0.0275  0.0276  0.0690  0.1934  0.0062  0.0151  0.0092  0.0480  0.1043  0.0391  0.0019  0.0145  0.0124  0.0321  0.0541  0.0014  0.0009  0.0104  0.1026  0.0256  0.0041  0.0021  0.0017  0.0074  0.0104  0.0026  0.0086  0.0746  0.0199  0.0054  0.0079  0.0009  0.0053  0.0086  0.0016  0.1309  0.1031  0.0016  0.0025  0.0006  0.0010  0.0011  0.4690  0.2116  0.0275  0.0153  0.0106  0.0071  0.0032  0.0745  0.0183  0.0679  0.1081  0.4272  0.4497  0.0300  0.0220  0.0601  0.1061  0.1939  0.0035  0.0040  0.0136  0.0193  0.0015  0.0102  0.0167  0.0061  0.0094  0.0074
     1   101  0.0644  0.1428  0.0963  0.0541  0.0553  0.7792  0.0213  0.0779  0.0321  0.0566  0.3343  0.2530  0.2245  0.0225  0.0164  0.0157  0.0101  0.1072  0.0582  0.0109  0.0040  0.0495  0.0389  0.0779  0.0905  0.0099  0.0083  0.0101  0.0525  0.1921  0.0209  0.0039  0.0179  0.0231  0.0338  0.0391  0.0014  0.0004  0.0112  0.1954  0.0176  0.0011  0.0041  0.0059  0.0079  0.0072  0.0009  0.0059  0.0617  0.0142  0.0052  0.0048  0.0034  0.0039  0.0041  0.0014  0.0274  0.0211  0.0006  0.0012  0.0009  0.0008  0.0015  0.4487  0.1128  0.0205  0.0141  0.0152  0.0068  0.0021  0.0216  0.0579  0.2472  0.1867  0.5345  0.5074  0.0025  0.0220  0.0247  0.1312  0.0987  0.0063  0.0104  0.0123  0.0132  0.0062  0.0094  0.0119  0.0094  0.0071  0.0061
     1   102  0.0321  0.1668  0.0599  0.0887  0.0813  0.6255  0.0085  0.1557  0.0514  0.1025  0.3506  0.2576  0.3169  0.0381  0.0208  0.0158  0.0156  0.1555  0.1009  0.0099  0.0064  0.0371  0.0440  0.0926  0.1414  0.0092  0.0078  0.0053  0.0449  0.1118  0.0199  0.0022  0.0139  0.0146  0.0299  0.0363  0.0014  0.0006  0.0153  0.0428  0.0282  0.0038  0.0020  0.0033  0.0073  0.0104  0.0004  0.0062  0.1473  0.0147  0.0030  0.0024  0.0022  0.0048  0.0059  0.0009  0.0941  0.0153  0.0057  0.0015  0.0033  0.0009  0.0009  0.4495  0.1267  0.0196  0.0173  0.0146  0.0070  0.0023  0.0925  0.0254  0.1842  0.1802  0.3237  0.2787  0.0064  0.0344  0.0233  0.0771  0.0740  0.0101  0.0039  0.0074  0.0098  0.0043  0.0136  0.0149  0.0104  0.0120  0.0073
     1   103  0.0574  0.1108  0.0571  0.0371  0.1236  0.3833  0.0417  0.0141  0.0161  0.2229  0.3323  0.4643  0.2342  0.0295  0.0390  0.0326  0.0220  0.0943  0.0754  0.0102  0.0066  0.0394  0.0332  0.1252  0.1680  0.0051  0.0070  0.0051  0.0595  0.0825  0.0754  0.0032  0.0183  0.0106  0.0568  0.0495  0.0032  0.0012  0.0071  0.0928  0.0087  0.0043  0.0032  0.0035  0.0117  0.0071  0.0013  0.0105  0.0575  0.0153  0.0030  0.0030  0.0020  0.0048  0.0056  0.0013  0.0281  0.0018  0.0013  0.0023  0.0019  0.0008  0.0008  0.3094  0.0752  0.0171  0.0135  0.0104  0.0074  0.0019  0.0116  0.0445  0.1978  0.1799  0.3874  0.3871  0.0018  0.0102  0.0121  0.1049  0.0388  0.0068  0.0033  0.0125  0.0180  0.0056  0.0143  0.0132  0.0115  0.0054  0.0052
     1   104  0.0122  0.1547  0.0421  0.0258  0.0062  0.2870  0.0214  0.0195  0.0064  0.1678  0.1418  0.2815  0.1283  0.0317  0.0186  0.0181  0.0047  0.1324  0.0784  0.0215  0.0092  0.0593  0.0987  0.1318  0.1916  0.0072  0.0075  0.0015  0.0415  0.0838  0.0043  0.0031  0.0131  0.0129  0.0291  0.0394  0.0021  0.0005  0.0084  0.0770  0.0130  0.0028  0.0024  0.0026  0.0099  0.0076  0.0002  0.0058  0.1714  0.0071  0.0026  0.0018  0.0011  0.0056  0.0056  0.0003  0.0556  0.0012  0.0021  0.0007  0.0003  0.0004  0.0001  0.3995  0.1019  0.0184  0.0128  0.0097  0.0076  0.0018  0.0148  0.0462  0.1753  0.1896  0.4338  0.4646  0.0085  0.0193  0.0144  0.0626  0.0342  0.0057  0.0043  0.0134  0.0140  0.0092  0.0102  0.0191  0.0080  0.0093  0.0058
     1   105  0.0619  0.0165  0.0328  0.0232  0.0085  0.0960  0.0095  0.0043  0.0353  0.0447  0.1686  0.2633  0.3211  0.0721  0.0137  0.0313  0.0384  0.0939  0.0695  0.0061  0.0102  0.0420  0.0666  0.1196  0.1021  0.0056  0.0083  0.0059  0.0321  0.0878  0.0037  0.0049  0.0182  0.0166  0.0311  0.0429  0.0016  0.0008  0.0148  0.0751  0.0065  0.0040  0.0016  0.0012  0.0112  0.0132  0.0005  0.0056  0.0602  0.0045  0.0059  0.0030  0.0020  0.0088  0.0052  0.0005  0.0313  0.0041  0.0019  0.0007  0.0011  0.0011  0.0005  0.3345  0.0326  0.0152  0.0155  0.0125  0.0059  0.0019  0.0561  0.1013  0.1483  0.3597  0.3697  0.3481  0.0149  0.0295  0.0193  0.0312  0.0258  0.0027  0.0098  0.0162  0.0181  0.0101  0.0092  0.0110  0.0092  0.0130  0.0057
     1   106  0.0765  0.0473  0.0079  0.0210  0.0124  0.2593  0.0101  0.0057  0.0135  0.0794  0.1563  0.4444  0.2531  0.0476  0.0392  0.0395  0.0288  0.1464  0.0879  0.0042  0.0158  0.0445  0.0371  0.1658  0.0948  0.0076  0.0101  0.0037  0.0381  0.1315  0.0030  0.0039  0.0122  0.0186  0.0306  0.0345  0.0023  0.0004  0.0112  0.0547  0.0062  0.0055  0.0020  0.0038  0.0116  0.0110  0.0011  0.0097  0.1622  0.0063  0.0023  0.0048  0.0037  0.0059  0.0048  0.0007  0.0852  0.0204  0.0007  0.0010  0.0007  0.0008  0.0003  0.5341  0.0294  0.0195  0.0195  0.0161  0.0069  0.0018  0.0598  0.1127  0.2775  0.1988  0.3909  0.3476  0.0021  0.0071  0.0302  0.0333  0.0267  0.0054  0.0078  0.0077  0.0113  0.0078  0.0112  0.0101  0.0129  0.0177  0.0057
     1   107  0.0637  0.0328  0.0420  0.0055  0.0071  0.3232  0.0144  0.0148  0.0240  0.0324  0.0984  0.2957  0.3264  0.0631  0.0280  0.0476  0.0645  0.2008  0.1615  0.0445  0.0138  0.0433  0.0819  0.1616  0.2290  0.0125  0.0136  0.0154  0.0664  0.1309  0.0110  0.0045  0.0118  0.0248  0.0449  0.0451  0.0012  0.0018  0.0093  0.1032  0.0039  0.0035  0.0019  0.0042  0.0131  0.0068  0.0009  0.0084  0.0582  0.0135  0.0041  0.0023  0.0028  0.0060  0.0062  0.0012  0.0653  0.0254  0.0054  0.0042  0.0005  0.0012  0.0019  0.4833  0.0522  0.0196  0.0090  0.0112  0.0071  0.0019  0.0667  0.0138  0.0939  0.1560  0.4359  0.5020  0.0048  0.0295  0.0464  0.0470  0.1059  0.0030  0.0054  0.0139  0.0202  0.0046  0.0109  0.0110  0.0106  0.0140  0.0068
     1   108  0.0369  0.0743  0.0414  0.0530  0.0151  0.3113  0.0050  0.0252  0.0009  0.0848  0.2840  0.1286  0.0681  0.0241  0.0098  0.0247  0.0301  0.0908  0.0637  0.0181  0.0147  0.0182  0.0466  0.0829  0.0696  0.0091  0.0087  0.0197  0.0358  0.0766  0.0091  0.0032  0.0066  0.0161  0.0215  0.0240  0.0051  0.0014  0.0110  0.1313  0.0088  0.0040  0.0018  0.0049  0.0068  0.0124  0.0008  0.0071  0.1053  0.0207  0.0052  0.0034  0.0039  0.0079  0.0108  0.0010  0.0582  0.0197  0.0040  0.0013  0.0013  0.0010  0.0007  0.3832  0.0527  0.0232  0.0147  0.0148  0.0061  0.0018  0.0605  0.0401  0.0588  0.2984  0.4146  0.4876  0.0161  0.0202  0.0680  0.0457  0.0603  0.0043  0.0263  0.0169  0.0133  0.0062  0.0105  0.0102  0.0095  0.0115  0.0074
     1   109  0.0205  0.0202  0.0268  0.0553  0.0218  0.1991  0.0019  0.0097  0.0142  0.0892  0.0237  0.2886  0.1716  0.0119  0.0299  0.0286  0.0209  0.0910  0.0954  0.0104  0.0062  0.0271  0.0600  0.0936  0.0815  0.0100  0.0147  0.0093  0.0318  0.0956  0.0127  0.0046  0.0108  0.0114  0.0269  0.0289  0.0061  0.0012  0.0098  0.0283  0.0179  0.0022  0.0038  0.0032  0.0067  0.0098  0.0004  0.0168  0.5659  0.0213  0.0095  0.0063  0.0029  0.0072  0.0105  0.0024  0.0554  0.0139  0.0059  0.0026  0.0015  0.0010  0.0005  0.4500  0.0852  0.0356  0.0208  0.0092  0.0053  0.0017  0.1058  0.0296  0.2086  0.1697  0.3249  0.6812  0.0027  0.0257  0.0471  0.0544  0.0434  0.0062  0.0105  0.0157  0.0221  0.0075  0.0115  0.0157  0.0062  0.0128  0.0046
     1   110  0.0087  0.0129  0.0101  0.0165  0.1939  0.4113  0.0070  0.0101  0.0101  0.0826  0.0197  0.3227  0.2242  0.0207  0.0131  0.0251  0.0228  0.0811  0.0721  0.0081  0.0152  0.0348  0.0535  0.0623  0.1362  0.0081  0.0467  0.0052  0.0547  0.0739  0.0067  0.0046  0.0142  0.0110  0.0262  0.0476  0.0021  0.0014  0.0146  0.1190  0.0178  0.0069  0.0049  0.0091  0.0092  0.0104  0.0008  0.0148  0.1667  0.0160  0.0065  0.0052  0.0029  0.0063  0.0115  0.0018  0.0556  0.0074  0.0047  0.0033  0.0028  0.0014  0.0013  0.4258  0.0685  0.0367  0.0202  0.0169  0.0060  0.0022  0.0272  0.0346  0.2149  0.2341  0.3702  0.3763  0.0059  0.0138  0.0847  0.0548  0.0671  0.0078  0.0130  0.0135  0.0217  0.0097  0.0156  0.0170  0.0096  0.0165  0.0045
     1   111  0.0094  0.0217  0.0120  0.0166  0.5000  0.0627  0.0074  0.0080  0.0074  0.0262  0.0262  0.0627  0.0362  0.0216  0.0320  0.0306  0.0374  0.1231  0.1076  0.0082  0.0274  0.0436  0.0693  0.1037  0.1532  0.0063  0.0296  0.0081  0.0489  0.1720  0.0218  0.0086  0.0092  0.0072  0.0330  0.0455  0.0026  0.0011  0.0125  0.0487  0.0146  0.0073  0.0049  0.0018  0.0114  0.0108  0.0009  0.0105  0.2106  0.0264  0.0102  0.0049  0.0031  0.0077  0.0091  0.0020  0.0731  0.0094  0.0064  0.0032  0.0015  0.0018  0.0021  0.4048  0.1000  0.0686  0.0226  0.0102  0.0069  0.0020  0.0533  0.0622  0.2083  0.1308  0.3264  0.4311  0.0454  0.0164  0.0244  0.0482  0.0615  0.0081  0.0132  0.0288  0.0445  0.0050  0.0185  0.0240  0.0081  0.0107  0.0062
     1   112  0.0000  0.0000  0.0000  0.0000  0.0000  0.0000  0.0000  0.0000  0.0000  0.0000  0.0000  0.0000  0.0000  0.0639  0.0185  0.0234  0.0255  0.1503  0.1873  0.0125  0.0254  0.0585  0.0951  0.0924  0.1372  0.0042  0.0145  0.0056  0.0527  0.0533  0.0136  0.0046  0.0131  0.0166  0.0234  0.0547  0.0025  0.0010  0.0077  0.0720  0.0115  0.0020  0.0027  0.0025  0.0055  0.0069  0.0050  0.0107  0.1280  0.0091  0.0029  0.0046  0.0033  0.0049  0.0107  0.0020  0.0550  0.0246  0.0065  0.0036  0.0029  0.0016  0.0012  0.3499  0.1065  0.0169  0.0183  0.0112  0.0055  0.0018  0.0262  0.0307  0.2488  0.0945  0.3688  0.5000  0.0057  0.0128  0.0553  0.0336  0.0517  0.0048  0.0123  0.0137  0.0149  0.0046  0.0124  0.0140  0.0070  0.0087  0.0041
     1   113  0.0000  0.0000  0.0000  0.0000  0.0000  0.0000  0.0000  0.0000  0.0000  0.0000  0.0000  0.0000  0.0000  0.0323  0.0215  0.0378  0.0547  0.1011  0.0970  0.0107  0.0234  0.0366  0.0623  0.1072  0.1719  0.0089  0.0074  0.0084  0.0241  0.0833  0.0221  0.0032  0.0099  0.0172  0.0281  0.0271  0.0032  0.0011  0.0090  0.0499  0.0149  0.0032  0.0011  0.0035  0.0092  0.0106  0.0021  0.0077  0.1670  0.0119  0.0074  0.0031  0.0032  0.0071  0.0061  0.0022  0.1447  0.0250  0.0057  0.0025  0.0038  0.0020  0.0014  0.5318  0.0649  0.0220  0.0123  0.0139  0.0051  0.0012  0.0249  0.0804  0.1336  0.2771  0.3138  0.3459  0.0163  0.0138  0.0141  0.0596  0.0537  0.0083  0.0146  0.0163  0.0162  0.0108  0.0114  0.0120  0.0151  0.0141  0.0064
     1   114  0.0000  0.0000  0.0000  0.0000  0.0000  0.0000  0.0000  0.0000  0.0000  0.0000  0.0000  0.0000  0.0000  0.0546  0.0142  0.0660  0.0469  0.1096  0.0517  0.0070  0.0193  0.0514  0.0706  0.0821  0.1474  0.0224  0.0075  0.0249  0.0341  0.0776  0.0098  0.0036  0.0141  0.0190  0.0329  0.0500  0.0009  0.0010  0.0051  0.0108  0.0027  0.0018  0.0034  0.0025  0.0037  0.0043  0.0009  0.0070  0.0816  0.0143  0.0079  0.0146  0.0026  0.0077  0.0095  0.0020  0.0893  0.0130  0.0082  0.0014  0.0025  0.0015  0.0020  0.4727  0.0461  0.0178  0.0177  0.0122  0.0060  0.0016  0.0484  0.0563  0.2072  0.1207  0.3773  0.3831  0.0015  0.0161  0.0115  0.0616  0.0362  0.0069  0.0097  0.0125  0.0188  0.0080  0.0164  0.0204  0.0122  0.0162  0.0066
     1   115  0.0000  0.0000  0.0000  0.0000  0.0000  0.0000  0.0000  0.0000  0.0000  0.0000  0.0000  0.0000  0.0000  0.0260  0.0135  0.0225  0.0095  0.0863  0.0805  0.0068  0.0089  0.0234  0.0186  0.1087  0.1164  0.0014  0.0080  0.0075  0.0523  0.1915  0.0110  0.0055  0.0166  0.0116  0.0342  0.0368  0.0004  0.0001  0.0021  0.0017  0.0055  0.0003  0.0010  0.0013  0.0018  0.0020  0.0006  0.0042  0.1238  0.0124  0.0078  0.0067  0.0026  0.0057  0.0066  0.0018  0.2324  0.0174  0.0028  0.0045  0.0013  0.0017  0.0012  0.6199  0.0502  0.0187  0.0220  0.0117  0.0059  0.0017  0.0679  0.0410  0.1578  0.0951  0.3828  0.3432  0.0055  0.0258  0.0125  0.0585  0.0471  0.0091  0.0048  0.0137  0.0164  0.0063  0.0184  0.0152  0.0103  0.0098  0.0068
     1   116  0.0000  0.0000  0.0000  0.0000  0.0000  0.0000  0.0000  0.0000  0.0000  0.0000  0.0000  0.0000  0.0000  0.0107  0.0119  0.0159  0.0083  0.1032  0.1386  0.0086  0.0093  0.0333  0.0391  0.0492  0.1090  0.0020  0.0063  0.0040  0.0361  0.1084  0.0162  0.0070  0.0203  0.0288  0.0300  0.0398  0.0006  0.0003  0.0022  0.0508  0.0067  0.0013  0.0013  0.0019  0.0029  0.0064  0.0004  0.0056  0.1584  0.0142  0.0060  0.0070  0.0033  0.0063  0.0063  0.0011  0.1172  0.0089  0.0015  0.0025  0.0016  0.0009  0.0007  0.4135  0.0691  0.0143  0.0159  0.0141  0.0049  0.0018  0.0146  0.0478  0.2673  0.2131  0.2463  0.3949  0.0097  0.0138  0.0513  0.0509  0.0928  0.0079  0.0098  0.0139  0.0175  0.0074  0.0098  0.0150  0.0104  0.0172  0.0056
     1   117  0.0000  0.0000  0.0000  0.0000  0.0000  0.0000  0.0000  0.0000  0.0000  0.0000  0.0000  0.0000  0.0000  0.0140  0.0127  0.0189  0.0058  0.0917  0.1228  0.0100  0.0133  0.0374  0.0352  0.0588  0.1073  0.0081  0.0048  0.0017  0.0357  0.1471  0.0351  0.0094  0.0185  0.0301  0.0338  0.0405  0.0003  0.0003  0.0028  0.1113  0.0259  0.0026  0.0029  0.0016  0.0069  0.0039  0.0002  0.0035  0.0560  0.0067  0.0042  0.0023  0.0016  0.0036  0.0046  0.0005  0.0819  0.0030  0.0010  0.0058  0.0006  0.0004  0.0004  0.4431  0.1006  0.0239  0.0157  0.0124  0.0039  0.0016  0.0209  0.0344  0.2329  0.2328  0.3032  0.4565  0.0072  0.0318  0.0321  0.0684  0.0595  0.0189  0.0086  0.0162  0.0175  0.0080  0.0144  0.0193  0.0086  0.0136  0.0051
     1   118  0.0000  0.0000  0.0000  0.0000  0.0000  0.0000  0.0000  0.0000  0.0000  0.0000  0.0000  0.0000  0.0000  0.0312  0.0083  0.0145  0.0056  0.1126  0.0746  0.0131  0.0159  0.0759  0.0324  0.0818  0.1041  0.0021  0.0046  0.0035  0.0327  0.0942  0.0422  0.0074  0.0216  0.0145  0.0356  0.0493  0.0003  0.0003  0.0022  0.0952  0.0127  0.0006  0.0013  0.0010  0.0020  0.0028  0.0010  0.0036  0.0460  0.0073  0.0026  0.0052  0.0019  0.0043  0.0071  0.0004  0.0087  0.0059  0.0020  0.0057  0.0006  0.0004  0.0004  0.3567  0.0631  0.0244  0.0172  0.0106  0.0045  0.0019  0.0887  0.0378  0.2797  0.2286  0.3462  0.4176  0.0094  0.0231  0.0414  0.0896  0.1178  0.0120  0.0116  0.0133  0.0244  0.0114  0.0138  0.0318  0.0087  0.0118  0.0073
     1   119  0.0000  0.0000  0.0000  0.0000  0.0000  0.0000  0.0000  0.0000  0.0000  0.0000  0.0000  0.0000  0.0000  0.0235  0.0195  0.0113  0.0118  0.1150  0.0441  0.0195  0.0303  0.0398  0.0221  0.1265  0.2403  0.0028  0.0042  0.0029  0.0354  0.1368  0.0250  0.0034  0.0206  0.0151  0.0580  0.0635  0.0003  0.0001  0.0045  0.1341  0.0078  0.0018  0.0016  0.0007  0.0028  0.0054  0.0011  0.0035  0.0786  0.0031  0.0017  0.0022  0.0007  0.0046  0.0043  0.0003  0.0269  0.0047  0.0014  0.0016  0.0005  0.0007  0.0010  0.3419  0.1025  0.0363  0.0099  0.0082  0.0065  0.0018  0.0314  0.0338  0.1075  0.0884  0.4427  0.5438  0.0121  0.0508  0.0199  0.0779  0.1591  0.0090  0.0031  0.0240  0.0290  0.0030  0.0133  0.0292  0.0083  0.0106  0.0086
     1   120  0.0000  0.0000  0.0000  0.0000  0.0000  0.0000  0.0000  0.0000  0.0000  0.0000  0.0000  0.0000  0.0000  0.0214  0.0130  0.0117  0.0057  0.0773  0.0421  0.0134  0.0137  0.0671  0.0156  0.0814  0.1329  0.0021  0.0046  0.0020  0.0307  0.1730  0.0431  0.0044  0.0096  0.0093  0.0306  0.0458  0.0003  0.0001  0.0041  0.0512  0.0079  0.0052  0.0019  0.0010  0.0028  0.0059  0.0008  0.0031  0.0371  0.0266  0.0044  0.0033  0.0010  0.0089  0.0065  0.0001  0.0281  0.0012  0.0009  0.0004  0.0005  0.0003  0.0005  0.4163  0.1257  0.0402  0.0196  0.0038  0.0063  0.0024  0.1153  0.0572  0.2240  0.1203  0.4051  0.6364  0.0151  0.1267  0.0282  0.1178  0.1677  0.0236  0.0036  0.0394  0.0435  0.0021  0.0176  0.0245  0.0087  0.0062  0.0081
     1   121  0.0000  0.0000  0.0000  0.0000  0.0000  0.0000  0.0000  0.0000  0.0000  0.0000  0.0000  0.0000  0.0000  0.0406  0.0238  0.0108  0.0205  0.0987  0.0812  0.0095  0.0127  0.0185  0.0268  0.1224  0.1742  0.0034  0.0079  0.0120  0.0468  0.1265  0.0197  0.0037  0.0207  0.0073  0.0590  0.0586  0.0006  0.0006  0.0028  0.0211  0.0070  0.0030  0.0013  0.0009  0.0050  0.0048  0.0007  0.0045  0.0437  0.0112  0.0031  0.0014  0.0009  0.0034  0.0039  0.0012  0.0333  0.0161  0.0019  0.0072  0.0003  0.0008  0.0019  0.3848  0.0865  0.0125  0.0108  0.0042  0.0070  0.0021  0.0160  0.0189  0.2119  0.1239  0.4344  0.5575  0.0097  0.0217  0.0241  0.0664  0.0757  0.0042  0.0020  0.0152  0.0198  0.0028  0.0173  0.0223  0.0058  0.0047  0.0088
     1   122  0.0000  0.0000  0.0000  0.0000  0.0000  0.0000  0.0000  0.0000  0.0000  0.0000  0.0000  0.0000  0.0000  0.0245  0.0107  0.0095  0.0146  0.0691  0.1398  0.0076  0.0162  0.0210  0.0044  0.0751  0.1320  0.0040  0.0037  0.0038  0.0299  0.1749  0.0186  0.0042  0.0190  0.0043  0.0492  0.0498  0.0005  0.0005  0.0039  0.1616  0.0048  0.0021  0.0019  0.0006  0.0048  0.0080  0.0005  0.0030  0.0394  0.0085  0.0021  0.0018  0.0004  0.0043  0.0061  0.0006  0.0379  0.0105  0.0026  0.0078  0.0002  0.0009  0.0009  0.3026  0.0591  0.0127  0.0134  0.0022  0.0073  0.0016  0.0414  0.0363  0.0871  0.0386  0.6105  0.7519  0.0043  0.0244  0.0062  0.0788  0.0884  0.0065  0.0014  0.0191  0.0219  0.0012  0.0203  0.0196  0.0036  0.0036  0.0093
     1   123  0.0000  0.0000  0.0000  0.0000  0.0000  0.0000  0.0000  0.0000  0.0000  0.0000  0.0000  0.0000  0.0000  0.0343  0.0111  0.0151  0.0054  0.1379  0.1335  0.0105  0.0143  0.0432  0.0087  0.1341  0.1593  0.0021  0.0043  0.0120  0.0264  0.0845  0.0129  0.0032  0.0103  0.0075  0.0472  0.0376  0.0005  0.0007  0.0034  0.0080  0.0056  0.0019  0.0015  0.0001  0.0066  0.0021  0.0004  0.0022  0.0596  0.0064  0.0004  0.0019  0.0004  0.0035  0.0024  0.0007  0.1414  0.0063  0.0016  0.0039  0.0004  0.0014  0.0006  0.3197  0.0785  0.0161  0.0181  0.0035  0.0077  0.0015  0.0571  0.0216  0.1528  0.0641  0.4335  0.5013  0.0024  0.0178  0.0075  0.0680  0.0774  0.0049  0.0027  0.0207  0.0192  0.0018  0.0256  0.0204  0.0050  0.0033  0.0081
     1   124  0.0000  0.0000  0.0000  0.0000  0.0000  0.0000  0.0000  0.0000  0.0000  0.0000  0.0000  0.0000  0.0000  0.0469  0.0135  0.0097  0.0060  0.0895  0.0984  0.0139  0.0115  0.0676  0.0206  0.1071  0.1487  0.0039  0.0054  0.0042  0.0254  0.1072  0.0170  0.0031  0.0097  0.0059  0.0384  0.0429  0.0000  0.0005  0.0034  0.0729  0.0059  0.0021  0.0011  0.0007  0.0031  0.0035  0.0001  0.0019  0.0621  0.0065  0.0043  0.0009  0.0001  0.0023  0.0041  0.0003  0.0407  0.0013  0.0009  0.0013  0.0002  0.0007  0.0007  0.2539  0.0734  0.0108  0.0102  0.0032  0.0045  0.0016  0.0308  0.0354  0.1345  0.0393  0.5347  0.4688  0.0102  0.0206  0.0052  0.0562  0.0761  0.0034  0.0027  0.0119  0.0237  0.0013  0.0083  0.0188  0.0034  0.0037  0.0062
     1   125  0.0000  0.0000  0.0000  0.0000  0.0000  0.0000  0.0000  0.0000  0.0000  0.0000  0.0000  0.0000  0.0000  0.0328  0.0179  0.0070  0.0064  0.0381  0.0482  0.0054  0.0166  0.0281  0.0138  0.1049  0.2076  0.0044  0.0025  0.0013  0.0207  0.1271  0.0090  0.0057  0.0197  0.0039  0.0523  0.0429  0.0005  0.0003  0.0047  0.0711  0.0070  0.0017  0.0022  0.0005  0.0049  0.0061  0.0002  0.0021  0.0796  0.0044  0.0038  0.0025  0.0004  0.0025  0.0028  0.0003  0.0122  0.0076  0.0010  0.0018  0.0002  0.0004  0.0005  0.3068  0.0393  0.0073  0.0143  0.0031  0.0032  0.0014  0.0240  0.0428  0.1418  0.0658  0.5011  0.5058  0.0068  0.0433  0.0175  0.0688  0.0524  0.0064  0.0019  0.0114  0.0235  0.0021  0.0108  0.0179  0.0036  0.0053  0.0075
     1   126  0.0000  0.0000  0.0000  0.0000  0.0000  0.0000  0.0000  0.0000  0.0000  0.0000  0.0000  0.0000  0.0000  0.0280  0.0226  0.0071  0.0077  0.0494  0.1267  0.0025  0.0171  0.0261  0.0244  0.1458  0.2131  0.0081  0.0019  0.0006  0.0256  0.0880  0.0058  0.0047  0.0105  0.0101  0.0235  0.0376  0.0004  0.0000  0.0017  0.0553  0.0082  0.0029  0.0017  0.0006  0.0055  0.0041  0.0003  0.0015  0.0029  0.0056  0.0031  0.0017  0.0004  0.0024  0.0031  0.0001  0.0080  0.0011  0.0013  0.0018  0.0000  0.0001  0.0002  0.2695  0.0408  0.0087  0.0057  0.0022  0.0034  0.0011  0.0155  0.0212  0.0919  0.0755  0.4630  0.6152  0.0056  0.0107  0.0144  0.0628  0.0557  0.0071  0.0034  0.0147  0.0196  0.0012  0.0169  0.0162  0.0049  0.0042  0.0082
     1   127  0.0000  0.0000  0.0000  0.0000  0.0000  0.0000  0.0000  0.0000  0.0000  0.0000  0.0000  0.0000  0.0000  0.0233  0.0119  0.0184  0.0036  0.0626  0.0465  0.0083  0.0084  0.0238  0.0171  0.1176  0.1121  0.0033  0.0034  0.0017  0.0358  0.0592  0.0216  0.0051  0.0103  0.0074  0.0354  0.0320  0.0007  0.0001  0.0031  0.0329  0.0021  0.0009  0.0013  0.0006  0.0022  0.0031  0.0001  0.0021  0.0136  0.0027  0.0024  0.0011  0.0007  0.0019  0.0029  0.0002  0.0227  0.0017  0.0000  0.0010  0.0001  0.0002  0.0003  0.2660  0.0594  0.0092  0.0142  0.0026  0.0034  0.0009  0.0169  0.0361  0.2517  0.0167  0.3682  0.4732  0.0088  0.0236  0.0116  0.0496  0.0612  0.0099  0.0019  0.0127  0.0134  0.0015  0.0114  0.0123  0.0033  0.0044  0.0061
     1   128  0.0000  0.0000  0.0000  0.0000  0.0000  0.0000  0.0000  0.0000  0.0000  0.0000  0.0000  0.0000  0.0000  0.0175  0.0042  0.0125  0.0047  0.0534  0.0858  0.0079  0.0115  0.0221  0.0220  0.0696  0.0642  0.0035  0.0038  0.0040  0.0146  0.0723  0.0200  0.0036  0.0181  0.0047  0.0341  0.0331  0.0002  0.0006  0.0028  0.2111  0.0083  0.0013  0.0009  0.0009  0.0030  0.0042  0.0003  0.0015  0.1576  0.0142  0.0015  0.0009  0.0006  0.0026  0.0016  0.0004  0.0295  0.0128  0.0023  0.0010  0.0002  0.0006  0.0005  0.1742  0.0440  0.0034  0.0111  0.0047  0.0033  0.0007  0.0729  0.0322  0.0944  0.1491  0.2427  0.1897  0.0047  0.0190  0.0187  0.0471  0.0508  0.0068  0.0039  0.0181  0.0140  0.0014  0.0159  0.0103  0.0063  0.0059  0.0055
     1   129  0.0000  0.0000  0.0000  0.0000  0.0000  0.0000  0.0000  0.0000  0.0000  0.0000  0.0000  0.0000  0.0000  0.0291  0.0280  0.0083  0.0107  0.1185  0.1619  0.0067  0.0180  0.0320  0.0127  0.0973  0.0905  0.0060  0.0025  0.0043  0.0351  0.1581  0.0112  0.0073  0.0188  0.0225  0.0425  0.0622  0.0003  0.0003  0.0044  0.0642  0.0071  0.0015  0.0019  0.0022  0.0030  0.0054  0.0006  0.0010  0.1605  0.0017  0.0018  0.0033  0.0004  0.0016  0.0017  0.0003  0.0588  0.0101  0.0027  0.0008  0.0005  0.0010  0.0006  0.2919  0.0388  0.0112  0.0103  0.0070  0.0029  0.0011  0.0425  0.0405  0.2017  0.0467  0.2518  0.2728  0.0060  0.0299  0.0135  0.0500  0.0441  0.0063  0.0049  0.0106  0.0138  0.0049  0.0112  0.0149  0.0069  0.0086  0.0051
     1   130  0.0000  0.0000  0.0000  0.0000  0.0000  0.0000  0.0000  0.0000  0.0000  0.0000  0.0000  0.0000  0.0000  0.0105  0.0269  0.0044  0.0313  0.0516  0.1351  0.0340  0.0084  0.0350  0.0436  0.0889  0.1006  0.0069  0.0043  0.0033  0.0359  0.1047  0.0125  0.0030  0.0322  0.0238  0.0416  0.0611  0.0001  0.0017  0.0023  0.0123  0.0048  0.0021  0.0022  0.0063  0.0048  0.0093  0.0003  0.0016  0.0532  0.0079  0.0030  0.0012  0.0006  0.0020  0.0021  0.0015  0.0819  0.0219  0.0030  0.0026  0.0009  0.0014  0.0008  0.1578  0.0200  0.0084  0.0096  0.0066  0.0033  0.0009  0.0253  0.0250  0.1488  0.0524  0.4191  0.3189  0.0076  0.0337  0.0167  0.0581  0.0405  0.0083  0.0047  0.0146  0.0118  0.0067  0.0124  0.0167  0.0071  0.0099  0.0048
     1   131  0.0000  0.0000  0.0000  0.0000  0.0000  0.0000  0.0000  0.0000  0.0000  0.0000  0.0000  0.0000  0.0000  0.0193  0.0098  0.0111  0.0101  0.0818  0.0197  0.0116  0.0126  0.1152  0.0144  0.0530  0.0954  0.0023  0.0022  0.0058  0.0306  0.0598  0.0099  0.0040  0.0136  0.0082  0.0253  0.0475  0.0002  0.0020  0.0031  0.0467  0.0052  0.0021  0.0035  0.0011  0.0063  0.0066  0.0006  0.0014  0.0423  0.0047  0.0033  0.0018  0.0008  0.0019  0.0030  0.0022  0.1104  0.0141  0.0085  0.0024  0.0014  0.0011  0.0014  0.2397  0.0424  0.0149  0.0110  0.0041  0.0037  0.0009  0.0790  0.2604  0.1632  0.0797  0.1996  0.4164  0.0090  0.0312  0.0142  0.0359  0.0489  0.0081  0.0053  0.0145  0.0209  0.0086  0.0133  0.0155  0.0065  0.0049  0.0040
     1   132  0.0000  0.0000  0.0000  0.0000  0.0000  0.0000  0.0000  0.0000  0.0000  0.0000  0.0000  0.0000  0.0000  0.0390  0.0125  0.0083  0.0170  0.0614  0.0357  0.0022  0.0107  0.0272  0.0156  0.0843  0.0800  0.0018  0.0026  0.0031  0.0222  0.0298  0.0149  0.0021  0.0057  0.0073  0.0312  0.0382  0.0004  0.0020  0.0017  0.0080  0.0036  0.0035  0.0020  0.0017  0.0039  0.0033  0.0015  0.0017  0.0238  0.0204  0.0033  0.0020  0.0009  0.0019  0.0017  0.0013  0.0969  0.0134  0.0253  0.0049  0.0032  0.0016  0.0019  0.2291  0.0394  0.0092  0.0083  0.0086  0.0036  0.0008  0.0665  0.1034  0.1337  0.0634  0.2769  0.5340  0.0056  0.0499  0.0205  0.0480  0.0675  0.0153  0.0101  0.0226  0.0334  0.0131  0.0135  0.0155  0.0077  0.0075  0.0047
     1   133  0.0000  0.0000  0.0000  0.0000  0.0000  0.0000  0.0000  0.0000  0.0000  0.0000  0.0000  0.0000  0.0000  0.0148  0.0035  0.0128  0.0332  0.0566  0.0101  0.0182  0.0204  0.0977  0.0744  0.0759  0.0570  0.0012  0.0065  0.0190  0.0312  0.0344  0.0259  0.0052  0.0147  0.0057  0.0256  0.0299  0.0007  0.0007  0.0018  0.0023  0.0072  0.0035  0.0025  0.0008  0.0031  0.0022  0.0006  0.0050  0.0024  0.0115  0.0060  0.0036  0.0021  0.0037  0.0023  0.0011  0.1686  0.0513  0.0121  0.0055  0.0028  0.0016  0.0020  0.0723  0.0522  0.0183  0.0110  0.0070  0.0030  0.0013  0.0778  0.0843  0.0578  0.0447  0.1484  0.1567  0.0238  0.0356  0.0250  0.0567  0.0628  0.0253  0.0164  0.0376  0.0395  0.0107  0.0144  0.0153  0.0073  0.0102  0.0042
     1   134  0.0000  0.0000  0.0000  0.0000  0.0000  0.0000  0.0000  0.0000  0.0000  0.0000  0.0000  0.0000  0.0000  0.0150  0.0046  0.0022  0.0398  0.0853  0.0213  0.0178  0.0281  0.0300  0.0895  0.0977  0.0848  0.0003  0.0030  0.0147  0.0225  0.2879  0.0040  0.0059  0.0104  0.0144  0.0159  0.0199  0.0004  0.0009  0.0009  0.0125  0.0030  0.0021  0.0007  0.0011  0.0021  0.0017  0.0009  0.0008  0.0619  0.0019  0.0028  0.0027  0.0010  0.0013  0.0022  0.0022  0.2341  0.0151  0.0128  0.0056  0.0040  0.0024  0.0021  0.2331  0.0336  0.0239  0.0130  0.0066  0.0028  0.0009  0.0125  0.1396  0.0883  0.1130  0.2230  0.1039  0.0165  0.0324  0.0274  0.0411  0.0551  0.0223  0.0200  0.0323  0.0546  0.0102  0.0122  0.0175  0.0114  0.0155  0.0051
     1   135  0.0000  0.0000  0.0000  0.0000  0.0000  0.0000  0.0000  0.0000  0.0000  0.0000  0.0000  0.0000  0.0000  0.0076  0.0082  0.0098  0.0252  0.0302  0.0172  0.0100  0.0233  0.0315  0.0240  0.0580  0.0553  0.0008  0.0022  0.0080  0.0175  0.0466  0.0023  0.0079  0.0103  0.0066  0.0206  0.0183  0.0002  0.0015  0.0012  0.0153  0.0140  0.0034  0.0019  0.0007  0.0029  0.0037  0.0007  0.0011  0.0135  0.0031  0.0035  0.0029  0.0006  0.0016  0.0016  0.0012  0.0747  0.0193  0.0221  0.0084  0.0027  0.0021  0.0024  0.0598  0.0302  0.0361  0.0058  0.0033  0.0030  0.0006  0.0422  0.0156  0.1140  0.0404  0.1174  0.0941  0.0216  0.0300  0.0222  0.0648  0.0447  0.0170  0.0082  0.0346  0.0441  0.0042  0.0182  0.0144  0.0054  0.0048  0.0048
     1   136  0.0000  0.0000  0.0000  0.0000  0.0000  0.0000  0.0000  0.0000  0.0000  0.0000  0.0000  0.0000  0.0000  0.0127  0.0022  0.0037  0.0282  0.0208  0.0210  0.0069  0.0049  0.0196  0.0138  0.0586  0.0572  0.0033  0.0013  0.0225  0.0304  0.5315  0.0121  0.0058  0.0340  0.0156  0.0277  0.0551  0.0007  0.0018  0.0012  0.0194  0.0120  0.0011  0.0016  0.0015  0.0030  0.0026  0.0013  0.0011  0.0462  0.0012  0.0022  0.0014  0.0004  0.0020  0.0028  0.0033  0.3779  0.0567  0.0184  0.0143  0.0080  0.0030  0.0041  0.1215  0.0403  0.0112  0.0138  0.0099  0.0028  0.0011  0.0307  0.0895  0.2058  0.2453  0.2047  0.0996  0.0079  0.0371  0.0381  0.0277  0.0574  0.0247  0.0056  0.0173  0.0256  0.0125  0.0146  0.0227  0.0043  0.0093  0.0047
     1   137  0.0000  0.0000  0.0000  0.0000  0.0000  0.0000  0.0000  0.0000  0.0000  0.0000  0.0000  0.0000  0.0000  0.0094  0.0139  0.0061  0.0275  0.0242  0.0102  0.0064  0.0073  0.0219  0.0206  0.0703  0.0476  0.0046  0.0026  0.0270  0.0179  0.1119  0.0147  0.0061  0.0100  0.0157  0.0291  0.0247  0.0005  0.0034  0.0032  0.0489  0.0096  0.0065  0.0033  0.0017  0.0051  0.0043  0.0007  0.0021  0.0234  0.0077  0.0017  0.0010  0.0004  0.0025  0.0039  0.0018  0.0459  0.0422  0.0126  0.0064  0.0064  0.0017  0.0014  0.1177  0.0293  0.0079  0.0060  0.0100  0.0017  0.0004  0.0125  0.0237  0.0768  0.0759  0.1564  0.0879  0.0058  0.0312  0.0397  0.0659  0.0386  0.0200  0.0074  0.0165  0.0278  0.0072  0.0115  0.0092  0.0060  0.0063  0.0033
     1   138  0.0000  0.0000  0.0000  0.0000  0.0000  0.0000  0.0000  0.0000  0.0000  0.0000  0.0000  0.0000  0.0000  0.0165  0.0088  0.0776  0.0328  0.0384  0.0346  0.0040  0.0122  0.0371  0.0194  0.0510  0.0552  0.0001  0.0028  0.0038  0.0024  0.0760  0.0180  0.0018  0.0070  0.0041  0.0064  0.0123  0.0012  0.0015  0.0010  0.0143  0.0067  0.0018  0.0025  0.0012  0.0014  0.0020  0.0009  0.0008  0.0582  0.0126  0.0021  0.0022  0.0009  0.0020  0.0029  0.0014  0.1765  0.0410  0.0091  0.0158  0.0078  0.0029  0.0022  0.1015  0.0142  0.0100  0.0138  0.0039  0.0024  0.0005  0.0513  0.0353  0.4096  0.0573  0.1928  0.3382  0.0073  0.0250  0.0163  0.0380  0.0272  0.0086  0.0075  0.0084  0.0213  0.0100  0.0160  0.0204  0.0063  0.0069  0.0023
     1   139  0.0000  0.0000  0.0000  0.0000  0.0000  0.0000  0.0000  0.0000  0.0000  0.0000  0.0000  0.0000  0.0000  0.0149  0.0077  0.0093  0.0639  0.0459  0.0298  0.0178  0.0077  0.0348  0.0074  0.0396  0.0536  0.0026  0.0011  0.0174  0.0056  0.0270  0.0041  0.0033  0.0215  0.0054  0.0186  0.0182  0.0006  0.0019  0.0014  0.0161  0.0024  0.0011  0.0010  0.0004  0.0027  0.0024  0.0042  0.0013  0.0110  0.0039  0.0027  0.0016  0.0008  0.0031  0.0016  0.0027  0.1777  0.0526  0.0228  0.0126  0.0039  0.0028  0.0046  0.1354  0.0235  0.0145  0.0079  0.0013  0.0018  0.0007  0.0647  0.0552  0.1747  0.0240  0.1345  0.1350  0.0045  0.0808  0.0079  0.0868  0.0405  0.0130  0.0085  0.0239  0.0402  0.0029  0.0187  0.0127  0.0038  0.0046  0.0031
     1   140  0.0000  0.0000  0.0000  0.0000  0.0000  0.0000  0.0000  0.0000  0.0000  0.0000  0.0000  0.0000  0.0000  0.0134  0.0063  0.0100  0.0418  0.0276  0.0306  0.0060  0.0149  0.0254  0.0265  0.0211  0.0850  0.0016  0.0020  0.0122  0.0045  0.0245  0.0032  0.0019  0.0056  0.0035  0.0077  0.0202  0.0007  0.0017  0.0018  0.0191  0.0133  0.0021  0.0022  0.0015  0.0018  0.0024  0.0047  0.0010  0.0469  0.0803  0.0031  0.0014  0.0012  0.0021  0.0019  0.0015  0.2142  0.1192  0.0195  0.0160  0.0073  0.0020  0.0049  0.1697  0.0217  0.0083  0.0091  0.0043  0.0013  0.0005  0.0321  0.6056  0.5647  0.0612  0.1709  0.6252  0.0123  0.0874  0.0208  0.0523  0.0411  0.0287  0.0141  0.0110  0.0526  0.0038  0.0073  0.0179  0.0034  0.0118  0.0027
     1   141  0.0000  0.0000  0.0000  0.0000  0.0000  0.0000  0.0000  0.0000  0.0000  0.0000  0.0000  0.0000  0.0000  0.0175  0.0044  0.0069  0.0338  0.0316  0.0181  0.0025  0.0302  0.0266  0.0379  0.0304  0.0861  0.0013  0.0014  0.0139  0.0140  0.1114  0.0098  0.0011  0.0051  0.0058  0.0124  0.0201  0.0008  0.0020  0.0024  0.0831  0.0025  0.0048  0.0015  0.0018  0.0018  0.0043  0.0025  0.0005  0.0660  0.0097  0.0026  0.0015  0.0007  0.0015  0.0030  0.0017  0.0767  0.0280  0.0136  0.0097  0.0040  0.0026  0.0037  0.1576  0.0144  0.0081  0.0039  0.0069  0.0023  0.0010  0.0086  0.1495  0.2317  0.1168  0.1861  0.7369  0.0148  0.0083  0.0144  0.0547  0.0646  0.0145  0.0063  0.0066  0.0397  0.0030  0.0045  0.0192  0.0043  0.0133  0.0035
     1   142  0.0000  0.0000  0.0000  0.0000  0.0000  0.0000  0.0000  0.0000  0.0000  0.0000  0.0000  0.0000  0.0000  0.0136  0.0021  0.0011  0.0246  0.0425  0.0165  0.0172  0.0068  0.0164  0.0146  0.0232  0.0895  0.0022  0.0011  0.0110  0.0081  0.1720  0.0372  0.0052  0.0084  0.0069  0.0060  0.0234  0.0002  0.0012  0.0025  0.0278  0.0070  0.0030  0.0020  0.0011  0.0017  0.0044  0.0009  0.0028  0.0265  0.0041  0.0014  0.0019  0.0002  0.0009  0.0029  0.0012  0.1629  0.0228  0.0106  0.0079  0.0037  0.0012  0.0033  0.1199  0.0322  0.0125  0.0071  0.0047  0.0007  0.0012  0.0664  0.1081  0.2093  0.0478  0.0820  0.7532  0.0069  0.0109  0.0181  0.0156  0.0574  0.0112  0.0049  0.0167  0.0557  0.0022  0.0082  0.0187  0.0019  0.0085  0.0038
     1   143  0.0000  0.0000  0.0000  0.0000  0.0000  0.0000  0.0000  0.0000  0.0000  0.0000  0.0000  0.0000  0.0000  0.0029  0.0086  0.0053  0.0217  0.0400  0.0550  0.0048  0.0205  0.0228  0.0135  0.0196  0.0854  0.0008  0.0019  0.0072  0.0282  0.0439  0.0739  0.0036  0.0066  0.0038  0.0043  0.0205  0.0010  0.0021  0.0032  0.0345  0.0072  0.0033  0.0012  0.0017  0.0011  0.0058  0.0019  0.0030  0.0358  0.0074  0.0029  0.0023  0.0020  0.0014  0.0042  0.0024  0.5716  0.0180  0.0120  0.0115  0.0039  0.0016  0.0032  0.1507  0.0278  0.0227  0.0178  0.0101  0.0019  0.0021  0.0180  0.0488  0.6397  0.1250  0.2907  0.4453  0.0076  0.0132  0.0167  0.0117  0.0647  0.0153  0.0074  0.0109  0.0359  0.0077  0.0105  0.0308  0.0018  0.0180  0.0037
     1   144  0.0000  0.0000  0.0000  0.0000  0.0000  0.0000  0.0000  0.0000  0.0000  0.0000  0.0000  0.0000  0.0000  0.0061  0.0139  0.0071  0.0175  0.0244  0.0144  0.0020  0.0185  0.0183  0.0138  0.0467  0.0646  0.0006  0.0016  0.0068  0.0169  0.0344  0.0054  0.0027  0.0115  0.0018  0.0222  0.0185  0.0004  0.0023  0.0024  0.0325  0.0008  0.0037  0.0009  0.0019  0.0022  0.0061  0.0013  0.0015  0.0285  0.0009  0.0058  0.0008  0.0017  0.0010  0.0025  0.0019  0.2424  0.0448  0.0144  0.0073  0.0032  0.0020  0.0046  0.1552  0.0262  0.0311  0.0097  0.0047  0.0024  0.0016  0.1115  0.1633  0.1860  0.0880  0.2406  0.4858  0.0166  0.0079  0.0337  0.0293  0.0654  0.0097  0.0130  0.0231  0.0622  0.0033  0.0102  0.0212  0.0035  0.0151  0.0054
     1   145  0.0000  0.0000  0.0000  0.0000  0.0000  0.0000  0.0000  0.0000  0.0000  0.0000  0.0000  0.0000  0.0000  0.0105  0.0120  0.0087  0.0160  0.0912  0.0120  0.0025  0.0056  0.0445  0.0488  0.0551  0.0504  0.0021  0.0024  0.0068  0.0237  0.0725  0.0055  0.0066  0.0115  0.0054  0.0219  0.0255  0.0007  0.0022  0.0023  0.0360  0.0041  0.0064  0.0018  0.0023  0.0016  0.0044  0.0007  0.0018  0.0725  0.0024  0.0018  0.0011  0.0017  0.0020  0.0027  0.0011  0.2324  0.0857  0.0124  0.0041  0.0036  0.0015  0.0030  0.2228  0.0288  0.0147  0.0125  0.0102  0.0037  0.0010  0.0313  0.1423  0.1035  0.2093  0.3720  0.4695  0.0034  0.0114  0.0133  0.0332  0.0406  0.0115  0.0083  0.0132  0.0310  0.0138  0.0082  0.0232  0.0087  0.0146  0.0040
     1   146  0.0000  0.0000  0.0000  0.0000  0.0000  0.0000  0.0000  0.0000  0.0000  0.0000  0.0000  0.0000  0.0000  0.0140  0.0084  0.0061  0.0315  0.0659  0.0303  0.0036  0.0094  0.0330  0.0542  0.0578  0.0770  0.0020  0.0016  0.0079  0.0353  0.0441  0.0405  0.0057  0.0141  0.0190  0.0305  0.0311  0.0010  0.0013  0.0026  0.0686  0.0069  0.0027  0.0012  0.0027  0.0032  0.0043  0.0008  0.0023  0.0236  0.0028  0.0036  0.0016  0.0021  0.0025  0.0025  0.0010  0.1321  0.0189  0.0269  0.0097  0.0069  0.0020  0.0021  0.2176  0.0314  0.0183  0.0126  0.0052  0.0041  0.0017  0.0385  0.1094  0.0802  0.1082  0.4243  0.3268  0.0119  0.0139  0.0101  0.0315  0.0316  0.0130  0.0059  0.0210  0.0186  0.0125  0.0121  0.0178  0.0103  0.0134  0.0058
     1   147  0.0000  0.0000  0.0000  0.0000  0.0000  0.0000  0.0000  0.0000  0.0000  0.0000  0.0000  0.0000  0.0000  0.0095  0.0126  0.0028  0.0163  0.0243  0.0302  0.0066  0.0153  0.0222  0.0123  0.0509  0.0650  0.0035  0.0015  0.0211  0.0134  0.0911  0.0111  0.0046  0.0096  0.0296  0.0123  0.0392  0.0003  0.0018  0.0031  0.1690  0.0037  0.0037  0.0016  0.0017  0.0018  0.0041  0.0005  0.0025  0.0261  0.0035  0.0008  0.0009  0.0006  0.0014  0.0028  0.0008  0.1219  0.0192  0.0107  0.0026  0.0044  0.0010  0.0030  0.1673  0.0702  0.0148  0.0060  0.0029  0.0020  0.0012  0.0343  0.0765  0.0570  0.2237  0.6057  0.7757  0.0118  0.0277  0.0291  0.0372  0.0901  0.0154  0.0100  0.0090  0.0405  0.0024  0.0038  0.0136  0.0041  0.0124  0.0052
     1   148  0.0000  0.0000  0.0000  0.0000  0.0000  0.0000  0.0000  0.0000  0.0000  0.0000  0.0000  0.0000  0.0000  0.0055  0.0108  0.0068  0.0122  0.0290  0.0386  0.0017  0.0135  0.0153  0.0208  0.0356  0.0597  0.0017  0.0027  0.0067  0.0115  0.0718  0.0064  0.0039  0.0037  0.0284  0.0091  0.0328  0.0004  0.0020  0.0029  0.1302  0.0067  0.0026  0.0017  0.0012  0.0032  0.0048  0.0012  0.0051  0.0943  0.0039  0.0028  0.0044  0.0010  0.0018  0.0044  0.0009  0.2688  0.0117  0.0151  0.0035  0.0019  0.0009  0.0021  0.1098  0.0413  0.0152  0.0107  0.0027  0.0026  0.0013  0.0593  0.2472  0.2897  0.1115  0.1698  0.6292  0.0067  0.0465  0.0112  0.0166  0.0735  0.0249  0.0051  0.0103  0.0403  0.0032  0.0061  0.0209  0.0047  0.0118  0.0048
     1   149  0.0000  0.0000  0.0000  0.0000  0.0000  0.0000  0.0000  0.0000  0.0000  0.0000  0.0000  0.0000  0.0000  0.0112  0.0049  0.0086  0.0153  0.0164  0.0182  0.0007  0.0094  0.0132  0.0018  0.0146  0.0411  0.0035  0.0014  0.0025  0.0274  0.0804  0.0059  0.0030  0.0033  0.0031  0.0126  0.0375  0.0008  0.0020  0.0033  0.0595  0.0060  0.0018  0.0021  0.0013  0.0029  0.0092  0.0030  0.0043  0.0594  0.0108  0.0032  0.0026  0.0007  0.0027  0.0056  0.0014  0.0633  0.0735  0.0066  0.0051  0.0010  0.0014  0.0018  0.1131  0.0304  0.0108  0.0062  0.0091  0.0023  0.0010  0.0060  0.0793  0.0612  0.0331  0.0534  0.3235  0.0067  0.0386  0.0200  0.0062  0.0613  0.0038  0.0031  0.0067  0.0185  0.0016  0.0042  0.0133  0.0013  0.0123  0.0036
     1   150  0.0000  0.0000  0.0000  0.0000  0.0000  0.0000  0.0000  0.0000  0.0000  0.0000  0.0000  0.0000  0.0000  0.0004  0.0022  0.0021  0.0008  0.0354  0.0054  0.0005  0.0015  0.0128  0.0050  0.0227  0.0347  0.0012  0.0015  0.0031  0.0088  0.1392  0.0020  0.0022  0.0035  0.0024  0.0038  0.0288  0.0005  0.0003  0.0028  0.0923  0.0018  0.0020  0.0019  0.0018  0.0024  0.0058  0.0016  0.0027  0.1262  0.0115  0.0032  0.0035  0.0052  0.0050  0.0105  0.0008  0.0393  0.0076  0.0033  0.0064  0.0014  0.0010  0.0014  0.2501  0.0123  0.0111  0.0064  0.0062  0.0024  0.0011  0.0122  0.0865  0.0648  0.0853  0.1602  0.8544  0.0089  0.0093  0.0144  0.0112  0.0445  0.0041  0.0034  0.0075  0.0219  0.0019  0.0077  0.0159  0.0030  0.0073  0.0047
     1   151  0.0000  0.0000  0.0000  0.0000  0.0000  0.0000  0.0000  0.0000  0.0000  0.0000  0.0000  0.0000  0.0000  0.0007  0.0160  0.0030  0.0027  0.0130  0.0675  0.0721  0.0135  0.0276  0.0018  0.1022  0.0556  0.0020  0.0018  0.0058  0.0065  0.0692  0.0013  0.0005  0.0014  0.0006  0.0041  0.0169  0.0005  0.0010  0.0024  0.1231  0.0083  0.0013  0.0023  0.0019  0.0033  0.0049  0.0011  0.0020  0.0606  0.0082  0.0040  0.0026  0.0041  0.0036  0.0109  0.0014  0.2576  0.0106  0.0030  0.0027  0.0024  0.0014  0.0017  0.1936  0.0093  0.0056  0.0057  0.0054  0.0036  0.0011  0.1397  0.1030  0.0825  0.5353  0.1856  0.3532  0.0114  0.0170  0.0129  0.0797  0.0713  0.0035  0.0092  0.0096  0.0173  0.0042  0.0113  0.0178  0.0047  0.0103  0.0051
     1   152  0.0000  0.0000  0.0000  0.0000  0.0000  0.0000  0.0000  0.0000  0.0000  0.0000  0.0000  0.0000  0.0000  0.0002  0.0065  0.0056  0.0043  0.0205  0.0375  0.0722  0.0074  0.0080  0.0044  0.0759  0.0809  0.0004  0.0071  0.0011  0.0021  0.0078  0.0002  0.0001  0.0018  0.0038  0.0056  0.0070  0.0014  0.0012  0.0012  0.0253  0.0022  0.0010  0.0011  0.0015  0.0030  0.0045  0.0009  0.0031  0.1155  0.0046  0.0043  0.0015  0.0037  0.0055  0.0062  0.0008  0.0307  0.0074  0.0015  0.0021  0.0018  0.0008  0.0017  0.1122  0.0387  0.0121  0.0094  0.0026  0.0037  0.0010  0.0442  0.0355  0.0257  0.0710  0.1683  0.2076  0.0095  0.0108  0.0024  0.0575  0.0574  0.0041  0.0054  0.0131  0.0201  0.0041  0.0081  0.0182  0.0038  0.0092  0.0054
     1   153  0.0000  0.0000  0.0000  0.0000  0.0000  0.0000  0.0000  0.0000  0.0000  0.0000  0.0000  0.0000  0.0000  0.0001  0.0005  0.0013  0.0025  0.0154  0.0230  0.0023  0.0014  0.0108  0.0109  0.0274  0.0348  0.0002  0.0027  0.0012  0.0079  0.0312  0.0003  0.0005  0.0015  0.0003  0.0074  0.0065  0.0011  0.0008  0.0015  0.0742  0.0056  0.0025  0.0007  0.0034  0.0030  0.0064  0.0013  0.0043  0.0835  0.0021  0.0060  0.0035  0.0010  0.0077  0.0080  0.0015  0.0250  0.0028  0.0038  0.0067  0.0011  0.0023  0.0030  0.0907  0.0263  0.0144  0.0133  0.0015  0.0032  0.0012  0.0118  0.0474  0.0174  0.0469  0.1285  0.2863  0.0086  0.0072  0.0011  0.0244  0.0532  0.0058  0.0015  0.0121  0.0242  0.0005  0.0165  0.0269  0.0021  0.0050  0.0091
     1   154  0.0000  0.0000  0.0000  0.0000  0.0000  0.0000  0.0000  0.0000  0.0000  0.0000  0.0000  0.0000  0.0000  0.0134  0.0171  0.0060  0.0072  0.0249  0.0274  0.0207  0.0080  0.0160  0.0009  0.1104  0.0427  0.0042  0.0025  0.0008  0.0060  0.0556  0.0002  0.0001  0.0029  0.0002  0.0098  0.0101  0.0009  0.0007  0.0011  0.0036  0.0038  0.0031  0.0005  0.0002  0.0049  0.0061  0.0008  0.0044  0.0604  0.0053  0.0035  0.0020  0.0003  0.0081  0.0082  0.0013  0.0331  0.0084  0.0054  0.0033  0.0009  0.0019  0.0020  0.1388  0.0162  0.0090  0.0110  0.0021  0.0033  0.0010  0.0610  0.0003  0.0865  0.0119  0.1372  0.3828  0.0051  0.0210  0.0009  0.0509  0.0721  0.0028  0.0020  0.0123  0.0228  0.0019  0.0117  0.0191  0.0025  0.0063  0.0082
     1   155  0.0000  0.0000  0.0000  0.0000  0.0000  0.0000  0.0000  0.0000  0.0000  0.0000  0.0000  0.0000  0.0000  0.0005  0.0015  0.0042  0.0091  0.0176  0.0201  0.0156  0.0048  0.0071  0.0031  0.0263  0.0283  0.0000  0.0070  0.0011  0.0011  0.0237  0.0011  0.0010  0.0021  0.0023  0.0083  0.0130  0.0006  0.0012  0.0009  0.0040  0.0026  0.0009  0.0003  0.0002  0.0023  0.0018  0.0014  0.0024  0.0685  0.0075  0.0032  0.0015  0.0012  0.0055  0.0054  0.0021  0.0348  0.0213  0.0035  0.0114  0.0013  0.0015  0.0017  0.1153  0.0339  0.0112  0.0181  0.0041  0.0033  0.0011  0.0213  0.0073  0.1032  0.0300  0.1814  0.2065  0.0078  0.0136  0.0223  0.0637  0.0393  0.0045  0.0051  0.0150  0.0155  0.0022  0.0114  0.0141  0.0036  0.0033  0.0076
     1   156  0.0000  0.0000  0.0000  0.0000  0.0000  0.0000  0.0000  0.0000  0.0000  0.0000  0.0000  0.0000  0.0000  0.0014  0.0061  0.0153  0.0060  0.0157  0.0360  0.0079  0.0044  0.0098  0.0077  0.0979  0.0539  0.0001  0.0093  0.0007  0.0016  0.0443  0.0006  0.0002  0.0060  0.0041  0.0018  0.0049  0.0008  0.0008  0.0012  0.0227  0.0013  0.0015  0.0007  0.0003  0.0028  0.0033  0.0017  0.0034  0.0738  0.0143  0.0061  0.0023  0.0008  0.0059  0.0068  0.0006  0.0801  0.0143  0.0045  0.0066  0.0008  0.0031  0.0017  0.1230  0.0161  0.0123  0.0124  0.0006  0.0037  0.0011  0.0013  0.0449  0.0573  0.0836  0.1853  0.2626  0.0026  0.0105  0.0010  0.0282  0.0336  0.0066  0.0033  0.0205  0.0205  0.0005  0.0136  0.0125  0.0028  0.0043  0.0059
     1   157  0.0000  0.0000  0.0000  0.0000  0.0000  0.0000  0.0000  0.0000  0.0000  0.0000  0.0000  0.0000  0.0000  0.0009  0.0002  0.0158  0.0123  0.0187  0.0352  0.0050  0.0032  0.0066  0.0023  0.0361  0.0253  0.0008  0.0049  0.0010  0.0059  0.0012  0.0018  0.0003  0.0080  0.0011  0.0066  0.0033  0.0007  0.0010  0.0015  0.0206  0.0044  0.0005  0.0004  0.0003  0.0017  0.0029  0.0027  0.0034  0.1948  0.0425  0.0044  0.0042  0.0010  0.0062  0.0073  0.0015  0.0810  0.0100  0.0041  0.0072  0.0008  0.0021  0.0032  0.1626  0.0346  0.0085  0.0133  0.0038  0.0032  0.0009  0.0093  0.0883  0.1006  0.1168  0.2182  0.4527  0.0044  0.0127  0.0033  0.1096  0.0590  0.0057  0.0017  0.0126  0.0168  0.0021  0.0148  0.0165  0.0016  0.0015  0.0070
     1   158  0.0000  0.0000  0.0000  0.0000  0.0000  0.0000  0.0000  0.0000  0.0000  0.0000  0.0000  0.0000  0.0000  0.0152  0.0049  0.0329  0.0260  0.0332  0.0363  0.0013  0.0053  0.0170  0.0195  0.0404  0.0504  0.0005  0.0045  0.0048  0.0048  0.0301  0.0024  0.0005  0.0014  0.0002  0.0089  0.0024  0.0010  0.0009  0.0035  0.0859  0.0027  0.0018  0.0005  0.0003  0.0042  0.0034  0.0040  0.0056  0.1096  0.0039  0.0086  0.0081  0.0008  0.0087  0.0100  0.0014  0.0476  0.0198  0.0044  0.0030  0.0004  0.0028  0.0017  0.6589  0.0122  0.0096  0.0069  0.0013  0.0025  0.0010  0.0124  0.0114  0.0876  0.0179  0.2890  0.3850  0.0013  0.0115  0.0012  0.0366  0.0268  0.0045  0.0026  0.0112  0.0135  0.0014  0.0121  0.0090  0.0020  0.0032  0.0052
     1   159  0.0000  0.0000  0.0000  0.0000  0.0000  0.0000  0.0000  0.0000  0.0000  0.0000  0.0000  0.0000  0.0000  0.0020  0.0012  0.0180  0.0102  0.0059  0.0069  0.0017  0.0005  0.0139  0.0090  0.0202  0.0273  0.0001  0.0055  0.0029  0.0049  0.0620  0.0014  0.0011  0.0067  0.0014  0.0082  0.0142  0.0012  0.0010  0.0036  0.1103  0.0018  0.0034  0.0005  0.0001  0.0064  0.0031  0.0036  0.0073  0.1019  0.0287  0.0034  0.0079  0.0027  0.0128  0.0116  0.0005  0.1261  0.0530  0.0011  0.0067  0.0005  0.0023  0.0016  0.2404  0.0215  0.0054  0.0047  0.0013  0.0031  0.0006  0.0152  0.0603  0.0914  0.0097  0.4735  0.4093  0.0132  0.0764  0.0014  0.1687  0.0760  0.0063  0.0014  0.0151  0.0167  0.0065  0.0113  0.0193  0.0031  0.0079  0.0054
     1   160  0.0000  0.0000  0.0000  0.0000  0.0000  0.0000  0.0000  0.0000  0.0000  0.0000  0.0000  0.0000  0.0000  0.0016  0.0005  0.0103  0.0062  0.0067  0.0321  0.0045  0.0025  0.0056  0.0013  0.0166  0.0217  0.0000  0.0022  0.0008  0.0035  0.0326  0.0006  0.0005  0.0042  0.0001  0.0108  0.0126  0.0016  0.0004  0.0008  0.0201  0.0015  0.0043  0.0005  0.0009  0.0027  0.0026  0.0024  0.0026  0.0215  0.0304  0.0083  0.0076  0.0014  0.0067  0.0078  0.0004  0.0268  0.0226  0.0042  0.0051  0.0007  0.0023  0.0015  0.0987  0.0160  0.0064  0.0054  0.0005  0.0022  0.0006  0.0332  0.0115  0.0630  0.0215  0.2190  0.2306  0.0082  0.0077  0.0741  0.1336  0.0730  0.0040  0.0015  0.0106  0.0146  0.0022  0.0112  0.0166  0.0028  0.0044  0.0049
     1   161  0.0000  0.0000  0.0000  0.0000  0.0000  0.0000  0.0000  0.0000  0.0000  0.0000  0.0000  0.0000  0.0000  0.0000  0.0028  0.0073  0.0031  0.0099  0.0052  0.0010  0.0049  0.0049  0.0073  0.0281  0.0221  0.0000  0.0000  0.0000  0.0000  0.0000  0.0000  0.0000  0.0000  0.0000  0.0000  0.0000  0.0005  0.0009  0.0003  0.0159  0.0026  0.0014  0.0003  0.0005  0.0009  0.0019  0.0019  0.0040  0.1814  0.0978  0.0076  0.0096  0.0045  0.0090  0.0120  0.0006  0.1415  0.0144  0.0078  0.0034  0.0007  0.0027  0.0015  0.2003  0.0115  0.0023  0.0030  0.0013  0.0019  0.0005  0.0068  0.0581  0.0425  0.0486  0.2475  0.3376  0.0038  0.0767  0.0029  0.0484  0.1087  0.0056  0.0040  0.0126  0.0128  0.0059  0.0114  0.0222  0.0069  0.0064  0.0042
     1   162  0.0000  0.0000  0.0000  0.0000  0.0000  0.0000  0.0000  0.0000  0.0000  0.0000  0.0000  0.0000  0.0000  0.0000  0.0040  0.0541  0.0075  0.0128  0.0064  0.0006  0.0074  0.0304  0.0028  0.0948  0.0832  0.0000  0.0000  0.0000  0.0000  0.0000  0.0000  0.0000  0.0000  0.0000  0.0000  0.0000  0.0021  0.0034  0.0006  0.0364  0.0012  0.0007  0.0005  0.0003  0.0061  0.0064  0.0035  0.0043  0.1008  0.0204  0.0076  0.0101  0.0022  0.0136  0.0115  0.0008  0.0279  0.0082  0.0042  0.0034  0.0009  0.0021  0.0016  0.1249  0.0192  0.0079  0.0032  0.0023  0.0016  0.0004  0.0105  0.0385  0.0376  0.0076  0.0985  0.2447  0.0027  0.0134  0.0030  0.0171  0.0218  0.0060  0.0014  0.0115  0.0155  0.0013  0.0159  0.0141  0.0043  0.0053  0.0062
     1   163  0.0000  0.0000  0.0000  0.0000  0.0000  0.0000  0.0000  0.0000  0.0000  0.0000  0.0000  0.0000  0.0000  0.0000  0.0096  0.0539  0.0147  0.0292  0.0216  0.0020  0.0049  0.0044  0.0164  0.0525  0.0579  0.0000  0.0000  0.0000  0.0000  0.0000  0.0000  0.0000  0.0000  0.0000  0.0000  0.0000  0.0007  0.0008  0.0005  0.0025  0.0005  0.0010  0.0005  0.0003  0.0007  0.0020  0.0032  0.0042  0.0737  0.0116  0.0109  0.0058  0.0033  0.0128  0.0160  0.0011  0.1381  0.0130  0.0059  0.0025  0.0015  0.0020  0.0020  0.1161  0.0173  0.0042  0.0024  0.0046  0.0014  0.0006  0.0037  0.0093  0.0456  0.1150  0.1659  0.2000  0.0035  0.0153  0.0079  0.0201  0.0335  0.0023  0.0038  0.0135  0.0242  0.0016  0.0064  0.0101  0.0023  0.0079  0.0049
     1   164  0.0000  0.0000  0.0000  0.0000  0.0000  0.0000  0.0000  0.0000  0.0000  0.0000  0.0000  0.0000  0.0000  0.0000  0.0124  0.0501  0.0161  0.0331  0.0183  0.0132  0.0175  0.0303  0.0253  0.0563  0.1126  0.0000  0.0000  0.0000  0.0000  0.0000  0.0000  0.0000  0.0000  0.0000  0.0000  0.0000  0.0008  0.0007  0.0006  0.0257  0.0128  0.0011  0.0004  0.0003  0.0009  0.0028  0.0022  0.0028  0.0396  0.0196  0.0065  0.0052  0.0027  0.0042  0.0085  0.0006  0.0337  0.0070  0.0061  0.0012  0.0058  0.0007  0.0020  0.1253  0.0186  0.0058  0.0022  0.0034  0.0009  0.0005  0.0040  0.0099  0.0690  0.0371  0.0728  0.1678  0.0062  0.0196  0.0033  0.0277  0.0945  0.0033  0.0035  0.0036  0.0204  0.0015  0.0047  0.0136  0.0016  0.0076  0.0020
     1   165  0.0000  0.0000  0.0000  0.0000  0.0000  0.0000  0.0000  0.0000  0.0000  0.0000  0.0000  0.0000  0.0000  0.0000  0.0093  0.0377  0.0454  0.0284  0.0724  0.0009  0.0130  0.0321  0.0333  0.0301  0.0814  0.0000  0.0000  0.0000  0.0000  0.0000  0.0000  0.0000  0.0000  0.0000  0.0000  0.0000  0.0018  0.0003  0.0006  0.0034  0.0014  0.0002  0.0003  0.0001  0.0010  0.0017  0.0017  0.0074  0.1719  0.0148  0.0133  0.0063  0.0038  0.0088  0.0110  0.0006  0.0611  0.0096  0.0071  0.0012  0.0015  0.0008  0.0017  0.5523  0.0177  0.0244  0.0024  0.0027  0.0018  0.0006  0.0023  0.5178  0.0275  0.2016  0.1884  0.3080  0.0044  0.0043  0.0047  0.0528  0.0239  0.0039  0.0100  0.0109  0.0348  0.0009  0.0055  0.0072  0.0024  0.0048  0.0037
     1   166  0.0000  0.0000  0.0000  0.0000  0.0000  0.0000  0.0000  0.0000  0.0000  0.0000  0.0000  0.0000  0.0000  0.0000  0.0089  0.0546  0.0386  0.0351  0.0322  0.0107  0.0074  0.0469  0.0067  0.0481  0.0872  0.0000  0.0000  0.0000  0.0000  0.0000  0.0000  0.0000  0.0000  0.0000  0.0000  0.0000  0.0018  0.0002  0.0006  0.0001  0.0059  0.0003  0.0004  0.0001  0.0008  0.0021  0.0021  0.0038  0.0579  0.0233  0.0080  0.0032  0.0010  0.0105  0.0123  0.0003  0.0494  0.0059  0.0039  0.0012  0.0026  0.0016  0.0016  0.0294  0.0068  0.0214  0.0023  0.0017  0.0013  0.0004  0.0002  0.0540  0.1083  0.0528  0.1687  0.2844  0.0009  0.0044  0.0020  0.0221  0.0173  0.0041  0.0021  0.0128  0.0190  0.0015  0.0050  0.0120  0.0036  0.0042  0.0030
     1   167  0.0000  0.0000  0.0000  0.0000  0.0000  0.0000  0.0000  0.0000  0.0000  0.0000  0.0000  0.0000  0.0000  0.0000  0.0011  0.0304  0.0273  0.0234  0.0121  0.0013  0.0358  0.0147  0.0064  0.0424  0.0573  0.0000  0.0000  0.0000  0.0000  0.0000  0.0000  0.0000  0.0000  0.0000  0.0000  0.0000  0.0016  0.0010  0.0008  0.0076  0.0005  0.0038  0.0001  0.0001  0.0008  0.0012  0.0059  0.0058  0.0564  0.0219  0.0114  0.0047  0.0017  0.0059  0.0098  0.0008  0.0292  0.0037  0.0099  0.0037  0.0015  0.0010  0.0031  0.0607  0.0202  0.0163  0.0016  0.0029  0.0010  0.0005  0.0093  0.0144  0.0506  0.0384  0.0751  0.1851  0.0021  0.0031  0.0024  0.0175  0.0219  0.0049  0.0025  0.0329  0.0335  0.0007  0.0031  0.0063  0.0015  0.0049  0.0042
     1   168  0.0000  0.0000  0.0000  0.0000  0.0000  0.0000  0.0000  0.0000  0.0000  0.0000  0.0000  0.0000  0.0000  0.0019  0.0055  0.0474  0.0262  0.0289  0.0159  0.0050  0.0182  0.0226  0.0060  0.0192  0.0667  0.0001  0.0020  0.0002  0.0007  0.0009  0.0003  0.0185  0.0003  0.0001  0.0185  0.0185  0.0018  0.0017  0.0015  0.0059  0.0036  0.0028  0.0011  0.0050  0.0010  0.0047  0.0039  0.0075  0.0918  0.0274  0.0120  0.0037  0.0014  0.0068  0.0171  0.0010  0.1264  0.0027  0.0080  0.0026  0.0006  0.0010  0.0018  0.0773  0.0151  0.0100  0.0024  0.0015  0.0011  0.0008  0.0083  0.0089  0.0680  0.1564  0.1101  0.2024  0.0020  0.0091  0.0015  0.0094  0.0380  0.0060  0.0016  0.0268  0.0344  0.0006  0.0060  0.0142  0.0010  0.0030  0.0041
     1   169  0.0000  0.0000  0.0000  0.0000  0.0000  0.0000  0.0000  0.0000  0.0000  0.0000  0.0000  0.0000  0.0000  0.0356  0.0001  0.0318  0.0229  0.0202  0.0069  0.0089  0.0042  0.0108  0.0076  0.0850  0.1098  0.0000  0.0021  0.0011  0.0013  0.0013  0.0003  0.0094  0.0006  0.0004  0.0185  0.0098  0.0023  0.0005  0.0005  0.0013  0.0003  0.0007  0.0026  0.0001  0.0009  0.0009  0.0023  0.0049  0.0449  0.0228  0.0075  0.0051  0.0016  0.0050  0.0109  0.0019  0.0353  0.0143  0.0058  0.0018  0.0008  0.0011  0.0021  0.0981  0.0179  0.0098  0.0046  0.0021  0.0014  0.0010  0.0035  0.0479  0.1707  0.2872  0.0407  0.1602  0.0065  0.0397  0.0075  0.0535  0.0541  0.0032  0.0023  0.0258  0.0168  0.0016  0.0078  0.0161  0.0015  0.0025  0.0050
     1   170  0.0000  0.0000  0.0000  0.0000  0.0000  0.0000  0.0000  0.0000  0.0000  0.0000  0.0000  0.0000  0.0000  0.0041  0.0020  0.0290  0.0135  0.0368  0.0141  0.0024  0.0076  0.0035  0.0180  0.0456  0.0482  0.0000  0.0026  0.0057  0.0011  0.0004  0.0005  0.0049  0.0006  0.0016  0.0105  0.0020  0.0011  0.0015  0.0002  0.0002  0.0002  0.0008  0.0001  0.0002  0.0003  0.0004  0.0037  0.0048  0.0408  0.0182  0.0093  0.0045  0.0018  0.0057  0.0120  0.0011  0.0748  0.0124  0.0066  0.0024  0.0035  0.0007  0.0019  0.0536  0.0300  0.0087  0.0055  0.0023  0.0015  0.0008  0.0017  0.0217  0.0080  0.1173  0.0748  0.0465  0.0083  0.0277  0.0022  0.0116  0.0488  0.0057  0.0010  0.0135  0.0167  0.0007  0.0038  0.0119  0.0021  0.0022  0.0033
     1   171  0.0000  0.0000  0.0000  0.0000  0.0000  0.0000  0.0000  0.0000  0.0000  0.0000  0.0000  0.0000  0.0000  0.0058  0.0046  0.0199  0.0106  0.0376  0.0102  0.0153  0.0212  0.0034  0.0093  0.0186  0.0336  0.0000  0.0024  0.0007  0.0069  0.0004  0.0008  0.0002  0.0024  0.0018  0.0025  0.0095  0.0014  0.0003  0.0054  0.0007  0.0013  0.0016  0.0012  0.0005  0.0004  0.0032  0.0055  0.0043  0.0748  0.0363  0.0122  0.0029  0.0035  0.0061  0.0105  0.0010  0.0087  0.0414  0.0052  0.0021  0.0025  0.0005  0.0011  0.0918  0.0952  0.0114  0.0067  0.0040  0.0011  0.0005  0.0029  0.0153  0.0111  0.0080  0.0362  0.0627  0.0270  0.0189  0.0172  0.0532  0.0451  0.0085  0.0045  0.0268  0.0104  0.0016  0.0041  0.0073  0.0018  0.0040  0.0017
     1   172  0.0000  0.0000  0.0000  0.0000  0.0000  0.0000  0.0000  0.0000  0.0000  0.0000  0.0000  0.0000  0.0000  0.0041  0.0107  0.0420  0.0338  0.0323  0.0290  0.0151  0.0097  0.0224  0.0256  0.0516  0.0237  0.0000  0.0015  0.0003  0.0012  0.0002  0.0004  0.0012  0.0023  0.0009  0.0009  0.0015  0.0007  0.0048  0.0003  0.0002  0.0004  0.0003  0.0015  0.0002  0.0015  0.0005  0.0063  0.0110  0.0465  0.0909  0.0240  0.0055  0.0053  0.0066  0.0072  0.0012  0.0074  0.0216  0.0091  0.0057  0.0042  0.0008  0.0017  0.0748  0.0975  0.0301  0.0099  0.0098  0.0019  0.0005  0.0029  0.0094  0.0068  0.2449  0.0238  0.0362  0.0734  0.0063  0.0308  0.0839  0.0455  0.0064  0.0046  0.0098  0.0296  0.0028  0.0057  0.0069  0.0031  0.0035  0.0018
     1   173  0.0000  0.0000  0.0000  0.0000  0.0000  0.0000  0.0000  0.0000  0.0000  0.0000  0.0000  0.0000  0.0000  0.0016  0.0000  0.0357  0.0245  0.0339  0.0166  0.0064  0.0097  0.0248  0.0248  0.0193  0.0514  0.0000  0.0023  0.0008  0.0129  0.0007  0.0030  0.0009  0.0009  0.0029  0.0041  0.0027  0.0000  0.0000  0.0000  0.0000  0.0000  0.0000  0.0000  0.0000  0.0000  0.0000  0.0074  0.0138  0.0323  0.0757  0.0103  0.0110  0.0045  0.0050  0.0131  0.0010  0.0068  0.0406  0.0067  0.0073  0.0028  0.0008  0.0021  0.0323  0.0559  0.0109  0.0124  0.0037  0.0015  0.0010  0.0026  0.0080  0.0087  0.2449  0.0166  0.0465  0.0053  0.0093  0.0815  0.0502  0.0947  0.0099  0.0068  0.0052  0.0128  0.0052  0.0054  0.0130  0.0023  0.0069  0.0017
     1   174  0.0000  0.0000  0.0000  0.0000  0.0000  0.0000  0.0000  0.0000  0.0000  0.0000  0.0000  0.0000  0.0000  0.0039  0.0000  0.0376  0.0108  0.0547  0.0000  0.0053  0.0109  0.0269  0.0185  0.0227  0.0552  0.0000  0.0035  0.0005  0.0021  0.0000  0.0040  0.0012  0.0014  0.0018  0.0028  0.0081  0.0000  0.0000  0.0000  0.0000  0.0000  0.0000  0.0000  0.0000  0.0000  0.0000  0.0073  0.0102  0.0000  0.0689  0.0177  0.0108  0.0042  0.0042  0.0168  0.0008  0.0000  0.0210  0.0060  0.0037  0.0012  0.0013  0.0026  0.0000  0.0465  0.0094  0.0112  0.0049  0.0012  0.0008  0.0000  0.0000  0.0000  0.0000  0.0000  0.0000  0.0183  0.0201  0.0150  0.0307  0.0573  0.0048  0.0049  0.0073  0.0363  0.0057  0.0041  0.0206  0.0026  0.0046  0.0028
     1   175  0.0000  0.0000  0.0000  0.0000  0.0000  0.0000  0.0000  0.0000  0.0000  0.0000  0.0000  0.0000  0.0000  0.0028  0.0000  0.0280  0.0295  0.0305  0.0000  0.0034  0.0115  0.0278  0.0062  0.0232  0.0649  0.0000  0.0023  0.0003  0.0010  0.0000  0.0006  0.0006  0.0006  0.0008  0.0005  0.0059  0.0000  0.0000  0.0000  0.0000  0.0000  0.0000  0.0000  0.0000  0.0000  0.0000  0.0054  0.0060  0.0000  0.0305  0.0143  0.0095  0.0019  0.0057  0.0154  0.0014  0.0000  0.0285  0.0079  0.0070  0.0013  0.0017  0.0024  0.0000  0.0383  0.0166  0.0073  0.0045  0.0016  0.0008  0.0000  0.0000  0.0000  0.0000  0.0000  0.0000  0.1015  0.0212  0.0050  0.0548  0.1044  0.0118  0.0035  0.0171  0.0352  0.0027  0.0083  0.0124  0.0026  0.0029  0.0031
     1   176  0.0000  0.0000  0.0000  0.0000  0.0000  0.0000  0.0000  0.0000  0.0000  0.0000  0.0000  0.0000  0.0000  0.0031  0.0000  0.0403  0.0147  0.0321  0.0000  0.0094  0.0153  0.0274  0.0118  0.0108  0.0484  0.0000  0.0043  0.0059  0.0034  0.0000  0.0005  0.0008  0.0005  0.0185  0.0005  0.0034  0.0000  0.0000  0.0000  0.0000  0.0000  0.0000  0.0000  0.0000  0.0000  0.0000  0.0042  0.0164  0.0000  0.0522  0.0162  0.0084  0.0058  0.0049  0.0158  0.0023  0.0000  0.0054  0.0096  0.0053  0.0022  0.0008  0.0016  0.0000  0.1260  0.0197  0.0181  0.0075  0.0014  0.0014  0.0000  0.0000  0.0000  0.0000  0.0000  0.0000  0.0367  0.0125  0.0100  0.0557  0.1393  0.0085  0.0027  0.0154  0.0312  0.0034  0.0038  0.0138  0.0012  0.0063  0.0022
     1   177  0.0000  0.0000  0.0000  0.0000  0.0000  0.0000  0.0000  0.0000  0.0000  0.0000  0.0000  0.0000  0.0000  0.0000  0.0000  0.0491  0.0226  0.0461  0.0000  0.0071  0.0222  0.0291  0.0094  0.0180  0.0412  0.0000  0.0000  0.0000  0.0000  0.0000  0.0000  0.0000  0.0000  0.0000  0.0000  0.0000  0.0000  0.0000  0.0000  0.0000  0.0000  0.0000  0.0000  0.0000  0.0000  0.0000  0.0046  0.0136  0.0000  0.0678  0.0184  0.0090  0.0038  0.0033  0.0186  0.0010  0.0000  0.0185  0.0083  0.0082  0.0032  0.0007  0.0017  0.0000  0.1189  0.0195  0.0083  0.0032  0.0013  0.0016  0.0000  0.0000  0.0000  0.0000  0.0000  0.0000  0.0449  0.0237  0.1072  0.0144  0.2303  0.0126  0.0112  0.0035  0.0338  0.0046  0.0050  0.0129  0.0013  0.0073  0.0016
     1   178  0.0000  0.0000  0.0000  0.0000  0.0000  0.0000  0.0000  0.0000  0.0000  0.0000  0.0000  0.0000  0.0000  0.0000  0.0000  0.0384  0.0210  0.0384  0.0000  0.0024  0.0067  0.0208  0.0115  0.0334  0.0430  0.0000  0.0000  0.0000  0.0000  0.0000  0.0000  0.0000  0.0000  0.0000  0.0000  0.0000  0.0000  0.0000  0.0000  0.0000  0.0000  0.0000  0.0000  0.0000  0.0000  0.0000  0.0106  0.0147  0.0000  0.0251  0.0183  0.0100  0.0039  0.0053  0.0214  0.0022  0.0000  0.0102  0.0111  0.0060  0.0029  0.0014  0.0032  0.0000  0.0345  0.0218  0.0080  0.0041  0.0013  0.0018  0.0000  0.0000  0.0000  0.0000  0.0000  0.0000  0.0213  0.0420  0.0055  0.0213  0.0651  0.0131  0.0062  0.0112  0.0329  0.0037  0.0055  0.0163  0.0020  0.0066  0.0017
     1   179  0.0000  0.0000  0.0000  0.0000  0.0000  0.0000  0.0000  0.0000  0.0000  0.0000  0.0000  0.0000  0.0000  0.0000  0.0000  0.0499  0.0208  0.0536  0.0000  0.0018  0.0058  0.0305  0.0127  0.0087  0.0639  0.0000  0.0000  0.0000  0.0000  0.0000  0.0000  0.0000  0.0000  0.0000  0.0000  0.0000  0.0000  0.0000  0.0000  0.0000  0.0000  0.0000  0.0000  0.0000  0.0000  0.0000  0.0055  0.0125  0.0000  0.0264  0.0142  0.0170  0.0060  0.0034  0.0178  0.0016  0.0000  0.0201  0.0211  0.0149  0.0042  0.0004  0.0036  0.0000  0.0311  0.0183  0.0119  0.0070  0.0003  0.0017  0.0000  0.0000  0.0000  0.0000  0.0000  0.0000  0.0060  0.0609  0.0204  0.0417  0.0684  0.0095  0.0051  0.0030  0.0364  0.0042  0.0074  0.0247  0.0014  0.0080  0.0019
     1   180  0.0000  0.0000  0.0000  0.0000  0.0000  0.0000  0.0000  0.0000  0.0000  0.0000  0.0000  0.0000  0.0000  0.0000  0.0000  0.0417  0.0294  0.0329  0.0000  0.0294  0.0216  0.0180  0.0145  0.0355  0.1030  0.0000  0.0000  0.0000  0.0000  0.0000  0.0000  0.0000  0.0000  0.0000  0.0000  0.0000  0.0000  0.0000  0.0000  0.0000  0.0000  0.0000  0.0000  0.0000  0.0000  0.0000  0.0031  0.0067  0.0000  0.0427  0.0199  0.0087  0.0043  0.0041  0.0177  0.0010  0.0000  0.0196  0.0232  0.0029  0.0056  0.0009  0.0032  0.0000  0.0548  0.0112  0.0144  0.0058  0.0008  0.0013  0.0000  0.0000  0.0000  0.0000  0.0000  0.0000  0.0148  0.0228  0.0298  0.1008  0.1888  0.0117  0.0139  0.0049  0.0632  0.0059  0.0093  0.0235  0.0017  0.0139  0.0023
     1   181  0.0000  0.0000  0.0000  0.0000  0.0000  0.0000  0.0000  0.0000  0.0000  0.0000  0.0000  0.0000  0.0000  0.0000  0.0000  0.0684  0.0330  0.0466  0.0000  0.0007  0.0087  0.0267  0.0193  0.0068  0.0584  0.0000  0.0000  0.0000  0.0000  0.0000  0.0000  0.0000  0.0000  0.0000  0.0000  0.0000  0.0000  0.0000  0.0000  0.0000  0.0000  0.0000  0.0000  0.0000  0.0000  0.0000  0.0050  0.0116  0.0000  0.0304  0.0267  0.0084  0.0061  0.0041  0.0226  0.0009  0.0000  0.0072  0.0128  0.0029  0.0070  0.0005  0.0021  0.0000  0.0209  0.0102  0.0066  0.0082  0.0011  0.0009  0.0000  0.0000  0.0000  0.0000  0.0000  0.0000  0.0110  0.0171  0.0188  0.0109  0.0690  0.0075  0.0243  0.0076  0.0531  0.0049  0.0081  0.0105  0.0035  0.0138  0.0020
     1   182  0.0000  0.0000  0.0000  0.0000  0.0000  0.0000  0.0000  0.0000  0.0000  0.0000  0.0000  0.0000  0.0000  0.0000  0.0000  0.0414  0.0126  0.0235  0.0000  0.0047  0.0041  0.0335  0.0402  0.0127  0.0552  0.0000  0.0000  0.0000  0.0000  0.0000  0.0000  0.0000  0.0000  0.0000  0.0000  0.0000  0.0000  0.0000  0.0000  0.0000  0.0000  0.0000  0.0000  0.0000  0.0000  0.0000  0.0034  0.0062  0.0000  0.0552  0.0268  0.0107  0.0145  0.0087  0.0138  0.0003  0.0000  0.0036  0.0082  0.0049  0.0063  0.0007  0.0006  0.0000  0.0215  0.0092  0.0042  0.0056  0.0005  0.0005  0.0000  0.0000  0.0000  0.0000  0.0000  0.0000  0.0194  0.0212  0.1011  0.0240  0.1372  0.0067  0.0217  0.0062  0.0315  0.0146  0.0079  0.0086  0.0049  0.0120  0.0015
     1   183  0.0000  0.0000  0.0000  0.0000  0.0000  0.0000  0.0000  0.0000  0.0000  0.0000  0.0000  0.0000  0.0000  0.0000  0.0000  0.0712  0.0147  0.0159  0.0000  0.0052  0.0056  0.0413  0.0340  0.0330  0.0522  0.0000  0.0000  0.0000  0.0000  0.0000  0.0000  0.0000  0.0000  0.0000  0.0000  0.0000  0.0000  0.0000  0.0000  0.0000  0.0000  0.0000  0.0000  0.0000  0.0000  0.0000  0.0051  0.0053  0.0000  0.0692  0.0286  0.0159  0.0133  0.0150  0.0205  0.0006  0.0000  0.0122  0.0065  0.0054  0.0071  0.0010  0.0014  0.0000  0.0751  0.0085  0.0062  0.0072  0.0015  0.0008  0.0000  0.0000  0.0000  0.0000  0.0000  0.0000  0.0106  0.0349  0.0336  0.1702  0.2011  0.0087  0.0132  0.0093  0.0416  0.0167  0.0081  0.0186  0.0098  0.0178  0.0049
     1   184  0.0000  0.0000  0.0000  0.0000  0.0000  0.0000  0.0000  0.0000  0.0000  0.0000  0.0000  0.0000  0.0000  0.0015  0.0000  0.0637  0.0038  0.0167  0.0130  0.0004  0.0065  0.0263  0.0296  0.0176  0.0749  0.0000  0.0034  0.0002  0.0006  0.0002  0.0037  0.0011  0.0007  0.0020  0.0091  0.0011  0.0000  0.0000  0.0000  0.0000  0.0000  0.0000  0.0000  0.0000  0.0000  0.0000  0.0030  0.0057  0.0918  0.0466  0.0215  0.0187  0.0107  0.0134  0.0178  0.0009  0.0044  0.0048  0.0042  0.0031  0.0021  0.0002  0.0005  0.0120  0.0202  0.0128  0.0059  0.0075  0.0009  0.0003  0.0057  0.0080  0.2449  0.0465  0.0080  0.0748  0.0073  0.0249  0.0258  0.0716  0.0538  0.0090  0.0106  0.0174  0.0291  0.0166  0.0063  0.0134  0.0053  0.0115  0.0032
     1   185  0.0000  0.0000  0.0000  0.0000  0.0000  0.0000  0.0000  0.0000  0.0000  0.0000  0.0000  0.0000  0.0000  0.0026  0.0000  0.0507  0.0063  0.0198  0.0000  0.0067  0.0048  0.0318  0.0449  0.0251  0.0676  0.0000  0.0113  0.0003  0.0013  0.0000  0.0582  0.0012  0.0095  0.0050  0.0104  0.0207  0.0000  0.0000  0.0000  0.0000  0.0000  0.0000  0.0000  0.0000  0.0000  0.0000  0.0017  0.0062  0.0000  0.0481  0.0102  0.0184  0.0096  0.0100  0.0159  0.0005  0.0000  0.0105  0.0028  0.0025  0.0018  0.0003  0.0006  0.0000  0.0205  0.0077  0.0076  0.0075  0.0008  0.0007  0.0000  0.0000  0.0000  0.0000  0.0000  0.0000  0.0103  0.0289  0.0277  0.0492  0.0827  0.0110  0.0132  0.0088  0.0349  0.0194  0.0100  0.0188  0.0089  0.0207  0.0023
     1   186  0.0000  0.0000  0.0000  0.0000  0.0000  0.0000  0.0000  0.0000  0.0000  0.0000  0.0000  0.0000  0.0000  0.0071  0.0000  0.0319  0.0103  0.0379  0.0000  0.0138  0.0076  0.0207  0.0381  0.0097  0.0543  0.0000  0.0206  0.0015  0.0064  0.0000  0.0857  0.0025  0.0045  0.0056  0.0047  0.0156  0.0000  0.0000  0.0000  0.0000  0.0000  0.0000  0.0000  0.0000  0.0000  0.0000  0.0026  0.0106  0.0000  0.1326  0.0122  0.0090  0.0119  0.0070  0.0182  0.0004  0.0000  0.0103  0.0008  0.0030  0.0013  0.0003  0.0006  0.0000  0.0804  0.0080  0.0060  0.0097  0.0018  0.0004  0.0000  0.0000  0.0000  0.0000  0.0000  0.0000  0.0115  0.0505  0.0507  0.0370  0.0683  0.0062  0.0124  0.0071  0.0143  0.0177  0.0105  0.0192  0.0096  0.0160  0.0018
     1   187  0.0000  0.0000  0.0000  0.0000  0.0000  0.0000  0.0000  0.0000  0.0000  0.0000  0.0000  0.0000  0.0000  0.0038  0.0013  0.0421  0.0030  0.0347  0.0000  0.0118  0.0029  0.0153  0.0398  0.0105  0.0527  0.0001  0.0114  0.0048  0.0121  0.0000  0.0149  0.0017  0.0054  0.0055  0.0025  0.0146  0.0009  0.0000  0.0001  0.0000  0.0012  0.0003  0.0002  0.0003  0.0006  0.0002  0.0027  0.0102  0.0000  0.0691  0.0060  0.0102  0.0077  0.0047  0.0122  0.0006  0.0000  0.0113  0.0007  0.0030  0.0016  0.0002  0.0003  0.0000  0.0614  0.0114  0.0107  0.0087  0.0014  0.0004  0.0000  0.0000  0.0000  0.0000  0.0000  0.0000  0.0094  0.0482  0.0418  0.0211  0.0886  0.0115  0.0093  0.0050  0.0117  0.0112  0.0034  0.0144  0.0053  0.0083  0.0011
     1   188  0.0000  0.0000  0.0000  0.0000  0.0000  0.0000  0.0000  0.0000  0.0000  0.0000  0.0000  0.0000  0.0000  0.0096  0.0041  0.0256  0.0139  0.0284  0.0000  0.0068  0.0073  0.0211  0.0313  0.0078  0.0542  0.0186  0.0260  0.0051  0.0035  0.0000  0.0274  0.0061  0.0148  0.0088  0.0014  0.0150  0.0059  0.0048  0.0006  0.0000  0.0147  0.0027  0.0008  0.0009  0.0001  0.0017  0.0056  0.0100  0.0000  0.0765  0.0101  0.0146  0.0094  0.0034  0.0147  0.0004  0.0000  0.0274  0.0028  0.0039  0.0017  0.0002  0.0008  0.0000  0.0954  0.0077  0.0075  0.0084  0.0003  0.0006  0.0000  0.0000  0.0000  0.0000  0.0000  0.0000  0.0176  0.1372  0.1063  0.0107  0.0625  0.0082  0.0071  0.0011  0.0117  0.0131  0.0034  0.0163  0.0017  0.0094  0.0012
     1   189  0.0000  0.0000  0.0000  0.0000  0.0000  0.0000  0.0000  0.0000  0.0000  0.0000  0.0000  0.0000  0.0000  0.0105  0.0042  0.0311  0.0186  0.0176  0.0000  0.0270  0.0118  0.0379  0.0248  0.0113  0.0587  0.0186  0.0489  0.0007  0.0032  0.0000  0.0478  0.0047  0.0087  0.0311  0.0012  0.0143  0.0063  0.0001  0.0007  0.0000  0.0302  0.0014  0.0050  0.0038  0.0001  0.0013  0.0022  0.0048  0.0000  0.1169  0.0135  0.0129  0.0095  0.0043  0.0150  0.0007  0.0000  0.0242  0.0017  0.0037  0.0014  0.0004  0.0009  0.0000  0.1119  0.0043  0.0039  0.0042  0.0005  0.0005  0.0000  0.0000  0.0000  0.0000  0.0000  0.0000  0.0227  0.0821  0.0626  0.0159  0.1034  0.0067  0.0070  0.0012  0.0126  0.0084  0.0085  0.0254  0.0020  0.0099  0.0014
     1   190  0.0000  0.0000  0.0000  0.0000  0.0000  0.0000  0.0000  0.0000  0.0000  0.0000  0.0000  0.0000  0.0000  0.0046  0.0014  0.0427  0.0162  0.0215  0.0000  0.0111  0.0051  0.0178  0.0363  0.0214  0.0574  0.0055  0.0157  0.0006  0.0043  0.0000  0.0087  0.0060  0.0211  0.0064  0.0043  0.0136  0.0039  0.0001  0.0011  0.0000  0.0113  0.0004  0.0006  0.0006  0.0004  0.0012  0.0028  0.0091  0.0000  0.0998  0.0142  0.0083  0.0103  0.0049  0.0203  0.0006  0.0000  0.0289  0.0038  0.0038  0.0030  0.0004  0.0014  0.0000  0.0450  0.0037  0.0036  0.0048  0.0003  0.0006  0.0000  0.0000  0.0000  0.0000  0.0000  0.0000  0.0082  0.0560  0.0844  0.0139  0.0567  0.0072  0.0081  0.0031  0.0141  0.0089  0.0023  0.0141  0.0019  0.0156  0.0019
     1   191  0.0000  0.0000  0.0000  0.0000  0.0000  0.0000  0.0000  0.0000  0.0000  0.0000  0.0000  0.0000  0.0000  0.0000  0.0012  0.0360  0.0095  0.0267  0.0000  0.0168  0.0045  0.0368  0.0415  0.0174  0.0709  0.0001  0.0141  0.0003  0.0007  0.0000  0.0011  0.0011  0.0015  0.0017  0.0012  0.0095  0.0027  0.0001  0.0012  0.0000  0.0255  0.0002  0.0003  0.0015  0.0002  0.0027  0.0026  0.0100  0.0000  0.1214  0.0166  0.0160  0.0108  0.0064  0.0176  0.0001  0.0000  0.0189  0.0013  0.0027  0.0012  0.0003  0.0005  0.0000  0.0303  0.0074  0.0075  0.0109  0.0005  0.0006  0.0000  0.0000  0.0000  0.0000  0.0000  0.0000  0.0079  0.0607  0.0776  0.0122  0.0765  0.0100  0.0128  0.0042  0.0143  0.0120  0.0023  0.0195  0.0029  0.0147  0.0036
     1   192  0.0000  0.0000  0.0000  0.0000  0.0000  0.0000  0.0000  0.0000  0.0000  0.0000  0.0000  0.0000  0.0000  0.0001  0.0057  0.0599  0.0088  0.0168  0.0000  0.0125  0.0038  0.0299  0.0321  0.0150  0.0602  0.0003  0.0122  0.0002  0.0033  0.0000  0.0009  0.0011  0.0032  0.0029  0.0011  0.0101  0.0027  0.0001  0.0002  0.0000  0.0299  0.0009  0.0003  0.0026  0.0009  0.0013  0.0012  0.0079  0.0000  0.1394  0.0140  0.0144  0.0101  0.0068  0.0195  0.0003  0.0000  0.0312  0.0015  0.0042  0.0016  0.0001  0.0009  0.0000  0.0529  0.0054  0.0074  0.0064  0.0004  0.0006  0.0000  0.0000  0.0000  0.0000  0.0000  0.0000  0.0136  0.0412  0.0795  0.0148  0.0743  0.0071  0.0056  0.0031  0.0147  0.0118  0.0054  0.0185  0.0054  0.0131  0.0015
     1   193  0.0000  0.0000  0.0000  0.0000  0.0000  0.0000  0.0000  0.0000  0.0000  0.0000  0.0000  0.0000  0.0000  0.0019  0.0079  0.0482  0.0130  0.0153  0.0000  0.0134  0.0081  0.0305  0.0422  0.0332  0.0678  0.0019  0.0039  0.0026  0.0009  0.0000  0.0170  0.0007  0.0076  0.0076  0.0005  0.0106  0.0028  0.0005  0.0006  0.0000  0.0760  0.0016  0.0004  0.0035  0.0005  0.0018  0.0014  0.0053  0.0000  0.0724  0.0103  0.0099  0.0104  0.0058  0.0194  0.0004  0.0000  0.0261  0.0028  0.0041  0.0028  0.0007  0.0015  0.0000  0.0312  0.0052  0.0098  0.0055  0.0007  0.0004  0.0000  0.0000  0.0000  0.0000  0.0000  0.0000  0.0065  0.0243  0.1291  0.0242  0.0605  0.0057  0.0070  0.0083  0.0170  0.0137  0.0061  0.0127  0.0042  0.0144  0.0037
     1   194  0.0000  0.0000  0.0000  0.0000  0.0000  0.0000  0.0000  0.0000  0.0000  0.0000  0.0000  0.0000  0.0000  0.0006  0.0018  0.0357  0.0058  0.0201  0.0000  0.0030  0.0061  0.0413  0.0319  0.0283  0.0580  0.0008  0.0054  0.0027  0.0010  0.0000  0.0005  0.0009  0.0066  0.0061  0.0027  0.0090  0.0017  0.0002  0.0004  0.0000  0.0045  0.0001  0.0008  0.0003  0.0016  0.0013  0.0014  0.0061  0.0000  0.0474  0.0117  0.0177  0.0103  0.0085  0.0153  0.0002  0.0000  0.0094  0.0021  0.0025  0.0012  0.0002  0.0011  0.0000  0.0742  0.0041  0.0108  0.0049  0.0009  0.0006  0.0000  0.0000  0.0000  0.0000  0.0000  0.0000  0.0043  0.0314  0.0487  0.0244  0.0537  0.0090  0.0128  0.0162  0.0150  0.0133  0.0178  0.0204  0.0093  0.0254  0.0029
     1   195  0.0000  0.0000  0.0000  0.0000  0.0000  0.0000  0.0000  0.0000  0.0000  0.0000  0.0000  0.0000  0.0000  0.0062  0.0043  0.0320  0.0114  0.0169  0.0000  0.0045  0.0051  0.0225  0.0341  0.0382  0.0533  0.0002  0.0058  0.0017  0.0023  0.0000  0.0010  0.0023  0.0078  0.0104  0.0118  0.0329  0.0032  0.0003  0.0053  0.0000  0.0082  0.0018  0.0015  0.0013  0.0028  0.0025  0.0023  0.0042  0.0000  0.0313  0.0097  0.0075  0.0068  0.0096  0.0108  0.0009  0.0000  0.0079  0.0033  0.0047  0.0013  0.0003  0.0013  0.0000  0.0214  0.0049  0.0063  0.0033  0.0020  0.0006  0.0000  0.0000  0.0000  0.0000  0.0000  0.0000  0.0071  0.0126  0.0861  0.0138  0.0990  0.0052  0.0086  0.0104  0.0139  0.0070  0.0052  0.0191  0.0096  0.0206  0.0029
     1   196  0.0000  0.0000  0.0000  0.0000  0.0000  0.0000  0.0000  0.0000  0.0000  0.0000  0.0000  0.0000  0.0000  0.0069  0.0191  0.0525  0.0174  0.0128  0.0000  0.0038  0.0080  0.0207  0.0463  0.0391  0.0500  0.0006  0.0107  0.0035  0.0021  0.0000  0.0013  0.0013  0.0082  0.0239  0.0029  0.0191  0.0066  0.0007  0.0017  0.0000  0.0259  0.0076  0.0047  0.0058  0.0015  0.0028  0.0045  0.0034  0.0000  0.0552  0.0155  0.0141  0.0130  0.0093  0.0159  0.0006  0.0000  0.0052  0.0063  0.0073  0.0031  0.0004  0.0014  0.0000  0.0138  0.0046  0.0042  0.0035  0.0006  0.0004  0.0000  0.0000  0.0000  0.0000  0.0000  0.0000  0.0088  0.0334  0.0445  0.0232  0.0342  0.0095  0.0112  0.0060  0.0107  0.0105  0.0044  0.0109  0.0118  0.0176  0.0039
     1   197  0.0000  0.0000  0.0000  0.0000  0.0000  0.0000  0.0000  0.0000  0.0000  0.0000  0.0000  0.0000  0.0000  0.0092  0.0043  0.0441  0.0150  0.0262  0.0000  0.0045  0.0032  0.0208  0.0507  0.0187  0.0468  0.0004  0.0135  0.0008  0.0026  0.0000  0.0028  0.0008  0.0201  0.0135  0.0035  0.0242  0.0021  0.0006  0.0011  0.0000  0.0071  0.0025  0.0021  0.0026  0.0003  0.0032  0.0030  0.0059  0.0000  0.0282  0.0151  0.0122  0.0112  0.0048  0.0143  0.0013  0.0000  0.0100  0.0076  0.0100  0.0054  0.0003  0.0018  0.0000  0.0439  0.0095  0.0047  0.0044  0.0005  0.0006  0.0000  0.0000  0.0000  0.0000  0.0000  0.0000  0.0165  0.0173  0.0446  0.0171  0.0445  0.0067  0.0104  0.0063  0.0208  0.0147  0.0078  0.0184  0.0056  0.0130  0.0021
     1   198  0.0000  0.0000  0.0000  0.0000  0.0000  0.0000  0.0000  0.0000  0.0000  0.0000  0.0000  0.0000  0.0000  0.0012  0.0097  0.0306  0.0254  0.0207  0.0000  0.0043  0.0087  0.0223  0.0335  0.0224  0.0650  0.0016  0.0087  0.0026  0.0089  0.0000  0.0039  0.0009  0.0114  0.0097  0.0013  0.0236  0.0037  0.0007  0.0029  0.0000  0.0102  0.0057  0.0032  0.0045  0.0007  0.0050  0.0024  0.0079  0.0000  0.0282  0.0085  0.0109  0.0072  0.0062  0.0106  0.0004  0.0000  0.0066  0.0033  0.0095  0.0041  0.0009  0.0019  0.0000  0.0133  0.0067  0.0065  0.0072  0.0012  0.0006  0.0000  0.0000  0.0000  0.0000  0.0000  0.0000  0.0124  0.0218  0.0261  0.0529  0.0346  0.0106  0.0067  0.0078  0.0164  0.0134  0.0067  0.0243  0.0047  0.0116  0.0023
     1   199  0.0000  0.0000  0.0000  0.0000  0.0000  0.0000  0.0000  0.0000  0.0000  0.0000  0.0000  0.0000  0.0000  0.0035  0.0092  0.0431  0.0323  0.0217  0.0000  0.0025  0.0140  0.0352  0.0350  0.0175  0.0695  0.0026  0.0076  0.0007  0.0080  0.0000  0.0015  0.0015  0.0057  0.0062  0.0063  0.0173  0.0051  0.0051  0.0022  0.0000  0.0108  0.0084  0.0051  0.0037  0.0032  0.0095  0.0040  0.0064  0.0000  0.0223  0.0097  0.0164  0.0071  0.0049  0.0151  0.0007  0.0000  0.0114  0.0022  0.0071  0.0020  0.0006  0.0023  0.0000  0.0207  0.0051  0.0095  0.0067  0.0011  0.0010  0.0000  0.0000  0.0000  0.0000  0.0000  0.0000  0.0094  0.0492  0.0250  0.0336  0.1048  0.0079  0.0088  0.0215  0.0157  0.0091  0.0086  0.0298  0.0055  0.0113  0.0016
     1   200  0.0000  0.0000  0.0000  0.0000  0.0000  0.0000  0.0000  0.0000  0.0000  0.0000  0.0000  0.0000  0.0000  0.0074  0.0129  0.0207  0.0069  0.0197  0.0217  0.0086  0.0108  0.0292  0.0268  0.0192  0.0849  0.0018  0.0053  0.0001  0.0060  0.1173  0.0091  0.0008  0.0057  0.0046  0.0027  0.0233  0.0032  0.0001  0.0012  0.0536  0.0107  0.0008  0.0024  0.0036  0.0024  0.0042  0.0005  0.0049  0.0748  0.0807  0.0089  0.0115  0.0057  0.0038  0.0146  0.0001  0.0181  0.0013  0.0005  0.0011  0.0006  0.0001  0.0005  0.0408  0.0138  0.0062  0.0052  0.0074  0.0008  0.0007  0.0141  0.0102  0.0362  0.0465  0.0141  0.5000  0.0102  0.0688  0.0225  0.0210  0.0875  0.0061  0.0088  0.0066  0.0147  0.0173  0.0089  0.0237  0.0047  0.0116  0.0018
     2     0  0.0129  0.0464  0.1817  0.3061  0.7021  0.9278  0.0022  0.0100  0.0630  0.1900  0.3221  0.6859  0.9038  0.0494  0.2041  0.3070  0.7076  0.9251  0.0083  0.0151  0.0524  0.2059  0.3059  0.6910  0.9090  0.2083  0.3054  0.7032  0.9218  0.0559  0.0541  0.0554  0.2074  0.3126  0.6883  0.9061  0.2987  0.7034  0.9066  0.1940  0.2060  0.2075  0.2031  0.3043  0.6773  0.9010  0.6581  0.8611  0.3109  0.2952  0.3031  0.3054  0.2920  0.6500  0.8593  0.5069  0.6895  0.7078  0.7065  0.6940  0.6791  0.3765  0.5049  0.9063  0.9182  0.9207  0.9131  0.8758  0.4941  0.1652  0.0138  0.0480  0.2163  0.2908  0.6891  0.9204  0.0554  0.2098  0.3188  0.6931  0.9105  0.2061  0.3110  0.6925  0.9095  0.3109  0.6807  0.9022  0.6653  0.8781  0.4912
     2     1  0.3097  0.5598  0.9104  0.9616  1.0000  1.0000  0.0182  0.2076  0.6301  0.9616  0.9616  1.0000  1.0000  0.6061  0.8085  0.9012  1.0000  1.0000  0.2322  0.3258  0.7256  0.9153  0.9405  1.0000  1.0000  0.4661  0.5370  0.5741  0.5741  0.7131  0.6926  0.3997  0.5062  0.5571  0.5741  0.5741  0.1830  0.1962  0.1962  0.8428  0.8341  0.5283  0.1772  0.1894  0.1962  0.1962  0.1420  0.1420  0.8932  0.8878  0.5895  0.1962  0.1358  0.1420  0.1420  0.0385  1.0000  1.0000  0.6296  0.2105  0.1451  0.0385  0.0385  1.0000  1.0000  0.6296  0.2105  0.1451  0.0385  0.0097  0.3003  0.5982  0.9658  0.9744  1.0000  1.0000  0.6930  0.9478  0.9633  1.0000  1.0000  0.5617  0.6111  0.6296  0.6296  0.2022  0.2105  0.2105  0.1451  0.1451  0.0385
     2     2  0.4042  0.6444  0.8567  0.9220  0.9704  1.0000  0.0286  0.2373  0.7540  0.8429  0.8371  0.9704  1.0000  0.4921  0.7406  0.8294  0.8393  0.8571  0.1769  0.2781  0.5352  0.7245  0.7543  0.8363  0.8571  0.4177  0.4900  0.5293  0.5370  0.5366  0.5810  0.3405  0.4599  0.4671  0.5247  0.5370  0.1738  0.1846  0.1866  0.7603  0.8228  0.5041  0.1625  0.1627  0.1834  0.1866  0.1358  0.1389  0.9008  0.9476  0.5643  0.1834  0.1173  0.1358  0.1389  0.0377  0.9661  0.9869  0.6034  0.2010  0.1296  0.0369  0.0377  1.0000  1.0000  0.6111  0.2010  0.1296  0.0377  0.0097  0.2838  0.7675  0.9024  0.8530  1.0000  1.0000  0.7087  0.8321  0.8815  0.9839  1.0000  0.5540  0.5154  0.6019  0.6111  0.1738  0.1962  0.2010  0.1281  0.1296  0.0377
     2     3  0.3190  0.6270  0.7026  0.8871  1.0000  1.0000  0.0026  0.2925  0.6049  0.8674  0.8510  0.9607  1.0000  0.5415  0.6819  0.7937  0.9155  0.9286  0.2023  0.1801  0.6067  0.7815  0.7743  0.9167  0.8907  0.3975  0.4576  0.5185  0.5556  0.6315  0.4630  0.3410  0.4938  0.4421  0.5448  0.5478  0.1473  0.1657  0.1723  0.7059  0.5609  0.4298  0.1501  0.1455  0.1675  0.1689  0.1214  0.1265  0.8708  0.7080  0.5010  0.1715  0.1066  0.1242  0.1219  0.0369  0.9720  0.7491  0.5525  0.1926  0.1214  0.0361  0.0353  1.0000  0.7857  0.5741  0.2010  0.1265  0.0377  0.0093  0.1194  0.6292  0.8547  0.8168  0.9641  1.0000  0.5324  0.6539  0.6800  0.7741  0.7247  0.4977  0.4774  0.5617  0.5509  0.1695  0.1974  0.1950  0.1235  0.1211  0.0361
     2     4  0.2319  0.5252  0.7229  0.8598  0.9692  0.9607  0.1345  0.2912  0.5565  0.8529  0.7842  0.9299  1.0000  0.4607  0.8127  0.8244  0.9042  0.9875  0.2300  0.2501  0.5446  0.8363  0.8708  0.9107  0.9524  0.3394  0.3886  0.4295  0.4514  0.6337  0.4700  0.2388  0.3768  0.3704  0.4282  0.4460  0.1511  0.1591  0.1750  0.7174  0.6855  0.3609  0.1376  0.1475  0.1651  0.1667  0.1142  0.1265  0.8478  0.7580  0.3920  0.1501  0.1049  0.1157  0.1188  0.0338  0.9279  0.8604  0.4475  0.1669  0.1137  0.0318  0.0339  0.9696  0.8750  0.4761  0.1770  0.1235  0.0345  0.0089  0.3606  0.5855  0.8518  0.8681  0.9087  0.9391  0.4727  0.7497  0.7830  0.8571  0.8765  0.3889  0.3966  0.4306  0.4691  0.1505  0.1675  0.1740  0.1160  0.1181  0.0332
     2     5  0.3002  0.5052  0.7490  0.9065  0.8827  0.9725  0.0155  0.2699  0.5319  0.8515  0.8111  0.9651  0.9138  0.3803  0.5465  0.6090  0.7253  0.7503  0.1573  0.1699  0.4707  0.6490  0.5592  0.7732  0.6917  0.2918  0.3281  0.3558  0.3704  0.5364  0.3556  0.2518  0.3364  0.2918  0.3954  0.3854  0.1313  0.1382  0.1461  0.7564  0.5787  0.3503  0.1375  0.1209  0.1478  0.1482  0.1065  0.1096  0.7754  0.7133  0.4245  0.1559  0.0869  0.1119  0.1134  0.0306  0.8402  0.7976  0.4742  0.1703  0.1002  0.0322  0.0316  0.8788  0.7738  0.4846  0.1750  0.1019  0.0338  0.0083  0.2353  0.5527  0.8322  0.7180  0.8651  0.9502  0.4768  0.6935  0.6555  0.8021  0.7932  0.4413  0.3983  0.5201  0.5090  0.1437  0.1798  0.1798  0.1057  0.1046  0.0338
     2     6  0.3218  0.4953  0.8390  0.7829  0.8503  0.9169  0.0217  0.2954  0.5989  0.8309  0.7935  0.9134  1.0000  0.3637  0.6587  0.6892  0.6296  0.7378  0.2421  0.2288  0.5301  0.6149  0.6587  0.7857  0.8284  0.3574  0.3200  0.3804  0.4059  0.5380  0.3884  0.2686  0.3321  0.2906  0.3771  0.4213  0.1495  0.1552  0.1736  0.7817  0.7432  0.4290  0.1469  0.1299  0.1583  0.1798  0.0975  0.1103  0.8542  0.7727  0.4187  0.1401  0.0871  0.1029  0.1127  0.0296  0.7563  0.7529  0.4414  0.1443  0.0860  0.0283  0.0300  0.9783  0.8639  0.4856  0.1643  0.0995  0.0300  0.0084  0.1800  0.4909  0.8826  0.7056  0.8614  1.0000  0.5594  0.6755  0.7080  0.8082  0.9068  0.4015  0.3683  0.4568  0.5154  0.1364  0.1545  0.1687  0.0967  0.1003  0.0310
     2     7  0.4991  0.5297  0.4548  0.7083  0.8625  0.9281  0.0955  0.2175  0.5245  0.6667  0.5241  0.8844  0.8719  0.2559  0.5310  0.6303  0.6896  0.7404  0.2793  0.2024  0.4078  0.6066  0.4923  0.6466  0.7121  0.1893  0.2605  0.2948  0.3314  0.4400  0.4061  0.1840  0.2333  0.2124  0.2997  0.3118  0.1050  0.1272  0.1415  0.7791  0.5731  0.3031  0.1071  0.0955  0.1241  0.1216  0.0975  0.1029  0.8278  0.6199  0.3305  0.1156  0.0658  0.0959  0.0947  0.0308  0.9785  0.7971  0.3943  0.1366  0.0802  0.0281  0.0279  0.9071  0.8121  0.4383  0.1513  0.0882  0.0310  0.0076  0.2274  0.5014  0.6421  0.6144  0.9283  0.7900  0.4184  0.6135  0.5535  0.7237  0.7194  0.3131  0.2981  0.4028  0.3909  0.1066  0.1346  0.1344  0.0797  0.0774  0.0273
     2     8  0.3055  0.4272  0.4915  0.7023  0.8183  0.8816  0.0707  0.3012  0.5629  0.7939  0.6693  0.7923  0.9272  0.2836  0.4169  0.4649  0.6169  0.6929  0.2152  0.1649  0.3835  0.5071  0.3681  0.5965  0.6597  0.1703  0.2332  0.2777  0.3150  0.3439  0.3805  0.2128  0.2813  0.1710  0.2982  0.3168  0.0927  0.1074  0.1187  0.6274  0.4824  0.2569  0.0997  0.0707  0.1064  0.1186  0.0869  0.0980  0.6615  0.6946  0.3513  0.1186  0.0605  0.0898  0.0966  0.0291  0.8456  0.7355  0.3984  0.1421  0.0681  0.0257  0.0281  0.8608  0.8508  0.4506  0.1591  0.0775  0.0290  0.0080  0.2511  0.5523  0.6878  0.5213  0.7270  0.8569  0.5585  0.7496  0.5304  0.7642  0.8029  0.3562  0.2807  0.4146  0.4444  0.0918  0.1439  0.1571  0.0690  0.0757  0.0289
     2     9  0.1829  0.4713  0.5472  0.6365  0.7605  0.7907  0.0342  0.3520  0.4341  0.6329  0.5594  0.7715  0.8739  0.3946  0.4524  0.6502  0.7360  0.6915  0.2273  0.2231  0.4507  0.4351  0.3886  0.6769  0.6751  0.2298  0.2774  0.3404  0.3212  0.3934  0.4172  0.2016  0.2493  0.1773  0.3078  0.3468  0.1005  0.1145  0.1143  0.6845  0.5610  0.2942  0.0747  0.0614  0.1038  0.1143  0.0887  0.0858  0.7145  0.6060  0.3257  0.0963  0.0547  0.0814  0.0883  0.0253  0.7869  0.7223  0.3958  0.1164  0.0637  0.0241  0.0275  0.7653  0.7569  0.3787  0.1036  0.0611  0.0225  0.0066  0.2626  0.4867  0.6218  0.4316  0.7002  0.8351  0.4620  0.4964  0.4037  0.5626  0.7900  0.2521  0.1990  0.3490  0.3873  0.0665  0.1056  0.1158  0.0555  0.0611  0.0238
     2    10  0.1907  0.4933  0.3949  0.7112  0.7583  0.8060  0.0319  0.2586  0.6036  0.7101  0.4052  0.6890  0.9134  0.4312  0.3757  0.5566  0.6206  0.6577  0.1860  0.1802  0.3503  0.5759  0.3163  0.6159  0.6791  0.1868  0.3431  0.3557  0.3544  0.4057  0.4735  0.2108  0.3349  0.1896  0.3205  0.3912  0.0686  0.0754  0.0823  0.3469  0.3203  0.1793  0.0626  0.0347  0.0707  0.0862  0.0891  0.0888  0.7252  0.6756  0.3016  0.1269  0.0476  0.0787  0.0965  0.0241  0.7459  0.7306  0.2901  0.1320  0.0475  0.0202  0.0268  0.7836  0.7111  0.3337  0.1325  0.0466  0.0217  0.0069  0.2210  0.5082  0.7211  0.4556  0.7292  0.8646  0.4750  0.7033  0.4088  0.6224  0.8129  0.2971  0.1947  0.2909  0.3531  0.0672  0.1167  0.1497  0.0433  0.0553  0.0227
     2    11  0.1812  0.4255  0.4061  0.5877  0.9292  0.8859  0.0458  0.1817  0.5102  0.6477  0.4058  0.7601  0.8255  0.3274  0.3697  0.4451  0.6345  0.6556  0.2271  0.1902  0.3895  0.5891  0.2850  0.5571  0.5856  0.1592  0.2293  0.2967  0.3499  0.4774  0.3883  0.1926  0.2635  0.1534  0.2693  0.3220  0.0626  0.0776  0.0872  0.4036  0.3266  0.2004  0.0710  0.0401  0.0746  0.0846  0.0719  0.0774  0.5730  0.4723  0.2394  0.1007  0.0372  0.0628  0.0726  0.0252  0.7223  0.6044  0.3465  0.1335  0.0456  0.0223  0.0232  0.8259  0.6925  0.3619  0.1409  0.0518  0.0233  0.0068  0.2864  0.3513  0.7507  0.3726  0.7447  0.8883  0.3838  0.5681  0.3066  0.6010  0.6033  0.2828  0.1810  0.3370  0.3306  0.0628  0.1178  0.1266  0.0477  0.0473  0.0219
     2    12  0.2849  0.4483  0.5979  0.6957  0.7113  0.7603  0.0208  0.1671  0.4595  0.6456  0.3619  0.5627  0.7723  0.3359  0.5416  0.5325  0.6320  0.6651  0.1931  0.1481  0.3492  0.5388  0.3543  0.4784  0.6709  0.2234  0.2831  0.3021  0.2894  0.4532  0.3965  0.1785  0.2476  0.1548  0.2406  0.3160  0.0879  0.1003  0.1096  0.5227  0.4695  0.2170  0.0783  0.0531  0.0779  0.1093  0.0790  0.0790  0.6539  0.5451  0.3004  0.0979  0.0418  0.0679  0.0869  0.0224  0.7068  0.5896  0.2978  0.1099  0.0431  0.0177  0.0227  0.7678  0.6415  0.3165  0.1207  0.0477  0.0184  0.0059  0.2313  0.5557  0.5691  0.3591  0.6435  0.7726  0.3438  0.5309  0.3629  0.5511  0.6737  0.2552  0.1690  0.2510  0.3383  0.0620  0.0990  0.1152  0.0406  0.0501  0.0197
     2    13  0.2034  0.4472  0.4905  0.5534  0.6878  0.7372  0.0806  0.2092  0.4054  0.6587  0.5241  0.6821  0.6901  0.2562  0.3597  0.4179  0.4773  0.6324  0.2432  0.1351  0.4466  0.4431  0.3047  0.4242  0.5742  0.1672  0.1743  0.2277  0.2773  0.6174  0.2329  0.1362  0.1871  0.1341  0.1910  0.2338  0.0685  0.0793  0.0919  0.4878  0.2990  0.2526  0.0699  0.0479  0.0637  0.0754  0.0528  0.0653  0.5256  0.3869  0.2434  0.0768  0.0378  0.0455  0.0526  0.0190  0.6237  0.4294  0.2815  0.0891  0.0408  0.0149  0.0162  0.8301  0.4868  0.3431  0.1150  0.0504  0.0178  0.0050  0.1358  0.4753  0.5508  0.5482  0.5447  0.6434  0.3397  0.4323  0.2949  0.4183  0.4359  0.2721  0.1906  0.2882  0.2975  0.0687  0.0932  0.0885  0.0406  0.0391  0.0157
     2    14  0.2615  0.2662  0.3833  0.5159  0.5782  0.8670  0.0739  0.1634  0.4348  0.6216  0.3542  0.5654  0.4411  0.2773  0.3071  0.3856  0.4044  0.5845  0.1975  0.1367  0.3854  0.3798  0.2429  0.4394  0.3993  0.1359  0.1881  0.2209  0.2805  0.3550  0.3364  0.1633  0.1625  0.1407  0.2268  0.1889  0.0529  0.0568  0.0774  0.2484  0.2848  0.1962  0.0432  0.0390  0.0596  0.0609  0.0589  0.0715  0.5164  0.3925  0.2596  0.0620  0.0377  0.0514  0.0528  0.0208  0.6590  0.4592  0.2856  0.0707  0.0403  0.0149  0.0146  0.9539  0.5887  0.3598  0.0996  0.0532  0.0200  0.0046  0.1683  0.4958  0.4262  0.2709  0.6479  0.3728  0.3776  0.3481  0.3175  0.4169  0.4321  0.2113  0.1740  0.2821  0.2555  0.0409  0.0755  0.0581  0.0374  0.0345  0.0125
     2    15  0.2281  0.3068  0.4722  0.6033  0.6987  0.8462  0.0153  0.2006  0.4568  0.5479  0.5125  0.6021  0.7071  0.2991  0.3167  0.3957  0.5299  0.6586  0.5946  0.2262  0.4080  0.3902  0.2917  0.5188  0.5486  0.1298  0.1936  0.2722  0.3162  0.2284  0.3577  0.1655  0.1666  0.1585  0.2361  0.2169  0.0532  0.0607  0.0706  0.4039  0.3280  0.1890  0.0421  0.0371  0.0522  0.0537  0.0620  0.0700  0.7811  0.3793  0.2650  0.0616  0.0371  0.0537  0.0585  0.0226  0.8608  0.5567  0.2975  0.0776  0.0449  0.0174  0.0179  0.8608  0.6846  0.3713  0.0930  0.0527  0.0213  0.0055  0.1783  0.7200  0.5011  0.4576  0.7912  0.8277  0.4149  0.3559  0.2931  0.5475  0.5298  0.2088  0.1969  0.2841  0.3036  0.0526  0.0668  0.0819  0.0387  0.0471  0.0169
     2    16  0.2543  0.4466  0.3518  0.4697  0.8152  0.8454  0.0792  0.1637  0.4619  0.5783  0.5275  0.6292  0.4593  0.4139  0.2158  0.3767  0.6394  0.7282  0.1359  0.2191  0.3137  0.5039  0.3987  0.4461  0.5342  0.1693  0.2215  0.2907  0.3627  0.5692  0.2725  0.1697  0.1997  0.1863  0.2229  0.2763  0.0520  0.0562  0.0704  0.4523  0.1732  0.1509  0.0391  0.0380  0.0439  0.0530  0.0560  0.0691  0.4319  0.2350  0.2183  0.0612  0.0361  0.0472  0.0494  0.0225  0.4898  0.3926  0.3102  0.0886  0.0535  0.0160  0.0172  0.8260  0.4967  0.3260  0.0995  0.0596  0.0186  0.0052  0.1443  0.2786  0.3259  0.4589  0.5789  0.6903  0.2620  0.2932  0.3778  0.3140  0.2990  0.2091  0.2183  0.2409  0.2331  0.0570  0.0631  0.0706  0.0421  0.0386  0.0128
     2    17  0.2537  0.5179  0.3307  0.5458  0.6285  0.7205  0.0326  0.1256  0.3590  0.5148  0.3749  0.4532  0.5075  0.3589  0.3000  0.3949  0.5431  0.5779  0.3385  0.1336  0.3365  0.3373  0.3394  0.4245  0.5365  0.1366  0.1945  0.2556  0.2846  0.3332  0.2753  0.1489  0.1495  0.1774  0.1769  0.2463  0.0395  0.0521  0.0600  0.4654  0.1943  0.1438  0.0336  0.0291  0.0411  0.0370  0.0487  0.0553  0.4552  0.2943  0.1626  0.0409  0.0308  0.0330  0.0376  0.0200  0.4687  0.4107  0.2246  0.0626  0.0402  0.0120  0.0137  0.7219  0.5218  0.2587  0.0735  0.0460  0.0137  0.0037  0.1681  0.5866  0.3955  0.4246  0.5037  0.6030  0.2188  0.2758  0.3068  0.2778  0.3125  0.1354  0.1480  0.1659  0.1828  0.0390  0.0426  0.0533  0.0313  0.0359  0.0101
     2    18  0.3260  0.3074  0.3220  0.5928  0.7148  0.8566  0.0257  0.0929  0.3293  0.5701  0.3688  0.7045  0.5364  0.2600  0.2784  0.5875  0.5616  0.6407  0.1005  0.1323  0.3404  0.4356  0.3697  0.4233  0.4369  0.0915  0.1900  0.1987  0.2535  0.1347  0.1668  0.0998  0.1956  0.1334  0.1914  0.2108  0.0450  0.0526  0.0581  0.2236  0.1666  0.0989  0.0396  0.0243  0.0485  0.0368  0.0609  0.0723  0.3167  0.3052  0.1644  0.0756  0.0308  0.0532  0.0476  0.0199  0.3130  0.3580  0.2087  0.0740  0.0382  0.0153  0.0139  0.4599  0.3844  0.2367  0.1039  0.0395  0.0174  0.0040  0.0892  0.2429  0.2516  0.1541  0.3197  0.2883  0.1902  0.2640  0.2573  0.3212  0.2951  0.1486  0.1195  0.1573  0.1539  0.0468  0.0767  0.0693  0.0348  0.0319  0.0118
     2    19  0.4185  0.3362  0.2609  0.4831  0.6186  0.7312  0.0799  0.2420  0.2950  0.6806  0.4320  0.6000  0.4423  0.3572  0.3248  0.5250  0.6171  0.6541  0.3076  0.1571  0.2998  0.5190  0.4609  0.5227  0.4865  0.1061  0.1850  0.2311  0.2577  0.2433  0.2170  0.0940  0.1749  0.1603  0.1499  0.2094  0.0380  0.0495  0.0511  0.4010  0.1479  0.0860  0.0418  0.0294  0.0352  0.0413  0.0518  0.0580  0.7826  0.3250  0.1617  0.0670  0.0374  0.0409  0.0440  0.0183  0.4810  0.3720  0.1871  0.0833  0.0443  0.0134  0.0130  0.8747  0.4339  0.2428  0.1066  0.0527  0.0165  0.0038  0.2132  0.3494  0.5353  0.3953  0.6935  0.4753  0.2098  0.3063  0.3349  0.3835  0.3724  0.1657  0.1541  0.1629  0.1593  0.0625  0.0731  0.0684  0.0437  0.0421  0.0105
     2    20  0.2845  0.4599  0.3286  0.3383  0.5720  0.7855  0.0119  0.1728  0.2941  0.4672  0.4872  0.6179  0.4963  0.2481  0.2803  0.3022  0.4716  0.6584  0.2061  0.1041  0.2330  0.3779  0.3543  0.3643  0.4453  0.0986  0.1146  0.1958  0.2556  0.2468  0.1801  0.0904  0.1541  0.1492  0.1935  0.1829  0.0280  0.0473  0.0621  0.4587  0.1355  0.0919  0.0338  0.0334  0.0360  0.0401  0.0273  0.0466  0.3853  0.2157  0.1101  0.0394  0.0264  0.0269  0.0295  0.0172  0.4931  0.2771  0.1490  0.0650  0.0402  0.0114  0.0113  0.6979  0.4411  0.2149  0.0925  0.0546  0.0158  0.0043  0.1288  0.1534  0.3398  0.5181  0.3375  0.4438  0.1423  0.1986  0.2597  0.3586  0.3059  0.1289  0.1417  0.1249  0.1612  0.0489  0.0595  0.0595  0.0372  0.0410  0.0105
     2    21  0.1633  0.4496  0.2138  0.2960  0.5970  0.7413  0.0021  0.2169  0.2824  0.4147  0.4851  0.5114  0.5200  0.2072  0.2072  0.2465  0.4651  0.4975  0.1544  0.2191  0.2500  0.2482  0.3837  0.3330  0.3535  0.0855  0.1070  0.1948  0.2044  0.2309  0.1937  0.1029  0.1304  0.1380  0.1605  0.1559  0.0181  0.0426  0.0418  0.1628  0.1713  0.0763  0.0257  0.0267  0.0386  0.0318  0.0255  0.0346  0.1810  0.1855  0.1077  0.0345  0.0192  0.0218  0.0276  0.0158  0.3512  0.3735  0.1577  0.0577  0.0395  0.0132  0.0115  0.3057  0.3996  0.1971  0.0712  0.0492  0.0146  0.0038  0.0820  0.2003  0.2272  0.2084  0.2975  0.2272  0.1512  0.2033  0.2678  0.3236  0.2976  0.0991  0.1490  0.1302  0.1569  0.0369  0.0509  0.0505  0.0319  0.0386  0.0098
     2    22  0.1943  0.3265  0.3519  0.3356  0.6020  0.7651  0.0479  0.2017  0.2921  0.4318  0.2835  0.5503  0.4450  0.2362  0.2104  0.2455  0.4111  0.4436  0.0460  0.1150  0.1988  0.3041  0.3717  0.3207  0.2722  0.1333  0.0828  0.1762  0.2159  0.1146  0.1492  0.0783  0.1278  0.1395  0.1798  0.1430  0.0255  0.0483  0.0440  0.1500  0.1245  0.0929  0.0320  0.0330  0.0358  0.0364  0.0286  0.0289  0.1762  0.1469  0.0786  0.0276  0.0193  0.0212  0.0198  0.0151  0.3021  0.3192  0.1595  0.0589  0.0372  0.0108  0.0108  0.3958  0.3894  0.1996  0.0614  0.0382  0.0128  0.0031  0.1015  0.1622  0.1845  0.1996  0.3438  0.2635  0.1158  0.1679  0.2058  0.2705  0.2171  0.1122  0.1098  0.1239  0.1318  0.0424  0.0457  0.0438  0.0287  0.0309  0.0088
     2    23  0.1957  0.3420  0.2850  0.4536  0.5561  0.5237  0.0261  0.1404  0.3551  0.2881  0.3331  0.5554  0.4486  0.2830  0.1535  0.2890  0.3684  0.4455  0.1238  0.1146  0.2038  0.1483  0.2269  0.4515  0.2513  0.0889  0.1248  0.2182  0.2182  0.3373  0.2225  0.0790  0.0907  0.1174  0.1979  0.1358  0.0296  0.0334  0.0287  0.2238  0.1088  0.0481  0.0169  0.0249  0.0373  0.0300  0.0261  0.0324  0.2191  0.0689  0.0571  0.0219  0.0129  0.0285  0.0210  0.0122  0.3722  0.2480  0.1204  0.0329  0.0287  0.0126  0.0092  0.5913  0.2905  0.1244  0.0329  0.0261  0.0127  0.0022  0.2121  0.5466  0.1130  0.6898  0.8542  0.4286  0.1275  0.1105  0.2059  0.3012  0.2017  0.0490  0.1022  0.1265  0.1071  0.0222  0.0322  0.0289  0.0310  0.0276  0.0093
     2    24  0.1992  0.4480  0.2438  0.4376  0.5306  0.5845  0.0382  0.1461  0.2324  0.2149  0.4300  0.5030  0.5030  0.2981  0.1421  0.3620  0.3243  0.4450  0.1006  0.1543  0.1575  0.2004  0.3326  0.4113  0.4173  0.0835  0.1047  0.1756  0.2104  0.1614  0.2070  0.0955  0.0731  0.1327  0.2191  0.1576  0.0209  0.0274  0.0317  0.1131  0.1227  0.0704  0.0137  0.0179  0.0358  0.0327  0.0231  0.0323  0.1548  0.1393  0.0744  0.0252  0.0190  0.0286  0.0272  0.0107  0.2583  0.2448  0.1094  0.0307  0.0269  0.0091  0.0095  0.3094  0.2750  0.1501  0.0498  0.0359  0.0132  0.0028  0.0383  0.1422  0.1271  0.2258  0.2964  0.2485  0.1027  0.0942  0.2152  0.2635  0.2545  0.0544  0.0783  0.1390  0.1118  0.0253  0.0315  0.0350  0.0274  0.0308  0.0093
     2    25  0.3283  0.5025  0.2408  0.1986  0.5308  0.6200  0.0041  0.1208  0.1892  0.3000  0.2739  0.4134  0.4321  0.2944  0.2078  0.1854  0.3608  0.5165  0.1607  0.1237  0.1348  0.1946  0.3212  0.3256  0.3913  0.1044  0.0874  0.1384  0.2079  0.1525  0.1584  0.0636  0.0853  0.1069  0.1476  0.1758  0.0206  0.0349  0.0409  0.1912  0.1541  0.0511  0.0199  0.0212  0.0360  0.0332  0.0186  0.0242  0.0637  0.1054  0.0432  0.0152  0.0139  0.0192  0.0188  0.0118  0.2005  0.1954  0.0842  0.0302  0.0253  0.0082  0.0085  0.3063  0.2956  0.1102  0.0420  0.0329  0.0099  0.0031  0.0279  0.0703  0.2195  0.1375  0.2887  0.2167  0.0666  0.1455  0.1714  0.1707  0.2546  0.0446  0.0525  0.0866  0.0845  0.0225  0.0225  0.0311  0.0208  0.0273  0.0090
     2    26  0.2853  0.3527  0.3241  0.3092  0.5355  0.4169  0.0105  0.2067  0.2635  0.3457  0.3090  0.3815  0.4813  0.3270  0.2174  0.1569  0.4273  0.3914  0.0532  0.1381  0.1815  0.2099  0.2471  0.2941  0.4184  0.1024  0.0668  0.1487  0.1710  0.1970  0.1721  0.0930  0.0861  0.1360  0.0983  0.1593  0.0195  0.0359  0.0311  0.1273  0.1272  0.1004  0.0287  0.0280  0.0240  0.0305  0.0140  0.0136  0.0927  0.1895  0.0618  0.0188  0.0108  0.0136  0.0152  0.0093  0.2731  0.2610  0.1293  0.0319  0.0280  0.0061  0.0094  0.2402  0.2375  0.1322  0.0397  0.0341  0.0060  0.0025  0.0818  0.2018  0.1930  0.1282  0.1836  0.2200  0.1292  0.1608  0.1518  0.2055  0.2798  0.1054  0.1399  0.1088  0.1396  0.0360  0.0263  0.0331  0.0171  0.0294  0.0068
     2    27  0.1608  0.2874  0.3421  0.2533  0.3428  0.4502  0.0273  0.0982  0.2580  0.1785  0.2846  0.3238  0.5647  0.1956  0.2094  0.1298  0.2453  0.3486  0.0383  0.0965  0.1460  0.1989  0.1240  0.2202  0.4240  0.0791  0.0712  0.1382  0.1274  0.1210  0.1226  0.0821  0.0684  0.0916  0.1010  0.1666  0.0134  0.0297  0.0254  0.0762  0.1025  0.0854  0.0173  0.0175  0.0319  0.0388  0.0122  0.0156  0.0859  0.1292  0.0641  0.0171  0.0118  0.0159  0.0200  0.0073  0.2220  0.1858  0.1065  0.0282  0.0210  0.0056  0.0092  0.1606  0.1628  0.1047  0.0289  0.0195  0.0061  0.0028  0.0285  0.1966  0.0604  0.1867  0.0658  0.3120  0.0974  0.1215  0.1115  0.1169  0.2212  0.0599  0.0900  0.1111  0.1246  0.0126  0.0214  0.0398  0.0186  0.0268  0.0064
     2    28  0.2621  0.2295  0.3151  0.3871  0.2978  0.3457  0.0266  0.2047  0.3677  0.3404  0.3727  0.4096  0.5128  0.2974  0.2515  0.2249  0.2098  0.3586  0.1228  0.1071  0.2854  0.2423  0.2485  0.3403  0.6427  0.0848  0.0849  0.0897  0.1080  0.1938  0.1433  0.1050  0.0701  0.0886  0.1023  0.1704  0.0228  0.0224  0.0326  0.1948  0.1541  0.0841  0.0203  0.0201  0.0303  0.0436  0.0135  0.0176  0.1285  0.1910  0.0588  0.0159  0.0100  0.0122  0.0254  0.0038  0.1473  0.2232  0.0836  0.0269  0.0155  0.0033  0.0070  0.1266  0.2382  0.0926  0.0230  0.0173  0.0064  0.0022  0.0534  0.2552  0.0774  0.2143  0.2058  0.2865  0.1536  0.1684  0.1129  0.1613  0.3129  0.0755  0.0663  0.0859  0.1671  0.0173  0.0243  0.0421  0.0185  0.0262  0.0076
     2    29  0.2770  0.3505  0.3413  0.3087  0.2804  0.5367  0.0324  0.0694  0.2851  0.3646  0.3807  0.2925  0.4661  0.3219  0.2998  0.2983  0.2538  0.3773  0.0909  0.0675  0.2877  0.3731  0.2631  0.3558  0.4570  0.0767  0.0589  0.0826  0.1063  0.1721  0.0728  0.0736  0.0843  0.0702  0.1219  0.1412  0.0171  0.0252  0.0269  0.2392  0.1322  0.0759  0.0269  0.0256  0.0265  0.0380  0.0122  0.0138  0.0837  0.1274  0.0563  0.0251  0.0116  0.0116  0.0201  0.0049  0.1262  0.1458  0.0922  0.0407  0.0156  0.0038  0.0082  0.1856  0.1492  0.1020  0.0305  0.0126  0.0063  0.0019  0.0268  0.2488  0.1341  0.1623  0.2104  0.2493  0.1347  0.1451  0.1264  0.0899  0.2144  0.0914  0.0724  0.0922  0.1460  0.0229  0.0287  0.0455  0.0173  0.0231  0.0066
     2    30  0.2397  0.2457  0.4076  0.1356  0.3548  0.3839  0.0083  0.1365  0.2881  0.3466  0.2167  0.3743  0.6140  0.1676  0.2581  0.1445  0.2821  0.2666  0.1020  0.0691  0.1805  0.3316  0.1495  0.1823  0.3954  0.0817  0.0456  0.0933  0.0831  0.2346  0.0865  0.0733  0.0716  0.0606  0.0753  0.1671  0.0204  0.0322  0.0348  0.2866  0.1209  0.1025  0.0255  0.0254  0.0307  0.0492  0.0104  0.0102  0.1271  0.0794  0.0586  0.0185  0.0102  0.0105  0.0198  0.0065  0.3521  0.1122  0.1311  0.0332  0.0170  0.0042  0.0090  0.2224  0.1138  0.1182  0.0292  0.0146  0.0052  0.0022  0.0132  0.1157  0.0899  0.2335  0.1387  0.3701  0.0978  0.1224  0.0879  0.0826  0.2349  0.0860  0.0800  0.0862  0.1835  0.0234  0.0238  0.0467  0.0145  0.0298  0.0069
     2    31  0.2047  0.4045  0.3163  0.1782  0.2745  0.4281  0.0325  0.0721  0.2126  0.3824  0.3948  0.2572  0.7716  0.1627  0.2340  0.1083  0.2407  0.3271  0.2889  0.0518  0.2206  0.2655  0.1751  0.1763  0.3579  0.0874  0.0396  0.0930  0.1250  0.6750  0.0930  0.0912  0.0980  0.0942  0.0635  0.1727  0.0162  0.0313  0.0352  0.1879  0.1853  0.0956  0.0335  0.0254  0.0229  0.0572  0.0120  0.0102  0.1064  0.1295  0.0525  0.0182  0.0087  0.0087  0.0173  0.0051  0.2366  0.1629  0.0998  0.0365  0.0210  0.0044  0.0087  0.3787  0.1296  0.0972  0.0344  0.0152  0.0046  0.0021  0.0598  0.2013  0.3316  0.3258  0.2971  0.4945  0.0970  0.1726  0.1747  0.1141  0.2311  0.0863  0.0817  0.0690  0.1782  0.0272  0.0221  0.0555  0.0135  0.0302  0.0061
     2    32  0.1542  0.3425  0.4116  0.2387  0.3440  0.2928  0.0740  0.0691  0.2798  0.3307  0.3010  0.3006  0.6108  0.2737  0.3071  0.1136  0.2575  0.3169  0.3698  0.0628  0.2022  0.3641  0.3225  0.2965  0.4586  0.1282  0.0635  0.0939  0.1250  0.2390  0.0925  0.0785  0.1183  0.1218  0.1003  0.2191  0.0234  0.0269  0.0323  0.4184  0.1134  0.0695  0.0406  0.0320  0.0303  0.0587  0.0128  0.0129  0.1543  0.1040  0.0583  0.0190  0.0102  0.0103  0.0244  0.0048  0.1354  0.1232  0.0743  0.0328  0.0183  0.0050  0.0089  0.4789  0.1511  0.0797  0.0418  0.0262  0.0043  0.0025  0.0636  0.2442  0.2787  0.3242  0.4014  0.6737  0.0770  0.1554  0.1888  0.1135  0.2594  0.0817  0.0625  0.0566  0.1271  0.0312  0.0249  0.0591  0.0162  0.0352  0.0071
     2    33  0.2359  0.2999  0.5221  0.1763  0.3351  0.3801  0.0114  0.1580  0.2180  0.5348  0.2845  0.2072  0.6933  0.1910  0.3236  0.1161  0.2103  0.2748  0.0659  0.0893  0.1190  0.3157  0.2081  0.1717  0.4491  0.0953  0.0482  0.0665  0.1088  0.1310  0.1448  0.0470  0.1099  0.0718  0.0498  0.1663  0.0254  0.0233  0.0389  0.2801  0.1866  0.0614  0.0498  0.0282  0.0341  0.0620  0.0070  0.0132  0.1362  0.1005  0.0322  0.0203  0.0085  0.0101  0.0188  0.0040  0.1090  0.1315  0.0427  0.0254  0.0116  0.0031  0.0060  0.3185  0.2555  0.0875  0.0398  0.0159  0.0056  0.0028  0.0643  0.1323  0.1652  0.2203  0.1673  0.3181  0.0946  0.2107  0.2407  0.1757  0.3978  0.0559  0.0473  0.0473  0.1085  0.0310  0.0285  0.0597  0.0112  0.0306  0.0070
     2    34  0.1897  0.2028  0.3174  0.2564  0.2184  0.4017  0.0903  0.2128  0.2325  0.4594  0.2199  0.3372  0.5311  0.1447  0.2669  0.1292  0.2167  0.2376  0.1824  0.0809  0.2682  0.1860  0.2170  0.2106  0.2869  0.1244  0.0493  0.0567  0.0883  0.2879  0.1798  0.0594  0.0795  0.0945  0.0848  0.1638  0.0184  0.0212  0.0270  0.3584  0.1799  0.0631  0.0267  0.0247  0.0257  0.0495  0.0110  0.0147  0.3651  0.1138  0.0536  0.0220  0.0099  0.0103  0.0166  0.0033  0.1747  0.1447  0.0541  0.0258  0.0121  0.0030  0.0050  0.4421  0.2337  0.1156  0.0310  0.0149  0.0038  0.0018  0.1527  0.1880  0.3773  0.2544  0.3559  0.4200  0.0914  0.2099  0.1700  0.1440  0.3468  0.0600  0.0536  0.0620  0.1073  0.0212  0.0203  0.0438  0.0111  0.0217  0.0061
     2    35  0.0894  0.2839  0.2749  0.2220  0.1881  0.2550  0.0103  0.1848  0.2245  0.2887  0.2824  0.3048  0.4442  0.1702  0.2212  0.1537  0.1294  0.2069  0.1289  0.0898  0.1376  0.1663  0.1491  0.2159  0.3000  0.1280  0.0599  0.0670  0.1108  0.1594  0.1379  0.0361  0.0595  0.0633  0.1000  0.1261  0.0221  0.0214  0.0303  0.2999  0.2300  0.0472  0.0207  0.0186  0.0349  0.0389  0.0079  0.0158  0.1850  0.1197  0.0369  0.0187  0.0095  0.0147  0.0145  0.0039  0.1849  0.1329  0.0443  0.0126  0.0089  0.0033  0.0043  0.4880  0.2314  0.0827  0.0320  0.0165  0.0055  0.0021  0.1460  0.2036  0.2164  0.2031  0.3426  0.4313  0.1072  0.1444  0.0961  0.1805  0.2434  0.0549  0.0333  0.0602  0.0801  0.0172  0.0212  0.0313  0.0118  0.0175  0.0052
     2    36  0.1981  0.2457  0.3112  0.1852  0.2157  0.2410  0.0906  0.1078  0.1818  0.2292  0.2018  0.2821  0.5621  0.1922  0.1864  0.1413  0.1298  0.2405  0.1135  0.1119  0.0965  0.1784  0.1334  0.2110  0.2509  0.0752  0.0656  0.0733  0.1145  0.2996  0.1541  0.0605  0.0754  0.0842  0.0715  0.1422  0.0146  0.0210  0.0220  0.2705  0.2208  0.0537  0.0182  0.0174  0.0244  0.0319  0.0085  0.0130  0.1943  0.1552  0.0425  0.0128  0.0077  0.0126  0.0167  0.0034  0.2648  0.2025  0.0546  0.0129  0.0112  0.0028  0.0046  0.3394  0.2677  0.0730  0.0257  0.0166  0.0045  0.0019  0.1444  0.1808  0.3430  0.2298  0.3688  0.4046  0.1538  0.1737  0.1291  0.2113  0.2135  0.0407  0.0503  0.0506  0.0979  0.0171  0.0237  0.0329  0.0116  0.0177  0.0060
     2    37  0.1966  0.2221  0.3223  0.2232  0.2502  0.3030  0.0193  0.1273  0.2027  0.5592  0.2019  0.2795  0.5820  0.1572  0.1366  0.1427  0.1298  0.2019  0.1383  0.1049  0.1012  0.2450  0.1147  0.2013  0.2453  0.0494  0.0559  0.0625  0.0785  0.3163  0.1197  0.0331  0.0833  0.0669  0.0918  0.1109  0.0186  0.0213  0.0237  0.2682  0.1318  0.0285  0.0245  0.0132  0.0232  0.0287  0.0103  0.0163  0.2579  0.1290  0.0354  0.0247  0.0101  0.0114  0.0172  0.0027  0.3146  0.1639  0.0364  0.0145  0.0096  0.0039  0.0040  0.3076  0.2012  0.0490  0.0363  0.0150  0.0041  0.0014  0.2431  0.1029  0.4235  0.1601  0.3377  0.3638  0.1752  0.2737  0.1177  0.1897  0.2213  0.0547  0.0382  0.0530  0.0700  0.0178  0.0265  0.0359  0.0163  0.0162  0.0067
     2    38  0.2714  0.1823  0.3119  0.2322  0.3097  0.4762  0.0479  0.1266  0.1565  0.3897  0.2442  0.3773  0.5796  0.1361  0.1446  0.1608  0.2974  0.3158  0.1363  0.0856  0.0895  0.2334  0.1442  0.2227  0.3306  0.0444  0.0643  0.0795  0.0886  0.2746  0.1206  0.0430  0.0698  0.0634  0.0834  0.1072  0.0143  0.0155  0.0267  0.1720  0.1066  0.0381  0.0210  0.0212  0.0250  0.0276  0.0116  0.0174  0.2682  0.1729  0.0312  0.0169  0.0090  0.0137  0.0183  0.0042  0.3242  0.1174  0.0728  0.0224  0.0145  0.0038  0.0062  0.3993  0.2407  0.0522  0.0296  0.0188  0.0060  0.0017  0.2265  0.2390  0.4698  0.4123  0.2928  0.6347  0.0922  0.1549  0.1383  0.1666  0.2156  0.0489  0.0521  0.0490  0.0631  0.0208  0.0279  0.0348  0.0149  0.0198  0.0075
     2    39  0.1540  0.2969  0.3161  0.4000  0.2548  0.5966  0.0770  0.1339  0.2296  0.3760  0.3984  0.3440  0.5767  0.1584  0.2100  0.2135  0.2394  0.2957  0.1617  0.1098  0.0678  0.2143  0.1750  0.2377  0.3158  0.0465  0.0557  0.0692  0.1091  0.1830  0.1116  0.0299  0.0836  0.0746  0.0637  0.0953  0.0160  0.0144  0.0233  0.0928  0.0969  0.0269  0.0225  0.0194  0.0261  0.0267  0.0138  0.0213  0.4467  0.1529  0.0447  0.0326  0.0146  0.0148  0.0227  0.0054  0.4730  0.1868  0.0501  0.0204  0.0178  0.0039  0.0057  0.3812  0.2365  0.0608  0.0439  0.0252  0.0050  0.0022  0.1394  0.1056  0.4356  0.5182  0.2739  0.6258  0.0689  0.1487  0.2268  0.1652  0.2379  0.0688  0.0565  0.0456  0.0605  0.0336  0.0288  0.0413  0.0196  0.0236  0.0056
     2    40  0.1422  0.3549  0.1763  0.4373  0.3389  0.4279  0.0143  0.2456  0.1855  0.2401  0.3329  0.3535  0.5321  0.1857  0.1156  0.2194  0.1559  0.2361  0.0483  0.0637  0.1166  0.1100  0.1541  0.1495  0.2169  0.0575  0.0767  0.0792  0.1354  0.6310  0.1432  0.0342  0.0743  0.0800  0.0933  0.1203  0.0116  0.0171  0.0324  0.2380  0.0951  0.0281  0.0184  0.0183  0.0196  0.0240  0.0126  0.0201  0.2724  0.1773  0.0418  0.0190  0.0116  0.0136  0.0205  0.0054  0.4055  0.1329  0.0425  0.0165  0.0134  0.0040  0.0045  0.4041  0.3005  0.0741  0.0408  0.0300  0.0076  0.0026  0.1232  0.0845  0.4367  0.2924  0.3489  0.4557  0.0984  0.1899  0.1386  0.1439  0.2478  0.0336  0.0414  0.0499  0.0567  0.0252  0.0256  0.0329  0.0156  0.0222  0.0052
     2    41  0.1405  0.3419  0.2228  0.3046  0.3773  0.5935  0.0219  0.1763  0.1813  0.2707  0.3798  0.2973  0.5187  0.1594  0.1205  0.1229  0.1592  0.2792  0.1346  0.0681  0.0665  0.1233  0.1788  0.1249  0.2281  0.0775  0.0593  0.0786  0.1614  0.4354  0.1363  0.0357  0.0561  0.0911  0.0726  0.1229  0.0114  0.0249  0.0293  0.2678  0.1184  0.0298  0.0125  0.0171  0.0199  0.0252  0.0127  0.0188  0.1470  0.1661  0.0556  0.0151  0.0104  0.0101  0.0182  0.0073  0.1618  0.1922  0.0505  0.0153  0.0130  0.0036  0.0056  0.5512  0.2472  0.0754  0.0300  0.0307  0.0072  0.0026  0.1068  0.1439  0.2238  0.3124  0.3113  0.3448  0.0579  0.1965  0.2205  0.1621  0.2927  0.0291  0.0387  0.0462  0.0683  0.0182  0.0218  0.0332  0.0142  0.0242  0.0053
     2    42  0.2859  0.1814  0.2010  0.2434  0.3517  0.4463  0.0156  0.1781  0.1057  0.2669  0.2604  0.3399  0.4401  0.1338  0.0955  0.1105  0.1668  0.2174  0.0652  0.1208  0.0622  0.1777  0.0997  0.1954  0.2312  0.0600  0.0430  0.0896  0.1051  0.6122  0.1789  0.0238  0.0558  0.0579  0.0699  0.1063  0.0074  0.0219  0.0211  0.5375  0.1319  0.0264  0.0125  0.0159  0.0144  0.0227  0.0109  0.0137  0.2084  0.1135  0.0245  0.0123  0.0074  0.0087  0.0146  0.0056  0.3575  0.2562  0.0399  0.0240  0.0128  0.0047  0.0063  0.3059  0.2584  0.0647  0.0346  0.0212  0.0059  0.0026  0.1354  0.0957  0.2343  0.2951  0.3621  0.4504  0.0569  0.2366  0.1651  0.2007  0.3000  0.0273  0.0205  0.0436  0.0712  0.0181  0.0266  0.0382  0.0119  0.0175  0.0068
     2    43  0.1323  0.2200  0.2777  0.2194  0.3509  0.3749  0.0355  0.1649  0.1129  0.1937  0.2436  0.3338  0.6168  0.1280  0.1715  0.1500  0.2026  0.2322  0.1046  0.0921  0.0721  0.1279  0.1048  0.2820  0.3302  0.0576  0.0507  0.0715  0.0979  0.1068  0.1228  0.0340  0.0547  0.0381  0.0971  0.1282  0.0112  0.0194  0.0243  0.2095  0.0985  0.0318  0.0128  0.0094  0.0291  0.0320  0.0132  0.0160  0.2021  0.1333  0.0259  0.0129  0.0056  0.0148  0.0179  0.0055  0.1901  0.2145  0.0442  0.0186  0.0097  0.0052  0.0074  0.2021  0.2184  0.0646  0.0248  0.0086  0.0066  0.0023  0.0268  0.0825  0.1122  0.1030  0.2002  0.2262  0.1035  0.1342  0.1115  0.2243  0.3615  0.0393  0.0235  0.0561  0.0741  0.0086  0.0282  0.0329  0.0088  0.0151  0.0093
     2    44  0.1870  0.2730  0.1994  0.2242  0.3354  0.4181  0.0568  0.3118  0.1651  0.2591  0.2012  0.4485  0.6421  0.1298  0.0781  0.1421  0.1621  0.2113  0.0893  0.0784  0.0607  0.1457  0.0934  0.1970  0.2908  0.0526  0.0586  0.0895  0.0919  0.2412  0.1481  0.0235  0.0680  0.0574  0.1005  0.1555  0.0082  0.0179  0.0194  0.3270  0.1632  0.0202  0.0154  0.0120  0.0209  0.0327  0.0108  0.0149  0.1836  0.1004  0.0172  0.0145  0.0048  0.0147  0.0197  0.0063  0.5270  0.2824  0.0319  0.0319  0.0107  0.0056  0.0093  0.3758  0.2526  0.0454  0.0338  0.0094  0.0067  0.0029  0.1352  0.0645  0.1799  0.4000  0.4979  0.7098  0.0601  0.1742  0.1199  0.2542  0.4441  0.0286  0.0209  0.0420  0.0700  0.0097  0.0259  0.0444  0.0122  0.0175  0.0107
     2    45  0.2409  0.2634  0.2017  0.2192  0.3967  0.4591  0.0024  0.0963  0.1293  0.1788  0.2032  0.2062  0.6510  0.1205  0.0983  0.0949  0.2026  0.2033  0.0592  0.0692  0.0453  0.1517  0.0641  0.2072  0.2674  0.0637  0.0472  0.0925  0.1109  0.0913  0.1644  0.0333  0.0545  0.0405  0.0821  0.1421  0.0097  0.0195  0.0247  0.1593  0.1539  0.0285  0.0124  0.0106  0.0204  0.0389  0.0118  0.0145  0.1128  0.0823  0.0201  0.0119  0.0049  0.0102  0.0160  0.0074  0.1366  0.2777  0.0389  0.0240  0.0107  0.0044  0.0097  0.2730  0.2335  0.0470  0.0226  0.0116  0.0063  0.0028  0.0791  0.0449  0.0952  0.0736  0.1635  0.3175  0.0684  0.1251  0.1096  0.1488  0.3344  0.0249  0.0121  0.0340  0.0564  0.0102  0.0208  0.0320  0.0067  0.0142  0.0066
     2    46  0.1801  0.3318  0.3387  0.1217  0.4501  0.3763  0.0233  0.1199  0.2504  0.2524  0.1281  0.2519  0.6044  0.1545  0.1006  0.0702  0.1675  0.1744  0.0695  0.0955  0.0529  0.1610  0.0510  0.1661  0.2277  0.0474  0.0410  0.0847  0.0740  0.1990  0.1620  0.0377  0.0550  0.0340  0.0669  0.1143  0.0123  0.0185  0.0240  0.1843  0.1568  0.0251  0.0143  0.0083  0.0163  0.0391  0.0150  0.0130  0.1926  0.1037  0.0182  0.0098  0.0071  0.0114  0.0210  0.0059  0.2664  0.2014  0.0528  0.0198  0.0116  0.0052  0.0082  0.3756  0.2284  0.0473  0.0214  0.0113  0.0069  0.0025  0.3190  0.0665  0.1760  0.3643  0.3699  0.8445  0.0739  0.1192  0.0925  0.2079  0.3421  0.0226  0.0196  0.0426  0.0605  0.0089  0.0199  0.0281  0.0127  0.0167  0.0083
     2    47  0.1199  0.3582  0.1593  0.1589  0.5462  0.2943  0.0196  0.1963  0.1796  0.3496  0.1859  0.2949  0.7713  0.1117  0.1403  0.0903  0.2556  0.1392  0.0520  0.1228  0.1183  0.1827  0.0696  0.1182  0.3366  0.0713  0.0370  0.0863  0.1212  0.1980  0.1423  0.0420  0.0937  0.0626  0.0846  0.1602  0.0109  0.0230  0.0319  0.1814  0.2460  0.0255  0.0182  0.0132  0.0223  0.0384  0.0121  0.0086  0.0971  0.0763  0.0283  0.0103  0.0077  0.0117  0.0205  0.0056  0.1797  0.2598  0.0689  0.0286  0.0116  0.0059  0.0105  0.2134  0.2450  0.0509  0.0348  0.0188  0.0066  0.0024  0.0906  0.1165  0.1529  0.1222  0.3138  0.3302  0.0680  0.2352  0.0937  0.1314  0.3811  0.0363  0.0208  0.0449  0.1023  0.0200  0.0280  0.0499  0.0203  0.0241  0.0097
     2    48  0.0273  0.2592  0.0931  0.1903  0.4049  0.3249  0.0067  0.1139  0.3168  0.5511  0.2780  0.2657  0.4279  0.1046  0.0619  0.0702  0.1400  0.1581  0.1239  0.0400  0.0607  0.0902  0.0695  0.1219  0.2242  0.0425  0.0399  0.0839  0.1008  0.1827  0.1035  0.0671  0.0618  0.0400  0.0829  0.1425  0.0051  0.0163  0.0167  0.0703  0.0697  0.0213  0.0137  0.0094  0.0170  0.0256  0.0111  0.0118  0.1016  0.0678  0.0325  0.0114  0.0043  0.0112  0.0187  0.0066  0.2350  0.1604  0.0714  0.0305  0.0149  0.0057  0.0114  0.2424  0.2817  0.0788  0.0307  0.0137  0.0051  0.0028  0.1340  0.1384  0.1189  0.0892  0.1621  0.3415  0.0799  0.1394  0.0994  0.1615  0.2941  0.0506  0.0311  0.0444  0.1170  0.0176  0.0228  0.0444  0.0128  0.0209  0.0096
     2    49  0.0457  0.1993  0.1045  0.2009  0.4468  0.4101  0.0211  0.1869  0.1745  0.4285  0.3804  0.3630  0.5434  0.1092  0.0897  0.0628  0.1769  0.1476  0.1316  0.0557  0.0418  0.1230  0.0603  0.1184  0.2124  0.0583  0.0300  0.0996  0.1139  0.3329  0.1361  0.0397  0.0757  0.0600  0.1251  0.1643  0.0057  0.0142  0.0198  0.1063  0.1158  0.0216  0.0128  0.0100  0.0183  0.0207  0.0123  0.0117  0.1925  0.0861  0.0171  0.0096  0.0051  0.0093  0.0149  0.0060  0.6938  0.1760  0.0591  0.0288  0.0178  0.0058  0.0085  0.4443  0.2290  0.0559  0.0320  0.0183  0.0081  0.0026  0.0655  0.5624  0.2087  0.0826  0.3080  0.5226  0.0769  0.1906  0.1716  0.1796  0.2605  0.0329  0.0287  0.0436  0.0737  0.0194  0.0257  0.0390  0.0153  0.0201  0.0102
     2    50  0.0371  0.2015  0.1718  0.1262  0.3601  0.3819  0.0144  0.1846  0.0991  0.4339  0.2889  0.2891  0.6110  0.0832  0.0890  0.0338  0.1066  0.1211  0.0411  0.0209  0.0165  0.1191  0.0359  0.0661  0.1599  0.0624  0.0327  0.0717  0.1015  0.1461  0.1891  0.0204  0.0906  0.0299  0.0751  0.1399  0.0059  0.0188  0.0162  0.1308  0.0675  0.0198  0.0229  0.0080  0.0202  0.0339  0.0083  0.0100  0.0267  0.0826  0.0046  0.0111  0.0024  0.0059  0.0098  0.0054  0.2879  0.1493  0.0205  0.0252  0.0074  0.0038  0.0066  0.1573  0.2577  0.0271  0.0334  0.0105  0.0070  0.0022  0.0438  0.0092  0.2104  0.0533  0.2353  0.2960  0.0276  0.1917  0.0718  0.1112  0.2385  0.0261  0.0092  0.0242  0.0484  0.0123  0.0224  0.0452  0.0079  0.0123  0.0075
     2    51  0.0982  0.2510  0.2290  0.1061  0.4081  0.3738  0.0256  0.1543  0.1118  0.5009  0.1061  0.5037  0.4966  0.0818  0.0492  0.0238  0.0527  0.1124  0.0339  0.0409  0.0182  0.1302  0.0612  0.1319  0.1286  0.0618  0.0200  0.0623  0.0888  0.1574  0.1462  0.0191  0.1070  0.0500  0.1054  0.1047  0.0045  0.0153  0.0216  0.1603  0.1388  0.0178  0.0200  0.0107  0.0280  0.0283  0.0039  0.0046  0.0451  0.0899  0.0114  0.0169  0.0019  0.0053  0.0089  0.0047  0.2832  0.1227  0.0320  0.0288  0.0054  0.0041  0.0045  0.2033  0.1755  0.0466  0.0355  0.0060  0.0067  0.0015  0.0640  0.0237  0.2629  0.0648  0.2149  0.2064  0.0470  0.3413  0.0687  0.2105  0.2281  0.0356  0.0102  0.0400  0.0435  0.0167  0.0384  0.0474  0.0095  0.0117  0.0076
     2    52  0.0990  0.3018  0.2382  0.1759  0.3463  0.2749  0.0723  0.1197  0.2309  0.6081  0.0589  0.4653  0.3433  0.0872  0.1136  0.0538  0.0804  0.0958  0.0997  0.0447  0.0181  0.1334  0.0515  0.1519  0.1242  0.0623  0.0144  0.0540  0.0572  0.2025  0.0767  0.0157  0.0896  0.0269  0.1011  0.0585  0.0062  0.0165  0.0237  0.1632  0.1567  0.0191  0.0300  0.0106  0.0337  0.0287  0.0038  0.0056  0.0598  0.0479  0.0085  0.0081  0.0018  0.0068  0.0046  0.0031  0.2002  0.1242  0.0272  0.0369  0.0050  0.0049  0.0049  0.1375  0.1501  0.0240  0.0281  0.0077  0.0068  0.0011  0.1541  0.0422  0.4139  0.0861  0.7446  0.7280  0.0459  0.1960  0.0640  0.2061  0.1592  0.0396  0.0144  0.0294  0.0258  0.0145  0.0516  0.0465  0.0075  0.0067  0.0069
     2    53  0.1172  0.2501  0.2451  0.0612  0.3177  0.3300  0.0281  0.0562  0.1190  0.4257  0.1579  0.4979  0.4224  0.0463  0.1097  0.0668  0.0461  0.0636  0.0424  0.0313  0.0177  0.0679  0.0228  0.0639  0.1118  0.0483  0.0176  0.0677  0.0697  0.1745  0.0504  0.0157  0.0918  0.0266  0.0945  0.0730  0.0075  0.0150  0.0148  0.1961  0.0860  0.0220  0.0231  0.0083  0.0200  0.0244  0.0034  0.0067  0.1283  0.0397  0.0069  0.0105  0.0024  0.0053  0.0076  0.0041  0.2999  0.0824  0.0206  0.0338  0.0089  0.0038  0.0045  0.1761  0.0934  0.0213  0.0327  0.0087  0.0064  0.0008  0.1007  0.1138  0.3330  0.1181  0.2971  0.5799  0.0249  0.1056  0.0410  0.0994  0.1247  0.0376  0.0118  0.0243  0.0289  0.0199  0.0413  0.0427  0.0099  0.0113  0.0049
     2    54  0.1180  0.2622  0.1643  0.2249  0.2460  0.3325  0.0425  0.1091  0.1064  0.6064  0.1707  0.3097  0.5180  0.0564  0.0643  0.0166  0.0737  0.0758  0.0159  0.0189  0.0170  0.0888  0.0290  0.0670  0.1196  0.0376  0.0197  0.0674  0.0615  0.2201  0.0463  0.0224  0.1212  0.0313  0.0972  0.0907  0.0053  0.0088  0.0102  0.2002  0.0416  0.0127  0.0179  0.0058  0.0115  0.0184  0.0044  0.0054  0.1042  0.0291  0.0108  0.0111  0.0022  0.0067  0.0090  0.0036  0.1658  0.0646  0.0225  0.0344  0.0052  0.0040  0.0055  0.6581  0.0927  0.0348  0.0360  0.0089  0.0062  0.0012  0.1301  0.1925  0.3379  0.1983  0.7975  0.4209  0.0349  0.1356  0.0449  0.1054  0.1260  0.0556  0.0161  0.0473  0.0374  0.0221  0.0381  0.0591  0.0098  0.0136  0.0060
     2    55  0.0734  0.3004  0.2048  0.1112  0.2951  0.3213  0.0181  0.0326  0.1119  0.3764  0.1847  0.3793  0.4414  0.0652  0.0833  0.0164  0.0405  0.0268  0.0364  0.0097  0.0217  0.0549  0.0080  0.0602  0.1311  0.0428  0.0238  0.0590  0.0547  0.1447  0.0534  0.0267  0.0785  0.0213  0.0852  0.0863  0.0038  0.0114  0.0108  0.1732  0.0673  0.0154  0.0170  0.0046  0.0184  0.0176  0.0039  0.0038  0.0759  0.0336  0.0118  0.0110  0.0028  0.0057  0.0071  0.0027  0.2023  0.0816  0.0272  0.0341  0.0050  0.0040  0.0046  0.1789  0.0552  0.0237  0.0255  0.0047  0.0027  0.0012  0.0779  0.0815  0.3644  0.1288  0.2500  0.4852  0.0241  0.1507  0.0254  0.1169  0.1831  0.0409  0.0153  0.0423  0.0383  0.0185  0.0356  0.0489  0.0105  0.0087  0.0058
     2    56  0.0969  0.2132  0.2842  0.1281  0.3492  0.1329  0.0548  0.0727  0.0808  0.4784  0.1385  0.3368  0.5044  0.0380  0.0590  0.0278  0.0571  0.0622  0.0179  0.0144  0.0121  0.0501  0.0201  0.0405  0.1129  0.0263  0.0159  0.0533  0.0306  0.2482  0.0570  0.0170  0.0849  0.0235  0.0877  0.0931  0.0043  0.0117  0.0074  0.2961  0.0289  0.0202  0.0138  0.0049  0.0117  0.0249  0.0030  0.0020  0.1599  0.0327  0.0107  0.0068  0.0016  0.0055  0.0064  0.0015  0.1573  0.0580  0.0412  0.0319  0.0111  0.0043  0.0057  0.0845  0.0340  0.0095  0.0104  0.0040  0.0025  0.0007  0.0375  0.1121  0.2946  0.0539  0.1880  0.2716  0.0278  0.0712  0.0163  0.1064  0.1260  0.0266  0.0115  0.0387  0.0504  0.0169  0.0373  0.0404  0.0064  0.0082  0.0071
     2    57  0.0360  0.3214  0.1609  0.1565  0.3382  0.1520  0.0955  0.0750  0.0655  0.6064  0.1632  0.3684  0.5580  0.0293  0.0314  0.0123  0.0473  0.0342  0.0414  0.0038  0.0155  0.0585  0.0316  0.0538  0.1051  0.0493  0.0222  0.0810  0.0248  0.3526  0.0761  0.0230  0.1072  0.0286  0.0846  0.1336  0.0045  0.0142  0.0063  0.1646  0.0521  0.0133  0.0140  0.0039  0.0169  0.0228  0.0047  0.0019  0.0634  0.0179  0.0065  0.0089  0.0023  0.0073  0.0067  0.0017  0.2868  0.0854  0.0235  0.0396  0.0094  0.0057  0.0082  0.0929  0.0368  0.0095  0.0138  0.0044  0.0026  0.0006  0.0471  0.0289  0.3737  0.1626  0.2875  0.3816  0.0197  0.1073  0.0539  0.1640  0.1499  0.0288  0.0142  0.0324  0.0450  0.0261  0.0409  0.0611  0.0146  0.0158  0.0083
     2    58  0.0400  0.1340  0.1837  0.0825  0.5140  0.2709  0.0325  0.1154  0.1061  0.4823  0.2187  0.4218  0.3984  0.0496  0.0346  0.0220  0.0580  0.0079  0.0608  0.0219  0.0201  0.1193  0.0872  0.0924  0.1665  0.0359  0.0254  0.0770  0.0522  0.3928  0.0713  0.0200  0.0821  0.0274  0.0978  0.0946  0.0036  0.0114  0.0104  0.2092  0.0419  0.0150  0.0166  0.0054  0.0125  0.0188  0.0047  0.0027  0.0748  0.0325  0.0090  0.0068  0.0026  0.0039  0.0048  0.0029  0.2994  0.0950  0.0231  0.0336  0.0113  0.0035  0.0050  0.1880  0.0451  0.0133  0.0148  0.0043  0.0024  0.0006  0.0889  0.0822  0.3414  0.3594  0.4633  0.3849  0.0419  0.1532  0.0612  0.0827  0.1321  0.0350  0.0195  0.0416  0.0460  0.0291  0.0283  0.0485  0.0116  0.0159  0.0068
     2    59  0.0316  0.2239  0.1910  0.1002  0.3591  0.1923  0.0239  0.1097  0.0731  0.3466  0.0750  0.4091  0.5041  0.0084  0.0056  0.0025  0.0171  0.0061  0.0102  0.0026  0.0079  0.0392  0.0086  0.0302  0.0364  0.0240  0.0192  0.0673  0.0433  0.2237  0.0718  0.0208  0.0645  0.0271  0.0845  0.1084  0.0021  0.0099  0.0073  0.1393  0.0322  0.0115  0.0121  0.0057  0.0159  0.0175  0.0048  0.0012  0.0395  0.0207  0.0103  0.0043  0.0009  0.0065  0.0063  0.0020  0.2946  0.1124  0.0480  0.0235  0.0074  0.0056  0.0078  0.2190  0.0879  0.0113  0.0120  0.0074  0.0027  0.0008  0.1040  0.0859  0.3165  0.1325  0.4737  0.4774  0.0176  0.0812  0.0368  0.1411  0.1401  0.0341  0.0152  0.0517  0.0537  0.0083  0.0320  0.0408  0.0067  0.0114  0.0087
     2    60  0.0743  0.2866  0.1163  0.0303  0.3147  0.1736  0.0114  0.0269  0.0664  0.3277  0.1030  0.4534  0.5245  0.0317  0.0158  0.0147  0.1066  0.0274  0.1042  0.0254  0.0227  0.1134  0.0282  0.1211  0.0625  0.0248  0.0241  0.0691  0.0342  0.1837  0.0684  0.0193  0.0463  0.0217  0.0977  0.1198  0.0054  0.0138  0.0045  0.1365  0.0250  0.0081  0.0110  0.0064  0.0129  0.0160  0.0074  0.0017  0.1172  0.0288  0.0096  0.0108  0.0053  0.0074  0.0070  0.0018  0.3756  0.1366  0.0289  0.0330  0.0062  0.0059  0.0066  0.0802  0.0664  0.0138  0.0145  0.0022  0.0024  0.0006  0.0628  0.0340  0.4352  0.1719  0.3702  0.5121  0.0356  0.0987  0.0266  0.1044  0.1555  0.0230  0.0125  0.0316  0.0366  0.0099  0.0306  0.0501  0.0096  0.0078  0.0074
     2    61  0.0323  0.3150  0.1787  0.1362  0.3865  0.1623  0.0486  0.1313  0.1163  0.3512  0.1087  0.3054  0.5438  0.0159  0.0027  0.0023  0.0300  0.0062  0.0003  0.0070  0.0129  0.0299  0.0046  0.0135  0.0365  0.0337  0.0134  0.0713  0.0407  0.3040  0.0893  0.0213  0.0631  0.0318  0.0841  0.1146  0.0019  0.0104  0.0065  0.0947  0.0330  0.0129  0.0155  0.0024  0.0106  0.0223  0.0068  0.0013  0.0442  0.0242  0.0061  0.0076  0.0009  0.0029  0.0077  0.0020  0.2285  0.1068  0.0315  0.0266  0.0042  0.0046  0.0082  0.2718  0.0464  0.0152  0.0185  0.0022  0.0034  0.0011  0.0837  0.1351  0.3139  0.0731  0.2609  0.5220  0.0300  0.1132  0.0171  0.1052  0.1777  0.0303  0.0089  0.0280  0.0642  0.0064  0.0285  0.0560  0.0061  0.0060  0.0069
     2    62  0.0115  0.2055  0.0935  0.0309  0.1878  0.1912  0.0390  0.0255  0.0974  0.2534  0.0540  0.4182  0.6395  0.0139  0.0101  0.0055  0.0287  0.0215  0.0376  0.0097  0.0124  0.0292  0.0075  0.0133  0.0542  0.0240  0.0078  0.0587  0.0620  0.1521  0.0700  0.0268  0.0526  0.0228  0.0850  0.1248  0.0023  0.0068  0.0068  0.1991  0.0372  0.0070  0.0100  0.0015  0.0103  0.0165  0.0030  0.0034  0.0363  0.0109  0.0045  0.0033  0.0004  0.0016  0.0065  0.0023  0.2378  0.0770  0.0264  0.0210  0.0030  0.0044  0.0066  0.2170  0.0420  0.0235  0.0173  0.0030  0.0042  0.0012  0.1290  0.1335  0.4208  0.0386  0.2958  0.6358  0.0194  0.0968  0.0344  0.0843  0.1806  0.0245  0.0099  0.0353  0.0455  0.0054  0.0273  0.0519  0.0053  0.0064  0.0070
     2    63  0.0223  0.2080  0.1638  0.0532  0.3268  0.1530  0.0606  0.0303  0.1252  0.3469  0.0500  0.2493  0.5875  0.0252  0.0174  0.0080  0.0813  0.0823  0.0456  0.0176  0.0276  0.0278  0.0012  0.0232  0.1136  0.0365  0.0149  0.0717  0.0411  0.2391  0.0415  0.0159  0.0701  0.0144  0.0630  0.1252  0.0045  0.0093  0.0085  0.1447  0.0226  0.0128  0.0109  0.0030  0.0109  0.0215  0.0023  0.0050  0.1002  0.0076  0.0078  0.0058  0.0010  0.0051  0.0086  0.0028  0.2679  0.0559  0.0287  0.0213  0.0012  0.0021  0.0063  0.1552  0.0574  0.0215  0.0101  0.0008  0.0023  0.0011  0.0395  0.0805  0.2576  0.0503  0.3092  0.5575  0.0168  0.0897  0.0136  0.0565  0.1165  0.0243  0.0058  0.0178  0.0520  0.0065  0.0187  0.0478  0.0017  0.0061  0.0051
     2    64  0.0280  0.1828  0.1426  0.1139  0.2341  0.2375  0.0613  0.0854  0.1522  0.2716  0.0510  0.3071  0.5865  0.0244  0.0374  0.0059  0.0358  0.0352  0.0623  0.0171  0.0207  0.0368  0.0067  0.0390  0.0563  0.0204  0.0097  0.0325  0.0291  0.1899  0.0638  0.0237  0.0491  0.0110  0.0404  0.0931  0.0077  0.0110  0.0042  0.1822  0.0466  0.0154  0.0127  0.0018  0.0068  0.0219  0.0054  0.0012  0.0956  0.0168  0.0090  0.0105  0.0004  0.0022  0.0096  0.0011  0.2776  0.0464  0.0187  0.0173  0.0014  0.0015  0.0050  0.1866  0.1058  0.0176  0.0179  0.0024  0.0016  0.0010  0.0813  0.0456  0.3929  0.0511  0.2603  0.4670  0.0255  0.0878  0.0418  0.0370  0.1243  0.0296  0.0037  0.0196  0.0569  0.0078  0.0124  0.0461  0.0026  0.0052  0.0046
     2    65  0.0545  0.1564  0.1148  0.0270  0.1902  0.2221  0.0541  0.0568  0.1329  0.3000  0.0633  0.2249  0.4991  0.0220  0.0107  0.0156  0.0200  0.0281  0.0309  0.0142  0.0131  0.0357  0.0051  0.0328  0.0595  0.0221  0.0083  0.0300  0.0336  0.1606  0.0525  0.0224  0.0313  0.0125  0.0580  0.0779  0.0048  0.0093  0.0147  0.1022  0.0592  0.0144  0.0086  0.0037  0.0083  0.0155  0.0034  0.0029  0.0648  0.0160  0.0095  0.0062  0.0005  0.0030  0.0079  0.0019  0.1855  0.0601  0.0161  0.0130  0.0014  0.0014  0.0040  0.1734  0.0867  0.0182  0.0111  0.0026  0.0020  0.0008  0.1080  0.1191  0.2653  0.1062  0.2710  0.5095  0.0289  0.0688  0.0168  0.0787  0.1147  0.0302  0.0213  0.0469  0.0614  0.0079  0.0154  0.0290  0.0042  0.0063  0.0053
     2    66  0.0361  0.1832  0.0536  0.0637  0.2451  0.2998  0.0098  0.1277  0.0734  0.2330  0.0569  0.2388  0.5851  0.0381  0.0088  0.0263  0.0279  0.0518  0.0553  0.0080  0.0081  0.0360  0.0053  0.0467  0.0805  0.0176  0.0122  0.0292  0.0437  0.1504  0.0541  0.0185  0.0334  0.0089  0.0674  0.1095  0.0025  0.0038  0.0056  0.1155  0.0378  0.0093  0.0041  0.0014  0.0075  0.0137  0.0023  0.0033  0.0953  0.0254  0.0068  0.0039  0.0003  0.0045  0.0053  0.0015  0.1514  0.0335  0.0131  0.0100  0.0007  0.0014  0.0035  0.3515  0.0970  0.0240  0.0156  0.0008  0.0029  0.0013  0.1570  0.0684  0.2408  0.0499  0.3207  0.5251  0.0168  0.0679  0.0054  0.1028  0.1195  0.0149  0.0043  0.0356  0.0669  0.0060  0.0138  0.0326  0.0023  0.0026  0.0054
     2    67  0.0627  0.2152  0.1730  0.0747  0.2219  0.1872  0.0208  0.0953  0.1111  0.1833  0.0418  0.1356  0.5856  0.0387  0.0174  0.0171  0.0477  0.0234  0.0188  0.0137  0.0217  0.0219  0.0013  0.0519  0.0913  0.0247  0.0173  0.0392  0.0332  0.1888  0.0643  0.0168  0.0436  0.0063  0.0572  0.1316  0.0023  0.0043  0.0060  0.0650  0.0302  0.0122  0.0052  0.0012  0.0059  0.0157  0.0025  0.0040  0.0649  0.0278  0.0078  0.0045  0.0002  0.0025  0.0087  0.0020  0.1788  0.0739  0.0170  0.0157  0.0012  0.0015  0.0045  0.2941  0.1068  0.0211  0.0164  0.0041  0.0023  0.0013  0.0791  0.1009  0.2395  0.0364  0.2797  0.7448  0.0945  0.0877  0.0139  0.1052  0.2111  0.0154  0.0069  0.0361  0.0620  0.0018  0.0116  0.0373  0.0025  0.0036  0.0059
     2    68  0.0562  0.2395  0.0837  0.0529  0.1738  0.3308  0.0510  0.2004  0.0861  0.2231  0.0528  0.4056  0.5561  0.0292  0.0065  0.0065  0.0222  0.0906  0.0385  0.0191  0.0044  0.0344  0.0070  0.0182  0.0629  0.0167  0.0155  0.0491  0.0566  0.2462  0.1472  0.0114  0.0479  0.0062  0.0737  0.1241  0.0016  0.0051  0.0044  0.1402  0.0308  0.0081  0.0041  0.0015  0.0062  0.0126  0.0024  0.0019  0.0501  0.0167  0.0075  0.0041  0.0007  0.0032  0.0064  0.0014  0.2903  0.0654  0.0083  0.0107  0.0011  0.0023  0.0037  0.2499  0.2601  0.0254  0.0185  0.0011  0.0042  0.0016  0.0818  0.0681  0.2460  0.0371  0.2485  0.5207  0.0610  0.1360  0.0373  0.1541  0.2873  0.0188  0.0066  0.0326  0.0399  0.0017  0.0159  0.0288  0.0017  0.0031  0.0060
     2    69  0.1316  0.2183  0.2271  0.2172  0.1701  0.2524  0.0345  0.0934  0.1443  0.1909  0.0651  0.1117  0.5186  0.0264  0.0122  0.0079  0.0325  0.0322  0.0150  0.0096  0.0288  0.0637  0.0033  0.0201  0.0798  0.0202  0.0136  0.0207  0.0761  0.2018  0.0633  0.0175  0.0354  0.0070  0.0354  0.0983  0.0031  0.0050  0.0052  0.0720  0.0376  0.0090  0.0054  0.0010  0.0081  0.0160  0.0011  0.0036  0.0334  0.0198  0.0053  0.0080  0.0002  0.0032  0.0052  0.0015  0.1872  0.0393  0.0160  0.0101  0.0012  0.0011  0.0033  0.2659  0.0791  0.0366  0.0199  0.0009  0.0022  0.0012  0.0926  0.1347  0.2296  0.1292  0.1860  0.3623  0.0429  0.0706  0.0118  0.0805  0.1609  0.0345  0.0126  0.0209  0.0500  0.0012  0.0140  0.0313  0.0006  0.0029  0.0029
     2    70  0.0227  0.1425  0.0710  0.0466  0.1340  0.2478  0.0309  0.0938  0.0939  0.3068  0.0122  0.2400  0.5968  0.0536  0.0146  0.0051  0.0310  0.0558  0.0507  0.0127  0.0236  0.0760  0.0041  0.0634  0.0717  0.0154  0.0082  0.0332  0.0378  0.1768  0.0626  0.0166  0.0777  0.0076  0.0532  0.1005  0.0023  0.0032  0.0060  0.0537  0.0258  0.0059  0.0094  0.0003  0.0086  0.0103  0.0011  0.0023  0.0614  0.0129  0.0025  0.0057  0.0006  0.0052  0.0050  0.0018  0.1566  0.0565  0.0117  0.0169  0.0010  0.0013  0.0041  0.2183  0.0811  0.0199  0.0255  0.0012  0.0027  0.0016  0.1011  0.0970  0.2840  0.2692  0.4840  0.6472  0.0379  0.1342  0.0098  0.0843  0.2078  0.0231  0.0039  0.0199  0.0374  0.0014  0.0227  0.0431  0.0041  0.0052  0.0066
     2    71  0.0262  0.1306  0.0512  0.0447  0.1178  0.2269  0.0389  0.0402  0.0784  0.3305  0.0606  0.2711  0.5547  0.0219  0.0147  0.0078  0.0232  0.0288  0.0422  0.0116  0.0288  0.0228  0.0015  0.0193  0.0676  0.0081  0.0118  0.0223  0.0587  0.1847  0.0677  0.0117  0.0445  0.0091  0.0478  0.1049  0.0023  0.0033  0.0044  0.1062  0.0264  0.0071  0.0052  0.0006  0.0041  0.0097  0.0030  0.0038  0.1353  0.0125  0.0129  0.0102  0.0005  0.0046  0.0073  0.0016  0.2291  0.0522  0.0142  0.0145  0.0018  0.0018  0.0035  0.2202  0.0625  0.0344  0.0178  0.0019  0.0025  0.0014  0.1605  0.1456  0.2357  0.1198  0.2608  0.5804  0.0571  0.0613  0.0039  0.0842  0.1899  0.0301  0.0033  0.0271  0.0573  0.0027  0.0245  0.0381  0.0046  0.0050  0.0064
     2    72  0.0566  0.2270  0.1036  0.0997  0.1793  0.2780  0.0417  0.1425  0.0853  0.1903  0.0198  0.1732  0.6289  0.0363  0.0136  0.0052  0.0232  0.0349  0.0514  0.0047  0.0148  0.0313  0.0012  0.0278  0.0577  0.0135  0.0118  0.0390  0.0501  0.2380  0.0738  0.0182  0.0375  0.0126  0.0826  0.1143  0.0037  0.0037  0.0041  0.0326  0.0225  0.0059  0.0084  0.0005  0.0055  0.0117  0.0050  0.0020  0.0489  0.0130  0.0064  0.0127  0.0001  0.0016  0.0097  0.0018  0.1921  0.0307  0.0177  0.0135  0.0009  0.0019  0.0047  0.2738  0.0525  0.0115  0.0075  0.0002  0.0018  0.0012  0.1971  0.0742  0.3046  0.0118  0.1959  0.5081  0.0321  0.0900  0.0020  0.0442  0.1624  0.0176  0.0042  0.0151  0.0457  0.0012  0.0116  0.0369  0.0031  0.0018  0.0048
     2    73  0.0673  0.3010  0.0912  0.0510  0.1560  0.1747  0.0811  0.1281  0.0854  0.2781  0.0233  0.1678  0.5633  0.0473  0.0082  0.0063  0.0239  0.0190  0.0278  0.0142  0.0182  0.0506  0.0077  0.0250  0.0954  0.0145  0.0121  0.0329  0.0518  0.2868  0.0515  0.0345  0.0450  0.0096  0.0409  0.1190  0.0020  0.0021  0.0049  0.0697  0.0196  0.0080  0.0053  0.0004  0.0033  0.0119  0.0015  0.0022  0.0344  0.0901  0.0043  0.0063  0.0002  0.0020  0.0077  0.0015  0.1060  0.0381  0.0137  0.0079  0.0007  0.0010  0.0025  0.3719  0.0415  0.0161  0.0082  0.0012  0.0018  0.0013  0.1405  0.1003  0.2682  0.0330  0.2211  0.5704  0.0402  0.0887  0.0098  0.0785  0.2108  0.0321  0.0045  0.0240  0.0651  0.0027  0.0103  0.0286  0.0015  0.0042  0.0028
     2    74  0.0537  0.1916  0.0481  0.0805  0.1547  0.1501  0.0813  0.1314  0.0789  0.1500  0.0124  0.1340  0.5342  0.0435  0.0151  0.0158  0.0124  0.0112  0.0145  0.0233  0.0230  0.0335  0.0005  0.0352  0.0860  0.0123  0.0133  0.0260  0.0345  0.1309  0.0753  0.0213  0.0346  0.0036  0.0366  0.0959  0.0019  0.0024  0.0040  0.0907  0.0328  0.0134  0.0053  0.0008  0.0042  0.0125  0.0016  0.0019  0.0838  0.0610  0.0096  0.0089  0.0002  0.0014  0.0093  0.0007  0.1659  0.0568  0.0130  0.0058  0.0003  0.0005  0.0034  0.2376  0.0627  0.0146  0.0094  0.0003  0.0017  0.0008  0.1612  0.0910  0.2156  0.0234  0.1816  0.5505  0.0591  0.0829  0.0068  0.0687  0.1741  0.0235  0.0010  0.0168  0.0695  0.0009  0.0113  0.0360  0.0014  0.0024  0.0038
     2    75  0.0374  0.3036  0.0201  0.1235  0.1474  0.2986  0.1163  0.0861  0.0719  0.2479  0.0834  0.1230  0.5680  0.0441  0.0061  0.0130  0.0235  0.0429  0.0598  0.0248  0.0091  0.0304  0.0012  0.0416  0.0794  0.0178  0.0104  0.0240  0.0303  0.2955  0.0726  0.0180  0.0338  0.0045  0.0481  0.1286  0.0018  0.0015  0.0017  0.0322  0.0330  0.0059  0.0042  0.0003  0.0048  0.0149  0.0010  0.0019  0.0424  0.0345  0.0073  0.0069  0.0004  0.0014  0.0073  0.0006  0.2730  0.0355  0.0065  0.0047  0.0004  0.0007  0.0024  0.1651  0.0654  0.0212  0.0158  0.0005  0.0025  0.0011  0.1813  0.1498  0.2069  0.0192  0.1967  0.6497  0.0316  0.0809  0.0147  0.0497  0.2144  0.0227  0.0018  0.0169  0.0482  0.0011  0.0104  0.0271  0.0007  0.0020  0.0053
     2    76  0.0440  0.2477  0.0415  0.0385  0.0862  0.2234  0.0758  0.0604  0.0845  0.2764  0.0244  0.1762  0.5175  0.0294  0.0077  0.0120  0.0337  0.0339  0.0252  0.0159  0.0088  0.0351  0.0089  0.0347  0.0858  0.0150  0.0123  0.0213  0.0339  0.2844  0.0669  0.0239  0.0337  0.0068  0.0464  0.1277  0.0019  0.0010  0.0035  0.0810  0.0109  0.0062  0.0038  0.0002  0.0033  0.0099  0.0009  0.0019  0.0719  0.0139  0.0060  0.0025  0.0002  0.0010  0.0052  0.0014  0.1092  0.0473  0.0103  0.0047  0.0006  0.0008  0.0031  0.1405  0.0690  0.0161  0.0117  0.0009  0.0010  0.0011  0.1541  0.1937  0.1084  0.0190  0.1206  0.7155  0.0284  0.0441  0.0082  0.0484  0.2353  0.0189  0.0015  0.0167  0.0582  0.0012  0.0117  0.0313  0.0015  0.0023  0.0043
     2    77  0.0403  0.3088  0.1161  0.1274  0.1939  0.2172  0.0448  0.0763  0.0897  0.2706  0.0132  0.1834  0.6764  0.0568  0.0096  0.0070  0.0111  0.0402  0.0253  0.0085  0.0143  0.0370  0.0132  0.0286  0.0907  0.0162  0.0337  0.0435  0.0513  0.3115  0.0881  0.0224  0.0412  0.0074  0.0542  0.1459  0.0017  0.0024  0.0073  0.0520  0.0189  0.0075  0.0072  0.0003  0.0030  0.0082  0.0038  0.0022  0.0326  0.0118  0.0060  0.0020  0.0001  0.0018  0.0056  0.0009  0.0753  0.0436  0.0070  0.0033  0.0003  0.0006  0.0020  0.1728  0.0409  0.0160  0.0130  0.0005  0.0013  0.0011  0.1683  0.1184  0.2472  0.0180  0.2631  0.5360  0.0352  0.0370  0.0064  0.0523  0.1682  0.0139  0.0029  0.0139  0.0562  0.0007  0.0152  0.0221  0.0009  0.0018  0.0047
     2    78  0.0454  0.2258  0.1316  0.1044  0.0767  0.1998  0.0395  0.0645  0.1177  0.2151  0.0221  0.1724  0.5638  0.0366  0.0052  0.0136  0.0172  0.0265  0.0354  0.0117  0.0133  0.0600  0.0045  0.0413  0.0576  0.0077  0.0093  0.0150  0.0328  0.3064  0.0761  0.0232  0.0365  0.0021  0.0319  0.1161  0.0014  0.0018  0.0059  0.1166  0.0135  0.0067  0.0048  0.0001  0.0019  0.0073  0.0010  0.0029  0.1293  0.0049  0.0057  0.0031  0.0001  0.0022  0.0054  0.0009  0.1293  0.0494  0.0094  0.0060  0.0003  0.0007  0.0020  0.1984  0.0646  0.0133  0.0072  0.0007  0.0011  0.0010  0.1241  0.0934  0.2919  0.0122  0.1150  0.4607  0.0216  0.0482  0.0109  0.0508  0.1596  0.0244  0.0028  0.0152  0.0533  0.0018  0.0071  0.0254  0.0007  0.0020  0.0037
     2    79  0.0373  0.2309  0.0624  0.0219  0.1518  0.2392  0.0457  0.0184  0.1731  0.1699  0.0007  0.2128  0.5351  0.0387  0.0106  0.0209  0.0203  0.0342  0.0252  0.0102  0.0423  0.0223  0.0009  0.0202  0.1098  0.0118  0.0144  0.0266  0.0627  0.3505  0.0496  0.0199  0.0618  0.0016  0.0461  0.1214  0.0026  0.0018  0.0045  0.0415  0.0182  0.0069  0.0032  0.0004  0.0026  0.0083  0.0010  0.0042  0.0309  0.0165  0.0048  0.0023  0.0000  0.0013  0.0047  0.0014  0.0946  0.0180  0.0162  0.0070  0.0001  0.0008  0.0033  0.2775  0.0519  0.0163  0.0085  0.0003  0.0019  0.0013  0.0325  0.1008  0.2129  0.0030  0.1708  0.5485  0.0149  0.0496  0.0015  0.0507  0.1311  0.0165  0.0039  0.0135  0.0621  0.0016  0.0079  0.0261  0.0006  0.0014  0.0035
     2    80  0.0124  0.2079  0.1217  0.0405  0.1554  0.2055  0.0639  0.0382  0.0257  0.2231  0.0164  0.1923  0.6143  0.0289  0.0057  0.0011  0.0140  0.0142  0.0307  0.0073  0.0077  0.0360  0.0013  0.0184  0.0665  0.0167  0.0073  0.0323  0.0344  0.2254  0.0769  0.0248  0.0517  0.0065  0.0237  0.0993  0.0003  0.0025  0.0024  0.0527  0.0288  0.0039  0.0027  0.0001  0.0023  0.0110  0.0008  0.0019  0.0067  0.0200  0.0029  0.0028  0.0001  0.0010  0.0041  0.0009  0.1787  0.0442  0.0121  0.0106  0.0001  0.0008  0.0038  0.0753  0.1124  0.0185  0.0083  0.0006  0.0016  0.0011  0.0610  0.0981  0.2042  0.0022  0.0905  0.6611  0.0355  0.0661  0.0009  0.0958  0.2635  0.0297  0.0029  0.0151  0.0536  0.0026  0.0046  0.0273  0.0002  0.0020  0.0035
     2    81  0.0632  0.1644  0.0962  0.0461  0.2076  0.2337  0.0225  0.0647  0.0738  0.2739  0.0113  0.0967  0.5692  0.0229  0.0080  0.0030  0.1031  0.0317  0.0464  0.0046  0.0159  0.0364  0.0009  0.0100  0.0644  0.0102  0.0084  0.0288  0.0350  0.5826  0.0516  0.0123  0.0305  0.0047  0.0146  0.0997  0.0004  0.0057  0.0023  0.0426  0.0174  0.0041  0.0029  0.0002  0.0012  0.0073  0.0014  0.0040  0.0354  0.0183  0.0036  0.0057  0.0001  0.0008  0.0047  0.0012  0.1354  0.0596  0.0141  0.0114  0.0002  0.0005  0.0036  0.3956  0.0615  0.0173  0.0173  0.0016  0.0007  0.0013  0.1163  0.1450  0.1975  0.0023  0.0947  0.7159  0.0520  0.0825  0.0020  0.0399  0.1873  0.0296  0.0006  0.0113  0.0418  0.0004  0.0084  0.0340  0.0004  0.0018  0.0021
     2    82  0.0352  0.2209  0.0833  0.0610  0.2789  0.2121  0.0750  0.0769  0.0993  0.1158  0.0120  0.1530  0.4732  0.0090  0.0022  0.0025  0.0306  0.0129  0.0083  0.0018  0.0118  0.0256  0.0000  0.0126  0.0284  0.0113  0.0191  0.0225  0.0299  0.2040  0.0560  0.0122  0.0427  0.0030  0.0226  0.0876  0.0002  0.0013  0.0030  0.0101  0.0109  0.0034  0.0028  0.0016  0.0039  0.0062  0.0009  0.0006  0.0333  0.0313  0.0023  0.0026  0.0001  0.0008  0.0038  0.0015  0.1777  0.0301  0.0137  0.0081  0.0002  0.0006  0.0032  0.1667  0.0339  0.0224  0.0079  0.0003  0.0013  0.0011  0.0359  0.0788  0.1248  0.0032  0.2427  0.4922  0.0413  0.0619  0.0006  0.0777  0.2088  0.0123  0.0023  0.0131  0.0466  0.0013  0.0136  0.0320  0.0016  0.0016  0.0047
     2    83  0.1706  0.1857  0.0417  0.0911  0.1408  0.2625  0.0177  0.2304  0.0458  0.2147  0.0478  0.2093  0.5224  0.0218  0.0198  0.0093  0.0181  0.0218  0.0780  0.0064  0.0214  0.0213  0.0027  0.0257  0.0424  0.0077  0.0054  0.0286  0.0626  0.1102  0.0732  0.0145  0.0404  0.0049  0.0196  0.0722  0.0002  0.0023  0.0032  0.0495  0.0149  0.0034  0.0031  0.0007  0.0033  0.0068  0.0013  0.0012  0.0418  0.0164  0.0018  0.0030  0.0003  0.0010  0.0027  0.0025  0.1392  0.0227  0.0121  0.0100  0.0005  0.0008  0.0032  0.1496  0.0469  0.0134  0.0118  0.0011  0.0011  0.0011  0.0341  0.1214  0.2096  0.0307  0.1571  0.6259  0.0403  0.1437  0.0061  0.0930  0.1741  0.0208  0.0076  0.0181  0.0332  0.0014  0.0078  0.0289  0.0003  0.0040  0.0023
     2    84  0.0105  0.2995  0.0617  0.0918  0.0440  0.4045  0.0079  0.0629  0.0401  0.2145  0.1386  0.1097  0.4122  0.0161  0.0057  0.0060  0.0080  0.0131  0.0159  0.0229  0.0014  0.0213  0.0037  0.0274  0.0359  0.0131  0.0137  0.0302  0.0769  0.2875  0.0711  0.0185  0.0373  0.0119  0.0346  0.1081  0.0009  0.0012  0.0025  0.0186  0.0136  0.0021  0.0019  0.0007  0.0015  0.0043  0.0024  0.0021  0.0928  0.0164  0.0064  0.0018  0.0035  0.0006  0.0041  0.0014  0.2383  0.0208  0.0069  0.0056  0.0020  0.0008  0.0027  0.4477  0.0386  0.0170  0.0118  0.0017  0.0024  0.0015  0.0363  0.0869  0.1064  0.0417  0.1459  0.3828  0.0103  0.0817  0.0028  0.0359  0.0638  0.0061  0.0063  0.0092  0.0235  0.0019  0.0083  0.0187  0.0006  0.0031  0.0027
     2    85  0.0342  0.3420  0.0326  0.0303  0.2043  0.2069  0.0494  0.1442  0.1381  0.2417  0.0224  0.1490  0.4528  0.0217  0.0064  0.0025  0.0100  0.0553  0.0237  0.0104  0.0048  0.0336  0.0022  0.0122  0.0686  0.0088  0.0084  0.0390  0.0633  0.2340  0.0533  0.0149  0.0467  0.0058  0.0419  0.1056  0.0005  0.0012  0.0025  0.0328  0.0085  0.0024  0.0014  0.0012  0.0026  0.0059  0.0019  0.0015  0.0259  0.0038  0.0034  0.0018  0.0032  0.0014  0.0037  0.0011  0.0989  0.0379  0.0093  0.0047  0.0014  0.0016  0.0030  0.3075  0.0675  0.0142  0.0137  0.0013  0.0017  0.0015  0.0331  0.1039  0.1400  0.0423  0.1095  0.4429  0.0228  0.0519  0.0045  0.0253  0.0684  0.0139  0.0066  0.0112  0.0380  0.0025  0.0051  0.0227  0.0010  0.0065  0.0043
     2    86  0.0192  0.1641  0.0396  0.0224  0.2413  0.3163  0.0040  0.0444  0.0692  0.1920  0.0544  0.1654  0.4187  0.0732  0.0183  0.0049  0.0131  0.0362  0.0505  0.0015  0.0065  0.0218  0.0024  0.0317  0.0952  0.0097  0.0034  0.0247  0.0542  0.1676  0.0465  0.0158  0.0326  0.0028  0.0226  0.0684  0.0003  0.0017  0.0024  0.0259  0.0029  0.0048  0.0015  0.0004  0.0019  0.0037  0.0013  0.0022  0.0361  0.0051  0.0039  0.0016  0.0006  0.0011  0.0020  0.0022  0.1226  0.0233  0.0141  0.0072  0.0007  0.0007  0.0029  0.2502  0.0664  0.0201  0.0104  0.0007  0.0025  0.0010  0.0264  0.0625  0.2063  0.0079  0.1412  0.3488  0.0110  0.0293  0.0023  0.0418  0.0352  0.0130  0.0035  0.0122  0.0243  0.0014  0.0068  0.0172  0.0013  0.0014  0.0023
     2    87  0.0002  0.2905  0.0148  0.0520  0.1514  0.2538  0.0108  0.0249  0.0783  0.1345  0.0370  0.2552  0.4756  0.0245  0.0025  0.0013  0.0069  0.0353  0.0156  0.0043  0.0121  0.0188  0.0014  0.0140  0.0330  0.0093  0.0092  0.0181  0.0923  0.2296  0.0310  0.0165  0.0402  0.0139  0.0562  0.1036  0.0007  0.0035  0.0042  0.0494  0.0056  0.0054  0.0021  0.0019  0.0067  0.0084  0.0009  0.0019  0.0829  0.0035  0.0044  0.0020  0.0002  0.0017  0.0031  0.0014  0.0620  0.0089  0.0126  0.0041  0.0007  0.0008  0.0023  0.3893  0.0398  0.0339  0.0142  0.0025  0.0027  0.0017  0.0477  0.0681  0.1987  0.0305  0.2431  0.4490  0.0264  0.0186  0.0010  0.0420  0.0605  0.0180  0.0026  0.0231  0.0409  0.0017  0.0073  0.0177  0.0013  0.0021  0.0049
     2    88  0.0005  0.1859  0.0903  0.0747  0.1483  0.2342  0.0062  0.0706  0.0843  0.1673  0.0568  0.1372  0.5524  0.0153  0.0064  0.0058  0.0155  0.0197  0.0093  0.0030  0.0163  0.0123  0.0063  0.0041  0.0287  0.0081  0.0152  0.0300  0.0680  0.1844  0.0250  0.0150  0.0362  0.0023  0.0276  0.1047  0.0005  0.0026  0.0033  0.0210  0.0023  0.0040  0.0024  0.0011  0.0052  0.0062  0.0008  0.0022  0.0566  0.0053  0.0050  0.0026  0.0005  0.0023  0.0061  0.0010  0.1245  0.0191  0.0075  0.0076  0.0025  0.0015  0.0023  0.3118  0.0364  0.0199  0.0130  0.0021  0.0014  0.0013  0.0175  0.0529  0.1315  0.0506  0.1357  0.5140  0.0109  0.0383  0.0074  0.0241  0.0587  0.0165  0.0038  0.0125  0.0378  0.0035  0.0069  0.0213  0.0017  0.0030  0.0037
     2    89  0.0407  0.1341  0.0970  0.0729  0.2511  0.1585  0.0406  0.0116  0.0694  0.0817  0.0290  0.1253  0.3079  0.0145  0.0064  0.0032  0.0289  0.0274  0.0607  0.0015  0.0200  0.0153  0.0050  0.0078  0.0217  0.0101  0.0036  0.0231  0.0181  0.1224  0.0272  0.0148  0.0201  0.0017  0.0522  0.0564  0.0009  0.0017  0.0039  0.0614  0.0052  0.0072  0.0057  0.0002  0.0072  0.0079  0.0008  0.0012  0.0251  0.0025  0.0052  0.0026  0.0001  0.0014  0.0020  0.0012  0.1267  0.0127  0.0111  0.0074  0.0002  0.0008  0.0021  0.2026  0.0428  0.0192  0.0086  0.0011  0.0023  0.0008  0.0559  0.1093  0.1991  0.1739  0.1953  0.3649  0.0105  0.0234  0.0024  0.0228  0.0381  0.0197  0.0041  0.0213  0.0371  0.0017  0.0084  0.0161  0.0005  0.0016  0.0042
     2    90  0.0347  0.3815  0.0949  0.0664  0.2987  0.1774  0.0186  0.0412  0.0691  0.1331  0.0060  0.2979  0.4988  0.0197  0.0119  0.0070  0.0201  0.0807  0.0599  0.0021  0.0151  0.0116  0.0005  0.0075  0.0368  0.0066  0.0051  0.0319  0.0475  0.2147  0.0490  0.0144  0.0316  0.0015  0.0386  0.0602  0.0006  0.0046  0.0099  0.0471  0.0082  0.0105  0.0083  0.0001  0.0050  0.0055  0.0010  0.0019  0.0553  0.0021  0.0059  0.0017  0.0002  0.0009  0.0021  0.0015  0.1043  0.0257  0.0110  0.0042  0.0002  0.0012  0.0026  0.4285  0.0609  0.0357  0.0194  0.0014  0.0023  0.0008  0.0387  0.0771  0.1957  0.0363  0.2540  0.3819  0.0147  0.0242  0.0081  0.0238  0.0328  0.0171  0.0022  0.0201  0.0293  0.0009  0.0065  0.0110  0.0003  0.0008  0.0021
     2    91  0.0065  0.1750  0.1669  0.0856  0.0846  0.3195  0.0690  0.0171  0.0475  0.0827  0.0184  0.4208  0.4045  0.0223  0.0159  0.0073  0.0176  0.0146  0.0112  0.0013  0.0047  0.0174  0.0056  0.0181  0.0220  0.0222  0.0150  0.0138  0.0475  0.1600  0.0260  0.0147  0.0214  0.0130  0.0658  0.0756  0.0031  0.0046  0.0116  0.1064  0.0225  0.0133  0.0052  0.0018  0.0093  0.0138  0.0005  0.0024  0.0527  0.0090  0.0044  0.0015  0.0002  0.0030  0.0054  0.0013  0.1417  0.0190  0.0099  0.0039  0.0007  0.0014  0.0020  0.3678  0.0929  0.0357  0.0125  0.0013  0.0035  0.0018  0.0537  0.0799  0.2221  0.0446  0.3601  0.4156  0.0107  0.0221  0.0086  0.0529  0.0626  0.0106  0.0035  0.0260  0.0411  0.0012  0.0092  0.0126  0.0019  0.0009  0.0051
     2    92  0.0275  0.0863  0.1268  0.0406  0.1270  0.2777  0.0267  0.0282  0.1540  0.1727  0.0102  0.2978  0.3367  0.0161  0.0255  0.0038  0.0210  0.0353  0.0355  0.0050  0.0119  0.0198  0.0047  0.0233  0.1050  0.0114  0.0047  0.0088  0.0466  0.1517  0.0108  0.0194  0.0169  0.0118  0.0337  0.0281  0.0007  0.0028  0.0092  0.1210  0.0505  0.0179  0.0046  0.0002  0.0061  0.0101  0.0004  0.0024  0.0423  0.0056  0.0019  0.0018  0.0003  0.0016  0.0026  0.0011  0.1175  0.0075  0.0070  0.0036  0.0001  0.0010  0.0019  0.5420  0.0594  0.0315  0.0181  0.0015  0.0032  0.0011  0.0698  0.1019  0.2208  0.0826  0.2210  0.4574  0.0294  0.0296  0.0004  0.0269  0.0297  0.0202  0.0056  0.0222  0.0268  0.0008  0.0080  0.0177  0.0011  0.0005  0.0036
     2    93  0.0081  0.0794  0.0322  0.0114  0.0954  0.1615  0.0833  0.0067  0.0732  0.1093  0.0219  0.1132  0.2312  0.0194  0.0072  0.0005  0.0241  0.0333  0.0212  0.0026  0.0088  0.0148  0.0017  0.0160  0.0352  0.0101  0.0071  0.0091  0.0417  0.0955  0.0250  0.0073  0.0230  0.0094  0.0298  0.0420  0.0023  0.0018  0.0110  0.0856  0.0096  0.0074  0.0042  0.0015  0.0047  0.0120  0.0008  0.0018  0.0271  0.0066  0.0070  0.0014  0.0007  0.0029  0.0025  0.0022  0.1567  0.0351  0.0114  0.0044  0.0002  0.0012  0.0020  0.3395  0.0385  0.0344  0.0135  0.0010  0.0029  0.0014  0.0184  0.1448  0.0892  0.0347  0.2557  0.4073  0.0180  0.0114  0.0065  0.0558  0.0638  0.0142  0.0049  0.0246  0.0403  0.0024  0.0108  0.0143  0.0021  0.0014  0.0052
     2    94  0.0064  0.0655  0.0635  0.0514  0.0897  0.1754  0.1044  0.0561  0.0738  0.1563  0.0650  0.1269  0.1958  0.0071  0.0563  0.0053  0.0365  0.0395  0.0623  0.0011  0.0223  0.0278  0.0117  0.0232  0.0661  0.0213  0.0057  0.0134  0.0537  0.1471  0.0319  0.0083  0.0243  0.0058  0.0257  0.0348  0.0018  0.0111  0.0163  0.0768  0.0172  0.0126  0.0086  0.0012  0.0069  0.0102  0.0011  0.0022  0.0480  0.0128  0.0063  0.0019  0.0012  0.0019  0.0020  0.0033  0.2278  0.0235  0.0196  0.0100  0.0011  0.0015  0.0035  0.3288  0.0344  0.0336  0.0182  0.0031  0.0024  0.0010  0.0697  0.2456  0.2276  0.0356  0.2642  0.3300  0.0280  0.0341  0.0115  0.0839  0.0508  0.0195  0.0063  0.0246  0.0329  0.0023  0.0171  0.0162  0.0031  0.0043  0.0031
     2    95  0.0090  0.5461  0.0647  0.0082  0.1360  0.4577  0.0182  0.0324  0.0844  0.1314  0.0503  0.2052  0.2928  0.0772  0.0170  0.0094  0.0258  0.0311  0.0931  0.0044  0.0735  0.0188  0.0395  0.0309  0.0643  0.0115  0.0063  0.0193  0.0597  0.2198  0.0148  0.0278  0.0324  0.0170  0.0372  0.0481  0.0008  0.0036  0.0104  0.1169  0.0053  0.0085  0.0044  0.0013  0.0077  0.0085  0.0010  0.0028  0.0179  0.0096  0.0046  0.0026  0.0007  0.0011  0.0019  0.0035  0.1166  0.0219  0.0164  0.0100  0.0022  0.0016  0.0030  0.3511  0.0324  0.0308  0.0200  0.0057  0.0028  0.0013  0.0106  0.1251  0.2831  0.1770  0.1515  0.3026  0.0194  0.0234  0.0083  0.0853  0.0537  0.0180  0.0168  0.0214  0.0350  0.0039  0.0098  0.0172  0.0026  0.0064  0.0045
     2    96  0.0250  0.1014  0.1315  0.0475  0.1009  0.2500  0.0105  0.1227  0.0879  0.1795  0.0145  0.1696  0.4200  0.0102  0.0127  0.0041  0.0168  0.0473  0.0904  0.0037  0.0160  0.0381  0.0054  0.0172  0.0461  0.0156  0.0037  0.0153  0.0443  0.2452  0.0248  0.0104  0.0235  0.0093  0.0359  0.0552  0.0006  0.0029  0.0116  0.0637  0.0149  0.0144  0.0041  0.0008  0.0054  0.0083  0.0010  0.0029  0.0265  0.0174  0.0046  0.0023  0.0005  0.0005  0.0026  0.0027  0.2295  0.0302  0.0189  0.0093  0.0025  0.0009  0.0036  0.5691  0.1144  0.0420  0.0237  0.0055  0.0022  0.0016  0.0308  0.1687  0.2552  0.1745  0.1455  0.4120  0.0237  0.0350  0.0136  0.0224  0.0596  0.0241  0.0051  0.0159  0.0728  0.0030  0.0072  0.0176  0.0013  0.0064  0.0032
     2    97  0.0084  0.1096  0.0758  0.0213  0.3586  0.5330  0.0337  0.0170  0.0816  0.3216  0.1022  0.3299  0.4944  0.0099  0.0100  0.0029  0.0118  0.0312  0.0082  0.0000  0.0122  0.0203  0.0084  0.0084  0.0364  0.0233  0.0073  0.0207  0.0630  0.1678  0.0109  0.0086  0.0309  0.0102  0.0177  0.0433  0.0013  0.0057  0.0182  0.1453  0.0160  0.0137  0.0077  0.0041  0.0068  0.0163  0.0017  0.0031  0.0335  0.0033  0.0047  0.0019  0.0008  0.0011  0.0027  0.0031  0.1678  0.0122  0.0181  0.0140  0.0064  0.0021  0.0054  0.3929  0.0220  0.0391  0.0267  0.0092  0.0029  0.0019  0.0259  0.0862  0.2787  0.1916  0.3909  0.4824  0.0027  0.0169  0.0053  0.0052  0.0279  0.0269  0.0106  0.0137  0.0475  0.0075  0.0133  0.0327  0.0019  0.0079  0.0038
     2    98  0.0062  0.3168  0.0501  0.0119  0.1918  0.5318  0.1142  0.0089  0.0555  0.2050  0.0918  0.1126  0.4925  0.0100  0.0061  0.0036  0.0102  0.0431  0.0044  0.0000  0.0112  0.0230  0.0074  0.0088  0.0301  0.0133  0.0069  0.0220  0.0737  0.1911  0.0070  0.0127  0.0208  0.0094  0.0382  0.0616  0.0009  0.0063  0.0121  0.1218  0.0038  0.0107  0.0054  0.0033  0.0056  0.0115  0.0010  0.0021  0.0353  0.0010  0.0060  0.0025  0.0005  0.0017  0.0026  0.0029  0.1688  0.0099  0.0058  0.0069  0.0054  0.0016  0.0034  0.4239  0.0382  0.0306  0.0214  0.0065  0.0032  0.0018  0.0144  0.0854  0.1849  0.1937  0.1956  0.4741  0.0107  0.0157  0.0063  0.0074  0.0489  0.0352  0.0049  0.0183  0.0597  0.0034  0.0116  0.0321  0.0019  0.0081  0.0036
     2    99  0.0350  0.1431  0.0476  0.0117  0.0688  0.2084  0.0011  0.0227  0.0959  0.1377  0.0347  0.1026  0.2406  0.0205  0.0031  0.0040  0.0093  0.0446  0.0036  0.0071  0.0063  0.0094  0.0063  0.0187  0.0403  0.0144  0.0055  0.0155  0.0529  0.0885  0.0073  0.0092  0.0205  0.0067  0.0297  0.0507  0.0009  0.0034  0.0112  0.0834  0.0108  0.0074  0.0033  0.0032  0.0057  0.0097  0.0010  0.0033  0.0322  0.0051  0.0049  0.0020  0.0005  0.0019  0.0033  0.0021  0.1488  0.0092  0.0261  0.0058  0.0036  0.0012  0.0030  0.5748  0.0899  0.0360  0.0212  0.0086  0.0041  0.0018  0.0188  0.0955  0.2813  0.2144  0.1775  0.4726  0.0196  0.0195  0.0399  0.0319  0.0550  0.0232  0.0105  0.0288  0.0501  0.0045  0.0119  0.0211  0.0029  0.0072  0.0040
     2   100  0.0048  0.0805  0.1812  0.0846  0.3216  0.3212  0.1510  0.0426  0.1118  0.1845  0.3225  0.2168  0.8013  0.0123  0.0268  0.0086  0.0326  0.0888  0.0507  0.0179  0.0127  0.0369  0.0215  0.0499  0.0663  0.0234  0.0046  0.0180  0.0472  0.0907  0.0252  0.0117  0.0300  0.0146  0.0310  0.0762  0.0010  0.0064  0.0152  0.1576  0.0746  0.0212  0.0068  0.0043  0.0139  0.0174  0.0009  0.0021  0.0748  0.0020  0.0031  0.0031  0.0006  0.0015  0.0021  0.0025  0.3551  0.0119  0.0103  0.0067  0.0071  0.0008  0.0028  0.3646  0.1003  0.0540  0.0172  0.0120  0.0037  0.0014  0.0284  0.1185  0.3096  0.2143  0.2459  0.4411  0.0220  0.0231  0.0228  0.0888  0.0428  0.0248  0.0145  0.0302  0.0448  0.0066  0.0117  0.0212  0.0024  0.0085  0.0036
     2   101  0.0204  0.1707  0.1269  0.0574  0.1985  0.5007  0.0205  0.0655  0.0646  0.2301  0.1333  0.2423  0.4578  0.0137  0.0180  0.0039  0.0276  0.1123  0.0468  0.0063  0.0157  0.0203  0.0216  0.0159  0.1061  0.0091  0.0040  0.0169  0.0648  0.0995  0.0112  0.0096  0.0294  0.0052  0.0167  0.0773  0.0012  0.0064  0.0167  0.2250  0.0153  0.0118  0.0068  0.0056  0.0043  0.0105  0.0012  0.0021  0.0408  0.0013  0.0030  0.0017  0.0005  0.0016  0.0025  0.0031  0.2397  0.0152  0.0080  0.0068  0.0041  0.0011  0.0027  0.4524  0.0548  0.0376  0.0197  0.0083  0.0021  0.0017  0.0110  0.0367  0.2099  0.2158  0.2204  0.4391  0.0084  0.0547  0.0319  0.0332  0.0974  0.0147  0.0079  0.0179  0.0364  0.0070  0.0113  0.0218  0.0029  0.0080  0.0030
     2   102  0.0503  0.1667  0.0862  0.1648  0.0708  0.2626  0.0254  0.0161  0.2942  0.1952  0.1189  0.5907  0.3667  0.0122  0.0472  0.0116  0.0115  0.0708  0.0976  0.0081  0.0148  0.0343  0.0109  0.0198  0.0734  0.0171  0.0043  0.0105  0.0539  0.1561  0.0135  0.0162  0.0448  0.0079  0.0214  0.0551  0.0017  0.0025  0.0187  0.2373  0.0045  0.0155  0.0074  0.0051  0.0046  0.0109  0.0004  0.0023  0.0206  0.0024  0.0054  0.0018  0.0009  0.0016  0.0024  0.0020  0.1148  0.0057  0.0097  0.0068  0.0047  0.0013  0.0025  0.5739  0.0341  0.0387  0.0211  0.0072  0.0029  0.0018  0.0034  0.0488  0.2550  0.1133  0.1592  0.3690  0.0066  0.0275  0.0037  0.0100  0.0360  0.0103  0.0103  0.0254  0.0406  0.0061  0.0082  0.0201  0.0051  0.0074  0.0032
     2   103  0.0167  0.1065  0.2097  0.0753  0.0565  0.3900  0.0579  0.0754  0.0299  0.1186  0.0928  0.1069  0.4065  0.0118  0.0711  0.0123  0.0155  0.0570  0.0952  0.0012  0.0211  0.0295  0.0107  0.0376  0.0763  0.0086  0.0018  0.0064  0.0636  0.0810  0.0377  0.0080  0.0206  0.0096  0.0104  0.0580  0.0027  0.0031  0.0164  0.3494  0.0112  0.0161  0.0075  0.0045  0.0071  0.0207  0.0008  0.0032  0.0148  0.0082  0.0035  0.0016  0.0003  0.0015  0.0030  0.0020  0.0783  0.0083  0.0103  0.0095  0.0041  0.0015  0.0034  0.5293  0.1081  0.0375  0.0234  0.0076  0.0039  0.0022  0.1014  0.0698  0.2893  0.1204  0.1701  0.3749  0.0083  0.0830  0.0156  0.0376  0.0665  0.0183  0.0056  0.0151  0.0380  0.0046  0.0073  0.0358  0.0039  0.0075  0.0044
     2   104  0.0076  0.5215  0.2838  0.0186  0.0928  0.3326  0.0133  0.1128  0.0635  0.1443  0.0766  0.1379  0.5159  0.0099  0.0277  0.0066  0.0169  0.0584  0.0153  0.0082  0.0203  0.0245  0.0073  0.0861  0.1017  0.0183  0.0020  0.0069  0.0288  0.0952  0.0251  0.0105  0.0223  0.0072  0.0185  0.0480  0.0011  0.0029  0.0114  0.2085  0.0254  0.0085  0.0104  0.0026  0.0118  0.0195  0.0007  0.0044  0.0468  0.0058  0.0138  0.0026  0.0013  0.0016  0.0039  0.0011  0.1503  0.0086  0.0210  0.0059  0.0010  0.0011  0.0022  0.3935  0.0376  0.0684  0.0275  0.0045  0.0029  0.0017  0.0224  0.0822  0.2257  0.1197  0.2944  0.5158  0.0092  0.0345  0.0255  0.0342  0.0856  0.0261  0.0109  0.0259  0.0538  0.0066  0.0112  0.0358  0.0058  0.0084  0.0066
     2   105  0.0172  0.0665  0.0647  0.0185  0.0592  0.1875  0.0011  0.0467  0.0746  0.0401  0.0243  0.0896  0.3252  0.0037  0.0242  0.0069  0.0093  0.0353  0.0265  0.0003  0.0059  0.0142  0.0035  0.0150  0.0421  0.0090  0.0039  0.0074  0.0363  0.1129  0.0224  0.0243  0.0198  0.0076  0.0142  0.0470  0.0015  0.0049  0.0111  0.1593  0.0059  0.0103  0.0057  0.0030  0.0092  0.0206  0.0009  0.0060  0.0506  0.0013  0.0080  0.0034  0.0015  0.0010  0.0058  0.0017  0.3187  0.0210  0.0122  0.0083  0.0022  0.0011  0.0033  0.3071  0.0274  0.0673  0.0179  0.0035  0.0028  0.0026  0.0120  0.1649  0.1466  0.0779  0.2654  0.5581  0.0047  0.0178  0.0061  0.0172  0.0471  0.0096  0.0095  0.0165  0.0550  0.0027  0.0092  0.0303  0.0033  0.0069  0.0052
     2   106  0.0076  0.0212  0.1064  0.0408  0.0977  0.2254  0.0834  0.0621  0.0150  0.0625  0.0264  0.1140  0.3758  0.0026  0.0127  0.0025  0.0134  0.0264  0.0230  0.0086  0.0040  0.0180  0.0074  0.0157  0.0576  0.0118  0.0131  0.0073  0.0551  0.0503  0.0170  0.0062  0.0220  0.0050  0.0236  0.0677  0.0022  0.0043  0.0140  0.3629  0.0118  0.0175  0.0057  0.0040  0.0095  0.0292  0.0041  0.0091  0.0818  0.0106  0.0108  0.0028  0.0007  0.0019  0.0078  0.0019  0.1449  0.0049  0.0148  0.0058  0.0018  0.0015  0.0035  0.3206  0.0584  0.0312  0.0144  0.0065  0.0026  0.0029  0.0471  0.1082  0.1419  0.1493  0.2669  0.8366  0.0048  0.0167  0.0084  0.0331  0.1223  0.0160  0.0080  0.0209  0.0675  0.0084  0.0156  0.0368  0.0039  0.0132  0.0084
     2   107  0.0384  0.0217  0.1384  0.0174  0.0144  0.1819  0.0078  0.0317  0.0150  0.0736  0.0322  0.0819  0.4053  0.0077  0.0052  0.0020  0.0052  0.0216  0.0152  0.0004  0.0059  0.0126  0.0088  0.0261  0.0580  0.0061  0.0026  0.0026  0.0192  0.0461  0.0079  0.0116  0.0152  0.0071  0.0340  0.0505  0.0041  0.0050  0.0146  0.1685  0.0185  0.0117  0.0112  0.0023  0.0103  0.0250  0.0019  0.0058  0.0417  0.0076  0.0035  0.0063  0.0014  0.0027  0.0085  0.0026  0.1138  0.0074  0.0123  0.0038  0.0011  0.0016  0.0020  0.4218  0.0957  0.0463  0.0226  0.0087  0.0049  0.0028  0.0334  0.0821  0.2656  0.1263  0.3016  0.7246  0.0044  0.0283  0.0046  0.0381  0.1205  0.0151  0.0220  0.0295  0.0728  0.0076  0.0189  0.0469  0.0051  0.0131  0.0090
     2   108  0.0309  0.2153  0.1883  0.0148  0.1921  0.2406  0.0248  0.0354  0.0377  0.1496  0.0186  0.1234  0.9112  0.0038  0.0176  0.0026  0.0071  0.0320  0.0272  0.0083  0.0139  0.0301  0.0209  0.0281  0.1254  0.0079  0.0101  0.0078  0.0218  0.0990  0.0125  0.0028  0.0114  0.0059  0.0139  0.0637  0.0009  0.0015  0.0096  0.1649  0.0095  0.0079  0.0084  0.0020  0.0072  0.0224  0.0002  0.0020  0.0259  0.0042  0.0024  0.0024  0.0003  0.0017  0.0042  0.0008  0.0945  0.0063  0.0057  0.0041  0.0016  0.0008  0.0021  0.3490  0.1066  0.0275  0.0201  0.0073  0.0044  0.0021  0.0423  0.0551  0.1965  0.1010  0.3957  0.7954  0.0153  0.0267  0.0075  0.0492  0.2077  0.0196  0.0269  0.0219  0.0709  0.0046  0.0155  0.0309  0.0042  0.0090  0.0090
     2   109  0.0403  0.0392  0.0880  0.0268  0.0290  0.4227  0.0290  0.0630  0.1168  0.2624  0.0407  0.2921  0.4097  0.0051  0.0109  0.0029  0.0093  0.0946  0.0049  0.0085  0.0145  0.0281  0.0471  0.0704  0.0876  0.0051  0.0096  0.0116  0.0265  0.0119  0.0025  0.0040  0.0189  0.0052  0.0163  0.0386  0.0019  0.0023  0.0097  0.2525  0.0131  0.0064  0.0064  0.0022  0.0094  0.0172  0.0007  0.0044  0.0420  0.0076  0.0049  0.0050  0.0011  0.0025  0.0065  0.0012  0.0400  0.0238  0.0116  0.0029  0.0025  0.0013  0.0021  0.1414  0.0493  0.0298  0.0219  0.0092  0.0044  0.0023  0.0312  0.0744  0.3306  0.3027  0.8270  0.7779  0.0384  0.0280  0.0188  0.0520  0.0824  0.0142  0.0094  0.0422  0.0537  0.0067  0.0179  0.0289  0.0073  0.0111  0.0108
     2   110  0.1340  0.0158  0.0114  0.0082  0.0434  0.2351  0.0144  0.0468  0.0858  0.1437  0.0375  0.1189  0.2508  0.0076  0.0069  0.0054  0.0134  0.0430  0.0152  0.0132  0.0088  0.0205  0.0154  0.0460  0.1127  0.0230  0.0068  0.0271  0.0464  0.0425  0.0034  0.0093  0.0325  0.0073  0.0212  0.0387  0.0015  0.0068  0.0136  0.1137  0.0026  0.0169  0.0094  0.0016  0.0111  0.0118  0.0004  0.0023  0.0750  0.0038  0.0134  0.0009  0.0002  0.0025  0.0031  0.0024  0.1702  0.0202  0.0053  0.0094  0.0033  0.0011  0.0021  0.5378  0.0714  0.0516  0.0321  0.0045  0.0059  0.0026  0.0162  0.1663  0.2352  0.1378  0.5074  0.4988  0.0045  0.0274  0.0023  0.0082  0.0585  0.0271  0.0071  0.0405  0.0583  0.0050  0.0145  0.0298  0.0045  0.0098  0.0072
     2   111  0.0033  0.0466  0.1177  0.1180  0.0547  0.2688  0.0286  0.0362  0.0794  0.1481  0.0872  0.2290  0.3252  0.0112  0.0044  0.0084  0.0102  0.0287  0.0253  0.0009  0.0053  0.0112  0.0221  0.0221  0.0441  0.0074  0.0394  0.0421  0.0409  0.0701  0.0007  0.0091  0.0250  0.0146  0.0156  0.0453  0.0024  0.0037  0.0122  0.0263  0.0015  0.0117  0.0032  0.0023  0.0069  0.0135  0.0037  0.0041  0.0701  0.0058  0.0034  0.0036  0.0016  0.0016  0.0077  0.0030  0.0545  0.0016  0.0080  0.0107  0.0034  0.0010  0.0023  0.4376  0.0066  0.0616  0.0271  0.0105  0.0066  0.0024  0.0094  0.0723  0.1138  0.1470  0.4421  0.5983  0.0022  0.0350  0.0034  0.0077  0.0714  0.0205  0.0095  0.0433  0.0732  0.0065  0.0124  0.0267  0.0081  0.0117  0.0062
     2   112  0.0616  0.1114  0.2342  0.0802  0.1089  0.4843  0.0238  0.0022  0.0559  0.1285  0.1249  0.1491  0.4618  0.0192  0.0195  0.0092  0.0098  0.0910  0.0554  0.0006  0.0119  0.0330  0.0458  0.0986  0.1587  0.0049  0.0035  0.0101  0.0498  0.0514  0.0005  0.0031  0.0231  0.0172  0.0286  0.0448  0.0015  0.0042  0.0086  0.0661  0.0026  0.0093  0.0031  0.0024  0.0058  0.0139  0.0019  0.0030  0.0167  0.0005  0.0011  0.0009  0.0004  0.0007  0.0040  0.0026  0.0757  0.0024  0.0081  0.0047  0.0037  0.0014  0.0031  0.4963  0.0066  0.0292  0.0206  0.0135  0.0052  0.0028  0.0120  0.0584  0.1341  0.1597  0.3817  0.4398  0.0037  0.0350  0.0107  0.0052  0.0714  0.0181  0.0176  0.0399  0.0520  0.0095  0.0121  0.0238  0.0099  0.0129  0.0068
     2   113  0.2597  0.0411  0.3043  0.0179  0.1098  0.8697  0.0567  0.0000  0.1011  0.1011  0.1358  0.3080  0.3059  0.0185  0.0198  0.0016  0.0036  0.0750  0.0300  0.0000  0.0130  0.0220  0.0118  0.0889  0.0438  0.0053  0.0009  0.0052  0.0292  0.1909  0.0000  0.0023  0.0096  0.0065  0.0211  0.0323  0.0014  0.0028  0.0104  0.0336  0.0000  0.0066  0.0046  0.0035  0.0052  0.0099  0.0005  0.0041  0.0313  0.0000  0.0026  0.0021  0.0018  0.0021  0.0042  0.0022  0.1395  0.0000  0.0073  0.0053  0.0023  0.0006  0.0019  0.4939  0.0000  0.0241  0.0217  0.0156  0.0041  0.0022  0.0000  0.0855  0.1137  0.1624  0.2660  0.4749  0.0000  0.0000  0.0000  0.0000  0.0000  0.0105  0.0096  0.0144  0.0380  0.0096  0.0096  0.0223  0.0061  0.0146  0.0045
     2   114  0.0089  0.1164  0.1218  0.0107  0.0079  0.2633  0.0580  0.0000  0.0312  0.1181  0.0139  0.2559  0.3047  0.0182  0.0423  0.0172  0.0080  0.0832  0.0198  0.0000  0.0033  0.0450  0.0066  0.0200  0.0805  0.0085  0.0284  0.0041  0.0417  0.1514  0.0000  0.0024  0.0178  0.0051  0.0282  0.0363  0.0029  0.0024  0.0096  0.0267  0.0000  0.0033  0.0070  0.0015  0.0032  0.0160  0.0010  0.0059  0.0490  0.0000  0.0011  0.0065  0.0011  0.0013  0.0072  0.0021  0.0816  0.0000  0.0025  0.0040  0.0016  0.0006  0.0023  0.3906  0.0000  0.0208  0.0286  0.0071  0.0042  0.0023  0.0000  0.0688  0.1916  0.0384  0.2190  0.3866  0.0000  0.0000  0.0000  0.0000  0.0000  0.0080  0.0024  0.0092  0.0168  0.0050  0.0113  0.0273  0.0023  0.0083  0.0031
     2   115  0.0044  0.2470  0.1094  0.0026  0.0133  0.0489  0.0032  0.0000  0.0205  0.0486  0.0107  0.1238  0.1032  0.0090  0.0199  0.0070  0.0042  0.0368  0.0531  0.0000  0.0021  0.0382  0.0077  0.0115  0.1070  0.0097  0.0046  0.0044  0.0266  0.2198  0.0000  0.0039  0.0134  0.0036  0.0253  0.0246  0.0017  0.0017  0.0134  0.0494  0.0000  0.0039  0.0067  0.0011  0.0057  0.0149  0.0003  0.0032  0.0471  0.0000  0.0013  0.0039  0.0003  0.0015  0.0055  0.0009  0.0788  0.0000  0.0036  0.0036  0.0023  0.0006  0.0016  0.4737  0.0000  0.0160  0.0313  0.0105  0.0049  0.0026  0.0000  0.0187  0.2475  0.0251  0.1648  0.5540  0.0000  0.0000  0.0000  0.0000  0.0000  0.0103  0.0043  0.0107  0.0195  0.0086  0.0212  0.0371  0.0076  0.0083  0.0050
     2   116  0.0217  0.0044  0.0166  0.0057  0.0102  0.0536  0.0080  0.0000  0.0153  0.0627  0.0068  0.0166  0.0918  0.0090  0.0004  0.0053  0.0067  0.0327  0.0329  0.0000  0.0032  0.0271  0.0036  0.0103  0.0428  0.0040  0.0107  0.0097  0.0323  0.1196  0.0000  0.0040  0.0185  0.0021  0.0147  0.0385  0.0011  0.0012  0.0066  0.1235  0.0000  0.0048  0.0069  0.0017  0.0030  0.0094  0.0022  0.0041  0.0673  0.0000  0.0017  0.0062  0.0014  0.0014  0.0068  0.0018  0.3705  0.0000  0.0034  0.0087  0.0019  0.0005  0.0021  0.3316  0.0000  0.0156  0.0256  0.0036  0.0030  0.0020  0.0000  0.0404  0.3894  0.0976  0.1355  0.6575  0.0000  0.0000  0.0000  0.0000  0.0000  0.0090  0.0018  0.0072  0.0206  0.0051  0.0132  0.0303  0.0024  0.0046  0.0042
     2   117  0.0000  0.0000  0.0000  0.0000  0.0000  0.0000  0.0000  0.0000  0.0000  0.0000  0.0000  0.0000  0.0000  0.0082  0.0185  0.0061  0.0276  0.0341  0.0110  0.0000  0.0036  0.0345  0.0066  0.0198  0.0837  0.0073  0.0026  0.0041  0.0384  0.3442  0.0000  0.0012  0.0212  0.0035  0.0325  0.0515  0.0010  0.0038  0.0117  0.0487  0.0000  0.0053  0.0069  0.0021  0.0047  0.0116  0.0060  0.0047  0.0262  0.0000  0.0162  0.0055  0.0009  0.0044  0.0105  0.0014  0.0817  0.0000  0.0104  0.0067  0.0010  0.0013  0.0030  0.3272  0.0000  0.0144  0.0243  0.0039  0.0027  0.0021  0.0000  0.0115  0.2577  0.0545  0.4570  0.8428  0.0000  0.0000  0.0000  0.0000  0.0000  0.0099  0.0040  0.0046  0.0236  0.0054  0.0164  0.0358  0.0057  0.0073  0.0055
     2   118  0.0000  0.0000  0.0000  0.0000  0.0000  0.0000  0.0000  0.0000  0.0000  0.0000  0.0000  0.0000  0.0000  0.0141  0.0363  0.0173  0.0095  0.0498  0.0316  0.0000  0.0153  0.0376  0.0038  0.0455  0.1085  0.0140  0.0038  0.0028  0.0150  0.0519  0.0000  0.0022  0.0127  0.0032  0.0198  0.0391  0.0015  0.0018  0.0092  0.0542  0.0000  0.0057  0.0074  0.0009  0.0078  0.0151  0.0025  0.0063  0.0776  0.0000  0.0044  0.0042  0.0047  0.0045  0.0124  0.0018  0.0565  0.0000  0.0048  0.0062  0.0031  0.0004  0.0015  0.2309  0.0000  0.0099  0.0193  0.0077  0.0031  0.0016  0.0000  0.0349  0.1565  0.0349  0.1561  0.3169  0.0000  0.0000  0.0000  0.0000  0.0000  0.0129  0.0058  0.0063  0.0359  0.0054  0.0139  0.0277  0.0041  0.0108  0.0049
     2   119  0.0000  0.0000  0.0000  0.0000  0.0000  0.0000  0.0000  0.0000  0.0000  0.0000  0.0000  0.0000  0.0000  0.0062  0.0357  0.0402  0.0206  0.0474  0.0374  0.0000  0.0148  0.0676  0.0119  0.0409  0.0728  0.0062  0.0041  0.0022  0.0509  0.0094  0.0000  0.0037  0.0162  0.0182  0.0308  0.0423  0.0008  0.0029  0.0096  0.0330  0.0000  0.0068  0.0064  0.0016  0.0094  0.0113  0.0013  0.0033  0.0514  0.0000  0.0039  0.0045  0.0021  0.0025  0.0073  0.0018  0.1665  0.0000  0.0052  0.0050  0.0053  0.0006  0.0017  0.1997  0.0000  0.0227  0.0226  0.0096  0.0032  0.0018  0.0000  0.0353  0.1791  0.1238  0.0751  0.2931  0.0000  0.0000  0.0000  0.0000  0.0000  0.0218  0.0100  0.0174  0.0474  0.0068  0.0127  0.0308  0.0045  0.0131  0.0039
     2   120  0.0000  0.0000  0.0000  0.0000  0.0000  0.0000  0.0000  0.0000  0.0000  0.0000  0.0000  0.0000  0.0000  0.0026  0.0128  0.0132  0.0135  0.0349  0.5058  0.0000  0.0045  0.0550  0.0454  0.0119  0.1171  0.0049  0.0085  0.0125  0.0251  0.0196  0.0000  0.0024  0.0103  0.0037  0.0046  0.0219  0.0011  0.0017  0.0079  0.1167  0.0000  0.0057  0.0054  0.0028  0.0048  0.0144  0.0011  0.0073  0.1159  0.0000  0.0066  0.0045  0.0011  0.0019  0.0067  0.0018  0.1727  0.0000  0.0162  0.0064  0.0049  0.0014  0.0032  0.2309  0.0000  0.0321  0.0247  0.0054  0.0026  0.0017  0.0000  0.0546  0.3367  0.3632  0.0615  0.7100  0.0000  0.0000  0.0000  0.0000  0.0000  0.0196  0.0119  0.0360  0.0396  0.0061  0.0062  0.0315  0.0026  0.0118  0.0041
     2   121  0.0000  0.0000  0.0000  0.0000  0.0000  0.0000  0.0000  0.0000  0.0000  0.0000  0.0000  0.0000  0.0000  0.0013  0.0009  0.0022  0.0076  0.0097  0.0181  0.0000  0.0115  0.0187  0.0358  0.0077  0.0528  0.0056  0.0072  0.0066  0.0190  0.0481  0.0000  0.0110  0.0114  0.0167  0.0286  0.0422  0.0011  0.0012  0.0060  0.1014  0.0000  0.0074  0.0038  0.0080  0.0041  0.0116  0.0015  0.0105  0.0228  0.0000  0.0033  0.0090  0.0011  0.0021  0.0055  0.0012  0.1907  0.0000  0.0229  0.0071  0.0027  0.0012  0.0020  0.2429  0.0000  0.0382  0.0207  0.0077  0.0025  0.0017  0.0000  0.0770  0.2785  0.0932  0.0723  0.4700  0.0000  0.0000  0.0000  0.0000  0.0000  0.0220  0.0194  0.0530  0.0735  0.0068  0.0069  0.0232  0.0042  0.0165  0.0031
     2   122  0.0000  0.0000  0.0000  0.0000  0.0000  0.0000  0.0000  0.0000  0.0000  0.0000  0.0000  0.0000  0.0000  0.0009  0.0019  0.0007  0.0031  0.0041  0.0029  0.0000  0.0714  0.0058  0.0228  0.0041  0.0228  0.0107  0.0072  0.0031  0.0199  0.0132  0.0000  0.0110  0.0065  0.0113  0.0191  0.0188  0.0007  0.0012  0.0056  0.0629  0.0000  0.0070  0.0040  0.0053  0.0078  0.0126  0.0006  0.0055  0.0436  0.0000  0.0120  0.0020  0.0004  0.0030  0.0033  0.0011  0.0561  0.0000  0.0056  0.0118  0.0007  0.0005  0.0010  0.1577  0.0000  0.0485  0.0195  0.0071  0.0047  0.0023  0.0000  0.0667  0.0630  0.0752  0.0576  0.1781  0.0000  0.0000  0.0000  0.0000  0.0000  0.0168  0.0168  0.0502  0.0413  0.0045  0.0105  0.0195  0.0048  0.0108  0.0043
     2   123  0.0000  0.0000  0.0000  0.0000  0.0000  0.0000  0.0000  0.0000  0.0000  0.0000  0.0000  0.0000  0.0000  0.0005  0.0168  0.0005  0.0010  0.0041  0.0408  0.0000  0.0350  0.0107  0.0714  0.0077  0.0350  0.0077  0.0014  0.0022  0.0309  0.0597  0.0000  0.0141  0.0130  0.0047  0.0265  0.0548  0.0005  0.0013  0.0108  0.0210  0.0000  0.0082  0.0022  0.0074  0.0072  0.0114  0.0005  0.0014  0.0053  0.0000  0.0027  0.0010  0.0005  0.0015  0.0014  0.0027  0.1021  0.0000  0.0171  0.0083  0.0022  0.0019  0.0024  0.4142  0.0000  0.0465  0.0106  0.0108  0.0063  0.0021  0.0000  0.1389  0.1468  0.2099  0.2554  0.6796  0.0000  0.0000  0.0000  0.0000  0.0000  0.0133  0.0305  0.0264  0.0553  0.0046  0.0130  0.0161  0.0069  0.0124  0.0055
     2   124  0.0000  0.0000  0.0000  0.0000  0.0000  0.0000  0.0000  0.0000  0.0000  0.0000  0.0000  0.0000  0.0000  0.0037  0.0228  0.0003  0.0009  0.0090  0.0238  0.0000  0.0090  0.0350  0.0350  0.0066  0.0131  0.0095  0.0109  0.0045  0.0123  0.0148  0.0000  0.0074  0.0037  0.0018  0.0216  0.0125  0.0019  0.0020  0.0140  0.1125  0.0000  0.0070  0.0048  0.0036  0.0105  0.0140  0.0002  0.0024  0.0491  0.0000  0.0145  0.0008  0.0002  0.0025  0.0018  0.0012  0.1710  0.0000  0.0105  0.0061  0.0023  0.0015  0.0014  0.5369  0.0000  0.0653  0.0138  0.0074  0.0046  0.0023  0.0000  0.0964  0.0646  0.1608  0.1673  0.5505  0.0000  0.0000  0.0000  0.0000  0.0000  0.0226  0.0161  0.0346  0.0333  0.0060  0.0099  0.0109  0.0041  0.0119  0.0040
     2   125  0.0000  0.0000  0.0000  0.0000  0.0000  0.0000  0.0000  0.0000  0.0000  0.0000  0.0000  0.0000  0.0000  0.0085  0.0041  0.0008  0.0012  0.0169  0.0081  0.0000  0.0013  0.0156  0.0041  0.0389  0.0268  0.0005  0.0008  0.0019  0.0092  0.0007  0.0000  0.0027  0.0021  0.0011  0.0067  0.0085  0.0054  0.0006  0.0085  0.0148  0.0000  0.0092  0.0017  0.0015  0.0094  0.0096  0.0004  0.0043  0.0085  0.0000  0.0067  0.0015  0.0005  0.0044  0.0029  0.0007  0.0403  0.0000  0.0068  0.0049  0.0004  0.0011  0.0011  0.2188  0.0000  0.0618  0.0169  0.0084  0.0056  0.0024  0.0000  0.0225  0.1274  0.0737  0.1296  0.2875  0.0000  0.0000  0.0000  0.0000  0.0000  0.0135  0.0156  0.0347  0.0546  0.0095  0.0082  0.0172  0.0032  0.0075  0.0057
     2   126  0.0000  0.0000  0.0000  0.0000  0.0000  0.0000  0.0000  0.0000  0.0000  0.0000  0.0000  0.0000  0.0000  0.0041  0.0228  0.0052  0.0008  0.0052  0.0011  0.0000  0.0041  0.0034  0.0028  0.0714  0.0714  0.0026  0.0003  0.0018  0.0094  0.0195  0.0000  0.0044  0.0021  0.0030  0.0058  0.0100  0.0021  0.0011  0.0070  0.0331  0.0000  0.0067  0.0030  0.0018  0.0065  0.0075  0.0001  0.0049  0.0482  0.0000  0.0057  0.0013  0.0005  0.0016  0.0035  0.0013  0.0105  0.0000  0.0137  0.0053  0.0025  0.0005  0.0013  0.1796  0.0000  0.0714  0.0204  0.0078  0.0027  0.0019  0.0000  0.0550  0.2817  0.0268  0.1602  0.2796  0.0000  0.0000  0.0000  0.0000  0.0000  0.0167  0.0131  0.0197  0.0462  0.0062  0.0087  0.0144  0.0032  0.0078  0.0048
     2   127  0.0000  0.0000  0.0000  0.0000  0.0000  0.0000  0.0000  0.0000  0.0000  0.0000  0.0000  0.0000  0.0000  0.0000  0.0000  0.0000  0.0000  0.0000  0.0000  0.0000  0.0000  0.0000  0.0000  0.0000  0.0000  0.0009  0.0020  0.0028  0.0159  0.0027  0.0000  0.0206  0.0056  0.0042  0.0066  0.0178  0.0010  0.0014  0.0059  0.0316  0.0000  0.0043  0.0010  0.0058  0.0092  0.0130  0.0001  0.0029  0.0259  0.0000  0.0026  0.0017  0.0003  0.0015  0.0047  0.0010  0.0074  0.0000  0.0053  0.0015  0.0013  0.0005  0.0017  0.1780  0.0000  0.0618  0.0217  0.0076  0.0042  0.0024  0.0000  0.0198  0.0908  0.0368  0.1789  0.1442  0.0000  0.0000  0.0000  0.0000  0.0000  0.0196  0.0061  0.0177  0.0649  0.0050  0.0074  0.0144  0.0064  0.0118  0.0063
     2   128  0.0000  0.0000  0.0000  0.0000  0.0000  0.0000  0.0000  0.0000  0.0000  0.0000  0.0000  0.0000  0.0000  0.0000  0.0000  0.0000  0.0000  0.0000  0.0000  0.0000  0.0000  0.0000  0.0000  0.0000  0.0000  0.0028  0.0014  0.0007  0.0062  0.0008  0.0000  0.0037  0.0011  0.0025  0.0087  0.0073  0.0054  0.0024  0.0088  0.0111  0.0000  0.0052  0.0071  0.0072  0.0037  0.0059  0.0002  0.0035  0.0240  0.0000  0.0036  0.0053  0.0037  0.0015  0.0031  0.0006  0.0871  0.0000  0.0039  0.0008  0.0022  0.0010  0.0020  0.1546  0.0000  0.0415  0.0100  0.0042  0.0036  0.0016  0.0000  0.0593  0.0437  0.1111  0.1242  0.2031  0.0000  0.0000  0.0000  0.0000  0.0000  0.0088  0.0101  0.0453  0.0606  0.0055  0.0071  0.0138  0.0043  0.0080  0.0052
     2   129  0.0000  0.0000  0.0000  0.0000  0.0000  0.0000  0.0000  0.0000  0.0000  0.0000  0.0000  0.0000  0.0000  0.0000  0.0000  0.0000  0.0000  0.0000  0.0000  0.0000  0.0000  0.0000  0.0000  0.0000  0.0000  0.0022  0.0004  0.0039  0.0259  0.0044  0.0000  0.0109  0.0028  0.0026  0.0033  0.0174  0.0023  0.0024  0.0145  0.0298  0.0000  0.0065  0.0065  0.0059  0.0079  0.0131  0.0003  0.0052  0.1999  0.0000  0.0029  0.0056  0.0041  0.0020  0.0060  0.0009  0.0022  0.0000  0.0035  0.0112  0.0040  0.0005  0.0020  0.5000  0.0000  0.0417  0.0107  0.0080  0.0037  0.0019  0.0000  0.0749  0.0483  0.0221  0.1188  0.1264  0.0000  0.0000  0.0000  0.0000  0.0000  0.0058  0.0085  0.0243  0.0585  0.0116  0.0075  0.0234  0.0064  0.0104  0.0058
     2   130  0.0000  0.0000  0.0000  0.0000  0.0000  0.0000  0.0000  0.0000  0.0000  0.0000  0.0000  0.0000  0.0000  0.0000  0.0000  0.0000  0.0000  0.0000  0.0000  0.0000  0.0000  0.0000  0.0000  0.0000  0.0000  0.0006  0.0023  0.0215  0.0318  0.0076  0.0000  0.0044  0.0014  0.0026  0.0077  0.0250  0.0014  0.0011  0.0073  0.0103  0.0000  0.0078  0.0046  0.0030  0.0041  0.0088  0.0004  0.0040  0.0825  0.0000  0.0037  0.0038  0.0020  0.0021  0.0057  0.0022  0.0040  0.0000  0.0083  0.0078  0.0044  0.0006  0.0018  0.1490  0.0000  0.0431  0.0081  0.0072  0.0034  0.0018  0.0000  0.1009  0.0410  0.0299  0.0665  0.2101  0.0000  0.0000  0.0000  0.0000  0.0000  0.0175  0.0125  0.0450  0.0504  0.0056  0.0059  0.0121  0.0062  0.0086  0.0047
     2   131  0.0000  0.0000  0.0000  0.0000  0.0000  0.0000  0.0000  0.0000  0.0000  0.0000  0.0000  0.0000  0.0000  0.0000  0.0000  0.0000  0.0000  0.0000  0.0000  0.0000  0.0000  0.0000  0.0000  0.0000  0.0000  0.0004  0.0001  0.0032  0.0082  0.0099  0.0000  0.0012  0.0030  0.0022  0.0073  0.0078  0.0009  0.0013  0.0071  0.0538  0.0000  0.0130  0.0028  0.0027  0.0039  0.0070  0.0017  0.0047  0.0075  0.0000  0.0037  0.0057  0.0008  0.0017  0.0052  0.0020  0.0071  0.0000  0.0149  0.0065  0.0051  0.0012  0.0024  0.4113  0.0000  0.0822  0.0168  0.0111  0.0050  0.0019  0.0000  0.0541  0.0295  0.0231  0.1631  0.1011  0.0000  0.0000  0.0000  0.0000  0.0000  0.0142  0.0111  0.0264  0.0647  0.0070  0.0078  0.0209  0.0076  0.0084  0.0043
     2   132  0.0000  0.0000  0.0000  0.0000  0.0000  0.0000  0.0000  0.0000  0.0000  0.0000  0.0000  0.0000  0.0000  0.0000  0.0000  0.0000  0.0000  0.0000  0.0000  0.0000  0.0000  0.0000  0.0000  0.0000  0.0000  0.0002  0.0004  0.0093  0.0111  0.1173  0.0000  0.0056  0.0075  0.0049  0.0096  0.0055  0.0004  0.0022  0.0039  0.0627  0.0000  0.0083  0.0013  0.0009  0.0033  0.0045  0.0035  0.0013  0.0022  0.0000  0.0065  0.0063  0.0006  0.0021  0.0029  0.0026  0.0120  0.0000  0.0076  0.0172  0.0058  0.0018  0.0028  0.0918  0.0000  0.0741  0.0173  0.0082  0.0032  0.0016  0.0000  0.0141  0.0166  0.0262  0.2449  0.1599  0.0000  0.0000  0.0000  0.0000  0.0000  0.0273  0.0200  0.0296  0.0455  0.0086  0.0131  0.0187  0.0069  0.0088  0.0039
     2   133  0.0000  0.0000  0.0000  0.0000  0.0000  0.0000  0.0000  0.0000  0.0000  0.0000  0.0000  0.0000  0.0000  0.0000  0.0000  0.0000  0.0000  0.0000  0.0000  0.0000  0.0000  0.0000  0.0000  0.0000  0.0000  0.0020  0.0003  0.0059  0.0090  0.0748  0.0000  0.0027  0.0027  0.0034  0.0094  0.0087  0.0010  0.0022  0.0067  0.0465  0.0000  0.0141  0.0020  0.0017  0.0067  0.0077  0.0033  0.0019  0.0408  0.0000  0.0097  0.0019  0.0005  0.0012  0.0042  0.0023  0.0080  0.0000  0.0089  0.0054  0.0037  0.0019  0.0024  0.0262  0.0000  0.0428  0.0132  0.0101  0.0049  0.0018  0.0000  0.1173  0.0217  0.0198  0.2449  0.1173  0.0000  0.0000  0.0000  0.0000  0.0000  0.0172  0.0093  0.0308  0.0527  0.0041  0.0141  0.0147  0.0070  0.0081  0.0065
     2   134  0.0000  0.0000  0.0000  0.0000  0.0000  0.0000  0.0000  0.0000  0.0000  0.0000  0.0000  0.0000  0.0000  0.0000  0.0000  0.0000  0.0000  0.0000  0.0000  0.0000  0.0000  0.0000  0.0000  0.0000  0.0000  0.0047  0.0008  0.0046  0.0235  0.0000  0.0000  0.0032  0.0044  0.0142  0.0166  0.0153  0.0003  0.0024  0.0135  0.0000  0.0000  0.0216  0.0028  0.0018  0.0073  0.0101  0.0003  0.0023  0.0000  0.0000  0.0088  0.0025  0.0006  0.0011  0.0045  0.0012  0.0000  0.0000  0.0081  0.0024  0.0021  0.0015  0.0014  0.0000  0.0000  0.1127  0.0115  0.0119  0.0063  0.0020  0.0000  0.0000  0.0000  0.0000  0.0000  0.0000  0.0000  0.0000  0.0000  0.0000  0.0000  0.0158  0.0150  0.0626  0.0887  0.0030  0.0074  0.0138  0.0066  0.0066  0.0052
     2   135  0.0000  0.0000  0.0000  0.0000  0.0000  0.0000  0.0000  0.0000  0.0000  0.0000  0.0000  0.0000  0.0000  0.0000  0.0000  0.0000  0.0000  0.0000  0.0000  0.0000  0.0000  0.0000  0.0000  0.0000  0.0000  0.0011  0.0006  0.0053  0.0090  0.0000  0.0000  0.0016  0.0013  0.0027  0.0068  0.0124  0.0003  0.0036  0.0130  0.0000  0.0000  0.0072  0.0070  0.0033  0.0077  0.0121  0.0004  0.0027  0.0000  0.0000  0.0045  0.0025  0.0006  0.0024  0.0020  0.0018  0.0000  0.0000  0.0062  0.0017  0.0020  0.0014  0.0025  0.0000  0.0000  0.0750  0.0128  0.0102  0.0050  0.0023  0.0000  0.0000  0.0000  0.0000  0.0000  0.0000  0.0000  0.0000  0.0000  0.0000  0.0000  0.0064  0.0117  0.0339  0.0507  0.0040  0.0087  0.0119  0.0072  0.0089  0.0049
     2   136  0.0000  0.0000  0.0000  0.0000  0.0000  0.0000  0.0000  0.0000  0.0000  0.0000  0.0000  0.0000  0.0000  0.0000  0.0000  0.0000  0.0000  0.0000  0.0000  0.0000  0.0000  0.0000  0.0000  0.0000  0.0000  0.0006  0.0011  0.0016  0.0104  0.0026  0.0000  0.0002  0.0008  0.0026  0.0101  0.0089  0.0003  0.0010  0.0084  0.0029  0.0000  0.0024  0.0013  0.0008  0.0084  0.0061  0.0002  0.0037  0.0022  0.0000  0.0078  0.0011  0.0019  0.0012  0.0023  0.0022  0.0153  0.0000  0.0075  0.0010  0.0021  0.0020  0.0033  0.5000  0.0000  0.0457  0.0071  0.0108  0.0066  0.0021  0.0000  0.0087  0.0141  0.0262  0.0465  0.2449  0.0000  0.0000  0.0000  0.0000  0.0000  0.0096  0.0121  0.0229  0.0406  0.0057  0.0059  0.0157  0.0043  0.0094  0.0075
     2   137  0.0000  0.0000  0.0000  0.0000  0.0000  0.0000  0.0000  0.0000  0.0000  0.0000  0.0000  0.0000  0.0000  0.0000  0.0000  0.0000  0.0000  0.0000  0.0000  0.0000  0.0000  0.0000  0.0000  0.0000  0.0000  0.0022  0.0007  0.0018  0.0076  0.0000  0.0058  0.0002  0.0024  0.0021  0.0048  0.0112  0.0001  0.0006  0.0098  0.0000  0.0005  0.0017  0.0010  0.0031  0.0080  0.0090  0.0003  0.0015  0.0000  0.0003  0.0018  0.0008  0.0003  0.0009  0.0022  0.0009  0.0000  0.0026  0.0041  0.0058  0.0027  0.0015  0.0026  0.0000  0.0090  0.0088  0.0128  0.0081  0.0060  0.0020  0.0000  0.0000  0.0000  0.0000  0.0000  0.0000  0.0022  0.0031  0.0090  0.0228  0.0714  0.0053  0.0114  0.0183  0.0157  0.0114  0.0120  0.0257  0.0100  0.0162  0.0088
     2   138  0.0000  0.0000  0.0000  0.0000  0.0000  0.0000  0.0000  0.0000  0.0000  0.0000  0.0000  0.0000  0.0000  0.0000  0.0000  0.0000  0.0000  0.0000  0.0000  0.0000  0.0000  0.0000  0.0000  0.0000  0.0000  0.0034  0.0020  0.0011  0.0276  0.0000  0.0001  0.0007  0.0015  0.0024  0.0276  0.0232  0.0002  0.0009  0.0058  0.0000  0.0004  0.0033  0.0016  0.0020  0.0056  0.0066  0.0002  0.0017  0.0000  0.0066  0.0007  0.0005  0.0003  0.0007  0.0020  0.0020  0.0000  0.0024  0.0074  0.0069  0.0054  0.0024  0.0037  0.0000  0.0350  0.0156  0.0105  0.0070  0.0060  0.0019  0.0000  0.0000  0.0000  0.0000  0.0000  0.0000  0.0028  0.0350  0.0228  0.0107  0.0714  0.0055  0.0057  0.0109  0.0197  0.0082  0.0111  0.0189  0.0073  0.0156  0.0081
     2   139  0.0000  0.0000  0.0000  0.0000  0.0000  0.0000  0.0000  0.0000  0.0000  0.0000  0.0000  0.0000  0.0000  0.0000  0.0000  0.0000  0.0000  0.0000  0.0000  0.0000  0.0000  0.0000  0.0000  0.0000  0.0000  0.0002  0.0000  0.0037  0.0118  0.0000  0.0007  0.0005  0.0015  0.0051  0.0065  0.0088  0.0002  0.0019  0.0053  0.0000  0.0012  0.0022  0.0006  0.0012  0.0018  0.0046  0.0002  0.0011  0.0000  0.0043  0.0019  0.0011  0.0005  0.0008  0.0015  0.0011  0.0000  0.0205  0.0056  0.0035  0.0018  0.0015  0.0029  0.0000  0.0164  0.0123  0.0106  0.0084  0.0045  0.0018  0.0000  0.0000  0.0000  0.0000  0.0000  0.0000  0.0140  0.0264  0.0095  0.0224  0.0391  0.0073  0.0071  0.0128  0.0213  0.0075  0.0168  0.0275  0.0060  0.0123  0.0071
     2   140  0.0000  0.0000  0.0000  0.0000  0.0000  0.0000  0.0000  0.0000  0.0000  0.0000  0.0000  0.0000  0.0000  0.0000  0.0000  0.0000  0.0000  0.0000  0.0000  0.0000  0.0000  0.0000  0.0000  0.0000  0.0000  0.0002  0.0002  0.0009  0.0078  0.0000  0.0013  0.0004  0.0026  0.0018  0.0090  0.0086  0.0000  0.0008  0.0026  0.0000  0.0009  0.0037  0.0008  0.0006  0.0022  0.0032  0.0004  0.0024  0.0000  0.0156  0.0008  0.0054  0.0005  0.0010  0.0022  0.0012  0.0000  0.0139  0.0015  0.0018  0.0009  0.0007  0.0016  0.0000  0.0362  0.0124  0.0160  0.0081  0.0061  0.0021  0.0000  0.0000  0.0000  0.0000  0.0000  0.0000  0.0031  0.0137  0.0226  0.0150  0.0293  0.0063  0.0073  0.0137  0.0220  0.0107  0.0146  0.0201  0.0083  0.0116  0.0092
     2   141  0.0000  0.0000  0.0000  0.0000  0.0000  0.0000  0.0000  0.0000  0.0000  0.0000  0.0000  0.0000  0.0000  0.0000  0.0000  0.0000  0.0000  0.0000  0.0000  0.0000  0.0000  0.0000  0.0000  0.0000  0.0000  0.0002  0.0004  0.0003  0.0050  0.0000  0.0022  0.0016  0.0034  0.0016  0.0068  0.0081  0.0004  0.0001  0.0009  0.0000  0.0010  0.0003  0.0011  0.0002  0.0010  0.0020  0.0004  0.0018  0.0000  0.0023  0.0014  0.0026  0.0014  0.0031  0.0025  0.0006  0.0000  0.0021  0.0036  0.0032  0.0011  0.0011  0.0010  0.0000  0.0232  0.0081  0.0085  0.0065  0.0061  0.0015  0.0000  0.0000  0.0000  0.0000  0.0000  0.0000  0.0002  0.0098  0.0137  0.0311  0.0346  0.0052  0.0077  0.0168  0.0183  0.0074  0.0225  0.0186  0.0116  0.0113  0.0097
     2   142  0.0000  0.0000  0.0000  0.0000  0.0000  0.0000  0.0000  0.0000  0.0000  0.0000  0.0000  0.0000  0.0000  0.0000  0.0000  0.0000  0.0000  0.0000  0.0000  0.0000  0.0000  0.0000  0.0000  0.0000  0.0000  0.0001  0.0011  0.0025  0.0059  0.0000  0.0000  0.0000  0.0047  0.0024  0.0066  0.0112  0.0011  0.0001  0.0004  0.0000  0.0002  0.0011  0.0002  0.0002  0.0015  0.0007  0.0008  0.0024  0.0000  0.0030  0.0013  0.0026  0.0007  0.0038  0.0043  0.0015  0.0000  0.0013  0.0084  0.0013  0.0014  0.0013  0.0009  0.0000  0.0258  0.0130  0.0167  0.0088  0.0072  0.0018  0.0000  0.0000  0.0000  0.0000  0.0000  0.0000  0.0008  0.0141  0.0037  0.0517  0.0457  0.0056  0.0078  0.0162  0.0175  0.0074  0.0203  0.0231  0.0160  0.0119  0.0095
     2   143  0.0000  0.0000  0.0000  0.0000  0.0000  0.0000  0.0000  0.0000  0.0000  0.0000  0.0000  0.0000  0.0000  0.0000  0.0000  0.0000  0.0000  0.0000  0.0000  0.0000  0.0000  0.0000  0.0000  0.0000  0.0000  0.0024  0.0002  0.0040  0.0048  0.0000  0.0026  0.0008  0.0029  0.0015  0.0088  0.0082  0.0012  0.0006  0.0031  0.0000  0.0007  0.0007  0.0005  0.0004  0.0063  0.0071  0.0001  0.0018  0.0000  0.0056  0.0007  0.0016  0.0010  0.0027  0.0032  0.0007  0.0000  0.0053  0.0031  0.0016  0.0019  0.0010  0.0010  0.0000  0.0262  0.0136  0.0166  0.0080  0.0062  0.0018  0.0000  0.0000  0.0000  0.0000  0.0000  0.0000  0.0063  0.0026  0.0198  0.0502  0.0488  0.0095  0.0083  0.0176  0.0184  0.0061  0.0202  0.0171  0.0124  0.0116  0.0095
     2   144  0.0000  0.0000  0.0000  0.0000  0.0000  0.0000  0.0000  0.0000  0.0000  0.0000  0.0000  0.0000  0.0000  0.0000  0.0000  0.0000  0.0000  0.0000  0.0000  0.0000  0.0000  0.0000  0.0000  0.0000  0.0000  0.0001  0.0002  0.0060  0.0073  0.0000  0.0001  0.0015  0.0017  0.0011  0.0057  0.0063  0.0002  0.0011  0.0011  0.0000  0.0002  0.0004  0.0004  0.0001  0.0023  0.0048  0.0003  0.0033  0.0000  0.0022  0.0004  0.0012  0.0015  0.0028  0.0032  0.0024  0.0000  0.0016  0.0033  0.0026  0.0015  0.0012  0.0015  0.0000  0.0265  0.0150  0.0140  0.0156  0.0075  0.0018  0.0000  0.0000  0.0000  0.0000  0.0000  0.0000  0.0006  0.0041  0.0188  0.0423  0.0556  0.0031  0.0065  0.0194  0.0209  0.0063  0.0182  0.0169  0.0139  0.0154  0.0102
     2   145  0.0000  0.0000  0.0000  0.0000  0.0000  0.0000  0.0000  0.0000  0.0000  0.0000  0.0000  0.0000  0.0000  0.0000  0.0000  0.0000  0.0000  0.0000  0.0000  0.0000  0.0000  0.0000  0.0000  0.0000  0.0000  0.0015  0.0013  0.0039  0.0071  0.0000  0.0007  0.0004  0.0025  0.0034  0.0093  0.0074  0.0001  0.0001  0.0009  0.0000  0.0001  0.0004  0.0004  0.0001  0.0048  0.0006  0.0009  0.0041  0.0000  0.0045  0.0015  0.0003  0.0016  0.0019  0.0023  0.0026  0.0000  0.0435  0.0082  0.0029  0.0034  0.0019  0.0021  0.0000  0.0528  0.0128  0.0102  0.0094  0.0068  0.0017  0.0000  0.0000  0.0000  0.0000  0.0000  0.0000  0.0069  0.0031  0.0041  0.0384  0.0342  0.0049  0.0089  0.0175  0.0156  0.0063  0.0147  0.0145  0.0112  0.0115  0.0091
     2   146  0.0000  0.0022  0.0000  0.0198  0.1599  0.5000  0.0000  0.0009  0.0198  0.0262  0.0408  0.0465  0.5000  0.0000  0.0000  0.0000  0.0000  0.0000  0.0000  0.0000  0.0000  0.0000  0.0000  0.0000  0.0000  0.0000  0.0019  0.0066  0.0123  0.0000  0.0014  0.0000  0.0018  0.0015  0.0075  0.0083  0.0000  0.0000  0.0000  0.0000  0.0000  0.0000  0.0000  0.0000  0.0000  0.0000  0.0020  0.0048  0.0000  0.0047  0.0008  0.0013  0.0007  0.0011  0.0018  0.0034  0.0000  0.0122  0.0071  0.0069  0.0050  0.0023  0.0033  0.0000  0.0321  0.0214  0.0166  0.0091  0.0056  0.0019  0.0000  0.0000  0.0000  0.0000  0.0000  0.0000  0.0037  0.0034  0.0017  0.0203  0.0553  0.0055  0.0056  0.0108  0.0179  0.0065  0.0129  0.0210  0.0097  0.0122  0.0055
     2   147  0.0000  0.0022  0.0000  0.0044  0.0536  0.1599  0.0000  0.0011  0.0087  0.0362  0.0141  0.1173  0.2449  0.0000  0.0000  0.0000  0.0000  0.0000  0.0000  0.0000  0.0000  0.0000  0.0000  0.0000  0.0000  0.0000  0.0016  0.0073  0.0099  0.0000  0.0017  0.0024  0.0116  0.0017  0.0168  0.0073  0.0000  0.0000  0.0000  0.0000  0.0000  0.0000  0.0000  0.0000  0.0000  0.0000  0.0011  0.0038  0.0000  0.0014  0.0011  0.0014  0.0006  0.0017  0.0021  0.0030  0.0000  0.0057  0.0104  0.0079  0.0057  0.0033  0.0019  0.0000  0.0323  0.0187  0.0180  0.0105  0.0070  0.0015  0.0000  0.0000  0.0000  0.0000  0.0000  0.0000  0.0003  0.0316  0.0020  0.0158  0.0200  0.0061  0.0056  0.0153  0.0146  0.0050  0.0157  0.0153  0.0114  0.0100  0.0044
     2   148  0.0000  0.0014  0.0000  0.0057  0.1173  0.1173  0.0000  0.0011  0.0087  0.0238  0.0141  0.5000  0.5000  0.0000  0.0000  0.0000  0.0000  0.0000  0.0000  0.0000  0.0000  0.0000  0.0000  0.0000  0.0000  0.0000  0.0003  0.0013  0.0080  0.0000  0.0011  0.0015  0.0079  0.0020  0.0092  0.0057  0.0000  0.0000  0.0000  0.0000  0.0000  0.0000  0.0000  0.0000  0.0000  0.0000  0.0013  0.0023  0.0000  0.0003  0.0013  0.0010  0.0013  0.0017  0.0016  0.0029  0.0000  0.0043  0.0072  0.0085  0.0031  0.0026  0.0022  0.0000  0.0203  0.0185  0.0249  0.0121  0.0064  0.0013  0.0000  0.0000  0.0000  0.0000  0.0000  0.0000  0.0029  0.0245  0.0074  0.0148  0.0234  0.0099  0.0094  0.0118  0.0129  0.0074  0.0160  0.0143  0.0086  0.0104  0.0056
     2   149  0.0000  0.0007  0.0000  0.0029  0.0918  0.2449  0.0000  0.0009  0.0087  0.0748  0.1599  0.0918  0.2449  0.0000  0.0000  0.0000  0.0000  0.0000  0.0000  0.0000  0.0000  0.0000  0.0000  0.0000  0.0000  0.0000  0.0003  0.0021  0.0276  0.0000  0.0004  0.0020  0.0035  0.0065  0.0108  0.0211  0.0000  0.0000  0.0000  0.0000  0.0000  0.0000  0.0000  0.0000  0.0000  0.0000  0.0010  0.0022  0.0000  0.0035  0.0015  0.0016  0.0011  0.0024  0.0047  0.0033  0.0000  0.0147  0.0062  0.0074  0.0039  0.0028  0.0025  0.0000  0.0423  0.0192  0.0274  0.0148  0.0067  0.0022  0.0000  0.0000  0.0000  0.0000  0.0000  0.0000  0.0053  0.0126  0.0057  0.0299  0.0333  0.0237  0.0081  0.0191  0.0342  0.0106  0.0167  0.0224  0.0107  0.0144  0.0064
     2   150  0.0000  0.0000  0.0000  0.0000  0.0000  0.0000  0.0000  0.0000  0.0000  0.0000  0.0000  0.0000  0.0000  0.0000  0.0000  0.0000  0.0000  0.0000  0.0000  0.0000  0.0000  0.0000  0.0000  0.0000  0.0000  0.0000  0.0002  0.0042  0.0040  0.0000  0.0005  0.0010  0.0017  0.0031  0.0141  0.0127  0.0000  0.0000  0.0000  0.0000  0.0000  0.0000  0.0000  0.0000  0.0000  0.0000  0.0017  0.0042  0.0000  0.0140  0.0009  0.0023  0.0006  0.0022  0.0017  0.0029  0.0000  0.0318  0.0115  0.0218  0.0040  0.0050  0.0035  0.0000  0.0256  0.0164  0.0140  0.0092  0.0060  0.0017  0.0000  0.0000  0.0000  0.0000  0.0000  0.0000  0.0029  0.0245  0.0068  0.0291  0.0191  0.0260  0.0022  0.0210  0.0184  0.0052  0.0184  0.0193  0.0090  0.0119  0.0068
     2   151  0.0000  0.0000  0.0000  0.0000  0.0000  0.0000  0.0000  0.0000  0.0000  0.0000  0.0000  0.0000  0.0000  0.0000  0.0000  0.0000  0.0000  0.0000  0.0000  0.0000  0.0000  0.0000  0.0000  0.0000  0.0000  0.0000  0.0001  0.0043  0.0059  0.0000  0.0002  0.0005  0.0007  0.0004  0.0034  0.0185  0.0000  0.0003  0.0048  0.0000  0.0002  0.0005  0.0002  0.0005  0.0048  0.0011  0.0026  0.0079  0.0000  0.0195  0.0071  0.0022  0.0021  0.0059  0.0051  0.0035  0.0000  0.0128  0.0122  0.0111  0.0079  0.0037  0.0032  0.0000  0.0326  0.0194  0.0178  0.0092  0.0070  0.0019  0.0000  0.0000  0.0000  0.0000  0.0000  0.0000  0.0120  0.0191  0.0105  0.0264  0.0342  0.0138  0.0077  0.0202  0.0339  0.0096  0.0186  0.0173  0.0096  0.0097  0.0061
     2   152  0.0000  0.0000  0.0000  0.0000  0.0000  0.0000  0.0000  0.0000  0.0000  0.0000  0.0000  0.0000  0.0000  0.0000  0.0000  0.0000  0.0000  0.0000  0.0000  0.0000  0.0000  0.0000  0.0000  0.0000  0.0000  0.0000  0.0000  0.0044  0.0073  0.0000  0.0004  0.0020  0.0024  0.0011  0.0098  0.0137  0.0015  0.0005  0.0009  0.0000  0.0002  0.0010  0.0007  0.0003  0.0023  0.0009  0.0004  0.0005  0.0000  0.0020  0.0001  0.0011  0.0003  0.0021  0.0008  0.0028  0.0000  0.0139  0.0086  0.0177  0.0074  0.0041  0.0056  0.0000  0.0220  0.0126  0.0185  0.0119  0.0067  0.0019  0.0000  0.0000  0.0000  0.0000  0.0000  0.0000  0.0048  0.0377  0.0128  0.0250  0.0436  0.0097  0.0052  0.0163  0.0139  0.0097  0.0243  0.0347  0.0087  0.0149  0.0070
     2   153  0.0000  0.0000  0.0000  0.0000  0.0000  0.0000  0.0000  0.0000  0.0000  0.0000  0.0000  0.0000  0.0000  0.0000  0.0000  0.0000  0.0000  0.0000  0.0000  0.0000  0.0000  0.0000  0.0000  0.0000  0.0000  0.0001  0.0001  0.0015  0.0066  0.0000  0.0014  0.0004  0.0027  0.0012  0.0063  0.0160  0.0000  0.0005  0.0031  0.0000  0.0007  0.0002  0.0004  0.0004  0.0015  0.0015  0.0009  0.0007  0.0000  0.0078  0.0001  0.0005  0.0002  0.0005  0.0019  0.0032  0.0000  0.0470  0.0090  0.0137  0.0053  0.0027  0.0046  0.0000  0.0572  0.0107  0.0186  0.0101  0.0055  0.0019  0.0000  0.0000  0.0000  0.0000  0.0000  0.0000  0.0189  0.0317  0.0347  0.0583  0.0852  0.0092  0.0058  0.0123  0.0208  0.0102  0.0175  0.0296  0.0097  0.0125  0.0085
     2   154  0.0000  0.0000  0.0000  0.0000  0.0000  0.0000  0.0000  0.0000  0.0000  0.0000  0.0000  0.0000  0.0000  0.0000  0.0000  0.0000  0.0000  0.0000  0.0000  0.0000  0.0000  0.0000  0.0000  0.0000  0.0000  0.0001  0.0001  0.0076  0.0069  0.0000  0.0008  0.0003  0.0065  0.0056  0.0068  0.0126  0.0000  0.0009  0.0029  0.0000  0.0004  0.0012  0.0013  0.0001  0.0025  0.0015  0.0015  0.0011  0.0000  0.0130  0.0010  0.0038  0.0012  0.0014  0.0054  0.0040  0.0000  0.0317  0.0086  0.0184  0.0090  0.0026  0.0047  0.0000  0.0393  0.0111  0.0198  0.0130  0.0043  0.0020  0.0000  0.0000  0.0000  0.0000  0.0000  0.0000  0.0011  0.0158  0.0259  0.0151  0.0399  0.0140  0.0058  0.0093  0.0180  0.0071  0.0198  0.0361  0.0087  0.0153  0.0073
     2   155  0.0000  0.0000  0.0000  0.0000  0.0000  0.0000  0.0000  0.0000  0.0000  0.0000  0.0000  0.0000  0.0000  0.0000  0.0000  0.0000  0.0000  0.0000  0.0000  0.0000  0.0000  0.0000  0.0000  0.0000  0.0000  0.0014  0.0004  0.0024  0.0081  0.0000  0.0007  0.0014  0.0051  0.0015  0.0041  0.0127  0.0001  0.0042  0.0033  0.0000  0.0004  0.0022  0.0038  0.0014  0.0021  0.0096  0.0013  0.0008  0.0000  0.0053  0.0042  0.0008  0.0008  0.0020  0.0016  0.0029  0.0000  0.0106  0.0125  0.0135  0.0044  0.0040  0.0052  0.0000  0.0308  0.0258  0.0180  0.0103  0.0053  0.0023  0.0000  0.0000  0.0000  0.0000  0.0000  0.0000  0.0044  0.0200  0.0020  0.0389  0.0245  0.0112  0.0123  0.0166  0.0430  0.0088  0.0147  0.0337  0.0059  0.0221  0.0081
     2   156  0.0000  0.0000  0.0000  0.0000  0.0000  0.0000  0.0000  0.0000  0.0000  0.0000  0.0000  0.0000  0.0000  0.0000  0.0000  0.0000  0.0000  0.0000  0.0000  0.0000  0.0000  0.0000  0.0000  0.0000  0.0000  0.0052  0.0012  0.0069  0.0090  0.0000  0.0002  0.0022  0.0226  0.0040  0.0055  0.0276  0.0002  0.0043  0.0081  0.0000  0.0002  0.0024  0.0057  0.0058  0.0047  0.0143  0.0017  0.0018  0.0000  0.0004  0.0041  0.0021  0.0018  0.0018  0.0031  0.0040  0.0000  0.0077  0.0140  0.0159  0.0064  0.0033  0.0057  0.0000  0.0350  0.0313  0.0204  0.0109  0.0048  0.0026  0.0000  0.0000  0.0000  0.0000  0.0000  0.0000  0.0037  0.0131  0.0041  0.0046  0.0228  0.0121  0.0076  0.0305  0.0424  0.0084  0.0157  0.0351  0.0087  0.0170  0.0080
     2   157  0.0000  0.0000  0.0000  0.0000  0.0000  0.0000  0.0000  0.0000  0.0000  0.0000  0.0000  0.0000  0.0000  0.0000  0.0000  0.0000  0.0000  0.0000  0.0000  0.0000  0.0000  0.0000  0.0000  0.0000  0.0000  0.0003  0.0001  0.0058  0.0096  0.0000  0.0000  0.0009  0.0057  0.0049  0.0056  0.0123  0.0002  0.0035  0.0080  0.0000  0.0000  0.0037  0.0031  0.0054  0.0152  0.0115  0.0007  0.0013  0.0000  0.0000  0.0018  0.0014  0.0004  0.0014  0.0019  0.0047  0.0000  0.0000  0.0165  0.0108  0.0061  0.0028  0.0061  0.0000  0.0000  0.0308  0.0187  0.0128  0.0068  0.0025  0.0000  0.0000  0.0000  0.0000  0.0000  0.0000  0.0000  0.0000  0.0000  0.0000  0.0000  0.0125  0.0272  0.0349  0.0524  0.0061  0.0162  0.0278  0.0094  0.0146  0.0102
     2   158  0.0000  0.0000  0.0000  0.0000  0.0000  0.0000  0.0000  0.0000  0.0000  0.0000  0.0000  0.0000  0.0000  0.0000  0.0000  0.0000  0.0000  0.0000  0.0000  0.0000  0.0000  0.0000  0.0000  0.0000  0.0000  0.0004  0.0002  0.0048  0.0122  0.0000  0.0000  0.0007  0.0022  0.0037  0.0041  0.0139  0.0010  0.0032  0.0048  0.0000  0.0000  0.0035  0.0038  0.0053  0.0028  0.0131  0.0007  0.0026  0.0000  0.0000  0.0021  0.0035  0.0018  0.0012  0.0052  0.0033  0.0000  0.0000  0.0223  0.0111  0.0038  0.0025  0.0070  0.0000  0.0000  0.0124  0.0147  0.0065  0.0041  0.0026  0.0000  0.0000  0.0000  0.0000  0.0000  0.0000  0.0000  0.0000  0.0000  0.0000  0.0000  0.0071  0.0092  0.0111  0.0435  0.0072  0.0142  0.0312  0.0042  0.0145  0.0067
     2   159  0.0000  0.0000  0.0000  0.0000  0.0000  0.0000  0.0000  0.0000  0.0000  0.0000  0.0000  0.0000  0.0000  0.0000  0.0000  0.0000  0.0000  0.0000  0.0000  0.0000  0.0000  0.0000  0.0000  0.0000  0.0000  0.0003  0.0011  0.0062  0.0083  0.0000  0.0000  0.0014  0.0027  0.0013  0.0025  0.0107  0.0008  0.0018  0.0086  0.0000  0.0000  0.0027  0.0026  0.0013  0.0029  0.0048  0.0011  0.0021  0.0000  0.0000  0.0011  0.0026  0.0008  0.0013  0.0036  0.0052  0.0000  0.0000  0.0178  0.0094  0.0032  0.0025  0.0061  0.0000  0.0000  0.0259  0.0200  0.0065  0.0045  0.0026  0.0000  0.0000  0.0000  0.0000  0.0000  0.0000  0.0000  0.0000  0.0000  0.0000  0.0000  0.0091  0.0107  0.0167  0.0301  0.0035  0.0109  0.0256  0.0027  0.0086  0.0059
     2   160  0.0000  0.0000  0.0000  0.0000  0.0000  0.0000  0.0000  0.0000  0.0000  0.0000  0.0000  0.0000  0.0000  0.0000  0.0000  0.0000  0.0000  0.0000  0.0000  0.0000  0.0000  0.0000  0.0000  0.0000  0.0000  0.0002  0.0004  0.0067  0.0084  0.0000  0.0000  0.0004  0.0028  0.0030  0.0037  0.0130  0.0002  0.0011  0.0026  0.0000  0.0000  0.0019  0.0028  0.0007  0.0037  0.0051  0.0005  0.0008  0.0000  0.0000  0.0025  0.0011  0.0003  0.0010  0.0020  0.0030  0.0000  0.0000  0.0102  0.0120  0.0072  0.0019  0.0062  0.0000  0.0000  0.0198  0.0182  0.0059  0.0026  0.0023  0.0000  0.0000  0.0000  0.0000  0.0000  0.0000  0.0000  0.0000  0.0000  0.0000  0.0000  0.0109  0.0066  0.0122  0.0414  0.0069  0.0104  0.0336  0.0069  0.0157  0.0071
     2   161  0.0000  0.0000  0.0000  0.0000  0.0000  0.0000  0.0000  0.0000  0.0000  0.0000  0.0000  0.0000  0.0000  0.0000  0.0000  0.0000  0.0000  0.0000  0.0000  0.0000  0.0000  0.0000  0.0000  0.0000  0.0000  0.0004  0.0008  0.0071  0.0153  0.0000  0.0000  0.0017  0.0053  0.0027  0.0107  0.0282  0.0003  0.0013  0.0047  0.0000  0.0000  0.0021  0.0025  0.0008  0.0014  0.0087  0.0027  0.0027  0.0000  0.0000  0.0073  0.0016  0.0008  0.0008  0.0036  0.0046  0.0000  0.0000  0.0266  0.0120  0.0043  0.0021  0.0065  0.0000  0.0000  0.0230  0.0233  0.0068  0.0031  0.0025  0.0000  0.0000  0.0000  0.0000  0.0000  0.0000  0.0000  0.0000  0.0000  0.0000  0.0000  0.0082  0.0089  0.0104  0.0293  0.0056  0.0152  0.0326  0.0084  0.0160  0.0056
     2   162  0.0000  0.0000  0.0000  0.0000  0.0000  0.0000  0.0000  0.0000  0.0000  0.0000  0.0000  0.0000  0.0000  0.0000  0.0000  0.0000  0.0000  0.0000  0.0000  0.0000  0.0000  0.0000  0.0000  0.0000  0.0000  0.0004  0.0011  0.0123  0.0239  0.0000  0.0000  0.0025  0.0044  0.0022  0.0081  0.0236  0.0001  0.0023  0.0037  0.0000  0.0000  0.0026  0.0014  0.0005  0.0013  0.0063  0.0013  0.0036  0.0000  0.0000  0.0011  0.0022  0.0013  0.0015  0.0047  0.0051  0.0000  0.0000  0.0130  0.0137  0.0069  0.0023  0.0064  0.0000  0.0000  0.0182  0.0277  0.0134  0.0031  0.0030  0.0000  0.0000  0.0000  0.0000  0.0000  0.0000  0.0000  0.0000  0.0000  0.0000  0.0000  0.0085  0.0045  0.0100  0.0224  0.0074  0.0078  0.0349  0.0086  0.0164  0.0052
     2   163  0.0000  0.0000  0.0000  0.0000  0.0000  0.0000  0.0000  0.0000  0.0000  0.0000  0.0000  0.0000  0.0000  0.0000  0.0000  0.0000  0.0000  0.0000  0.0000  0.0000  0.0000  0.0000  0.0000  0.0000  0.0000  0.0004  0.0029  0.0089  0.0181  0.0000  0.0000  0.0007  0.0068  0.0014  0.0071  0.0226  0.0011  0.0024  0.0048  0.0000  0.0000  0.0039  0.0015  0.0008  0.0013  0.0065  0.0023  0.0022  0.0000  0.0000  0.0011  0.0022  0.0004  0.0006  0.0044  0.0038  0.0000  0.0000  0.0126  0.0164  0.0038  0.0014  0.0058  0.0000  0.0000  0.0227  0.0212  0.0069  0.0029  0.0025  0.0000  0.0000  0.0000  0.0000  0.0000  0.0000  0.0000  0.0000  0.0000  0.0000  0.0000  0.0124  0.0068  0.0059  0.0304  0.0063  0.0096  0.0386  0.0028  0.0097  0.0056
     2   164  0.0000  0.0000  0.0000  0.0000  0.0000  0.0000  0.0000  0.0000  0.0000  0.0000  0.0000  0.0000  0.0000  0.0000  0.0000  0.0000  0.0000  0.0000  0.0000  0.0000  0.0000  0.0000  0.0000  0.0000  0.0000  0.0002  0.0013  0.0123  0.0193  0.0000  0.0003  0.0014  0.0119  0.0013  0.0079  0.0151  0.0001  0.0033  0.0074  0.0000  0.0077  0.0036  0.0016  0.0017  0.0018  0.0087  0.0016  0.0016  0.0000  0.0007  0.0031  0.0030  0.0003  0.0012  0.0053  0.0044  0.0000  0.0077  0.0093  0.0125  0.0024  0.0024  0.0061  0.0000  0.0168  0.0195  0.0265  0.0070  0.0046  0.0028  0.0000  0.0000  0.0000  0.0000  0.0000  0.0000  0.0016  0.0090  0.0017  0.0090  0.0714  0.0120  0.0029  0.0110  0.0295  0.0046  0.0154  0.0392  0.0049  0.0092  0.0073
     2   165  0.0000  0.0000  0.0000  0.0000  0.0000  0.0000  0.0000  0.0000  0.0000  0.0000  0.0000  0.0000  0.0000  0.0000  0.0000  0.0000  0.0000  0.0000  0.0000  0.0000  0.0000  0.0000  0.0000  0.0000  0.0000  0.0017  0.0056  0.0108  0.0168  0.0000  0.0005  0.0013  0.0099  0.0050  0.0151  0.0487  0.0011  0.0010  0.0063  0.0000  0.0017  0.0009  0.0015  0.0011  0.0012  0.0056  0.0029  0.0059  0.0000  0.0015  0.0059  0.0026  0.0009  0.0018  0.0100  0.0044  0.0000  0.0100  0.0116  0.0116  0.0029  0.0022  0.0069  0.0000  0.0342  0.0210  0.0215  0.0064  0.0030  0.0034  0.0000  0.0000  0.0000  0.0000  0.0000  0.0000  0.0030  0.0395  0.0035  0.0193  0.0714  0.0073  0.0033  0.0151  0.0444  0.0059  0.0114  0.0336  0.0043  0.0109  0.0054
     2   166  0.0000  0.0627  0.0068  0.0068  0.0627  0.1173  0.0000  0.0009  0.0068  0.0465  0.0068  0.0408  0.5000  0.0000  0.0000  0.0000  0.0000  0.0000  0.0000  0.0000  0.0000  0.0000  0.0000  0.0000  0.0000  0.0018  0.0084  0.0142  0.0198  0.0000  0.0010  0.0052  0.0079  0.0065  0.0108  0.0355  0.0029  0.0034  0.0090  0.0000  0.0007  0.0034  0.0027  0.0021  0.0049  0.0137  0.0027  0.0082  0.0000  0.0093  0.0083  0.0034  0.0013  0.0030  0.0111  0.0045  0.0000  0.0094  0.0115  0.0102  0.0043  0.0028  0.0068  0.0000  0.0617  0.0365  0.0218  0.0090  0.0059  0.0042  0.0000  0.0000  0.0000  0.0000  0.0000  0.0000  0.0052  0.0113  0.0041  0.0216  0.0520  0.0148  0.0096  0.0209  0.0584  0.0067  0.0110  0.0359  0.0039  0.0129  0.0095
     2   167  0.0000  0.0044  0.0068  0.0063  0.0748  0.5000  0.0000  0.0004  0.0130  0.0748  0.0068  0.0262  0.5000  0.0000  0.0000  0.0000  0.0000  0.0000  0.0000  0.0000  0.0000  0.0000  0.0000  0.0000  0.0000  0.0009  0.0036  0.0104  0.0227  0.0000  0.0082  0.0056  0.0040  0.0038  0.0083  0.0321  0.0008  0.0029  0.0056  0.0000  0.0020  0.0019  0.0023  0.0009  0.0036  0.0134  0.0016  0.0062  0.0000  0.0042  0.0210  0.0035  0.0008  0.0071  0.0082  0.0040  0.0000  0.0244  0.0103  0.0100  0.0072  0.0025  0.0073  0.0000  0.0845  0.0263  0.0190  0.0057  0.0043  0.0035  0.0000  0.0000  0.0000  0.0000  0.0000  0.0000  0.0064  0.0274  0.0047  0.0821  0.1429  0.0154  0.0108  0.0294  0.0466  0.0050  0.0106  0.0287  0.0058  0.0136  0.0092
     2   168  0.0000  0.0089  0.0081  0.0029  0.0378  0.2917  0.0000  0.0018  0.0149  0.0860  0.0117  0.0443  0.5000  0.0000  0.0000  0.0000  0.0000  0.0000  0.0000  0.0000  0.0000  0.0000  0.0000  0.0000  0.0000  0.0007  0.0032  0.0130  0.0341  0.0000  0.0027  0.0025  0.0084  0.0046  0.0090  0.0371  0.0038  0.0045  0.0041  0.0000  0.0241  0.0066  0.0014  0.0007  0.0063  0.0109  0.0038  0.0044  0.0000  0.0117  0.0140  0.0046  0.0013  0.0035  0.0075  0.0033  0.0000  0.0325  0.0122  0.0090  0.0037  0.0027  0.0064  0.0000  0.0620  0.0239  0.0175  0.0093  0.0046  0.0027  0.0000  0.0000  0.0000  0.0000  0.0000  0.0000  0.0112  0.0865  0.0062  0.0575  0.1259  0.0073  0.0028  0.0129  0.0339  0.0049  0.0105  0.0302  0.0029  0.0095  0.0083
     2   169  0.0000  0.0044  0.0032  0.0087  0.0536  0.1599  0.0000  0.0019  0.0362  0.1173  0.0362  0.0323  0.2449  0.0000  0.0000  0.0000  0.0000  0.0000  0.0000  0.0000  0.0000  0.0000  0.0000  0.0000  0.0000  0.0023  0.0027  0.0138  0.0405  0.0000  0.0113  0.0029  0.0110  0.0037  0.0135  0.0497  0.0020  0.0028  0.0078  0.0000  0.0152  0.0109  0.0021  0.0012  0.0048  0.0107  0.0026  0.0041  0.0000  0.0110  0.0145  0.0033  0.0012  0.0024  0.0089  0.0053  0.0000  0.0161  0.0201  0.0086  0.0030  0.0035  0.0068  0.0000  0.0865  0.0380  0.0200  0.0069  0.0066  0.0035  0.0000  0.0000  0.0000  0.0000  0.0000  0.0000  0.0056  0.0390  0.0200  0.0309  0.1310  0.0103  0.0077  0.0168  0.0410  0.0042  0.0107  0.0303  0.0032  0.0145  0.0080
     2   170  0.0000  0.0052  0.0117  0.0029  0.0660  0.2396  0.0000  0.0028  0.0117  0.1615  0.0949  0.0703  0.5000  0.0000  0.0000  0.0000  0.0000  0.0000  0.0000  0.0000  0.0000  0.0000  0.0000  0.0000  0.0000  0.0024  0.0100  0.0138  0.0254  0.0000  0.0024  0.0077  0.0059  0.0008  0.0208  0.0448  0.0010  0.0004  0.0018  0.0000  0.0040  0.0031  0.0010  0.0005  0.0019  0.0034  0.0025  0.0064  0.0000  0.0138  0.0181  0.0032  0.0008  0.0045  0.0117  0.0032  0.0000  0.0087  0.0131  0.0063  0.0023  0.0024  0.0060  0.0000  0.0489  0.0239  0.0167  0.0045  0.0047  0.0032  0.0000  0.0000  0.0000  0.0000  0.0000  0.0000  0.0075  0.0186  0.0012  0.0119  0.0387  0.0168  0.0034  0.0219  0.0450  0.0034  0.0084  0.0275  0.0020  0.0070  0.0078
     2   171  0.0000  0.0408  0.0053  0.0166  0.0627  0.2449  0.0000  0.0017  0.0166  0.0290  0.2449  0.5000  0.2449  0.0000  0.0000  0.0000  0.0000  0.0000  0.0000  0.0000  0.0000  0.0000  0.0000  0.0000  0.0000  0.0010  0.0052  0.0155  0.0341  0.0000  0.0045  0.0052  0.0115  0.0027  0.0176  0.0717  0.0011  0.0032  0.0077  0.0000  0.0090  0.0034  0.0007  0.0002  0.0018  0.0088  0.0051  0.0058  0.0000  0.0019  0.0115  0.0031  0.0003  0.0063  0.0145  0.0037  0.0000  0.0294  0.0196  0.0066  0.0025  0.0030  0.0083  0.0000  0.0576  0.0392  0.0140  0.0050  0.0062  0.0040  0.0000  0.0000  0.0000  0.0000  0.0000  0.0000  0.0039  0.0104  0.0026  0.0212  0.0714  0.0099  0.0046  0.0340  0.0584  0.0014  0.0096  0.0231  0.0069  0.0114  0.0114
     2   172  0.0000  0.0124  0.0128  0.0660  0.0629  0.3264  0.0000  0.0023  0.0063  0.0226  0.0833  0.3698  0.3264  0.0000  0.0000  0.0000  0.0000  0.0000  0.0000  0.0000  0.0000  0.0000  0.0000  0.0000  0.0000  0.0024  0.0030  0.0126  0.0401  0.0000  0.0031  0.0046  0.0253  0.0012  0.0190  0.0553  0.0003  0.0013  0.0040  0.0000  0.0002  0.0070  0.0010  0.0009  0.0022  0.0066  0.0025  0.0047  0.0000  0.0021  0.0044  0.0016  0.0003  0.0027  0.0075  0.0038  0.0000  0.0181  0.0152  0.0072  0.0020  0.0023  0.0069  0.0000  0.0248  0.0292  0.0186  0.0076  0.0063  0.0038  0.0000  0.0000  0.0000  0.0000  0.0000  0.0000  0.0020  0.0056  0.0150  0.0323  0.0714  0.0088  0.0081  0.0144  0.0569  0.0023  0.0089  0.0294  0.0053  0.0114  0.0097
     2   173  0.0000  0.0205  0.0254  0.0014  0.0527  0.2509  0.0000  0.0070  0.0394  0.2679  0.2434  0.2169  0.4321  0.0000  0.0000  0.0000  0.0000  0.0000  0.0000  0.0000  0.0000  0.0000  0.0000  0.0000  0.0000  0.0027  0.0014  0.0107  0.0294  0.0000  0.0012  0.0039  0.0053  0.0023  0.0142  0.0497  0.0002  0.0027  0.0029  0.0000  0.0003  0.0050  0.0014  0.0005  0.0015  0.0071  0.0008  0.0017  0.0000  0.0113  0.0012  0.0013  0.0003  0.0013  0.0057  0.0029  0.0000  0.0178  0.0204  0.0111  0.0024  0.0022  0.0076  0.0000  0.0155  0.0222  0.0162  0.0043  0.0048  0.0033  0.0000  0.0000  0.0000  0.0000  0.0000  0.0000  0.0033  0.0193  0.0132  0.0128  0.0647  0.0175  0.0078  0.0156  0.0625  0.0107  0.0149  0.0399  0.0032  0.0105  0.0106
     2   174  0.0000  0.0326  0.0007  0.0035  0.1306  0.2340  0.0000  0.0070  0.0390  0.2099  0.0070  0.1602  0.3818  0.0000  0.0000  0.0000  0.0000  0.0000  0.0000  0.0000  0.0000  0.0000  0.0000  0.0000  0.0000  0.0042  0.0013  0.0125  0.0280  0.0000  0.0040  0.0041  0.0105  0.0034  0.0255  0.0665  0.0001  0.0018  0.0067  0.0000  0.0011  0.0013  0.0010  0.0002  0.0013  0.0086  0.0009  0.0024  0.0000  0.0053  0.0043  0.0010  0.0005  0.0018  0.0042  0.0035  0.0000  0.0217  0.0150  0.0044  0.0030  0.0022  0.0059  0.0000  0.1095  0.0460  0.0182  0.0058  0.0041  0.0035  0.0000  0.0000  0.0000  0.0000  0.0000  0.0000  0.0089  0.0305  0.0041  0.0359  0.1322  0.0099  0.0212  0.0189  0.0730  0.0025  0.0090  0.0258  0.0045  0.0076  0.0089
     2   175  0.0000  0.0833  0.0089  0.0164  0.1181  0.2768  0.0000  0.0040  0.0466  0.1094  0.0098  0.3698  0.5000  0.0000  0.0000  0.0000  0.0000  0.0000  0.0000  0.0000  0.0000  0.0000  0.0000  0.0000  0.0000  0.0003  0.0010  0.0064  0.0118  0.0000  0.0005  0.0010  0.0025  0.0011  0.0082  0.0112  0.0002  0.0012  0.0065  0.0000  0.0020  0.0021  0.0034  0.0009  0.0018  0.0047  0.0016  0.0021  0.0000  0.0007  0.0018  0.0017  0.0012  0.0018  0.0033  0.0048  0.0000  0.0167  0.0132  0.0080  0.0027  0.0019  0.0064  0.0000  0.0337  0.0298  0.0186  0.0045  0.0044  0.0034  0.0000  0.0000  0.0000  0.0000  0.0000  0.0000  0.0106  0.0133  0.0092  0.0215  0.0519  0.0098  0.0063  0.0401  0.0616  0.0026  0.0063  0.0264  0.0018  0.0109  0.0083
     2   176  0.0000  0.0371  0.0014  0.0115  0.2242  0.1602  0.0000  0.0061  0.0349  0.2206  0.0137  0.2467  0.2872  0.0000  0.0000  0.0000  0.0000  0.0000  0.0000  0.0000  0.0000  0.0000  0.0000  0.0000  0.0000  0.0004  0.0002  0.0053  0.0052  0.0000  0.0007  0.0011  0.0042  0.0019  0.0082  0.0138  0.0005  0.0014  0.0067  0.0000  0.0011  0.0044  0.0015  0.0007  0.0012  0.0081  0.0009  0.0023  0.0000  0.0026  0.0037  0.0020  0.0019  0.0014  0.0050  0.0044  0.0000  0.0184  0.0160  0.0168  0.0033  0.0022  0.0066  0.0000  0.0224  0.0286  0.0200  0.0056  0.0036  0.0032  0.0000  0.0000  0.0000  0.0000  0.0000  0.0000  0.0051  0.0129  0.0107  0.0169  0.0590  0.0110  0.0133  0.0238  0.0668  0.0042  0.0101  0.0330  0.0038  0.0160  0.0079
     2   177  0.0000  0.0768  0.0051  0.0229  0.2151  0.3232  0.0000  0.0014  0.0155  0.0762  0.0201  0.2170  0.3106  0.0000  0.0000  0.0000  0.0000  0.0000  0.0000  0.0000  0.0000  0.0000  0.0000  0.0000  0.0000  0.0007  0.0055  0.0158  0.0148  0.0000  0.0046  0.0027  0.0028  0.0031  0.0178  0.0168  0.0002  0.0015  0.0021  0.0000  0.0002  0.0023  0.0003  0.0003  0.0011  0.0029  0.0013  0.0031  0.0000  0.0009  0.0034  0.0016  0.0009  0.0014  0.0035  0.0039  0.0000  0.0223  0.0190  0.0118  0.0039  0.0025  0.0064  0.0000  0.0252  0.0509  0.0187  0.0060  0.0041  0.0026  0.0000  0.0000  0.0000  0.0000  0.0000  0.0000  0.0065  0.0043  0.0046  0.0124  0.0466  0.0110  0.0102  0.0243  0.0559  0.0020  0.0105  0.0252  0.0032  0.0072  0.0056
     2   178  0.0000  0.0010  0.0244  0.0063  0.2045  0.2361  0.0000  0.0007  0.1231  0.0236  0.0078  0.1357  0.2685  0.0000  0.0000  0.0000  0.0000  0.0000  0.0000  0.0000  0.0000  0.0000  0.0000  0.0000  0.0000  0.0023  0.0003  0.0039  0.0080  0.0000  0.0013  0.0021  0.0030  0.0007  0.0046  0.0118  0.0008  0.0021  0.0024  0.0000  0.0048  0.0042  0.0011  0.0003  0.0034  0.0054  0.0019  0.0029  0.0000  0.0012  0.0078  0.0029  0.0004  0.0007  0.0040  0.0053  0.0000  0.0184  0.0309  0.0136  0.0045  0.0020  0.0072  0.0000  0.0218  0.0674  0.0213  0.0061  0.0032  0.0032  0.0000  0.0000  0.0000  0.0000  0.0000  0.0000  0.0030  0.0051  0.0093  0.0077  0.0714  0.0111  0.0112  0.0366  0.0761  0.0028  0.0061  0.0292  0.0033  0.0100  0.0052
     2   179  0.0000  0.0230  0.0048  0.0530  0.2231  0.2896  0.0000  0.0111  0.0721  0.0397  0.0432  0.2153  0.2439  0.0000  0.0000  0.0000  0.0000  0.0000  0.0000  0.0000  0.0000  0.0000  0.0000  0.0000  0.0000  0.0010  0.0008  0.0069  0.0139  0.0000  0.0003  0.0020  0.0050  0.0010  0.0025  0.0326  0.0007  0.0032  0.0023  0.0000  0.0004  0.0032  0.0006  0.0002  0.0018  0.0062  0.0015  0.0039  0.0000  0.0025  0.0025  0.0022  0.0008  0.0017  0.0038  0.0055  0.0000  0.0158  0.0213  0.0097  0.0059  0.0032  0.0072  0.0000  0.0448  0.0405  0.0250  0.0103  0.0041  0.0036  0.0000  0.0000  0.0000  0.0000  0.0000  0.0000  0.0022  0.0127  0.0072  0.0087  0.0466  0.0048  0.0024  0.0102  0.0622  0.0055  0.0053  0.0199  0.0038  0.0073  0.0062
     2   180  0.0000  0.0139  0.0286  0.0988  0.1573  0.6779  0.0000  0.0090  0.1449  0.0869  0.0088  0.2017  0.6167  0.0000  0.0000  0.0000  0.0000  0.0000  0.0000  0.0000  0.0000  0.0000  0.0000  0.0000  0.0000  0.0007  0.0038  0.0045  0.0259  0.0000  0.0004  0.0206  0.0053  0.0016  0.0051  0.0225  0.0011  0.0006  0.0021  0.0000  0.0004  0.0021  0.0006  0.0003  0.0017  0.0040  0.0044  0.0036  0.0000  0.0024  0.0086  0.0018  0.0008  0.0027  0.0085  0.0037  0.0000  0.0125  0.0219  0.0074  0.0025  0.0021  0.0062  0.0000  0.0327  0.0743  0.0131  0.0038  0.0038  0.0036  0.0000  0.0000  0.0000  0.0000  0.0000  0.0000  0.0048  0.0055  0.0040  0.0170  0.0596  0.0142  0.0042  0.0157  0.1029  0.0045  0.0080  0.0269  0.0029  0.0108  0.0061
     2   181  0.0000  0.0106  0.0312  0.0228  0.1173  0.3000  0.0000  0.0958  0.0193  0.0361  0.0613  0.1431  0.1759  0.0000  0.0000  0.0000  0.0000  0.0000  0.0000  0.0000  0.0000  0.0000  0.0000  0.0000  0.0000  0.0003  0.0016  0.0041  0.0100  0.0000  0.0006  0.0012  0.0012  0.0009  0.0015  0.0132  0.0015  0.0020  0.0049  0.0000  0.0026  0.0032  0.0011  0.0012  0.0036  0.0132  0.0016  0.0034  0.0000  0.0160  0.0022  0.0011  0.0004  0.0014  0.0047  0.0051  0.0000  0.0555  0.0154  0.0074  0.0035  0.0019  0.0064  0.0000  0.0832  0.0633  0.0180  0.0083  0.0049  0.0040  0.0000  0.0000  0.0000  0.0000  0.0000  0.0000  0.0114  0.0187  0.0088  0.0364  0.1289  0.0068  0.0088  0.0350  0.0645  0.0036  0.0077  0.0224  0.0020  0.0069  0.0058
     2   182  0.0000  0.0061  0.0020  0.0063  0.0523  0.3670  0.0000  0.0436  0.0149  0.0479  0.2406  0.0863  0.3818  0.0000  0.0000  0.0000  0.0000  0.0000  0.0000  0.0000  0.0000  0.0000  0.0000  0.0000  0.0000  0.0005  0.0012  0.0067  0.0133  0.0000  0.0087  0.0020  0.0017  0.0007  0.0073  0.0165  0.0015  0.0040  0.0045  0.0000  0.0080  0.0030  0.0025  0.0015  0.0024  0.0128  0.0019  0.0042  0.0000  0.0049  0.0030  0.0025  0.0020  0.0043  0.0080  0.0043  0.0000  0.0264  0.0209  0.0103  0.0023  0.0020  0.0068  0.0000  0.1144  0.0639  0.0211  0.0080  0.0042  0.0040  0.0000  0.0000  0.0000  0.0000  0.0000  0.0000  0.0043  0.0453  0.0116  0.0322  0.1312  0.0113  0.0039  0.0151  0.0760  0.0043  0.0099  0.0247  0.0035  0.0085  0.0068
     2   183  0.0000  0.0009  0.0048  0.0087  0.0465  0.5000  0.0000  0.0262  0.0918  0.1599  0.5000  0.2449  0.2449  0.0000  0.0000  0.0000  0.0000  0.0000  0.0000  0.0000  0.0000  0.0000  0.0000  0.0000  0.0000  0.0002  0.0016  0.0045  0.0118  0.0000  0.0024  0.0009  0.0054  0.0002  0.0026  0.0111  0.0002  0.0016  0.0026  0.0000  0.0002  0.0012  0.0008  0.0001  0.0008  0.0035  0.0020  0.0035  0.0000  0.0018  0.0037  0.0023  0.0037  0.0014  0.0079  0.0049  0.0000  0.0279  0.0109  0.0081  0.0022  0.0021  0.0074  0.0000  0.0341  0.0360  0.0159  0.0066  0.0040  0.0033  0.0000  0.0000  0.0000  0.0000  0.0000  0.0000  0.0041  0.0056  0.0062  0.0074  0.0551  0.0068  0.0060  0.0112  0.0355  0.0034  0.0075  0.0204  0.0027  0.0092  0.0062
     2   184  0.0000  0.0007  0.0044  0.0141  0.0323  0.5000  0.0000  0.0029  0.1599  0.0217  0.0166  0.0748  0.2449  0.0000  0.0000  0.0000  0.0000  0.0000  0.0000  0.0000  0.0000  0.0000  0.0000  0.0000  0.0000  0.0000  0.0007  0.0076  0.0052  0.0000  0.0013  0.0004  0.0070  0.0003  0.0030  0.0120  0.0005  0.0022  0.0029  0.0000  0.0021  0.0202  0.0012  0.0008  0.0020  0.0053  0.0056  0.0081  0.0000  0.0076  0.0074  0.0061  0.0005  0.0032  0.0103  0.0053  0.0000  0.0292  0.0269  0.0190  0.0029  0.0028  0.0073  0.0000  0.0926  0.0439  0.0196  0.0047  0.0046  0.0038  0.0000  0.0000  0.0000  0.0000  0.0000  0.0000  0.0061  0.0172  0.0083  0.0300  0.1331  0.0224  0.0033  0.0188  0.0533  0.0027  0.0093  0.0334  0.0021  0.0060  0.0062
     2   185  0.0000  0.0002  0.0019  0.2449  0.5000  0.1173  0.0000  0.0032  0.0080  0.0153  0.0153  0.0748  0.5000  0.0000  0.0000  0.0000  0.0000  0.0000  0.0000  0.0000  0.0000  0.0000  0.0000  0.0000  0.0000  0.0001  0.0004  0.0185  0.0091  0.0000  0.0005  0.0013  0.0185  0.0006  0.0023  0.0043  0.0014  0.0031  0.0065  0.0000  0.0020  0.0131  0.0019  0.0008  0.0077  0.0066  0.0068  0.0071  0.0000  0.0067  0.0095  0.0043  0.0008  0.0057  0.0106  0.0045  0.0000  0.0252  0.0229  0.0132  0.0032  0.0030  0.0074  0.0000  0.0378  0.0668  0.0161  0.0085  0.0042  0.0026  0.0000  0.0000  0.0000  0.0000  0.0000  0.0000  0.0104  0.0072  0.0063  0.0244  0.1264  0.0194  0.0111  0.0206  0.0766  0.0024  0.0117  0.0223  0.0063  0.0106  0.0063
     2   186  0.0000  0.0000  0.0000  0.0000  0.0000  0.0000  0.0000  0.0000  0.0000  0.0000  0.0000  0.0000  0.0000  0.0000  0.0000  0.0000  0.0000  0.0000  0.0000  0.0000  0.0000  0.0000  0.0000  0.0000  0.0000  0.0000  0.0000  0.0000  0.0000  0.0000  0.0000  0.0000  0.0000  0.0000  0.0000  0.0000  0.0006  0.0020  0.0033  0.0000  0.0011  0.0067  0.0011  0.0004  0.0021  0.0037  0.0062  0.0087  0.0000  0.0072  0.0096  0.0026  0.0005  0.0041  0.0129  0.0045  0.0000  0.0178  0.0158  0.0097  0.0037  0.0033  0.0060  0.0000  0.0244  0.0501  0.0128  0.0059  0.0050  0.0030  0.0000  0.0000  0.0000  0.0000  0.0000  0.0000  0.0144  0.0070  0.0031  0.0171  0.0425  0.0046  0.0042  0.0165  0.0654  0.0012  0.0080  0.0147  0.0043  0.0068  0.0058
     2   187  0.0000  0.0000  0.0000  0.0000  0.0000  0.0000  0.0000  0.0000  0.0000  0.0000  0.0000  0.0000  0.0000  0.0000  0.0000  0.0000  0.0000  0.0000  0.0000  0.0000  0.0000  0.0000  0.0000  0.0000  0.0000  0.0000  0.0091  0.0015  0.0091  0.0000  0.0004  0.0003  0.0091  0.0002  0.0028  0.0091  0.0005  0.0005  0.0017  0.0000  0.0002  0.0013  0.0002  0.0006  0.0009  0.0035  0.0066  0.0091  0.0000  0.0758  0.0198  0.0041  0.0009  0.0048  0.0115  0.0041  0.0000  0.0339  0.0461  0.0068  0.0017  0.0034  0.0084  0.0000  0.0572  0.0549  0.0139  0.0029  0.0047  0.0025  0.0000  0.0000  0.0000  0.0000  0.0000  0.0000  0.0198  0.0227  0.0056  0.0331  0.0788  0.0152  0.0046  0.0327  0.0597  0.0016  0.0081  0.0172  0.0020  0.0049  0.0075
     2   188  0.0000  0.0000  0.0000  0.0000  0.0000  0.0000  0.0000  0.0000  0.0000  0.0000  0.0000  0.0000  0.0000  0.0000  0.0000  0.0000  0.0000  0.0000  0.0000  0.0000  0.0000  0.0000  0.0000  0.0000  0.0000  0.0000  0.0000  0.0000  0.0000  0.0000  0.0000  0.0000  0.0000  0.0000  0.0000  0.0000  0.0001  0.0019  0.0027  0.0000  0.0002  0.0012  0.0002  0.0006  0.0021  0.0028  0.0081  0.0089  0.0000  0.0216  0.0092  0.0029  0.0006  0.0062  0.0094  0.0047  0.0000  0.0397  0.0278  0.0109  0.0031  0.0044  0.0056  0.0000  0.0427  0.0266  0.0126  0.0036  0.0048  0.0018  0.0000  0.0000  0.0000  0.0000  0.0000  0.0000  0.0049  0.0159  0.0026  0.0319  0.1062  0.0121  0.0034  0.0362  0.0331  0.0011  0.0084  0.0118  0.0024  0.0020  0.0051
     2   189  0.0000  0.0000  0.0000  0.0000  0.0000  0.0000  0.0000  0.0000  0.0000  0.0000  0.0000  0.0000  0.0000  0.0000  0.0000  0.0000  0.0000  0.0000  0.0000  0.0000  0.0000  0.0000  0.0000  0.0000  0.0000  0.0000  0.0000  0.0000  0.0000  0.0000  0.0000  0.0000  0.0000  0.0000  0.0000  0.0000  0.0003  0.0011  0.0014  0.0000  0.0020  0.0002  0.0003  0.0002  0.0014  0.0022  0.0062  0.0090  0.0000  0.0103  0.0162  0.0079  0.0005  0.0054  0.0105  0.0041  0.0000  0.0286  0.0125  0.0088  0.0017  0.0031  0.0056  0.0000  0.0333  0.0182  0.0136  0.0021  0.0040  0.0020  0.0000  0.0000  0.0000  0.0000  0.0000  0.0000  0.0053  0.0159  0.0028  0.0227  0.0402  0.0058  0.0016  0.0132  0.0232  0.0003  0.0053  0.0119  0.0023  0.0029  0.0062
     2   190  0.0000  0.0000  0.0000  0.0000  0.0000  0.0000  0.0000  0.0000  0.0000  0.0000  0.0000  0.0000  0.0000  0.0000  0.0000  0.0000  0.0000  0.0000  0.0000  0.0000  0.0000  0.0000  0.0000  0.0000  0.0000  0.0000  0.0000  0.0000  0.0000  0.0000  0.0000  0.0000  0.0000  0.0000  0.0000  0.0000  0.0007  0.0009  0.0014  0.0000  0.0084  0.0006  0.0004  0.0001  0.0017  0.0023  0.0132  0.0106  0.0000  0.0145  0.0080  0.0043  0.0017  0.0059  0.0097  0.0051  0.0000  0.0427  0.0166  0.0128  0.0023  0.0043  0.0071  0.0000  0.0577  0.0141  0.0158  0.0033  0.0035  0.0017  0.0000  0.0000  0.0000  0.0000  0.0000  0.0000  0.0056  0.0179  0.0045  0.0964  0.0545  0.0062  0.0102  0.0168  0.0349  0.0009  0.0060  0.0159  0.0031  0.0036  0.0063
     2   191  0.0000  0.0000  0.0000  0.0000  0.0000  0.0000  0.0000  0.0000  0.0000  0.0000  0.0000  0.0000  0.0000  0.0000  0.0000  0.0000  0.0000  0.0000  0.0000  0.0000  0.0000  0.0000  0.0000  0.0000  0.0000  0.0000  0.0000  0.0000  0.0000  0.0000  0.0000  0.0000  0.0000  0.0000  0.0000  0.0000  0.0011  0.0030  0.0075  0.0000  0.0085  0.0019  0.0007  0.0011  0.0039  0.0080  0.0049  0.0054  0.0000  0.0590  0.0123  0.0019  0.0011  0.0029  0.0079  0.0055  0.0000  0.0321  0.0276  0.0085  0.0026  0.0030  0.0065  0.0000  0.0482  0.0379  0.0081  0.0027  0.0039  0.0021  0.0000  0.0000  0.0000  0.0000  0.0000  0.0000  0.0093  0.0108  0.0062  0.0553  0.0880  0.0250  0.0059  0.0142  0.0307  0.0015  0.0066  0.0131  0.0019  0.0065  0.0067
     2   192  0.0000  0.0000  0.0000  0.0000  0.0000  0.0000  0.0000  0.0000  0.0000  0.0000  0.0000  0.0000  0.0000  0.0000  0.0000  0.0000  0.0000  0.0000  0.0000  0.0000  0.0000  0.0000  0.0000  0.0000  0.0000  0.0000  0.0000  0.0000  0.0000  0.0000  0.0000  0.0000  0.0000  0.0000  0.0000  0.0000  0.0057  0.0057  0.0106  0.0000  0.0352  0.0028  0.0029  0.0008  0.0064  0.0095  0.0027  0.0035  0.0000  0.0360  0.0088  0.0023  0.0006  0.0031  0.0094  0.0048  0.0000  0.0450  0.0191  0.0123  0.0036  0.0037  0.0080  0.0000  0.0810  0.0228  0.0155  0.0030  0.0041  0.0021  0.0000  0.0000  0.0000  0.0000  0.0000  0.0000  0.0114  0.0157  0.0044  0.0489  0.0669  0.0096  0.0105  0.0166  0.0358  0.0026  0.0122  0.0218  0.0033  0.0072  0.0072
     2   193  0.0000  0.0000  0.0000  0.0000  0.0000  0.0000  0.0000  0.0000  0.0000  0.0000  0.0000  0.0000  0.0000  0.0000  0.0000  0.0000  0.0000  0.0000  0.0000  0.0000  0.0000  0.0000  0.0000  0.0000  0.0000  0.0000  0.0000  0.0000  0.0000  0.0000  0.0000  0.0000  0.0000  0.0000  0.0000  0.0000  0.0043  0.0056  0.0088  0.0000  0.0251  0.0016  0.0021  0.0018  0.0045  0.0069  0.0037  0.0061  0.0000  0.0356  0.0099  0.0065  0.0022  0.0056  0.0117  0.0055  0.0000  0.0448  0.0115  0.0078  0.0039  0.0020  0.0063  0.0000  0.0749  0.0271  0.0130  0.0062  0.0056  0.0024  0.0000  0.0000  0.0000  0.0000  0.0000  0.0000  0.0070  0.0149  0.0207  0.0444  0.0972  0.0066  0.0061  0.0095  0.0253  0.0034  0.0117  0.0207  0.0052  0.0088  0.0058
     2   194  0.0000  0.0000  0.0000  0.0000  0.0000  0.0000  0.0000  0.0000  0.0000  0.0000  0.0000  0.0000  0.0000  0.0000  0.0000  0.0000  0.0000  0.0000  0.0000  0.0000  0.0000  0.0000  0.0000  0.0000  0.0000  0.0000  0.0000  0.0000  0.0000  0.0000  0.0000  0.0000  0.0000  0.0000  0.0000  0.0000  0.0083  0.0126  0.0089  0.0000  0.0186  0.0097  0.0071  0.0028  0.0098  0.0113  0.0101  0.0087  0.0000  0.0565  0.0107  0.0064  0.0022  0.0055  0.0126  0.0054  0.0000  0.1028  0.0124  0.0085  0.0021  0.0028  0.0070  0.0000  0.0723  0.0126  0.0078  0.0024  0.0039  0.0020  0.0000  0.0000  0.0000  0.0000  0.0000  0.0000  0.0069  0.0419  0.0215  0.0550  0.1208  0.0061  0.0012  0.0131  0.0135  0.0025  0.0096  0.0125  0.0031  0.0050  0.0050
     2   195  0.0000  0.0000  0.0000  0.0000  0.0000  0.0000  0.0000  0.0000  0.0000  0.0000  0.0000  0.0000  0.0000  0.0000  0.0005  0.0031  0.0168  0.0714  0.0002  0.0066  0.0019  0.0066  0.0017  0.0058  0.0714  0.0000  0.0000  0.0000  0.0000  0.0000  0.0000  0.0000  0.0000  0.0000  0.0000  0.0000  0.0049  0.0066  0.0109  0.0918  0.0285  0.0102  0.0026  0.0021  0.0045  0.0098  0.0104  0.0141  0.0238  0.0399  0.0093  0.0052  0.0017  0.0072  0.0150  0.0074  0.5000  0.0963  0.0205  0.0121  0.0025  0.0041  0.0066  0.0748  0.1124  0.0179  0.0176  0.0027  0.0049  0.0024  0.0068  0.0094  0.1173  0.0120  0.5000  0.5000  0.0046  0.0260  0.0090  0.0585  0.1067  0.0052  0.0020  0.0096  0.0125  0.0015  0.0125  0.0163  0.0022  0.0024  0.0059
     2   196  0.0000  0.0000  0.0000  0.0000  0.0000  0.0000  0.0000  0.0000  0.0000  0.0000  0.0000  0.0000  0.0000  0.0000  0.0000  0.0000  0.0000  0.0000  0.0000  0.0000  0.0000  0.0000  0.0000  0.0000  0.0000  0.0000  0.0000  0.0000  0.0000  0.0000  0.0000  0.0000  0.0000  0.0000  0.0000  0.0000  0.0023  0.0026  0.0049  0.0000  0.0074  0.0006  0.0019  0.0006  0.0029  0.0035  0.0098  0.0118  0.0000  0.0613  0.0186  0.0090  0.0016  0.0107  0.0156  0.0049  0.0000  0.0864  0.0269  0.0099  0.0021  0.0042  0.0066  0.0000  0.1463  0.0338  0.0158  0.0028  0.0055  0.0024  0.0000  0.0000  0.0000  0.0000  0.0000  0.0000  0.0474  0.0433  0.0105  0.0688  0.1617  0.0092  0.0040  0.0268  0.0444  0.0017  0.0117  0.0157  0.0025  0.0031  0.0063
     2   197  0.0000  0.0000  0.0000  0.0000  0.0000  0.0000  0.0000  0.0000  0.0000  0.0000  0.0000  0.0000  0.0000  0.0000  0.0000  0.0000  0.0000  0.0000  0.0000  0.0000  0.0000  0.0000  0.0000  0.0000  0.0000  0.0000  0.0000  0.0000  0.0000  0.0000  0.0000  0.0000  0.0000  0.0000  0.0000  0.0000  0.0005  0.0045  0.0039  0.0000  0.0047  0.0002  0.0014  0.0005  0.0035  0.0072  0.0130  0.0126  0.0000  0.0749  0.0139  0.0113  0.0014  0.0114  0.0143  0.0057  0.0000  0.0822  0.0120  0.0133  0.0025  0.0046  0.0056  0.0000  0.1300  0.0186  0.0196  0.0033  0.0081  0.0021  0.0000  0.0000  0.0000  0.0000  0.0000  0.0000  0.0070  0.0273  0.0226  0.1198  0.1524  0.0035  0.0008  0.0177  0.0222  0.0013  0.0153  0.0151  0.0033  0.0029  0.0076
     2   198  0.0000  0.0000  0.0000  0.0000  0.0000  0.0000  0.0000  0.0000  0.0000  0.0000  0.0000  0.0000  0.0000  0.0000  0.0000  0.0000  0.0000  0.0000  0.0000  0.0000  0.0000  0.0000  0.0000  0.0000  0.0000  0.0000  0.0000  0.0000  0.0000  0.0000  0.0000  0.0000  0.0000  0.0000  0.0000  0.0000  0.0003  0.0023  0.0034  0.0000  0.0044  0.0028  0.0010  0.0005  0.0036  0.0031  0.0062  0.0163  0.0000  0.1079  0.0060  0.0134  0.0008  0.0085  0.0151  0.0040  0.0000  0.0801  0.0094  0.0092  0.0028  0.0032  0.0038  0.0000  0.1228  0.0186  0.0197  0.0031  0.0062  0.0022  0.0000  0.0000  0.0000  0.0000  0.0000  0.0000  0.0082  0.1044  0.0092  0.0858  0.1756  0.0051  0.0011  0.0197  0.0202  0.0016  0.0138  0.0214  0.0022  0.0024  0.0061
     2   199  0.0000  0.0000  0.0000  0.0000  0.0000  0.0000  0.0000  0.0000  0.0000  0.0000  0.0000  0.0000  0.0000  0.0000  0.0000  0.0000  0.0000  0.0000  0.0000  0.0000  0.0000  0.0000  0.0000  0.0000  0.0000  0.0000  0.0000  0.0000  0.0000  0.0000  0.0000  0.0000  0.0000  0.0000  0.0000  0.0000  0.0005  0.0024  0.0033  0.0000  0.0027  0.0002  0.0004  0.0007  0.0016  0.0022  0.0110  0.0169  0.0000  0.0440  0.0052  0.0099  0.0013  0.0096  0.0172  0.0052  0.0000  0.1022  0.0107  0.0072  0.0023  0.0029  0.0045  0.0000  0.1245  0.0147  0.0131  0.0044  0.0058  0.0021  0.0000  0.0000  0.0000  0.0000  0.0000  0.0000  0.0109  0.0694  0.0180  0.0812  0.1090  0.0036  0.0013  0.0088  0.0144  0.0020  0.0136  0.0168  0.0025  0.0032  0.0061
     2   200  0.0000  0.0000  0.0000  0.0000  0.0000  0.0000  0.0000  0.0000  0.0000  0.0000  0.0000  0.0000  0.0000  0.0000  0.0000  0.0000  0.0000  0.0000  0.0000  0.0000  0.0000  0.0000  0.0000  0.0000  0.0000  0.0000  0.0000  0.0000  0.0000  0.0000  0.0000  0.0000  0.0000  0.0000  0.0000  0.0000  0.0016  0.0040  0.0033  0.0000  0.0317  0.0025  0.0013  0.0003  0.0014  0.0031  0.0049  0.0109  0.0000  0.0712  0.0097  0.0059  0.0019  0.0095  0.0088  0.0042  0.0000  0.0722  0.0097  0.0070  0.0017  0.0030  0.0050  0.0000  0.1341  0.0275  0.0147  0.0046  0.0056  0.0024  0.0000  0.0000  0.0000  0.0000  0.0000  0.0000  0.0256  0.0272  0.0274  0.0868  0.1855  0.0088  0.0103  0.0142  0.0197  0.0024  0.0082  0.0194  0.0028  0.0039  0.0063
     3     0  0.0129  0.0464  0.1817  0.3061  0.7021  0.9278  0.0022  0.0100  0.0630  0.1900  0.3221  0.6859  0.9038  0.0494  0.2041  0.3070  0.7076  0.9251  0.0083  0.0151  0.0524  0.2059  0.3059  0.6910  0.9090  0.2083  0.3054  0.7032  0.9218  0.0559  0.0541  0.0554  0.2074  0.3126  0.6883  0.9061  0.2987  0.7034  0.9066  0.1940  0.2060  0.2075  0.2031  0.3043  0.6773  0.9010  0.6581  0.8611  0.3109  0.2952  0.3031  0.3054  0.2920  0.6500  0.8593  0.5069  0.6895  0.7078  0.7065  0.6940  0.6791  0.3765  0.5049  0.9063  0.9182  0.9207  0.9131  0.8758  0.4941  0.1652  0.0138  0.0480  0.2163  0.2908  0.6891  0.9204  0.0554  0.2098  0.3188  0.6931  0.9105  0.2061  0.3110  0.6925  0.9095  0.3109  0.6807  0.9022  0.6653  0.8781  0.4912
     3     1  0.2284  0.7016  0.8747  0.9451  0.9297  1.0000  0.0034  0.3276  0.6198  0.9725  0.8330  1.0000  1.0000  0.5792  0.8050  0.8869  0.8929  0.9286  0.2687  0.2638  0.5718  0.8869  0.8458  0.9286  0.9286  0.4882  0.5648  0.5625  0.5926  0.7065  0.6185  0.3567  0.5694  0.5147  0.5926  0.5926  0.1878  0.1914  0.1962  0.8630  0.7427  0.4558  0.1866  0.1726  0.1962  0.1962  0.1389  0.1451  0.9699  0.8707  0.5509  0.2177  0.1265  0.1451  0.1451  0.0369  0.9412  0.8997  0.5185  0.2153  0.1281  0.0369  0.0369  1.0000  0.9286  0.5556  0.2249  0.1327  0.0385  0.0097  0.2715  0.5203  0.9425  0.8509  1.0000  1.0000  0.5453  0.8967  0.8211  0.9286  0.9286  0.5340  0.4877  0.5556  0.5556  0.1962  0.2249  0.2249  0.1327  0.1327  0.0385
     3     2  0.2723  0.7634  0.9301  0.9092  1.0000  0.9688  0.0482  0.4007  0.6786  0.8423  0.8884  0.9688  1.0000  0.6019  0.8030  0.7962  0.8214  0.8481  0.2223  0.2300  0.6050  0.7046  0.7954  0.8223  0.8571  0.5417  0.5509  0.5803  0.5926  0.6340  0.5790  0.3773  0.4907  0.5332  0.5548  0.5926  0.1998  0.2057  0.2057  0.9345  0.8619  0.5309  0.1734  0.1878  0.1986  0.2105  0.1389  0.1389  0.9394  0.9143  0.5787  0.1782  0.1283  0.1350  0.1420  0.0369  0.9721  0.9107  0.5741  0.1890  0.1327  0.0353  0.0377  0.9673  0.9286  0.5787  0.1890  0.1327  0.0353  0.0095  0.3182  0.7296  0.7449  0.9006  0.8988  1.0000  0.6196  0.7964  0.8433  0.8854  0.9286  0.4722  0.5468  0.5602  0.5926  0.1703  0.1806  0.1914  0.1276  0.1358  0.0361
     3     3  0.2635  0.5898  0.8206  0.9050  0.9229  1.0000  0.0313  0.2907  0.7119  0.7679  0.8417  0.9229  1.0000  0.4627  0.6425  0.7735  0.8022  0.8113  0.2310  0.2172  0.5498  0.6997  0.7053  0.8073  0.8571  0.3999  0.4390  0.4869  0.4946  0.5454  0.6158  0.3338  0.4329  0.4241  0.4853  0.5185  0.1527  0.1719  0.1723  0.7962  0.7405  0.4704  0.1479  0.1459  0.1699  0.1818  0.1196  0.1211  0.9075  0.8500  0.4915  0.1635  0.1029  0.1188  0.1265  0.0345  0.9694  0.9702  0.5602  0.1794  0.1134  0.0339  0.0361  0.9714  0.9762  0.5741  0.1854  0.1173  0.0345  0.0093  0.3753  0.6367  0.8805  0.8483  0.9714  1.0000  0.7315  0.7893  0.8179  0.9494  1.0000  0.4697  0.4843  0.5610  0.5926  0.1491  0.1794  0.1914  0.1129  0.1204  0.0361
     3     4  0.2531  0.6580  0.8148  0.8955  0.9328  0.9687  0.0035  0.2073  0.5752  0.7775  0.7673  0.8283  1.0000  0.5971  0.7383  0.8588  0.9587  1.0000  0.2454  0.2357  0.5787  0.7836  0.7712  0.8782  0.9425  0.3834  0.4644  0.4920  0.5123  0.5533  0.4812  0.3199  0.3962  0.3868  0.4280  0.4920  0.1513  0.1659  0.1734  0.7344  0.6004  0.4463  0.1340  0.1336  0.1483  0.1683  0.1181  0.1235  0.7950  0.6746  0.4662  0.1433  0.0976  0.1057  0.1201  0.0353  1.0000  0.8119  0.5303  0.1675  0.1085  0.0310  0.0338  1.0000  0.8440  0.5370  0.1734  0.1111  0.0324  0.0089  0.2840  0.5843  0.7574  0.9024  0.8676  0.9626  0.5133  0.6992  0.6591  0.7544  0.7810  0.4170  0.4241  0.4619  0.5228  0.1369  0.1555  0.1715  0.0996  0.1073  0.0308
     3     5  0.2435  0.6653  0.8046  0.7921  0.8674  0.7789  0.0190  0.3057  0.5898  0.7960  0.7874  0.6899  0.8676  0.5437  0.7208  0.6946  0.8077  0.7199  0.2894  0.2070  0.5785  0.7389  0.6950  0.8165  0.7491  0.4102  0.3466  0.4180  0.3662  0.5780  0.4747  0.3041  0.3573  0.3730  0.3771  0.4106  0.1260  0.1629  0.1404  0.8040  0.7006  0.4141  0.1401  0.1445  0.1427  0.1600  0.0901  0.0783  0.6845  0.5305  0.3480  0.1154  0.0767  0.0778  0.0851  0.0251  0.8897  0.7327  0.4066  0.1483  0.0980  0.0253  0.0276  0.7958  0.6171  0.3546  0.1290  0.0840  0.0238  0.0060  0.1975  0.6131  0.8627  0.7373  0.8341  0.8071  0.4692  0.6291  0.6328  0.6892  0.6581  0.3688  0.3894  0.3951  0.4525  0.1333  0.1397  0.1419  0.0885  0.0974  0.0251
     3     6  0.3125  0.3726  0.7341  0.6567  0.9529  0.8477  0.0102  0.2706  0.5354  0.8248  0.7888  0.8113  0.8128  0.4304  0.6652  0.6547  0.8661  0.7631  0.2022  0.2445  0.5661  0.7737  0.6966  0.7273  0.7226  0.3405  0.3101  0.4221  0.3666  0.5309  0.4435  0.2605  0.3250  0.3223  0.3282  0.3447  0.1124  0.1635  0.1363  0.7673  0.6964  0.3858  0.1287  0.1253  0.1251  0.1325  0.0952  0.0821  0.6896  0.5560  0.3384  0.1244  0.0739  0.0727  0.0754  0.0284  0.9117  0.8286  0.4784  0.1687  0.1020  0.0258  0.0273  0.7696  0.6271  0.4040  0.1398  0.0869  0.0227  0.0059  0.1934  0.7103  0.7565  0.6850  0.7847  0.7839  0.4085  0.6568  0.6637  0.6393  0.6952  0.4128  0.3440  0.3791  0.3975  0.1303  0.1297  0.1388  0.0749  0.0812  0.0216
     3     7  0.1854  0.6279  0.5206  0.7328  0.9439  0.8011  0.0651  0.3317  0.4907  0.7174  0.6686  0.6911  0.8334  0.4575  0.4651  0.5560  0.7077  0.6220  0.1187  0.1768  0.3973  0.5443  0.5047  0.5956  0.6409  0.3385  0.3709  0.5062  0.4817  0.5890  0.4991  0.2509  0.4198  0.3909  0.4198  0.4321  0.0883  0.1294  0.1185  0.6267  0.5206  0.2472  0.1042  0.0973  0.1003  0.1186  0.0871  0.0819  0.7234  0.5345  0.2669  0.1036  0.0646  0.0724  0.0765  0.0277  0.8796  0.7963  0.3802  0.1527  0.0924  0.0246  0.0280  0.7653  0.6780  0.3423  0.1364  0.0831  0.0235  0.0066  0.1849  0.4328  0.7304  0.5664  0.7661  0.8180  0.3677  0.6040  0.6367  0.6481  0.7299  0.2960  0.2743  0.3127  0.3446  0.1178  0.1205  0.1328  0.0741  0.0845  0.0223
     3     8  0.3419  0.4403  0.6315  0.6520  0.8346  0.8175  0.0629  0.1542  0.4753  0.6591  0.6905  0.6586  0.7237  0.3584  0.4138  0.4549  0.6305  0.6808  0.1511  0.1960  0.4033  0.5772  0.5688  0.5580  0.6874  0.3029  0.2369  0.4025  0.4064  0.7013  0.4033  0.2825  0.3446  0.3430  0.2832  0.3904  0.0826  0.1138  0.1270  0.6104  0.4052  0.2873  0.1018  0.1077  0.0888  0.1177  0.0691  0.0727  0.6927  0.3894  0.2431  0.0939  0.0562  0.0573  0.0649  0.0259  0.7333  0.5610  0.3770  0.1350  0.0829  0.0205  0.0243  0.8454  0.5872  0.4397  0.1409  0.0944  0.0217  0.0066  0.1742  0.4719  0.6472  0.7223  0.7697  0.7903  0.3685  0.5387  0.4909  0.4478  0.5733  0.3566  0.3476  0.2993  0.3716  0.1143  0.1116  0.1330  0.0636  0.0849  0.0197
     3     9  0.1419  0.5603  0.8396  0.6448  0.8479  0.8931  0.0290  0.2679  0.3951  0.6191  0.7381  0.7104  0.7052  0.3853  0.4246  0.3952  0.5525  0.5378  0.1638  0.1802  0.3415  0.4303  0.4456  0.4552  0.4587  0.3557  0.3246  0.4310  0.4154  0.4755  0.4941  0.2808  0.3234  0.3579  0.3613  0.3727  0.1017  0.1306  0.1330  0.6756  0.6305  0.3279  0.1008  0.1114  0.1033  0.1098  0.0769  0.0843  0.5953  0.5814  0.3073  0.0883  0.0622  0.0628  0.0662  0.0262  0.8541  0.6295  0.3876  0.1212  0.0809  0.0211  0.0201  0.8371  0.7503  0.3994  0.1184  0.0838  0.0210  0.0051  0.2688  0.6398  0.7007  0.5236  0.7919  0.7115  0.3962  0.4880  0.6436  0.6656  0.6301  0.3038  0.3229  0.3261  0.3111  0.0957  0.0940  0.0974  0.0679  0.0710  0.0173
     3    10  0.3796  0.6468  0.7531  0.5602  0.5840  0.8601  0.0479  0.1739  0.6149  0.5984  0.7350  0.7149  0.5301  0.4505  0.5652  0.4549  0.4971  0.5584  0.1897  0.1581  0.4483  0.4729  0.5169  0.5549  0.4749  0.3642  0.3078  0.3256  0.3544  0.5450  0.4604  0.2791  0.2908  0.3245  0.3652  0.3601  0.1046  0.1121  0.1201  0.6709  0.6133  0.3902  0.1075  0.1062  0.1251  0.1235  0.0609  0.0655  0.6201  0.4327  0.3184  0.0908  0.0561  0.0690  0.0607  0.0195  0.6896  0.5108  0.3296  0.1022  0.0657  0.0197  0.0177  0.6823  0.6019  0.3988  0.1140  0.0765  0.0215  0.0052  0.2754  0.6759  0.6110  0.6074  0.7981  0.7487  0.4238  0.4562  0.4870  0.6164  0.5949  0.3313  0.3416  0.3881  0.3618  0.0985  0.1078  0.1075  0.0704  0.0726  0.0200
     3    11  0.2044  0.5425  0.4221  0.5924  0.7195  0.6776  0.0217  0.1521  0.6367  0.6958  0.6439  0.6421  0.6375  0.4509  0.3312  0.4469  0.5238  0.6041  0.2276  0.1362  0.4781  0.4668  0.3714  0.4576  0.3907  0.2327  0.3007  0.3830  0.4275  0.6931  0.4899  0.3285  0.3256  0.2894  0.3477  0.3022  0.0499  0.0671  0.0733  0.3197  0.2658  0.1899  0.0621  0.0470  0.0594  0.0510  0.0632  0.0656  0.6310  0.3907  0.3365  0.0791  0.0437  0.0563  0.0449  0.0210  0.6877  0.4168  0.3586  0.0982  0.0564  0.0166  0.0161  0.7771  0.4685  0.3881  0.1150  0.0620  0.0194  0.0042  0.2444  0.5659  0.5634  0.6426  0.5678  0.6521  0.4779  0.4271  0.4383  0.4452  0.3867  0.3056  0.2809  0.3333  0.2900  0.0772  0.0922  0.0814  0.0498  0.0499  0.0146
     3    12  0.2160  0.5447  0.4843  0.4930  0.7428  0.7414  0.0377  0.3535  0.5340  0.5707  0.4529  0.5797  0.6019  0.3722  0.2192  0.3001  0.4528  0.4569  0.1013  0.1786  0.3684  0.4400  0.3123  0.3356  0.4101  0.1873  0.2581  0.3794  0.3951  0.6155  0.4813  0.2914  0.3129  0.2729  0.2584  0.2806  0.0413  0.0630  0.0707  0.3893  0.2998  0.1662  0.0527  0.0529  0.0438  0.0505  0.0523  0.0529  0.3313  0.3241  0.2297  0.0659  0.0357  0.0362  0.0380  0.0210  0.6339  0.5705  0.3774  0.1033  0.0519  0.0135  0.0156  0.8415  0.4982  0.3581  0.1069  0.0622  0.0141  0.0045  0.3578  0.5434  0.5206  0.5962  0.4582  0.6395  0.4328  0.4290  0.4262  0.3933  0.3670  0.2942  0.2316  0.2468  0.2856  0.0685  0.0617  0.0776  0.0403  0.0441  0.0115
     3    13  0.1337  0.4285  0.5149  0.3828  0.8273  0.6283  0.0323  0.3412  0.5399  0.5301  0.5221  0.6576  0.6749  0.3143  0.2403  0.3251  0.4444  0.3929  0.1260  0.1122  0.3395  0.2747  0.4405  0.4552  0.4662  0.1889  0.2192  0.3372  0.3104  0.4508  0.3677  0.2046  0.2432  0.2447  0.2953  0.2653  0.0480  0.0650  0.0757  0.3741  0.3290  0.1705  0.0500  0.0574  0.0684  0.0591  0.0476  0.0498  0.5000  0.3353  0.2302  0.0557  0.0423  0.0475  0.0426  0.0177  0.6778  0.4860  0.3218  0.0842  0.0627  0.0171  0.0170  0.7389  0.5341  0.3444  0.0925  0.0636  0.0188  0.0038  0.2430  0.5833  0.6317  0.5333  0.7056  0.5833  0.3806  0.3716  0.3968  0.5095  0.4437  0.2312  0.2859  0.3391  0.2996  0.0670  0.0775  0.0709  0.0581  0.0545  0.0164
     3    14  0.2496  0.5292  0.1925  0.4876  0.7583  0.6497  0.0514  0.1870  0.4988  0.4316  0.5485  0.7488  0.6169  0.2603  0.1500  0.2808  0.4240  0.4221  0.1629  0.1367  0.3021  0.2154  0.3281  0.3286  0.3940  0.1522  0.1695  0.3140  0.2582  0.4727  0.3374  0.2148  0.1752  0.1974  0.2760  0.2748  0.0330  0.0590  0.0508  0.3044  0.2297  0.1448  0.0368  0.0316  0.0516  0.0495  0.0513  0.0460  0.3875  0.3340  0.1961  0.0447  0.0318  0.0407  0.0434  0.0200  0.6827  0.4688  0.3634  0.0798  0.0530  0.0198  0.0191  0.5822  0.4934  0.3112  0.0694  0.0509  0.0170  0.0049  0.2376  0.4978  0.4085  0.4608  0.7360  0.7146  0.3915  0.2975  0.3875  0.5329  0.4344  0.2130  0.2341  0.3279  0.3168  0.0472  0.0681  0.0664  0.0443  0.0496  0.0162
     3    15  0.1365  0.4257  0.3698  0.4750  0.7609  0.7951  0.0591  0.2449  0.4985  0.5407  0.4816  0.8150  0.6920  0.2425  0.1986  0.2624  0.3350  0.4286  0.1416  0.1120  0.3140  0.2150  0.2949  0.4221  0.3653  0.1601  0.1745  0.2532  0.2925  0.4709  0.3296  0.2193  0.1446  0.1738  0.2748  0.2920  0.0509  0.0583  0.0738  0.4176  0.3391  0.1915  0.0475  0.0408  0.0731  0.0684  0.0482  0.0520  0.4933  0.3510  0.2523  0.0498  0.0259  0.0514  0.0507  0.0182  0.7187  0.4548  0.3269  0.0603  0.0445  0.0183  0.0163  0.7523  0.5661  0.3688  0.0686  0.0501  0.0211  0.0048  0.2133  0.6103  0.4460  0.4732  0.7916  0.7181  0.4558  0.3772  0.3367  0.4722  0.5271  0.2193  0.2447  0.3567  0.3372  0.0472  0.0705  0.0663  0.0528  0.0439  0.0190
     3    16  0.2235  0.3813  0.3323  0.5637  0.7187  0.6839  0.0245  0.1929  0.4506  0.5421  0.5595  0.7620  0.5888  0.2082  0.2535  0.2881  0.4715  0.4225  0.2322  0.1593  0.3065  0.2267  0.3789  0.4453  0.3936  0.1388  0.1383  0.2755  0.1933  0.3957  0.3191  0.1713  0.1486  0.2102  0.2611  0.2424  0.0481  0.0667  0.0541  0.3781  0.3314  0.1863  0.0462  0.0588  0.0629  0.0659  0.0499  0.0412  0.4517  0.3600  0.2110  0.0572  0.0407  0.0454  0.0444  0.0190  0.7401  0.5047  0.3507  0.0770  0.0695  0.0222  0.0197  0.5630  0.4688  0.2732  0.0667  0.0534  0.0173  0.0041  0.1030  0.4775  0.4576  0.7385  0.7959  0.7475  0.3687  0.3474  0.4070  0.4856  0.5349  0.1961  0.2424  0.3596  0.3062  0.0571  0.0750  0.0647  0.0609  0.0554  0.0183
     3    17  0.1606  0.5413  0.3166  0.2206  0.7005  0.6290  0.0642  0.1416  0.3976  0.2961  0.6214  0.7029  0.6535  0.2018  0.1954  0.1793  0.4987  0.4194  0.2002  0.1169  0.2454  0.1440  0.3475  0.4764  0.4364  0.1044  0.0948  0.2519  0.1775  0.3156  0.2274  0.1291  0.1219  0.1550  0.2154  0.2141  0.0265  0.0560  0.0546  0.3331  0.2447  0.1632  0.0311  0.0375  0.0531  0.0571  0.0392  0.0268  0.3058  0.2163  0.1252  0.0312  0.0239  0.0326  0.0341  0.0176  0.7210  0.4604  0.2802  0.0670  0.0517  0.0199  0.0197  0.6197  0.3757  0.2732  0.0559  0.0500  0.0165  0.0042  0.1959  0.4541  0.3188  0.6267  0.6369  0.6698  0.2584  0.2430  0.3230  0.4915  0.4663  0.1532  0.1813  0.2809  0.2630  0.0398  0.0579  0.0600  0.0523  0.0535  0.0199
     3    18  0.2027  0.4290  0.2932  0.5110  0.7353  0.7040  0.0691  0.2209  0.2194  0.4796  0.5023  0.5647  0.7710  0.1901  0.2402  0.3699  0.3849  0.4246  0.1025  0.1390  0.2261  0.3020  0.2881  0.3619  0.4917  0.0954  0.1193  0.2374  0.2334  0.3513  0.2170  0.1058  0.1111  0.1705  0.2164  0.2453  0.0447  0.0516  0.0554  0.3954  0.2070  0.1139  0.0322  0.0394  0.0489  0.0572  0.0518  0.0487  0.5197  0.3589  0.1713  0.0463  0.0369  0.0415  0.0555  0.0186  0.6809  0.4843  0.2391  0.0631  0.0557  0.0167  0.0215  0.7505  0.4138  0.2493  0.0624  0.0534  0.0169  0.0052  0.1024  0.4093  0.4030  0.5719  0.6622  0.8726  0.2670  0.3172  0.3316  0.3563  0.4989  0.1641  0.1776  0.2159  0.2862  0.0464  0.0461  0.0745  0.0488  0.0610  0.0194
     3    19  0.2703  0.2820  0.3232  0.3917  0.6594  0.5970  0.0379  0.1875  0.4131  0.6793  0.4805  0.6539  0.5037  0.2264  0.2087  0.3116  0.3381  0.3456  0.0995  0.1455  0.2808  0.3445  0.3026  0.4345  0.3486  0.0971  0.1025  0.2069  0.2281  0.2049  0.2191  0.1065  0.1421  0.1481  0.2275  0.1631  0.0249  0.0452  0.0429  0.2643  0.2033  0.0985  0.0329  0.0360  0.0468  0.0312  0.0339  0.0359  0.3845  0.3003  0.1453  0.0358  0.0273  0.0387  0.0291  0.0174  0.6751  0.4361  0.2230  0.0642  0.0460  0.0183  0.0132  0.6903  0.4100  0.2298  0.0722  0.0502  0.0188  0.0034  0.2640  0.3112  0.4766  0.5811  0.6903  0.5426  0.2808  0.3561  0.3152  0.4538  0.3655  0.1708  0.1759  0.2474  0.1922  0.0467  0.0696  0.0615  0.0559  0.0370  0.0139
     3    20  0.1976  0.2466  0.3830  0.5450  0.6293  0.7246  0.0747  0.1902  0.3178  0.5125  0.5020  0.5469  0.5182  0.1801  0.1497  0.2167  0.4131  0.3670  0.2065  0.1152  0.1643  0.2715  0.2233  0.3812  0.4541  0.0764  0.1284  0.2072  0.2151  0.3465  0.2248  0.1059  0.1449  0.1368  0.1779  0.1784  0.0295  0.0471  0.0484  0.2870  0.2539  0.0821  0.0330  0.0259  0.0406  0.0363  0.0417  0.0436  0.4823  0.3719  0.1235  0.0491  0.0259  0.0347  0.0393  0.0188  0.7699  0.4347  0.2129  0.0826  0.0432  0.0170  0.0160  0.6797  0.4376  0.2165  0.0820  0.0446  0.0168  0.0040  0.2010  0.3836  0.5853  0.3704  0.7045  0.6286  0.2308  0.3403  0.2636  0.4184  0.4246  0.1612  0.1393  0.1980  0.1994  0.0514  0.0733  0.0626  0.0434  0.0412  0.0140
     3    21  0.0912  0.2175  0.4527  0.4385  0.7187  0.6630  0.0819  0.2556  0.3095  0.3814  0.5041  0.6794  0.6507  0.1846  0.1634  0.2256  0.2702  0.2958  0.1224  0.0999  0.1672  0.2076  0.2588  0.3335  0.3237  0.0750  0.1306  0.1754  0.1542  0.2238  0.2309  0.0893  0.1051  0.1369  0.1671  0.1941  0.0326  0.0427  0.0494  0.3659  0.2202  0.0888  0.0257  0.0374  0.0496  0.0446  0.0396  0.0387  0.4585  0.2627  0.1679  0.0410  0.0298  0.0422  0.0442  0.0147  0.6290  0.4395  0.1562  0.0522  0.0414  0.0152  0.0148  0.6367  0.4567  0.1682  0.0577  0.0484  0.0172  0.0041  0.1398  0.4771  0.3200  0.6139  0.7308  0.7278  0.1801  0.2838  0.2994  0.4895  0.4885  0.1335  0.1232  0.1941  0.2014  0.0402  0.0555  0.0555  0.0485  0.0489  0.0176
     3    22  0.1956  0.1891  0.2441  0.4986  0.6018  0.4994  0.0419  0.2076  0.2772  0.5024  0.3978  0.6871  0.6841  0.1531  0.1258  0.2496  0.2386  0.3249  0.3210  0.0869  0.1903  0.2203  0.2702  0.3899  0.3074  0.0580  0.1053  0.1126  0.1313  0.2017  0.1884  0.0694  0.0865  0.0912  0.1354  0.1320  0.0247  0.0263  0.0289  0.1085  0.1431  0.0543  0.0166  0.0228  0.0292  0.0262  0.0354  0.0450  0.5538  0.3090  0.1317  0.0411  0.0328  0.0475  0.0411  0.0125  0.5485  0.3477  0.1501  0.0533  0.0379  0.0124  0.0104  0.6831  0.4654  0.1656  0.0595  0.0415  0.0172  0.0032  0.2374  0.3662  0.3774  0.3942  0.7339  0.3958  0.1929  0.2194  0.3293  0.4540  0.4453  0.1342  0.1288  0.1665  0.1576  0.0404  0.0607  0.0434  0.0418  0.0356  0.0128
     3    23  0.0924  0.2784  0.1886  0.4758  0.5846  0.5582  0.0361  0.2074  0.3587  0.4957  0.4530  0.7359  0.5762  0.1502  0.1254  0.2470  0.3743  0.3290  0.2116  0.1270  0.2072  0.2528  0.3206  0.4252  0.2879  0.0440  0.1037  0.1250  0.1458  0.2707  0.2699  0.0950  0.0925  0.1211  0.1692  0.1351  0.0189  0.0195  0.0248  0.1620  0.1430  0.0737  0.0138  0.0243  0.0287  0.0213  0.0331  0.0373  0.3711  0.2730  0.1325  0.0311  0.0325  0.0384  0.0307  0.0143  0.5037  0.3938  0.1783  0.0460  0.0402  0.0133  0.0099  0.6287  0.4991  0.1844  0.0576  0.0455  0.0164  0.0030  0.2183  0.3736  0.4691  0.5162  0.7177  0.4578  0.2957  0.2755  0.4243  0.4749  0.3703  0.1214  0.1518  0.2067  0.1839  0.0403  0.0649  0.0436  0.0468  0.0347  0.0131
     3    24  0.1785  0.2492  0.1978  0.3580  0.5168  0.4467  0.0954  0.1938  0.3561  0.2452  0.6358  0.6135  0.5884  0.1223  0.0779  0.2352  0.3706  0.2918  0.1466  0.1718  0.1372  0.1464  0.3410  0.3029  0.2508  0.0464  0.0920  0.1369  0.1301  0.2701  0.1644  0.0804  0.0684  0.1228  0.1232  0.1099  0.0175  0.0254  0.0217  0.2109  0.1518  0.0704  0.0099  0.0253  0.0281  0.0241  0.0336  0.0310  0.2736  0.3163  0.0924  0.0241  0.0316  0.0337  0.0331  0.0117  0.6928  0.5099  0.1714  0.0347  0.0473  0.0128  0.0123  0.3581  0.4164  0.1305  0.0310  0.0431  0.0112  0.0025  0.2103  0.3548  0.2565  0.5705  0.5483  0.5094  0.2080  0.1913  0.5108  0.4823  0.4073  0.0540  0.1544  0.1433  0.1517  0.0382  0.0446  0.0368  0.0460  0.0469  0.0121
     3    25  0.0672  0.3614  0.1318  0.1886  0.6680  0.5450  0.0665  0.2583  0.2802  0.4812  0.4922  0.7259  0.3613  0.1061  0.1189  0.1213  0.2857  0.2447  0.1661  0.0939  0.1791  0.1505  0.2041  0.2704  0.2361  0.0307  0.0492  0.1111  0.1288  0.3041  0.2063  0.0622  0.0936  0.0943  0.1128  0.0871  0.0114  0.0292  0.0237  0.1565  0.1483  0.0609  0.0109  0.0175  0.0184  0.0154  0.0264  0.0231  0.2440  0.2390  0.0659  0.0159  0.0157  0.0180  0.0166  0.0132  0.6693  0.6042  0.1706  0.0481  0.0428  0.0108  0.0110  0.4737  0.4436  0.1568  0.0428  0.0412  0.0110  0.0023  0.2265  0.2796  0.2761  0.5693  0.5088  0.4928  0.2441  0.3693  0.3715  0.3901  0.3683  0.0817  0.1329  0.1218  0.1263  0.0370  0.0436  0.0264  0.0345  0.0288  0.0080
     3    26  0.1651  0.2616  0.0993  0.4427  0.6060  0.7000  0.0934  0.1589  0.3558  0.4096  0.5635  0.6630  0.5706  0.0896  0.0857  0.1784  0.3072  0.2642  0.1173  0.1553  0.1291  0.1379  0.2847  0.2325  0.2294  0.0380  0.0681  0.0989  0.1314  0.2869  0.1241  0.0564  0.0709  0.1114  0.1208  0.1142  0.0112  0.0251  0.0258  0.1485  0.1553  0.0513  0.0152  0.0250  0.0240  0.0198  0.0244  0.0268  0.3626  0.2777  0.0669  0.0211  0.0298  0.0326  0.0282  0.0132  0.5494  0.4269  0.1620  0.0419  0.0459  0.0120  0.0106  0.6455  0.3949  0.1781  0.0476  0.0516  0.0136  0.0031  0.2569  0.3255  0.3403  0.6380  0.5774  0.4856  0.2212  0.1927  0.4011  0.3564  0.3044  0.0826  0.1389  0.1530  0.1343  0.0437  0.0436  0.0332  0.0503  0.0409  0.0111
     3    27  0.0665  0.4022  0.2035  0.1469  0.6845  0.7033  0.0578  0.2625  0.3058  0.4472  0.5191  0.4171  0.5507  0.1538  0.1522  0.0869  0.3428  0.2832  0.2032  0.0692  0.1251  0.1535  0.1803  0.2213  0.2613  0.0522  0.0379  0.1419  0.1150  0.1895  0.1403  0.0599  0.0787  0.1077  0.1008  0.0897  0.0082  0.0264  0.0237  0.2144  0.1406  0.0370  0.0143  0.0194  0.0203  0.0220  0.0176  0.0181  0.2479  0.1440  0.0516  0.0180  0.0152  0.0159  0.0123  0.0123  0.6222  0.4080  0.1415  0.0476  0.0412  0.0102  0.0092  0.5307  0.3761  0.1332  0.0383  0.0367  0.0105  0.0024  0.2474  0.1364  0.2615  0.4764  0.4788  0.3664  0.1606  0.2498  0.3192  0.2771  0.2283  0.0698  0.1193  0.1041  0.1237  0.0368  0.0371  0.0291  0.0289  0.0292  0.0076
     3    28  0.1314  0.1916  0.1209  0.1495  0.4020  0.4922  0.0396  0.1844  0.3629  0.2834  0.3668  0.7134  0.5393  0.1433  0.0945  0.0812  0.2534  0.2266  0.1859  0.1171  0.1549  0.1561  0.2087  0.2073  0.3510  0.0531  0.0546  0.1301  0.1425  0.2603  0.1968  0.0924  0.0716  0.1170  0.1159  0.1366  0.0124  0.0198  0.0199  0.2375  0.1488  0.0533  0.0147  0.0158  0.0169  0.0227  0.0142  0.0137  0.1450  0.1443  0.0571  0.0115  0.0104  0.0118  0.0129  0.0098  0.5741  0.3407  0.1342  0.0358  0.0301  0.0078  0.0093  0.4803  0.4611  0.1444  0.0412  0.0422  0.0089  0.0030  0.1693  0.3221  0.3424  0.4145  0.3961  0.5422  0.2338  0.2935  0.3896  0.2813  0.3402  0.0782  0.1291  0.1295  0.1531  0.0348  0.0320  0.0359  0.0298  0.0391  0.0095
     3    29  0.0313  0.0668  0.0603  0.0955  0.2768  0.2851  0.0385  0.1058  0.1424  0.1288  0.1357  0.2529  0.1959  0.1194  0.1050  0.1727  0.2972  0.3058  0.2092  0.0683  0.1517  0.1567  0.1616  0.1678  0.3224  0.0349  0.0372  0.0838  0.0948  0.1545  0.1146  0.0454  0.0429  0.0498  0.0532  0.0859  0.0079  0.0199  0.0201  0.1125  0.0955  0.0396  0.0109  0.0134  0.0135  0.0197  0.0168  0.0170  0.1815  0.1216  0.0457  0.0117  0.0099  0.0112  0.0133  0.0102  0.6265  0.3231  0.1260  0.0352  0.0237  0.0075  0.0107  0.5918  0.3171  0.1108  0.0345  0.0213  0.0073  0.0029  0.1589  0.2679  0.3106  0.3389  0.3352  0.5316  0.2129  0.1432  0.1820  0.1955  0.3205  0.0610  0.0857  0.0705  0.1366  0.0206  0.0259  0.0381  0.0202  0.0216  0.0064
     3    30  0.1454  0.2652  0.1094  0.3129  0.5710  0.4103  0.0407  0.1732  0.2702  0.4877  0.4390  0.4523  0.4649  0.0840  0.1020  0.1605  0.2924  0.1799  0.1662  0.0791  0.1159  0.1764  0.1702  0.2244  0.2516  0.0368  0.0457  0.1141  0.0882  0.2781  0.1641  0.0636  0.0513  0.0605  0.0602  0.1271  0.0102  0.0165  0.0171  0.1777  0.0979  0.0448  0.0093  0.0111  0.0148  0.0200  0.0172  0.0161  0.2082  0.1624  0.0611  0.0157  0.0122  0.0125  0.0218  0.0093  0.4663  0.2698  0.1381  0.0338  0.0275  0.0067  0.0116  0.4521  0.2357  0.1130  0.0260  0.0198  0.0056  0.0026  0.2227  0.2882  0.3323  0.3397  0.3043  0.5763  0.1473  0.1226  0.1989  0.2285  0.3403  0.0479  0.0851  0.0692  0.1458  0.0248  0.0178  0.0289  0.0161  0.0254  0.0069
     3    31  0.0770  0.3329  0.2112  0.2448  0.6487  0.5921  0.0347  0.1429  0.2346  0.3465  0.4557  0.3246  0.6197  0.0985  0.0816  0.0725  0.2697  0.2067  0.1098  0.0650  0.1085  0.1077  0.1048  0.1547  0.2531  0.0352  0.0506  0.1482  0.1188  0.3851  0.1594  0.0812  0.0808  0.0947  0.0688  0.1259  0.0079  0.0247  0.0231  0.1581  0.1343  0.0469  0.0147  0.0150  0.0162  0.0265  0.0137  0.0166  0.1676  0.1710  0.0374  0.0142  0.0089  0.0104  0.0151  0.0109  0.6067  0.3087  0.1348  0.0405  0.0303  0.0080  0.0120  0.4638  0.3669  0.1450  0.0372  0.0271  0.0083  0.0031  0.1890  0.3008  0.3243  0.3670  0.3970  0.4823  0.2013  0.1822  0.1921  0.2296  0.3609  0.0755  0.0997  0.1082  0.1377  0.0334  0.0229  0.0403  0.0192  0.0275  0.0091
     3    32  0.1421  0.1936  0.1292  0.1543  0.5590  0.6031  0.0220  0.1973  0.2731  0.4950  0.4875  0.3705  0.6942  0.1022  0.1155  0.1055  0.2707  0.3177  0.1781  0.0935  0.1699  0.2522  0.1492  0.2269  0.3361  0.0365  0.0381  0.0899  0.1056  0.2212  0.0760  0.0632  0.0568  0.0689  0.0624  0.1005  0.0096  0.0194  0.0247  0.2923  0.0818  0.0587  0.0129  0.0133  0.0159  0.0162  0.0149  0.0158  0.2284  0.1169  0.0631  0.0135  0.0091  0.0110  0.0165  0.0097  0.3820  0.2265  0.1334  0.0341  0.0250  0.0067  0.0100  0.5646  0.2753  0.1807  0.0360  0.0272  0.0079  0.0027  0.1700  0.3744  0.2930  0.4642  0.2614  0.5590  0.1221  0.0913  0.0999  0.1247  0.2358  0.0765  0.1359  0.1479  0.1319  0.0216  0.0251  0.0360  0.0216  0.0221  0.0070
     3    33  0.1222  0.1834  0.0667  0.1387  0.1817  0.1718  0.0102  0.1456  0.1347  0.1259  0.1030  0.1521  0.3078  0.1439  0.1094  0.1001  0.1858  0.3002  0.2108  0.0800  0.1897  0.1208  0.1572  0.2111  0.2854  0.0400  0.0575  0.0723  0.1181  0.1956  0.1500  0.0432  0.0669  0.0554  0.0572  0.1025  0.0097  0.0176  0.0226  0.1817  0.0989  0.0425  0.0085  0.0088  0.0129  0.0219  0.0133  0.0186  0.1860  0.1356  0.0553  0.0132  0.0063  0.0092  0.0143  0.0075  0.3657  0.2205  0.0921  0.0164  0.0124  0.0039  0.0070  0.4806  0.2545  0.1217  0.0252  0.0159  0.0062  0.0024  0.2053  0.2291  0.2259  0.2478  0.2568  0.4370  0.1622  0.1743  0.1586  0.1657  0.2993  0.0307  0.0652  0.0696  0.1120  0.0118  0.0188  0.0234  0.0092  0.0152  0.0056
     3    34  0.0830  0.2337  0.1734  0.1637  0.2826  0.4478  0.0277  0.3044  0.2637  0.2653  0.1576  0.4007  0.2439  0.1156  0.0868  0.0886  0.2142  0.2197  0.2087  0.0687  0.1304  0.0536  0.0733  0.1849  0.2133  0.0313  0.0403  0.0738  0.0962  0.2208  0.1005  0.0481  0.0310  0.0483  0.0597  0.0747  0.0081  0.0173  0.0216  0.1356  0.0690  0.0524  0.0053  0.0092  0.0133  0.0221  0.0094  0.0136  0.2018  0.0785  0.0502  0.0078  0.0050  0.0083  0.0110  0.0078  0.4270  0.1596  0.1005  0.0111  0.0104  0.0042  0.0064  0.4567  0.1861  0.1258  0.0205  0.0148  0.0069  0.0023  0.1759  0.4203  0.0872  0.1167  0.2357  0.4835  0.1375  0.0599  0.0937  0.1174  0.1934  0.0373  0.0460  0.1094  0.1317  0.0073  0.0137  0.0140  0.0102  0.0125  0.0053
     3    35  0.1718  0.1843  0.1391  0.1525  0.2754  0.4541  0.0350  0.1550  0.1788  0.2422  0.2018  0.3812  0.3866  0.1028  0.0785  0.0782  0.2261  0.1675  0.1055  0.0485  0.0981  0.1125  0.0849  0.1898  0.3100  0.0325  0.0313  0.0673  0.0745  0.1951  0.1238  0.0392  0.0497  0.0319  0.0584  0.1287  0.0033  0.0107  0.0131  0.3302  0.0964  0.0345  0.0103  0.0046  0.0094  0.0192  0.0125  0.0074  0.1191  0.0519  0.0336  0.0086  0.0047  0.0068  0.0162  0.0049  0.3062  0.1514  0.0766  0.0218  0.0097  0.0046  0.0091  0.4898  0.2292  0.0681  0.0240  0.0130  0.0036  0.0025  0.2955  0.2938  0.1741  0.1234  0.1975  0.7201  0.1259  0.1638  0.0931  0.1469  0.3575  0.0494  0.0460  0.0789  0.1196  0.0085  0.0158  0.0312  0.0090  0.0157  0.0066
     3    36  0.1640  0.2514  0.3660  0.2511  0.2569  0.2588  0.0223  0.2930  0.4276  0.1296  0.2398  0.7159  0.8325  0.1099  0.0674  0.0610  0.2061  0.1878  0.1220  0.0735  0.1098  0.0827  0.0691  0.2188  0.3136  0.0390  0.0289  0.0926  0.0758  0.2611  0.1115  0.0719  0.0362  0.0385  0.0721  0.1459  0.0149  0.0159  0.0157  0.1461  0.1004  0.0620  0.0141  0.0113  0.0207  0.0307  0.0073  0.0081  0.1515  0.1148  0.0564  0.0117  0.0049  0.0125  0.0182  0.0058  0.4153  0.1943  0.0892  0.0206  0.0083  0.0057  0.0081  0.3908  0.1880  0.0760  0.0195  0.0095  0.0053  0.0022  0.1169  0.3264  0.2342  0.1325  0.3490  0.7183  0.1278  0.0748  0.1227  0.2535  0.3338  0.0493  0.0392  0.1121  0.1547  0.0108  0.0201  0.0281  0.0100  0.0164  0.0093
     3    37  0.0711  0.1258  0.3821  0.1245  0.1686  0.4779  0.0549  0.0362  0.6732  0.1195  0.1262  0.3479  0.5512  0.1581  0.0847  0.0917  0.1855  0.2374  0.1203  0.0523  0.1013  0.1246  0.0917  0.1409  0.2811  0.0521  0.0374  0.0876  0.1017  0.2673  0.1613  0.0444  0.0214  0.0517  0.0801  0.1372  0.0088  0.0173  0.0183  0.1468  0.1140  0.0475  0.0061  0.0101  0.0144  0.0311  0.0090  0.0142  0.2046  0.0950  0.0465  0.0058  0.0094  0.0110  0.0186  0.0058  0.3051  0.2077  0.0655  0.0074  0.0110  0.0050  0.0080  0.4616  0.2057  0.1018  0.0105  0.0154  0.0062  0.0029  0.1798  0.3431  0.1647  0.1748  0.3720  0.6478  0.0774  0.0400  0.0927  0.1388  0.2508  0.0166  0.0493  0.0621  0.1267  0.0050  0.0083  0.0183  0.0095  0.0212  0.0083
     3    38  0.1363  0.1370  0.1177  0.3059  0.2274  0.5598  0.1257  0.2969  0.5623  0.1358  0.0307  0.3893  0.7512  0.1016  0.0581  0.0923  0.1632  0.1810  0.1878  0.0582  0.0867  0.1162  0.0711  0.1263  0.3109  0.0428  0.0357  0.0670  0.0879  0.3198  0.0866  0.0622  0.0571  0.0314  0.0580  0.1478  0.0065  0.0106  0.0181  0.1865  0.0676  0.0373  0.0084  0.0057  0.0103  0.0246  0.0085  0.0112  0.2137  0.0947  0.0512  0.0077  0.0049  0.0094  0.0194  0.0054  0.3297  0.2322  0.0571  0.0141  0.0052  0.0044  0.0077  0.4429  0.2832  0.1232  0.0136  0.0133  0.0056  0.0027  0.0855  0.4472  0.2166  0.1477  0.3923  0.6082  0.1049  0.0620  0.0765  0.1509  0.3324  0.0394  0.0403  0.0727  0.1457  0.0057  0.0101  0.0295  0.0060  0.0112  0.0082
     3    39  0.1437  0.2808  0.0959  0.3589  0.2421  0.3143  0.0422  0.2745  0.1515  0.0396  0.0920  0.1445  0.6779  0.1275  0.0554  0.0712  0.1278  0.2196  0.1207  0.1872  0.0831  0.0595  0.0633  0.0981  0.3714  0.0286  0.0436  0.0753  0.1098  0.1914  0.2307  0.0609  0.0377  0.0315  0.0527  0.2029  0.0052  0.0111  0.0139  0.1132  0.1067  0.0285  0.0047  0.0059  0.0100  0.0262  0.0078  0.0100  0.2464  0.0993  0.0289  0.0070  0.0040  0.0088  0.0202  0.0049  0.3237  0.1907  0.0606  0.0143  0.0073  0.0025  0.0096  0.4031  0.3796  0.0875  0.0124  0.0099  0.0040  0.0033  0.1278  0.3379  0.1381  0.2110  0.2001  0.7030  0.1391  0.1000  0.0895  0.1623  0.5640  0.0343  0.0276  0.0505  0.1466  0.0051  0.0083  0.0294  0.0052  0.0156  0.0066
     3    40  0.1077  0.0736  0.0517  0.1091  0.1945  0.1982  0.0124  0.0882  0.1609  0.0976  0.1335  0.1104  0.3962  0.1463  0.0622  0.0833  0.1894  0.1918  0.0959  0.0770  0.1084  0.0578  0.0654  0.1426  0.3447  0.0380  0.0523  0.0811  0.1095  0.3416  0.1381  0.0782  0.0355  0.0286  0.0676  0.1598  0.0064  0.0112  0.0150  0.1881  0.0835  0.0334  0.0065  0.0049  0.0091  0.0245  0.0113  0.0091  0.3374  0.1159  0.0491  0.0081  0.0045  0.0089  0.0238  0.0057  0.2482  0.1977  0.0734  0.0130  0.0052  0.0040  0.0093  0.4140  0.3261  0.0863  0.0211  0.0097  0.0043  0.0031  0.1662  0.2795  0.2443  0.0426  0.3417  0.7025  0.1833  0.0943  0.0676  0.1704  0.3879  0.0199  0.0203  0.0625  0.1409  0.0082  0.0095  0.0259  0.0061  0.0144  0.0079
     3    41  0.0301  0.0944  0.0830  0.1322  0.2647  0.2775  0.0377  0.0418  0.1311  0.0813  0.0132  0.1908  0.3754  0.0832  0.0506  0.1044  0.1718  0.1934  0.1078  0.0462  0.0535  0.0531  0.1118  0.1234  0.3036  0.0427  0.0556  0.0929  0.1092  0.3166  0.1108  0.0563  0.0680  0.0268  0.0591  0.1915  0.0091  0.0160  0.0188  0.0973  0.1295  0.0302  0.0052  0.0049  0.0120  0.0289  0.0136  0.0160  0.2697  0.0830  0.0359  0.0058  0.0053  0.0142  0.0283  0.0057  0.3207  0.1713  0.0621  0.0157  0.0089  0.0037  0.0097  0.3306  0.2060  0.0770  0.0132  0.0096  0.0052  0.0032  0.0530  0.1770  0.3369  0.1357  0.3078  0.7998  0.0826  0.0719  0.0587  0.1725  0.3423  0.0365  0.0239  0.0664  0.1190  0.0052  0.0094  0.0294  0.0052  0.0155  0.0085
     3    42  0.0553  0.0881  0.0740  0.1126  0.1351  0.1054  0.0019  0.0651  0.0788  0.1181  0.0321  0.2822  0.5000  0.1193  0.0839  0.1114  0.2271  0.2492  0.1628  0.0920  0.0653  0.1406  0.0886  0.2048  0.3656  0.0366  0.0680  0.0661  0.0954  0.3098  0.1461  0.0503  0.0350  0.0337  0.0840  0.1653  0.0067  0.0118  0.0142  0.1245  0.0691  0.0188  0.0059  0.0048  0.0103  0.0223  0.0080  0.0142  0.1638  0.1173  0.0451  0.0072  0.0044  0.0114  0.0273  0.0050  0.2777  0.1661  0.0393  0.0106  0.0084  0.0032  0.0076  0.5738  0.2266  0.0626  0.0198  0.0074  0.0050  0.0027  0.1026  0.1596  0.1843  0.0980  0.1613  0.5729  0.1228  0.0954  0.0523  0.1417  0.3673  0.0301  0.0332  0.0542  0.1119  0.0063  0.0148  0.0291  0.0081  0.0159  0.0084
     3    43  0.0539  0.1233  0.0250  0.0379  0.1788  0.1881  0.0108  0.1310  0.1036  0.1207  0.0187  0.1417  0.5000  0.1776  0.0975  0.1195  0.1829  0.2008  0.1343  0.0532  0.0681  0.0920  0.0555  0.1194  0.3341  0.0465  0.0500  0.0806  0.1026  0.3239  0.1192  0.0339  0.0406  0.0266  0.0738  0.1904  0.0086  0.0130  0.0157  0.1266  0.0590  0.0168  0.0070  0.0031  0.0100  0.0226  0.0110  0.0167  0.2447  0.0847  0.0186  0.0058  0.0033  0.0092  0.0268  0.0057  0.2778  0.1208  0.0273  0.0144  0.0086  0.0032  0.0093  0.3754  0.1821  0.0376  0.0179  0.0074  0.0044  0.0029  0.1459  0.2194  0.2556  0.1110  0.3811  0.7012  0.0973  0.1495  0.0394  0.1213  0.3316  0.0346  0.0121  0.0409  0.0883  0.0085  0.0126  0.0354  0.0043  0.0145  0.0078
     3    44  0.1734  0.3372  0.1023  0.2054  0.2072  0.5176  0.0439  0.1783  0.2664  0.0534  0.1933  0.7096  0.6764  0.0915  0.0709  0.1222  0.1674  0.2602  0.1183  0.0671  0.0890  0.0868  0.0575  0.1640  0.3728  0.0209  0.0399  0.0534  0.0718  0.1686  0.0764  0.0367  0.0381  0.0236  0.0561  0.1199  0.0122  0.0132  0.0195  0.0784  0.0965  0.0171  0.0061  0.0068  0.0098  0.0224  0.0120  0.0191  0.2753  0.1693  0.0578  0.0089  0.0040  0.0139  0.0357  0.0068  0.3044  0.1440  0.0476  0.0132  0.0074  0.0032  0.0080  0.4741  0.2571  0.0636  0.0226  0.0118  0.0057  0.0034  0.1222  0.1722  0.4330  0.1293  0.2674  0.6439  0.1193  0.0888  0.0641  0.1185  0.3039  0.0295  0.0240  0.0527  0.1091  0.0113  0.0150  0.0311  0.0063  0.0149  0.0082
     3    45  0.3156  0.2431  0.0613  0.5885  0.3580  0.7099  0.0223  0.0739  0.0690  0.1109  0.0417  0.2366  0.8506  0.1070  0.0692  0.1172  0.1770  0.1837  0.1598  0.0316  0.0419  0.0493  0.0563  0.1743  0.3082  0.0336  0.0299  0.0737  0.0926  0.4898  0.0875  0.0221  0.0413  0.0231  0.0818  0.1101  0.0072  0.0095  0.0125  0.1137  0.0533  0.0165  0.0033  0.0021  0.0109  0.0216  0.0094  0.0145  0.0865  0.0815  0.0260  0.0035  0.0024  0.0128  0.0250  0.0070  0.4302  0.1647  0.0474  0.0131  0.0066  0.0042  0.0091  0.5001  0.2311  0.0584  0.0155  0.0076  0.0053  0.0029  0.1671  0.0598  0.2911  0.0392  0.3711  0.5474  0.0696  0.0905  0.0487  0.1308  0.2911  0.0148  0.0211  0.0372  0.0712  0.0043  0.0136  0.0221  0.0048  0.0104  0.0089
     3    46  0.1837  0.2454  0.0503  0.0958  0.1152  0.8495  0.0695  0.1134  0.0981  0.1268  0.3455  0.5428  0.8160  0.1351  0.0311  0.0969  0.0866  0.2642  0.1465  0.0369  0.0471  0.0452  0.1443  0.1163  0.2954  0.0254  0.0396  0.0561  0.1216  0.2964  0.1231  0.0211  0.0171  0.0359  0.0583  0.1213  0.0126  0.0120  0.0209  0.1639  0.1078  0.0153  0.0058  0.0036  0.0132  0.0208  0.0149  0.0244  0.1878  0.2122  0.0221  0.0118  0.0078  0.0105  0.0275  0.0053  0.3150  0.1599  0.0260  0.0063  0.0067  0.0030  0.0058  0.5731  0.2607  0.0583  0.0180  0.0176  0.0070  0.0036  0.1153  0.1045  0.2008  0.2127  0.1723  0.5351  0.1150  0.0501  0.0441  0.1229  0.2545  0.0074  0.0275  0.0371  0.0548  0.0080  0.0091  0.0167  0.0076  0.0166  0.0085
     3    47  0.0365  0.1359  0.0318  0.0503  0.0612  0.3547  0.0080  0.0353  0.1653  0.1262  0.1646  0.2462  0.2619  0.0770  0.0346  0.0920  0.0731  0.2583  0.1618  0.0468  0.0600  0.0554  0.0406  0.0985  0.2441  0.0391  0.0366  0.0718  0.1276  0.2880  0.0978  0.0315  0.0346  0.0262  0.0725  0.1235  0.0105  0.0067  0.0244  0.2630  0.1302  0.0125  0.0075  0.0025  0.0085  0.0215  0.0070  0.0182  0.2605  0.1448  0.0191  0.0067  0.0037  0.0096  0.0229  0.0043  0.1375  0.0875  0.0260  0.0060  0.0027  0.0029  0.0046  0.5745  0.3188  0.0555  0.0237  0.0124  0.0055  0.0031  0.0717  0.1849  0.1671  0.1107  0.3814  0.5202  0.0516  0.0706  0.0481  0.1075  0.3256  0.0173  0.0118  0.0447  0.0710  0.0140  0.0155  0.0202  0.0061  0.0127  0.0066
     3    48  0.0260  0.2022  0.0273  0.1089  0.0922  0.2838  0.0132  0.0639  0.0555  0.0478  0.0139  0.1829  0.2606  0.1040  0.0307  0.0626  0.0565  0.1146  0.0954  0.0426  0.0315  0.0470  0.0280  0.0559  0.1576  0.0346  0.0448  0.0545  0.1149  0.3244  0.0832  0.0257  0.0278  0.0252  0.0524  0.1370  0.0087  0.0135  0.0120  0.1812  0.0900  0.0084  0.0049  0.0026  0.0102  0.0188  0.0064  0.0154  0.2814  0.1363  0.0199  0.0062  0.0048  0.0124  0.0189  0.0036  0.2231  0.0882  0.0185  0.0085  0.0031  0.0017  0.0039  0.5343  0.1861  0.0552  0.0208  0.0074  0.0040  0.0025  0.1593  0.1408  0.1244  0.1877  0.2519  0.5673  0.0689  0.0591  0.0468  0.0887  0.2360  0.0071  0.0071  0.0382  0.0509  0.0106  0.0115  0.0155  0.0083  0.0102  0.0063
     3    49  0.0418  0.2691  0.0767  0.1585  0.2267  0.3807  0.0332  0.0549  0.0594  0.0846  0.2230  0.2502  0.3672  0.0590  0.0253  0.0370  0.0509  0.1050  0.0610  0.0360  0.0267  0.0244  0.0320  0.0749  0.1506  0.0245  0.0281  0.0592  0.1310  0.2977  0.1169  0.0168  0.0376  0.0588  0.0486  0.1545  0.0035  0.0079  0.0148  0.1111  0.0269  0.0084  0.0032  0.0039  0.0062  0.0111  0.0047  0.0125  0.1832  0.1047  0.0070  0.0050  0.0061  0.0039  0.0156  0.0051  0.3278  0.0576  0.0147  0.0051  0.0061  0.0024  0.0042  0.6582  0.1935  0.0423  0.0183  0.0158  0.0053  0.0028  0.1510  0.1484  0.1793  0.2228  0.1368  0.4138  0.0399  0.0279  0.0456  0.0682  0.2317  0.0054  0.0153  0.0256  0.0347  0.0140  0.0060  0.0148  0.0054  0.0167  0.0046
     3    50  0.0566  0.0934  0.0328  0.1652  0.0179  0.2962  0.0021  0.1184  0.0560  0.0210  0.0371  0.1509  0.1286  0.0667  0.0439  0.0631  0.0784  0.1546  0.0588  0.0657  0.0244  0.0299  0.0836  0.0942  0.2607  0.0250  0.0234  0.0350  0.1012  0.2613  0.1101  0.0318  0.0266  0.0423  0.0602  0.1242  0.0021  0.0026  0.0077  0.1247  0.0275  0.0076  0.0021  0.0025  0.0067  0.0098  0.0036  0.0086  0.1370  0.0543  0.0105  0.0060  0.0043  0.0045  0.0082  0.0023  0.1731  0.0695  0.0116  0.0045  0.0044  0.0015  0.0035  0.7133  0.2162  0.0672  0.0094  0.0099  0.0049  0.0020  0.1965  0.1197  0.0748  0.1172  0.1791  0.4929  0.0997  0.0557  0.0542  0.1017  0.2070  0.0141  0.0120  0.0341  0.0653  0.0146  0.0052  0.0190  0.0037  0.0121  0.0046
     3    51  0.0216  0.0445  0.0269  0.1507  0.0647  0.1833  0.0202  0.0389  0.0406  0.1012  0.1350  0.1019  0.0852  0.0368  0.0254  0.0138  0.0276  0.0456  0.0534  0.0282  0.0117  0.0294  0.0237  0.0362  0.1142  0.0251  0.0228  0.0328  0.0868  0.1870  0.1308  0.0122  0.0184  0.0509  0.0386  0.0933  0.0027  0.0045  0.0069  0.2319  0.0460  0.0062  0.0016  0.0045  0.0038  0.0076  0.0028  0.0049  0.2884  0.0634  0.0117  0.0074  0.0090  0.0044  0.0070  0.0027  0.2259  0.1029  0.0196  0.0047  0.0072  0.0015  0.0037  0.3436  0.1643  0.0310  0.0128  0.0070  0.0039  0.0015  0.0750  0.1647  0.0762  0.2404  0.1483  0.2848  0.0147  0.0694  0.0816  0.0618  0.1810  0.0036  0.0218  0.0449  0.0238  0.0098  0.0061  0.0117  0.0057  0.0134  0.0041
     3    52  0.0157  0.1256  0.0126  0.0338  0.1505  0.2454  0.0038  0.0463  0.0829  0.0741  0.0989  0.1561  0.1190  0.0246  0.0147  0.0198  0.0162  0.0299  0.0295  0.0256  0.0191  0.0119  0.0124  0.0397  0.0858  0.0219  0.0144  0.0274  0.0659  0.1658  0.1175  0.0309  0.0283  0.0470  0.0407  0.0767  0.0047  0.0054  0.0056  0.0936  0.0398  0.0147  0.0030  0.0039  0.0090  0.0121  0.0022  0.0120  0.3767  0.0612  0.0082  0.0112  0.0054  0.0051  0.0071  0.0020  0.1020  0.0977  0.0213  0.0063  0.0041  0.0013  0.0030  0.4883  0.2280  0.0423  0.0198  0.0131  0.0032  0.0012  0.1919  0.0763  0.1714  0.1543  0.1573  0.2651  0.0478  0.0867  0.0897  0.0718  0.2242  0.0108  0.0382  0.0247  0.0425  0.0125  0.0066  0.0134  0.0051  0.0095  0.0042
     3    53  0.0037  0.0452  0.2037  0.0294  0.1620  0.1500  0.0123  0.0175  0.0297  0.0526  0.2143  0.2108  0.3122  0.0245  0.0118  0.0195  0.0235  0.0538  0.0659  0.0183  0.0050  0.0181  0.0453  0.0614  0.1009  0.0195  0.0198  0.0465  0.0884  0.3385  0.0917  0.0111  0.0489  0.0489  0.0469  0.1087  0.0056  0.0059  0.0088  0.1410  0.0423  0.0132  0.0053  0.0054  0.0084  0.0144  0.0035  0.0096  0.1918  0.0809  0.0052  0.0147  0.0040  0.0073  0.0122  0.0032  0.2577  0.0700  0.0112  0.0078  0.0050  0.0014  0.0032  0.3338  0.2802  0.0293  0.0261  0.0086  0.0038  0.0015  0.0834  0.0342  0.2167  0.1899  0.2269  0.4747  0.0165  0.0918  0.0693  0.1473  0.2000  0.0133  0.0053  0.0116  0.0177  0.0146  0.0111  0.0174  0.0075  0.0129  0.0055
     3    54  0.0044  0.0670  0.3354  0.0480  0.1602  0.1970  0.0272  0.0961  0.0035  0.0612  0.0375  0.0943  0.2636  0.0187  0.0303  0.0048  0.0424  0.0767  0.0904  0.0183  0.0178  0.0133  0.0310  0.0441  0.0632  0.0150  0.0130  0.0235  0.0452  0.1062  0.0484  0.0093  0.0307  0.0223  0.0518  0.0731  0.0040  0.0074  0.0152  0.2548  0.0680  0.0067  0.0041  0.0031  0.0074  0.0116  0.0034  0.0068  0.0785  0.0594  0.0050  0.0045  0.0028  0.0060  0.0101  0.0025  0.0985  0.1064  0.0088  0.0059  0.0029  0.0015  0.0034  0.2612  0.1259  0.0133  0.0128  0.0067  0.0041  0.0013  0.0652  0.1154  0.1131  0.0785  0.2589  0.3331  0.0106  0.0385  0.0497  0.1117  0.1622  0.0274  0.0127  0.0106  0.0249  0.0073  0.0078  0.0135  0.0047  0.0092  0.0055
     3    55  0.0289  0.0192  0.5000  0.0164  0.1875  0.0920  0.0245  0.0949  0.0265  0.1528  0.0486  0.0703  0.0638  0.0443  0.0206  0.0159  0.0239  0.0477  0.0486  0.0123  0.0028  0.0095  0.0440  0.0231  0.0686  0.0114  0.0217  0.0348  0.0631  0.1456  0.0904  0.0085  0.0310  0.0616  0.0305  0.0624  0.0025  0.0050  0.0077  0.2824  0.0411  0.0031  0.0028  0.0030  0.0056  0.0081  0.0072  0.0067  0.1838  0.0555  0.0064  0.0083  0.0049  0.0079  0.0113  0.0027  0.1848  0.1060  0.0181  0.0074  0.0066  0.0027  0.0038  0.3075  0.1458  0.0169  0.0093  0.0099  0.0034  0.0010  0.0792  0.0524  0.1005  0.1360  0.1966  0.4166  0.0211  0.0611  0.0685  0.0838  0.1491  0.0088  0.0166  0.0117  0.0305  0.0065  0.0100  0.0168  0.0073  0.0169  0.0049
     3    56  0.0141  0.0715  0.3338  0.0131  0.0510  0.1232  0.0521  0.0937  0.0121  0.0781  0.0469  0.0590  0.2045  0.0235  0.0300  0.0133  0.0288  0.0312  0.0416  0.0099  0.0044  0.0065  0.0758  0.0199  0.1236  0.0235  0.0158  0.0438  0.0462  0.1752  0.0851  0.0135  0.0576  0.0472  0.0383  0.1016  0.0016  0.0056  0.0077  0.1723  0.0307  0.0084  0.0064  0.0033  0.0053  0.0129  0.0042  0.0040  0.0938  0.0227  0.0143  0.0061  0.0023  0.0071  0.0101  0.0018  0.2462  0.1222  0.0141  0.0121  0.0044  0.0022  0.0053  0.2663  0.0717  0.0146  0.0178  0.0041  0.0026  0.0010  0.1160  0.0680  0.1538  0.1168  0.1917  0.4462  0.0163  0.0678  0.0461  0.0645  0.1494  0.0143  0.0098  0.0124  0.0298  0.0048  0.0171  0.0273  0.0040  0.0146  0.0060
     3    57  0.0023  0.0623  0.1221  0.0905  0.2111  0.3218  0.0167  0.0476  0.0940  0.1383  0.1243  0.1736  0.1204  0.0530  0.0211  0.0132  0.0333  0.0497  0.0053  0.0117  0.0053  0.0289  0.0450  0.0529  0.0825  0.0227  0.0215  0.0426  0.0493  0.1812  0.0751  0.0102  0.0428  0.0377  0.0437  0.0832  0.0043  0.0072  0.0079  0.0917  0.0397  0.0074  0.0063  0.0037  0.0070  0.0105  0.0068  0.0068  0.1083  0.0330  0.0075  0.0050  0.0041  0.0047  0.0109  0.0024  0.2519  0.1207  0.0154  0.0141  0.0046  0.0023  0.0056  0.3025  0.0753  0.0279  0.0162  0.0079  0.0029  0.0011  0.1065  0.0782  0.2404  0.1414  0.2901  0.5375  0.0130  0.0515  0.0525  0.0519  0.1840  0.0146  0.0071  0.0171  0.0240  0.0122  0.0114  0.0276  0.0028  0.0127  0.0041
     3    58  0.0043  0.1181  0.0504  0.0739  0.0674  0.1700  0.0240  0.0794  0.0039  0.1732  0.1382  0.1656  0.2593  0.0210  0.0315  0.0135  0.0093  0.0293  0.0240  0.0181  0.0064  0.0123  0.0285  0.0212  0.0935  0.0226  0.0213  0.0286  0.0536  0.1263  0.0754  0.0139  0.0264  0.0210  0.0283  0.0788  0.0101  0.0086  0.0115  0.1504  0.1029  0.0112  0.0069  0.0064  0.0057  0.0167  0.0086  0.0097  0.1317  0.0447  0.0124  0.0115  0.0038  0.0053  0.0106  0.0033  0.1983  0.1077  0.0160  0.0175  0.0061  0.0022  0.0041  0.3949  0.1614  0.0356  0.0211  0.0102  0.0027  0.0019  0.1004  0.1056  0.1575  0.1790  0.1547  0.5369  0.0613  0.0655  0.0844  0.0897  0.2742  0.0112  0.0081  0.0166  0.0264  0.0080  0.0079  0.0233  0.0043  0.0094  0.0032
     3    59  0.0070  0.0384  0.0521  0.0550  0.0678  0.1060  0.0063  0.0711  0.0375  0.2931  0.0686  0.1708  0.1454  0.0215  0.0220  0.0137  0.0268  0.0379  0.0186  0.0245  0.0097  0.0147  0.0289  0.0177  0.0617  0.0241  0.0151  0.0285  0.0741  0.2155  0.0815  0.0108  0.0424  0.0285  0.0539  0.0847  0.0107  0.0140  0.0137  0.1098  0.0838  0.0155  0.0099  0.0091  0.0103  0.0223  0.0100  0.0075  0.1466  0.0849  0.0135  0.0146  0.0084  0.0066  0.0119  0.0025  0.1677  0.1266  0.0210  0.0130  0.0069  0.0018  0.0041  0.3689  0.2198  0.0216  0.0248  0.0061  0.0039  0.0019  0.2138  0.0891  0.3055  0.1749  0.2166  0.4176  0.0502  0.0892  0.0589  0.1196  0.2461  0.0194  0.0107  0.0084  0.0255  0.0130  0.0097  0.0224  0.0048  0.0083  0.0054
     3    60  0.0141  0.0497  0.0612  0.0483  0.3670  0.0715  0.0112  0.0551  0.0211  0.3818  0.2045  0.0905  0.2340  0.0203  0.0345  0.0160  0.0325  0.0427  0.0150  0.0101  0.0061  0.0524  0.0458  0.0326  0.0448  0.0257  0.0238  0.0288  0.0523  0.1996  0.0630  0.0114  0.0201  0.0401  0.0476  0.0949  0.0067  0.0077  0.0108  0.1868  0.0617  0.0076  0.0056  0.0067  0.0085  0.0194  0.0042  0.0109  0.1657  0.1518  0.0091  0.0073  0.0058  0.0060  0.0161  0.0021  0.2088  0.0922  0.0091  0.0121  0.0105  0.0019  0.0035  0.2786  0.1921  0.0171  0.0110  0.0062  0.0036  0.0016  0.1914  0.0148  0.1312  0.2527  0.2796  0.4486  0.0520  0.0544  0.0846  0.1688  0.2225  0.0100  0.0085  0.0165  0.0293  0.0110  0.0090  0.0165  0.0071  0.0120  0.0052
     3    61  0.0106  0.0815  0.0792  0.1239  0.2722  0.0712  0.0165  0.1728  0.0669  0.3199  0.2403  0.0476  0.3667  0.0216  0.0172  0.0244  0.0385  0.0486  0.0808  0.0149  0.0066  0.0074  0.0156  0.0168  0.1111  0.0366  0.0324  0.0365  0.0746  0.2187  0.0642  0.0110  0.0254  0.0359  0.0330  0.0862  0.0063  0.0153  0.0162  0.1765  0.0770  0.0125  0.0069  0.0093  0.0090  0.0218  0.0075  0.0108  0.1544  0.1624  0.0171  0.0142  0.0057  0.0038  0.0167  0.0042  0.2589  0.1626  0.0236  0.0082  0.0092  0.0024  0.0051  0.3890  0.1525  0.0099  0.0126  0.0118  0.0028  0.0016  0.1237  0.0708  0.1059  0.3493  0.3987  0.5508  0.0471  0.0715  0.1343  0.0608  0.2781  0.0094  0.0184  0.0093  0.0283  0.0137  0.0048  0.0176  0.0062  0.0191  0.0042
     3    62  0.0095  0.0438  0.0868  0.0367  0.2283  0.1489  0.0266  0.0444  0.0103  0.2363  0.0774  0.1947  0.2351  0.0396  0.0285  0.0467  0.0427  0.0429  0.0468  0.0276  0.0056  0.0153  0.0268  0.0188  0.1092  0.0359  0.0423  0.0413  0.0707  0.2116  0.1293  0.0122  0.0226  0.0457  0.0339  0.0990  0.0095  0.0160  0.0096  0.1578  0.0784  0.0072  0.0052  0.0076  0.0094  0.0236  0.0172  0.0095  0.2096  0.1311  0.0083  0.0085  0.0066  0.0051  0.0266  0.0035  0.3423  0.2134  0.0165  0.0111  0.0090  0.0022  0.0073  0.3232  0.1348  0.0142  0.0172  0.0129  0.0022  0.0016  0.1254  0.0869  0.1077  0.3230  0.2567  0.6562  0.0336  0.0809  0.1286  0.0839  0.4111  0.0050  0.0064  0.0071  0.0324  0.0046  0.0072  0.0218  0.0072  0.0222  0.0044
     3    63  0.0080  0.2931  0.0694  0.0479  0.3424  0.2267  0.0078  0.1260  0.0331  0.0052  0.1011  0.0507  0.1929  0.0188  0.0303  0.0219  0.0335  0.0356  0.0216  0.0111  0.0048  0.0387  0.0308  0.0266  0.0892  0.0319  0.0322  0.0399  0.0377  0.1165  0.0875  0.0067  0.0144  0.0420  0.0220  0.0737  0.0079  0.0111  0.0132  0.2067  0.0512  0.0058  0.0038  0.0065  0.0118  0.0173  0.0158  0.0087  0.2113  0.0834  0.0091  0.0040  0.0127  0.0078  0.0216  0.0031  0.2949  0.1252  0.0095  0.0039  0.0104  0.0027  0.0061  0.2257  0.1022  0.0070  0.0055  0.0095  0.0022  0.0015  0.1333  0.0118  0.0711  0.2789  0.3184  0.5697  0.0207  0.0346  0.1102  0.0707  0.2709  0.0017  0.0071  0.0084  0.0250  0.0059  0.0030  0.0146  0.0076  0.0243  0.0041
     3    64  0.0020  0.0686  0.1015  0.0414  0.0715  0.2267  0.0462  0.1018  0.0567  0.0149  0.1113  0.1132  0.3670  0.0153  0.0192  0.0249  0.0286  0.1118  0.0564  0.0176  0.0020  0.0078  0.0143  0.0148  0.1218  0.0175  0.0368  0.0302  0.0297  0.1985  0.0634  0.0026  0.0061  0.0193  0.0127  0.0590  0.0059  0.0065  0.0123  0.2026  0.1389  0.0060  0.0016  0.0068  0.0073  0.0230  0.0091  0.0094  0.1999  0.0775  0.0049  0.0026  0.0057  0.0081  0.0144  0.0035  0.2171  0.1151  0.0072  0.0047  0.0128  0.0018  0.0058  0.3823  0.2342  0.0184  0.0051  0.0080  0.0027  0.0020  0.1638  0.0048  0.0217  0.2828  0.1885  0.5494  0.0271  0.0372  0.1143  0.0793  0.4381  0.0019  0.0061  0.0038  0.0305  0.0038  0.0025  0.0109  0.0045  0.0225  0.0040
     3    65  0.0094  0.0961  0.1247  0.0908  0.0366  0.2459  0.0333  0.0804  0.0207  0.0088  0.1074  0.0130  0.1602  0.0216  0.0230  0.0219  0.0337  0.1057  0.0321  0.0337  0.0042  0.0048  0.0493  0.0141  0.1489  0.0410  0.0371  0.0542  0.0402  0.2523  0.0764  0.0118  0.0080  0.0373  0.0190  0.0859  0.0047  0.0138  0.0110  0.1667  0.0648  0.0058  0.0023  0.0081  0.0041  0.0199  0.0053  0.0069  0.2396  0.0776  0.0043  0.0033  0.0081  0.0039  0.0184  0.0030  0.2208  0.1446  0.0185  0.0054  0.0124  0.0011  0.0060  0.2557  0.1752  0.0154  0.0027  0.0134  0.0012  0.0017  0.1188  0.0192  0.2175  0.2672  0.1484  0.8501  0.0242  0.0542  0.1790  0.1208  0.3578  0.0020  0.0090  0.0047  0.0249  0.0054  0.0028  0.0119  0.0032  0.0228  0.0035
     3    66  0.0150  0.1749  0.0541  0.2045  0.1049  0.3320  0.0064  0.0610  0.0180  0.0559  0.0922  0.0216  0.1897  0.0610  0.0235  0.0162  0.0743  0.0444  0.0318  0.0368  0.0066  0.0334  0.0469  0.0301  0.1056  0.0167  0.0223  0.0480  0.0397  0.0815  0.1139  0.0034  0.0205  0.0294  0.0157  0.0620  0.0031  0.0089  0.0085  0.1064  0.0698  0.0030  0.0016  0.0090  0.0037  0.0210  0.0047  0.0039  0.0866  0.0733  0.0027  0.0023  0.0045  0.0038  0.0088  0.0037  0.3524  0.1802  0.0238  0.0066  0.0113  0.0019  0.0061  0.3496  0.2465  0.0072  0.0067  0.0112  0.0017  0.0019  0.1942  0.0142  0.0533  0.2658  0.2527  0.5794  0.0137  0.0656  0.1690  0.1101  0.4153  0.0012  0.0106  0.0131  0.0217  0.0051  0.0069  0.0109  0.0094  0.0233  0.0040
     3    67  0.0073  0.0747  0.1466  0.0282  0.1257  0.1094  0.0045  0.0877  0.0081  0.2541  0.0312  0.0833  0.5000  0.0237  0.0236  0.0117  0.0322  0.0427  0.0220  0.0107  0.0050  0.0135  0.0352  0.0271  0.0646  0.0227  0.0274  0.0560  0.0300  0.1567  0.0968  0.0050  0.0184  0.0353  0.0289  0.0904  0.0056  0.0166  0.0107  0.0672  0.0832  0.0055  0.0050  0.0099  0.0041  0.0228  0.0081  0.0043  0.1124  0.0757  0.0052  0.0024  0.0088  0.0043  0.0147  0.0037  0.3986  0.2463  0.0205  0.0073  0.0206  0.0042  0.0091  0.2661  0.1993  0.0073  0.0053  0.0083  0.0012  0.0016  0.2163  0.0441  0.0802  0.2506  0.1209  0.6421  0.0151  0.0911  0.1766  0.1528  0.3773  0.0032  0.0091  0.0132  0.0193  0.0084  0.0078  0.0178  0.0120  0.0281  0.0049
     3    68  0.0124  0.1581  0.3363  0.0479  0.2163  0.3670  0.0251  0.0315  0.0137  0.0108  0.0855  0.0620  0.3818  0.0489  0.0528  0.0191  0.0685  0.0596  0.1280  0.0131  0.0141  0.0233  0.0559  0.0213  0.1171  0.0247  0.0149  0.0554  0.0402  0.1939  0.0911  0.0070  0.0220  0.0484  0.0156  0.1019  0.0041  0.0143  0.0120  0.2020  0.0700  0.0039  0.0039  0.0088  0.0044  0.0274  0.0079  0.0066  0.1676  0.0518  0.0041  0.0029  0.0080  0.0021  0.0104  0.0037  0.4022  0.2150  0.0142  0.0105  0.0224  0.0020  0.0075  0.2978  0.1116  0.0127  0.0098  0.0112  0.0011  0.0019  0.1086  0.0644  0.1529  0.2733  0.0967  0.6579  0.0406  0.0968  0.1855  0.0980  0.2647  0.0044  0.0056  0.0051  0.0302  0.0082  0.0064  0.0233  0.0066  0.0262  0.0027
     3    69  0.0061  0.1927  0.0982  0.1679  0.1264  0.1377  0.0519  0.0915  0.0019  0.0241  0.0949  0.1568  0.3641  0.0281  0.0484  0.0590  0.1000  0.0965  0.0824  0.0720  0.0801  0.0193  0.0170  0.0213  0.1305  0.0192  0.0220  0.0603  0.0403  0.1514  0.1115  0.0084  0.0115  0.0246  0.0321  0.1083  0.0037  0.0115  0.0103  0.0851  0.0862  0.0090  0.0017  0.0039  0.0031  0.0196  0.0081  0.0059  0.2148  0.1116  0.0046  0.0049  0.0041  0.0015  0.0151  0.0049  0.3225  0.2691  0.0229  0.0056  0.0130  0.0017  0.0100  0.3849  0.1541  0.0213  0.0061  0.0095  0.0015  0.0022  0.2246  0.0640  0.0307  0.1399  0.0997  0.6554  0.0465  0.0324  0.0835  0.0821  0.4619  0.0030  0.0068  0.0039  0.0232  0.0026  0.0005  0.0154  0.0045  0.0185  0.0027
     3    70  0.0071  0.1288  0.0915  0.0233  0.1603  0.1188  0.0026  0.0965  0.0153  0.0148  0.1870  0.0673  0.4321  0.0455  0.0387  0.0723  0.1875  0.1373  0.0392  0.0531  0.0315  0.0063  0.0562  0.0220  0.1945  0.0264  0.0177  0.0715  0.0526  0.3312  0.1332  0.0127  0.0079  0.0522  0.0372  0.0912  0.0044  0.0140  0.0093  0.1294  0.0619  0.0124  0.0022  0.0071  0.0032  0.0199  0.0116  0.0047  0.2396  0.0964  0.0031  0.0022  0.0045  0.0016  0.0113  0.0054  0.3970  0.2637  0.0325  0.0048  0.0193  0.0024  0.0092  0.2917  0.1606  0.0252  0.0029  0.0114  0.0014  0.0021  0.1156  0.0630  0.0257  0.2712  0.0712  0.5144  0.0280  0.0419  0.1681  0.1339  0.3099  0.0038  0.0072  0.0045  0.0360  0.0031  0.0021  0.0106  0.0091  0.0234  0.0030
     3    71  0.0209  0.1185  0.0619  0.1237  0.2169  0.2024  0.0342  0.1086  0.0109  0.0141  0.2509  0.0144  0.3641  0.0574  0.0316  0.1020  0.0674  0.1363  0.0830  0.0547  0.0203  0.0178  0.0612  0.0382  0.1394  0.0184  0.0205  0.0529  0.0503  0.1857  0.1401  0.0093  0.0163  0.0630  0.0205  0.1035  0.0041  0.0071  0.0100  0.1389  0.0903  0.0199  0.0027  0.0047  0.0040  0.0148  0.0097  0.0091  0.1515  0.0726  0.0088  0.0028  0.0101  0.0053  0.0151  0.0043  0.3389  0.2059  0.0118  0.0084  0.0160  0.0017  0.0077  0.3818  0.2724  0.0273  0.0092  0.0129  0.0011  0.0018  0.2048  0.0375  0.2073  0.3682  0.1421  0.5356  0.0302  0.0566  0.1635  0.0845  0.3659  0.0012  0.0056  0.0037  0.0170  0.0050  0.0014  0.0155  0.0076  0.0297  0.0044
     3    72  0.1058  0.1542  0.0477  0.0264  0.2315  0.2352  0.0156  0.0806  0.0667  0.0173  0.1620  0.0352  0.3333  0.0292  0.0235  0.0266  0.1181  0.0502  0.1218  0.0371  0.0128  0.0073  0.0341  0.0197  0.1155  0.0127  0.0224  0.0576  0.0547  0.1252  0.0888  0.0134  0.0080  0.0499  0.0214  0.0975  0.0054  0.0091  0.0091  0.1550  0.0841  0.0114  0.0009  0.0066  0.0048  0.0147  0.0091  0.0056  0.1575  0.0949  0.0037  0.0025  0.0053  0.0023  0.0112  0.0040  0.3261  0.2585  0.0150  0.0028  0.0115  0.0020  0.0076  0.3427  0.2309  0.0159  0.0045  0.0118  0.0016  0.0017  0.1577  0.0564  0.0955  0.3089  0.1159  0.5520  0.0185  0.0291  0.1464  0.1072  0.3540  0.0016  0.0103  0.0036  0.0180  0.0028  0.0013  0.0067  0.0030  0.0277  0.0040
     3    73  0.0091  0.0303  0.0225  0.0533  0.3641  0.1128  0.0219  0.0584  0.1063  0.0072  0.0329  0.0510  0.2690  0.0513  0.0361  0.0525  0.0778  0.0433  0.0739  0.0298  0.0097  0.0079  0.0636  0.0142  0.0695  0.0366  0.0286  0.0435  0.0425  0.1508  0.0881  0.0058  0.0068  0.0535  0.0268  0.0512  0.0055  0.0069  0.0121  0.1247  0.0725  0.0065  0.0010  0.0092  0.0076  0.0110  0.0122  0.0067  0.1595  0.0680  0.0025  0.0014  0.0081  0.0036  0.0102  0.0031  0.2765  0.1697  0.0130  0.0037  0.0155  0.0013  0.0055  0.3343  0.1894  0.0172  0.0068  0.0133  0.0026  0.0016  0.2342  0.1016  0.0781  0.2680  0.1602  0.5243  0.0129  0.0199  0.1300  0.0445  0.1854  0.0032  0.0056  0.0020  0.0158  0.0032  0.0010  0.0082  0.0080  0.0157  0.0024
     3    74  0.0211  0.0333  0.0138  0.0312  0.1768  0.1333  0.0132  0.0640  0.0942  0.0311  0.1336  0.0352  0.2159  0.0417  0.0300  0.0506  0.0949  0.0888  0.0838  0.0345  0.0085  0.0159  0.0838  0.0349  0.1711  0.0160  0.0400  0.0567  0.0511  0.1760  0.0551  0.0057  0.0050  0.0391  0.0154  0.0630  0.0104  0.0105  0.0124  0.1736  0.0505  0.0032  0.0014  0.0072  0.0063  0.0197  0.0137  0.0111  0.2343  0.0689  0.0031  0.0033  0.0122  0.0048  0.0139  0.0043  0.3706  0.1074  0.0133  0.0060  0.0162  0.0020  0.0067  0.3075  0.1201  0.0134  0.0041  0.0124  0.0022  0.0019  0.0839  0.0248  0.0464  0.3371  0.0925  0.6122  0.0129  0.0272  0.0850  0.0310  0.2640  0.0008  0.0059  0.0021  0.0162  0.0026  0.0013  0.0082  0.0073  0.0185  0.0031
     3    75  0.0315  0.1603  0.0652  0.0518  0.2690  0.0924  0.0094  0.0274  0.0076  0.0132  0.2795  0.0435  0.1422  0.0321  0.0231  0.1215  0.1077  0.0756  0.0809  0.0955  0.0141  0.0095  0.0964  0.0325  0.1754  0.0125  0.0180  0.0433  0.0347  0.2198  0.0689  0.0046  0.0030  0.0273  0.0065  0.0581  0.0072  0.0070  0.0082  0.0615  0.0596  0.0047  0.0013  0.0042  0.0055  0.0179  0.0089  0.0084  0.1393  0.0811  0.0051  0.0015  0.0065  0.0021  0.0140  0.0037  0.4458  0.1818  0.0122  0.0021  0.0165  0.0006  0.0062  0.3466  0.1703  0.0032  0.0041  0.0137  0.0008  0.0017  0.1192  0.0825  0.0178  0.3516  0.0419  0.7210  0.0144  0.0217  0.0979  0.0578  0.3117  0.0009  0.0033  0.0067  0.0117  0.0013  0.0003  0.0059  0.0020  0.0204  0.0015
     3    76  0.0234  0.0512  0.0770  0.0649  0.1435  0.1111  0.0123  0.0654  0.0412  0.0403  0.0326  0.0103  0.2537  0.0290  0.0333  0.0589  0.0666  0.0892  0.1665  0.0642  0.0018  0.0039  0.0536  0.0128  0.1405  0.0135  0.0304  0.0411  0.0245  0.1233  0.0588  0.0011  0.0083  0.0237  0.0079  0.0704  0.0040  0.0085  0.0064  0.1606  0.0713  0.0007  0.0017  0.0070  0.0022  0.0108  0.0073  0.0060  0.1622  0.0774  0.0009  0.0010  0.0047  0.0018  0.0155  0.0036  0.2999  0.1453  0.0058  0.0032  0.0096  0.0013  0.0060  0.2883  0.1414  0.0022  0.0022  0.0093  0.0005  0.0015  0.1542  0.0172  0.0288  0.2480  0.0219  0.5219  0.0158  0.0224  0.1249  0.0154  0.2480  0.0001  0.0042  0.0017  0.0042  0.0015  0.0005  0.0054  0.0015  0.0181  0.0012
     3    77  0.0401  0.1097  0.0142  0.1143  0.1739  0.0624  0.0139  0.1006  0.0245  0.0124  0.1039  0.0256  0.3605  0.0381  0.0108  0.0677  0.1060  0.0390  0.0637  0.0757  0.0035  0.0138  0.0444  0.0075  0.1305  0.0145  0.0273  0.0469  0.0202  0.1502  0.0525  0.0037  0.0038  0.0197  0.0080  0.0814  0.0035  0.0090  0.0016  0.1287  0.0211  0.0008  0.0004  0.0038  0.0012  0.0084  0.0139  0.0040  0.3497  0.1606  0.0016  0.0032  0.0065  0.0015  0.0176  0.0018  0.3757  0.2070  0.0094  0.0037  0.0152  0.0009  0.0066  0.1312  0.0600  0.0044  0.0010  0.0073  0.0007  0.0007  0.1214  0.0201  0.0385  0.2833  0.0961  0.5116  0.0139  0.0188  0.0789  0.0548  0.2762  0.0010  0.0078  0.0051  0.0067  0.0027  0.0012  0.0063  0.0025  0.0151  0.0012
     3    78  0.0101  0.0441  0.0123  0.1389  0.1667  0.0667  0.0119  0.0954  0.0017  0.0241  0.0352  0.0213  0.2546  0.0640  0.0174  0.0538  0.1010  0.0413  0.0774  0.0390  0.0115  0.0475  0.0328  0.0243  0.1428  0.0177  0.0289  0.0421  0.0202  0.0923  0.0629  0.0079  0.0253  0.0137  0.0107  0.0807  0.0035  0.0053  0.0043  0.0738  0.0316  0.0013  0.0018  0.0047  0.0023  0.0131  0.0087  0.0068  0.1936  0.0832  0.0074  0.0035  0.0039  0.0028  0.0133  0.0020  0.3609  0.1780  0.0096  0.0046  0.0104  0.0009  0.0060  0.1508  0.0984  0.0081  0.0020  0.0026  0.0003  0.0007  0.1343  0.0245  0.0791  0.1199  0.2084  0.7205  0.0249  0.0435  0.0815  0.0906  0.2991  0.0022  0.0202  0.0093  0.0087  0.0017  0.0015  0.0122  0.0026  0.0129  0.0028
     3    79  0.0504  0.0459  0.0532  0.1084  0.1955  0.0457  0.0253  0.0665  0.0130  0.0177  0.0827  0.0111  0.1543  0.0394  0.0321  0.0719  0.1388  0.0588  0.0741  0.0473  0.0256  0.0244  0.0729  0.0236  0.1519  0.0108  0.0278  0.0305  0.0147  0.1109  0.0564  0.0024  0.0128  0.0182  0.0117  0.0479  0.0032  0.0056  0.0038  0.0269  0.0253  0.0013  0.0015  0.0033  0.0020  0.0083  0.0068  0.0045  0.2862  0.1054  0.0070  0.0031  0.0057  0.0033  0.0128  0.0019  0.1951  0.1586  0.0061  0.0059  0.0110  0.0014  0.0048  0.1959  0.1323  0.0082  0.0029  0.0061  0.0007  0.0008  0.1541  0.0273  0.2012  0.4108  0.0690  0.4996  0.0136  0.0486  0.1123  0.1122  0.3262  0.0034  0.0081  0.0021  0.0070  0.0045  0.0032  0.0094  0.0028  0.0118  0.0033
     3    80  0.1308  0.0220  0.0173  0.0250  0.0833  0.1134  0.0437  0.0456  0.0753  0.0427  0.0370  0.0197  0.2222  0.0192  0.0374  0.0654  0.0976  0.1021  0.1102  0.0568  0.0198  0.0185  0.0466  0.0474  0.1317  0.0056  0.0137  0.0241  0.0117  0.0827  0.0433  0.0022  0.0058  0.0067  0.0159  0.0356  0.0033  0.0102  0.0046  0.1004  0.0445  0.0040  0.0018  0.0042  0.0056  0.0108  0.0057  0.0037  0.2325  0.1051  0.0073  0.0032  0.0074  0.0037  0.0126  0.0019  0.3023  0.1733  0.0074  0.0035  0.0059  0.0022  0.0051  0.0967  0.1290  0.0033  0.0021  0.0032  0.0005  0.0006  0.1913  0.0500  0.0388  0.0869  0.1400  0.4695  0.0271  0.1082  0.0875  0.0823  0.3675  0.0020  0.0044  0.0047  0.0167  0.0023  0.0031  0.0120  0.0026  0.0090  0.0026
     3    81  0.1232  0.0812  0.0168  0.1897  0.1212  0.0950  0.0338  0.1749  0.0670  0.0441  0.0078  0.0319  0.1306  0.0447  0.0270  0.0768  0.0981  0.0723  0.1403  0.0605  0.0195  0.0109  0.0292  0.0388  0.1481  0.0161  0.0199  0.0312  0.0094  0.1100  0.0521  0.0029  0.0039  0.0041  0.0083  0.0292  0.0021  0.0059  0.0041  0.0751  0.0547  0.0028  0.0025  0.0023  0.0029  0.0119  0.0061  0.0026  0.1185  0.0940  0.0114  0.0012  0.0037  0.0018  0.0067  0.0020  0.2573  0.1575  0.0088  0.0033  0.0039  0.0016  0.0047  0.2290  0.1020  0.0107  0.0030  0.0013  0.0010  0.0007  0.1451  0.0326  0.0997  0.0370  0.1118  0.5637  0.0710  0.0336  0.0616  0.0472  0.2408  0.0036  0.0056  0.0034  0.0168  0.0009  0.0025  0.0129  0.0006  0.0053  0.0020
     3    82  0.0722  0.0091  0.0300  0.1212  0.2030  0.0917  0.0069  0.1395  0.0424  0.0152  0.0272  0.0197  0.2695  0.0248  0.0415  0.0572  0.0891  0.0642  0.0736  0.0839  0.0148  0.0338  0.0412  0.0771  0.2098  0.0066  0.0145  0.0144  0.0089  0.0839  0.0163  0.0006  0.0017  0.0058  0.0115  0.0399  0.0030  0.0052  0.0076  0.1248  0.0429  0.0035  0.0011  0.0061  0.0070  0.0138  0.0082  0.0064  0.1315  0.1204  0.0124  0.0040  0.0045  0.0024  0.0125  0.0031  0.3840  0.1788  0.0118  0.0027  0.0036  0.0028  0.0055  0.1522  0.1419  0.0115  0.0108  0.0030  0.0015  0.0011  0.1232  0.0416  0.0378  0.0778  0.2207  0.6001  0.0398  0.0387  0.0744  0.1386  0.3318  0.0032  0.0038  0.0058  0.0156  0.0022  0.0031  0.0125  0.0033  0.0086  0.0039
     3    83  0.2582  0.0177  0.0443  0.1181  0.1032  0.2656  0.0073  0.0747  0.1280  0.0370  0.0117  0.0073  0.3047  0.0331  0.0226  0.0520  0.1012  0.0632  0.0969  0.0647  0.0164  0.0460  0.0315  0.0316  0.2384  0.0059  0.0071  0.0379  0.0100  0.0819  0.0323  0.0032  0.0019  0.0065  0.0100  0.0399  0.0051  0.0066  0.0052  0.0808  0.0304  0.0022  0.0019  0.0043  0.0048  0.0084  0.0098  0.0056  0.1842  0.0769  0.0072  0.0017  0.0062  0.0021  0.0074  0.0034  0.3254  0.1944  0.0131  0.0056  0.0075  0.0015  0.0061  0.2464  0.1597  0.0302  0.0068  0.0081  0.0020  0.0009  0.1430  0.0796  0.0471  0.2008  0.1862  0.6019  0.0300  0.0783  0.0956  0.0744  0.2559  0.0041  0.0026  0.0201  0.0329  0.0020  0.0032  0.0155  0.0021  0.0107  0.0030
     3    84  0.0748  0.0181  0.0181  0.1173  0.1173  0.0323  0.0198  0.2449  0.0238  0.0198  0.0068  0.0130  0.1599  0.0197  0.0225  0.0512  0.0862  0.0923  0.0329  0.0365  0.0164  0.0169  0.0745  0.0671  0.1479  0.0220  0.0267  0.0195  0.0119  0.0801  0.0737  0.0014  0.0056  0.0097  0.0038  0.0264  0.0027  0.0091  0.0027  0.0665  0.0515  0.0031  0.0017  0.0031  0.0020  0.0106  0.0061  0.0044  0.1825  0.0830  0.0076  0.0027  0.0026  0.0018  0.0071  0.0023  0.3454  0.1914  0.0111  0.0100  0.0059  0.0012  0.0067  0.1898  0.1054  0.0145  0.0066  0.0071  0.0012  0.0007  0.1281  0.1574  0.1188  0.1664  0.1772  0.4923  0.0189  0.0599  0.0833  0.0766  0.2450  0.0070  0.0079  0.0236  0.0320  0.0025  0.0011  0.0163  0.0033  0.0107  0.0022
     3    85  0.0748  0.1173  0.0094  0.5000  0.0536  0.5000  0.0094  0.1173  0.0048  0.0918  0.0080  0.0120  0.1173  0.0553  0.0346  0.0941  0.1048  0.0792  0.1882  0.0639  0.0172  0.0487  0.0777  0.0395  0.1290  0.0086  0.0150  0.0362  0.0135  0.0564  0.0414  0.0042  0.0075  0.0164  0.0030  0.0399  0.0045  0.0092  0.0037  0.0695  0.1081  0.0025  0.0019  0.0043  0.0020  0.0062  0.0092  0.0113  0.2389  0.1168  0.0128  0.0036  0.0070  0.0033  0.0091  0.0029  0.4605  0.1798  0.0127  0.0189  0.0079  0.0012  0.0052  0.2006  0.1443  0.0071  0.0065  0.0084  0.0010  0.0007  0.1179  0.0843  0.1776  0.1612  0.1320  0.3780  0.0429  0.0860  0.1507  0.0445  0.2088  0.0072  0.0054  0.0226  0.0273  0.0054  0.0046  0.0096  0.0022  0.0105  0.0017
     3    86  0.0605  0.0404  0.0364  0.1257  0.0638  0.2656  0.0185  0.0370  0.0122  0.1962  0.0208  0.0047  0.2768  0.0310  0.0483  0.0802  0.0740  0.0606  0.1449  0.0692  0.0195  0.0551  0.0684  0.0371  0.1300  0.0047  0.0161  0.0137  0.0206  0.0768  0.0308  0.0020  0.0085  0.0159  0.0090  0.0178  0.0054  0.0073  0.0036  0.1251  0.0736  0.0037  0.0035  0.0069  0.0025  0.0075  0.0070  0.0053  0.1740  0.1132  0.0059  0.0048  0.0067  0.0015  0.0079  0.0009  0.3288  0.1037  0.0132  0.0121  0.0136  0.0018  0.0036  0.1062  0.0553  0.0050  0.0056  0.0067  0.0006  0.0003  0.1117  0.0493  0.2260  0.2210  0.1013  0.2765  0.0365  0.1437  0.0937  0.1129  0.1769  0.0153  0.0200  0.0171  0.0180  0.0109  0.0072  0.0129  0.0089  0.0109  0.0021
     3    87  0.0536  0.0141  0.0120  0.2449  0.0536  0.2449  0.0111  0.0748  0.0022  0.0918  0.0094  0.0408  0.1173  0.0325  0.0345  0.0653  0.1057  0.0497  0.1226  0.0590  0.0238  0.0868  0.0644  0.0643  0.1119  0.0064  0.0129  0.0197  0.0144  0.0851  0.0374  0.0059  0.0067  0.0117  0.0069  0.0161  0.0075  0.0047  0.0037  0.1591  0.0426  0.0044  0.0038  0.0023  0.0032  0.0064  0.0051  0.0050  0.1403  0.0847  0.0040  0.0048  0.0044  0.0032  0.0080  0.0019  0.3213  0.1813  0.0304  0.0123  0.0085  0.0028  0.0040  0.1233  0.0869  0.0028  0.0039  0.0025  0.0005  0.0004  0.1671  0.0519  0.2305  0.1512  0.2375  0.3496  0.0882  0.1133  0.0998  0.1387  0.1831  0.0142  0.0037  0.0189  0.0193  0.0058  0.0103  0.0173  0.0055  0.0081  0.0019
     3    88  0.0700  0.0403  0.0131  0.1694  0.0719  0.1301  0.0115  0.0813  0.0071  0.0746  0.0471  0.0370  0.2283  0.0180  0.0287  0.0530  0.0550  0.0208  0.1152  0.0476  0.0055  0.0516  0.0313  0.0665  0.0956  0.0026  0.0084  0.0101  0.0044  0.0602  0.0284  0.0010  0.0110  0.0076  0.0112  0.0186  0.0025  0.0047  0.0023  0.0720  0.0581  0.0061  0.0038  0.0013  0.0025  0.0065  0.0044  0.0025  0.1281  0.0531  0.0021  0.0055  0.0022  0.0034  0.0068  0.0008  0.1916  0.1044  0.0108  0.0115  0.0032  0.0028  0.0035  0.0796  0.0327  0.0036  0.0045  0.0010  0.0005  0.0003  0.0501  0.0011  0.2271  0.0934  0.1409  0.3672  0.0156  0.0909  0.0834  0.1301  0.1406  0.0052  0.0037  0.0060  0.0106  0.0043  0.0092  0.0183  0.0066  0.0055  0.0019
     3    89  0.0686  0.0319  0.0103  0.0937  0.1960  0.0895  0.0169  0.0830  0.0278  0.0689  0.0346  0.0090  0.1707  0.0221  0.0187  0.0370  0.0679  0.0462  0.1056  0.0562  0.0185  0.0726  0.0238  0.0735  0.1262  0.0021  0.0082  0.0190  0.0135  0.0868  0.0358  0.0009  0.0124  0.0090  0.0169  0.0298  0.0019  0.0032  0.0034  0.0364  0.0293  0.0001  0.0020  0.0017  0.0036  0.0045  0.0052  0.0057  0.1105  0.0619  0.0038  0.0044  0.0063  0.0047  0.0086  0.0015  0.1524  0.0839  0.0029  0.0078  0.0030  0.0013  0.0024  0.1760  0.0655  0.0016  0.0094  0.0025  0.0008  0.0007  0.1290  0.0109  0.1774  0.1695  0.1509  0.4391  0.0078  0.1035  0.0456  0.1042  0.1346  0.0017  0.0009  0.0026  0.0067  0.0053  0.0073  0.0154  0.0046  0.0085  0.0019
     3    90  0.0834  0.0532  0.0352  0.0608  0.2288  0.0446  0.0170  0.0894  0.0932  0.0523  0.0185  0.0739  0.3769  0.0320  0.0187  0.0347  0.1071  0.0589  0.1626  0.0515  0.0039  0.0578  0.0261  0.0672  0.1672  0.0012  0.0053  0.0272  0.0054  0.0546  0.0328  0.0005  0.0063  0.0024  0.0069  0.0341  0.0010  0.0035  0.0014  0.0556  0.0319  0.0013  0.0021  0.0024  0.0019  0.0062  0.0017  0.0028  0.0561  0.0300  0.0049  0.0024  0.0027  0.0030  0.0067  0.0013  0.2161  0.1398  0.0046  0.0047  0.0020  0.0013  0.0042  0.2138  0.0668  0.0036  0.0067  0.0026  0.0006  0.0009  0.2059  0.0455  0.0996  0.0954  0.1960  0.3914  0.0065  0.0852  0.0939  0.1390  0.2063  0.0010  0.0007  0.0051  0.0087  0.0018  0.0064  0.0155  0.0047  0.0049  0.0026
     3    91  0.0558  0.1094  0.0581  0.0344  0.2768  0.0502  0.0122  0.0555  0.0412  0.0762  0.0391  0.0570  0.1607  0.0101  0.0291  0.0421  0.0735  0.0445  0.0626  0.1101  0.0097  0.0713  0.0254  0.1211  0.1219  0.0027  0.0042  0.0079  0.0032  0.0441  0.0212  0.0004  0.0054  0.0053  0.0074  0.0110  0.0018  0.0030  0.0016  0.1379  0.0617  0.0010  0.0026  0.0032  0.0039  0.0058  0.0028  0.0032  0.1602  0.0358  0.0010  0.0049  0.0024  0.0014  0.0049  0.0011  0.1651  0.1233  0.0099  0.0100  0.0019  0.0015  0.0032  0.1024  0.0634  0.0010  0.0059  0.0030  0.0011  0.0007  0.1662  0.0095  0.1859  0.1040  0.1597  0.2887  0.0101  0.1123  0.0703  0.1726  0.1934  0.0054  0.0005  0.0073  0.0088  0.0037  0.0080  0.0122  0.0019  0.0045  0.0027
     3    92  0.0228  0.0295  0.0293  0.0195  0.1686  0.0739  0.0318  0.0480  0.0076  0.1035  0.0905  0.0265  0.1674  0.0068  0.0173  0.0335  0.0704  0.0811  0.0698  0.0773  0.0025  0.0483  0.0215  0.0572  0.1151  0.0028  0.0018  0.0069  0.0075  0.1059  0.0207  0.0004  0.0067  0.0042  0.0077  0.0147  0.0014  0.0029  0.0029  0.0779  0.0505  0.0004  0.0039  0.0011  0.0038  0.0051  0.0026  0.0034  0.0916  0.0285  0.0036  0.0033  0.0013  0.0022  0.0068  0.0013  0.2035  0.1016  0.0030  0.0115  0.0036  0.0014  0.0039  0.1409  0.1076  0.0022  0.0077  0.0010  0.0011  0.0008  0.1098  0.0015  0.1576  0.1744  0.1721  0.4162  0.0120  0.2020  0.0431  0.1707  0.2622  0.0046  0.0007  0.0052  0.0093  0.0030  0.0070  0.0191  0.0024  0.0060  0.0023
     3    93  0.0686  0.0217  0.1171  0.0317  0.1609  0.0282  0.0150  0.0590  0.0052  0.0949  0.0607  0.0556  0.2508  0.0190  0.0223  0.0246  0.0459  0.0672  0.1159  0.0646  0.0081  0.0846  0.0482  0.0681  0.1495  0.0036  0.0028  0.0067  0.0061  0.0417  0.0159  0.0004  0.0079  0.0046  0.0029  0.0132  0.0011  0.0042  0.0038  0.0540  0.0503  0.0014  0.0049  0.0009  0.0023  0.0067  0.0022  0.0019  0.0969  0.0304  0.0061  0.0027  0.0006  0.0012  0.0054  0.0012  0.1211  0.1253  0.0029  0.0124  0.0026  0.0013  0.0033  0.1633  0.0923  0.0007  0.0064  0.0015  0.0014  0.0004  0.1228  0.0106  0.1991  0.0688  0.1447  0.3623  0.0182  0.2062  0.0435  0.0904  0.2196  0.0007  0.0014  0.0065  0.0073  0.0054  0.0059  0.0271  0.0018  0.0063  0.0012
     3    94  0.0344  0.0421  0.0489  0.0192  0.0724  0.1294  0.0071  0.0240  0.0059  0.0462  0.0226  0.1212  0.1983  0.0154  0.0293  0.0175  0.0735  0.0738  0.0760  0.0701  0.0086  0.0607  0.0403  0.0291  0.1812  0.0019  0.0035  0.0082  0.0087  0.0224  0.0176  0.0007  0.0045  0.0063  0.0048  0.0164  0.0015  0.0051  0.0031  0.1086  0.0357  0.0025  0.0039  0.0037  0.0027  0.0075  0.0030  0.0026  0.0961  0.0845  0.0067  0.0033  0.0005  0.0050  0.0043  0.0021  0.2003  0.1207  0.0109  0.0109  0.0057  0.0017  0.0043  0.1136  0.1478  0.0012  0.0064  0.0038  0.0018  0.0007  0.1868  0.0110  0.2183  0.1046  0.1011  0.4255  0.0374  0.1065  0.0975  0.1283  0.1801  0.0013  0.0020  0.0253  0.0054  0.0067  0.0079  0.0171  0.0019  0.0104  0.0016
     3    95  0.0505  0.1150  0.0242  0.0209  0.0832  0.0660  0.0088  0.1008  0.0007  0.0323  0.0840  0.0866  0.3239  0.0127  0.0194  0.0281  0.0770  0.0540  0.0852  0.0744  0.0091  0.0799  0.0378  0.0366  0.1192  0.0047  0.0041  0.0077  0.0105  0.0136  0.0198  0.0003  0.0074  0.0108  0.0075  0.0173  0.0017  0.0045  0.0029  0.0392  0.0429  0.0014  0.0034  0.0024  0.0028  0.0079  0.0039  0.0017  0.0628  0.0476  0.0040  0.0029  0.0003  0.0038  0.0053  0.0011  0.2118  0.1542  0.0061  0.0083  0.0066  0.0010  0.0039  0.1723  0.0590  0.0017  0.0084  0.0038  0.0011  0.0005  0.1290  0.0229  0.1114  0.1355  0.2103  0.3666  0.0138  0.1066  0.0445  0.0704  0.1890  0.0025  0.0004  0.0011  0.0062  0.0047  0.0086  0.0139  0.0014  0.0121  0.0019
     3    96  0.1337  0.1567  0.0643  0.0612  0.6031  0.1542  0.0145  0.0969  0.0215  0.1346  0.2999  0.2885  0.3687  0.0067  0.0219  0.0293  0.0581  0.0671  0.0797  0.0445  0.0054  0.0574  0.0328  0.0609  0.1141  0.0026  0.0031  0.0097  0.0078  0.0522  0.0161  0.0004  0.0085  0.0110  0.0051  0.0185  0.0008  0.0057  0.0035  0.0539  0.0457  0.0003  0.0026  0.0030  0.0041  0.0073  0.0024  0.0010  0.0804  0.1109  0.0054  0.0053  0.0006  0.0064  0.0051  0.0016  0.1837  0.1098  0.0030  0.0114  0.0042  0.0015  0.0037  0.2940  0.0864  0.0021  0.0099  0.0038  0.0013  0.0008  0.1454  0.0588  0.1637  0.1120  0.1399  0.3745  0.0188  0.1375  0.0550  0.0747  0.2907  0.0012  0.0030  0.0024  0.0062  0.0108  0.0032  0.0207  0.0019  0.0078  0.0019
     3    97  0.0318  0.0116  0.0223  0.0119  0.0977  0.1207  0.0172  0.0447  0.0001  0.1119  0.1505  0.0778  0.2774  0.0122  0.0170  0.0406  0.0644  0.1139  0.0844  0.0570  0.0084  0.0647  0.0569  0.0274  0.1898  0.0011  0.0018  0.0132  0.0097  0.0166  0.0226  0.0000  0.0092  0.0091  0.0022  0.0261  0.0009  0.0033  0.0066  0.0583  0.0307  0.0017  0.0012  0.0016  0.0014  0.0063  0.0027  0.0057  0.1236  0.0260  0.0010  0.0026  0.0015  0.0025  0.0097  0.0030  0.2770  0.1600  0.0029  0.0079  0.0051  0.0014  0.0046  0.3446  0.0914  0.0035  0.0106  0.0056  0.0014  0.0017  0.0731  0.0015  0.1803  0.1527  0.0767  0.5187  0.0170  0.0764  0.0736  0.0687  0.2434  0.0041  0.0042  0.0039  0.0083  0.0080  0.0033  0.0154  0.0011  0.0100  0.0020
     3    98  0.1613  0.0118  0.1063  0.0316  0.3558  0.3501  0.0409  0.1883  0.0100  0.1184  0.2394  0.1225  0.5567  0.0048  0.0208  0.0191  0.0803  0.0650  0.1024  0.0323  0.0081  0.0377  0.0604  0.0403  0.1714  0.0022  0.0007  0.0095  0.0131  0.0133  0.0226  0.0009  0.0078  0.0135  0.0024  0.0228  0.0013  0.0075  0.0050  0.0888  0.0342  0.0022  0.0018  0.0028  0.0023  0.0127  0.0012  0.0013  0.0457  0.0167  0.0003  0.0015  0.0009  0.0024  0.0048  0.0025  0.2908  0.1244  0.0080  0.0082  0.0116  0.0012  0.0064  0.2024  0.0933  0.0067  0.0055  0.0055  0.0013  0.0009  0.1357  0.1062  0.1761  0.1979  0.1172  0.6465  0.0305  0.1335  0.1463  0.0266  0.3017  0.0017  0.0050  0.0043  0.0288  0.0097  0.0039  0.0189  0.0037  0.0166  0.0025
     3    99  0.1237  0.1058  0.1639  0.0206  0.3295  0.4752  0.0293  0.1896  0.0178  0.1799  0.2142  0.0735  0.4945  0.0220  0.0198  0.0126  0.0903  0.0953  0.0520  0.0664  0.0081  0.0638  0.0934  0.0308  0.1813  0.0071  0.0013  0.0251  0.0316  0.1498  0.0270  0.0024  0.0218  0.0214  0.0007  0.0293  0.0004  0.0056  0.0029  0.0570  0.0334  0.0012  0.0025  0.0040  0.0009  0.0092  0.0013  0.0023  0.0749  0.0203  0.0002  0.0005  0.0014  0.0011  0.0046  0.0038  0.1923  0.0902  0.0048  0.0096  0.0087  0.0015  0.0055  0.2953  0.1189  0.0081  0.0153  0.0125  0.0010  0.0012  0.1997  0.0252  0.1789  0.2577  0.0558  0.5032  0.0070  0.0654  0.0871  0.0330  0.2822  0.0016  0.0063  0.0027  0.0094  0.0088  0.0016  0.0136  0.0008  0.0147  0.0012
     3   100  0.0632  0.0070  0.2569  0.0159  0.5421  0.3441  0.0193  0.3300  0.0033  0.3545  0.0913  0.2861  0.5841  0.0136  0.0239  0.0169  0.1258  0.1083  0.0675  0.0938  0.0048  0.0461  0.0735  0.0495  0.2267  0.0039  0.0019  0.0096  0.0084  0.1267  0.0197  0.0025  0.0074  0.0049  0.0024  0.0210  0.0015  0.0047  0.0036  0.0864  0.0966  0.0012  0.0012  0.0024  0.0054  0.0104  0.0006  0.0040  0.0420  0.0127  0.0003  0.0006  0.0002  0.0002  0.0055  0.0038  0.2553  0.1927  0.0052  0.0109  0.0093  0.0017  0.0059  0.2404  0.1009  0.0125  0.0212  0.0022  0.0012  0.0016  0.1422  0.0268  0.1777  0.2095  0.0758  0.6150  0.0072  0.0453  0.1286  0.1346  0.4269  0.0035  0.0011  0.0007  0.0099  0.0035  0.0015  0.0171  0.0005  0.0131  0.0019
     3   101  0.1100  0.0439  0.1007  0.0051  0.2883  0.2582  0.0440  0.1635  0.0378  0.2677  0.2937  0.0459  0.4652  0.0143  0.0152  0.0042  0.0710  0.0838  0.0721  0.0290  0.0092  0.0769  0.0310  0.0276  0.1267  0.0041  0.0005  0.0112  0.0123  0.1234  0.0158  0.0039  0.0109  0.0065  0.0019  0.0176  0.0000  0.0037  0.0027  0.0557  0.0428  0.0017  0.0024  0.0013  0.0003  0.0074  0.0015  0.0015  0.0286  0.0054  0.0003  0.0001  0.0001  0.0000  0.0024  0.0027  0.3665  0.1248  0.0064  0.0098  0.0053  0.0010  0.0054  0.2262  0.1682  0.0132  0.0203  0.0018  0.0006  0.0013  0.1446  0.0377  0.2741  0.1229  0.0854  0.5873  0.0418  0.1386  0.0596  0.0506  0.2067  0.0109  0.0012  0.0010  0.0171  0.0050  0.0031  0.0271  0.0007  0.0068  0.0016
     3   102  0.1074  0.0243  0.1025  0.0155  0.2484  0.1411  0.0242  0.2187  0.0525  0.2133  0.0774  0.0600  0.4975  0.0267  0.0252  0.0031  0.0912  0.1194  0.0671  0.0469  0.0173  0.0802  0.0127  0.0265  0.1938  0.0025  0.0004  0.0069  0.0080  0.0410  0.0149  0.0015  0.0035  0.0034  0.0023  0.0207  0.0000  0.0070  0.0026  0.1527  0.0474  0.0033  0.0060  0.0006  0.0009  0.0106  0.0011  0.0011  0.0201  0.0208  0.0004  0.0001  0.0001  0.0000  0.0018  0.0028  0.1713  0.1426  0.0062  0.0101  0.0020  0.0010  0.0055  0.1760  0.1107  0.0090  0.0093  0.0014  0.0003  0.0011  0.2746  0.0848  0.2662  0.0649  0.0835  0.6313  0.0219  0.0415  0.0316  0.0384  0.2743  0.0091  0.0007  0.0039  0.0124  0.0017  0.0052  0.0202  0.0004  0.0081  0.0015
     3   103  0.0630  0.0093  0.1016  0.0021  0.2043  0.1136  0.0238  0.1353  0.0097  0.2157  0.0226  0.0478  0.4927  0.0134  0.0211  0.0105  0.0541  0.0392  0.0754  0.0329  0.0028  0.0610  0.0056  0.0083  0.1531  0.0044  0.0008  0.0070  0.0058  0.0968  0.0152  0.0011  0.0085  0.0027  0.0013  0.0203  0.0001  0.0043  0.0020  0.0760  0.0326  0.0007  0.0066  0.0002  0.0007  0.0121  0.0005  0.0008  0.0257  0.0312  0.0002  0.0007  0.0001  0.0000  0.0017  0.0009  0.1743  0.0616  0.0039  0.0084  0.0014  0.0001  0.0039  0.1238  0.0765  0.0062  0.0112  0.0015  0.0003  0.0008  0.1089  0.0336  0.1620  0.0238  0.0265  0.5132  0.0141  0.0527  0.0074  0.0082  0.2645  0.0034  0.0005  0.0013  0.0086  0.0032  0.0049  0.0200  0.0000  0.0042  0.0008
     3   104  0.0667  0.0426  0.0359  0.0355  0.2771  0.1148  0.0322  0.1830  0.0077  0.1351  0.0479  0.0265  0.6709  0.0194  0.0235  0.0021  0.0560  0.0509  0.1274  0.0585  0.0060  0.0341  0.0089  0.0155  0.1777  0.0028  0.0006  0.0068  0.0031  0.0460  0.0191  0.0005  0.0062  0.0013  0.0047  0.0244  0.0001  0.0021  0.0069  0.0615  0.0233  0.0014  0.0025  0.0001  0.0003  0.0151  0.0006  0.0003  0.0238  0.0300  0.0000  0.0002  0.0004  0.0000  0.0017  0.0018  0.1483  0.0950  0.0040  0.0027  0.0013  0.0000  0.0036  0.1645  0.0703  0.0039  0.0049  0.0020  0.0001  0.0010  0.1187  0.0180  0.2489  0.0083  0.0642  0.4626  0.0055  0.0409  0.0029  0.0135  0.2080  0.0030  0.0004  0.0012  0.0087  0.0002  0.0049  0.0189  0.0000  0.0015  0.0012
     3   105  0.1554  0.0727  0.0198  0.0167  0.2022  0.1689  0.0767  0.0842  0.0277  0.0764  0.0189  0.0532  0.3792  0.0066  0.0134  0.0094  0.0716  0.0530  0.1488  0.0376  0.0203  0.0860  0.0086  0.0164  0.1422  0.0008  0.0027  0.0076  0.0053  0.0572  0.0127  0.0009  0.0050  0.0029  0.0011  0.0201  0.0006  0.0045  0.0017  0.0648  0.0374  0.0021  0.0019  0.0004  0.0004  0.0056  0.0025  0.0011  0.0808  0.0211  0.0004  0.0003  0.0013  0.0000  0.0029  0.0015  0.1229  0.0680  0.0050  0.0032  0.0011  0.0001  0.0044  0.1265  0.0654  0.0068  0.0067  0.0002  0.0001  0.0009  0.0767  0.0238  0.0796  0.0293  0.0473  0.5497  0.0246  0.0701  0.0214  0.0073  0.2358  0.0090  0.0014  0.0005  0.0292  0.0002  0.0006  0.0097  0.0000  0.0047  0.0014
     3   106  0.0347  0.1093  0.1167  0.0422  0.2830  0.1363  0.0158  0.2535  0.1233  0.0763  0.0049  0.0020  0.4725  0.0173  0.0257  0.0036  0.0703  0.0678  0.1682  0.0499  0.0065  0.0424  0.0025  0.0066  0.1583  0.0022  0.0001  0.0103  0.0083  0.0561  0.0209  0.0016  0.0061  0.0003  0.0008  0.0159  0.0002  0.0048  0.0032  0.0701  0.0370  0.0021  0.0021  0.0005  0.0002  0.0092  0.0005  0.0010  0.0155  0.0098  0.0000  0.0002  0.0005  0.0000  0.0010  0.0017  0.2367  0.0820  0.0038  0.0112  0.0008  0.0001  0.0049  0.2243  0.1561  0.0054  0.0114  0.0012  0.0004  0.0013  0.1545  0.0205  0.1372  0.0567  0.0045  0.5769  0.0080  0.0437  0.0109  0.0085  0.3079  0.0050  0.0002  0.0001  0.0121  0.0002  0.0002  0.0190  0.0000  0.0007  0.0002
     3   107  0.1698  0.0584  0.0267  0.0211  0.1581  0.2563  0.0218  0.1837  0.0133  0.0720  0.0211  0.0000  0.3827  0.0182  0.0118  0.0071  0.0543  0.0467  0.1065  0.0671  0.0070  0.0236  0.0071  0.0000  0.1260  0.0007  0.0006  0.0114  0.0056  0.0179  0.0228  0.0009  0.0052  0.0005  0.0000  0.0169  0.0002  0.0049  0.0029  0.0854  0.0327  0.0007  0.0008  0.0024  0.0000  0.0069  0.0007  0.0006  0.0401  0.0137  0.0004  0.0005  0.0003  0.0000  0.0020  0.0012  0.1883  0.1154  0.0041  0.0029  0.0033  0.0000  0.0038  0.2528  0.1150  0.0061  0.0035  0.0005  0.0000  0.0011  0.1443  0.0302  0.0914  0.0256  0.0000  0.5128  0.0064  0.0542  0.0275  0.0000  0.2426  0.0029  0.0018  0.0000  0.0092  0.0005  0.0000  0.0145  0.0000  0.0035  0.0000
     3   108  0.1918  0.0839  0.0839  0.0181  0.1993  0.1762  0.0150  0.1145  0.0964  0.1095  0.0281  0.0279  0.4746  0.0103  0.0220  0.0015  0.0719  0.0327  0.1175  0.0513  0.0128  0.0272  0.0194  0.0030  0.1218  0.0040  0.0004  0.0095  0.0074  0.0221  0.0292  0.0028  0.0041  0.0018  0.0008  0.0145  0.0001  0.0042  0.0044  0.0606  0.0412  0.0023  0.0019  0.0005  0.0002  0.0078  0.0002  0.0006  0.0130  0.0090  0.0001  0.0000  0.0000  0.0000  0.0015  0.0018  0.1852  0.0986  0.0113  0.0073  0.0005  0.0003  0.0042  0.1599  0.1033  0.0033  0.0094  0.0006  0.0002  0.0012  0.1438  0.1008  0.1308  0.1098  0.0246  0.5364  0.0351  0.0496  0.0227  0.0196  0.2571  0.0219  0.0021  0.0018  0.0283  0.0008  0.0001  0.0217  0.0000  0.0018  0.0008
     3   109  0.0603  0.0416  0.1027  0.0000  0.2241  0.2583  0.0580  0.1688  0.0377  0.0554  0.0190  0.0110  0.4228  0.0117  0.0194  0.0000  0.0637  0.0638  0.1062  0.1108  0.0247  0.0216  0.0241  0.0064  0.1406  0.0074  0.0000  0.0094  0.0066  0.0197  0.0434  0.0025  0.0006  0.0014  0.0017  0.0196  0.0000  0.0048  0.0042  0.0717  0.0618  0.0048  0.0004  0.0007  0.0002  0.0127  0.0000  0.0000  0.0000  0.0000  0.0000  0.0000  0.0000  0.0000  0.0000  0.0011  0.2714  0.0974  0.0167  0.0050  0.0003  0.0001  0.0036  0.1715  0.1277  0.0061  0.0009  0.0007  0.0003  0.0007  0.2003  0.0208  0.1734  0.0277  0.0282  0.4179  0.0472  0.0171  0.0309  0.0139  0.2655  0.0008  0.0019  0.0003  0.0195  0.0001  0.0003  0.0085  0.0000  0.0033  0.0009
     3   110  0.0944  0.0173  0.0318  0.0918  0.1258  0.2573  0.0524  0.2236  0.0239  0.0455  0.0179  0.0381  0.1874  0.0147  0.0276  0.0058  0.0399  0.0786  0.0741  0.0623  0.0095  0.0118  0.0075  0.0224  0.0696  0.0054  0.0013  0.0051  0.0080  0.0587  0.0134  0.0011  0.0011  0.0023  0.0022  0.0142  0.0001  0.0040  0.0073  0.1479  0.0494  0.0030  0.0004  0.0015  0.0004  0.0056  0.0006  0.0001  0.0141  0.0090  0.0059  0.0000  0.0000  0.0000  0.0001  0.0012  0.0780  0.1273  0.0081  0.0006  0.0003  0.0001  0.0012  0.1831  0.1761  0.0060  0.0016  0.0016  0.0003  0.0005  0.1256  0.0532  0.0693  0.0228  0.0536  0.2261  0.0212  0.0202  0.0242  0.0315  0.1925  0.0007  0.0014  0.0013  0.0065  0.0003  0.0024  0.0045  0.0006  0.0018  0.0018
     3   111  0.1011  0.0278  0.0186  0.0251  0.0968  0.3130  0.0267  0.2276  0.0442  0.0276  0.0869  0.1133  0.4696  0.0136  0.0235  0.0141  0.0211  0.1097  0.1501  0.0479  0.0078  0.0041  0.0363  0.0461  0.1288  0.0022  0.0027  0.0029  0.0088  0.0477  0.0240  0.0012  0.0015  0.0027  0.0020  0.0120  0.0005  0.0015  0.0035  0.0945  0.0434  0.0014  0.0002  0.0016  0.0028  0.0063  0.0008  0.0004  0.0401  0.0263  0.0016  0.0006  0.0000  0.0003  0.0038  0.0011  0.0896  0.0765  0.0033  0.0014  0.0007  0.0002  0.0011  0.1207  0.1622  0.0217  0.0008  0.0025  0.0006  0.0007  0.1920  0.0219  0.0276  0.0319  0.1123  0.3570  0.0160  0.0346  0.0301  0.0535  0.2415  0.0004  0.0015  0.0030  0.0070  0.0001  0.0001  0.0063  0.0026  0.0025  0.0023
     3   112  0.0475  0.0368  0.0295  0.0447  0.1271  0.1986  0.0273  0.2559  0.0774  0.0676  0.1044  0.0324  0.3251  0.0099  0.0080  0.0029  0.0275  0.0560  0.0969  0.0280  0.0086  0.0154  0.0471  0.0142  0.0727  0.0036  0.0015  0.0032  0.0066  0.0253  0.0200  0.0036  0.0034  0.0029  0.0018  0.0182  0.0005  0.0011  0.0013  0.0447  0.0324  0.0035  0.0008  0.0015  0.0003  0.0026  0.0005  0.0004  0.0398  0.0331  0.0004  0.0009  0.0000  0.0009  0.0016  0.0017  0.1691  0.0924  0.0043  0.0018  0.0014  0.0005  0.0020  0.3648  0.1585  0.0091  0.0025  0.0011  0.0006  0.0010  0.1634  0.0607  0.0560  0.0554  0.0909  0.3990  0.0608  0.0293  0.0752  0.0485  0.2183  0.0008  0.0191  0.0191  0.0241  0.0017  0.0010  0.0072  0.0016  0.0017  0.0010
     3   113  0.0734  0.0360  0.0377  0.0307  0.1517  0.2747  0.0328  0.1554  0.0505  0.0682  0.1027  0.0864  0.4030  0.0167  0.0059  0.0135  0.0324  0.0966  0.1304  0.0831  0.0056  0.0230  0.0206  0.0192  0.1293  0.0013  0.0012  0.0066  0.0150  0.0785  0.0235  0.0012  0.0052  0.0217  0.0036  0.0359  0.0004  0.0007  0.0030  0.0297  0.0341  0.0005  0.0003  0.0015  0.0005  0.0035  0.0005  0.0007  0.0440  0.0219  0.0002  0.0001  0.0031  0.0000  0.0025  0.0011  0.1929  0.0784  0.0035  0.0026  0.0013  0.0003  0.0020  0.3186  0.2911  0.0139  0.0028  0.0043  0.0013  0.0015  0.1658  0.0853  0.0586  0.0873  0.1073  0.5277  0.0190  0.0201  0.0474  0.0448  0.3022  0.0023  0.0013  0.0102  0.0131  0.0026  0.0018  0.0069  0.0016  0.0074  0.0012
     3   114  0.1499  0.0530  0.0207  0.0406  0.1397  0.1878  0.0376  0.1401  0.0007  0.1743  0.0747  0.0753  0.3615  0.0202  0.0197  0.0055  0.0435  0.0694  0.0672  0.0446  0.0045  0.0256  0.0081  0.0128  0.1397  0.0023  0.0046  0.0108  0.0149  0.0628  0.0412  0.0008  0.0081  0.0076  0.0035  0.0301  0.0005  0.0021  0.0025  0.0431  0.0235  0.0001  0.0008  0.0002  0.0003  0.0040  0.0007  0.0004  0.0272  0.0201  0.0002  0.0004  0.0000  0.0000  0.0035  0.0016  0.2062  0.1234  0.0025  0.0018  0.0010  0.0004  0.0035  0.2973  0.2008  0.0031  0.0041  0.0051  0.0005  0.0011  0.2763  0.0040  0.0593  0.0643  0.1134  0.5215  0.0139  0.0279  0.0464  0.0627  0.3048  0.0010  0.0002  0.0003  0.0065  0.0005  0.0002  0.0068  0.0021  0.0050  0.0006
     3   115  0.0826  0.0501  0.0317  0.0918  0.1655  0.2133  0.0320  0.1087  0.0343  0.0754  0.0976  0.0763  0.4864  0.0322  0.0150  0.0019  0.0645  0.0598  0.0859  0.0691  0.0047  0.0881  0.0274  0.0093  0.1773  0.0020  0.0003  0.0131  0.0178  0.0347  0.0293  0.0009  0.0055  0.0129  0.0099  0.0308  0.0006  0.0012  0.0020  0.0593  0.0188  0.0006  0.0013  0.0010  0.0007  0.0036  0.0001  0.0005  0.0408  0.0131  0.0001  0.0000  0.0000  0.0000  0.0010  0.0015  0.0846  0.0841  0.0059  0.0046  0.0034  0.0005  0.0031  0.1410  0.1503  0.0039  0.0039  0.0033  0.0010  0.0011  0.2521  0.0036  0.1240  0.1222  0.0703  0.4229  0.0220  0.0577  0.0431  0.1134  0.2834  0.0016  0.0018  0.0004  0.0056  0.0023  0.0008  0.0099  0.0047  0.0062  0.0008
     3   116  0.0413  0.0176  0.0355  0.0000  0.2272  0.2116  0.0289  0.1336  0.1535  0.0354  0.0581  0.0144  0.5171  0.0237  0.0087  0.0000  0.0426  0.0785  0.0802  0.0379  0.0097  0.0137  0.0248  0.0034  0.1303  0.0008  0.0000  0.0074  0.0131  0.0395  0.0219  0.0012  0.0015  0.0028  0.0008  0.0262  0.0000  0.0010  0.0031  0.0322  0.0182  0.0036  0.0004  0.0006  0.0005  0.0043  0.0000  0.0000  0.0000  0.0000  0.0000  0.0000  0.0000  0.0000  0.0000  0.0021  0.2003  0.0841  0.0050  0.0021  0.0020  0.0004  0.0024  0.2375  0.1759  0.0086  0.0055  0.0020  0.0011  0.0010  0.1829  0.0613  0.0576  0.0410  0.0418  0.3967  0.0310  0.0352  0.0366  0.0200  0.2509  0.0012  0.0025  0.0011  0.0147  0.0005  0.0012  0.0079  0.0001  0.0070  0.0006
     3   117  0.0717  0.0550  0.0287  0.0238  0.1362  0.1547  0.0154  0.1651  0.0867  0.0883  0.1996  0.0388  0.4827  0.0269  0.0243  0.0017  0.0709  0.0664  0.0427  0.0585  0.0128  0.0244  0.0174  0.0136  0.1791  0.0009  0.0003  0.0083  0.0108  0.0350  0.0204  0.0013  0.0032  0.0005  0.0009  0.0169  0.0001  0.0006  0.0022  0.0269  0.0193  0.0023  0.0002  0.0006  0.0006  0.0054  0.0005  0.0002  0.0166  0.0131  0.0007  0.0000  0.0000  0.0000  0.0031  0.0014  0.2465  0.1026  0.0061  0.0025  0.0028  0.0006  0.0036  0.2259  0.1558  0.0070  0.0038  0.0024  0.0004  0.0009  0.2154  0.0785  0.1199  0.0822  0.0695  0.5677  0.0200  0.0255  0.0338  0.0298  0.3925  0.0095  0.0021  0.0188  0.0195  0.0031  0.0021  0.0095  0.0009  0.0079  0.0010
     3   118  0.0462  0.0149  0.0717  0.0000  0.2181  0.3602  0.0213  0.3340  0.0576  0.1110  0.0959  0.0474  0.4228  0.0132  0.0261  0.0000  0.0591  0.0415  0.0714  0.0609  0.0268  0.0219  0.0152  0.0169  0.1035  0.0007  0.0000  0.0079  0.0108  0.0285  0.0363  0.0011  0.0027  0.0029  0.0010  0.0143  0.0000  0.0028  0.0027  0.0869  0.0311  0.0047  0.0016  0.0012  0.0005  0.0061  0.0000  0.0000  0.0000  0.0000  0.0000  0.0000  0.0000  0.0000  0.0000  0.0016  0.3890  0.1648  0.0103  0.0029  0.0011  0.0002  0.0021  0.3428  0.1072  0.0072  0.0028  0.0020  0.0009  0.0007  0.1754  0.0309  0.0903  0.0405  0.1260  0.3165  0.0404  0.0389  0.0228  0.0244  0.2484  0.0231  0.0013  0.0146  0.0408  0.0009  0.0024  0.0127  0.0004  0.0017  0.0014
     3   119  0.0698  0.0443  0.1528  0.0087  0.0856  0.3105  0.0309  0.1839  0.1249  0.0621  0.0356  0.0949  0.3004  0.0113  0.0204  0.0028  0.0400  0.0814  0.0472  0.0501  0.0231  0.0225  0.0170  0.0184  0.0609  0.0007  0.0002  0.0040  0.0127  0.0345  0.0255  0.0026  0.0013  0.0100  0.0015  0.0095  0.0001  0.0029  0.0070  0.0690  0.0655  0.0026  0.0013  0.0011  0.0004  0.0038  0.0002  0.0007  0.0166  0.0168  0.0006  0.0007  0.0000  0.0000  0.0003  0.0019  0.2666  0.0821  0.0084  0.0019  0.0017  0.0005  0.0015  0.3305  0.1634  0.0161  0.0030  0.0021  0.0004  0.0008  0.2987  0.0293  0.0279  0.0368  0.0516  0.2683  0.0649  0.0323  0.0177  0.0233  0.1884  0.0110  0.0057  0.0210  0.0387  0.0012  0.0011  0.0071  0.0004  0.0022  0.0012
     3   120  0.0720  0.0233  0.0365  0.0063  0.3187  0.1571  0.0211  0.1004  0.1143  0.0886  0.2191  0.0999  0.3114  0.0174  0.0080  0.0031  0.0473  0.0676  0.1883  0.0378  0.0120  0.0107  0.0147  0.0179  0.1213  0.0002  0.0003  0.0057  0.0054  0.0624  0.0120  0.0033  0.0021  0.0111  0.0023  0.0168  0.0001  0.0019  0.0015  0.0287  0.0297  0.0006  0.0007  0.0007  0.0006  0.0039  0.0004  0.0007  0.0217  0.0228  0.0008  0.0006  0.0000  0.0000  0.0004  0.0015  0.1167  0.1109  0.0070  0.0018  0.0019  0.0002  0.0021  0.1861  0.1138  0.0085  0.0026  0.0034  0.0004  0.0009  0.2560  0.1445  0.0660  0.0789  0.0891  0.4421  0.0377  0.0509  0.0273  0.0294  0.2154  0.0066  0.0039  0.0028  0.0213  0.0024  0.0009  0.0084  0.0017  0.0032  0.0014
     3   121  0.0298  0.0703  0.0644  0.0000  0.0722  0.3012  0.0488  0.2419  0.0369  0.0369  0.0800  0.0957  0.3459  0.0117  0.0244  0.0000  0.0234  0.0596  0.0508  0.0335  0.0291  0.0195  0.0172  0.0291  0.1535  0.0014  0.0000  0.0082  0.0041  0.0559  0.0421  0.0030  0.0023  0.0083  0.0066  0.0078  0.0000  0.0009  0.0016  0.0288  0.0220  0.0059  0.0014  0.0010  0.0011  0.0043  0.0000  0.0000  0.0000  0.0000  0.0000  0.0000  0.0000  0.0000  0.0000  0.0010  0.1680  0.0678  0.0077  0.0014  0.0017  0.0006  0.0013  0.1478  0.0899  0.0229  0.0040  0.0028  0.0005  0.0007  0.2648  0.0838  0.1157  0.1836  0.1327  0.4177  0.0563  0.0240  0.1714  0.1413  0.1597  0.0122  0.0051  0.0106  0.0526  0.0011  0.0011  0.0108  0.0027  0.0038  0.0011
     3   122  0.0682  0.0129  0.0220  0.0000  0.1573  0.1571  0.0299  0.0954  0.0866  0.0865  0.1915  0.1301  0.3483  0.0103  0.0103  0.0000  0.0319  0.0595  0.1780  0.0263  0.0155  0.0239  0.0545  0.0394  0.1066  0.0005  0.0000  0.0057  0.0035  0.0265  0.0303  0.0045  0.0016  0.0026  0.0041  0.0207  0.0000  0.0017  0.0016  0.0591  0.0377  0.0023  0.0006  0.0009  0.0019  0.0031  0.0000  0.0000  0.0000  0.0000  0.0000  0.0000  0.0000  0.0000  0.0000  0.0006  0.0708  0.0483  0.0045  0.0012  0.0019  0.0005  0.0012  0.2691  0.1323  0.0110  0.0038  0.0055  0.0016  0.0006  0.1669  0.1629  0.0727  0.1541  0.1178  0.4094  0.0336  0.0287  0.0746  0.0601  0.1728  0.0022  0.0041  0.0102  0.0338  0.0013  0.0034  0.0068  0.0037  0.0056  0.0029
     3   123  0.0516  0.0106  0.0084  0.0102  0.0368  0.1193  0.0011  0.1115  0.0487  0.0328  0.1082  0.0975  0.1588  0.0109  0.0112  0.0031  0.0190  0.0620  0.0966  0.0531  0.0343  0.0496  0.0236  0.0458  0.1366  0.0005  0.0007  0.0017  0.0062  0.0486  0.0229  0.0016  0.0189  0.0031  0.0045  0.0118  0.0002  0.0007  0.0028  0.0434  0.0261  0.0030  0.0006  0.0020  0.0019  0.0035  0.0010  0.0001  0.0102  0.0028  0.0034  0.0000  0.0001  0.0000  0.0002  0.0009  0.0255  0.0481  0.0089  0.0012  0.0021  0.0005  0.0014  0.1531  0.1369  0.0232  0.0037  0.0047  0.0015  0.0008  0.1443  0.1491  0.1214  0.2744  0.2049  0.4700  0.0404  0.0328  0.0629  0.1141  0.2816  0.0039  0.0053  0.0085  0.0388  0.0011  0.0020  0.0058  0.0010  0.0074  0.0038
     3   124  0.0490  0.0223  0.0290  0.0493  0.1541  0.1435  0.0804  0.2809  0.1067  0.0885  0.0903  0.0849  0.2966  0.0102  0.0129  0.0037  0.0198  0.0379  0.1746  0.0274  0.0079  0.0194  0.0203  0.0230  0.0825  0.0011  0.0013  0.0043  0.0052  0.0885  0.0371  0.0035  0.0040  0.0063  0.0060  0.0240  0.0003  0.0010  0.0017  0.0602  0.0149  0.0034  0.0005  0.0006  0.0015  0.0029  0.0007  0.0004  0.0055  0.0049  0.0029  0.0003  0.0002  0.0003  0.0003  0.0005  0.1712  0.0295  0.0061  0.0008  0.0025  0.0004  0.0011  0.1697  0.0854  0.0183  0.0032  0.0030  0.0019  0.0005  0.2983  0.0727  0.1492  0.1200  0.1728  0.3819  0.0387  0.0326  0.1105  0.0524  0.1986  0.0030  0.0055  0.0125  0.0242  0.0010  0.0070  0.0060  0.0014  0.0033  0.0014
     3   125  0.0385  0.0487  0.0450  0.0007  0.0868  0.1551  0.0617  0.1023  0.0431  0.0186  0.0878  0.0948  0.2205  0.0175  0.0118  0.0089  0.0283  0.0445  0.1758  0.0387  0.0155  0.0352  0.0253  0.0859  0.0682  0.0034  0.0001  0.0075  0.0065  0.0398  0.0263  0.0027  0.0207  0.0095  0.0066  0.0276  0.0001  0.0021  0.0014  0.0562  0.0273  0.0035  0.0005  0.0012  0.0011  0.0023  0.0014  0.0004  0.0069  0.0039  0.0024  0.0003  0.0001  0.0001  0.0006  0.0009  0.1884  0.0433  0.0082  0.0020  0.0013  0.0004  0.0010  0.1284  0.0635  0.0128  0.0044  0.0036  0.0009  0.0005  0.2396  0.1027  0.0390  0.1200  0.1995  0.2086  0.0327  0.0323  0.0652  0.0685  0.1460  0.0073  0.0166  0.0156  0.0185  0.0029  0.0053  0.0113  0.0016  0.0036  0.0033
     3   126  0.0283  0.0695  0.0783  0.0026  0.1201  0.2511  0.0576  0.1799  0.0293  0.0395  0.0976  0.0170  0.1872  0.0220  0.0053  0.0022  0.0289  0.0567  0.1269  0.0371  0.0185  0.0259  0.0121  0.0208  0.0701  0.0025  0.0008  0.0105  0.0178  0.0727  0.0368  0.0100  0.0106  0.0137  0.0026  0.0449  0.0002  0.0017  0.0016  0.0850  0.0405  0.0036  0.0007  0.0012  0.0008  0.0020  0.0007  0.0031  0.0094  0.0107  0.0007  0.0000  0.0002  0.0000  0.0007  0.0010  0.0980  0.0587  0.0179  0.0025  0.0021  0.0002  0.0009  0.1180  0.0998  0.0161  0.0051  0.0027  0.0004  0.0009  0.2434  0.1514  0.1831  0.0720  0.1051  0.2092  0.0419  0.1047  0.0427  0.0393  0.1237  0.0139  0.0075  0.0033  0.0173  0.0013  0.0055  0.0051  0.0005  0.0030  0.0003
     3   127  0.2726  0.0677  0.0394  0.0465  0.1763  0.1930  0.0149  0.0434  0.0604  0.0513  0.1170  0.0639  0.0699  0.0263  0.0072  0.0019  0.0675  0.0266  0.0479  0.0274  0.0167  0.0538  0.0208  0.0285  0.0692  0.0017  0.0007  0.0136  0.0259  0.0380  0.0325  0.0075  0.0066  0.0084  0.0026  0.0257  0.0001  0.0017  0.0012  0.0736  0.0184  0.0042  0.0006  0.0015  0.0019  0.0025  0.0001  0.0002  0.1599  0.0228  0.0005  0.0001  0.0002  0.0000  0.0001  0.0009  0.1191  0.0556  0.0247  0.0044  0.0023  0.0004  0.0014  0.0667  0.0964  0.0120  0.0049  0.0039  0.0004  0.0005  0.1080  0.1226  0.1033  0.0599  0.0823  0.1192  0.0471  0.0621  0.0709  0.1090  0.0735  0.0132  0.0082  0.0062  0.0197  0.0014  0.0029  0.0041  0.0017  0.0049  0.0007
     3   128  0.0341  0.0052  0.0062  0.0660  0.0418  0.0767  0.0417  0.0680  0.0264  0.0217  0.1131  0.1084  0.1103  0.0102  0.0045  0.0030  0.0286  0.0400  0.0825  0.0248  0.0142  0.0123  0.0294  0.0186  0.0604  0.0032  0.0013  0.0033  0.0127  0.0290  0.0130  0.0015  0.0009  0.0047  0.0050  0.0175  0.0003  0.0011  0.0020  0.0307  0.0136  0.0023  0.0005  0.0017  0.0016  0.0033  0.0002  0.0011  0.0864  0.0049  0.0049  0.0011  0.0033  0.0001  0.0002  0.0008  0.1203  0.0763  0.0050  0.0008  0.0037  0.0010  0.0018  0.1931  0.0778  0.0175  0.0043  0.0043  0.0005  0.0006  0.0910  0.1649  0.0322  0.0703  0.0847  0.2777  0.0333  0.0331  0.0446  0.1137  0.1191  0.0057  0.0092  0.0067  0.0335  0.0022  0.0005  0.0044  0.0020  0.0090  0.0012
     3   129  0.0529  0.0870  0.0228  0.0290  0.0758  0.3721  0.0348  0.1497  0.2295  0.0528  0.1166  0.2961  0.2168  0.0096  0.0056  0.0016  0.0248  0.0350  0.0410  0.0314  0.0184  0.0159  0.0359  0.0209  0.0651  0.0073  0.0003  0.0059  0.0066  0.0554  0.0273  0.0047  0.0030  0.0112  0.0174  0.0163  0.0002  0.0015  0.0017  0.0373  0.0214  0.0046  0.0004  0.0016  0.0021  0.0026  0.0015  0.0001  0.0141  0.0022  0.0028  0.0015  0.0015  0.0000  0.0001  0.0007  0.0628  0.0519  0.0065  0.0020  0.0031  0.0008  0.0010  0.1952  0.0963  0.0209  0.0055  0.0029  0.0006  0.0006  0.1262  0.1214  0.0926  0.1555  0.1410  0.2847  0.0436  0.0428  0.0602  0.1060  0.1101  0.0100  0.0132  0.0147  0.0320  0.0021  0.0017  0.0038  0.0032  0.0115  0.0015
     3   130  0.0914  0.0646  0.0349  0.0362  0.0753  0.0744  0.0259  0.2245  0.1455  0.0607  0.1893  0.1290  0.1913  0.0134  0.0068  0.0028  0.0482  0.0811  0.0815  0.0124  0.0509  0.0380  0.0122  0.0411  0.1119  0.0043  0.0002  0.0060  0.0134  0.0545  0.0110  0.0056  0.0093  0.0088  0.0114  0.0198  0.0001  0.0010  0.0022  0.0286  0.0161  0.0044  0.0008  0.0019  0.0019  0.0031  0.0010  0.0002  0.0111  0.0026  0.0017  0.0000  0.0031  0.0000  0.0001  0.0015  0.1515  0.0500  0.0154  0.0085  0.0024  0.0005  0.0019  0.2984  0.0983  0.0171  0.0039  0.0026  0.0017  0.0009  0.0592  0.1695  0.1285  0.1537  0.0743  0.3439  0.0492  0.0736  0.0642  0.0843  0.0780  0.0087  0.0065  0.0176  0.0189  0.0012  0.0056  0.0084  0.0012  0.0043  0.0029
     3   131  0.0615  0.0092  0.0003  0.0000  0.1203  0.1020  0.0052  0.1298  0.2099  0.0670  0.0297  0.0232  0.1656  0.0758  0.0035  0.0000  0.0228  0.0551  0.0473  0.0166  0.0179  0.0187  0.0273  0.0273  0.0484  0.0006  0.0000  0.0030  0.0104  0.0514  0.0089  0.0033  0.0046  0.0081  0.0080  0.0140  0.0000  0.0012  0.0037  0.0160  0.0132  0.0051  0.0009  0.0017  0.0017  0.0028  0.0000  0.0000  0.0000  0.0000  0.0000  0.0000  0.0000  0.0000  0.0000  0.0013  0.1596  0.0562  0.0224  0.0021  0.0016  0.0007  0.0015  0.2715  0.0670  0.0163  0.0035  0.0055  0.0017  0.0009  0.0401  0.0487  0.0760  0.1598  0.1097  0.3849  0.0289  0.0223  0.0452  0.0782  0.0892  0.0112  0.0092  0.0081  0.0268  0.0015  0.0014  0.0069  0.0032  0.0051  0.0014
     3   132  0.0031  0.0148  0.0044  0.0000  0.0311  0.0881  0.0437  0.0389  0.0952  0.0343  0.0219  0.0175  0.0852  0.0222  0.0107  0.0000  0.0119  0.0408  0.0228  0.0230  0.0143  0.0155  0.0379  0.0241  0.0775  0.0032  0.0000  0.0049  0.0160  0.0415  0.0583  0.0050  0.0161  0.0126  0.0151  0.0369  0.0000  0.0011  0.0018  0.0187  0.0100  0.0032  0.0015  0.0013  0.0012  0.0042  0.0000  0.0000  0.0000  0.0000  0.0000  0.0000  0.0000  0.0000  0.0000  0.0006  0.0568  0.0282  0.0042  0.0019  0.0010  0.0003  0.0011  0.1778  0.0932  0.0157  0.0033  0.0042  0.0013  0.0010  0.0378  0.0449  0.2295  0.1975  0.0861  0.4143  0.0489  0.0860  0.0621  0.0547  0.2629  0.0131  0.0162  0.0157  0.0290  0.0021  0.0031  0.0097  0.0052  0.0127  0.0028
     3   133  0.0077  0.0508  0.0652  0.0000  0.0303  0.2593  0.0079  0.0296  0.0556  0.1231  0.0324  0.1427  0.1296  0.0292  0.0215  0.0000  0.0208  0.0898  0.0927  0.0171  0.0139  0.0089  0.0492  0.0291  0.1064  0.0042  0.0000  0.0075  0.0295  0.0571  0.0650  0.0035  0.0095  0.0315  0.0203  0.0561  0.0000  0.0015  0.0035  0.0724  0.0195  0.0007  0.0003  0.0021  0.0015  0.0046  0.0000  0.0000  0.0000  0.0000  0.0000  0.0000  0.0000  0.0000  0.0000  0.0012  0.1013  0.0364  0.0076  0.0010  0.0018  0.0004  0.0011  0.2230  0.0824  0.0223  0.0043  0.0045  0.0015  0.0009  0.0980  0.1270  0.0520  0.1158  0.1023  0.3731  0.0386  0.0360  0.0559  0.0967  0.2427  0.0074  0.0103  0.0082  0.0266  0.0015  0.0072  0.0066  0.0015  0.0145  0.0021
     3   134  0.0290  0.1599  0.0217  0.0004  0.0166  0.0748  0.0057  0.0141  0.0465  0.0748  0.0130  0.5000  0.0362  0.0209  0.0184  0.0038  0.0314  0.0713  0.2090  0.0230  0.0211  0.0092  0.0673  0.0761  0.1144  0.0029  0.0064  0.0102  0.0099  0.0865  0.0307  0.0039  0.0036  0.0158  0.0221  0.0368  0.0002  0.0012  0.0022  0.0671  0.0049  0.0061  0.0003  0.0021  0.0014  0.0028  0.0008  0.0011  0.0486  0.0317  0.0008  0.0007  0.0013  0.0008  0.0046  0.0005  0.1944  0.0402  0.0044  0.0009  0.0028  0.0005  0.0014  0.1023  0.0336  0.0121  0.0030  0.0087  0.0015  0.0007  0.1381  0.1423  0.0194  0.2121  0.1191  0.2541  0.0127  0.0163  0.0685  0.0511  0.1140  0.0051  0.0109  0.0268  0.0305  0.0021  0.0075  0.0034  0.0073  0.0134  0.0042
     3   135  0.0000  0.0000  0.0000  0.0000  0.0000  0.0000  0.0000  0.0000  0.0000  0.0000  0.0000  0.0000  0.0000  0.0281  0.0122  0.0221  0.0426  0.1014  0.0915  0.0190  0.0760  0.0266  0.0672  0.0323  0.1463  0.0037  0.0041  0.0032  0.0112  0.0326  0.0232  0.0039  0.0044  0.0144  0.0118  0.0297  0.0010  0.0011  0.0029  0.0668  0.0282  0.0038  0.0011  0.0024  0.0013  0.0062  0.0036  0.0012  0.0526  0.0312  0.0036  0.0012  0.0044  0.0012  0.0028  0.0006  0.0603  0.0238  0.0124  0.0011  0.0051  0.0006  0.0017  0.1357  0.0525  0.0164  0.0023  0.0086  0.0014  0.0009  0.0907  0.0389  0.0274  0.1594  0.0946  0.2522  0.0181  0.0179  0.0979  0.0610  0.1159  0.0077  0.0176  0.0090  0.0355  0.0017  0.0033  0.0076  0.0045  0.0127  0.0029
[truncated: 14,495,443 more chars]
