# Supplementary material for: Blib is a multi-module simulation platform for genetics studies and intelligent breeding
Source: Commun Biol. 2022 Nov 3;5:1167. doi: 10.1038/s42003-022-04151-9 (PMC9630530; doi:10.1038/s42003-022-04151-9)
Supplement: Supplementary file 4 — Supplementary Software 1 [file 42003_2022_4151_MOESM4_ESM.zip › Supplementary software/Drift with output files/Case study II/Drift-size50.sum]

   Run Cycle Locus  nAllel AllLeft  HFtoLF Divided by 2N will have the allelic frequencies
     1     0     1       2       2    1000    1000
     1     0     2       5       5     400     400     400     400     400
     1     0     3      10      10     200     200     200     200     200     200     200     200     200     200
     1     0     4      20      20     100     100     100     100     100     100     100     100     100     100     100     100     100     100     100     100     100     100     100     100
     1     0     5      25      25      80      80      80      80      80      80      80      80      80      80      80      80      80      80      80      80      80      80      80      80      80      80      80      80      80
     1     0     6      50      50      40      40      40      40      40      40      40      40      40      40      40      40      40      40      40      40      40      40      40      40      40      40      40      40      40      40      40      40      40      40      40      40      40      40      40      40      40      40      40      40      40      40      40      40      40      40      40      40      40      40
     1     0     7     100     100      20      20      20      20      20      20      20      20      20      20      20      20      20      20      20      20      20      20      20      20      20      20      20      20      20      20      20      20      20      20      20      20      20      20      20      20      20      20      20      20      20      20      20      20      20      20      20      20      20      20      20      20      20      20      20      20      20      20      20      20      20      20      20      20      20      20      20      20      20      20      20      20      20      20      20      20      20      20      20      20      20      20      20      20      20      20      20      20      20      20      20      20      20      20      20      20      20      20      20      20
     1     0     8       2       2    1000    1000
     1     0     9       5       5     400     400     400     400     400
     1     0    10      10      10     200     200     200     200     200     200     200     200     200     200
     1     0    11      20      20     100     100     100     100     100     100     100     100     100     100     100     100     100     100     100     100     100     100     100     100
     1     0    12      25      25      80      80      80      80      80      80      80      80      80      80      80      80      80      80      80      80      80      80      80      80      80      80      80      80      80
     1     0    13      50      50      40      40      40      40      40      40      40      40      40      40      40      40      40      40      40      40      40      40      40      40      40      40      40      40      40      40      40      40      40      40      40      40      40      40      40      40      40      40      40      40      40      40      40      40      40      40      40      40      40      40
     1     0    14     100     100      20      20      20      20      20      20      20      20      20      20      20      20      20      20      20      20      20      20      20      20      20      20      20      20      20      20      20      20      20      20      20      20      20      20      20      20      20      20      20      20      20      20      20      20      20      20      20      20      20      20      20      20      20      20      20      20      20      20      20      20      20      20      20      20      20      20      20      20      20      20      20      20      20      20      20      20      20      20      20      20      20      20      20      20      20      20      20      20      20      20      20      20      20      20      20      20      20      20      20      20
     1     1     1       2       2      55      45
     1     1     2       5       5      23      21      21      19      16
     1     1     3      10      10      14      11      11      11      10      10       9       9       8       7
     1     1     4      20      20       8       8       7       7       7       6       6       6       5       5       5       5       5       4       4       4       3       2       2       1
     1     1     5      25      25       7       7       6       6       5       5       5       5       5       5       5       4       4       4       4       3       3       3       3       3       2       2       2       1       1
     1     1     6      50      39       7       6       5       5       4       4       4       4       3       3       3       3       3       3       3       3       3       2       2       2       2       2       2       2       2       2       2       2       2       1       1       1       1       1       1       1       1       1       1       0       0       0       0       0       0       0       0       0       0       0
     1     1     7     100      66       4       4       3       3       3       3       2       2       2       2       2       2       2       2       2       2       2       2       2       2       2       2       2       2       2       2       1       1       1       1       1       1       1       1       1       1       1       1       1       1       1       1       1       1       1       1       1       1       1       1       1       1       1       1       1       1       1       1       1       1       1       1       1       1       1       1       0       0       0       0       0       0       0       0       0       0       0       0       0       0       0       0       0       0       0       0       0       0       0       0       0       0       0       0       0       0       0       0       0       0
     1     1     8       2       2      61      39
     1     1     9       5       5      23      23      20      18      16
     1     1    10      10      10      16      15      10      10      10       9       9       9       8       4
     1     1    11      20      19       9       8       8       7       7       6       6       6       6       5       5       5       4       4       4       4       3       2       1       0
     1     1    12      25      24       8       8       7       6       6       6       6       6       5       5       4       4       3       3       3       3       3       3       2       2       2       2       2       1       0
     1     1    13      50      44       6       6       5       5       4       4       4       3       3       3       3       3       3       3       3       3       2       2       2       2       2       2       2       2       2       2       2       1       1       1       1       1       1       1       1       1       1       1       1       1       1       1       1       1       0       0       0       0       0       0
     1     1    14     100      71       4       3       3       3       3       2       2       2       2       2       2       2       2       2       2       2       2       2       2       2       2       2       2       1       1       1       1       1       1       1       1       1       1       1       1       1       1       1       1       1       1       1       1       1       1       1       1       1       1       1       1       1       1       1       1       1       1       1       1       1       1       1       1       1       1       1       1       1       1       1       1       0       0       0       0       0       0       0       0       0       0       0       0       0       0       0       0       0       0       0       0       0       0       0       0       0       0       0       0       0
     1     2     1       2       2      66      34
     1     2     2       5       5      26      22      21      20      11
     1     2     3      10      10      17      15      13      10       9       9       8       8       6       5
     1     2     4      20      19      14       9       9       8       8       7       7       6       6       4       3       3       3       3       3       2       2       2       1       0
     1     2     5      25      25      11      10       7       7       6       6       5       5       5       4       4       4       3       3       3       3       2       2       2       2       2       1       1       1       1
     1     2     6      50      32       8       6       6       6       5       5       5       5       4       4       4       4       4       3       3       3       3       3       2       2       2       2       2       1       1       1       1       1       1       1       1       1       0       0       0       0       0       0       0       0       0       0       0       0       0       0       0       0       0       0
     1     2     7     100      53       6       5       4       4       4       4       4       4       3       3       2       2       2       2       2       2       2       2       2       2       2       2       2       2       2       2       1       1       1       1       1       1       1       1       1       1       1       1       1       1       1       1       1       1       1       1       1       1       1       1       1       1       1       0       0       0       0       0       0       0       0       0       0       0       0       0       0       0       0       0       0       0       0       0       0       0       0       0       0       0       0       0       0       0       0       0       0       0       0       0       0       0       0       0       0       0       0       0       0       0
     1     2     8       2       2      65      35
     1     2     9       5       5      29      23      17      16      15
     1     2    10      10      10      17      13      13      11      10       9       9       7       6       5
     1     2    11      20      18      12      10       9       8       8       7       7       6       6       5       4       4       4       3       2       2       2       1       0       0
     1     2    12      25      24      10       9       8       6       6       5       5       5       5       5       5       5       4       4       4       3       3       2       1       1       1       1       1       1       0
     1     2    13      50      34       9       8       7       7       5       5       4       4       4       4       3       3       3       3       2       2       2       2       2       2       2       2       2       2       2       1       1       1       1       1       1       1       1       1       0       0       0       0       0       0       0       0       0       0       0       0       0       0       0       0
     1     2    14     100      47       6       6       5       4       4       3       3       3       3       3       3       3       3       3       2       2       2       2       2       2       2       2       2       2       2       2       2       2       2       1       1       1       1       1       1       1       1       1       1       1       1       1       1       1       1       1       1       0       0       0       0       0       0       0       0       0       0       0       0       0       0       0       0       0       0       0       0       0       0       0       0       0       0       0       0       0       0       0       0       0       0       0       0       0       0       0       0       0       0       0       0       0       0       0       0       0       0       0       0       0
     1     3     1       2       2      60      40
     1     3     2       5       5      24      24      21      20      11
     1     3     3      10       9      20      19      15      14      11       6       6       5       4       0
     1     3     4      20      19      13      13       9       9       9       8       7       6       6       4       4       3       2       2       1       1       1       1       1       0
     1     3     5      25      23      13      10       9       8       6       5       5       5       5       4       4       4       3       3       3       3       2       2       2       1       1       1       1       0       0
     1     3     6      50      28      12       8       7       6       6       6       5       4       4       4       4       4       4       4       3       3       2       2       2       2       1       1       1       1       1       1       1       1       0       0       0       0       0       0       0       0       0       0       0       0       0       0       0       0       0       0       0       0       0       0
     1     3     7     100      44       8       6       6       4       4       4       4       4       4       4       3       3       3       3       2       2       2       2       2       2       2       2       2       2       1       1       1       1       1       1       1       1       1       1       1       1       1       1       1       1       1       1       1       1       0       0       0       0       0       0       0       0       0       0       0       0       0       0       0       0       0       0       0       0       0       0       0       0       0       0       0       0       0       0       0       0       0       0       0       0       0       0       0       0       0       0       0       0       0       0       0       0       0       0       0       0       0       0       0       0
     1     3     8       2       2      64      36
     1     3     9       5       5      28      26      18      17      11
     1     3    10      10      10      16      16      14      14      10       9       8       7       3       3
     1     3    11      20      18      12      10       8       8       8       7       7       5       5       5       5       5       4       4       2       2       2       1       0       0
     1     3    12      25      21      12      10       9       9       7       6       6       5       5       5       4       4       3       3       3       2       2       2       1       1       1       0       0       0       0
     1     3    13      50      31      11       8       8       7       6       5       4       4       4       4       4       3       3       3       3       2       2       2       2       2       2       2       1       1       1       1       1       1       1       1       1       0       0       0       0       0       0       0       0       0       0       0       0       0       0       0       0       0       0       0
     1     3    14     100      41       8       6       5       5       5       5       5       4       3       3       3       3       3       3       3       3       3       2       2       2       2       2       2       1       1       1       1       1       1       1       1       1       1       1       1       1       1       1       1       1       1       0       0       0       0       0       0       0       0       0       0       0       0       0       0       0       0       0       0       0       0       0       0       0       0       0       0       0       0       0       0       0       0       0       0       0       0       0       0       0       0       0       0       0       0       0       0       0       0       0       0       0       0       0       0       0       0       0       0       0
     1     4     1       2       2      56      44
     1     4     2       5       5      26      23      21      19      11
     1     4     3      10       9      22      20      16      14       8       7       5       4       4       0
     1     4     4      20      18      13      13      12      12      11       9       7       5       4       3       2       2       2       1       1       1       1       1       0       0
     1     4     5      25      21      17      11       9       8       7       6       6       6       5       4       4       3       3       2       2       2       1       1       1       1       1       0       0       0       0
     1     4     6      50      24      11      11       8       7       7       6       6       6       5       5       4       3       3       3       2       2       2       2       2       1       1       1       1       1       0       0       0       0       0       0       0       0       0       0       0       0       0       0       0       0       0       0       0       0       0       0       0       0       0       0
     1     4     7     100      32       8       7       7       7       6       6       5       4       4       4       4       3       3       3       3       2       2       2       2       2       2       2       2       2       1       1       1       1       1       1       1       1       0       0       0       0       0       0       0       0       0       0       0       0       0       0       0       0       0       0       0       0       0       0       0       0       0       0       0       0       0       0       0       0       0       0       0       0       0       0       0       0       0       0       0       0       0       0       0       0       0       0       0       0       0       0       0       0       0       0       0       0       0       0       0       0       0       0       0       0
     1     4     8       2       2      58      42
     1     4     9       5       5      37      22      19      16       6
     1     4    10      10       9      17      16      13      12      12      12      11       4       3       0
     1     4    11      20      18      12       9       8       8       8       7       6       6       5       5       5       4       4       4       3       3       2       1       0       0
     1     4    12      25      21      15      13       9       8       7       6       5       5       5       4       4       3       3       2       2       2       2       2       1       1       1       0       0       0       0
     1     4    13      50      27      13       7       7       5       5       5       4       4       4       4       4       4       4       4       3       3       3       3       3       2       2       2       1       1       1       1       1       0       0       0       0       0       0       0       0       0       0       0       0       0       0       0       0       0       0       0       0       0       0       0
     1     4    14     100      34      11       7       7       7       6       5       5       4       4       4       4       4       3       3       2       2       2       2       2       2       1       1       1       1       1       1       1       1       1       1       1       1       1       1       0       0       0       0       0       0       0       0       0       0       0       0       0       0       0       0       0       0       0       0       0       0       0       0       0       0       0       0       0       0       0       0       0       0       0       0       0       0       0       0       0       0       0       0       0       0       0       0       0       0       0       0       0       0       0       0       0       0       0       0       0       0       0       0       0       0
     1     5     1       2       2      55      45
     1     5     2       5       5      28      25      19      19       9
     1     5     3      10       9      23      19      16      11       9       8       6       6       2       0
     1     5     4      20      13      16      15      15      14      10       9       6       3       3       3       3       2       1       0       0       0       0       0       0       0
     1     5     5      25      19      17      12      11       8       8       6       5       5       4       4       4       3       3       3       2       2       1       1       1       0       0       0       0       0       0
     1     5     6      50      22      13      12      11       9       7       6       5       4       4       4       4       3       3       2       2       2       2       2       2       1       1       1       0       0       0       0       0       0       0       0       0       0       0       0       0       0       0       0       0       0       0       0       0       0       0       0       0       0       0       0
     1     5     7     100      30      14       8       6       6       6       5       5       4       4       4       3       3       3       3       3       3       2       2       2       2       2       2       1       1       1       1       1       1       1       1       0       0       0       0       0       0       0       0       0       0       0       0       0       0       0       0       0       0       0       0       0       0       0       0       0       0       0       0       0       0       0       0       0       0       0       0       0       0       0       0       0       0       0       0       0       0       0       0       0       0       0       0       0       0       0       0       0       0       0       0       0       0       0       0       0       0       0       0       0       0
     1     5     8       2       2      58      42
     1     5     9       5       5      39      20      19      13       9
     1     5    10      10       9      18      18      17      13      12       8       8       3       3       0
     1     5    11      20      18      14      10       9       8       7       7       6       6       6       5       5       4       3       3       3       2       1       1       0       0
     1     5    12      25      20      17       9       8       7       7       6       6       6       6       5       4       3       3       3       3       2       2       1       1       1       0       0       0       0       0
     1     5    13      50      24      15       9       9       8       6       6       5       4       4       4       4       4       3       3       3       3       2       2       1       1       1       1       1       1       0       0       0       0       0       0       0       0       0       0       0       0       0       0       0       0       0       0       0       0       0       0       0       0       0       0
     1     5    14     100      28      11      10       9       9       8       5       5       4       4       4       3       2       2       2       2       2       2       2       2       2       2       2       1       1       1       1       1       1       0       0       0       0       0       0       0       0       0       0       0       0       0       0       0       0       0       0       0       0       0       0       0       0       0       0       0       0       0       0       0       0       0       0       0       0       0       0       0       0       0       0       0       0       0       0       0       0       0       0       0       0       0       0       0       0       0       0       0       0       0       0       0       0       0       0       0       0       0       0       0       0
     1     6     1       2       2      63      37
     1     6     2       5       5      33      22      18      17      10
     1     6     3      10       9      20      19      15      12      10       8       6       5       5       0
     1     6     4      20      12      16      15      14      10      10       9       8       5       4       4       3       2       0       0       0       0       0       0       0       0
     1     6     5      25      18      26      13       9       7       6       5       4       4       4       3       3       3       3       3       3       2       1       1       0       0       0       0       0       0       0
     1     6     6      50      21      14      13      12      10       8       7       5       5       3       3       3       3       2       2       2       2       2       1       1       1       1       0       0       0       0       0       0       0       0       0       0       0       0       0       0       0       0       0       0       0       0       0       0       0       0       0       0       0       0       0
     1     6     7     100      29      12      10       9       8       7       7       6       5       4       3       3       3       2       2       2       2       2       2       1       1       1       1       1       1       1       1       1       1       1       0       0       0       0       0       0       0       0       0       0       0       0       0       0       0       0       0       0       0       0       0       0       0       0       0       0       0       0       0       0       0       0       0       0       0       0       0       0       0       0       0       0       0       0       0       0       0       0       0       0       0       0       0       0       0       0       0       0       0       0       0       0       0       0       0       0       0       0       0       0       0
     1     6     8       2       2      66      34
     1     6     9       5       5      34      26      18      13       9
     1     6    10      10       9      19      19      17      15      10       9       7       2       2       0
     1     6    11      20      18      13      10       9       9       7       7       7       6       6       5       3       3       3       3       3       2       2       2       0       0
     1     6    12      25      20      21       9       9       8       7       7       6       5       5       5       4       2       2       2       2       2       1       1       1       1       0       0       0       0       0
     1     6    13      50      21      19      12      10       6       6       6       5       4       4       4       4       3       3       3       3       3       1       1       1       1       1       0       0       0       0       0       0       0       0       0       0       0       0       0       0       0       0       0       0       0       0       0       0       0       0       0       0       0       0       0
     1     6    14     100      28      10       9       8       6       6       6       5       5       5       4       4       4       4       3       3       2       2       2       2       2       1       1       1       1       1       1       1       1       0       0       0       0       0       0       0       0       0       0       0       0       0       0       0       0       0       0       0       0       0       0       0       0       0       0       0       0       0       0       0       0       0       0       0       0       0       0       0       0       0       0       0       0       0       0       0       0       0       0       0       0       0       0       0       0       0       0       0       0       0       0       0       0       0       0       0       0       0       0       0       0
     1     7     1       2       2      64      36
     1     7     2       5       5      31      19      19      18      13
     1     7     3      10       9      19      15      15      12      11       9       8       6       5       0
     1     7     4      20      12      20      13      11      10      10       8       6       6       4       4       4       4       0       0       0       0       0       0       0       0
     1     7     5      25      16      25      12      11      10       9       9       4       4       3       3       2       2       2       2       1       1       0       0       0       0       0       0       0       0       0
     1     7     6      50      16      17      17      14      11      10       6       4       4       4       3       3       2       2       1       1       1       0       0       0       0       0       0       0       0       0       0       0       0       0       0       0       0       0       0       0       0       0       0       0       0       0       0       0       0       0       0       0       0       0       0
     1     7     7     100      21      14      12      10      10      10       6       6       4       4       4       3       3       2       2       2       2       2       1       1       1       1       0       0       0       0       0       0       0       0       0       0       0       0       0       0       0       0       0       0       0       0       0       0       0       0       0       0       0       0       0       0       0       0       0       0       0       0       0       0       0       0       0       0       0       0       0       0       0       0       0       0       0       0       0       0       0       0       0       0       0       0       0       0       0       0       0       0       0       0       0       0       0       0       0       0       0       0       0       0       0
     1     7     8       2       2      61      39
     1     7     9       5       5      34      22      22      15       7
     1     7    10      10       8      22      17      15      14      13       9       8       2       0       0
     1     7    11      20      17      11      11      10      10      10       8       7       6       5       5       3       3       3       2       2       2       2       0       0       0
     1     7    12      25      18      16      15       9       8       7       6       5       5       5       4       4       3       3       3       3       2       1       1       0       0       0       0       0       0       0
     1     7    13      50      17      17      15       8       8       8       7       6       6       6       5       3       3       2       2       2       1       1       0       0       0       0       0       0       0       0       0       0       0       0       0       0       0       0       0       0       0       0       0       0       0       0       0       0       0       0       0       0       0       0       0
     1     7    14     100      22      11      10       8       8       7       7       6       6       6       5       4       3       3       3       3       2       2       2       1       1       1       1       0       0       0       0       0       0       0       0       0       0       0       0       0       0       0       0       0       0       0       0       0       0       0       0       0       0       0       0       0       0       0       0       0       0       0       0       0       0       0       0       0       0       0       0       0       0       0       0       0       0       0       0       0       0       0       0       0       0       0       0       0       0       0       0       0       0       0       0       0       0       0       0       0       0       0       0       0       0
     1     8     1       2       2      62      38
     1     8     2       5       5      27      26      17      16      14
     1     8     3      10       9      21      19      16      13       9       7       7       5       3       0
     1     8     4      20      12      19      16      14      11      11       8       5       5       4       3       2       2       0       0       0       0       0       0       0       0
     1     8     5      25      14      30      11      11      10       8       5       5       5       4       4       3       2       1       1       0       0       0       0       0       0       0       0       0       0       0
     1     8     6      50      16      21      19      12      11       8       4       4       3       3       3       3       3       2       2       1       1       0       0       0       0       0       0       0       0       0       0       0       0       0       0       0       0       0       0       0       0       0       0       0       0       0       0       0       0       0       0       0       0       0       0
     1     8     7     100      19      15      15      14      12       7       7       6       5       4       4       2       2       1       1       1       1       1       1       1       0       0       0       0       0       0       0       0       0       0       0       0       0       0       0       0       0       0       0       0       0       0       0       0       0       0       0       0       0       0       0       0       0       0       0       0       0       0       0       0       0       0       0       0       0       0       0       0       0       0       0       0       0       0       0       0       0       0       0       0       0       0       0       0       0       0       0       0       0       0       0       0       0       0       0       0       0       0       0       0       0
     1     8     8       2       2      62      38
     1     8     9       5       5      27      27      24      15       7
     1     8    10      10       8      21      16      16      14      13       9       6       5       0       0
     1     8    11      20      17      14      12      11      10       7       7       6       6       6       5       4       3       2       2       2       2       1       0       0       0
     1     8    12      25      18      20      17      10       8       7       6       5       5       4       3       3       3       2       2       2       1       1       1       0       0       0       0       0       0       0
     1     8    13      50      17      18      13      13      10       8       7       6       5       4       4       3       2       2       2       1       1       1       0       0       0       0       0       0       0       0       0       0       0       0       0       0       0       0       0       0       0       0       0       0       0       0       0       0       0       0       0       0       0       0       0
     1     8    14     100      21      16       9       7       7       7       7       7       6       5       5       5       4       4       2       2       2       1       1       1       1       1       0       0       0       0       0       0       0       0       0       0       0       0       0       0       0       0       0       0       0       0       0       0       0       0       0       0       0       0       0       0       0       0       0       0       0       0       0       0       0       0       0       0       0       0       0       0       0       0       0       0       0       0       0       0       0       0       0       0       0       0       0       0       0       0       0       0       0       0       0       0       0       0       0       0       0       0       0       0       0
     1     9     1       2       2      57      43
     1     9     2       5       5      24      23      23      17      13
     1     9     3      10       8      22      20      19       9       9       9       7       5       0       0
     1     9     4      20      12      15      13      13      10       8       8       7       6       6       6       5       3       0       0       0       0       0       0       0       0
     1     9     5      25      14      32      16       9       9       8       5       4       3       3       3       3       3       1       1       0       0       0       0       0       0       0       0       0       0       0
     1     9     6      50      12      24      22      19       9       7       6       4       3       2       2       1       1       0       0       0       0       0       0       0       0       0       0       0       0       0       0       0       0       0       0       0       0       0       0       0       0       0       0       0       0       0       0       0       0       0       0       0       0       0       0
     1     9     7     100      18      16      15      15      13       7       6       5       4       3       3       3       2       2       2       1       1       1       1       0       0       0       0       0       0       0       0       0       0       0       0       0       0       0       0       0       0       0       0       0       0       0       0       0       0       0       0       0       0       0       0       0       0       0       0       0       0       0       0       0       0       0       0       0       0       0       0       0       0       0       0       0       0       0       0       0       0       0       0       0       0       0       0       0       0       0       0       0       0       0       0       0       0       0       0       0       0       0       0       0       0
     1     9     8       2       2      60      40
     1     9     9       5       5      29      24      23      19       5
     1     9    10      10       8      20      20      19      13      10       9       5       4       0       0
     1     9    11      20      16      15      13      13      11      10       8       6       5       4       4       3       2       2       2       1       1       0       0       0       0
     1     9    12      25      16      19      11      10       9       8       8       6       5       5       4       4       3       2       2       2       2       0       0       0       0       0       0       0       0       0
     1     9    13      50      17      15      14      13      11      10       9       8       5       4       2       2       2       1       1       1       1       1       0       0       0       0       0       0       0       0       0       0       0       0       0       0       0       0       0       0       0       0       0       0       0       0       0       0       0       0       0       0       0       0       0
     1     9    14     100      17      20       9       9       8       8       7       6       6       5       4       4       4       3       3       2       1       1       0       0       0       0       0       0       0       0       0       0       0       0       0       0       0       0       0       0       0       0       0       0       0       0       0       0       0       0       0       0       0       0       0       0       0       0       0       0       0       0       0       0       0       0       0       0       0       0       0       0       0       0       0       0       0       0       0       0       0       0       0       0       0       0       0       0       0       0       0       0       0       0       0       0       0       0       0       0       0       0       0       0       0
     1    10     1       2       2      51      49
     1    10     2       5       5      26      22      22      17      13
     1    10     3      10       8      27      21      19      10       6       6       6       5       0       0
     1    10     4      20      12      14      13      12      11      11       9       8       7       4       4       4       3       0       0       0       0       0       0       0       0
     1    10     5      25      12      35      10       9       7       7       6       6       6       5       4       3       2       0       0       0       0       0       0       0       0       0       0       0       0       0
     1    10     6      50      12      26      22      16      10       8       7       3       2       2       2       1       1       0       0       0       0       0       0       0       0       0       0       0       0       0       0       0       0       0       0       0       0       0       0       0       0       0       0       0       0       0       0       0       0       0       0       0       0       0       0
     1    10     7     100      12      20      16      16      15      10       6       4       4       3       2       2       2       0       0       0       0       0       0       0       0       0       0       0       0       0       0       0       0       0       0       0       0       0       0       0       0       0       0       0       0       0       0       0       0       0       0       0       0       0       0       0       0       0       0       0       0       0       0       0       0       0       0       0       0       0       0       0       0       0       0       0       0       0       0       0       0       0       0       0       0       0       0       0       0       0       0       0       0       0       0       0       0       0       0       0       0       0       0       0       0
     1    10     8       2       2      69      31
     1    10     9       5       5      32      24      19      18       7
     1    10    10      10       7      23      19      18      12      11      10       7       0       0       0
     1    10    11      20      15      15      15      10      10      10       9       7       6       5       4       4       2       1       1       1       0       0       0       0       0
     1    10    12      25      15      24      10       9       9       9       7       5       4       4       4       4       4       3       2       2       0       0       0       0       0       0       0       0       0       0
     1    10    13      50      15      19      16      12      10       9       8       6       5       4       4       2       2       1       1       1       0       0       0       0       0       0       0       0       0       0       0       0       0       0       0       0       0       0       0       0       0       0       0       0       0       0       0       0       0       0       0       0       0       0       0
     1    10    14     100      17      17      13      12       9       7       6       5       5       5       4       4       3       3       3       2       1       1       0       0       0       0       0       0       0       0       0       0       0       0       0       0       0       0       0       0       0       0       0       0       0       0       0       0       0       0       0       0       0       0       0       0       0       0       0       0       0       0       0       0       0       0       0       0       0       0       0       0       0       0       0       0       0       0       0       0       0       0       0       0       0       0       0       0       0       0       0       0       0       0       0       0       0       0       0       0       0       0       0       0       0
     1    11     1       2       2      57      43
     1    11     2       5       5      29      23      23      14      11
     1    11     3      10       8      30      25      16       8       8       5       4       4       0       0
     1    11     4      20      12      16      15      14      11      11       8       8       5       4       3       3       2       0       0       0       0       0       0       0       0
     1    11     5      25      12      34      10      10       9       8       8       5       4       4       3       3       2       0       0       0       0       0       0       0       0       0       0       0       0       0
     1    11     6      50       9      25      22      21       9       8       6       4       4       1       0       0       0       0       0       0       0       0       0       0       0       0       0       0       0       0       0       0       0       0       0       0       0       0       0       0       0       0       0       0       0       0       0       0       0       0       0       0       0       0       0
     1    11     7     100      11      26      19      15      14       8       6       5       4       1       1       1       0       0       0       0       0       0       0       0       0       0       0       0       0       0       0       0       0       0       0       0       0       0       0       0       0       0       0       0       0       0       0       0       0       0       0       0       0       0       0       0       0       0       0       0       0       0       0       0       0       0       0       0       0       0       0       0       0       0       0       0       0       0       0       0       0       0       0       0       0       0       0       0       0       0       0       0       0       0       0       0       0       0       0       0       0       0       0       0       0
     1    11     8       2       2      69      31
     1    11     9       5       5      28      27      20      14      11
     1    11    10      10       7      26      19      17      13      12      12       1       0       0       0
     1    11    11      20      14      15      12      12       9       8       8       8       7       6       5       4       4       1       1       0       0       0       0       0       0
     1    11    12      25      14      14      13      13      11      10      10       6       5       5       4       3       2       2       2       0       0       0       0       0       0       0       0       0       0       0
     1    11    13      50      16      23      14      12       8       8       8       7       6       3       2       2       2       2       1       1       1       0       0       0       0       0       0       0       0       0       0       0       0       0       0       0       0       0       0       0       0       0       0       0       0       0       0       0       0       0       0       0       0       0       0
     1    11    14     100      18      17      14      10       8       8       7       6       6       6       4       3       3       2       2       1       1       1       1       0       0       0       0       0       0       0       0       0       0       0       0       0       0       0       0       0       0       0       0       0       0       0       0       0       0       0       0       0       0       0       0       0       0       0       0       0       0       0       0       0       0       0       0       0       0       0       0       0       0       0       0       0       0       0       0       0       0       0       0       0       0       0       0       0       0       0       0       0       0       0       0       0       0       0       0       0       0       0       0       0       0
     1    12     1       2       2      54      46
     1    12     2       5       5      32      27      25      13       3
     1    12     3      10       9      25      22      16      10       8       7       6       5       1       0
     1    12     4      20      11      18      16      15      10      10      10       7       5       4       3       2       0       0       0       0       0       0       0       0       0
     1    12     5      25      12      30      13      11      10       9       7       6       5       3       2       2       2       0       0       0       0       0       0       0       0       0       0       0       0       0
     1    12     6      50       9      25      23      18      12      10       4       4       3       1       0       0       0       0       0       0       0       0       0       0       0       0       0       0       0       0       0       0       0       0       0       0       0       0       0       0       0       0       0       0       0       0       0       0       0       0       0       0       0       0       0
     1    12     7     100      11      18      17      17      17      13       5       4       4       2       2       1       0       0       0       0       0       0       0       0       0       0       0       0       0       0       0       0       0       0       0       0       0       0       0       0       0       0       0       0       0       0       0       0       0       0       0       0       0       0       0       0       0       0       0       0       0       0       0       0       0       0       0       0       0       0       0       0       0       0       0       0       0       0       0       0       0       0       0       0       0       0       0       0       0       0       0       0       0       0       0       0       0       0       0       0       0       0       0       0       0
     1    12     8       2       2      76      24
     1    12     9       5       5      27      20      20      19      14
     1    12    10      10       7      28      22      15      14      11       8       2       0       0       0
     1    12    11      20      14      13      13      13      12       8       8       7       7       5       4       4       3       2       1       0       0       0       0       0       0
     1    12    12      25      14      13      13      12      11      10       7       7       7       6       5       3       3       2       1       0       0       0       0       0       0       0       0       0       0       0
     1    12    13      50      15      20      19      16       8       8       5       4       4       3       3       3       3       2       1       1       0       0       0       0       0       0       0       0       0       0       0       0       0       0       0       0       0       0       0       0       0       0       0       0       0       0       0       0       0       0       0       0       0       0       0
     1    12    14     100      18      19      13      12       7       7       7       7       6       5       4       3       3       2       1       1       1       1       1       0       0       0       0       0       0       0       0       0       0       0       0       0       0       0       0       0       0       0       0       0       0       0       0       0       0       0       0       0       0       0       0       0       0       0       0       0       0       0       0       0       0       0       0       0       0       0       0       0       0       0       0       0       0       0       0       0       0       0       0       0       0       0       0       0       0       0       0       0       0       0       0       0       0       0       0       0       0       0       0       0       0
     1    13     1       2       2      51      49
     1    13     2       5       5      32      31      19      13       5
     1    13     3      10       9      29      23      16      11       6       5       5       4       1       0
     1    13     4      20      10      24      19      12      11      10       9       5       4       4       2       0       0       0       0       0       0       0       0       0       0
     1    13     5      25      12      37      12      10       9       8       6       6       3       3       2       2       2       0       0       0       0       0       0       0       0       0       0       0       0       0
     1    13     6      50      10      28      21      16      12      11       5       4       1       1       1       0       0       0       0       0       0       0       0       0       0       0       0       0       0       0       0       0       0       0       0       0       0       0       0       0       0       0       0       0       0       0       0       0       0       0       0       0       0       0       0
     1    13     7     100      12      19      19      17      15       9       8       5       4       1       1       1       1       0       0       0       0       0       0       0       0       0       0       0       0       0       0       0       0       0       0       0       0       0       0       0       0       0       0       0       0       0       0       0       0       0       0       0       0       0       0       0       0       0       0       0       0       0       0       0       0       0       0       0       0       0       0       0       0       0       0       0       0       0       0       0       0       0       0       0       0       0       0       0       0       0       0       0       0       0       0       0       0       0       0       0       0       0       0       0       0
     1    13     8       2       2      81      19
     1    13     9       5       5      25      23      20      19      13
     1    13    10      10       7      27      19      17      14      12       6       5       0       0       0
     1    13    11      20      13      18      13      12      12      11       8       6       5       4       4       3       2       2       0       0       0       0       0       0       0
     1    13    12      25      15      16      13      13      11      10       6       6       5       5       4       4       2       2       2       1       0       0       0       0       0       0       0       0       0       0
     1    13    13      50      13      21      16      14      10       9       8       5       4       4       3       3       2       1       0       0       0       0       0       0       0       0       0       0       0       0       0       0       0       0       0       0       0       0       0       0       0       0       0       0       0       0       0       0       0       0       0       0       0       0       0
     1    13    14     100      17      15      12      11      10       9       8       7       6       4       4       3       3       3       2       1       1       1       0       0       0       0       0       0       0       0       0       0       0       0       0       0       0       0       0       0       0       0       0       0       0       0       0       0       0       0       0       0       0       0       0       0       0       0       0       0       0       0       0       0       0       0       0       0       0       0       0       0       0       0       0       0       0       0       0       0       0       0       0       0       0       0       0       0       0       0       0       0       0       0       0       0       0       0       0       0       0       0       0       0       0
     1    14     1       2       2      55      45
     1    14     2       5       5      33      30      20      13       4
     1    14     3      10       9      30      23      12      11       9       9       3       2       1       0
     1    14     4      20      10      20      19      16      16       9       8       5       3       2       2       0       0       0       0       0       0       0       0       0       0
     1    14     5      25      12      26      22      13      11       6       5       4       4       3       3       2       1       0       0       0       0       0       0       0       0       0       0       0       0       0
     1    14     6      50       9      27      25      15      12      11       4       2       2       2       0       0       0       0       0       0       0       0       0       0       0       0       0       0       0       0       0       0       0       0       0       0       0       0       0       0       0       0       0       0       0       0       0       0       0       0       0       0       0       0       0
     1    14     7     100      12      21      18      18      17       7       5       5       4       2       1       1       1       0       0       0       0       0       0       0       0       0       0       0       0       0       0       0       0       0       0       0       0       0       0       0       0       0       0       0       0       0       0       0       0       0       0       0       0       0       0       0       0       0       0       0       0       0       0       0       0       0       0       0       0       0       0       0       0       0       0       0       0       0       0       0       0       0       0       0       0       0       0       0       0       0       0       0       0       0       0       0       0       0       0       0       0       0       0       0       0
     1    14     8       2       2      76      24
     1    14     9       5       5      24      23      19      18      16
     1    14    10      10       7      23      21      20      14      14       6       2       0       0       0
     1    14    11      20      13      20      15      15      14       9       7       4       4       3       3       2       2       2       0       0       0       0       0       0       0
     1    14    12      25      15      26      15      12      10       9       5       4       3       3       3       3       2       2       2       1       0       0       0       0       0       0       0       0       0       0
     1    14    13      50      16      20      17      12      12       8       7       6       3       3       3       3       2       1       1       1       1       0       0       0       0       0       0       0       0       0       0       0       0       0       0       0       0       0       0       0       0       0       0       0       0       0       0       0       0       0       0       0       0       0       0
     1    14    14     100      19      18      13      13      10       9       8       5       5       4       3       2       2       2       1       1       1       1       1       1       0       0       0       0       0       0       0       0       0       0       0       0       0       0       0       0       0       0       0       0       0       0       0       0       0       0       0       0       0       0       0       0       0       0       0       0       0       0       0       0       0       0       0       0       0       0       0       0       0       0       0       0       0       0       0       0       0       0       0       0       0       0       0       0       0       0       0       0       0       0       0       0       0       0       0       0       0       0       0       0       0
     1    15     1       2       2      63      37
     1    15     2       5       5      33      31      17      16       3
     1    15     3      10       9      33      19      12      11      11       8       2       2       2       0
     1    15     4      20       9      20      20      18      14      10       6       5       4       3       0       0       0       0       0       0       0       0       0       0       0
     1    15     5      25      12      28      15      15       9       8       8       5       4       3       2       2       1       0       0       0       0       0       0       0       0       0       0       0       0       0
     1    15     6      50       9      29      27      20      10       5       3       3       2       1       0       0       0       0       0       0       0       0       0       0       0       0       0       0       0       0       0       0       0       0       0       0       0       0       0       0       0       0       0       0       0       0       0       0       0       0       0       0       0       0       0
     1    15     7     100      13      19      19      15      14       8       6       5       4       4       3       1       1       1       0       0       0       0       0       0       0       0       0       0       0       0       0       0       0       0       0       0       0       0       0       0       0       0       0       0       0       0       0       0       0       0       0       0       0       0       0       0       0       0       0       0       0       0       0       0       0       0       0       0       0       0       0       0       0       0       0       0       0       0       0       0       0       0       0       0       0       0       0       0       0       0       0       0       0       0       0       0       0       0       0       0       0       0       0       0       0
     1    15     8       2       2      67      33
     1    15     9       5       5      22      21      21      20      16
     1    15    10      10       7      25      24      20      14      12       3       2       0       0       0
     1    15    11      20      11      22      20      15      10       7       6       6       5       4       3       2       0       0       0       0       0       0       0       0       0
     1    15    12      25      15      26      16      11       9       9       6       5       4       3       3       2       2       2       1       1       0       0       0       0       0       0       0       0       0       0
     1    15    13      50      15      24      12      12      11      10       8       5       4       4       3       2       2       1       1       1       0       0       0       0       0       0       0       0       0       0       0       0       0       0       0       0       0       0       0       0       0       0       0       0       0       0       0       0       0       0       0       0       0       0       0
     1    15    14     100      18      18      16       9       8       8       7       6       6       5       4       3       2       2       2       1       1       1       1       0       0       0       0       0       0       0       0       0       0       0       0       0       0       0       0       0       0       0       0       0       0       0       0       0       0       0       0       0       0       0       0       0       0       0       0       0       0       0       0       0       0       0       0       0       0       0       0       0       0       0       0       0       0       0       0       0       0       0       0       0       0       0       0       0       0       0       0       0       0       0       0       0       0       0       0       0       0       0       0       0       0
     1    16     1       2       2      66      34
     1    16     2       5       5      34      30      20      14       2
     1    16     3      10       8      29      14      14      13      13      12       4       1       0       0
     1    16     4      20       9      22      17      16      15      15       7       3       3       2       0       0       0       0       0       0       0       0       0       0       0
     1    16     5      25      12      25      18      17      11       8       7       5       3       3       1       1       1       0       0       0       0       0       0       0       0       0       0       0       0       0
     1    16     6      50       8      29      28      27       5       4       3       2       2       0       0       0       0       0       0       0       0       0       0       0       0       0       0       0       0       0       0       0       0       0       0       0       0       0       0       0       0       0       0       0       0       0       0       0       0       0       0       0       0       0       0
     1    16     7     100      14      17      17      16      14      12       6       6       3       2       2       2       1       1       1       0       0       0       0       0       0       0       0       0       0       0       0       0       0       0       0       0       0       0       0       0       0       0       0       0       0       0       0       0       0       0       0       0       0       0       0       0       0       0       0       0       0       0       0       0       0       0       0       0       0       0       0       0       0       0       0       0       0       0       0       0       0       0       0       0       0       0       0       0       0       0       0       0       0       0       0       0       0       0       0       0       0       0       0       0       0
     1    16     8       2       2      56      44
     1    16     9       5       5      33      21      20      14      12
     1    16    10      10       7      31      20      15      14      13       4       3       0       0       0
     1    16    11      20      11      24      24      12      11       8       6       4       3       3       3       2       0       0       0       0       0       0       0       0       0
     1    16    12      25      15      18      18      12      12       9       6       5       4       4       4       3       2       1       1       1       0       0       0       0       0       0       0       0       0       0
     1    16    13      50      16      28      10      10       9       9       9       8       5       3       2       2       1       1       1       1       1       0       0       0       0       0       0       0       0       0       0       0       0       0       0       0       0       0       0       0       0       0       0       0       0       0       0       0       0       0       0       0       0       0       0
     1    16    14     100      17      16      15       9       8       8       7       6       6       6       5       4       3       2       2       1       1       1       0       0       0       0       0       0       0       0       0       0       0       0       0       0       0       0       0       0       0       0       0       0       0       0       0       0       0       0       0       0       0       0       0       0       0       0       0       0       0       0       0       0       0       0       0       0       0       0       0       0       0       0       0       0       0       0       0       0       0       0       0       0       0       0       0       0       0       0       0       0       0       0       0       0       0       0       0       0       0       0       0       0       0
     1    17     1       2       2      61      39
     1    17     2       5       5      37      32      15      12       4
     1    17     3      10       8      27      16      16      15      12       7       5       2       0       0
     1    17     4      20      10      23      19      16      15      12       8       3       2       1       1       0       0       0       0       0       0       0       0       0       0
     1    17     5      25       9      27      17      16      10       9       7       6       5       3       0       0       0       0       0       0       0       0       0       0       0       0       0       0       0       0
     1    17     6      50       8      33      27      25       5       3       3       2       2       0       0       0       0       0       0       0       0       0       0       0       0       0       0       0       0       0       0       0       0       0       0       0       0       0       0       0       0       0       0       0       0       0       0       0       0       0       0       0       0       0       0
     1    17     7     100      13      22      14      14      13      11       6       5       5       3       3       2       1       1       0       0       0       0       0       0       0       0       0       0       0       0       0       0       0       0       0       0       0       0       0       0       0       0       0       0       0       0       0       0       0       0       0       0       0       0       0       0       0       0       0       0       0       0       0       0       0       0       0       0       0       0       0       0       0       0       0       0       0       0       0       0       0       0       0       0       0       0       0       0       0       0       0       0       0       0       0       0       0       0       0       0       0       0       0       0       0
     1    17     8       2       2      51      49
     1    17     9       5       5      33      25      19      12      11
     1    17    10      10       7      26      24      16      14      12       4       4       0       0       0
     1    17    11      20      11      23      20      13      11      11       6       6       4       2       2       2       0       0       0       0       0       0       0       0       0
     1    17    12      25      12      20      15      13      11       9       8       6       5       5       4       3       1       0       0       0       0       0       0       0       0       0       0       0       0       0
     1    17    13      50      14      26      16      10       9       9       8       8       5       3       2       1       1       1       1       0       0       0       0       0       0       0       0       0       0       0       0       0       0       0       0       0       0       0       0       0       0       0       0       0       0       0       0       0       0       0       0       0       0       0       0
     1    17    14     100      16      17      12      11      10      10       9       6       6       5       5       3       2       1       1       1       1       0       0       0       0       0       0       0       0       0       0       0       0       0       0       0       0       0       0       0       0       0       0       0       0       0       0       0       0       0       0       0       0       0       0       0       0       0       0       0       0       0       0       0       0       0       0       0       0       0       0       0       0       0       0       0       0       0       0       0       0       0       0       0       0       0       0       0       0       0       0       0       0       0       0       0       0       0       0       0       0       0       0       0       0
     1    18     1       2       2      62      38
     1    18     2       5       5      36      28      18      17       1
     1    18     3      10       8      35      15      14      14       8       6       5       3       0       0
     1    18     4      20       9      21      21      20      17       6       6       5       3       1       0       0       0       0       0       0       0       0       0       0       0
     1    18     5      25       9      30      18      13      12       8       8       5       5       1       0       0       0       0       0       0       0       0       0       0       0       0       0       0       0       0
     1    18     6      50       8      30      28      25       6       4       3       2       2       0       0       0       0       0       0       0       0       0       0       0       0       0       0       0       0       0       0       0       0       0       0       0       0       0       0       0       0       0       0       0       0       0       0       0       0       0       0       0       0       0       0
     1    18     7     100      12      17      16      15      12      11      10       6       5       4       2       1       1       0       0       0       0       0       0       0       0       0       0       0       0       0       0       0       0       0       0       0       0       0       0       0       0       0       0       0       0       0       0       0       0       0       0       0       0       0       0       0       0       0       0       0       0       0       0       0       0       0       0       0       0       0       0       0       0       0       0       0       0       0       0       0       0       0       0       0       0       0       0       0       0       0       0       0       0       0       0       0       0       0       0       0       0       0       0       0       0
     1    18     8       2       2      52      48
     1    18     9       5       5      34      25      17      14      10
     1    18    10      10       6      37      26      16      10       8       3       0       0       0       0
     1    18    11      20      11      23      22      14      12       8       6       5       3       3       2       2       0       0       0       0       0       0       0       0       0
     1    18    12      25      13      17      16      16       9       9       7       7       6       6       3       2       1       1       0       0       0       0       0       0       0       0       0       0       0       0
     1    18    13      50      12      25      15      12      10       8       8       7       6       6       1       1       1       0       0       0       0       0       0       0       0       0       0       0       0       0       0       0       0       0       0       0       0       0       0       0       0       0       0       0       0       0       0       0       0       0       0       0       0       0       0
     1    18    14     100      14      19      12      12      12      11       8       7       6       4       3       2       2       1       1       0       0       0       0       0       0       0       0       0       0       0       0       0       0       0       0       0       0       0       0       0       0       0       0       0       0       0       0       0       0       0       0       0       0       0       0       0       0       0       0       0       0       0       0       0       0       0       0       0       0       0       0       0       0       0       0       0       0       0       0       0       0       0       0       0       0       0       0       0       0       0       0       0       0       0       0       0       0       0       0       0       0       0       0       0       0
     1    19     1       2       2      59      41
     1    19     2       5       4      34      31      22      13       0
     1    19     3      10       8      28      17      17      13      10       8       4       3       0       0
     1    19     4      20       9      23      22      19      18       6       4       3       3       2       0       0       0       0       0       0       0       0       0       0       0
     1    19     5      25       7      32      17      16      12      12       6       5       0       0       0       0       0       0       0       0       0       0       0       0       0       0       0       0       0       0
     1    19     6      50       8      35      29      24       4       3       2       2       1       0       0       0       0       0       0       0       0       0       0       0       0       0       0       0       0       0       0       0       0       0       0       0       0       0       0       0       0       0       0       0       0       0       0       0       0       0       0       0       0       0       0
     1    19     7     100      15      16      15      15      11      10       9       9       5       3       2       1       1       1       1       1       0       0       0       0       0       0       0       0       0       0       0       0       0       0       0       0       0       0       0       0       0       0       0       0       0       0       0       0       0       0       0       0       0       0       0       0       0       0       0       0       0       0       0       0       0       0       0       0       0       0       0       0       0       0       0       0       0       0       0       0       0       0       0       0       0       0       0       0       0       0       0       0       0       0       0       0       0       0       0       0       0       0       0       0       0
     1    19     8       2       2      59      41
     1    19     9       5       5      31      26      20      13      10
     1    19    10      10       6      36      24      24       7       5       4       0       0       0       0
     1    19    11      20      12      27      17      15      10       9       7       6       3       2       2       1       1       0       0       0       0       0       0       0       0
     1    19    12      25      13      21      15      13       9       7       7       7       6       4       3       3       3       2       0       0       0       0       0       0       0       0       0       0       0       0
     1    19    13      50      11      23      17      14      14      12       5       4       4       3       2       2       0       0       0       0       0       0       0       0       0       0       0       0       0       0       0       0       0       0       0       0       0       0       0       0       0       0       0       0       0       0       0       0       0       0       0       0       0       0       0
     1    19    14     100      17      20      11      10      10       9       9       8       5       4       3       3       2       2       1       1       1       1       0       0       0       0       0       0       0       0       0       0       0       0       0       0       0       0       0       0       0       0       0       0       0       0       0       0       0       0       0       0       0       0       0       0       0       0       0       0       0       0       0       0       0       0       0       0       0       0       0       0       0       0       0       0       0       0       0       0       0       0       0       0       0       0       0       0       0       0       0       0       0       0       0       0       0       0       0       0       0       0       0       0       0
     1    20     1       2       2      56      44
     1    20     2       5       4      44      30      17       9       0
     1    20     3      10       8      29      17      16      13      13       6       3       3       0       0
     1    20     4      20       8      25      22      21      15       8       6       2       1       0       0       0       0       0       0       0       0       0       0       0       0
     1    20     5      25       8      28      21      18      12      10       7       3       1       0       0       0       0       0       0       0       0       0       0       0       0       0       0       0       0       0
     1    20     6      50       7      34      31      26       5       2       1       1       0       0       0       0       0       0       0       0       0       0       0       0       0       0       0       0       0       0       0       0       0       0       0       0       0       0       0       0       0       0       0       0       0       0       0       0       0       0       0       0       0       0       0
     1    20     7     100      13      22      20      14      12       9       7       6       4       2       1       1       1       1       0       0       0       0       0       0       0       0       0       0       0       0       0       0       0       0       0       0       0       0       0       0       0       0       0       0       0       0       0       0       0       0       0       0       0       0       0       0       0       0       0       0       0       0       0       0       0       0       0       0       0       0       0       0       0       0       0       0       0       0       0       0       0       0       0       0       0       0       0       0       0       0       0       0       0       0       0       0       0       0       0       0       0       0       0       0       0
     1    20     8       2       2      58      42
     1    20     9       5       5      30      28      22      11       9
     1    20    10      10       6      32      25      17      15       7       4       0       0       0       0
     1    20    11      20      10      30      17      16      10       9       6       5       4       2       1       0       0       0       0       0       0       0       0       0       0
     1    20    12      25      12      18      17      15      11       9       7       6       5       5       4       2       1       0       0       0       0       0       0       0       0       0       0       0       0       0
     1    20    13      50      11      23      18      16      12      10       5       5       4       3       2       2       0       0       0       0       0       0       0       0       0       0       0       0       0       0       0       0       0       0       0       0       0       0       0       0       0       0       0       0       0       0       0       0       0       0       0       0       0       0       0
     1    20    14     100      14      22      18      11      11       7       7       7       5       5       2       2       1       1       1       0       0       0       0       0       0       0       0       0       0       0       0       0       0       0       0       0       0       0       0       0       0       0       0       0       0       0       0       0       0       0       0       0       0       0       0       0       0       0       0       0       0       0       0       0       0       0       0       0       0       0       0       0       0       0       0       0       0       0       0       0       0       0       0       0       0       0       0       0       0       0       0       0       0       0       0       0       0       0       0       0       0       0       0       0       0
     1    21     1       2       2      55      45
     1    21     2       5       4      49      29      17       5       0
     1    21     3      10       8      25      20      18      13      12       5       4       3       0       0
     1    21     4      20       7      30      26      15      10      10       6       3       0       0       0       0       0       0       0       0       0       0       0       0       0
     1    21     5      25       8      34      17      17      13      11       5       2       1       0       0       0       0       0       0       0       0       0       0       0       0       0       0       0       0       0
     1    21     6      50       5      37      32      26       3       2       0       0       0       0       0       0       0       0       0       0       0       0       0       0       0       0       0       0       0       0       0       0       0       0       0       0       0       0       0       0       0       0       0       0       0       0       0       0       0       0       0       0       0       0       0
     1    21     7     100      13      23      22      14       9       8       7       5       4       4       1       1       1       1       0       0       0       0       0       0       0       0       0       0       0       0       0       0       0       0       0       0       0       0       0       0       0       0       0       0       0       0       0       0       0       0       0       0       0       0       0       0       0       0       0       0       0       0       0       0       0       0       0       0       0       0       0       0       0       0       0       0       0       0       0       0       0       0       0       0       0       0       0       0       0       0       0       0       0       0       0       0       0       0       0       0       0       0       0       0       0
     1    21     8       2       2      53      47
     1    21     9       5       5      32      28      17      17       6
     1    21    10      10       6      34      20      20      17       7       2       0       0       0       0
     1    21    11      20      10      28      17      13      13      13       5       5       3       2       1       0       0       0       0       0       0       0       0       0       0
     1    21    12      25      12      25      18      12      11       9       7       5       4       4       2       2       1       0       0       0       0       0       0       0       0       0       0       0       0       0
     1    21    13      50      11      26      21      12      11      11       5       4       3       3       3       1       0       0       0       0       0       0       0       0       0       0       0       0       0       0       0       0       0       0       0       0       0       0       0       0       0       0       0       0       0       0       0       0       0       0       0       0       0       0       0
     1    21    14     100      15      19      18      14      11      10       9       5       4       3       2       1       1       1       1       1       0       0       0       0       0       0       0       0       0       0       0       0       0       0       0       0       0       0       0       0       0       0       0       0       0       0       0       0       0       0       0       0       0       0       0       0       0       0       0       0       0       0       0       0       0       0       0       0       0       0       0       0       0       0       0       0       0       0       0       0       0       0       0       0       0       0       0       0       0       0       0       0       0       0       0       0       0       0       0       0       0       0       0       0       0
     1    22     1       2       2      58      42
     1    22     2       5       4      61      18      16       5       0
     1    22     3      10       8      24      18      15      14      13       6       6       4       0       0
     1    22     4      20       7      31      29      12      11      10       5       2       0       0       0       0       0       0       0       0       0       0       0       0       0
     1    22     5      25       7      24      18      17      16      15       6       4       0       0       0       0       0       0       0       0       0       0       0       0       0       0       0       0       0       0
     1    22     6      50       6      39      38      14       4       4       1       0       0       0       0       0       0       0       0       0       0       0       0       0       0       0       0       0       0       0       0       0       0       0       0       0       0       0       0       0       0       0       0       0       0       0       0       0       0       0       0       0       0       0       0
     1    22     7     100      12      28      19      15      11       9       7       3       2       2       2       1       1       0       0       0       0       0       0       0       0       0       0       0       0       0       0       0       0       0       0       0       0       0       0       0       0       0       0       0       0       0       0       0       0       0       0       0       0       0       0       0       0       0       0       0       0       0       0       0       0       0       0       0       0       0       0       0       0       0       0       0       0       0       0       0       0       0       0       0       0       0       0       0       0       0       0       0       0       0       0       0       0       0       0       0       0       0       0       0       0
     1    22     8       2       2      59      41
     1    22     9       5       5      31      27      20      20       2
     1    22    10      10       7      43      21      13      12       6       4       1       0       0       0
     1    22    11      20       9      31      20      18      11       8       4       3       3       2       0       0       0       0       0       0       0       0       0       0       0
     1    22    12      25      12      28      18      15      10       7       6       5       3       3       2       2       1       0       0       0       0       0       0       0       0       0       0       0       0       0
     1    22    13      50      12      26      22      12       9       7       7       6       3       3       2       2       1       0       0       0       0       0       0       0       0       0       0       0       0       0       0       0       0       0       0       0       0       0       0       0       0       0       0       0       0       0       0       0       0       0       0       0       0       0       0
     1    22    14     100      15      24      12      11      10      10       9       6       5       4       2       2       2       1       1       1       0       0       0       0       0       0       0       0       0       0       0       0       0       0       0       0       0       0       0       0       0       0       0       0       0       0       0       0       0       0       0       0       0       0       0       0       0       0       0       0       0       0       0       0       0       0       0       0       0       0       0       0       0       0       0       0       0       0       0       0       0       0       0       0       0       0       0       0       0       0       0       0       0       0       0       0       0       0       0       0       0       0       0       0       0
     1    23     1       2       2      61      39
     1    23     2       5       4      60      20      17       3       0
     1    23     3      10       8      25      17      15      11      11      11       6       4       0       0
     1    23     4      20       7      36      31      13      10       5       3       2       0       0       0       0       0       0       0       0       0       0       0       0       0
     1    23     5      25       7      24      23      19      16      10       5       3       0       0       0       0       0       0       0       0       0       0       0       0       0       0       0       0       0       0
     1    23     6      50       6      47      26      15       7       4       1       0       0       0       0       0       0       0       0       0       0       0       0       0       0       0       0       0       0       0       0       0       0       0       0       0       0       0       0       0       0       0       0       0       0       0       0       0       0       0       0       0       0       0       0
     1    23     7     100      13      32      20      18       8       8       5       2       2       1       1       1       1       1       0       0       0       0       0       0       0       0       0       0       0       0       0       0       0       0       0       0       0       0       0       0       0       0       0       0       0       0       0       0       0       0       0       0       0       0       0       0       0       0       0       0       0       0       0       0       0       0       0       0       0       0       0       0       0       0       0       0       0       0       0       0       0       0       0       0       0       0       0       0       0       0       0       0       0       0       0       0       0       0       0       0       0       0       0       0       0
     1    23     8       2       2      65      35
     1    23     9       5       5      34      25      21      19       1
     1    23    10      10       6      42      19      14      13       6       6       0       0       0       0
     1    23    11      20       8      31      27      20       7       7       3       3       2       0       0       0       0       0       0       0       0       0       0       0       0
     1    23    12      25      13      30      21      14      10       8       6       4       2       1       1       1       1       1       0       0       0       0       0       0       0       0       0       0       0       0
     1    23    13      50      11      30      16      13      10       9       8       6       4       2       1       1       0       0       0       0       0       0       0       0       0       0       0       0       0       0       0       0       0       0       0       0       0       0       0       0       0       0       0       0       0       0       0       0       0       0       0       0       0       0       0
     1    23    14     100      13      19      13      12      11      10      10       9       6       5       2       1       1       1       0       0       0       0       0       0       0       0       0       0       0       0       0       0       0       0       0       0       0       0       0       0       0       0       0       0       0       0       0       0       0       0       0       0       0       0       0       0       0       0       0       0       0       0       0       0       0       0       0       0       0       0       0       0       0       0       0       0       0       0       0       0       0       0       0       0       0       0       0       0       0       0       0       0       0       0       0       0       0       0       0       0       0       0       0       0       0
     1    24     1       2       2      62      38
     1    24     2       5       4      61      24      14       1       0
     1    24     3      10       8      26      17      16      15      11       7       5       3       0       0
     1    24     4      20       7      32      24      17      11       7       6       3       0       0       0       0       0       0       0       0       0       0       0       0       0
     1    24     5      25       7      28      26      16      13       8       7       2       0       0       0       0       0       0       0       0       0       0       0       0       0       0       0       0       0       0
     1    24     6      50       6      62      16       8       6       5       3       0       0       0       0       0       0       0       0       0       0       0       0       0       0       0       0       0       0       0       0       0       0       0       0       0       0       0       0       0       0       0       0       0       0       0       0       0       0       0       0       0       0       0       0
     1    24     7     100      11      30      21      20      10       9       5       1       1       1       1       1       0       0       0       0       0       0       0       0       0       0       0       0       0       0       0       0       0       0       0       0       0       0       0       0       0       0       0       0       0       0       0       0       0       0       0       0       0       0       0       0       0       0       0       0       0       0       0       0       0       0       0       0       0       0       0       0       0       0       0       0       0       0       0       0       0       0       0       0       0       0       0       0       0       0       0       0       0       0       0       0       0       0       0       0       0       0       0       0       0
     1    24     8       2       2      72      28
     1    24     9       5       4      40      25      18      17       0
     1    24    10      10       6      40      19      17      12       9       3       0       0       0       0
     1    24    11      20       7      38      22      21      11       3       3       2       0       0       0       0       0       0       0       0       0       0       0       0       0
     1    24    12      25      12      32      14      12      12      12       6       3       3       2       2       1       1       0       0       0       0       0       0       0       0       0       0       0       0       0
     1    24    13      50      10      33      19      18      11       5       4       3       3       3       1       0       0       0       0       0       0       0       0       0       0       0       0       0       0       0       0       0       0       0       0       0       0       0       0       0       0       0       0       0       0       0       0       0       0       0       0       0       0       0       0
     1    24    14     100      13      24      14      11      10       8       8       7       6       6       3       1       1       1       0       0       0       0       0       0       0       0       0       0       0       0       0       0       0       0       0       0       0       0       0       0       0       0       0       0       0       0       0       0       0       0       0       0       0       0       0       0       0       0       0       0       0       0       0       0       0       0       0       0       0       0       0       0       0       0       0       0       0       0       0       0       0       0       0       0       0       0       0       0       0       0       0       0       0       0       0       0       0       0       0       0       0       0       0       0       0
     1    25     1       2       2      63      37
     1    25     2       5       4      62      22      15       1       0
     1    25     3      10       8      30      18      17      12       8       6       5       4       0       0
     1    25     4      20       7      28      27      14      12       8       7       4       0       0       0       0       0       0       0       0       0       0       0       0       0
     1    25     5      25       7      32      30      12      10       8       5       3       0       0       0       0       0       0       0       0       0       0       0       0       0       0       0       0       0       0
     1    25     6      50       6      62      14       8       6       6       4       0       0       0       0       0       0       0       0       0       0       0       0       0       0       0       0       0       0       0       0       0       0       0       0       0       0       0       0       0       0       0       0       0       0       0       0       0       0       0       0       0       0       0       0
     1    25     7     100       7      37      20      16      11       8       6       2       0       0       0       0       0       0       0       0       0       0       0       0       0       0       0       0       0       0       0       0       0       0       0       0       0       0       0       0       0       0       0       0       0       0       0       0       0       0       0       0       0       0       0       0       0       0       0       0       0       0       0       0       0       0       0       0       0       0       0       0       0       0       0       0       0       0       0       0       0       0       0       0       0       0       0       0       0       0       0       0       0       0       0       0       0       0       0       0       0       0       0       0       0
     1    25     8       2       2      72      28
     1    25     9       5       4      43      22      19      16       0
     1    25    10      10       7      36      22      18      18       4       1       1       0       0       0
     1    25    11      20       7      44      30      10       8       3       3       2       0       0       0       0       0       0       0       0       0       0       0       0       0
     1    25    12      25      11      36      14      14      10       6       6       3       3       3       3       2       0       0       0       0       0       0       0       0       0       0       0       0       0       0
     1    25    13      50      10      42      19      13       9       5       5       3       2       1       1       0       0       0       0       0       0       0       0       0       0       0       0       0       0       0       0       0       0       0       0       0       0       0       0       0       0       0       0       0       0       0       0       0       0       0       0       0       0       0       0
     1    25    14     100      14      20      15      13      10       9       8       6       5       5       3       3       1       1       1       0       0       0       0       0       0       0       0       0       0       0       0       0       0       0       0       0       0       0       0       0       0       0       0       0       0       0       0       0       0       0       0       0       0       0       0       0       0       0       0       0       0       0       0       0       0       0       0       0       0       0       0       0       0       0       0       0       0       0       0       0       0       0       0       0       0       0       0       0       0       0       0       0       0       0       0       0       0       0       0       0       0       0       0       0       0
     1    26     1       2       2      60      40
     1    26     2       5       4      64      22      13       1       0
     1    26     3      10       8      31      21      10      10       8       8       6       6       0       0
     1    26     4      20       7      27      26      19      12       9       4       3       0       0       0       0       0       0       0       0       0       0       0       0       0
     1    26     5      25       7      36      26      14      14       4       4       2       0       0       0       0       0       0       0       0       0       0       0       0       0       0       0       0       0       0
     1    26     6      50       9      56      15       9       8       6       3       1       1       1       0       0       0       0       0       0       0       0       0       0       0       0       0       0       0       0       0       0       0       0       0       0       0       0       0       0       0       0       0       0       0       0       0       0       0       0       0       0       0       0       0
     1    26     7     100       6      31      22      20      12       8       7       0       0       0       0       0       0       0       0       0       0       0       0       0       0       0       0       0       0       0       0       0       0       0       0       0       0       0       0       0       0       0       0       0       0       0       0       0       0       0       0       0       0       0       0       0       0       0       0       0       0       0       0       0       0       0       0       0       0       0       0       0       0       0       0       0       0       0       0       0       0       0       0       0       0       0       0       0       0       0       0       0       0       0       0       0       0       0       0       0       0       0       0       0       0
     1    26     8       2       2      72      28
     1    26     9       5       4      32      29      24      15       0
     1    26    10      10       6      42      21      17      15       3       2       0       0       0       0
     1    26    11      20       8      41      34       6       6       6       5       1       1       0       0       0       0       0       0       0       0       0       0       0       0
     1    26    12      25      12      40      13      12      10       6       5       4       3       2       2       2       1       0       0       0       0       0       0       0       0       0       0       0       0       0
     1    26    13      50      11      40      20      13       7       6       6       3       2       1       1       1       0       0       0       0       0       0       0       0       0       0       0       0       0       0       0       0       0       0       0       0       0       0       0       0       0       0       0       0       0       0       0       0       0       0       0       0       0       0       0
     1    26    14     100      13      25      18      12      11       7       6       5       5       4       4       1       1       1       0       0       0       0       0       0       0       0       0       0       0       0       0       0       0       0       0       0       0       0       0       0       0       0       0       0       0       0       0       0       0       0       0       0       0       0       0       0       0       0       0       0       0       0       0       0       0       0       0       0       0       0       0       0       0       0       0       0       0       0       0       0       0       0       0       0       0       0       0       0       0       0       0       0       0       0       0       0       0       0       0       0       0       0       0       0       0
     1    27     1       2       2      63      37
     1    27     2       5       3      64      27       9       0       0
     1    27     3      10       8      25      21      11      10       9       9       8       7       0       0
     1    27     4      20       6      24      23      21      17       9       6       0       0       0       0       0       0       0       0       0       0       0       0       0       0
     1    27     5      25       7      43      23      17       9       3       3       2       0       0       0       0       0       0       0       0       0       0       0       0       0       0       0       0       0       0
     1    27     6      50       7      63      17       8       7       3       1       1       0       0       0       0       0       0       0       0       0       0       0       0       0       0       0       0       0       0       0       0       0       0       0       0       0       0       0       0       0       0       0       0       0       0       0       0       0       0       0       0       0       0       0
     1    27     7     100       8      31      18      16      14      10       9       1       1       0       0       0       0       0       0       0       0       0       0       0       0       0       0       0       0       0       0       0       0       0       0       0       0       0       0       0       0       0       0       0       0       0       0       0       0       0       0       0       0       0       0       0       0       0       0       0       0       0       0       0       0       0       0       0       0       0       0       0       0       0       0       0       0       0       0       0       0       0       0       0       0       0       0       0       0       0       0       0       0       0       0       0       0       0       0       0       0       0       0       0       0
     1    27     8       2       2      77      23
     1    27     9       5       4      36      23      23      18       0
     1    27    10      10       5      45      19      16      16       4       0       0       0       0       0
     1    27    11      20       7      49      30       7       6       4       3       1       0       0       0       0       0       0       0       0       0       0       0       0       0
     1    27    12      25      12      33      20       9       8       8       5       5       3       3       2       2       2       0       0       0       0       0       0       0       0       0       0       0       0       0
     1    27    13      50      11      42      18      13       9       7       6       1       1       1       1       1       0       0       0       0       0       0       0       0       0       0       0       0       0       0       0       0       0       0       0       0       0       0       0       0       0       0       0       0       0       0       0       0       0       0       0       0       0       0       0
     1    27    14     100      12      26      24      10       8       8       7       5       5       4       1       1       1       0       0       0       0       0       0       0       0       0       0       0       0       0       0       0       0       0       0       0       0       0       0       0       0       0       0       0       0       0       0       0       0       0       0       0       0       0       0       0       0       0       0       0       0       0       0       0       0       0       0       0       0       0       0       0       0       0       0       0       0       0       0       0       0       0       0       0       0       0       0       0       0       0       0       0       0       0       0       0       0       0       0       0       0       0       0       0       0
     1    28     1       2       2      66      34
     1    28     2       5       3      63      33       4       0       0
     1    28     3      10       8      29      19      18      13       9       5       5       2       0       0
     1    28     4      20       6      27      25      23      18       4       3       0       0       0       0       0       0       0       0       0       0       0       0       0       0
     1    28     5      25       7      44      21      13      13       3       3       3       0       0       0       0       0       0       0       0       0       0       0       0       0       0       0       0       0       0
     1    28     6      50       5      55      24      11       8       2       0       0       0       0       0       0       0       0       0       0       0       0       0       0       0       0       0       0       0       0       0       0       0       0       0       0       0       0       0       0       0       0       0       0       0       0       0       0       0       0       0       0       0       0       0
     1    28     7     100       7      29      24      14      12      10      10       1       0       0       0       0       0       0       0       0       0       0       0       0       0       0       0       0       0       0       0       0       0       0       0       0       0       0       0       0       0       0       0       0       0       0       0       0       0       0       0       0       0       0       0       0       0       0       0       0       0       0       0       0       0       0       0       0       0       0       0       0       0       0       0       0       0       0       0       0       0       0       0       0       0       0       0       0       0       0       0       0       0       0       0       0       0       0       0       0       0       0       0       0       0
     1    28     8       2       2      86      14
     1    28     9       5       4      43      23      20      14       0
     1    28    10      10       5      43      22      15      13       7       0       0       0       0       0
     1    28    11      20       6      50      24      11      10       4       1       0       0       0       0       0       0       0       0       0       0       0       0       0       0
     1    28    12      25      13      37      22      10       8       5       4       3       3       3       2       1       1       1       0       0       0       0       0       0       0       0       0       0       0       0
     1    28    13      50      11      34      22      14      13       6       5       2       1       1       1       1       0       0       0       0       0       0       0       0       0       0       0       0       0       0       0       0       0       0       0       0       0       0       0       0       0       0       0       0       0       0       0       0       0       0       0       0       0       0       0
     1    28    14     100      14      28      25       9       8       8       7       5       2       2       2       1       1       1       1       0       0       0       0       0       0       0       0       0       0       0       0       0       0       0       0       0       0       0       0       0       0       0       0       0       0       0       0       0       0       0       0       0       0       0       0       0       0       0       0       0       0       0       0       0       0       0       0       0       0       0       0       0       0       0       0       0       0       0       0       0       0       0       0       0       0       0       0       0       0       0       0       0       0       0       0       0       0       0       0       0       0       0       0       0       0
     1    29     1       2       2      70      30
     1    29     2       5       3      60      36       4       0       0
     1    29     3      10       8      22      19      16      15      13       6       6       3       0       0
     1    29     4      20       6      28      27      19      18       5       3       0       0       0       0       0       0       0       0       0       0       0       0       0       0
     1    29     5      25       7      43      19      15      13       5       4       1       0       0       0       0       0       0       0       0       0       0       0       0       0       0       0       0       0       0
     1    29     6      50       6      57      23       9       6       4       1       0       0       0       0       0       0       0       0       0       0       0       0       0       0       0       0       0       0       0       0       0       0       0       0       0       0       0       0       0       0       0       0       0       0       0       0       0       0       0       0       0       0       0       0
     1    29     7     100       9      27      23      15      11      10       9       3       1       1       0       0       0       0       0       0       0       0       0       0       0       0       0       0       0       0       0       0       0       0       0       0       0       0       0       0       0       0       0       0       0       0       0       0       0       0       0       0       0       0       0       0       0       0       0       0       0       0       0       0       0       0       0       0       0       0       0       0       0       0       0       0       0       0       0       0       0       0       0       0       0       0       0       0       0       0       0       0       0       0       0       0       0       0       0       0       0       0       0       0       0
     1    29     8       2       2      83      17
     1    29     9       5       4      39      35      14      12       0
     1    29    10      10       5      37      24      18      11      10       0       0       0       0       0
     1    29    11      20       6      50      22      15       9       3       1       0       0       0       0       0       0       0       0       0       0       0       0       0       0
     1    29    12      25      14      34      26      11       7       7       3       2       2       2       2       1       1       1       1       0       0       0       0       0       0       0       0       0       0       0
     1    29    13      50       9      29      29      16      12       7       3       2       1       1       0       0       0       0       0       0       0       0       0       0       0       0       0       0       0       0       0       0       0       0       0       0       0       0       0       0       0       0       0       0       0       0       0       0       0       0       0       0       0       0       0
     1    29    14     100      12      26      22      13       9       8       7       5       4       2       2       1       1       0       0       0       0       0       0       0       0       0       0       0       0       0       0       0       0       0       0       0       0       0       0       0       0       0       0       0       0       0       0       0       0       0       0       0       0       0       0       0       0       0       0       0       0       0       0       0       0       0       0       0       0       0       0       0       0       0       0       0       0       0       0       0       0       0       0       0       0       0       0       0       0       0       0       0       0       0       0       0       0       0       0       0       0       0       0       0       0
     1    30     1       2       2      70      30
     1    30     2       5       3      55      42       3       0       0
     1    30     3      10       8      20      19      17      15      10       8       7       4       0       0
     1    30     4      20       6      30      28      19      17       4       2       0       0       0       0       0       0       0       0       0       0       0       0       0       0
     1    30     5      25       6      36      23      20      14       5       2       0       0       0       0       0       0       0       0       0       0       0       0       0       0       0       0       0       0       0
     1    30     6      50       5      52      30      13       4       1       0       0       0       0       0       0       0       0       0       0       0       0       0       0       0       0       0       0       0       0       0       0       0       0       0       0       0       0       0       0       0       0       0       0       0       0       0       0       0       0       0       0       0       0       0
     1    30     7     100       9      27      20      19      11      11       8       2       1       1       0       0       0       0       0       0       0       0       0       0       0       0       0       0       0       0       0       0       0       0       0       0       0       0       0       0       0       0       0       0       0       0       0       0       0       0       0       0       0       0       0       0       0       0       0       0       0       0       0       0       0       0       0       0       0       0       0       0       0       0       0       0       0       0       0       0       0       0       0       0       0       0       0       0       0       0       0       0       0       0       0       0       0       0       0       0       0       0       0       0       0
     1    30     8       2       2      83      17
     1    30     9       5       4      42      28      17      13       0
     1    30    10      10       6      44      16      14      13      12       1       0       0       0       0
     1    30    11      20       6      53      18      12      12       4       1       0       0       0       0       0       0       0       0       0       0       0       0       0       0
     1    30    12      25      12      38      24       9       8       8       5       2       2       1       1       1       1       0       0       0       0       0       0       0       0       0       0       0       0       0
     1    30    13      50       9      32      25      19      10       6       3       2       2       1       0       0       0       0       0       0       0       0       0       0       0       0       0       0       0       0       0       0       0       0       0       0       0       0       0       0       0       0       0       0       0       0       0       0       0       0       0       0       0       0       0
     1    30    14     100      14      22      21      17       7       7       7       7       4       3       1       1       1       1       1       0       0       0       0       0       0       0       0       0       0       0       0       0       0       0       0       0       0       0       0       0       0       0       0       0       0       0       0       0       0       0       0       0       0       0       0       0       0       0       0       0       0       0       0       0       0       0       0       0       0       0       0       0       0       0       0       0       0       0       0       0       0       0       0       0       0       0       0       0       0       0       0       0       0       0       0       0       0       0       0       0       0       0       0       0       0
     1    31     1       2       2      76      24
     1    31     2       5       3      62      35       3       0       0
     1    31     3      10       8      28      20      19      13      11       4       3       2       0       0
     1    31     4      20       6      31      28      25      13       2       1       0       0       0       0       0       0       0       0       0       0       0       0       0       0
     1    31     5      25       6      35      25      24      10       5       1       0       0       0       0       0       0       0       0       0       0       0       0       0       0       0       0       0       0       0
     1    31     6      50       5      44      36      17       2       1       0       0       0       0       0       0       0       0       0       0       0       0       0       0       0       0       0       0       0       0       0       0       0       0       0       0       0       0       0       0       0       0       0       0       0       0       0       0       0       0       0       0       0       0       0
     1    31     7     100       9      32      22      17      12       6       6       3       1       1       0       0       0       0       0       0       0       0       0       0       0       0       0       0       0       0       0       0       0       0       0       0       0       0       0       0       0       0       0       0       0       0       0       0       0       0       0       0       0       0       0       0       0       0       0       0       0       0       0       0       0       0       0       0       0       0       0       0       0       0       0       0       0       0       0       0       0       0       0       0       0       0       0       0       0       0       0       0       0       0       0       0       0       0       0       0       0       0       0       0       0
     1    31     8       2       2      78      22
     1    31     9       5       4      51      21      15      13       0
     1    31    10      10       6      47      15      14      12      11       1       0       0       0       0
     1    31    11      20       6      54      22      11       8       4       1       0       0       0       0       0       0       0       0       0       0       0       0       0       0
     1    31    12      25      10      34      26      14      11       5       4       2       2       1       1       0       0       0       0       0       0       0       0       0       0       0       0       0       0       0
     1    31    13      50      12      41      22      19       6       3       3       1       1       1       1       1       1       0       0       0       0       0       0       0       0       0       0       0       0       0       0       0       0       0       0       0       0       0       0       0       0       0       0       0       0       0       0       0       0       0       0       0       0       0       0
     1    31    14     100      12      26      21      20       7       6       6       4       4       3       1       1       1       0       0       0       0       0       0       0       0       0       0       0       0       0       0       0       0       0       0       0       0       0       0       0       0       0       0       0       0       0       0       0       0       0       0       0       0       0       0       0       0       0       0       0       0       0       0       0       0       0       0       0       0       0       0       0       0       0       0       0       0       0       0       0       0       0       0       0       0       0       0       0       0       0       0       0       0       0       0       0       0       0       0       0       0       0       0       0       0
     1    32     1       2       2      79      21
     1    32     2       5       3      60      36       4       0       0
     1    32     3      10       8      24      23      19      10       9       8       4       3       0       0
     1    32     4      20       6      30      28      24      12       4       2       0       0       0       0       0       0       0       0       0       0       0       0       0       0
     1    32     5      25       7      35      27      22       8       5       2       1       0       0       0       0       0       0       0       0       0       0       0       0       0       0       0       0       0       0
     1    32     6      50       5      53      32      10       3       2       0       0       0       0       0       0       0       0       0       0       0       0       0       0       0       0       0       0       0       0       0       0       0       0       0       0       0       0       0       0       0       0       0       0       0       0       0       0       0       0       0       0       0       0       0
     1    32     7     100      11      25      24      20      15       6       3       2       2       1       1       1       0       0       0       0       0       0       0       0       0       0       0       0       0       0       0       0       0       0       0       0       0       0       0       0       0       0       0       0       0       0       0       0       0       0       0       0       0       0       0       0       0       0       0       0       0       0       0       0       0       0       0       0       0       0       0       0       0       0       0       0       0       0       0       0       0       0       0       0       0       0       0       0       0       0       0       0       0       0       0       0       0       0       0       0       0       0       0       0       0
     1    32     8       2       2      80      20
     1    32     9       5       4      52      19      15      14       0
     1    32    10      10       6      50      17      14      11       7       1       0       0       0       0
     1    32    11      20       6      52      24      12       9       2       1       0       0       0       0       0       0       0       0       0       0       0       0       0       0
     1    32    12      25       9      35      23      14      10       7       4       3       2       2       0       0       0       0       0       0       0       0       0       0       0       0       0       0       0       0
     1    32    13      50      10      36      25      16       9       4       3       2       2       2       1       0       0       0       0       0       0       0       0       0       0       0       0       0       0       0       0       0       0       0       0       0       0       0       0       0       0       0       0       0       0       0       0       0       0       0       0       0       0       0       0
     1    32    14     100      13      28      20      17       9       6       5       5       4       2       1       1       1       1       0       0       0       0       0       0       0       0       0       0       0       0       0       0       0       0       0       0       0       0       0       0       0       0       0       0       0       0       0       0       0       0       0       0       0       0       0       0       0       0       0       0       0       0       0       0       0       0       0       0       0       0       0       0       0       0       0       0       0       0       0       0       0       0       0       0       0       0       0       0       0       0       0       0       0       0       0       0       0       0       0       0       0       0       0       0       0
     1    33     1       2       2      83      17
     1    33     2       5       3      67      28       5       0       0
     1    33     3      10       8      22      19      15      14      12      11       4       3       0       0
     1    33     4      20       7      29      27      25      12       4       2       1       0       0       0       0       0       0       0       0       0       0       0       0       0
     1    33     5      25       5      34      26      25      10       5       0       0       0       0       0       0       0       0       0       0       0       0       0       0       0       0       0       0       0       0
     1    33     6      50       6      59      29       7       3       1       1       0       0       0       0       0       0       0       0       0       0       0       0       0       0       0       0       0       0       0       0       0       0       0       0       0       0       0       0       0       0       0       0       0       0       0       0       0       0       0       0       0       0       0       0
     1    33     7     100      11      28      27      17      10       8       3       2       2       1       1       1       0       0       0       0       0       0       0       0       0       0       0       0       0       0       0       0       0       0       0       0       0       0       0       0       0       0       0       0       0       0       0       0       0       0       0       0       0       0       0       0       0       0       0       0       0       0       0       0       0       0       0       0       0       0       0       0       0       0       0       0       0       0       0       0       0       0       0       0       0       0       0       0       0       0       0       0       0       0       0       0       0       0       0       0       0       0       0       0       0
     1    33     8       2       2      81      19
     1    33     9       5       4      49      20      16      15       0
     1    33    10      10       6      41      20      16      14       6       3       0       0       0       0
     1    33    11      20       5      54      23      14       5       4       0       0       0       0       0       0       0       0       0       0       0       0       0       0       0
     1    33    12      25      10      33      19      19       8       6       5       5       3       1       1       0       0       0       0       0       0       0       0       0       0       0       0       0       0       0
     1    33    13      50      10      35      22      22       6       4       3       3       2       2       1       0       0       0       0       0       0       0       0       0       0       0       0       0       0       0       0       0       0       0       0       0       0       0       0       0       0       0       0       0       0       0       0       0       0       0       0       0       0       0       0
     1    33    14     100      15      26      18      17      12       7       5       3       3       2       2       1       1       1       1       1       0       0       0       0       0       0       0       0       0       0       0       0       0       0       0       0       0       0       0       0       0       0       0       0       0       0       0       0       0       0       0       0       0       0       0       0       0       0       0       0       0       0       0       0       0       0       0       0       0       0       0       0       0       0       0       0       0       0       0       0       0       0       0       0       0       0       0       0       0       0       0       0       0       0       0       0       0       0       0       0       0       0       0       0       0
     1    34     1       2       2      86      14
     1    34     2       5       3      72      20       8       0       0
     1    34     3      10       7      19      17      17      16      14      13       4       0       0       0
     1    34     4      20       7      30      28      21      15       3       2       1       0       0       0       0       0       0       0       0       0       0       0       0       0
     1    34     5      25       5      31      26      23      13       7       0       0       0       0       0       0       0       0       0       0       0       0       0       0       0       0       0       0       0       0
     1    34     6      50       6      67      23       7       1       1       1       0       0       0       0       0       0       0       0       0       0       0       0       0       0       0       0       0       0       0       0       0       0       0       0       0       0       0       0       0       0       0       0       0       0       0       0       0       0       0       0       0       0       0       0
     1    34     7     100      10      34      29      13       8       6       3       3       2       1       1       0       0       0       0       0       0       0       0       0       0       0       0       0       0       0       0       0       0       0       0       0       0       0       0       0       0       0       0       0       0       0       0       0       0       0       0       0       0       0       0       0       0       0       0       0       0       0       0       0       0       0       0       0       0       0       0       0       0       0       0       0       0       0       0       0       0       0       0       0       0       0       0       0       0       0       0       0       0       0       0       0       0       0       0       0       0       0       0       0       0
     1    34     8       2       2      74      26
     1    34     9       5       4      48      20      19      13       0
     1    34    10      10       6      39      22      17      10       9       3       0       0       0       0
     1    34    11      20       5      47      24      20       5       4       0       0       0       0       0       0       0       0       0       0       0       0       0       0       0
     1    34    12      25       8      31      24      17      11       9       4       2       2       0       0       0       0       0       0       0       0       0       0       0       0       0       0       0       0       0
     1    34    13      50       9      41      24      17       6       5       3       2       1       1       0       0       0       0       0       0       0       0       0       0       0       0       0       0       0       0       0       0       0       0       0       0       0       0       0       0       0       0       0       0       0       0       0       0       0       0       0       0       0       0       0
     1    34    14     100      17      25      15      13      13       8       5       5       4       3       2       1       1       1       1       1       1       1       0       0       0       0       0       0       0       0       0       0       0       0       0       0       0       0       0       0       0       0       0       0       0       0       0       0       0       0       0       0       0       0       0       0       0       0       0       0       0       0       0       0       0       0       0       0       0       0       0       0       0       0       0       0       0       0       0       0       0       0       0       0       0       0       0       0       0       0       0       0       0       0       0       0       0       0       0       0       0       0       0       0       0
     1    35     1       2       2      88      12
     1    35     2       5       3      74      20       6       0       0
     1    35     3      10       7      22      21      18      14      11      11       3       0       0       0
     1    35     4      20       7      29      28      24      13       3       2       1       0       0       0       0       0       0       0       0       0       0       0       0       0
     1    35     5      25       5      28      24      22      18       8       0       0       0       0       0       0       0       0       0       0       0       0       0       0       0       0       0       0       0       0
     1    35     6      50       6      71      16       6       4       2       1       0       0       0       0       0       0       0       0       0       0       0       0       0       0       0       0       0       0       0       0       0       0       0       0       0       0       0       0       0       0       0       0       0       0       0       0       0       0       0       0       0       0       0       0
     1    35     7     100       8      37      28      11       8       8       4       3       1       0       0       0       0       0       0       0       0       0       0       0       0       0       0       0       0       0       0       0       0       0       0       0       0       0       0       0       0       0       0       0       0       0       0       0       0       0       0       0       0       0       0       0       0       0       0       0       0       0       0       0       0       0       0       0       0       0       0       0       0       0       0       0       0       0       0       0       0       0       0       0       0       0       0       0       0       0       0       0       0       0       0       0       0       0       0       0       0       0       0       0       0
     1    35     8       2       2      67      33
     1    35     9       5       4      62      18      10      10       0
     1    35    10      10       6      39      18      16      14      11       2       0       0       0       0
     1    35    11      20       6      42      29      16       8       4       1       0       0       0       0       0       0       0       0       0       0       0       0       0       0
     1    35    12      25       8      29      20      15      15      10       4       4       3       0       0       0       0       0       0       0       0       0       0       0       0       0       0       0       0       0
     1    35    13      50       8      47      20      19       5       3       3       2       1       0       0       0       0       0       0       0       0       0       0       0       0       0       0       0       0       0       0       0       0       0       0       0       0       0       0       0       0       0       0       0       0       0       0       0       0       0       0       0       0       0       0
     1    35    14     100      19      26      14      11       8       6       6       6       4       3       2       2       2       2       2       2       1       1       1       1       0       0       0       0       0       0       0       0       0       0       0       0       0       0       0       0       0       0       0       0       0       0       0       0       0       0       0       0       0       0       0       0       0       0       0       0       0       0       0       0       0       0       0       0       0       0       0       0       0       0       0       0       0       0       0       0       0       0       0       0       0       0       0       0       0       0       0       0       0       0       0       0       0       0       0       0       0       0       0       0       0
     1    36     1       2       2      88      12
     1    36     2       5       3      79      16       5       0       0
     1    36     3      10       7      30      22      17      10      10       9       2       0       0       0
     1    36     4      20       7      27      25      25      15       6       1       1       0       0       0       0       0       0       0       0       0       0       0       0       0
     1    36     5      25       5      30      28      23      13       6       0       0       0       0       0       0       0       0       0       0       0       0       0       0       0       0       0       0       0       0
     1    36     6      50       8      70      15       8       2       2       1       1       1       0       0       0       0       0       0       0       0       0       0       0       0       0       0       0       0       0       0       0       0       0       0       0       0       0       0       0       0       0       0       0       0       0       0       0       0       0       0       0       0       0       0
     1    36     7     100       9      40      30      12       7       5       2       2       1       1       0       0       0       0       0       0       0       0       0       0       0       0       0       0       0       0       0       0       0       0       0       0       0       0       0       0       0       0       0       0       0       0       0       0       0       0       0       0       0       0       0       0       0       0       0       0       0       0       0       0       0       0       0       0       0       0       0       0       0       0       0       0       0       0       0       0       0       0       0       0       0       0       0       0       0       0       0       0       0       0       0       0       0       0       0       0       0       0       0       0       0
     1    36     8       2       2      64      36
     1    36     9       5       5      63      15      11      10       1
     1    36    10      10       6      44      20      20       9       6       1       0       0       0       0
     1    36    11      20       5      44      24      21       7       4       0       0       0       0       0       0       0       0       0       0       0       0       0       0       0
     1    36    12      25       9      32      21      15      12       6       6       4       3       1       0       0       0       0       0       0       0       0       0       0       0       0       0       0       0       0
     1    36    13      50       8      42      25      17       6       4       3       2       1       0       0       0       0       0       0       0       0       0       0       0       0       0       0       0       0       0       0       0       0       0       0       0       0       0       0       0       0       0       0       0       0       0       0       0       0       0       0       0       0       0       0
     1    36    14     100      20      31      14      11       7       5       5       4       3       3       3       3       2       2       1       1       1       1       1       1       1       0       0       0       0       0       0       0       0       0       0       0       0       0       0       0       0       0       0       0       0       0       0       0       0       0       0       0       0       0       0       0       0       0       0       0       0       0       0       0       0       0       0       0       0       0       0       0       0       0       0       0       0       0       0       0       0       0       0       0       0       0       0       0       0       0       0       0       0       0       0       0       0       0       0       0       0       0       0       0       0
     1    37     1       2       2      86      14
     1    37     2       5       3      78      18       4       0       0
     1    37     3      10       7      30      22      17      10      10       7       4       0       0       0
     1    37     4      20       6      29      28      20      13       8       2       0       0       0       0       0       0       0       0       0       0       0       0       0       0
     1    37     5      25       5      27      27      24      18       4       0       0       0       0       0       0       0       0       0       0       0       0       0       0       0       0       0       0       0       0
     1    37     6      50       8      74      13       3       3       3       2       1       1       0       0       0       0       0       0       0       0       0       0       0       0       0       0       0       0       0       0       0       0       0       0       0       0       0       0       0       0       0       0       0       0       0       0       0       0       0       0       0       0       0       0
     1    37     7     100       8      41      36      10       8       2       1       1       1       0       0       0       0       0       0       0       0       0       0       0       0       0       0       0       0       0       0       0       0       0       0       0       0       0       0       0       0       0       0       0       0       0       0       0       0       0       0       0       0       0       0       0       0       0       0       0       0       0       0       0       0       0       0       0       0       0       0       0       0       0       0       0       0       0       0       0       0       0       0       0       0       0       0       0       0       0       0       0       0       0       0       0       0       0       0       0       0       0       0       0       0
     1    37     8       2       2      72      28
     1    37     9       5       5      50      23      18       8       1
     1    37    10      10       5      48      20      19       7       6       0       0       0       0       0
     1    37    11      20       5      48      24      16      10       2       0       0       0       0       0       0       0       0       0       0       0       0       0       0       0
     1    37    12      25      10      26      25      16      11       7       6       4       3       1       1       0       0       0       0       0       0       0       0       0       0       0       0       0       0       0
     1    37    13      50       7      40      24      19       6       6       4       1       0       0       0       0       0       0       0       0       0       0       0       0       0       0       0       0       0       0       0       0       0       0       0       0       0       0       0       0       0       0       0       0       0       0       0       0       0       0       0       0       0       0       0
     1    37    14     100      17      30      15      15       7       5       5       4       4       3       2       2       2       2       1       1       1       1       0       0       0       0       0       0       0       0       0       0       0       0       0       0       0       0       0       0       0       0       0       0       0       0       0       0       0       0       0       0       0       0       0       0       0       0       0       0       0       0       0       0       0       0       0       0       0       0       0       0       0       0       0       0       0       0       0       0       0       0       0       0       0       0       0       0       0       0       0       0       0       0       0       0       0       0       0       0       0       0       0       0       0
     1    38     1       2       2      83      17
     1    38     2       5       3      79      17       4       0       0
     1    38     3      10       7      34      17      17      14       8       5       5       0       0       0
     1    38     4      20       6      26      26      26       9       8       5       0       0       0       0       0       0       0       0       0       0       0       0       0       0
     1    38     5      25       5      31      28      19      17       5       0       0       0       0       0       0       0       0       0       0       0       0       0       0       0       0       0       0       0       0
     1    38     6      50       7      80      11       3       3       1       1       1       0       0       0       0       0       0       0       0       0       0       0       0       0       0       0       0       0       0       0       0       0       0       0       0       0       0       0       0       0       0       0       0       0       0       0       0       0       0       0       0       0       0       0
     1    38     7     100       6      41      33      13      10       2       1       0       0       0       0       0       0       0       0       0       0       0       0       0       0       0       0       0       0       0       0       0       0       0       0       0       0       0       0       0       0       0       0       0       0       0       0       0       0       0       0       0       0       0       0       0       0       0       0       0       0       0       0       0       0       0       0       0       0       0       0       0       0       0       0       0       0       0       0       0       0       0       0       0       0       0       0       0       0       0       0       0       0       0       0       0       0       0       0       0       0       0       0       0       0
     1    38     8       2       2      70      30
     1    38     9       5       5      55      20      16       8       1
     1    38    10      10       5      54      25      10       6       5       0       0       0       0       0
     1    38    11      20       5      51      19      15      14       1       0       0       0       0       0       0       0       0       0       0       0       0       0       0       0
     1    38    12      25      10      25      24      14      12       9       7       5       2       1       1       0       0       0       0       0       0       0       0       0       0       0       0       0       0       0
     1    38    13      50       7      42      25      18       6       6       2       1       0       0       0       0       0       0       0       0       0       0       0       0       0       0       0       0       0       0       0       0       0       0       0       0       0       0       0       0       0       0       0       0       0       0       0       0       0       0       0       0       0       0       0
     1    38    14     100      15      25      22      13       9       6       6       4       4       3       2       2       1       1       1       1       0       0       0       0       0       0       0       0       0       0       0       0       0       0       0       0       0       0       0       0       0       0       0       0       0       0       0       0       0       0       0       0       0       0       0       0       0       0       0       0       0       0       0       0       0       0       0       0       0       0       0       0       0       0       0       0       0       0       0       0       0       0       0       0       0       0       0       0       0       0       0       0       0       0       0       0       0       0       0       0       0       0       0       0       0
     1    39     1       2       2      87      13
     1    39     2       5       3      76      18       6       0       0
     1    39     3      10       7      31      19      17      17       7       5       4       0       0       0
     1    39     4      20       7      28      24      22      10       8       7       1       0       0       0       0       0       0       0       0       0       0       0       0       0
     1    39     5      25       5      36      22      21      19       2       0       0       0       0       0       0       0       0       0       0       0       0       0       0       0       0       0       0       0       0
     1    39     6      50       8      77      14       3       2       1       1       1       1       0       0       0       0       0       0       0       0       0       0       0       0       0       0       0       0       0       0       0       0       0       0       0       0       0       0       0       0       0       0       0       0       0       0       0       0       0       0       0       0       0       0
     1    39     7     100       6      38      37      13       9       2       1       0       0       0       0       0       0       0       0       0       0       0       0       0       0       0       0       0       0       0       0       0       0       0       0       0       0       0       0       0       0       0       0       0       0       0       0       0       0       0       0       0       0       0       0       0       0       0       0       0       0       0       0       0       0       0       0       0       0       0       0       0       0       0       0       0       0       0       0       0       0       0       0       0       0       0       0       0       0       0       0       0       0       0       0       0       0       0       0       0       0       0       0       0       0
     1    39     8       2       2      75      25
     1    39     9       5       5      46      25      15      13       1
     1    39    10      10       5      55      22      11       8       4       0       0       0       0       0
     1    39    11      20       5      53      20      16      10       1       0       0       0       0       0       0       0       0       0       0       0       0       0       0       0
     1    39    12      25      10      36      27      11      10       5       4       2       2       2       1       0       0       0       0       0       0       0       0       0       0       0       0       0       0       0
     1    39    13      50       7      47      20      17       7       6       2       1       0       0       0       0       0       0       0       0       0       0       0       0       0       0       0       0       0       0       0       0       0       0       0       0       0       0       0       0       0       0       0       0       0       0       0       0       0       0       0       0       0       0       0
     1    39    14     100      16      23      20      11       8       8       6       5       4       3       3       2       2       2       1       1       1       0       0       0       0       0       0       0       0       0       0       0       0       0       0       0       0       0       0       0       0       0       0       0       0       0       0       0       0       0       0       0       0       0       0       0       0       0       0       0       0       0       0       0       0       0       0       0       0       0       0       0       0       0       0       0       0       0       0       0       0       0       0       0       0       0       0       0       0       0       0       0       0       0       0       0       0       0       0       0       0       0       0       0       0
     1    40     1       2       2      86      14
     1    40     2       5       3      72      18      10       0       0
     1    40     3      10       7      30      25      18      14       8       3       2       0       0       0
     1    40     4      20       6      28      27      21      11       8       5       0       0       0       0       0       0       0       0       0       0       0       0       0       0
     1    40     5      25       5      46      19      17      17       1       0       0       0       0       0       0       0       0       0       0       0       0       0       0       0       0       0       0       0       0
     1    40     6      50       8      73      15       4       4       1       1       1       1       0       0       0       0       0       0       0       0       0       0       0       0       0       0       0       0       0       0       0       0       0       0       0       0       0       0       0       0       0       0       0       0       0       0       0       0       0       0       0       0       0       0
     1    40     7     100       6      42      38      12       5       2       1       0       0       0       0       0       0       0       0       0       0       0       0       0       0       0       0       0       0       0       0       0       0       0       0       0       0       0       0       0       0       0       0       0       0       0       0       0       0       0       0       0       0       0       0       0       0       0       0       0       0       0       0       0       0       0       0       0       0       0       0       0       0       0       0       0       0       0       0       0       0       0       0       0       0       0       0       0       0       0       0       0       0       0       0       0       0       0       0       0       0       0       0       0       0
     1    40     8       2       2      72      28
     1    40     9       5       4      39      30      23       8       0
     1    40    10      10       6      47      29      10       8       5       1       0       0       0       0
     1    40    11      20       4      56      21      17       6       0       0       0       0       0       0       0       0       0       0       0       0       0       0       0       0
     1    40    12      25       9      35      24      19      11       5       3       1       1       1       0       0       0       0       0       0       0       0       0       0       0       0       0       0       0       0
     1    40    13      50       7      51      20      17       6       3       2       1       0       0       0       0       0       0       0       0       0       0       0       0       0       0       0       0       0       0       0       0       0       0       0       0       0       0       0       0       0       0       0       0       0       0       0       0       0       0       0       0       0       0       0
     1    40    14     100      16      24      16      15      10       6       6       5       5       3       2       2       2       1       1       1       1       0       0       0       0       0       0       0       0       0       0       0       0       0       0       0       0       0       0       0       0       0       0       0       0       0       0       0       0       0       0       0       0       0       0       0       0       0       0       0       0       0       0       0       0       0       0       0       0       0       0       0       0       0       0       0       0       0       0       0       0       0       0       0       0       0       0       0       0       0       0       0       0       0       0       0       0       0       0       0       0       0       0       0       0
     1    41     1       2       2      90      10
     1    41     2       5       3      63      23      14       0       0
     1    41     3      10       7      30      25      14      13      10       4       4       0       0       0
     1    41     4      20       6      26      24      16      15      11       8       0       0       0       0       0       0       0       0       0       0       0       0       0       0
     1    41     5      25       4      49      27      14      10       0       0       0       0       0       0       0       0       0       0       0       0       0       0       0       0       0       0       0       0       0
     1    41     6      50       8      71      15       5       3       3       1       1       1       0       0       0       0       0       0       0       0       0       0       0       0       0       0       0       0       0       0       0       0       0       0       0       0       0       0       0       0       0       0       0       0       0       0       0       0       0       0       0       0       0       0
     1    41     7     100       7      39      35      16       5       3       1       1       0       0       0       0       0       0       0       0       0       0       0       0       0       0       0       0       0       0       0       0       0       0       0       0       0       0       0       0       0       0       0       0       0       0       0       0       0       0       0       0       0       0       0       0       0       0       0       0       0       0       0       0       0       0       0       0       0       0       0       0       0       0       0       0       0       0       0       0       0       0       0       0       0       0       0       0       0       0       0       0       0       0       0       0       0       0       0       0       0       0       0       0       0
     1    41     8       2       2      78      22
     1    41     9       5       4      44      30      18       8       0
     1    41    10      10       5      49      35       7       6       3       0       0       0       0       0
     1    41    11      20       4      50      27      19       4       0       0       0       0       0       0       0       0       0       0       0       0       0       0       0       0
     1    41    12      25       9      32      28      18       8       5       4       3       1       1       0       0       0       0       0       0       0       0       0       0       0       0       0       0       0       0
     1    41    13      50       8      59      17      13       5       3       1       1       1       0       0       0       0       0       0       0       0       0       0       0       0       0       0       0       0       0       0       0       0       0       0       0       0       0       0       0       0       0       0       0       0       0       0       0       0       0       0       0       0       0       0
     1    41    14     100      15      27      16      14       9       7       7       7       4       2       2       1       1       1       1       1       0       0       0       0       0       0       0       0       0       0       0       0       0       0       0       0       0       0       0       0       0       0       0       0       0       0       0       0       0       0       0       0       0       0       0       0       0       0       0       0       0       0       0       0       0       0       0       0       0       0       0       0       0       0       0       0       0       0       0       0       0       0       0       0       0       0       0       0       0       0       0       0       0       0       0       0       0       0       0       0       0       0       0       0       0
     1    42     1       2       2      87      13
     1    42     2       5       3      65      26       9       0       0
     1    42     3      10       7      24      21      21      15      14       3       2       0       0       0
     1    42     4      20       6      28      19      16      15      11      11       0       0       0       0       0       0       0       0       0       0       0       0       0       0
     1    42     5      25       4      46      22      20      12       0       0       0       0       0       0       0       0       0       0       0       0       0       0       0       0       0       0       0       0       0
     1    42     6      50       8      74      11       4       4       3       2       1       1       0       0       0       0       0       0       0       0       0       0       0       0       0       0       0       0       0       0       0       0       0       0       0       0       0       0       0       0       0       0       0       0       0       0       0       0       0       0       0       0       0       0
     1    42     7     100       6      42      33      15       5       4       1       0       0       0       0       0       0       0       0       0       0       0       0       0       0       0       0       0       0       0       0       0       0       0       0       0       0       0       0       0       0       0       0       0       0       0       0       0       0       0       0       0       0       0       0       0       0       0       0       0       0       0       0       0       0       0       0       0       0       0       0       0       0       0       0       0       0       0       0       0       0       0       0       0       0       0       0       0       0       0       0       0       0       0       0       0       0       0       0       0       0       0       0       0       0
     1    42     8       2       2      74      26
     1    42     9       5       4      48      21      19      12       0
     1    42    10      10       5      59      29       5       4       3       0       0       0       0       0
     1    42    11      20       5      48      26      22       3       1       0       0       0       0       0       0       0       0       0       0       0       0       0       0       0
     1    42    12      25       9      32      31      15       8       6       3       2       2       1       0       0       0       0       0       0       0       0       0       0       0       0       0       0       0       0
     1    42    13      50       9      60      16      10       5       2       2       2       2       1       0       0       0       0       0       0       0       0       0       0       0       0       0       0       0       0       0       0       0       0       0       0       0       0       0       0       0       0       0       0       0       0       0       0       0       0       0       0       0       0       0
     1    42    14     100      15      29      18      11      11       8       7       4       4       2       1       1       1       1       1       1       0       0       0       0       0       0       0       0       0       0       0       0       0       0       0       0       0       0       0       0       0       0       0       0       0       0       0       0       0       0       0       0       0       0       0       0       0       0       0       0       0       0       0       0       0       0       0       0       0       0       0       0       0       0       0       0       0       0       0       0       0       0       0       0       0       0       0       0       0       0       0       0       0       0       0       0       0       0       0       0       0       0       0       0       0
     1    43     1       2       2      85      15
     1    43     2       5       3      64      26      10       0       0
     1    43     3      10       6      27      22      19      19       9       4       0       0       0       0
     1    43     4      20       6      27      21      17      14      13       8       0       0       0       0       0       0       0       0       0       0       0       0       0       0
     1    43     5      25       4      44      24      24       8       0       0       0       0       0       0       0       0       0       0       0       0       0       0       0       0       0       0       0       0       0
     1    43     6      50       7      74      11       5       4       2       2       2       0       0       0       0       0       0       0       0       0       0       0       0       0       0       0       0       0       0       0       0       0       0       0       0       0       0       0       0       0       0       0       0       0       0       0       0       0       0       0       0       0       0       0
     1    43     7     100       7      42      31      15       6       4       1       1       0       0       0       0       0       0       0       0       0       0       0       0       0       0       0       0       0       0       0       0       0       0       0       0       0       0       0       0       0       0       0       0       0       0       0       0       0       0       0       0       0       0       0       0       0       0       0       0       0       0       0       0       0       0       0       0       0       0       0       0       0       0       0       0       0       0       0       0       0       0       0       0       0       0       0       0       0       0       0       0       0       0       0       0       0       0       0       0       0       0       0       0       0
     1    43     8       2       2      72      28
     1    43     9       5       4      57      16      15      12       0
     1    43    10      10       6      60      30       5       2       2       1       0       0       0       0
     1    43    11      20       5      53      24      20       2       1       0       0       0       0       0       0       0       0       0       0       0       0       0       0       0
     1    43    12      25       9      39      28      17       6       4       2       2       1       1       0       0       0       0       0       0       0       0       0       0       0       0       0       0       0       0
     1    43    13      50       9      62      14       8       6       5       2       1       1       1       0       0       0       0       0       0       0       0       0       0       0       0       0       0       0       0       0       0       0       0       0       0       0       0       0       0       0       0       0       0       0       0       0       0       0       0       0       0       0       0       0
     1    43    14     100      11      39      17      16       8       6       3       3       3       3       1       1       0       0       0       0       0       0       0       0       0       0       0       0       0       0       0       0       0       0       0       0       0       0       0       0       0       0       0       0       0       0       0       0       0       0       0       0       0       0       0       0       0       0       0       0       0       0       0       0       0       0       0       0       0       0       0       0       0       0       0       0       0       0       0       0       0       0       0       0       0       0       0       0       0       0       0       0       0       0       0       0       0       0       0       0       0       0       0       0       0
     1    44     1       2       2      87      13
     1    44     2       5       3      60      28      12       0       0
     1    44     3      10       6      28      27      19      16       7       3       0       0       0       0
     1    44     4      20       6      28      25      19      11      10       7       0       0       0       0       0       0       0       0       0       0       0       0       0       0
     1    44     5      25       4      45      25      21       9       0       0       0       0       0       0       0       0       0       0       0       0       0       0       0       0       0       0       0       0       0
     1    44     6      50       7      76      11       6       3       2       1       1       0       0       0       0       0       0       0       0       0       0       0       0       0       0       0       0       0       0       0       0       0       0       0       0       0       0       0       0       0       0       0       0       0       0       0       0       0       0       0       0       0       0       0
     1    44     7     100       9      40      28      15       6       5       3       1       1       1       0       0       0       0       0       0       0       0       0       0       0       0       0       0       0       0       0       0       0       0       0       0       0       0       0       0       0       0       0       0       0       0       0       0       0       0       0       0       0       0       0       0       0       0       0       0       0       0       0       0       0       0       0       0       0       0       0       0       0       0       0       0       0       0       0       0       0       0       0       0       0       0       0       0       0       0       0       0       0       0       0       0       0       0       0       0       0       0       0       0       0
     1    44     8       2       2      72      28
     1    44     9       5       4      61      15      13      11       0
     1    44    10      10       7      69      20       3       3       2       2       1       0       0       0
     1    44    11      20       5      52      25      19       3       1       0       0       0       0       0       0       0       0       0       0       0       0       0       0       0
     1    44    12      25       7      42      29      14       7       6       1       1       0       0       0       0       0       0       0       0       0       0       0       0       0       0       0       0       0       0
     1    44    13      50       7      62      16       9       7       4       1       1       0       0       0       0       0       0       0       0       0       0       0       0       0       0       0       0       0       0       0       0       0       0       0       0       0       0       0       0       0       0       0       0       0       0       0       0       0       0       0       0       0       0       0
     1    44    14     100      12      39      20      16       6       5       3       3       2       2       2       1       1       0       0       0       0       0       0       0       0       0       0       0       0       0       0       0       0       0       0       0       0       0       0       0       0       0       0       0       0       0       0       0       0       0       0       0       0       0       0       0       0       0       0       0       0       0       0       0       0       0       0       0       0       0       0       0       0       0       0       0       0       0       0       0       0       0       0       0       0       0       0       0       0       0       0       0       0       0       0       0       0       0       0       0       0       0       0       0       0
     1    45     1       2       2      82      18
     1    45     2       5       3      59      27      14       0       0
     1    45     3      10       6      30      26      20      15       6       3       0       0       0       0
     1    45     4      20       6      29      25      16      14       9       7       0       0       0       0       0       0       0       0       0       0       0       0       0       0
     1    45     5      25       4      47      24      21       8       0       0       0       0       0       0       0       0       0       0       0       0       0       0       0       0       0       0       0       0       0
     1    45     6      50       6      76      16       5       1       1       1       0       0       0       0       0       0       0       0       0       0       0       0       0       0       0       0       0       0       0       0       0       0       0       0       0       0       0       0       0       0       0       0       0       0       0       0       0       0       0       0       0       0       0       0
     1    45     7     100       9      35      27      16      11       7       1       1       1       1       0       0       0       0       0       0       0       0       0       0       0       0       0       0       0       0       0       0       0       0       0       0       0       0       0       0       0       0       0       0       0       0       0       0       0       0       0       0       0       0       0       0       0       0       0       0       0       0       0       0       0       0       0       0       0       0       0       0       0       0       0       0       0       0       0       0       0       0       0       0       0       0       0       0       0       0       0       0       0       0       0       0       0       0       0       0       0       0       0       0       0
     1    45     8       2       2      69      31
     1    45     9       5       4      54      18      14      14       0
     1    45    10      10       7      64      23       4       4       3       1       1       0       0       0
     1    45    11      20       5      55      22      19       2       2       0       0       0       0       0       0       0       0       0       0       0       0       0       0       0
     1    45    12      25       7      43      28      13       8       6       1       1       0       0       0       0       0       0       0       0       0       0       0       0       0       0       0       0       0       0
     1    45    13      50       6      59      14      12       9       4       2       0       0       0       0       0       0       0       0       0       0       0       0       0       0       0       0       0       0       0       0       0       0       0       0       0       0       0       0       0       0       0       0       0       0       0       0       0       0       0       0       0       0       0       0
     1    45    14     100      10      27      23      16       9       6       5       5       4       4       1       0       0       0       0       0       0       0       0       0       0       0       0       0       0       0       0       0       0       0       0       0       0       0       0       0       0       0       0       0       0       0       0       0       0       0       0       0       0       0       0       0       0       0       0       0       0       0       0       0       0       0       0       0       0       0       0       0       0       0       0       0       0       0       0       0       0       0       0       0       0       0       0       0       0       0       0       0       0       0       0       0       0       0       0       0       0       0       0       0       0
     1    46     1       2       2      83      17
     1    46     2       5       3      64      23      13       0       0
     1    46     3      10       5      29      24      22      18       7       0       0       0       0       0
     1    46     4      20       6      29      21      16      13      12       9       0       0       0       0       0       0       0       0       0       0       0       0       0       0
     1    46     5      25       4      42      32      20       6       0       0       0       0       0       0       0       0       0       0       0       0       0       0       0       0       0       0       0       0       0
     1    46     6      50       4      83      11       4       2       0       0       0       0       0       0       0       0       0       0       0       0       0       0       0       0       0       0       0       0       0       0       0       0       0       0       0       0       0       0       0       0       0       0       0       0       0       0       0       0       0       0       0       0       0       0
     1    46     7     100       8      34      29      19       7       6       3       1       1       0       0       0       0       0       0       0       0       0       0       0       0       0       0       0       0       0       0       0       0       0       0       0       0       0       0       0       0       0       0       0       0       0       0       0       0       0       0       0       0       0       0       0       0       0       0       0       0       0       0       0       0       0       0       0       0       0       0       0       0       0       0       0       0       0       0       0       0       0       0       0       0       0       0       0       0       0       0       0       0       0       0       0       0       0       0       0       0       0       0       0       0
     1    46     8       2       2      69      31
     1    46     9       5       5      56      17      14      12       1
     1    46    10      10       7      63      19       8       4       3       2       1       0       0       0
     1    46    11      20       6      59      20      16       2       2       1       0       0       0       0       0       0       0       0       0       0       0       0       0       0
     1    46    12      25       5      36      34      17       7       6       0       0       0       0       0       0       0       0       0       0       0       0       0       0       0       0       0       0       0       0
     1    46    13      50       7      63      14       8       7       5       2       1       0       0       0       0       0       0       0       0       0       0       0       0       0       0       0       0       0       0       0       0       0       0       0       0       0       0       0       0       0       0       0       0       0       0       0       0       0       0       0       0       0       0       0
     1    46    14     100      11      36      19      13       8       7       5       4       4       2       1       1       0       0       0       0       0       0       0       0       0       0       0       0       0       0       0       0       0       0       0       0       0       0       0       0       0       0       0       0       0       0       0       0       0       0       0       0       0       0       0       0       0       0       0       0       0       0       0       0       0       0       0       0       0       0       0       0       0       0       0       0       0       0       0       0       0       0       0       0       0       0       0       0       0       0       0       0       0       0       0       0       0       0       0       0       0       0       0       0       0
     1    47     1       2       2      86      14
     1    47     2       5       3      69      22       9       0       0
     1    47     3      10       5      25      22      22      20      11       0       0       0       0       0
     1    47     4      20       6      32      24      17      12       8       7       0       0       0       0       0       0       0       0       0       0       0       0       0       0
     1    47     5      25       4      33      29      27      11       0       0       0       0       0       0       0       0       0       0       0       0       0       0       0       0       0       0       0       0       0
     1    47     6      50       4      86       7       6       1       0       0       0       0       0       0       0       0       0       0       0       0       0       0       0       0       0       0       0       0       0       0       0       0       0       0       0       0       0       0       0       0       0       0       0       0       0       0       0       0       0       0       0       0       0       0
     1    47     7     100       8      37      32      17       6       4       2       1       1       0       0       0       0       0       0       0       0       0       0       0       0       0       0       0       0       0       0       0       0       0       0       0       0       0       0       0       0       0       0       0       0       0       0       0       0       0       0       0       0       0       0       0       0       0       0       0       0       0       0       0       0       0       0       0       0       0       0       0       0       0       0       0       0       0       0       0       0       0       0       0       0       0       0       0       0       0       0       0       0       0       0       0       0       0       0       0       0       0       0       0       0
     1    47     8       2       2      75      25
     1    47     9       5       5      56      18      13      12       1
     1    47    10      10       7      66      17       7       5       2       2       1       0       0       0
     1    47    11      20       5      68      17      13       1       1       0       0       0       0       0       0       0       0       0       0       0       0       0       0       0
     1    47    12      25       5      39      37      17       4       3       0       0       0       0       0       0       0       0       0       0       0       0       0       0       0       0       0       0       0       0
     1    47    13      50       6      60      19       7       7       4       3       0       0       0       0       0       0       0       0       0       0       0       0       0       0       0       0       0       0       0       0       0       0       0       0       0       0       0       0       0       0       0       0       0       0       0       0       0       0       0       0       0       0       0       0
     1    47    14     100      12      39      18      10      10       6       5       4       3       2       1       1       1       0       0       0       0       0       0       0       0       0       0       0       0       0       0       0       0       0       0       0       0       0       0       0       0       0       0       0       0       0       0       0       0       0       0       0       0       0       0       0       0       0       0       0       0       0       0       0       0       0       0       0       0       0       0       0       0       0       0       0       0       0       0       0       0       0       0       0       0       0       0       0       0       0       0       0       0       0       0       0       0       0       0       0       0       0       0       0       0
     1    48     1       2       2      82      18
     1    48     2       5       3      75      17       8       0       0
     1    48     3      10       5      24      23      22      20      11       0       0       0       0       0
     1    48     4      20       6      30      27      16      11       8       8       0       0       0       0       0       0       0       0       0       0       0       0       0       0
     1    48     5      25       4      36      24      22      18       0       0       0       0       0       0       0       0       0       0       0       0       0       0       0       0       0       0       0       0       0
     1    48     6      50       3      83       9       8       0       0       0       0       0       0       0       0       0       0       0       0       0       0       0       0       0       0       0       0       0       0       0       0       0       0       0       0       0       0       0       0       0       0       0       0       0       0       0       0       0       0       0       0       0       0       0
     1    48     7     100       8      41      29      19       5       3       1       1       1       0       0       0       0       0       0       0       0       0       0       0       0       0       0       0       0       0       0       0       0       0       0       0       0       0       0       0       0       0       0       0       0       0       0       0       0       0       0       0       0       0       0       0       0       0       0       0       0       0       0       0       0       0       0       0       0       0       0       0       0       0       0       0       0       0       0       0       0       0       0       0       0       0       0       0       0       0       0       0       0       0       0       0       0       0       0       0       0       0       0       0       0
     1    48     8       2       2      73      27
     1    48     9       5       4      52      28      11       9       0
     1    48    10      10       6      68      20       8       2       1       1       0       0       0       0
     1    48    11      20       3      64      19      17       0       0       0       0       0       0       0       0       0       0       0       0       0       0       0       0       0
     1    48    12      25       5      38      34      19       5       4       0       0       0       0       0       0       0       0       0       0       0       0       0       0       0       0       0       0       0       0
     1    48    13      50       6      65      22       4       4       4       1       0       0       0       0       0       0       0       0       0       0       0       0       0       0       0       0       0       0       0       0       0       0       0       0       0       0       0       0       0       0       0       0       0       0       0       0       0       0       0       0       0       0       0       0
     1    48    14     100      12      34      18      14      11       7       5       3       3       2       1       1       1       0       0       0       0       0       0       0       0       0       0       0       0       0       0       0       0       0       0       0       0       0       0       0       0       0       0       0       0       0       0       0       0       0       0       0       0       0       0       0       0       0       0       0       0       0       0       0       0       0       0       0       0       0       0       0       0       0       0       0       0       0       0       0       0       0       0       0       0       0       0       0       0       0       0       0       0       0       0       0       0       0       0       0       0       0       0       0       0
     1    49     1       2       2      84      16
     1    49     2       5       3      74      20       6       0       0
     1    49     3      10       5      27      24      22      19       8       0       0       0       0       0
     1    49     4      20       6      35      27      18       7       7       6       0       0       0       0       0       0       0       0       0       0       0       0       0       0
     1    49     5      25       4      34      24      22      20       0       0       0       0       0       0       0       0       0       0       0       0       0       0       0       0       0       0       0       0       0
     1    49     6      50       3      85       9       6       0       0       0       0       0       0       0       0       0       0       0       0       0       0       0       0       0       0       0       0       0       0       0       0       0       0       0       0       0       0       0       0       0       0       0       0       0       0       0       0       0       0       0       0       0       0       0
     1    49     7     100       8      42      31      13       6       3       3       1       1       0       0       0       0       0       0       0       0       0       0       0       0       0       0       0       0       0       0       0       0       0       0       0       0       0       0       0       0       0       0       0       0       0       0       0       0       0       0       0       0       0       0       0       0       0       0       0       0       0       0       0       0       0       0       0       0       0       0       0       0       0       0       0       0       0       0       0       0       0       0       0       0       0       0       0       0       0       0       0       0       0       0       0       0       0       0       0       0       0       0       0       0
     1    49     8       2       2      75      25
     1    49     9       5       4      50      27      12      11       0
     1    49    10      10       5      71      20       4       4       1       0       0       0       0       0
     1    49    11      20       5      57      25      16       1       1       0       0       0       0       0       0       0       0       0       0       0       0       0       0       0
     1    49    12      25       7      37      31      22       4       4       1       1       0       0       0       0       0       0       0       0       0       0       0       0       0       0       0       0       0       0
     1    49    13      50       6      68      20       5       4       2       1       0       0       0       0       0       0       0       0       0       0       0       0       0       0       0       0       0       0       0       0       0       0       0       0       0       0       0       0       0       0       0       0       0       0       0       0       0       0       0       0       0       0       0       0
     1    49    14     100      14      33      15      13       9       6       6       6       5       2       1       1       1       1       1       0       0       0       0       0       0       0       0       0       0       0       0       0       0       0       0       0       0       0       0       0       0       0       0       0       0       0       0       0       0       0       0       0       0       0       0       0       0       0       0       0       0       0       0       0       0       0       0       0       0       0       0       0       0       0       0       0       0       0       0       0       0       0       0       0       0       0       0       0       0       0       0       0       0       0       0       0       0       0       0       0       0       0       0       0       0
     1    50     1       2       2      82      18
     1    50     2       5       3      68      27       5       0       0
     1    50     3      10       5      31      25      19      13      12       0       0       0       0       0
     1    50     4      20       6      39      25      17      10       8       1       0       0       0       0       0       0       0       0       0       0       0       0       0       0
     1    50     5      25       4      36      29      18      17       0       0       0       0       0       0       0       0       0       0       0       0       0       0       0       0       0       0       0       0       0
     1    50     6      50       3      89       8       3       0       0       0       0       0       0       0       0       0       0       0       0       0       0       0       0       0       0       0       0       0       0       0       0       0       0       0       0       0       0       0       0       0       0       0       0       0       0       0       0       0       0       0       0       0       0       0
     1    50     7     100       8      39      32      11       9       4       3       1       1       0       0       0       0       0       0       0       0       0       0       0       0       0       0       0       0       0       0       0       0       0       0       0       0       0       0       0       0       0       0       0       0       0       0       0       0       0       0       0       0       0       0       0       0       0       0       0       0       0       0       0       0       0       0       0       0       0       0       0       0       0       0       0       0       0       0       0       0       0       0       0       0       0       0       0       0       0       0       0       0       0       0       0       0       0       0       0       0       0       0       0       0
     1    50     8       2       2      68      32
     1    50     9       5       4      46      31      14       9       0
     1    50    10      10       5      64      30       3       2       1       0       0       0       0       0
     1    50    11      20       4      64      21      14       1       0       0       0       0       0       0       0       0       0       0       0       0       0       0       0       0
     1    50    12      25       6      37      35      15      10       2       1       0       0       0       0       0       0       0       0       0       0       0       0       0       0       0       0       0       0       0
     1    50    13      50       7      68      20       3       3       3       2       1       0       0       0       0       0       0       0       0       0       0       0       0       0       0       0       0       0       0       0       0       0       0       0       0       0       0       0       0       0       0       0       0       0       0       0       0       0       0       0       0       0       0       0
     1    50    14     100      13      36      14      11       7       7       6       5       5       3       2       2       1       1       0       0       0       0       0       0       0       0       0       0       0       0       0       0       0       0       0       0       0       0       0       0       0       0       0       0       0       0       0       0       0       0       0       0       0       0       0       0       0       0       0       0       0       0       0       0       0       0       0       0       0       0       0       0       0       0       0       0       0       0       0       0       0       0       0       0       0       0       0       0       0       0       0       0       0       0       0       0       0       0       0       0       0       0       0       0       0
     1    51     1       2       2      78      22
     1    51     2       5       3      69      28       3       0       0
     1    51     3      10       5      34      24      17      14      11       0       0       0       0       0
     1    51     4      20       5      40      23      22       9       6       0       0       0       0       0       0       0       0       0       0       0       0       0       0       0
     1    51     5      25       4      38      30      21      11       0       0       0       0       0       0       0       0       0       0       0       0       0       0       0       0       0       0       0       0       0
     1    51     6      50       3      87       9       4       0       0       0       0       0       0       0       0       0       0       0       0       0       0       0       0       0       0       0       0       0       0       0       0       0       0       0       0       0       0       0       0       0       0       0       0       0       0       0       0       0       0       0       0       0       0       0
     1    51     7     100       8      44      27       8       7       7       5       1       1       0       0       0       0       0       0       0       0       0       0       0       0       0       0       0       0       0       0       0       0       0       0       0       0       0       0       0       0       0       0       0       0       0       0       0       0       0       0       0       0       0       0       0       0       0       0       0       0       0       0       0       0       0       0       0       0       0       0       0       0       0       0       0       0       0       0       0       0       0       0       0       0       0       0       0       0       0       0       0       0       0       0       0       0       0       0       0       0       0       0       0       0
     1    51     8       2       2      69      31
     1    51     9       5       4      45      29      16      10       0
     1    51    10      10       5      65      29       3       2       1       0       0       0       0       0
     1    51    11      20       4      61      24      14       1       0       0       0       0       0       0       0       0       0       0       0       0       0       0       0       0
     1    51    12      25       5      43      39      10       7       1       0       0       0       0       0       0       0       0       0       0       0       0       0       0       0       0       0       0       0       0
     1    51    13      50       6      58      25       5       5       4       3       0       0       0       0       0       0       0       0       0       0       0       0       0       0       0       0       0       0       0       0       0       0       0       0       0       0       0       0       0       0       0       0       0       0       0       0       0       0       0       0       0       0       0       0
     1    51    14     100      13      41      12      12       9       8       4       3       3       2       2       2       1       1       0       0       0       0       0       0       0       0       0       0       0       0       0       0       0       0       0       0       0       0       0       0       0       0       0       0       0       0       0       0       0       0       0       0       0       0       0       0       0       0       0       0       0       0       0       0       0       0       0       0       0       0       0       0       0       0       0       0       0       0       0       0       0       0       0       0       0       0       0       0       0       0       0       0       0       0       0       0       0       0       0       0       0       0       0       0       0
     1    52     1       2       2      72      28
     1    52     2       5       3      65      30       5       0       0
     1    52     3      10       5      39      22      21      14       4       0       0       0       0       0
     1    52     4      20       5      38      30      21       9       2       0       0       0       0       0       0       0       0       0       0       0       0       0       0       0
     1    52     5      25       4      37      31      20      12       0       0       0       0       0       0       0       0       0       0       0       0       0       0       0       0       0       0       0       0       0
     1    52     6      50       5      84       8       6       1       1       0       0       0       0       0       0       0       0       0       0       0       0       0       0       0       0       0       0       0       0       0       0       0       0       0       0       0       0       0       0       0       0       0       0       0       0       0       0       0       0       0       0       0       0       0
     1    52     7     100       8      45      29       8       7       7       2       1       1       0       0       0       0       0       0       0       0       0       0       0       0       0       0       0       0       0       0       0       0       0       0       0       0       0       0       0       0       0       0       0       0       0       0       0       0       0       0       0       0       0       0       0       0       0       0       0       0       0       0       0       0       0       0       0       0       0       0       0       0       0       0       0       0       0       0       0       0       0       0       0       0       0       0       0       0       0       0       0       0       0       0       0       0       0       0       0       0       0       0       0       0
     1    52     8       2       2      71      29
     1    52     9       5       4      41      30      16      13       0
     1    52    10      10       5      61      30       4       3       2       0       0       0       0       0
     1    52    11      20       3      62      22      16       0       0       0       0       0       0       0       0       0       0       0       0       0       0       0       0       0
     1    52    12      25       4      51      30      10       9       0       0       0       0       0       0       0       0       0       0       0       0       0       0       0       0       0       0       0       0       0
     1    52    13      50       6      61      21       7       5       4       2       0       0       0       0       0       0       0       0       0       0       0       0       0       0       0       0       0       0       0       0       0       0       0       0       0       0       0       0       0       0       0       0       0       0       0       0       0       0       0       0       0       0       0       0
     1    52    14     100      11      46      12       9       9       9       3       3       3       2       2       2       0       0       0       0       0       0       0       0       0       0       0       0       0       0       0       0       0       0       0       0       0       0       0       0       0       0       0       0       0       0       0       0       0       0       0       0       0       0       0       0       0       0       0       0       0       0       0       0       0       0       0       0       0       0       0       0       0       0       0       0       0       0       0       0       0       0       0       0       0       0       0       0       0       0       0       0       0       0       0       0       0       0       0       0       0       0       0       0       0
     1    53     1       2       2      64      36
     1    53     2       5       3      72      27       1       0       0
     1    53     3      10       5      31      29      20      18       2       0       0       0       0       0
     1    53     4      20       5      47      19      18      14       2       0       0       0       0       0       0       0       0       0       0       0       0       0       0       0
     1    53     5      25       5      36      36      14      13       1       0       0       0       0       0       0       0       0       0       0       0       0       0       0       0       0       0       0       0       0
     1    53     6      50       6      77       8       8       4       2       1       0       0       0       0       0       0       0       0       0       0       0       0       0       0       0       0       0       0       0       0       0       0       0       0       0       0       0       0       0       0       0       0       0       0       0       0       0       0       0       0       0       0       0       0
     1    53     7     100       9      50      19      13       7       7       1       1       1       1       0       0       0       0       0       0       0       0       0       0       0       0       0       0       0       0       0       0       0       0       0       0       0       0       0       0       0       0       0       0       0       0       0       0       0       0       0       0       0       0       0       0       0       0       0       0       0       0       0       0       0       0       0       0       0       0       0       0       0       0       0       0       0       0       0       0       0       0       0       0       0       0       0       0       0       0       0       0       0       0       0       0       0       0       0       0       0       0       0       0       0
     1    53     8       2       2      67      33
     1    53     9       5       4      52      21      19       8       0
     1    53    10      10       6      57      33       4       3       2       1       0       0       0       0
     1    53    11      20       5      64      17      17       1       1       0       0       0       0       0       0       0       0       0       0       0       0       0       0       0
     1    53    12      25       5      50      29      10      10       1       0       0       0       0       0       0       0       0       0       0       0       0       0       0       0       0       0       0       0       0
     1    53    13      50       7      62      13      10       7       6       1       1       0       0       0       0       0       0       0       0       0       0       0       0       0       0       0       0       0       0       0       0       0       0       0       0       0       0       0       0       0       0       0       0       0       0       0       0       0       0       0       0       0       0       0
     1    53    14     100      12      46      17      11       9       7       2       2       2       1       1       1       1       0       0       0       0       0       0       0       0       0       0       0       0       0       0       0       0       0       0       0       0       0       0       0       0       0       0       0       0       0       0       0       0       0       0       0       0       0       0       0       0       0       0       0       0       0       0       0       0       0       0       0       0       0       0       0       0       0       0       0       0       0       0       0       0       0       0       0       0       0       0       0       0       0       0       0       0       0       0       0       0       0       0       0       0       0       0       0       0
     1    54     1       2       2      59      41
     1    54     2       5       3      75      23       2       0       0
     1    54     3      10       5      34      29      22      14       1       0       0       0       0       0
     1    54     4      20       4      51      20      17      12       0       0       0       0       0       0       0       0       0       0       0       0       0       0       0       0
     1    54     5      25       4      38      31      16      15       0       0       0       0       0       0       0       0       0       0       0       0       0       0       0       0       0       0       0       0       0
     1    54     6      50       6      75       7       7       7       3       1       0       0       0       0       0       0       0       0       0       0       0       0       0       0       0       0       0       0       0       0       0       0       0       0       0       0       0       0       0       0       0       0       0       0       0       0       0       0       0       0       0       0       0       0
     1    54     7     100       8      46      21      19       6       3       3       1       1       0       0       0       0       0       0       0       0       0       0       0       0       0       0       0       0       0       0       0       0       0       0       0       0       0       0       0       0       0       0       0       0       0       0       0       0       0       0       0       0       0       0       0       0       0       0       0       0       0       0       0       0       0       0       0       0       0       0       0       0       0       0       0       0       0       0       0       0       0       0       0       0       0       0       0       0       0       0       0       0       0       0       0       0       0       0       0       0       0       0       0       0
     1    54     8       2       2      72      28
     1    54     9       5       4      57      20      17       6       0
     1    54    10      10       6      47      41       5       4       2       1       0       0       0       0
     1    54    11      20       4      61      20      18       1       0       0       0       0       0       0       0       0       0       0       0       0       0       0       0       0
     1    54    12      25       5      45      31      12      11       1       0       0       0       0       0       0       0       0       0       0       0       0       0       0       0       0       0       0       0       0
     1    54    13      50       8      61      12      10       9       4       2       1       1       0       0       0       0       0       0       0       0       0       0       0       0       0       0       0       0       0       0       0       0       0       0       0       0       0       0       0       0       0       0       0       0       0       0       0       0       0       0       0       0       0       0
     1    54    14     100       9      48      17      10       9       8       4       2       1       1       0       0       0       0       0       0       0       0       0       0       0       0       0       0       0       0       0       0       0       0       0       0       0       0       0       0       0       0       0       0       0       0       0       0       0       0       0       0       0       0       0       0       0       0       0       0       0       0       0       0       0       0       0       0       0       0       0       0       0       0       0       0       0       0       0       0       0       0       0       0       0       0       0       0       0       0       0       0       0       0       0       0       0       0       0       0       0       0       0       0       0
     1    55     1       2       2      66      34
     1    55     2       5       3      73      23       4       0       0
     1    55     3      10       5      32      31      21      14       2       0       0       0       0       0
     1    55     4      20       5      52      23      13      11       1       0       0       0       0       0       0       0       0       0       0       0       0       0       0       0
     1    55     5      25       4      44      29      14      13       0       0       0       0       0       0       0       0       0       0       0       0       0       0       0       0       0       0       0       0       0
     1    55     6      50       5      79      10       5       3       3       0       0       0       0       0       0       0       0       0       0       0       0       0       0       0       0       0       0       0       0       0       0       0       0       0       0       0       0       0       0       0       0       0       0       0       0       0       0       0       0       0       0       0       0       0
     1    55     7     100       9      51      18      14       7       5       2       1       1       1       0       0       0       0       0       0       0       0       0       0       0       0       0       0       0       0       0       0       0       0       0       0       0       0       0       0       0       0       0       0       0       0       0       0       0       0       0       0       0       0       0       0       0       0       0       0       0       0       0       0       0       0       0       0       0       0       0       0       0       0       0       0       0       0       0       0       0       0       0       0       0       0       0       0       0       0       0       0       0       0       0       0       0       0       0       0       0       0       0       0       0
     1    55     8       2       2      69      31
     1    55     9       5       4      51      20      18      11       0
     1    55    10      10       4      53      35       7       5       0       0       0       0       0       0
     1    55    11      20       4      62      21      15       2       0       0       0       0       0       0       0       0       0       0       0       0       0       0       0       0
     1    55    12      25       4      48      28      14      10       0       0       0       0       0       0       0       0       0       0       0       0       0       0       0       0       0       0       0       0       0
     1    55    13      50       7      59      14       8       8       7       3       1       0       0       0       0       0       0       0       0       0       0       0       0       0       0       0       0       0       0       0       0       0       0       0       0       0       0       0       0       0       0       0       0       0       0       0       0       0       0       0       0       0       0       0
     1    55    14     100      10      47      20       9       9       6       4       2       1       1       1       0       0       0       0       0       0       0       0       0       0       0       0       0       0       0       0       0       0       0       0       0       0       0       0       0       0       0       0       0       0       0       0       0       0       0       0       0       0       0       0       0       0       0       0       0       0       0       0       0       0       0       0       0       0       0       0       0       0       0       0       0       0       0       0       0       0       0       0       0       0       0       0       0       0       0       0       0       0       0       0       0       0       0       0       0       0       0       0       0       0
     1    56     1       2       2      67      33
     1    56     2       5       3      76      18       6       0       0
     1    56     3      10       5      34      30      20      14       2       0       0       0       0       0
     1    56     4      20       5      57      21      11       9       2       0       0       0       0       0       0       0       0       0       0       0       0       0       0       0
     1    56     5      25       4      47      37       9       7       0       0       0       0       0       0       0       0       0       0       0       0       0       0       0       0       0       0       0       0       0
     1    56     6      50       5      74      10       9       5       2       0       0       0       0       0       0       0       0       0       0       0       0       0       0       0       0       0       0       0       0       0       0       0       0       0       0       0       0       0       0       0       0       0       0       0       0       0       0       0       0       0       0       0       0       0
     1    56     7     100       9      47      17      11       9       9       3       2       1       1       0       0       0       0       0       0       0       0       0       0       0       0       0       0       0       0       0       0       0       0       0       0       0       0       0       0       0       0       0       0       0       0       0       0       0       0       0       0       0       0       0       0       0       0       0       0       0       0       0       0       0       0       0       0       0       0       0       0       0       0       0       0       0       0       0       0       0       0       0       0       0       0       0       0       0       0       0       0       0       0       0       0       0       0       0       0       0       0       0       0       0
     1    56     8       2       2      66      34
     1    56     9       5       4      50      21      20       9       0
     1    56    10      10       4      50      36      11       3       0       0       0       0       0       0
     1    56    11      20       5      64      22      11       2       1       0       0       0       0       0       0       0       0       0       0       0       0       0       0       0
     1    56    12      25       5      46      29      13      11       1       0       0       0       0       0       0       0       0       0       0       0       0       0       0       0       0       0       0       0       0
     1    56    13      50       7      60      10      10       8       7       4       1       0       0       0       0       0       0       0       0       0       0       0       0       0       0       0       0       0       0       0       0       0       0       0       0       0       0       0       0       0       0       0       0       0       0       0       0       0       0       0       0       0       0       0
     1    56    14     100       9      48      20       9       9       5       4       3       1       1       0       0       0       0       0       0       0       0       0       0       0       0       0       0       0       0       0       0       0       0       0       0       0       0       0       0       0       0       0       0       0       0       0       0       0       0       0       0       0       0       0       0       0       0       0       0       0       0       0       0       0       0       0       0       0       0       0       0       0       0       0       0       0       0       0       0       0       0       0       0       0       0       0       0       0       0       0       0       0       0       0       0       0       0       0       0       0       0       0       0       0
     1    57     1       2       2      69      31
     1    57     2       5       3      74      20       6       0       0
     1    57     3      10       5      35      29      18      13       5       0       0       0       0       0
     1    57     4      20       5      60      17       9       9       5       0       0       0       0       0       0       0       0       0       0       0       0       0       0       0
     1    57     5      25       4      45      34      14       7       0       0       0       0       0       0       0       0       0       0       0       0       0       0       0       0       0       0       0       0       0
     1    57     6      50       7      70       9       7       7       5       1       1       0       0       0       0       0       0       0       0       0       0       0       0       0       0       0       0       0       0       0       0       0       0       0       0       0       0       0       0       0       0       0       0       0       0       0       0       0       0       0       0       0       0       0
     1    57     7     100       9      49      18      15       8       4       2       2       1       1       0       0       0       0       0       0       0       0       0       0       0       0       0       0       0       0       0       0       0       0       0       0       0       0       0       0       0       0       0       0       0       0       0       0       0       0       0       0       0       0       0       0       0       0       0       0       0       0       0       0       0       0       0       0       0       0       0       0       0       0       0       0       0       0       0       0       0       0       0       0       0       0       0       0       0       0       0       0       0       0       0       0       0       0       0       0       0       0       0       0       0
     1    57     8       2       2      67      33
     1    57     9       5       4      57      23      14       6       0
     1    57    10      10       4      42      36      15       7       0       0       0       0       0       0
     1    57    11      20       5      62      21      15       1       1       0       0       0       0       0       0       0       0       0       0       0       0       0       0       0
     1    57    12      25       5      55      28      10       5       2       0       0       0       0       0       0       0       0       0       0       0       0       0       0       0       0       0       0       0       0
     1    57    13      50       6      69      10       8       6       4       3       0       0       0       0       0       0       0       0       0       0       0       0       0       0       0       0       0       0       0       0       0       0       0       0       0       0       0       0       0       0       0       0       0       0       0       0       0       0       0       0       0       0       0       0
     1    57    14     100      10      49      20      10       9       3       3       2       2       1       1       0       0       0       0       0       0       0       0       0       0       0       0       0       0       0       0       0       0       0       0       0       0       0       0       0       0       0       0       0       0       0       0       0       0       0       0       0       0       0       0       0       0       0       0       0       0       0       0       0       0       0       0       0       0       0       0       0       0       0       0       0       0       0       0       0       0       0       0       0       0       0       0       0       0       0       0       0       0       0       0       0       0       0       0       0       0       0       0       0       0
     1    58     1       2       2      66      34
     1    58     2       5       3      71      21       8       0       0
     1    58     3      10       5      38      27      16      15       4       0       0       0       0       0
     1    58     4      20       5      58      17      11       8       6       0       0       0       0       0       0       0       0       0       0       0       0       0       0       0
     1    58     5      25       4      43      36      12       9       0       0       0       0       0       0       0       0       0       0       0       0       0       0       0       0       0       0       0       0       0
     1    58     6      50       8      73       8       6       5       4       2       1       1       0       0       0       0       0       0       0       0       0       0       0       0       0       0       0       0       0       0       0       0       0       0       0       0       0       0       0       0       0       0       0       0       0       0       0       0       0       0       0       0       0       0
     1    58     7     100       7      54      18      16       6       3       2       1       0       0       0       0       0       0       0       0       0       0       0       0       0       0       0       0       0       0       0       0       0       0       0       0       0       0       0       0       0       0       0       0       0       0       0       0       0       0       0       0       0       0       0       0       0       0       0       0       0       0       0       0       0       0       0       0       0       0       0       0       0       0       0       0       0       0       0       0       0       0       0       0       0       0       0       0       0       0       0       0       0       0       0       0       0       0       0       0       0       0       0       0       0
     1    58     8       2       2      69      31
     1    58     9       5       4      66      15      13       6       0
     1    58    10      10       4      43      40      12       5       0       0       0       0       0       0
     1    58    11      20       4      59      21      19       1       0       0       0       0       0       0       0       0       0       0       0       0       0       0       0       0
     1    58    12      25       5      50      33       8       5       4       0       0       0       0       0       0       0       0       0       0       0       0       0       0       0       0       0       0       0       0
     1    58    13      50       7      73       8       5       5       5       3       1       0       0       0       0       0       0       0       0       0       0       0       0       0       0       0       0       0       0       0       0       0       0       0       0       0       0       0       0       0       0       0       0       0       0       0       0       0       0       0       0       0       0       0
     1    58    14     100      13      47      20       8       8       5       3       3       1       1       1       1       1       1       0       0       0       0       0       0       0       0       0       0       0       0       0       0       0       0       0       0       0       0       0       0       0       0       0       0       0       0       0       0       0       0       0       0       0       0       0       0       0       0       0       0       0       0       0       0       0       0       0       0       0       0       0       0       0       0       0       0       0       0       0       0       0       0       0       0       0       0       0       0       0       0       0       0       0       0       0       0       0       0       0       0       0       0       0       0       0
     1    59     1       2       2      71      29
     1    59     2       5       4      67      30       2       1       0
     1    59     3      10       5      34      32      15      14       5       0       0       0       0       0
     1    59     4      20       6      62      15      14       5       3       1       0       0       0       0       0       0       0       0       0       0       0       0       0       0
     1    59     5      25       4      42      33      20       5       0       0       0       0       0       0       0       0       0       0       0       0       0       0       0       0       0       0       0       0       0
     1    59     6      50       7      71       9       8       4       3       3       2       0       0       0       0       0       0       0       0       0       0       0       0       0       0       0       0       0       0       0       0       0       0       0       0       0       0       0       0       0       0       0       0       0       0       0       0       0       0       0       0       0       0       0
     1    59     7     100       6      61      16      12       7       2       2       0       0       0       0       0       0       0       0       0       0       0       0       0       0       0       0       0       0       0       0       0       0       0       0       0       0       0       0       0       0       0       0       0       0       0       0       0       0       0       0       0       0       0       0       0       0       0       0       0       0       0       0       0       0       0       0       0       0       0       0       0       0       0       0       0       0       0       0       0       0       0       0       0       0       0       0       0       0       0       0       0       0       0       0       0       0       0       0       0       0       0       0       0       0
     1    59     8       2       2      80      20
     1    59     9       5       4      62      18      13       7       0
     1    59    10      10       4      43      40      14       3       0       0       0       0       0       0
     1    59    11      20       4      59      21      18       2       0       0       0       0       0       0       0       0       0       0       0       0       0       0       0       0
     1    59    12      25       5      49      40       5       4       2       0       0       0       0       0       0       0       0       0       0       0       0       0       0       0       0       0       0       0       0
     1    59    13      50       8      69       9       8       4       4       3       2       1       0       0       0       0       0       0       0       0       0       0       0       0       0       0       0       0       0       0       0       0       0       0       0       0       0       0       0       0       0       0       0       0       0       0       0       0       0       0       0       0       0       0
     1    59    14     100      13      44      15      13       7       6       4       2       2       2       2       1       1       1       0       0       0       0       0       0       0       0       0       0       0       0       0       0       0       0       0       0       0       0       0       0       0       0       0       0       0       0       0       0       0       0       0       0       0       0       0       0       0       0       0       0       0       0       0       0       0       0       0       0       0       0       0       0       0       0       0       0       0       0       0       0       0       0       0       0       0       0       0       0       0       0       0       0       0       0       0       0       0       0       0       0       0       0       0       0       0
     1    60     1       2       2      64      36
     1    60     2       5       3      70      29       1       0       0
     1    60     3      10       5      38      33      16      10       3       0       0       0       0       0
     1    60     4      20       6      61      15      13       6       4       1       0       0       0       0       0       0       0       0       0       0       0       0       0       0
     1    60     5      25       4      50      29      16       5       0       0       0       0       0       0       0       0       0       0       0       0       0       0       0       0       0       0       0       0       0
     1    60     6      50       7      63      15      12       3       3       3       1       0       0       0       0       0       0       0       0       0       0       0       0       0       0       0       0       0       0       0       0       0       0       0       0       0       0       0       0       0       0       0       0       0       0       0       0       0       0       0       0       0       0       0
     1    60     7     100       8      61      16      13       5       2       1       1       1       0       0       0       0       0       0       0       0       0       0       0       0       0       0       0       0       0       0       0       0       0       0       0       0       0       0       0       0       0       0       0       0       0       0       0       0       0       0       0       0       0       0       0       0       0       0       0       0       0       0       0       0       0       0       0       0       0       0       0       0       0       0       0       0       0       0       0       0       0       0       0       0       0       0       0       0       0       0       0       0       0       0       0       0       0       0       0       0       0       0       0       0
     1    60     8       2       2      80      20
     1    60     9       5       4      61      21      15       3       0
     1    60    10      10       3      46      40      14       0       0       0       0       0       0       0
     1    60    11      20       4      60      19      18       3       0       0       0       0       0       0       0       0       0       0       0       0       0       0       0       0
     1    60    12      25       5      52      40       4       2       2       0       0       0       0       0       0       0       0       0       0       0       0       0       0       0       0       0       0       0       0
     1    60    13      50      10      74       8       6       5       2       1       1       1       1       1       0       0       0       0       0       0       0       0       0       0       0       0       0       0       0       0       0       0       0       0       0       0       0       0       0       0       0       0       0       0       0       0       0       0       0       0       0       0       0       0
     1    60    14     100      13      46      17      11       9       4       3       3       2       1       1       1       1       1       0       0       0       0       0       0       0       0       0       0       0       0       0       0       0       0       0       0       0       0       0       0       0       0       0       0       0       0       0       0       0       0       0       0       0       0       0       0       0       0       0       0       0       0       0       0       0       0       0       0       0       0       0       0       0       0       0       0       0       0       0       0       0       0       0       0       0       0       0       0       0       0       0       0       0       0       0       0       0       0       0       0       0       0       0       0       0
     1    61     1       2       2      59      41
     1    61     2       5       3      74      25       1       0       0
     1    61     3      10       5      45      30      14       9       2       0       0       0       0       0
     1    61     4      20       6      72       9       9       6       3       1       0       0       0       0       0       0       0       0       0       0       0       0       0       0
     1    61     5      25       4      50      31      16       3       0       0       0       0       0       0       0       0       0       0       0       0       0       0       0       0       0       0       0       0       0
     1    61     6      50       6      58      18      13       5       4       2       0       0       0       0       0       0       0       0       0       0       0       0       0       0       0       0       0       0       0       0       0       0       0       0       0       0       0       0       0       0       0       0       0       0       0       0       0       0       0       0       0       0       0       0
     1    61     7     100       8      57      20      10       6       3       2       1       1       0       0       0       0       0       0       0       0       0       0       0       0       0       0       0       0       0       0       0       0       0       0       0       0       0       0       0       0       0       0       0       0       0       0       0       0       0       0       0       0       0       0       0       0       0       0       0       0       0       0       0       0       0       0       0       0       0       0       0       0       0       0       0       0       0       0       0       0       0       0       0       0       0       0       0       0       0       0       0       0       0       0       0       0       0       0       0       0       0       0       0       0
     1    61     8       2       2      82      18
     1    61     9       5       4      59      25      14       2       0
     1    61    10      10       3      49      39      12       0       0       0       0       0       0       0
     1    61    11      20       4      66      18      15       1       0       0       0       0       0       0       0       0       0       0       0       0       0       0       0       0
     1    61    12      25       4      51      46       2       1       0       0       0       0       0       0       0       0       0       0       0       0       0       0       0       0       0       0       0       0       0
     1    61    13      50      10      70       8       8       4       3       3       1       1       1       1       0       0       0       0       0       0       0       0       0       0       0       0       0       0       0       0       0       0       0       0       0       0       0       0       0       0       0       0       0       0       0       0       0       0       0       0       0       0       0       0
     1    61    14     100      14      43      16      10      10       6       4       2       2       2       1       1       1       1       1       0       0       0       0       0       0       0       0       0       0       0       0       0       0       0       0       0       0       0       0       0       0       0       0       0       0       0       0       0       0       0       0       0       0       0       0       0       0       0       0       0       0       0       0       0       0       0       0       0       0       0       0       0       0       0       0       0       0       0       0       0       0       0       0       0       0       0       0       0       0       0       0       0       0       0       0       0       0       0       0       0       0       0       0       0       0
     1    62     1       2       2      58      42
     1    62     2       5       2      71      29       0       0       0
     1    62     3      10       5      44      28      14       9       5       0       0       0       0       0
     1    62     4      20       6      75       7       7       6       3       2       0       0       0       0       0       0       0       0       0       0       0       0       0       0
     1    62     5      25       5      45      30      19       5       1       0       0       0       0       0       0       0       0       0       0       0       0       0       0       0       0       0       0       0       0
     1    62     6      50       6      61      15       8       7       6       3       0       0       0       0       0       0       0       0       0       0       0       0       0       0       0       0       0       0       0       0       0       0       0       0       0       0       0       0       0       0       0       0       0       0       0       0       0       0       0       0       0       0       0       0
     1    62     7     100       7      55      24       9       8       2       1       1       0       0       0       0       0       0       0       0       0       0       0       0       0       0       0       0       0       0       0       0       0       0       0       0       0       0       0       0       0       0       0       0       0       0       0       0       0       0       0       0       0       0       0       0       0       0       0       0       0       0       0       0       0       0       0       0       0       0       0       0       0       0       0       0       0       0       0       0       0       0       0       0       0       0       0       0       0       0       0       0       0       0       0       0       0       0       0       0       0       0       0       0       0
     1    62     8       2       2      83      17
     1    62     9       5       4      52      32      10       6       0
     1    62    10      10       3      48      44       8       0       0       0       0       0       0       0
     1    62    11      20       3      63      22      15       0       0       0       0       0       0       0       0       0       0       0       0       0       0       0       0       0
     1    62    12      25       4      50      46       2       2       0       0       0       0       0       0       0       0       0       0       0       0       0       0       0       0       0       0       0       0       0
     1    62    13      50      11      67       8       8       4       3       3       2       2       1       1       1       0       0       0       0       0       0       0       0       0       0       0       0       0       0       0       0       0       0       0       0       0       0       0       0       0       0       0       0       0       0       0       0       0       0       0       0       0       0       0
     1    62    14     100      13      57      10       9       9       4       3       2       1       1       1       1       1       1       0       0       0       0       0       0       0       0       0       0       0       0       0       0       0       0       0       0       0       0       0       0       0       0       0       0       0       0       0       0       0       0       0       0       0       0       0       0       0       0       0       0       0       0       0       0       0       0       0       0       0       0       0       0       0       0       0       0       0       0       0       0       0       0       0       0       0       0       0       0       0       0       0       0       0       0       0       0       0       0       0       0       0       0       0       0       0
     1    63     1       2       2      68      32
     1    63     2       5       2      73      27       0       0       0
     1    63     3      10       5      36      27      18      12       7       0       0       0       0       0
     1    63     4      20       6      68      11       7       5       5       4       0       0       0       0       0       0       0       0       0       0       0       0       0       0
     1    63     5      25       6      54      21      18       4       2       1       0       0       0       0       0       0       0       0       0       0       0       0       0       0       0       0       0       0       0
     1    63     6      50       7      61      13       8       7       6       4       1       0       0       0       0       0       0       0       0       0       0       0       0       0       0       0       0       0       0       0       0       0       0       0       0       0       0       0       0       0       0       0       0       0       0       0       0       0       0       0       0       0       0       0
     1    63     7     100       7      53      20      13      10       2       1       1       0       0       0       0       0       0       0       0       0       0       0       0       0       0       0       0       0       0       0       0       0       0       0       0       0       0       0       0       0       0       0       0       0       0       0       0       0       0       0       0       0       0       0       0       0       0       0       0       0       0       0       0       0       0       0       0       0       0       0       0       0       0       0       0       0       0       0       0       0       0       0       0       0       0       0       0       0       0       0       0       0       0       0       0       0       0       0       0       0       0       0       0       0
     1    63     8       2       2      82      18
     1    63     9       5       4      46      36      11       7       0
     1    63    10      10       3      55      39       6       0       0       0       0       0       0       0
     1    63    11      20       4      63      26      10       1       0       0       0       0       0       0       0       0       0       0       0       0       0       0       0       0
     1    63    12      25       6      49      44       4       1       1       1       0       0       0       0       0       0       0       0       0       0       0       0       0       0       0       0       0       0       0
     1    63    13      50      12      62      10       7       5       4       4       2       2       1       1       1       1       0       0       0       0       0       0       0       0       0       0       0       0       0       0       0       0       0       0       0       0       0       0       0       0       0       0       0       0       0       0       0       0       0       0       0       0       0       0
     1    63    14     100      14      56       9       6       5       5       4       4       3       3       1       1       1       1       1       0       0       0       0       0       0       0       0       0       0       0       0       0       0       0       0       0       0       0       0       0       0       0       0       0       0       0       0       0       0       0       0       0       0       0       0       0       0       0       0       0       0       0       0       0       0       0       0       0       0       0       0       0       0       0       0       0       0       0       0       0       0       0       0       0       0       0       0       0       0       0       0       0       0       0       0       0       0       0       0       0       0       0       0       0       0
     1    64     1       2       2      70      30
     1    64     2       5       2      80      20       0       0       0
     1    64     3      10       5      35      31      22       7       5       0       0       0       0       0
     1    64     4      20       6      66      15       6       5       4       4       0       0       0       0       0       0       0       0       0       0       0       0       0       0
     1    64     5      25       4      51      28      18       3       0       0       0       0       0       0       0       0       0       0       0       0       0       0       0       0       0       0       0       0       0
     1    64     6      50       7      65      10       9       9       4       2       1       0       0       0       0       0       0       0       0       0       0       0       0       0       0       0       0       0       0       0       0       0       0       0       0       0       0       0       0       0       0       0       0       0       0       0       0       0       0       0       0       0       0       0
     1    64     7     100       8      49      22      11      11       3       2       1       1       0       0       0       0       0       0       0       0       0       0       0       0       0       0       0       0       0       0       0       0       0       0       0       0       0       0       0       0       0       0       0       0       0       0       0       0       0       0       0       0       0       0       0       0       0       0       0       0       0       0       0       0       0       0       0       0       0       0       0       0       0       0       0       0       0       0       0       0       0       0       0       0       0       0       0       0       0       0       0       0       0       0       0       0       0       0       0       0       0       0       0       0
     1    64     8       2       2      84      16
     1    64     9       5       4      42      35      16       7       0
     1    64    10      10       3      55      38       7       0       0       0       0       0       0       0
     1    64    11      20       4      55      33      11       1       0       0       0       0       0       0       0       0       0       0       0       0       0       0       0       0
     1    64    12      25       7      54      36       4       2       2       1       1       0       0       0       0       0       0       0       0       0       0       0       0       0       0       0       0       0       0
     1    64    13      50      12      62      16       5       3       3       2       2       2       2       1       1       1       0       0       0       0       0       0       0       0       0       0       0       0       0       0       0       0       0       0       0       0       0       0       0       0       0       0       0       0       0       0       0       0       0       0       0       0       0       0
     1    64    14     100      12      60       6       6       5       5       5       4       3       2       2       1       1       0       0       0       0       0       0       0       0       0       0       0       0       0       0       0       0       0       0       0       0       0       0       0       0       0       0       0       0       0       0       0       0       0       0       0       0       0       0       0       0       0       0       0       0       0       0       0       0       0       0       0       0       0       0       0       0       0       0       0       0       0       0       0       0       0       0       0       0       0       0       0       0       0       0       0       0       0       0       0       0       0       0       0       0       0       0       0       0
     1    65     1       2       2      61      39
     1    65     2       5       2      75      25       0       0       0
     1    65     3      10       5      38      26      26       6       4       0       0       0       0       0
     1    65     4      20       7      65      17       5       5       4       3       1       0       0       0       0       0       0       0       0       0       0       0       0       0
     1    65     5      25       3      50      28      22       0       0       0       0       0       0       0       0       0       0       0       0       0       0       0       0       0       0       0       0       0       0
     1    65     6      50       7      60      11       9       9       5       4       2       0       0       0       0       0       0       0       0       0       0       0       0       0       0       0       0       0       0       0       0       0       0       0       0       0       0       0       0       0       0       0       0       0       0       0       0       0       0       0       0       0       0       0
     1    65     7     100       9      48      22       9       9       5       3       2       1       1       0       0       0       0       0       0       0       0       0       0       0       0       0       0       0       0       0       0       0       0       0       0       0       0       0       0       0       0       0       0       0       0       0       0       0       0       0       0       0       0       0       0       0       0       0       0       0       0       0       0       0       0       0       0       0       0       0       0       0       0       0       0       0       0       0       0       0       0       0       0       0       0       0       0       0       0       0       0       0       0       0       0       0       0       0       0       0       0       0       0       0
     1    65     8       2       2      76      24
     1    65     9       5       4      50      31      13       6       0
     1    65    10      10       3      51      40       9       0       0       0       0       0       0       0
     1    65    11      20       4      52      33      14       1       0       0       0       0       0       0       0       0       0       0       0       0       0       0       0       0
     1    65    12      25       7      59      36       1       1       1       1       1       0       0       0       0       0       0       0       0       0       0       0       0       0       0       0       0       0       0
     1    65    13      50      11      61      22       4       4       2       2       1       1       1       1       1       0       0       0       0       0       0       0       0       0       0       0       0       0       0       0       0       0       0       0       0       0       0       0       0       0       0       0       0       0       0       0       0       0       0       0       0       0       0       0
     1    65    14     100      13      53      12       8       5       5       4       3       3       2       2       1       1       1       0       0       0       0       0       0       0       0       0       0       0       0       0       0       0       0       0       0       0       0       0       0       0       0       0       0       0       0       0       0       0       0       0       0       0       0       0       0       0       0       0       0       0       0       0       0       0       0       0       0       0       0       0       0       0       0       0       0       0       0       0       0       0       0       0       0       0       0       0       0       0       0       0       0       0       0       0       0       0       0       0       0       0       0       0       0       0
     1    66     1       2       2      64      36
     1    66     2       5       2      78      22       0       0       0
     1    66     3      10       5      43      24      23       6       4       0       0       0       0       0
     1    66     4      20       6      61      15      10      10       3       1       0       0       0       0       0       0       0       0       0       0       0       0       0       0
     1    66     5      25       3      58      25      17       0       0       0       0       0       0       0       0       0       0       0       0       0       0       0       0       0       0       0       0       0       0
     1    66     6      50       8      64       9       9       8       7       1       1       1       0       0       0       0       0       0       0       0       0       0       0       0       0       0       0       0       0       0       0       0       0       0       0       0       0       0       0       0       0       0       0       0       0       0       0       0       0       0       0       0       0       0
     1    66     7     100       9      42      20      11      11       5       4       3       2       2       0       0       0       0       0       0       0       0       0       0       0       0       0       0       0       0       0       0       0       0       0       0       0       0       0       0       0       0       0       0       0       0       0       0       0       0       0       0       0       0       0       0       0       0       0       0       0       0       0       0       0       0       0       0       0       0       0       0       0       0       0       0       0       0       0       0       0       0       0       0       0       0       0       0       0       0       0       0       0       0       0       0       0       0       0       0       0       0       0       0       0
     1    66     8       2       2      76      24
     1    66     9       5       4      64      23       8       5       0
     1    66    10      10       4      56      33      10       1       0       0       0       0       0       0
     1    66    11      20       4      52      33      12       3       0       0       0       0       0       0       0       0       0       0       0       0       0       0       0       0
     1    66    12      25       6      57      38       2       1       1       1       0       0       0       0       0       0       0       0       0       0       0       0       0       0       0       0       0       0       0
     1    66    13      50      10      59      21       5       4       3       2       2       2       1       1       0       0       0       0       0       0       0       0       0       0       0       0       0       0       0       0       0       0       0       0       0       0       0       0       0       0       0       0       0       0       0       0       0       0       0       0       0       0       0       0
     1    66    14     100      13      53       9       8       7       7       6       3       2       1       1       1       1       1       0       0       0       0       0       0       0       0       0       0       0       0       0       0       0       0       0       0       0       0       0       0       0       0       0       0       0       0       0       0       0       0       0       0       0       0       0       0       0       0       0       0       0       0       0       0       0       0       0       0       0       0       0       0       0       0       0       0       0       0       0       0       0       0       0       0       0       0       0       0       0       0       0       0       0       0       0       0       0       0       0       0       0       0       0       0       0
     1    67     1       2       2      68      32
     1    67     2       5       2      73      27       0       0       0
     1    67     3      10       5      48      25      20       4       3       0       0       0       0       0
     1    67     4      20       5      52      17      15      13       3       0       0       0       0       0       0       0       0       0       0       0       0       0       0       0
     1    67     5      25       3      65      18      17       0       0       0       0       0       0       0       0       0       0       0       0       0       0       0       0       0       0       0       0       0       0
     1    67     6      50       8      64      12       9       7       5       1       1       1       0       0       0       0       0       0       0       0       0       0       0       0       0       0       0       0       0       0       0       0       0       0       0       0       0       0       0       0       0       0       0       0       0       0       0       0       0       0       0       0       0       0
     1    67     7     100      11      40      17      15      14       4       3       2       2       1       1       1       0       0       0       0       0       0       0       0       0       0       0       0       0       0       0       0       0       0       0       0       0       0       0       0       0       0       0       0       0       0       0       0       0       0       0       0       0       0       0       0       0       0       0       0       0       0       0       0       0       0       0       0       0       0       0       0       0       0       0       0       0       0       0       0       0       0       0       0       0       0       0       0       0       0       0       0       0       0       0       0       0       0       0       0       0       0       0       0       0
     1    67     8       2       2      79      21
     1    67     9       5       4      68      22       6       4       0
     1    67    10      10       4      56      33       8       3       0       0       0       0       0       0
     1    67    11      20       5      59      28      10       2       1       0       0       0       0       0       0       0       0       0       0       0       0       0       0       0
     1    67    12      25       6      54      41       2       1       1       1       0       0       0       0       0       0       0       0       0       0       0       0       0       0       0       0       0       0       0
     1    67    13      50      10      50      25       6       6       4       3       2       2       1       1       0       0       0       0       0       0       0       0       0       0       0       0       0       0       0       0       0       0       0       0       0       0       0       0       0       0       0       0       0       0       0       0       0       0       0       0       0       0       0       0
     1    67    14     100      10      58      12      10       8       4       3       2       1       1       1       0       0       0       0       0       0       0       0       0       0       0       0       0       0       0       0       0       0       0       0       0       0       0       0       0       0       0       0       0       0       0       0       0       0       0       0       0       0       0       0       0       0       0       0       0       0       0       0       0       0       0       0       0       0       0       0       0       0       0       0       0       0       0       0       0       0       0       0       0       0       0       0       0       0       0       0       0       0       0       0       0       0       0       0       0       0       0       0       0       0
     1    68     1       2       2      66      34
     1    68     2       5       2      77      23       0       0       0
     1    68     3      10       4      50      31      14       5       0       0       0       0       0       0
     1    68     4      20       5      50      17      14      14       5       0       0       0       0       0       0       0       0       0       0       0       0       0       0       0
     1    68     5      25       3      59      21      20       0       0       0       0       0       0       0       0       0       0       0       0       0       0       0       0       0       0       0       0       0       0
     1    68     6      50       7      66      15       9       4       4       1       1       0       0       0       0       0       0       0       0       0       0       0       0       0       0       0       0       0       0       0       0       0       0       0       0       0       0       0       0       0       0       0       0       0       0       0       0       0       0       0       0       0       0       0
     1    68     7     100      10      37      21      17       8       5       5       3       2       1       1       0       0       0       0       0       0       0       0       0       0       0       0       0       0       0       0       0       0       0       0       0       0       0       0       0       0       0       0       0       0       0       0       0       0       0       0       0       0       0       0       0       0       0       0       0       0       0       0       0       0       0       0       0       0       0       0       0       0       0       0       0       0       0       0       0       0       0       0       0       0       0       0       0       0       0       0       0       0       0       0       0       0       0       0       0       0       0       0       0       0
     1    68     8       2       2      80      20
     1    68     9       5       4      62      33       4       1       0
     1    68    10      10       5      59      29       7       4       1       0       0       0       0       0
     1    68    11      20       4      58      29      12       1       0       0       0       0       0       0       0       0       0       0       0       0       0       0       0       0
     1    68    12      25       4      54      43       2       1       0       0       0       0       0       0       0       0       0       0       0       0       0       0       0       0       0       0       0       0       0
     1    68    13      50      11      50      28       6       3       3       3       2       2       1       1       1       0       0       0       0       0       0       0       0       0       0       0       0       0       0       0       0       0       0       0       0       0       0       0       0       0       0       0       0       0       0       0       0       0       0       0       0       0       0       0
     1    68    14     100      11      59      11       9       7       5       3       2       1       1       1       1       0       0       0       0       0       0       0       0       0       0       0       0       0       0       0       0       0       0       0       0       0       0       0       0       0       0       0       0       0       0       0       0       0       0       0       0       0       0       0       0       0       0       0       0       0       0       0       0       0       0       0       0       0       0       0       0       0       0       0       0       0       0       0       0       0       0       0       0       0       0       0       0       0       0       0       0       0       0       0       0       0       0       0       0       0       0       0       0       0
     1    69     1       2       2      66      34
     1    69     2       5       2      70      30       0       0       0
     1    69     3      10       5      55      24      17       2       2       0       0       0       0       0
     1    69     4      20       5      55      19      17       7       2       0       0       0       0       0       0       0       0       0       0       0       0       0       0       0
     1    69     5      25       3      54      25      21       0       0       0       0       0       0       0       0       0       0       0       0       0       0       0       0       0       0       0       0       0       0
     1    69     6      50       8      67      16       8       5       1       1       1       1       0       0       0       0       0       0       0       0       0       0       0       0       0       0       0       0       0       0       0       0       0       0       0       0       0       0       0       0       0       0       0       0       0       0       0       0       0       0       0       0       0       0
     1    69     7     100       9      35      24      14      12       5       4       3       2       1       0       0       0       0       0       0       0       0       0       0       0       0       0       0       0       0       0       0       0       0       0       0       0       0       0       0       0       0       0       0       0       0       0       0       0       0       0       0       0       0       0       0       0       0       0       0       0       0       0       0       0       0       0       0       0       0       0       0       0       0       0       0       0       0       0       0       0       0       0       0       0       0       0       0       0       0       0       0       0       0       0       0       0       0       0       0       0       0       0       0       0
     1    69     8       2       2      80      20
     1    69     9       5       4      62      34       2       2       0
     1    69    10      10       5      63      28       4       3       2       0       0       0       0       0
     1    69    11      20       5      58      25      15       1       1       0       0       0       0       0       0       0       0       0       0       0       0       0       0       0
     1    69    12      25       5      55      38       4       2       1       0       0       0       0       0       0       0       0       0       0       0       0       0       0       0       0       0       0       0       0
     1    69    13      50      10      42      34       8       5       4       3       1       1       1       1       0       0       0       0       0       0       0       0       0       0       0       0       0       0       0       0       0       0       0       0       0       0       0       0       0       0       0       0       0       0       0       0       0       0       0       0       0       0       0       0
     1    69    14     100       9      56      13       9       8       7       3       2       1       1       0       0       0       0       0       0       0       0       0       0       0       0       0       0       0       0       0       0       0       0       0       0       0       0       0       0       0       0       0       0       0       0       0       0       0       0       0       0       0       0       0       0       0       0       0       0       0       0       0       0       0       0       0       0       0       0       0       0       0       0       0       0       0       0       0       0       0       0       0       0       0       0       0       0       0       0       0       0       0       0       0       0       0       0       0       0       0       0       0       0       0
     1    70     1       2       2      70      30
     1    70     2       5       2      74      26       0       0       0
     1    70     3      10       4      68      18      12       2       0       0       0       0       0       0
     1    70     4      20       5      54      23      12      10       1       0       0       0       0       0       0       0       0       0       0       0       0       0       0       0
     1    70     5      25       3      52      29      19       0       0       0       0       0       0       0       0       0       0       0       0       0       0       0       0       0       0       0       0       0       0
     1    70     6      50       7      63      18       7       7       3       1       1       0       0       0       0       0       0       0       0       0       0       0       0       0       0       0       0       0       0       0       0       0       0       0       0       0       0       0       0       0       0       0       0       0       0       0       0       0       0       0       0       0       0       0
     1    70     7     100       8      34      22      15      13       5       4       4       3       0       0       0       0       0       0       0       0       0       0       0       0       0       0       0       0       0       0       0       0       0       0       0       0       0       0       0       0       0       0       0       0       0       0       0       0       0       0       0       0       0       0       0       0       0       0       0       0       0       0       0       0       0       0       0       0       0       0       0       0       0       0       0       0       0       0       0       0       0       0       0       0       0       0       0       0       0       0       0       0       0       0       0       0       0       0       0       0       0       0       0       0
     1    70     8       2       2      79      21
     1    70     9       5       4      55      42       2       1       0
     1    70    10      10       5      63      28       4       3       2       0       0       0       0       0
     1    70    11      20       5      56      25      17       1       1       0       0       0       0       0       0       0       0       0       0       0       0       0       0       0
     1    70    12      25       6      50      41       5       2       1       1       0       0       0       0       0       0       0       0       0       0       0       0       0       0       0       0       0       0       0
     1    70    13      50       8      39      33      12       6       4       3       2       1       0       0       0       0       0       0       0       0       0       0       0       0       0       0       0       0       0       0       0       0       0       0       0       0       0       0       0       0       0       0       0       0       0       0       0       0       0       0       0       0       0       0
     1    70    14     100      10      55      18       8       7       5       3       1       1       1       1       0       0       0       0       0       0       0       0       0       0       0       0       0       0       0       0       0       0       0       0       0       0       0       0       0       0       0       0       0       0       0       0       0       0       0       0       0       0       0       0       0       0       0       0       0       0       0       0       0       0       0       0       0       0       0       0       0       0       0       0       0       0       0       0       0       0       0       0       0       0       0       0       0       0       0       0       0       0       0       0       0       0       0       0       0       0       0       0       0       0
     1    71     1       2       2      74      26
     1    71     2       5       2      76      24       0       0       0
     1    71     3      10       4      63      24      11       2       0       0       0       0       0       0
     1    71     4      20       5      54      19      15      11       1       0       0       0       0       0       0       0       0       0       0       0       0       0       0       0
     1    71     5      25       3      54      24      22       0       0       0       0       0       0       0       0       0       0       0       0       0       0       0       0       0       0       0       0       0       0
     1    71     6      50       7      64      16       8       5       5       1       1       0       0       0       0       0       0       0       0       0       0       0       0       0       0       0       0       0       0       0       0       0       0       0       0       0       0       0       0       0       0       0       0       0       0       0       0       0       0       0       0       0       0       0
     1    71     7     100       9      37      29      12       8       5       3       3       2       1       0       0       0       0       0       0       0       0       0       0       0       0       0       0       0       0       0       0       0       0       0       0       0       0       0       0       0       0       0       0       0       0       0       0       0       0       0       0       0       0       0       0       0       0       0       0       0       0       0       0       0       0       0       0       0       0       0       0       0       0       0       0       0       0       0       0       0       0       0       0       0       0       0       0       0       0       0       0       0       0       0       0       0       0       0       0       0       0       0       0       0
     1    71     8       2       2      76      24
     1    71     9       5       3      48      47       5       0       0
     1    71    10      10       5      68      25       4       2       1       0       0       0       0       0
     1    71    11      20       5      56      22      19       2       1       0       0       0       0       0       0       0       0       0       0       0       0       0       0       0
     1    71    12      25       6      48      41       5       4       1       1       0       0       0       0       0       0       0       0       0       0       0       0       0       0       0       0       0       0       0
     1    71    13      50      10      34      29      18       6       4       4       2       1       1       1       0       0       0       0       0       0       0       0       0       0       0       0       0       0       0       0       0       0       0       0       0       0       0       0       0       0       0       0       0       0       0       0       0       0       0       0       0       0       0       0
     1    71    14     100       9      60      19       6       6       3       2       2       1       1       0       0       0       0       0       0       0       0       0       0       0       0       0       0       0       0       0       0       0       0       0       0       0       0       0       0       0       0       0       0       0       0       0       0       0       0       0       0       0       0       0       0       0       0       0       0       0       0       0       0       0       0       0       0       0       0       0       0       0       0       0       0       0       0       0       0       0       0       0       0       0       0       0       0       0       0       0       0       0       0       0       0       0       0       0       0       0       0       0       0       0
     1    72     1       2       2      76      24
     1    72     2       5       2      74      26       0       0       0
     1    72     3      10       4      66      23       6       5       0       0       0       0       0       0
     1    72     4      20       5      51      26      14       8       1       0       0       0       0       0       0       0       0       0       0       0       0       0       0       0
     1    72     5      25       3      48      29      23       0       0       0       0       0       0       0       0       0       0       0       0       0       0       0       0       0       0       0       0       0       0
     1    72     6      50       7      67      15       5       4       3       3       3       0       0       0       0       0       0       0       0       0       0       0       0       0       0       0       0       0       0       0       0       0       0       0       0       0       0       0       0       0       0       0       0       0       0       0       0       0       0       0       0       0       0       0
     1    72     7     100       9      37      30      11       6       5       4       4       2       1       0       0       0       0       0       0       0       0       0       0       0       0       0       0       0       0       0       0       0       0       0       0       0       0       0       0       0       0       0       0       0       0       0       0       0       0       0       0       0       0       0       0       0       0       0       0       0       0       0       0       0       0       0       0       0       0       0       0       0       0       0       0       0       0       0       0       0       0       0       0       0       0       0       0       0       0       0       0       0       0       0       0       0       0       0       0       0       0       0       0       0
     1    72     8       2       2      83      17
     1    72     9       5       3      50      46       4       0       0
     1    72    10      10       5      72      22       4       1       1       0       0       0       0       0
     1    72    11      20       5      52      24      20       3       1       0       0       0       0       0       0       0       0       0       0       0       0       0       0       0
     1    72    12      25       4      50      41       5       4       0       0       0       0       0       0       0       0       0       0       0       0       0       0       0       0       0       0       0       0       0
     1    72    13      50      11      31      31      16       7       5       4       2       1       1       1       1       0       0       0       0       0       0       0       0       0       0       0       0       0       0       0       0       0       0       0       0       0       0       0       0       0       0       0       0       0       0       0       0       0       0       0       0       0       0       0
     1    72    14     100      10      63      18       4       4       4       3       1       1       1       1       0       0       0       0       0       0       0       0       0       0       0       0       0       0       0       0       0       0       0       0       0       0       0       0       0       0       0       0       0       0       0       0       0       0       0       0       0       0       0       0       0       0       0       0       0       0       0       0       0       0       0       0       0       0       0       0       0       0       0       0       0       0       0       0       0       0       0       0       0       0       0       0       0       0       0       0       0       0       0       0       0       0       0       0       0       0       0       0       0       0
     1    73     1       2       2      71      29
     1    73     2       5       2      71      29       0       0       0
     1    73     3      10       4      68      20       9       3       0       0       0       0       0       0
     1    73     4      20       5      43      29      13      13       2       0       0       0       0       0       0       0       0       0       0       0       0       0       0       0
     1    73     5      25       3      54      25      21       0       0       0       0       0       0       0       0       0       0       0       0       0       0       0       0       0       0       0       0       0       0
     1    73     6      50       9      75       9       5       4       3       1       1       1       1       0       0       0       0       0       0       0       0       0       0       0       0       0       0       0       0       0       0       0       0       0       0       0       0       0       0       0       0       0       0       0       0       0       0       0       0       0       0       0       0       0
     1    73     7     100       9      33      31      11      11       4       4       3       2       1       0       0       0       0       0       0       0       0       0       0       0       0       0       0       0       0       0       0       0       0       0       0       0       0       0       0       0       0       0       0       0       0       0       0       0       0       0       0       0       0       0       0       0       0       0       0       0       0       0       0       0       0       0       0       0       0       0       0       0       0       0       0       0       0       0       0       0       0       0       0       0       0       0       0       0       0       0       0       0       0       0       0       0       0       0       0       0       0       0       0       0
     1    73     8       2       2      83      17
     1    73     9       5       3      51      47       2       0       0
     1    73    10      10       4      71      23       4       2       0       0       0       0       0       0
     1    73    11      20       4      49      29      19       3       0       0       0       0       0       0       0       0       0       0       0       0       0       0       0       0
     1    73    12      25       4      50      44       3       3       0       0       0       0       0       0       0       0       0       0       0       0       0       0       0       0       0       0       0       0       0
     1    73    13      50      11      34      23      16      15       3       3       2       1       1       1       1       0       0       0       0       0       0       0       0       0       0       0       0       0       0       0       0       0       0       0       0       0       0       0       0       0       0       0       0       0       0       0       0       0       0       0       0       0       0       0
     1    73    14     100      10      63      18       5       3       3       2       2       2       1       1       0       0       0       0       0       0       0       0       0       0       0       0       0       0       0       0       0       0       0       0       0       0       0       0       0       0       0       0       0       0       0       0       0       0       0       0       0       0       0       0       0       0       0       0       0       0       0       0       0       0       0       0       0       0       0       0       0       0       0       0       0       0       0       0       0       0       0       0       0       0       0       0       0       0       0       0       0       0       0       0       0       0       0       0       0       0       0       0       0       0
     1    74     1       2       2      73      27
     1    74     2       5       2      74      26       0       0       0
     1    74     3      10       4      72      21       5       2       0       0       0       0       0       0
     1    74     4      20       5      41      32      18       7       2       0       0       0       0       0       0       0       0       0       0       0       0       0       0       0
     1    74     5      25       3      57      28      15       0       0       0       0       0       0       0       0       0       0       0       0       0       0       0       0       0       0       0       0       0       0
     1    74     6      50       9      76      10       4       3       3       1       1       1       1       0       0       0       0       0       0       0       0       0       0       0       0       0       0       0       0       0       0       0       0       0       0       0       0       0       0       0       0       0       0       0       0       0       0       0       0       0       0       0       0       0
     1    74     7     100      12      30      29      13       9       6       4       3       2       1       1       1       1       0       0       0       0       0       0       0       0       0       0       0       0       0       0       0       0       0       0       0       0       0       0       0       0       0       0       0       0       0       0       0       0       0       0       0       0       0       0       0       0       0       0       0       0       0       0       0       0       0       0       0       0       0       0       0       0       0       0       0       0       0       0       0       0       0       0       0       0       0       0       0       0       0       0       0       0       0       0       0       0       0       0       0       0       0       0       0       0
     1    74     8       2       2      81      19
     1    74     9       5       3      56      43       1       0       0
     1    74    10      10       5      68      21       5       5       1       0       0       0       0       0
     1    74    11      20       5      49      27      20       3       1       0       0       0       0       0       0       0       0       0       0       0       0       0       0       0
     1    74    12      25       4      51      46       2       1       0       0       0       0       0       0       0       0       0       0       0       0       0       0       0       0       0       0       0       0       0
     1    74    13      50      11      26      21      19      19       5       3       3       1       1       1       1       0       0       0       0       0       0       0       0       0       0       0       0       0       0       0       0       0       0       0       0       0       0       0       0       0       0       0       0       0       0       0       0       0       0       0       0       0       0       0
     1    74    14     100       8      66      19       4       3       3       2       2       1       0       0       0       0       0       0       0       0       0       0       0       0       0       0       0       0       0       0       0       0       0       0       0       0       0       0       0       0       0       0       0       0       0       0       0       0       0       0       0       0       0       0       0       0       0       0       0       0       0       0       0       0       0       0       0       0       0       0       0       0       0       0       0       0       0       0       0       0       0       0       0       0       0       0       0       0       0       0       0       0       0       0       0       0       0       0       0       0       0       0       0       0
     1    75     1       2       2      69      31
     1    75     2       5       2      74      26       0       0       0
     1    75     3      10       3      78      20       2       0       0       0       0       0       0       0
     1    75     4      20       5      45      30      15       9       1       0       0       0       0       0       0       0       0       0       0       0       0       0       0       0
     1    75     5      25       4      55      28      16       1       0       0       0       0       0       0       0       0       0       0       0       0       0       0       0       0       0       0       0       0       0
     1    75     6      50       8      68      15       5       4       3       2       2       1       0       0       0       0       0       0       0       0       0       0       0       0       0       0       0       0       0       0       0       0       0       0       0       0       0       0       0       0       0       0       0       0       0       0       0       0       0       0       0       0       0       0
     1    75     7     100       9      28      26      14      11       6       6       4       3       2       0       0       0       0       0       0       0       0       0       0       0       0       0       0       0       0       0       0       0       0       0       0       0       0       0       0       0       0       0       0       0       0       0       0       0       0       0       0       0       0       0       0       0       0       0       0       0       0       0       0       0       0       0       0       0       0       0       0       0       0       0       0       0       0       0       0       0       0       0       0       0       0       0       0       0       0       0       0       0       0       0       0       0       0       0       0       0       0       0       0       0
     1    75     8       2       2      76      24
     1    75     9       5       3      59      40       1       0       0
     1    75    10      10       5      66      22       7       4       1       0       0       0       0       0
     1    75    11      20       5      46      28      18       5       3       0       0       0       0       0       0       0       0       0       0       0       0       0       0       0
     1    75    12      25       4      51      45       2       2       0       0       0       0       0       0       0       0       0       0       0       0       0       0       0       0       0       0       0       0       0
     1    75    13      50      11      22      22      19      17       7       5       4       1       1       1       1       0       0       0       0       0       0       0       0       0       0       0       0       0       0       0       0       0       0       0       0       0       0       0       0       0       0       0       0       0       0       0       0       0       0       0       0       0       0       0
     1    75    14     100      10      65      21       3       3       2       2       1       1       1       1       0       0       0       0       0       0       0       0       0       0       0       0       0       0       0       0       0       0       0       0       0       0       0       0       0       0       0       0       0       0       0       0       0       0       0       0       0       0       0       0       0       0       0       0       0       0       0       0       0       0       0       0       0       0       0       0       0       0       0       0       0       0       0       0       0       0       0       0       0       0       0       0       0       0       0       0       0       0       0       0       0       0       0       0       0       0       0       0       0       0
     1    76     1       2       2      72      28
     1    76     2       5       2      72      28       0       0       0
     1    76     3      10       2      80      20       0       0       0       0       0       0       0       0
     1    76     4      20       5      44      27      15      12       2       0       0       0       0       0       0       0       0       0       0       0       0       0       0       0
     1    76     5      25       4      45      30      23       2       0       0       0       0       0       0       0       0       0       0       0       0       0       0       0       0       0       0       0       0       0
     1    76     6      50       7      75       7       6       4       4       2       2       0       0       0       0       0       0       0       0       0       0       0       0       0       0       0       0       0       0       0       0       0       0       0       0       0       0       0       0       0       0       0       0       0       0       0       0       0       0       0       0       0       0       0
     1    76     7     100       9      29      29      13      10       8       5       3       2       1       0       0       0       0       0       0       0       0       0       0       0       0       0       0       0       0       0       0       0       0       0       0       0       0       0       0       0       0       0       0       0       0       0       0       0       0       0       0       0       0       0       0       0       0       0       0       0       0       0       0       0       0       0       0       0       0       0       0       0       0       0       0       0       0       0       0       0       0       0       0       0       0       0       0       0       0       0       0       0       0       0       0       0       0       0       0       0       0       0       0       0
     1    76     8       2       2      77      23
     1    76     9       5       3      64      35       1       0       0
     1    76    10      10       5      68      19       6       4       3       0       0       0       0       0
     1    76    11      20       5      53      23      16       7       1       0       0       0       0       0       0       0       0       0       0       0       0       0       0       0
     1    76    12      25       4      51      42       5       2       0       0       0       0       0       0       0       0       0       0       0       0       0       0       0       0       0       0       0       0       0
     1    76    13      50      11      23      20      18      15       9       6       5       1       1       1       1       0       0       0       0       0       0       0       0       0       0       0       0       0       0       0       0       0       0       0       0       0       0       0       0       0       0       0       0       0       0       0       0       0       0       0       0       0       0       0
     1    76    14     100      13      63      15       7       4       2       2       1       1       1       1       1       1       1       0       0       0       0       0       0       0       0       0       0       0       0       0       0       0       0       0       0       0       0       0       0       0       0       0       0       0       0       0       0       0       0       0       0       0       0       0       0       0       0       0       0       0       0       0       0       0       0       0       0       0       0       0       0       0       0       0       0       0       0       0       0       0       0       0       0       0       0       0       0       0       0       0       0       0       0       0       0       0       0       0       0       0       0       0       0       0
     1    77     1       2       2      75      25
     1    77     2       5       2      69      31       0       0       0
     1    77     3      10       2      83      17       0       0       0       0       0       0       0       0
     1    77     4      20       5      37      36      15       9       3       0       0       0       0       0       0       0       0       0       0       0       0       0       0       0
     1    77     5      25       3      40      31      29       0       0       0       0       0       0       0       0       0       0       0       0       0       0       0       0       0       0       0       0       0       0
     1    77     6      50       6      82       4       4       4       3       3       0       0       0       0       0       0       0       0       0       0       0       0       0       0       0       0       0       0       0       0       0       0       0       0       0       0       0       0       0       0       0       0       0       0       0       0       0       0       0       0       0       0       0       0
     1    77     7     100      10      33      31      12       9       5       3       3       2       1       1       0       0       0       0       0       0       0       0       0       0       0       0       0       0       0       0       0       0       0       0       0       0       0       0       0       0       0       0       0       0       0       0       0       0       0       0       0       0       0       0       0       0       0       0       0       0       0       0       0       0       0       0       0       0       0       0       0       0       0       0       0       0       0       0       0       0       0       0       0       0       0       0       0       0       0       0       0       0       0       0       0       0       0       0       0       0       0       0       0       0
     1    77     8       2       2      72      28
     1    77     9       5       2      66      34       0       0       0
     1    77    10      10       5      76      18       3       2       1       0       0       0       0       0
     1    77    11      20       5      47      32      10       8       3       0       0       0       0       0       0       0       0       0       0       0       0       0       0       0
     1    77    12      25       4      55      37       5       3       0       0       0       0       0       0       0       0       0       0       0       0       0       0       0       0       0       0       0       0       0
     1    77    13      50      11      29      22      14      10       9       7       3       2       2       1       1       0       0       0       0       0       0       0       0       0       0       0       0       0       0       0       0       0       0       0       0       0       0       0       0       0       0       0       0       0       0       0       0       0       0       0       0       0       0       0
     1    77    14     100      10      57      18       9       7       3       2       1       1       1       1       0       0       0       0       0       0       0       0       0       0       0       0       0       0       0       0       0       0       0       0       0       0       0       0       0       0       0       0       0       0       0       0       0       0       0       0       0       0       0       0       0       0       0       0       0       0       0       0       0       0       0       0       0       0       0       0       0       0       0       0       0       0       0       0       0       0       0       0       0       0       0       0       0       0       0       0       0       0       0       0       0       0       0       0       0       0       0       0       0       0
     1    78     1       2       2      81      19
     1    78     2       5       2      64      36       0       0       0
     1    78     3      10       2      78      22       0       0       0       0       0       0       0       0
     1    78     4      20       5      41      35      17       4       3       0       0       0       0       0       0       0       0       0       0       0       0       0       0       0
     1    78     5      25       3      49      27      24       0       0       0       0       0       0       0       0       0       0       0       0       0       0       0       0       0       0       0       0       0       0
     1    78     6      50       6      77       7       6       5       4       1       0       0       0       0       0       0       0       0       0       0       0       0       0       0       0       0       0       0       0       0       0       0       0       0       0       0       0       0       0       0       0       0       0       0       0       0       0       0       0       0       0       0       0       0
     1    78     7     100      11      35      27      13       9       5       4       2       2       1       1       1       0       0       0       0       0       0       0       0       0       0       0       0       0       0       0       0       0       0       0       0       0       0       0       0       0       0       0       0       0       0       0       0       0       0       0       0       0       0       0       0       0       0       0       0       0       0       0       0       0       0       0       0       0       0       0       0       0       0       0       0       0       0       0       0       0       0       0       0       0       0       0       0       0       0       0       0       0       0       0       0       0       0       0       0       0       0       0       0       0
     1    78     8       2       2      71      29
     1    78     9       5       2      58      42       0       0       0
     1    78    10      10       4      84      12       3       1       0       0       0       0       0       0
     1    78    11      20       6      38      37      13       6       5       1       0       0       0       0       0       0       0       0       0       0       0       0       0       0
     1    78    12      25       4      63      32       4       1       0       0       0       0       0       0       0       0       0       0       0       0       0       0       0       0       0       0       0       0       0
     1    78    13      50       9      32      20      14      12      10       7       2       2       1       0       0       0       0       0       0       0       0       0       0       0       0       0       0       0       0       0       0       0       0       0       0       0       0       0       0       0       0       0       0       0       0       0       0       0       0       0       0       0       0       0
     1    78    14     100      11      55      17       9       5       5       2       2       2       1       1       1       0       0       0       0       0       0       0       0       0       0       0       0       0       0       0       0       0       0       0       0       0       0       0       0       0       0       0       0       0       0       0       0       0       0       0       0       0       0       0       0       0       0       0       0       0       0       0       0       0       0       0       0       0       0       0       0       0       0       0       0       0       0       0       0       0       0       0       0       0       0       0       0       0       0       0       0       0       0       0       0       0       0       0       0       0       0       0       0       0
     1    79     1       2       2      80      20
     1    79     2       5       2      68      32       0       0       0
     1    79     3      10       2      78      22       0       0       0       0       0       0       0       0
     1    79     4      20       5      46      34      12       5       3       0       0       0       0       0       0       0       0       0       0       0       0       0       0       0
     1    79     5      25       3      48      32      20       0       0       0       0       0       0       0       0       0       0       0       0       0       0       0       0       0       0       0       0       0       0
     1    79     6      50       7      74      11       5       4       4       1       1       0       0       0       0       0       0       0       0       0       0       0       0       0       0       0       0       0       0       0       0       0       0       0       0       0       0       0       0       0       0       0       0       0       0       0       0       0       0       0       0       0       0       0
     1    79     7     100      10      39      33       8       6       5       3       2       2       1       1       0       0       0       0       0       0       0       0       0       0       0       0       0       0       0       0       0       0       0       0       0       0       0       0       0       0       0       0       0       0       0       0       0       0       0       0       0       0       0       0       0       0       0       0       0       0       0       0       0       0       0       0       0       0       0       0       0       0       0       0       0       0       0       0       0       0       0       0       0       0       0       0       0       0       0       0       0       0       0       0       0       0       0       0       0       0       0       0       0       0
     1    79     8       2       2      72      28
     1    79     9       5       2      61      39       0       0       0
     1    79    10      10       3      87       9       4       0       0       0       0       0       0       0
     1    79    11      20       6      44      31      13       5       5       2       0       0       0       0       0       0       0       0       0       0       0       0       0       0
     1    79    12      25       3      57      38       5       0       0       0       0       0       0       0       0       0       0       0       0       0       0       0       0       0       0       0       0       0       0
     1    79    13      50      12      22      19      15      14      12      11       2       1       1       1       1       1       0       0       0       0       0       0       0       0       0       0       0       0       0       0       0       0       0       0       0       0       0       0       0       0       0       0       0       0       0       0       0       0       0       0       0       0       0       0
     1    79    14     100      11      48      11      11       8       7       4       4       3       2       1       1       0       0       0       0       0       0       0       0       0       0       0       0       0       0       0       0       0       0       0       0       0       0       0       0       0       0       0       0       0       0       0       0       0       0       0       0       0       0       0       0       0       0       0       0       0       0       0       0       0       0       0       0       0       0       0       0       0       0       0       0       0       0       0       0       0       0       0       0       0       0       0       0       0       0       0       0       0       0       0       0       0       0       0       0       0       0       0       0       0
     1    80     1       2       2      81      19
     1    80     2       5       3      67      32       1       0       0
     1    80     3      10       2      78      22       0       0       0       0       0       0       0       0
     1    80     4      20       5      43      32      13       6       6       0       0       0       0       0       0       0       0       0       0       0       0       0       0       0
     1    80     5      25       3      53      33      14       0       0       0       0       0       0       0       0       0       0       0       0       0       0       0       0       0       0       0       0       0       0
     1    80     6      50       5      80      10       5       4       1       0       0       0       0       0       0       0       0       0       0       0       0       0       0       0       0       0       0       0       0       0       0       0       0       0       0       0       0       0       0       0       0       0       0       0       0       0       0       0       0       0       0       0       0       0
     1    80     7     100      10      41      33      11       6       3       2       1       1       1       1       0       0       0       0       0       0       0       0       0       0       0       0       0       0       0       0       0       0       0       0       0       0       0       0       0       0       0       0       0       0       0       0       0       0       0       0       0       0       0       0       0       0       0       0       0       0       0       0       0       0       0       0       0       0       0       0       0       0       0       0       0       0       0       0       0       0       0       0       0       0       0       0       0       0       0       0       0       0       0       0       0       0       0       0       0       0       0       0       0       0
     1    80     8       2       2      76      24
     1    80     9       5       2      68      32       0       0       0
     1    80    10      10       3      83      13       4       0       0       0       0       0       0       0
     1    80    11      20       6      41      37      11       7       3       1       0       0       0       0       0       0       0       0       0       0       0       0       0       0
     1    80    12      25       3      54      40       6       0       0       0       0       0       0       0       0       0       0       0       0       0       0       0       0       0       0       0       0       0       0
     1    80    13      50      13      21      19      13      13      12      10       2       2       2       2       2       1       1       0       0       0       0       0       0       0       0       0       0       0       0       0       0       0       0       0       0       0       0       0       0       0       0       0       0       0       0       0       0       0       0       0       0       0       0       0
     1    80    14     100      13      48      11       9       7       5       5       5       3       2       2       1       1       1       0       0       0       0       0       0       0       0       0       0       0       0       0       0       0       0       0       0       0       0       0       0       0       0       0       0       0       0       0       0       0       0       0       0       0       0       0       0       0       0       0       0       0       0       0       0       0       0       0       0       0       0       0       0       0       0       0       0       0       0       0       0       0       0       0       0       0       0       0       0       0       0       0       0       0       0       0       0       0       0       0       0       0       0       0       0       0
     1    81     1       2       2      82      18
     1    81     2       5       3      59      39       2       0       0
     1    81     3      10       2      77      23       0       0       0       0       0       0       0       0
     1    81     4      20       5      45      29      17       5       4       0       0       0       0       0       0       0       0       0       0       0       0       0       0       0
     1    81     5      25       3      59      27      14       0       0       0       0       0       0       0       0       0       0       0       0       0       0       0       0       0       0       0       0       0       0
     1    81     6      50       4      76      13       6       5       0       0       0       0       0       0       0       0       0       0       0       0       0       0       0       0       0       0       0       0       0       0       0       0       0       0       0       0       0       0       0       0       0       0       0       0       0       0       0       0       0       0       0       0       0       0
     1    81     7     100      10      41      36       8       3       3       2       2       2       2       1       0       0       0       0       0       0       0       0       0       0       0       0       0       0       0       0       0       0       0       0       0       0       0       0       0       0       0       0       0       0       0       0       0       0       0       0       0       0       0       0       0       0       0       0       0       0       0       0       0       0       0       0       0       0       0       0       0       0       0       0       0       0       0       0       0       0       0       0       0       0       0       0       0       0       0       0       0       0       0       0       0       0       0       0       0       0       0       0       0       0
     1    81     8       2       2      76      24
     1    81     9       5       2      70      30       0       0       0
     1    81    10      10       3      84      11       5       0       0       0       0       0       0       0
     1    81    11      20       6      47      40       7       4       1       1       0       0       0       0       0       0       0       0       0       0       0       0       0       0
     1    81    12      25       3      56      37       7       0       0       0       0       0       0       0       0       0       0       0       0       0       0       0       0       0       0       0       0       0       0
     1    81    13      50      13      19      19      16      16      13       6       4       2       1       1       1       1       1       0       0       0       0       0       0       0       0       0       0       0       0       0       0       0       0       0       0       0       0       0       0       0       0       0       0       0       0       0       0       0       0       0       0       0       0       0
     1    81    14     100      16      52      14       8       5       4       3       3       2       2       1       1       1       1       1       1       1       0       0       0       0       0       0       0       0       0       0       0       0       0       0       0       0       0       0       0       0       0       0       0       0       0       0       0       0       0       0       0       0       0       0       0       0       0       0       0       0       0       0       0       0       0       0       0       0       0       0       0       0       0       0       0       0       0       0       0       0       0       0       0       0       0       0       0       0       0       0       0       0       0       0       0       0       0       0       0       0       0       0       0       0
     1    82     1       2       2      81      19
     1    82     2       5       3      57      41       2       0       0
     1    82     3      10       4      76      22       1       1       0       0       0       0       0       0
     1    82     4      20       6      50      34      10       3       2       1       0       0       0       0       0       0       0       0       0       0       0       0       0       0
     1    82     5      25       3      55      35      10       0       0       0       0       0       0       0       0       0       0       0       0       0       0       0       0       0       0       0       0       0       0
     1    82     6      50       4      78      10       8       4       0       0       0       0       0       0       0       0       0       0       0       0       0       0       0       0       0       0       0       0       0       0       0       0       0       0       0       0       0       0       0       0       0       0       0       0       0       0       0       0       0       0       0       0       0       0
     1    82     7     100      10      38      31       9       5       4       3       3       3       2       2       0       0       0       0       0       0       0       0       0       0       0       0       0       0       0       0       0       0       0       0       0       0       0       0       0       0       0       0       0       0       0       0       0       0       0       0       0       0       0       0       0       0       0       0       0       0       0       0       0       0       0       0       0       0       0       0       0       0       0       0       0       0       0       0       0       0       0       0       0       0       0       0       0       0       0       0       0       0       0       0       0       0       0       0       0       0       0       0       0       0
     1    82     8       2       2      78      22
     1    82     9       5       2      70      30       0       0       0
     1    82    10      10       3      84      12       4       0       0       0       0       0       0       0
     1    82    11      20       7      46      41       8       2       1       1       1       0       0       0       0       0       0       0       0       0       0       0       0       0
     1    82    12      25       3      55      33      12       0       0       0       0       0       0       0       0       0       0       0       0       0       0       0       0       0       0       0       0       0       0
     1    82    13      50       8      25      22      15      13       9       8       4       4       0       0       0       0       0       0       0       0       0       0       0       0       0       0       0       0       0       0       0       0       0       0       0       0       0       0       0       0       0       0       0       0       0       0       0       0       0       0       0       0       0       0
     1    82    14     100      15      51      13       8       7       5       3       3       2       2       1       1       1       1       1       1       0       0       0       0       0       0       0       0       0       0       0       0       0       0       0       0       0       0       0       0       0       0       0       0       0       0       0       0       0       0       0       0       0       0       0       0       0       0       0       0       0       0       0       0       0       0       0       0       0       0       0       0       0       0       0       0       0       0       0       0       0       0       0       0       0       0       0       0       0       0       0       0       0       0       0       0       0       0       0       0       0       0       0       0       0
     1    83     1       2       2      77      23
     1    83     2       5       3      53      46       1       0       0
     1    83     3      10       4      77      20       2       1       0       0       0       0       0       0
     1    83     4      20       6      58      30       8       2       1       1       0       0       0       0       0       0       0       0       0       0       0       0       0       0
     1    83     5      25       3      55      39       6       0       0       0       0       0       0       0       0       0       0       0       0       0       0       0       0       0       0       0       0       0       0
     1    83     6      50       5      78       9       7       5       1       0       0       0       0       0       0       0       0       0       0       0       0       0       0       0       0       0       0       0       0       0       0       0       0       0       0       0       0       0       0       0       0       0       0       0       0       0       0       0       0       0       0       0       0       0
     1    83     7     100      10      40      28      10       7       5       4       2       2       1       1       0       0       0       0       0       0       0       0       0       0       0       0       0       0       0       0       0       0       0       0       0       0       0       0       0       0       0       0       0       0       0       0       0       0       0       0       0       0       0       0       0       0       0       0       0       0       0       0       0       0       0       0       0       0       0       0       0       0       0       0       0       0       0       0       0       0       0       0       0       0       0       0       0       0       0       0       0       0       0       0       0       0       0       0       0       0       0       0       0       0
     1    83     8       2       2      83      17
     1    83     9       5       2      70      30       0       0       0
     1    83    10      10       4      86      11       2       1       0       0       0       0       0       0
     1    83    11      20       8      47      36       8       3       2       2       1       1       0       0       0       0       0       0       0       0       0       0       0       0
     1    83    12      25       3      58      30      12       0       0       0       0       0       0       0       0       0       0       0       0       0       0       0       0       0       0       0       0       0       0
     1    83    13      50       7      29      25      14      11       9       7       5       0       0       0       0       0       0       0       0       0       0       0       0       0       0       0       0       0       0       0       0       0       0       0       0       0       0       0       0       0       0       0       0       0       0       0       0       0       0       0       0       0       0       0
     1    83    14     100      12      59       8       7       7       6       3       3       3       1       1       1       1       0       0       0       0       0       0       0       0       0       0       0       0       0       0       0       0       0       0       0       0       0       0       0       0       0       0       0       0       0       0       0       0       0       0       0       0       0       0       0       0       0       0       0       0       0       0       0       0       0       0       0       0       0       0       0       0       0       0       0       0       0       0       0       0       0       0       0       0       0       0       0       0       0       0       0       0       0       0       0       0       0       0       0       0       0       0       0       0
     1    84     1       2       2      77      23
     1    84     2       5       2      55      45       0       0       0
     1    84     3      10       4      77      20       2       1       0       0       0       0       0       0
     1    84     4      20       6      60      29       8       1       1       1       0       0       0       0       0       0       0       0       0       0       0       0       0       0
     1    84     5      25       3      55      41       4       0       0       0       0       0       0       0       0       0       0       0       0       0       0       0       0       0       0       0       0       0       0
     1    84     6      50       5      84       7       5       3       1       0       0       0       0       0       0       0       0       0       0       0       0       0       0       0       0       0       0       0       0       0       0       0       0       0       0       0       0       0       0       0       0       0       0       0       0       0       0       0       0       0       0       0       0       0
     1    84     7     100      10      42      24      11       7       6       4       2       2       1       1       0       0       0       0       0       0       0       0       0       0       0       0       0       0       0       0       0       0       0       0       0       0       0       0       0       0       0       0       0       0       0       0       0       0       0       0       0       0       0       0       0       0       0       0       0       0       0       0       0       0       0       0       0       0       0       0       0       0       0       0       0       0       0       0       0       0       0       0       0       0       0       0       0       0       0       0       0       0       0       0       0       0       0       0       0       0       0       0       0       0
     1    84     8       2       2      78      22
     1    84     9       5       2      71      29       0       0       0
     1    84    10      10       4      84      10       5       1       0       0       0       0       0       0
     1    84    11      20       7      43      40       7       4       3       2       1       0       0       0       0       0       0       0       0       0       0       0       0       0
     1    84    12      25       3      63      26      11       0       0       0       0       0       0       0       0       0       0       0       0       0       0       0       0       0       0       0       0       0       0
     1    84    13      50       8      33      21      18      12       8       4       3       1       0       0       0       0       0       0       0       0       0       0       0       0       0       0       0       0       0       0       0       0       0       0       0       0       0       0       0       0       0       0       0       0       0       0       0       0       0       0       0       0       0       0
     1    84    14     100      13      54      10      10      10       3       2       2       2       2       2       1       1       1       0       0       0       0       0       0       0       0       0       0       0       0       0       0       0       0       0       0       0       0       0       0       0       0       0       0       0       0       0       0       0       0       0       0       0       0       0       0       0       0       0       0       0       0       0       0       0       0       0       0       0       0       0       0       0       0       0       0       0       0       0       0       0       0       0       0       0       0       0       0       0       0       0       0       0       0       0       0       0       0       0       0       0       0       0       0       0
     1    85     1       2       2      83      17
     1    85     2       5       2      52      48       0       0       0
     1    85     3      10       4      78      17       3       2       0       0       0       0       0       0
     1    85     4      20       4      64      21      14       1       0       0       0       0       0       0       0       0       0       0       0       0       0       0       0       0
     1    85     5      25       3      54      41       5       0       0       0       0       0       0       0       0       0       0       0       0       0       0       0       0       0       0       0       0       0       0
     1    85     6      50       5      85       6       6       2       1       0       0       0       0       0       0       0       0       0       0       0       0       0       0       0       0       0       0       0       0       0       0       0       0       0       0       0       0       0       0       0       0       0       0       0       0       0       0       0       0       0       0       0       0       0
     1    85     7     100      14      42      20      11       6       6       4       2       2       2       1       1       1       1       1       0       0       0       0       0       0       0       0       0       0       0       0       0       0       0       0       0       0       0       0       0       0       0       0       0       0       0       0       0       0       0       0       0       0       0       0       0       0       0       0       0       0       0       0       0       0       0       0       0       0       0       0       0       0       0       0       0       0       0       0       0       0       0       0       0       0       0       0       0       0       0       0       0       0       0       0       0       0       0       0       0       0       0       0       0       0
     1    85     8       2       2      85      15
     1    85     9       5       3      69      30       1       0       0
     1    85    10      10       4      83      10       6       1       0       0       0       0       0       0
     1    85    11      20       7      44      44       6       3       1       1       1       0       0       0       0       0       0       0       0       0       0       0       0       0
     1    85    12      25       3      66      25       9       0       0       0       0       0       0       0       0       0       0       0       0       0       0       0       0       0       0       0       0       0       0
     1    85    13      50      10      36      17      16      15       7       5       1       1       1       1       0       0       0       0       0       0       0       0       0       0       0       0       0       0       0       0       0       0       0       0       0       0       0       0       0       0       0       0       0       0       0       0       0       0       0       0       0       0       0       0
     1    85    14     100      15      46      11      10       8       7       4       2       2       2       2       2       1       1       1       1       0       0       0       0       0       0       0       0       0       0       0       0       0       0       0       0       0       0       0       0       0       0       0       0       0       0       0       0       0       0       0       0       0       0       0       0       0       0       0       0       0       0       0       0       0       0       0       0       0       0       0       0       0       0       0       0       0       0       0       0       0       0       0       0       0       0       0       0       0       0       0       0       0       0       0       0       0       0       0       0       0       0       0       0       0
     1    86     1       2       2      77      23
     1    86     2       5       2      55      45       0       0       0
     1    86     3      10       4      78      14       5       3       0       0       0       0       0       0
     1    86     4      20       4      60      30       9       1       0       0       0       0       0       0       0       0       0       0       0       0       0       0       0       0
     1    86     5      25       4      58      34       7       1       0       0       0       0       0       0       0       0       0       0       0       0       0       0       0       0       0       0       0       0       0
     1    86     6      50       5      83       7       6       3       1       0       0       0       0       0       0       0       0       0       0       0       0       0       0       0       0       0       0       0       0       0       0       0       0       0       0       0       0       0       0       0       0       0       0       0       0       0       0       0       0       0       0       0       0       0
     1    86     7     100      12      43      22      11       7       5       3       2       2       2       1       1       1       0       0       0       0       0       0       0       0       0       0       0       0       0       0       0       0       0       0       0       0       0       0       0       0       0       0       0       0       0       0       0       0       0       0       0       0       0       0       0       0       0       0       0       0       0       0       0       0       0       0       0       0       0       0       0       0       0       0       0       0       0       0       0       0       0       0       0       0       0       0       0       0       0       0       0       0       0       0       0       0       0       0       0       0       0       0       0       0
     1    86     8       2       2      83      17
     1    86     9       5       4      70      28       1       1       0
     1    86    10      10       4      78      13       7       2       0       0       0       0       0       0
     1    86    11      20       6      43      41       9       5       1       1       0       0       0       0       0       0       0       0       0       0       0       0       0       0
     1    86    12      25       3      67      22      11       0       0       0       0       0       0       0       0       0       0       0       0       0       0       0       0       0       0       0       0       0       0
     1    86    13      50      11      33      17      16      14       8       5       2       2       1       1       1       0       0       0       0       0       0       0       0       0       0       0       0       0       0       0       0       0       0       0       0       0       0       0       0       0       0       0       0       0       0       0       0       0       0       0       0       0       0       0
     1    86    14     100      15      45      11       9       8       7       6       2       2       2       2       2       1       1       1       1       0       0       0       0       0       0       0       0       0       0       0       0       0       0       0       0       0       0       0       0       0       0       0       0       0       0       0       0       0       0       0       0       0       0       0       0       0       0       0       0       0       0       0       0       0       0       0       0       0       0       0       0       0       0       0       0       0       0       0       0       0       0       0       0       0       0       0       0       0       0       0       0       0       0       0       0       0       0       0       0       0       0       0       0       0
     1    87     1       2       2      74      26
     1    87     2       5       2      52      48       0       0       0
     1    87     3      10       4      69      16       8       7       0       0       0       0       0       0
     1    87     4      20       3      63      22      15       0       0       0       0       0       0       0       0       0       0       0       0       0       0       0       0       0
     1    87     5      25       4      64      27       8       1       0       0       0       0       0       0       0       0       0       0       0       0       0       0       0       0       0       0       0       0       0
     1    87     6      50       4      88       7       4       1       0       0       0       0       0       0       0       0       0       0       0       0       0       0       0       0       0       0       0       0       0       0       0       0       0       0       0       0       0       0       0       0       0       0       0       0       0       0       0       0       0       0       0       0       0       0
     1    87     7     100      10      46      23      14       7       3       2       2       1       1       1       0       0       0       0       0       0       0       0       0       0       0       0       0       0       0       0       0       0       0       0       0       0       0       0       0       0       0       0       0       0       0       0       0       0       0       0       0       0       0       0       0       0       0       0       0       0       0       0       0       0       0       0       0       0       0       0       0       0       0       0       0       0       0       0       0       0       0       0       0       0       0       0       0       0       0       0       0       0       0       0       0       0       0       0       0       0       0       0       0       0
     1    87     8       2       2      83      17
     1    87     9       5       4      61      36       2       1       0
     1    87    10      10       3      75      19       6       0       0       0       0       0       0       0
     1    87    11      20       4      51      40       5       4       0       0       0       0       0       0       0       0       0       0       0       0       0       0       0       0
     1    87    12      25       4      70      21       8       1       0       0       0       0       0       0       0       0       0       0       0       0       0       0       0       0       0       0       0       0       0
     1    87    13      50      10      33      23      15      14       4       4       3       2       1       1       0       0       0       0       0       0       0       0       0       0       0       0       0       0       0       0       0       0       0       0       0       0       0       0       0       0       0       0       0       0       0       0       0       0       0       0       0       0       0       0
     1    87    14     100      16      38      16      12      10       7       4       4       1       1       1       1       1       1       1       1       1       0       0       0       0       0       0       0       0       0       0       0       0       0       0       0       0       0       0       0       0       0       0       0       0       0       0       0       0       0       0       0       0       0       0       0       0       0       0       0       0       0       0       0       0       0       0       0       0       0       0       0       0       0       0       0       0       0       0       0       0       0       0       0       0       0       0       0       0       0       0       0       0       0       0       0       0       0       0       0       0       0       0       0       0
     1    88     1       2       2      75      25
     1    88     2       5       2      54      46       0       0       0
     1    88     3      10       4      71      15      10       4       0       0       0       0       0       0
     1    88     4      20       3      67      21      12       0       0       0       0       0       0       0       0       0       0       0       0       0       0       0       0       0
     1    88     5      25       3      67      27       6       0       0       0       0       0       0       0       0       0       0       0       0       0       0       0       0       0       0       0       0       0       0
     1    88     6      50       4      85       7       6       2       0       0       0       0       0       0       0       0       0       0       0       0       0       0       0       0       0       0       0       0       0       0       0       0       0       0       0       0       0       0       0       0       0       0       0       0       0       0       0       0       0       0       0       0       0       0
     1    88     7     100      11      44      25      14       4       3       3       2       2       1       1       1       0       0       0       0       0       0       0       0       0       0       0       0       0       0       0       0       0       0       0       0       0       0       0       0       0       0       0       0       0       0       0       0       0       0       0       0       0       0       0       0       0       0       0       0       0       0       0       0       0       0       0       0       0       0       0       0       0       0       0       0       0       0       0       0       0       0       0       0       0       0       0       0       0       0       0       0       0       0       0       0       0       0       0       0       0       0       0       0       0
     1    88     8       2       2      80      20
     1    88     9       5       3      62      33       5       0       0
     1    88    10      10       3      73      24       3       0       0       0       0       0       0       0
     1    88    11      20       4      49      40       9       2       0       0       0       0       0       0       0       0       0       0       0       0       0       0       0       0
     1    88    12      25       4      58      30      10       2       0       0       0       0       0       0       0       0       0       0       0       0       0       0       0       0       0       0       0       0       0
     1    88    13      50      10      31      25      15      15       5       3       2       2       1       1       0       0       0       0       0       0       0       0       0       0       0       0       0       0       0       0       0       0       0       0       0       0       0       0       0       0       0       0       0       0       0       0       0       0       0       0       0       0       0       0
     1    88    14     100      16      36      17      11       9       8       4       3       3       2       1       1       1       1       1       1       1       0       0       0       0       0       0       0       0       0       0       0       0       0       0       0       0       0       0       0       0       0       0       0       0       0       0       0       0       0       0       0       0       0       0       0       0       0       0       0       0       0       0       0       0       0       0       0       0       0       0       0       0       0       0       0       0       0       0       0       0       0       0       0       0       0       0       0       0       0       0       0       0       0       0       0       0       0       0       0       0       0       0       0       0
     1    89     1       2       2      78      22
     1    89     2       5       2      52      48       0       0       0
     1    89     3      10       4      67      18       9       6       0       0       0       0       0       0
     1    89     4      20       3      66      23      11       0       0       0       0       0       0       0       0       0       0       0       0       0       0       0       0       0
     1    89     5      25       4      67      25       7       1       0       0       0       0       0       0       0       0       0       0       0       0       0       0       0       0       0       0       0       0       0
     1    89     6      50       4      87       7       4       2       0       0       0       0       0       0       0       0       0       0       0       0       0       0       0       0       0       0       0       0       0       0       0       0       0       0       0       0       0       0       0       0       0       0       0       0       0       0       0       0       0       0       0       0       0       0
     1    89     7     100       9      51      23      10       6       3       3       2       1       1       0       0       0       0       0       0       0       0       0       0       0       0       0       0       0       0       0       0       0       0       0       0       0       0       0       0       0       0       0       0       0       0       0       0       0       0       0       0       0       0       0       0       0       0       0       0       0       0       0       0       0       0       0       0       0       0       0       0       0       0       0       0       0       0       0       0       0       0       0       0       0       0       0       0       0       0       0       0       0       0       0       0       0       0       0       0       0       0       0       0       0
     1    89     8       2       2      82      18
     1    89     9       5       4      64      31       4       1       0
     1    89    10      10       2      70      30       0       0       0       0       0       0       0       0
     1    89    11      20       4      50      44       5       1       0       0       0       0       0       0       0       0       0       0       0       0       0       0       0       0
     1    89    12      25       3      63      33       4       0       0       0       0       0       0       0       0       0       0       0       0       0       0       0       0       0       0       0       0       0       0
     1    89    13      50      10      27      24      18      16       6       3       3       1       1       1       0       0       0       0       0       0       0       0       0       0       0       0       0       0       0       0       0       0       0       0       0       0       0       0       0       0       0       0       0       0       0       0       0       0       0       0       0       0       0       0
     1    89    14     100      14      36      16       9       8       8       7       4       3       2       2       2       1       1       1       0       0       0       0       0       0       0       0       0       0       0       0       0       0       0       0       0       0       0       0       0       0       0       0       0       0       0       0       0       0       0       0       0       0       0       0       0       0       0       0       0       0       0       0       0       0       0       0       0       0       0       0       0       0       0       0       0       0       0       0       0       0       0       0       0       0       0       0       0       0       0       0       0       0       0       0       0       0       0       0       0       0       0       0       0       0
     1    90     1       2       2      80      20
     1    90     2       5       2      53      47       0       0       0
     1    90     3      10       4      65      18      13       4       0       0       0       0       0       0
     1    90     4      20       3      70      19      11       0       0       0       0       0       0       0       0       0       0       0       0       0       0       0       0       0
     1    90     5      25       4      64      22      13       1       0       0       0       0       0       0       0       0       0       0       0       0       0       0       0       0       0       0       0       0       0
     1    90     6      50       3      89       7       4       0       0       0       0       0       0       0       0       0       0       0       0       0       0       0       0       0       0       0       0       0       0       0       0       0       0       0       0       0       0       0       0       0       0       0       0       0       0       0       0       0       0       0       0       0       0       0
     1    90     7     100       8      51      23       9       6       4       3       3       1       0       0       0       0       0       0       0       0       0       0       0       0       0       0       0       0       0       0       0       0       0       0       0       0       0       0       0       0       0       0       0       0       0       0       0       0       0       0       0       0       0       0       0       0       0       0       0       0       0       0       0       0       0       0       0       0       0       0       0       0       0       0       0       0       0       0       0       0       0       0       0       0       0       0       0       0       0       0       0       0       0       0       0       0       0       0       0       0       0       0       0       0
     1    90     8       2       2      84      16
     1    90     9       5       4      65      30       4       1       0
     1    90    10      10       2      63      37       0       0       0       0       0       0       0       0
     1    90    11      20       3      56      35       9       0       0       0       0       0       0       0       0       0       0       0       0       0       0       0       0       0
     1    90    12      25       3      57      41       2       0       0       0       0       0       0       0       0       0       0       0       0       0       0       0       0       0       0       0       0       0       0
     1    90    13      50       7      26      26      17      13       8       6       4       0       0       0       0       0       0       0       0       0       0       0       0       0       0       0       0       0       0       0       0       0       0       0       0       0       0       0       0       0       0       0       0       0       0       0       0       0       0       0       0       0       0       0
     1    90    14     100      12      40      16       9       8       7       6       3       3       3       2       2       1       0       0       0       0       0       0       0       0       0       0       0       0       0       0       0       0       0       0       0       0       0       0       0       0       0       0       0       0       0       0       0       0       0       0       0       0       0       0       0       0       0       0       0       0       0       0       0       0       0       0       0       0       0       0       0       0       0       0       0       0       0       0       0       0       0       0       0       0       0       0       0       0       0       0       0       0       0       0       0       0       0       0       0       0       0       0       0       0
     1    91     1       2       2      76      24
     1    91     2       5       2      52      48       0       0       0
     1    91     3      10       4      61      18      18       3       0       0       0       0       0       0
     1    91     4      20       4      73      17       9       1       0       0       0       0       0       0       0       0       0       0       0       0       0       0       0       0
     1    91     5      25       5      64      22      12       1       1       0       0       0       0       0       0       0       0       0       0       0       0       0       0       0       0       0       0       0       0
     1    91     6      50       3      90       7       3       0       0       0       0       0       0       0       0       0       0       0       0       0       0       0       0       0       0       0       0       0       0       0       0       0       0       0       0       0       0       0       0       0       0       0       0       0       0       0       0       0       0       0       0       0       0       0
     1    91     7     100       8      44      27       7       6       6       5       3       2       0       0       0       0       0       0       0       0       0       0       0       0       0       0       0       0       0       0       0       0       0       0       0       0       0       0       0       0       0       0       0       0       0       0       0       0       0       0       0       0       0       0       0       0       0       0       0       0       0       0       0       0       0       0       0       0       0       0       0       0       0       0       0       0       0       0       0       0       0       0       0       0       0       0       0       0       0       0       0       0       0       0       0       0       0       0       0       0       0       0       0       0
     1    91     8       2       2      83      17
     1    91     9       5       5      63      34       1       1       1
     1    91    10      10       2      64      36       0       0       0       0       0       0       0       0
     1    91    11      20       3      57      38       5       0       0       0       0       0       0       0       0       0       0       0       0       0       0       0       0       0
     1    91    12      25       3      58      40       2       0       0       0       0       0       0       0       0       0       0       0       0       0       0       0       0       0       0       0       0       0       0
     1    91    13      50       7      32      28      18      10       6       5       1       0       0       0       0       0       0       0       0       0       0       0       0       0       0       0       0       0       0       0       0       0       0       0       0       0       0       0       0       0       0       0       0       0       0       0       0       0       0       0       0       0       0       0
     1    91    14     100      12      38      13      12      10       8       7       4       2       2       2       1       1       0       0       0       0       0       0       0       0       0       0       0       0       0       0       0       0       0       0       0       0       0       0       0       0       0       0       0       0       0       0       0       0       0       0       0       0       0       0       0       0       0       0       0       0       0       0       0       0       0       0       0       0       0       0       0       0       0       0       0       0       0       0       0       0       0       0       0       0       0       0       0       0       0       0       0       0       0       0       0       0       0       0       0       0       0       0       0       0
     1    92     1       2       2      78      22
     1    92     2       5       2      55      45       0       0       0
     1    92     3      10       4      65      17      16       2       0       0       0       0       0       0
     1    92     4      20       3      75      18       7       0       0       0       0       0       0       0       0       0       0       0       0       0       0       0       0       0
     1    92     5      25       3      64      23      13       0       0       0       0       0       0       0       0       0       0       0       0       0       0       0       0       0       0       0       0       0       0
     1    92     6      50       3      87       7       6       0       0       0       0       0       0       0       0       0       0       0       0       0       0       0       0       0       0       0       0       0       0       0       0       0       0       0       0       0       0       0       0       0       0       0       0       0       0       0       0       0       0       0       0       0       0       0
     1    92     7     100       9      43      26       7       7       5       5       4       2       1       0       0       0       0       0       0       0       0       0       0       0       0       0       0       0       0       0       0       0       0       0       0       0       0       0       0       0       0       0       0       0       0       0       0       0       0       0       0       0       0       0       0       0       0       0       0       0       0       0       0       0       0       0       0       0       0       0       0       0       0       0       0       0       0       0       0       0       0       0       0       0       0       0       0       0       0       0       0       0       0       0       0       0       0       0       0       0       0       0       0       0
     1    92     8       2       2      74      26
     1    92     9       5       4      70      24       4       2       0
     1    92    10      10       2      68      32       0       0       0       0       0       0       0       0
     1    92    11      20       3      53      43       4       0       0       0       0       0       0       0       0       0       0       0       0       0       0       0       0       0
     1    92    12      25       3      57      40       3       0       0       0       0       0       0       0       0       0       0       0       0       0       0       0       0       0       0       0       0       0       0
     1    92    13      50      10      34      28      19      10       3       2       1       1       1       1       0       0       0       0       0       0       0       0       0       0       0       0       0       0       0       0       0       0       0       0       0       0       0       0       0       0       0       0       0       0       0       0       0       0       0       0       0       0       0       0
     1    92    14     100      11      44      13      12       8       8       5       5       2       1       1       1       0       0       0       0       0       0       0       0       0       0       0       0       0       0       0       0       0       0       0       0       0       0       0       0       0       0       0       0       0       0       0       0       0       0       0       0       0       0       0       0       0       0       0       0       0       0       0       0       0       0       0       0       0       0       0       0       0       0       0       0       0       0       0       0       0       0       0       0       0       0       0       0       0       0       0       0       0       0       0       0       0       0       0       0       0       0       0       0       0
     1    93     1       2       2      78      22
     1    93     2       5       2      55      45       0       0       0
     1    93     3      10       4      57      24      18       1       0       0       0       0       0       0
     1    93     4      20       3      67      26       7       0       0       0       0       0       0       0       0       0       0       0       0       0       0       0       0       0
     1    93     5      25       3      66      24      10       0       0       0       0       0       0       0       0       0       0       0       0       0       0       0       0       0       0       0       0       0       0
     1    93     6      50       3      86       8       6       0       0       0       0       0       0       0       0       0       0       0       0       0       0       0       0       0       0       0       0       0       0       0       0       0       0       0       0       0       0       0       0       0       0       0       0       0       0       0       0       0       0       0       0       0       0       0
     1    93     7     100       9      35      27      10       7       7       7       3       3       1       0       0       0       0       0       0       0       0       0       0       0       0       0       0       0       0       0       0       0       0       0       0       0       0       0       0       0       0       0       0       0       0       0       0       0       0       0       0       0       0       0       0       0       0       0       0       0       0       0       0       0       0       0       0       0       0       0       0       0       0       0       0       0       0       0       0       0       0       0       0       0       0       0       0       0       0       0       0       0       0       0       0       0       0       0       0       0       0       0       0       0
     1    93     8       2       2      73      27
     1    93     9       5       4      72      20       5       3       0
     1    93    10      10       2      73      27       0       0       0       0       0       0       0       0
     1    93    11      20       3      56      41       3       0       0       0       0       0       0       0       0       0       0       0       0       0       0       0       0       0
     1    93    12      25       3      61      36       3       0       0       0       0       0       0       0       0       0       0       0       0       0       0       0       0       0       0       0       0       0       0
     1    93    13      50       9      34      28      16      12       4       3       1       1       1       0       0       0       0       0       0       0       0       0       0       0       0       0       0       0       0       0       0       0       0       0       0       0       0       0       0       0       0       0       0       0       0       0       0       0       0       0       0       0       0       0
     1    93    14     100      12      46      12       8       8       6       5       5       4       2       2       1       1       0       0       0       0       0       0       0       0       0       0       0       0       0       0       0       0       0       0       0       0       0       0       0       0       0       0       0       0       0       0       0       0       0       0       0       0       0       0       0       0       0       0       0       0       0       0       0       0       0       0       0       0       0       0       0       0       0       0       0       0       0       0       0       0       0       0       0       0       0       0       0       0       0       0       0       0       0       0       0       0       0       0       0       0       0       0       0       0
     1    94     1       2       2      72      28
     1    94     2       5       2      61      39       0       0       0
     1    94     3      10       4      61      19      19       1       0       0       0       0       0       0
     1    94     4      20       3      69      27       4       0       0       0       0       0       0       0       0       0       0       0       0       0       0       0       0       0
     1    94     5      25       3      69      23       8       0       0       0       0       0       0       0       0       0       0       0       0       0       0       0       0       0       0       0       0       0       0
     1    94     6      50       5      88       7       3       1       1       0       0       0       0       0       0       0       0       0       0       0       0       0       0       0       0       0       0       0       0       0       0       0       0       0       0       0       0       0       0       0       0       0       0       0       0       0       0       0       0       0       0       0       0       0
     1    94     7     100      10      35      26       8       6       6       6       5       4       3       1       0       0       0       0       0       0       0       0       0       0       0       0       0       0       0       0       0       0       0       0       0       0       0       0       0       0       0       0       0       0       0       0       0       0       0       0       0       0       0       0       0       0       0       0       0       0       0       0       0       0       0       0       0       0       0       0       0       0       0       0       0       0       0       0       0       0       0       0       0       0       0       0       0       0       0       0       0       0       0       0       0       0       0       0       0       0       0       0       0       0
     1    94     8       2       2      66      34
     1    94     9       5       4      70      21       6       3       0
     1    94    10      10       4      70      28       1       1       0       0       0       0       0       0
     1    94    11      20       3      56      40       4       0       0       0       0       0       0       0       0       0       0       0       0       0       0       0       0       0
     1    94    12      25       3      62      36       2       0       0       0       0       0       0       0       0       0       0       0       0       0       0       0       0       0       0       0       0       0       0
     1    94    13      50      10      38      28      13      11       3       2       2       1       1       1       0       0       0       0       0       0       0       0       0       0       0       0       0       0       0       0       0       0       0       0       0       0       0       0       0       0       0       0       0       0       0       0       0       0       0       0       0       0       0       0
     1    94    14     100      12      38      13      10      10       7       7       6       3       3       1       1       1       0       0       0       0       0       0       0       0       0       0       0       0       0       0       0       0       0       0       0       0       0       0       0       0       0       0       0       0       0       0       0       0       0       0       0       0       0       0       0       0       0       0       0       0       0       0       0       0       0       0       0       0       0       0       0       0       0       0       0       0       0       0       0       0       0       0       0       0       0       0       0       0       0       0       0       0       0       0       0       0       0       0       0       0       0       0       0       0
     1    95     1       2       2      73      27
     1    95     2       5       2      51      49       0       0       0
     1    95     3      10       4      60      22      16       2       0       0       0       0       0       0
     1    95     4      20       3      61      34       5       0       0       0       0       0       0       0       0       0       0       0       0       0       0       0       0       0
     1    95     5      25       4      67      23       9       1       0       0       0       0       0       0       0       0       0       0       0       0       0       0       0       0       0       0       0       0       0
     1    95     6      50       5      88       9       1       1       1       0       0       0       0       0       0       0       0       0       0       0       0       0       0       0       0       0       0       0       0       0       0       0       0       0       0       0       0       0       0       0       0       0       0       0       0       0       0       0       0       0       0       0       0       0
     1    95     7     100      11      32      21      12      10       7       5       5       3       3       1       1       0       0       0       0       0       0       0       0       0       0       0       0       0       0       0       0       0       0       0       0       0       0       0       0       0       0       0       0       0       0       0       0       0       0       0       0       0       0       0       0       0       0       0       0       0       0       0       0       0       0       0       0       0       0       0       0       0       0       0       0       0       0       0       0       0       0       0       0       0       0       0       0       0       0       0       0       0       0       0       0       0       0       0       0       0       0       0       0       0
     1    95     8       2       2      61      39
     1    95     9       5       4      66      23       8       3       0
     1    95    10      10       3      71      27       2       0       0       0       0       0       0       0
     1    95    11      20       4      49      46       4       1       0       0       0       0       0       0       0       0       0       0       0       0       0       0       0       0
     1    95    12      25       4      67      29       3       1       0       0       0       0       0       0       0       0       0       0       0       0       0       0       0       0       0       0       0       0       0
     1    95    13      50       9      34      26      19      13       3       2       1       1       1       0       0       0       0       0       0       0       0       0       0       0       0       0       0       0       0       0       0       0       0       0       0       0       0       0       0       0       0       0       0       0       0       0       0       0       0       0       0       0       0       0
     1    95    14     100      13      33      22       9       7       7       6       6       3       2       2       1       1       1       0       0       0       0       0       0       0       0       0       0       0       0       0       0       0       0       0       0       0       0       0       0       0       0       0       0       0       0       0       0       0       0       0       0       0       0       0       0       0       0       0       0       0       0       0       0       0       0       0       0       0       0       0       0       0       0       0       0       0       0       0       0       0       0       0       0       0       0       0       0       0       0       0       0       0       0       0       0       0       0       0       0       0       0       0       0       0
     1    96     1       2       2      78      22
     1    96     2       5       2      52      48       0       0       0
     1    96     3      10       4      56      21      20       3       0       0       0       0       0       0
     1    96     4      20       3      54      42       4       0       0       0       0       0       0       0       0       0       0       0       0       0       0       0       0       0
     1    96     5      25       5      61      27      10       1       1       0       0       0       0       0       0       0       0       0       0       0       0       0       0       0       0       0       0       0       0
     1    96     6      50       6      86       9       2       1       1       1       0       0       0       0       0       0       0       0       0       0       0       0       0       0       0       0       0       0       0       0       0       0       0       0       0       0       0       0       0       0       0       0       0       0       0       0       0       0       0       0       0       0       0       0
     1    96     7     100       9      33      17      14      14       7       5       5       4       1       0       0       0       0       0       0       0       0       0       0       0       0       0       0       0       0       0       0       0       0       0       0       0       0       0       0       0       0       0       0       0       0       0       0       0       0       0       0       0       0       0       0       0       0       0       0       0       0       0       0       0       0       0       0       0       0       0       0       0       0       0       0       0       0       0       0       0       0       0       0       0       0       0       0       0       0       0       0       0       0       0       0       0       0       0       0       0       0       0       0       0
     1    96     8       2       2      73      27
     1    96     9       5       4      70      22       7       1       0
     1    96    10      10       3      72      27       1       0       0       0       0       0       0       0
     1    96    11      20       4      55      41       3       1       0       0       0       0       0       0       0       0       0       0       0       0       0       0       0       0
     1    96    12      25       5      67      25       6       1       1       0       0       0       0       0       0       0       0       0       0       0       0       0       0       0       0       0       0       0       0
     1    96    13      50       9      32      26      22      14       2       1       1       1       1       0       0       0       0       0       0       0       0       0       0       0       0       0       0       0       0       0       0       0       0       0       0       0       0       0       0       0       0       0       0       0       0       0       0       0       0       0       0       0       0       0
     1    96    14     100      13      32      23       8       7       7       6       6       5       2       1       1       1       1       0       0       0       0       0       0       0       0       0       0       0       0       0       0       0       0       0       0       0       0       0       0       0       0       0       0       0       0       0       0       0       0       0       0       0       0       0       0       0       0       0       0       0       0       0       0       0       0       0       0       0       0       0       0       0       0       0       0       0       0       0       0       0       0       0       0       0       0       0       0       0       0       0       0       0       0       0       0       0       0       0       0       0       0       0       0       0
     1    97     1       2       2      79      21
     1    97     2       5       3      53      46       1       0       0
     1    97     3      10       4      54      25      19       2       0       0       0       0       0       0
     1    97     4      20       3      60      36       4       0       0       0       0       0       0       0       0       0       0       0       0       0       0       0       0       0
     1    97     5      25       3      65      27       8       0       0       0       0       0       0       0       0       0       0       0       0       0       0       0       0       0       0       0       0       0       0
     1    97     6      50       4      84      12       2       2       0       0       0       0       0       0       0       0       0       0       0       0       0       0       0       0       0       0       0       0       0       0       0       0       0       0       0       0       0       0       0       0       0       0       0       0       0       0       0       0       0       0       0       0       0       0
     1    97     7     100      10      32      15      14      12       8       8       8       1       1       1       0       0       0       0       0       0       0       0       0       0       0       0       0       0       0       0       0       0       0       0       0       0       0       0       0       0       0       0       0       0       0       0       0       0       0       0       0       0       0       0       0       0       0       0       0       0       0       0       0       0       0       0       0       0       0       0       0       0       0       0       0       0       0       0       0       0       0       0       0       0       0       0       0       0       0       0       0       0       0       0       0       0       0       0       0       0       0       0       0       0
     1    97     8       2       2      74      26
     1    97     9       5       3      73      24       3       0       0
     1    97    10      10       2      66      34       0       0       0       0       0       0       0       0
     1    97    11      20       4      58      37       3       2       0       0       0       0       0       0       0       0       0       0       0       0       0       0       0       0
     1    97    12      25       5      66      30       2       1       1       0       0       0       0       0       0       0       0       0       0       0       0       0       0       0       0       0       0       0       0
     1    97    13      50      10      33      26      20      14       2       1       1       1       1       1       0       0       0       0       0       0       0       0       0       0       0       0       0       0       0       0       0       0       0       0       0       0       0       0       0       0       0       0       0       0       0       0       0       0       0       0       0       0       0       0
     1    97    14     100      15      37      20      10       8       5       4       3       3       3       2       1       1       1       1       1       0       0       0       0       0       0       0       0       0       0       0       0       0       0       0       0       0       0       0       0       0       0       0       0       0       0       0       0       0       0       0       0       0       0       0       0       0       0       0       0       0       0       0       0       0       0       0       0       0       0       0       0       0       0       0       0       0       0       0       0       0       0       0       0       0       0       0       0       0       0       0       0       0       0       0       0       0       0       0       0       0       0       0       0       0
     1    98     1       2       2      76      24
     1    98     2       5       3      50      47       3       0       0
     1    98     3      10       4      47      28      23       2       0       0       0       0       0       0
     1    98     4      20       3      52      42       6       0       0       0       0       0       0       0       0       0       0       0       0       0       0       0       0       0
     1    98     5      25       3      67      19      14       0       0       0       0       0       0       0       0       0       0       0       0       0       0       0       0       0       0       0       0       0       0
     1    98     6      50       5      84      10       4       1       1       0       0       0       0       0       0       0       0       0       0       0       0       0       0       0       0       0       0       0       0       0       0       0       0       0       0       0       0       0       0       0       0       0       0       0       0       0       0       0       0       0       0       0       0       0
     1    98     7     100       8      27      17      14      12      11       8       7       4       0       0       0       0       0       0       0       0       0       0       0       0       0       0       0       0       0       0       0       0       0       0       0       0       0       0       0       0       0       0       0       0       0       0       0       0       0       0       0       0       0       0       0       0       0       0       0       0       0       0       0       0       0       0       0       0       0       0       0       0       0       0       0       0       0       0       0       0       0       0       0       0       0       0       0       0       0       0       0       0       0       0       0       0       0       0       0       0       0       0       0       0
     1    98     8       2       2      72      28
     1    98     9       5       3      72      25       3       0       0
     1    98    10      10       2      68      32       0       0       0       0       0       0       0       0
     1    98    11      20       4      59      38       2       1       0       0       0       0       0       0       0       0       0       0       0       0       0       0       0       0
     1    98    12      25       5      69      25       3       2       1       0       0       0       0       0       0       0       0       0       0       0       0       0       0       0       0       0       0       0       0
     1    98    13      50      10      35      23      20      10       3       3       2       2       1       1       0       0       0       0       0       0       0       0       0       0       0       0       0       0       0       0       0       0       0       0       0       0       0       0       0       0       0       0       0       0       0       0       0       0       0       0       0       0       0       0
     1    98    14     100      14      35      15      11       8       5       4       4       4       3       3       3       2       2       1       0       0       0       0       0       0       0       0       0       0       0       0       0       0       0       0       0       0       0       0       0       0       0       0       0       0       0       0       0       0       0       0       0       0       0       0       0       0       0       0       0       0       0       0       0       0       0       0       0       0       0       0       0       0       0       0       0       0       0       0       0       0       0       0       0       0       0       0       0       0       0       0       0       0       0       0       0       0       0       0       0       0       0       0       0       0
     1    99     1       2       2      74      26
     1    99     2       5       3      52      43       5       0       0
     1    99     3      10       4      42      34      23       1       0       0       0       0       0       0
     1    99     4      20       3      58      36       6       0       0       0       0       0       0       0       0       0       0       0       0       0       0       0       0       0
     1    99     5      25       3      69      16      15       0       0       0       0       0       0       0       0       0       0       0       0       0       0       0       0       0       0       0       0       0       0
     1    99     6      50       3      79      13       8       0       0       0       0       0       0       0       0       0       0       0       0       0       0       0       0       0       0       0       0       0       0       0       0       0       0       0       0       0       0       0       0       0       0       0       0       0       0       0       0       0       0       0       0       0       0       0
     1    99     7     100       8      21      15      15      13      11       9       9       7       0       0       0       0       0       0       0       0       0       0       0       0       0       0       0       0       0       0       0       0       0       0       0       0       0       0       0       0       0       0       0       0       0       0       0       0       0       0       0       0       0       0       0       0       0       0       0       0       0       0       0       0       0       0       0       0       0       0       0       0       0       0       0       0       0       0       0       0       0       0       0       0       0       0       0       0       0       0       0       0       0       0       0       0       0       0       0       0       0       0       0       0
     1    99     8       2       2      71      29
     1    99     9       5       3      68      28       4       0       0
     1    99    10      10       2      70      30       0       0       0       0       0       0       0       0
     1    99    11      20       4      58      34       6       2       0       0       0       0       0       0       0       0       0       0       0       0       0       0       0       0
     1    99    12      25       4      66      28       4       2       0       0       0       0       0       0       0       0       0       0       0       0       0       0       0       0       0       0       0       0       0
     1    99    13      50      11      32      26      19      10       4       2       2       2       1       1       1       0       0       0       0       0       0       0       0       0       0       0       0       0       0       0       0       0       0       0       0       0       0       0       0       0       0       0       0       0       0       0       0       0       0       0       0       0       0       0
     1    99    14     100      15      36      16       9       9       6       5       4       3       2       2       2       2       2       1       1       0       0       0       0       0       0       0       0       0       0       0       0       0       0       0       0       0       0       0       0       0       0       0       0       0       0       0       0       0       0       0       0       0       0       0       0       0       0       0       0       0       0       0       0       0       0       0       0       0       0       0       0       0       0       0       0       0       0       0       0       0       0       0       0       0       0       0       0       0       0       0       0       0       0       0       0       0       0       0       0       0       0       0       0       0
     1   100     1       2       2      80      20
     1   100     2       5       3      55      41       4       0       0
     1   100     3      10       3      38      38      24       0       0       0       0       0       0       0
     1   100     4      20       3      59      34       7       0       0       0       0       0       0       0       0       0       0       0       0       0       0       0       0       0
     1   100     5      25       3      59      27      14       0       0       0       0       0       0       0       0       0       0       0       0       0       0       0       0       0       0       0       0       0       0
     1   100     6      50       3      82      14       4       0       0       0       0       0       0       0       0       0       0       0       0       0       0       0       0       0       0       0       0       0       0       0       0       0       0       0       0       0       0       0       0       0       0       0       0       0       0       0       0       0       0       0       0       0       0       0
     1   100     7     100      10      20      18      14      12      12      12       7       3       1       1       0       0       0       0       0       0       0       0       0       0       0       0       0       0       0       0       0       0       0       0       0       0       0       0       0       0       0       0       0       0       0       0       0       0       0       0       0       0       0       0       0       0       0       0       0       0       0       0       0       0       0       0       0       0       0       0       0       0       0       0       0       0       0       0       0       0       0       0       0       0       0       0       0       0       0       0       0       0       0       0       0       0       0       0       0       0       0       0       0       0
     1   100     8       2       2      69      31
     1   100     9       5       3      73      21       6       0       0
     1   100    10      10       2      70      30       0       0       0       0       0       0       0       0
     1   100    11      20       4      61      28       7       4       0       0       0       0       0       0       0       0       0       0       0       0       0       0       0       0
     1   100    12      25       6      66      25       6       1       1       1       0       0       0       0       0       0       0       0       0       0       0       0       0       0       0       0       0       0       0
     1   100    13      50       9      27      27      23      11       6       2       2       1       1       0       0       0       0       0       0       0       0       0       0       0       0       0       0       0       0       0       0       0       0       0       0       0       0       0       0       0       0       0       0       0       0       0       0       0       0       0       0       0       0       0
     1   100    14     100      15      38      11      10       8       8       7       6       3       3       1       1       1       1       1       1       0       0       0       0       0       0       0       0       0       0       0       0       0       0       0       0       0       0       0       0       0       0       0       0       0       0       0       0       0       0       0       0       0       0       0       0       0       0       0       0       0       0       0       0       0       0       0       0       0       0       0       0       0       0       0       0       0       0       0       0       0       0       0       0       0       0       0       0       0       0       0       0       0       0       0       0       0       0       0       0       0       0       0       0       0
     1   101     1       2       2      84      16
     1   101     2       5       3      50      46       4       0       0
     1   101     3      10       3      46      33      21       0       0       0       0       0       0       0
     1   101     4      20       3      58      32      10       0       0       0       0       0       0       0       0       0       0       0       0       0       0       0       0       0
     1   101     5      25       3      59      30      11       0       0       0       0       0       0       0       0       0       0       0       0       0       0       0       0       0       0       0       0       0       0
     1   101     6      50       3      84      12       4       0       0       0       0       0       0       0       0       0       0       0       0       0       0       0       0       0       0       0       0       0       0       0       0       0       0       0       0       0       0       0       0       0       0       0       0       0       0       0       0       0       0       0       0       0       0       0
     1   101     7     100       9      20      18      17      13      13      11       5       2       1       0       0       0       0       0       0       0       0       0       0       0       0       0       0       0       0       0       0       0       0       0       0       0       0       0       0       0       0       0       0       0       0       0       0       0       0       0       0       0       0       0       0       0       0       0       0       0       0       0       0       0       0       0       0       0       0       0       0       0       0       0       0       0       0       0       0       0       0       0       0       0       0       0       0       0       0       0       0       0       0       0       0       0       0       0       0       0       0       0       0       0
     1   101     8       2       2      72      28
     1   101     9       5       3      72      23       5       0       0
     1   101    10      10       2      71      29       0       0       0       0       0       0       0       0
     1   101    11      20       4      52      34       8       6       0       0       0       0       0       0       0       0       0       0       0       0       0       0       0       0
     1   101    12      25       8      64      23       6       3       1       1       1       1       0       0       0       0       0       0       0       0       0       0       0       0       0       0       0       0       0
     1   101    13      50       9      29      26      24       6       4       4       3       2       2       0       0       0       0       0       0       0       0       0       0       0       0       0       0       0       0       0       0       0       0       0       0       0       0       0       0       0       0       0       0       0       0       0       0       0       0       0       0       0       0       0
     1   101    14     100      13      45      14       8       7       7       4       4       4       2       2       1       1       1       0       0       0       0       0       0       0       0       0       0       0       0       0       0       0       0       0       0       0       0       0       0       0       0       0       0       0       0       0       0       0       0       0       0       0       0       0       0       0       0       0       0       0       0       0       0       0       0       0       0       0       0       0       0       0       0       0       0       0       0       0       0       0       0       0       0       0       0       0       0       0       0       0       0       0       0       0       0       0       0       0       0       0       0       0       0       0
     1   102     1       2       2      84      16
     1   102     2       5       3      56      39       5       0       0
     1   102     3      10       3      47      28      25       0       0       0       0       0       0       0
     1   102     4      20       3      54      36      10       0       0       0       0       0       0       0       0       0       0       0       0       0       0       0       0       0
     1   102     5      25       3      51      38      11       0       0       0       0       0       0       0       0       0       0       0       0       0       0       0       0       0       0       0       0       0       0
     1   102     6      50       3      86      10       4       0       0       0       0       0       0       0       0       0       0       0       0       0       0       0       0       0       0       0       0       0       0       0       0       0       0       0       0       0       0       0       0       0       0       0       0       0       0       0       0       0       0       0       0       0       0       0
     1   102     7     100      10      21      19      16      12      12      10       6       2       1       1       0       0       0       0       0       0       0       0       0       0       0       0       0       0       0       0       0       0       0       0       0       0       0       0       0       0       0       0       0       0       0       0       0       0       0       0       0       0       0       0       0       0       0       0       0       0       0       0       0       0       0       0       0       0       0       0       0       0       0       0       0       0       0       0       0       0       0       0       0       0       0       0       0       0       0       0       0       0       0       0       0       0       0       0       0       0       0       0       0       0
     1   102     8       2       2      71      29
     1   102     9       5       3      79      19       2       0       0
     1   102    10      10       2      77      23       0       0       0       0       0       0       0       0
     1   102    11      20       4      57      28       9       6       0       0       0       0       0       0       0       0       0       0       0       0       0       0       0       0
     1   102    12      25       8      69      16       6       3       2       2       1       1       0       0       0       0       0       0       0       0       0       0       0       0       0       0       0       0       0
     1   102    13      50       9      31      27      21       6       6       3       3       2       1       0       0       0       0       0       0       0       0       0       0       0       0       0       0       0       0       0       0       0       0       0       0       0       0       0       0       0       0       0       0       0       0       0       0       0       0       0       0       0       0       0
     1   102    14     100      14      44      16      12       5       4       4       4       3       3       1       1       1       1       1       0       0       0       0       0       0       0       0       0       0       0       0       0       0       0       0       0       0       0       0       0       0       0       0       0       0       0       0       0       0       0       0       0       0       0       0       0       0       0       0       0       0       0       0       0       0       0       0       0       0       0       0       0       0       0       0       0       0       0       0       0       0       0       0       0       0       0       0       0       0       0       0       0       0       0       0       0       0       0       0       0       0       0       0       0       0
     1   103     1       2       2      88      12
[truncated: 77,628,304 more chars]
