# Supplementary material for: Blib is a multi-module simulation platform for genetics studies and intelligent breeding
Source: Commun Biol. 2022 Nov 3;5:1167. doi: 10.1038/s42003-022-04151-9 (PMC9630530; doi:10.1038/s42003-022-04151-9)
Supplement: Supplementary file 4 — Supplementary Software 1 [file 42003_2022_4151_MOESM4_ESM.zip › Supplementary software/Drift with output files/Drift.fre]

   Run Cycle   A2Mu1   A2Mu1  HomOBS  HetOBS  HomHWE  HetHWE   A5Mu1   A5Mu1   A5Mu1   A5Mu1   A5Mu1  HomOBS  HetOBS  HomHWE  HetHWE  A10Mu1  A10Mu1  A10Mu1  A10Mu1  A10Mu1  A10Mu1  A10Mu1  A10Mu1  A10Mu1  A10Mu1  HomOBS  HetOBS  HomHWE  HetHWE  A20Mu1  A20Mu1  A20Mu1  A20Mu1  A20Mu1  A20Mu1  A20Mu1  A20Mu1  A20Mu1  A20Mu1  A20Mu1  A20Mu1  A20Mu1  A20Mu1  A20Mu1  A20Mu1  A20Mu1  A20Mu1  A20Mu1  A20Mu1  HomOBS  HetOBS  HomHWE  HetHWE  A25Mu1  A25Mu1  A25Mu1  A25Mu1  A25Mu1  A25Mu1  A25Mu1  A25Mu1  A25Mu1  A25Mu1  A25Mu1  A25Mu1  A25Mu1  A25Mu1  A25Mu1  A25Mu1  A25Mu1  A25Mu1  A25Mu1  A25Mu1  A25Mu1  A25Mu1  A25Mu1  A25Mu1  A25Mu1  HomOBS  HetOBS  HomHWE  HetHWE  A50Mu1  A50Mu1  A50Mu1  A50Mu1  A50Mu1  A50Mu1  A50Mu1  A50Mu1  A50Mu1  A50Mu1  A50Mu1  A50Mu1  A50Mu1  A50Mu1  A50Mu1  A50Mu1  A50Mu1  A50Mu1  A50Mu1  A50Mu1  A50Mu1  A50Mu1  A50Mu1  A50Mu1  A50Mu1  A50Mu1  A50Mu1  A50Mu1  A50Mu1  A50Mu1  A50Mu1  A50Mu1  A50Mu1  A50Mu1  A50Mu1  A50Mu1  A50Mu1  A50Mu1  A50Mu1  A50Mu1  A50Mu1  A50Mu1  A50Mu1  A50Mu1  A50Mu1  A50Mu1  A50Mu1  A50Mu1  A50Mu1  A50Mu1  HomOBS  HetOBS  HomHWE  HetHWE A100Mu1 A100Mu1 A100Mu1 A100Mu1 A100Mu1 A100Mu1 A100Mu1 A100Mu1 A100Mu1 A100Mu1 A100Mu1 A100Mu1 A100Mu1 A100Mu1 A100Mu1 A100Mu1 A100Mu1 A100Mu1 A100Mu1 A100Mu1 A100Mu1 A100Mu1 A100Mu1 A100Mu1 A100Mu1 A100Mu1 A100Mu1 A100Mu1 A100Mu1 A100Mu1 A100Mu1 A100Mu1 A100Mu1 A100Mu1 A100Mu1 A100Mu1 A100Mu1 A100Mu1 A100Mu1 A100Mu1 A100Mu1 A100Mu1 A100Mu1 A100Mu1 A100Mu1 A100Mu1 A100Mu1 A100Mu1 A100Mu1 A100Mu1 A100Mu1 A100Mu1 A100Mu1 A100Mu1 A100Mu1 A100Mu1 A100Mu1 A100Mu1 A100Mu1 A100Mu1 A100Mu1 A100Mu1 A100Mu1 A100Mu1 A100Mu1 A100Mu1 A100Mu1 A100Mu1 A100Mu1 A100Mu1 A100Mu1 A100Mu1 A100Mu1 A100Mu1 A100Mu1 A100Mu1 A100Mu1 A100Mu1 A100Mu1 A100Mu1 A100Mu1 A100Mu1 A100Mu1 A100Mu1 A100Mu1 A100Mu1 A100Mu1 A100Mu1 A100Mu1 A100Mu1 A100Mu1 A100Mu1 A100Mu1 A100Mu1 A100Mu1 A100Mu1 A100Mu1 A100Mu1 A100Mu1 A100Mu1  HomOBS  HetOBS  HomHWE  HetHWE   A2Mu2   A2Mu2  HomOBS  HetOBS  HomHWE  HetHWE   A5Mu2   A5Mu2   A5Mu2   A5Mu2   A5Mu2  HomOBS  HetOBS  HomHWE  HetHWE  A10Mu2  A10Mu2  A10Mu2  A10Mu2  A10Mu2  A10Mu2  A10Mu2  A10Mu2  A10Mu2  A10Mu2  HomOBS  HetOBS  HomHWE  HetHWE  A20Mu2  A20Mu2  A20Mu2  A20Mu2  A20Mu2  A20Mu2  A20Mu2  A20Mu2  A20Mu2  A20Mu2  A20Mu2  A20Mu2  A20Mu2  A20Mu2  A20Mu2  A20Mu2  A20Mu2  A20Mu2  A20Mu2  A20Mu2  HomOBS  HetOBS  HomHWE  HetHWE  A25Mu2  A25Mu2  A25Mu2  A25Mu2  A25Mu2  A25Mu2  A25Mu2  A25Mu2  A25Mu2  A25Mu2  A25Mu2  A25Mu2  A25Mu2  A25Mu2  A25Mu2  A25Mu2  A25Mu2  A25Mu2  A25Mu2  A25Mu2  A25Mu2  A25Mu2  A25Mu2  A25Mu2  A25Mu2  HomOBS  HetOBS  HomHWE  HetHWE  A50Mu2  A50Mu2  A50Mu2  A50Mu2  A50Mu2  A50Mu2  A50Mu2  A50Mu2  A50Mu2  A50Mu2  A50Mu2  A50Mu2  A50Mu2  A50Mu2  A50Mu2  A50Mu2  A50Mu2  A50Mu2  A50Mu2  A50Mu2  A50Mu2  A50Mu2  A50Mu2  A50Mu2  A50Mu2  A50Mu2  A50Mu2  A50Mu2  A50Mu2  A50Mu2  A50Mu2  A50Mu2  A50Mu2  A50Mu2  A50Mu2  A50Mu2  A50Mu2  A50Mu2  A50Mu2  A50Mu2  A50Mu2  A50Mu2  A50Mu2  A50Mu2  A50Mu2  A50Mu2  A50Mu2  A50Mu2  A50Mu2  A50Mu2  HomOBS  HetOBS  HomHWE  HetHWE A100Mu2 A100Mu2 A100Mu2 A100Mu2 A100Mu2 A100Mu2 A100Mu2 A100Mu2 A100Mu2 A100Mu2 A100Mu2 A100Mu2 A100Mu2 A100Mu2 A100Mu2 A100Mu2 A100Mu2 A100Mu2 A100Mu2 A100Mu2 A100Mu2 A100Mu2 A100Mu2 A100Mu2 A100Mu2 A100Mu2 A100Mu2 A100Mu2 A100Mu2 A100Mu2 A100Mu2 A100Mu2 A100Mu2 A100Mu2 A100Mu2 A100Mu2 A100Mu2 A100Mu2 A100Mu2 A100Mu2 A100Mu2 A100Mu2 A100Mu2 A100Mu2 A100Mu2 A100Mu2 A100Mu2 A100Mu2 A100Mu2 A100Mu2 A100Mu2 A100Mu2 A100Mu2 A100Mu2 A100Mu2 A100Mu2 A100Mu2 A100Mu2 A100Mu2 A100Mu2 A100Mu2 A100Mu2 A100Mu2 A100Mu2 A100Mu2 A100Mu2 A100Mu2 A100Mu2 A100Mu2 A100Mu2 A100Mu2 A100Mu2 A100Mu2 A100Mu2 A100Mu2 A100Mu2 A100Mu2 A100Mu2 A100Mu2 A100Mu2 A100Mu2 A100Mu2 A100Mu2 A100Mu2 A100Mu2 A100Mu2 A100Mu2 A100Mu2 A100Mu2 A100Mu2 A100Mu2 A100Mu2 A100Mu2 A100Mu2 A100Mu2 A100Mu2 A100Mu2 A100Mu2 A100Mu2 A100Mu2  HomOBS  HetOBS  HomHWE  HetHWE
     1     0  0.5000  0.5000  0.4940  0.5060  0.5000  0.5000  0.2000  0.2000  0.2000  0.2000  0.2000  0.1950  0.8050  0.2000  0.8000  0.1000  0.1000  0.1000  0.1000  0.1000  0.1000  0.1000  0.1000  0.1000  0.1000  0.1080  0.8920  0.1000  0.9000  0.0500  0.0500  0.0500  0.0500  0.0500  0.0500  0.0500  0.0500  0.0500  0.0500  0.0500  0.0500  0.0500  0.0500  0.0500  0.0500  0.0500  0.0500  0.0500  0.0500  0.0450  0.9550  0.0500  0.9500  0.0400  0.0400  0.0400  0.0400  0.0400  0.0400  0.0400  0.0400  0.0400  0.0400  0.0400  0.0400  0.0400  0.0400  0.0400  0.0400  0.0400  0.0400  0.0400  0.0400  0.0400  0.0400  0.0400  0.0400  0.0400  0.0360  0.9640  0.0400  0.9600  0.0200  0.0200  0.0200  0.0200  0.0200  0.0200  0.0200  0.0200  0.0200  0.0200  0.0200  0.0200  0.0200  0.0200  0.0200  0.0200  0.0200  0.0200  0.0200  0.0200  0.0200  0.0200  0.0200  0.0200  0.0200  0.0200  0.0200  0.0200  0.0200  0.0200  0.0200  0.0200  0.0200  0.0200  0.0200  0.0200  0.0200  0.0200  0.0200  0.0200  0.0200  0.0200  0.0200  0.0200  0.0200  0.0200  0.0200  0.0200  0.0200  0.0200  0.0230  0.9770  0.0200  0.9800  0.0100  0.0100  0.0100  0.0100  0.0100  0.0100  0.0100  0.0100  0.0100  0.0100  0.0100  0.0100  0.0100  0.0100  0.0100  0.0100  0.0100  0.0100  0.0100  0.0100  0.0100  0.0100  0.0100  0.0100  0.0100  0.0100  0.0100  0.0100  0.0100  0.0100  0.0100  0.0100  0.0100  0.0100  0.0100  0.0100  0.0100  0.0100  0.0100  0.0100  0.0100  0.0100  0.0100  0.0100  0.0100  0.0100  0.0100  0.0100  0.0100  0.0100  0.0100  0.0100  0.0100  0.0100  0.0100  0.0100  0.0100  0.0100  0.0100  0.0100  0.0100  0.0100  0.0100  0.0100  0.0100  0.0100  0.0100  0.0100  0.0100  0.0100  0.0100  0.0100  0.0100  0.0100  0.0100  0.0100  0.0100  0.0100  0.0100  0.0100  0.0100  0.0100  0.0100  0.0100  0.0100  0.0100  0.0100  0.0100  0.0100  0.0100  0.0100  0.0100  0.0100  0.0100  0.0100  0.0100  0.0100  0.0100  0.0100  0.0100  0.0100  0.9900  0.0100  0.9900  0.5000  0.5000  0.4940  0.5060  0.5000  0.5000  0.2000  0.2000  0.2000  0.2000  0.2000  0.1960  0.8040  0.2000  0.8000  0.1000  0.1000  0.1000  0.1000  0.1000  0.1000  0.1000  0.1000  0.1000  0.1000  0.1000  0.9000  0.1000  0.9000  0.0500  0.0500  0.0500  0.0500  0.0500  0.0500  0.0500  0.0500  0.0500  0.0500  0.0500  0.0500  0.0500  0.0500  0.0500  0.0500  0.0500  0.0500  0.0500  0.0500  0.0410  0.9590  0.0500  0.9500  0.0400  0.0400  0.0400  0.0400  0.0400  0.0400  0.0400  0.0400  0.0400  0.0400  0.0400  0.0400  0.0400  0.0400  0.0400  0.0400  0.0400  0.0400  0.0400  0.0400  0.0400  0.0400  0.0400  0.0400  0.0400  0.0300  0.9700  0.0400  0.9600  0.0200  0.0200  0.0200  0.0200  0.0200  0.0200  0.0200  0.0200  0.0200  0.0200  0.0200  0.0200  0.0200  0.0200  0.0200  0.0200  0.0200  0.0200  0.0200  0.0200  0.0200  0.0200  0.0200  0.0200  0.0200  0.0200  0.0200  0.0200  0.0200  0.0200  0.0200  0.0200  0.0200  0.0200  0.0200  0.0200  0.0200  0.0200  0.0200  0.0200  0.0200  0.0200  0.0200  0.0200  0.0200  0.0200  0.0200  0.0200  0.0200  0.0200  0.0170  0.9830  0.0200  0.9800  0.0100  0.0100  0.0100  0.0100  0.0100  0.0100  0.0100  0.0100  0.0100  0.0100  0.0100  0.0100  0.0100  0.0100  0.0100  0.0100  0.0100  0.0100  0.0100  0.0100  0.0100  0.0100  0.0100  0.0100  0.0100  0.0100  0.0100  0.0100  0.0100  0.0100  0.0100  0.0100  0.0100  0.0100  0.0100  0.0100  0.0100  0.0100  0.0100  0.0100  0.0100  0.0100  0.0100  0.0100  0.0100  0.0100  0.0100  0.0100  0.0100  0.0100  0.0100  0.0100  0.0100  0.0100  0.0100  0.0100  0.0100  0.0100  0.0100  0.0100  0.0100  0.0100  0.0100  0.0100  0.0100  0.0100  0.0100  0.0100  0.0100  0.0100  0.0100  0.0100  0.0100  0.0100  0.0100  0.0100  0.0100  0.0100  0.0100  0.0100  0.0100  0.0100  0.0100  0.0100  0.0100  0.0100  0.0100  0.0100  0.0100  0.0100  0.0100  0.0100  0.0100  0.0100  0.0100  0.0100  0.0100  0.0100  0.0100  0.0100  0.0110  0.9890  0.0100  0.9900
     1     1  0.4700  0.5300  0.5800  0.4200  0.5018  0.4982  0.2700  0.2100  0.2100  0.1000  0.2100  0.1600  0.8400  0.2152  0.7848  0.1300  0.1100  0.0300  0.1300  0.0700  0.1000  0.1000  0.1500  0.0700  0.1100  0.0400  0.9600  0.1112  0.8888  0.0300  0.0500  0.0200  0.0300  0.0400  0.1000  0.0200  0.0600  0.0600  0.0900  0.0700  0.0200  0.0600  0.0800  0.0500  0.0500  0.0500  0.0300  0.0400  0.0500  0.0400  0.9600  0.0598  0.9402  0.0200  0.0300  0.0500  0.0300  0.0200  0.0200  0.0900  0.0400  0.0100  0.0400  0.0400  0.0700  0.0700  0.0100  0.0300  0.0300  0.0400  0.0800  0.0200  0.0200  0.0700  0.0300  0.0300  0.0500  0.0600  0.0200  0.9800  0.0518  0.9482  0.0300  0.0200  0.0000  0.0300  0.0200  0.0400  0.0100  0.0200  0.0000  0.0500  0.0300  0.0100  0.0200  0.0200  0.0200  0.0100  0.0100  0.0100  0.0100  0.0100  0.0300  0.0000  0.0300  0.0400  0.0100  0.0200  0.0400  0.0200  0.0200  0.0000  0.0200  0.0200  0.0100  0.0200  0.0100  0.0000  0.0100  0.0300  0.0200  0.0700  0.0200  0.0200  0.0000  0.0200  0.0300  0.0100  0.0400  0.0200  0.0500  0.0000  0.0200  0.9800  0.0306  0.9694  0.0300  0.0100  0.0200  0.0000  0.0000  0.0100  0.0100  0.0000  0.0100  0.0100  0.0000  0.0100  0.0000  0.0100  0.0100  0.0000  0.0000  0.0000  0.0000  0.0000  0.0400  0.0000  0.0100  0.0000  0.0000  0.0200  0.0100  0.0100  0.0000  0.0100  0.0200  0.0200  0.0000  0.0100  0.0000  0.0100  0.0300  0.0200  0.0300  0.0300  0.0000  0.0000  0.0200  0.0200  0.0000  0.0200  0.0000  0.0100  0.0000  0.0300  0.0000  0.0000  0.0100  0.0000  0.0100  0.0000  0.0100  0.0100  0.0100  0.0100  0.0100  0.0100  0.0200  0.0200  0.0000  0.0100  0.0200  0.0100  0.0200  0.0100  0.0100  0.0200  0.0200  0.0100  0.0000  0.0000  0.0000  0.0100  0.0000  0.0200  0.0100  0.0200  0.0000  0.0000  0.0200  0.0000  0.0000  0.0100  0.0100  0.0200  0.0100  0.0200  0.0000  0.0200  0.0100  0.0100  0.0100  0.0300  0.0200  0.0000  0.0200  0.9800  0.0190  0.9810  0.5700  0.4300  0.4600  0.5400  0.5098  0.4902  0.2400  0.1800  0.1700  0.2400  0.1700  0.2000  0.8000  0.2054  0.7946  0.1400  0.0600  0.1100  0.0700  0.1300  0.1200  0.0700  0.0500  0.1300  0.1200  0.0800  0.9200  0.1102  0.8898  0.0500  0.0400  0.1200  0.0500  0.0500  0.0400  0.0400  0.0400  0.0300  0.0800  0.0700  0.0100  0.0800  0.0400  0.0300  0.0600  0.0300  0.0400  0.0300  0.0700  0.0600  0.9400  0.0614  0.9386  0.0400  0.0500  0.0400  0.0500  0.0800  0.0400  0.0400  0.0500  0.0100  0.0300  0.0400  0.0700  0.0100  0.0200  0.0200  0.0400  0.0500  0.0400  0.0300  0.0400  0.0300  0.0300  0.0600  0.0400  0.0500  0.1000  0.9000  0.0464  0.9536  0.0200  0.0200  0.0400  0.0000  0.0100  0.0200  0.0300  0.0100  0.0200  0.0400  0.0100  0.0300  0.0200  0.0100  0.0200  0.0000  0.0100  0.0200  0.0600  0.0200  0.0200  0.0100  0.0100  0.0300  0.0200  0.0200  0.0300  0.0200  0.0100  0.0300  0.0200  0.0500  0.0000  0.0300  0.0000  0.0200  0.0300  0.0200  0.0300  0.0400  0.0100  0.0100  0.0200  0.0200  0.0100  0.0200  0.0100  0.0300  0.0200  0.0000  0.0000  1.0000  0.0278  0.9722  0.0300  0.0300  0.0000  0.0000  0.0100  0.0700  0.0100  0.0000  0.0100  0.0100  0.0100  0.0100  0.0100  0.0000  0.0000  0.0300  0.0100  0.0000  0.0000  0.0200  0.0200  0.0100  0.0000  0.0200  0.0100  0.0100  0.0000  0.0000  0.0000  0.0000  0.0200  0.0200  0.0100  0.0300  0.0000  0.0000  0.0000  0.0000  0.0300  0.0000  0.0000  0.0100  0.0000  0.0100  0.0300  0.0000  0.0200  0.0100  0.0100  0.0000  0.0000  0.0000  0.0300  0.0100  0.0200  0.0100  0.0000  0.0000  0.0000  0.0100  0.0100  0.0100  0.0000  0.0100  0.0000  0.0000  0.0000  0.0100  0.0100  0.0100  0.0100  0.0000  0.0400  0.0100  0.0000  0.0200  0.0200  0.0000  0.0000  0.0300  0.0300  0.0100  0.0000  0.0200  0.0000  0.0100  0.0100  0.0000  0.0000  0.0100  0.0000  0.0000  0.0200  0.0100  0.0100  0.0100  0.0000  0.0400  0.0000  0.0200  0.0400  0.9600  0.0244  0.9756
     1     2  0.5300  0.4700  0.4600  0.5400  0.5018  0.4982  0.2400  0.2700  0.1800  0.0800  0.2300  0.1200  0.8800  0.2222  0.7778  0.1900  0.0700  0.0300  0.1600  0.0600  0.1000  0.0900  0.1600  0.0500  0.0900  0.0600  0.9400  0.1254  0.8746  0.0200  0.0600  0.0500  0.0400  0.0500  0.0800  0.0300  0.0500  0.0500  0.0900  0.0400  0.0300  0.0400  0.1000  0.0100  0.0800  0.0400  0.0000  0.0700  0.0700  0.0200  0.9800  0.0630  0.9370  0.0200  0.0100  0.0400  0.0600  0.0400  0.0100  0.1200  0.0500  0.0100  0.0300  0.0300  0.1100  0.0700  0.0000  0.0300  0.0000  0.0100  0.0700  0.0300  0.0100  0.0600  0.0600  0.0400  0.0400  0.0500  0.0600  0.9400  0.0630  0.9370  0.0400  0.0100  0.0000  0.0100  0.0000  0.0400  0.0100  0.0100  0.0000  0.1100  0.0100  0.0000  0.0300  0.0000  0.0300  0.0200  0.0000  0.0100  0.0000  0.0000  0.0400  0.0000  0.0400  0.0000  0.0000  0.0100  0.0400  0.0200  0.0300  0.0000  0.0300  0.0200  0.0000  0.0300  0.0100  0.0000  0.0300  0.0600  0.0500  0.1200  0.0200  0.0100  0.0000  0.0000  0.0000  0.0100  0.0300  0.0100  0.0600  0.0000  0.0400  0.9600  0.0532  0.9468  0.0600  0.0200  0.0100  0.0000  0.0000  0.0200  0.0000  0.0000  0.0000  0.0200  0.0000  0.0000  0.0000  0.0000  0.0200  0.0000  0.0000  0.0000  0.0000  0.0000  0.0500  0.0000  0.0200  0.0000  0.0000  0.0100  0.0000  0.0100  0.0000  0.0000  0.0200  0.0000  0.0000  0.0000  0.0000  0.0200  0.0600  0.0100  0.0300  0.0700  0.0000  0.0000  0.0000  0.0400  0.0000  0.0100  0.0000  0.0100  0.0000  0.0200  0.0000  0.0000  0.0000  0.0000  0.0200  0.0000  0.0100  0.0000  0.0100  0.0100  0.0000  0.0100  0.0200  0.0100  0.0000  0.0200  0.0200  0.0100  0.0000  0.0100  0.0000  0.0300  0.0200  0.0100  0.0000  0.0000  0.0000  0.0000  0.0000  0.0300  0.0200  0.0300  0.0000  0.0000  0.0000  0.0000  0.0000  0.0100  0.0100  0.0100  0.0200  0.0200  0.0000  0.0200  0.0000  0.0200  0.0100  0.0300  0.0300  0.0000  0.0200  0.9800  0.0306  0.9694  0.5100  0.4900  0.5400  0.4600  0.5002  0.4998  0.2700  0.1500  0.1700  0.2400  0.1700  0.2000  0.8000  0.2108  0.7892  0.1300  0.0900  0.1000  0.0800  0.1900  0.0700  0.0800  0.0400  0.1100  0.1100  0.0800  0.9200  0.1146  0.8854  0.0400  0.0200  0.1000  0.0500  0.0500  0.0700  0.0400  0.0100  0.0400  0.1100  0.0900  0.0100  0.1300  0.0300  0.0400  0.0200  0.0000  0.0400  0.0400  0.0700  0.0600  0.9400  0.0734  0.9266  0.0200  0.0800  0.0200  0.0600  0.0400  0.0200  0.0500  0.0600  0.0100  0.0400  0.0500  0.0700  0.0100  0.0100  0.0300  0.0600  0.0500  0.0400  0.0400  0.0300  0.0300  0.0100  0.1000  0.0400  0.0300  0.0200  0.9800  0.0528  0.9472  0.0200  0.0200  0.0400  0.0000  0.0000  0.0100  0.0200  0.0100  0.0300  0.0200  0.0300  0.0500  0.0400  0.0100  0.0300  0.0000  0.0100  0.0000  0.0200  0.0400  0.0100  0.0100  0.0000  0.0200  0.0500  0.0400  0.0200  0.0200  0.0200  0.0200  0.0000  0.0400  0.0000  0.0500  0.0000  0.0200  0.0500  0.0200  0.0200  0.0300  0.0100  0.0400  0.0100  0.0200  0.0000  0.0100  0.0000  0.0300  0.0400  0.0000  0.0400  0.9600  0.0322  0.9678  0.0400  0.0100  0.0000  0.0000  0.0000  0.0500  0.0000  0.0000  0.0200  0.0100  0.0000  0.0100  0.0400  0.0000  0.0000  0.0400  0.0300  0.0000  0.0000  0.0000  0.0000  0.0100  0.0000  0.0400  0.0100  0.0000  0.0000  0.0000  0.0000  0.0000  0.0000  0.0200  0.0100  0.0600  0.0000  0.0000  0.0000  0.0000  0.0000  0.0000  0.0000  0.0200  0.0000  0.0300  0.0600  0.0000  0.0500  0.0000  0.0200  0.0000  0.0000  0.0000  0.0500  0.0100  0.0100  0.0100  0.0000  0.0000  0.0000  0.0200  0.0000  0.0100  0.0000  0.0100  0.0000  0.0000  0.0000  0.0000  0.0100  0.0000  0.0000  0.0000  0.0000  0.0200  0.0000  0.0200  0.0200  0.0000  0.0000  0.0100  0.0200  0.0400  0.0000  0.0300  0.0000  0.0200  0.0200  0.0000  0.0000  0.0000  0.0000  0.0000  0.0200  0.0300  0.0100  0.0000  0.0000  0.0200  0.0000  0.0100  0.0000  1.0000  0.0330  0.9670
     1     3  0.5300  0.4700  0.4200  0.5800  0.5018  0.4982  0.1800  0.2700  0.2200  0.1100  0.2200  0.1600  0.8400  0.2142  0.7858  0.1900  0.0700  0.0300  0.1400  0.0500  0.1100  0.1100  0.1900  0.0500  0.0600  0.1000  0.9000  0.1304  0.8696  0.0400  0.0500  0.0500  0.0500  0.0400  0.0900  0.0300  0.0600  0.0700  0.0600  0.0400  0.0400  0.0400  0.1100  0.0100  0.0300  0.0400  0.0000  0.0700  0.0800  0.0600  0.9400  0.0626  0.9374  0.0300  0.0100  0.0200  0.0700  0.0700  0.0300  0.1000  0.0300  0.0200  0.0100  0.0300  0.1200  0.0900  0.0000  0.0100  0.0000  0.0100  0.0800  0.0200  0.0000  0.0700  0.0600  0.0200  0.0300  0.0700  0.0600  0.9400  0.0686  0.9314  0.0600  0.0000  0.0000  0.0100  0.0000  0.0500  0.0200  0.0000  0.0000  0.1300  0.0000  0.0000  0.0300  0.0000  0.0100  0.0200  0.0100  0.0000  0.0000  0.0000  0.0500  0.0000  0.0600  0.0000  0.0000  0.0100  0.0400  0.0000  0.0200  0.0000  0.0100  0.0200  0.0000  0.0300  0.0400  0.0000  0.0200  0.0600  0.0800  0.0800  0.0100  0.0100  0.0000  0.0000  0.0000  0.0200  0.0300  0.0200  0.0500  0.0000  0.0600  0.9400  0.0574  0.9426  0.0600  0.0100  0.0100  0.0000  0.0000  0.0100  0.0000  0.0000  0.0000  0.0200  0.0000  0.0000  0.0000  0.0000  0.0200  0.0000  0.0000  0.0000  0.0000  0.0000  0.0300  0.0000  0.0300  0.0000  0.0000  0.0100  0.0000  0.0000  0.0000  0.0000  0.0200  0.0000  0.0000  0.0000  0.0000  0.0200  0.0700  0.0200  0.0200  0.0500  0.0000  0.0000  0.0000  0.0800  0.0000  0.0100  0.0000  0.0100  0.0000  0.0400  0.0000  0.0000  0.0000  0.0000  0.0000  0.0000  0.0000  0.0000  0.0000  0.0000  0.0000  0.0100  0.0200  0.0100  0.0000  0.0600  0.0300  0.0000  0.0000  0.0300  0.0100  0.0300  0.0400  0.0100  0.0000  0.0000  0.0000  0.0000  0.0000  0.0100  0.0100  0.0200  0.0000  0.0000  0.0000  0.0000  0.0000  0.0100  0.0200  0.0000  0.0100  0.0100  0.0000  0.0300  0.0000  0.0100  0.0100  0.0300  0.0400  0.0000  0.0200  0.9800  0.0374  0.9626  0.4700  0.5300  0.5000  0.5000  0.5018  0.4982  0.2900  0.1200  0.2300  0.1800  0.1800  0.2800  0.7200  0.2162  0.7838  0.1300  0.0700  0.0800  0.0600  0.2100  0.0600  0.1000  0.0100  0.1800  0.1000  0.1800  0.8200  0.1320  0.8680  0.0100  0.0200  0.0900  0.0500  0.0300  0.1000  0.1000  0.0000  0.0900  0.1100  0.0400  0.0100  0.1100  0.0100  0.0300  0.0100  0.0000  0.0400  0.0400  0.1100  0.0800  0.9200  0.0824  0.9176  0.0500  0.0800  0.0100  0.0600  0.0400  0.0300  0.0900  0.0500  0.0000  0.0600  0.0600  0.0500  0.0000  0.0000  0.0100  0.0300  0.0600  0.0400  0.0500  0.0500  0.0400  0.0100  0.0700  0.0400  0.0200  0.0800  0.9200  0.0552  0.9448  0.0100  0.0800  0.0500  0.0000  0.0000  0.0100  0.0400  0.0000  0.0200  0.0300  0.0300  0.0400  0.0200  0.0100  0.0200  0.0000  0.0200  0.0000  0.0200  0.0200  0.0100  0.0100  0.0000  0.0100  0.0600  0.0500  0.0200  0.0300  0.0100  0.0300  0.0000  0.0300  0.0000  0.0500  0.0000  0.0200  0.0500  0.0400  0.0200  0.0100  0.0100  0.0100  0.0100  0.0400  0.0000  0.0200  0.0000  0.0200  0.0200  0.0000  0.0600  0.9400  0.0368  0.9632  0.0500  0.0200  0.0100  0.0000  0.0000  0.0500  0.0000  0.0000  0.0300  0.0000  0.0000  0.0000  0.0400  0.0000  0.0000  0.0200  0.0400  0.0000  0.0000  0.0000  0.0000  0.0000  0.0000  0.0200  0.0300  0.0000  0.0000  0.0000  0.0000  0.0000  0.0000  0.0200  0.0000  0.0300  0.0000  0.0000  0.0000  0.0000  0.0000  0.0000  0.0000  0.0100  0.0000  0.0500  0.0400  0.0000  0.0600  0.0000  0.0200  0.0000  0.0000  0.0000  0.0500  0.0100  0.0000  0.0100  0.0000  0.0000  0.0000  0.0400  0.0000  0.0000  0.0000  0.0100  0.0000  0.0000  0.0000  0.0000  0.0100  0.0000  0.0000  0.0000  0.0000  0.0200  0.0000  0.0500  0.0100  0.0000  0.0000  0.0000  0.0100  0.0900  0.0000  0.0200  0.0000  0.0100  0.0300  0.0000  0.0000  0.0000  0.0000  0.0000  0.0100  0.0500  0.0000  0.0000  0.0000  0.0200  0.0000  0.0100  0.0200  0.9800  0.0410  0.9590
     1     4  0.4600  0.5400  0.5600  0.4400  0.5032  0.4968  0.1600  0.2300  0.2500  0.1100  0.2500  0.1600  0.8400  0.2156  0.7844  0.2600  0.0700  0.0100  0.1200  0.0500  0.1100  0.1100  0.1800  0.0300  0.0600  0.1800  0.8200  0.1506  0.8494  0.0300  0.0200  0.0200  0.0600  0.0100  0.1400  0.0200  0.0600  0.1200  0.0400  0.0400  0.0400  0.0500  0.1100  0.0000  0.0600  0.0400  0.0000  0.0700  0.0700  0.1200  0.8800  0.0778  0.9222  0.0100  0.0000  0.0500  0.0600  0.1500  0.0400  0.1200  0.0100  0.0100  0.0100  0.0300  0.1300  0.0900  0.0000  0.0100  0.0000  0.0200  0.0700  0.0000  0.0000  0.1000  0.0200  0.0000  0.0300  0.0400  0.1400  0.8600  0.0892  0.9108  0.0900  0.0000  0.0000  0.0100  0.0000  0.0400  0.0100  0.0000  0.0000  0.1200  0.0000  0.0000  0.0200  0.0000  0.0300  0.0300  0.0200  0.0000  0.0000  0.0000  0.0800  0.0000  0.0800  0.0000  0.0000  0.0000  0.0800  0.0000  0.0200  0.0000  0.0100  0.0200  0.0000  0.0200  0.0600  0.0000  0.0100  0.0400  0.0400  0.0600  0.0100  0.0100  0.0000  0.0000  0.0000  0.0200  0.0400  0.0000  0.0300  0.0000  0.1000  0.9000  0.0610  0.9390  0.0300  0.0200  0.0000  0.0000  0.0000  0.0100  0.0000  0.0000  0.0000  0.0300  0.0000  0.0000  0.0000  0.0000  0.0300  0.0000  0.0100  0.0000  0.0000  0.0000  0.0300  0.0000  0.0300  0.0000  0.0000  0.0100  0.0000  0.0000  0.0000  0.0000  0.0000  0.0000  0.0000  0.0000  0.0000  0.0200  0.0400  0.0300  0.0000  0.0800  0.0000  0.0000  0.0000  0.1100  0.0000  0.0100  0.0000  0.0100  0.0000  0.0500  0.0000  0.0000  0.0000  0.0000  0.0000  0.0000  0.0000  0.0000  0.0000  0.0000  0.0000  0.0100  0.0000  0.0000  0.0000  0.0900  0.0100  0.0000  0.0000  0.0300  0.0100  0.0500  0.0500  0.0000  0.0000  0.0000  0.0000  0.0000  0.0000  0.0000  0.0100  0.0200  0.0000  0.0000  0.0000  0.0000  0.0000  0.0000  0.0600  0.0000  0.0200  0.0100  0.0000  0.0400  0.0000  0.0000  0.0200  0.0100  0.0100  0.0000  0.0600  0.9400  0.0504  0.9496  0.5700  0.4300  0.5800  0.4200  0.5098  0.4902  0.3200  0.1600  0.2100  0.1400  0.1700  0.3200  0.6800  0.2206  0.7794  0.1000  0.0700  0.0800  0.0500  0.2000  0.0700  0.1200  0.0100  0.2200  0.0800  0.1600  0.8400  0.1380  0.8620  0.0200  0.0300  0.0700  0.0600  0.0200  0.1100  0.1600  0.0000  0.1300  0.0900  0.0300  0.0000  0.1000  0.0000  0.0400  0.0000  0.0000  0.0400  0.0200  0.0800  0.1400  0.8600  0.0938  0.9062  0.0600  0.1100  0.0000  0.0400  0.0400  0.0200  0.1000  0.0400  0.0000  0.1100  0.0700  0.0400  0.0000  0.0000  0.0100  0.0300  0.0400  0.0100  0.0100  0.0300  0.0500  0.0200  0.1000  0.0400  0.0300  0.1000  0.9000  0.0686  0.9314  0.0000  0.1200  0.0500  0.0000  0.0000  0.0000  0.0500  0.0000  0.0200  0.0500  0.0000  0.0500  0.0000  0.0000  0.0300  0.0000  0.0000  0.0000  0.0400  0.0400  0.0100  0.0100  0.0000  0.0100  0.1000  0.0500  0.0200  0.0500  0.0200  0.0200  0.0000  0.0400  0.0000  0.0500  0.0000  0.0100  0.0300  0.0100  0.0200  0.0000  0.0100  0.0300  0.0000  0.0100  0.0000  0.0100  0.0000  0.0100  0.0300  0.0000  0.0600  0.9400  0.0532  0.9468  0.0200  0.0000  0.0100  0.0000  0.0000  0.0900  0.0000  0.0000  0.0400  0.0000  0.0000  0.0000  0.0600  0.0000  0.0000  0.0300  0.0300  0.0000  0.0000  0.0000  0.0000  0.0000  0.0000  0.0100  0.0300  0.0000  0.0000  0.0100  0.0000  0.0000  0.0000  0.0100  0.0000  0.0200  0.0000  0.0000  0.0000  0.0000  0.0000  0.0000  0.0000  0.0000  0.0000  0.0400  0.0200  0.0000  0.0800  0.0000  0.0100  0.0100  0.0000  0.0000  0.0200  0.0100  0.0000  0.0100  0.0000  0.0000  0.0000  0.0600  0.0000  0.0000  0.0000  0.0200  0.0000  0.0000  0.0000  0.0000  0.0000  0.0000  0.0000  0.0000  0.0000  0.0100  0.0000  0.0400  0.0200  0.0000  0.0000  0.0000  0.0100  0.1200  0.0000  0.0100  0.0000  0.0100  0.0300  0.0000  0.0000  0.0000  0.0000  0.0000  0.0200  0.0600  0.0000  0.0000  0.0000  0.0100  0.0000  0.0200  0.0600  0.9400  0.0526  0.9474
     1     5  0.3800  0.6200  0.5600  0.4400  0.5288  0.4712  0.2500  0.1700  0.2600  0.0500  0.2700  0.2200  0.7800  0.2344  0.7656  0.3200  0.0400  0.0000  0.1200  0.0400  0.1300  0.0900  0.1600  0.0400  0.0600  0.1600  0.8400  0.1758  0.8242  0.0400  0.0300  0.0200  0.0800  0.0200  0.1600  0.0100  0.0300  0.1500  0.0400  0.0700  0.0500  0.0100  0.0500  0.0000  0.0800  0.0200  0.0000  0.0500  0.0900  0.1400  0.8600  0.0878  0.9122  0.0000  0.0000  0.0200  0.0500  0.1700  0.0100  0.1400  0.0500  0.0100  0.0300  0.0100  0.1300  0.1000  0.0000  0.0100  0.0000  0.0200  0.0300  0.0000  0.0000  0.0800  0.0500  0.0000  0.0500  0.0400  0.0600  0.9400  0.0964  0.9036  0.0800  0.0000  0.0000  0.0100  0.0000  0.0500  0.0000  0.0000  0.0000  0.1400  0.0000  0.0000  0.0200  0.0000  0.0200  0.0400  0.0100  0.0000  0.0000  0.0000  0.0700  0.0000  0.1000  0.0000  0.0000  0.0000  0.1200  0.0000  0.0300  0.0000  0.0100  0.0100  0.0000  0.0100  0.0200  0.0000  0.0100  0.0200  0.0500  0.0800  0.0100  0.0100  0.0000  0.0000  0.0000  0.0300  0.0200  0.0000  0.0300  0.0000  0.1000  0.9000  0.0738  0.9262  0.0300  0.0200  0.0000  0.0000  0.0000  0.0300  0.0000  0.0000  0.0000  0.0100  0.0000  0.0000  0.0000  0.0000  0.0600  0.0000  0.0200  0.0000  0.0000  0.0000  0.0000  0.0000  0.0500  0.0000  0.0000  0.0200  0.0000  0.0000  0.0000  0.0000  0.0000  0.0000  0.0000  0.0000  0.0000  0.0500  0.0000  0.0400  0.0000  0.0700  0.0000  0.0000  0.0000  0.0700  0.0000  0.0000  0.0000  0.0000  0.0000  0.0300  0.0000  0.0100  0.0000  0.0000  0.0000  0.0000  0.0000  0.0000  0.0000  0.0000  0.0000  0.0000  0.0000  0.0000  0.0000  0.0900  0.0400  0.0000  0.0000  0.0300  0.0100  0.0600  0.0400  0.0000  0.0000  0.0000  0.0000  0.0000  0.0000  0.0000  0.0200  0.0400  0.0000  0.0000  0.0000  0.0000  0.0000  0.0000  0.0900  0.0000  0.0300  0.0000  0.0000  0.0300  0.0000  0.0000  0.0000  0.0100  0.0000  0.0000  0.0800  0.9200  0.0520  0.9480  0.5800  0.4200  0.6400  0.3600  0.5128  0.4872  0.3500  0.1900  0.2100  0.1400  0.1100  0.1800  0.8200  0.2344  0.7656  0.1400  0.0400  0.0800  0.0400  0.1800  0.0500  0.0900  0.0000  0.2700  0.1100  0.0600  0.9400  0.1572  0.8428  0.0300  0.0400  0.0600  0.0500  0.0200  0.1000  0.2200  0.0000  0.1300  0.1100  0.0000  0.0000  0.1100  0.0000  0.0300  0.0000  0.0000  0.0300  0.0200  0.0500  0.0400  0.9600  0.1132  0.8868  0.0800  0.1200  0.0000  0.0200  0.0200  0.0300  0.0200  0.0600  0.0000  0.1100  0.1000  0.0300  0.0000  0.0000  0.0000  0.0100  0.0900  0.0200  0.0000  0.0400  0.0400  0.0300  0.0700  0.0700  0.0400  0.0600  0.9400  0.0736  0.9264  0.0000  0.1300  0.0700  0.0000  0.0000  0.0000  0.0500  0.0000  0.0200  0.0400  0.0000  0.0700  0.0000  0.0000  0.0200  0.0000  0.0000  0.0000  0.0500  0.0600  0.0000  0.0000  0.0000  0.0000  0.0900  0.0700  0.0000  0.0400  0.0300  0.0400  0.0000  0.0800  0.0000  0.0300  0.0000  0.0200  0.0200  0.0000  0.0300  0.0000  0.0000  0.0000  0.0000  0.0100  0.0000  0.0200  0.0000  0.0100  0.0000  0.0000  0.0600  0.9400  0.0644  0.9356  0.0200  0.0000  0.0100  0.0000  0.0000  0.0400  0.0000  0.0000  0.0800  0.0000  0.0000  0.0000  0.0900  0.0000  0.0000  0.0100  0.0400  0.0000  0.0000  0.0000  0.0000  0.0000  0.0000  0.0200  0.0100  0.0000  0.0000  0.0000  0.0000  0.0000  0.0000  0.0100  0.0100  0.0200  0.0000  0.0000  0.0000  0.0000  0.0000  0.0000  0.0000  0.0000  0.0000  0.0000  0.0300  0.0000  0.1100  0.0000  0.0100  0.0200  0.0000  0.0000  0.0400  0.0100  0.0000  0.0100  0.0000  0.0000  0.0000  0.0900  0.0000  0.0000  0.0000  0.0200  0.0000  0.0000  0.0000  0.0000  0.0000  0.0000  0.0000  0.0000  0.0000  0.0000  0.0000  0.0000  0.0200  0.0000  0.0000  0.0000  0.0100  0.1300  0.0000  0.0000  0.0000  0.0000  0.0400  0.0000  0.0000  0.0000  0.0000  0.0000  0.0000  0.0800  0.0000  0.0000  0.0000  0.0000  0.0000  0.0200  0.1400  0.8600  0.0690  0.9310
     1     6  0.4900  0.5100  0.5400  0.4600  0.5002  0.4998  0.2700  0.1600  0.2100  0.0600  0.3000  0.1800  0.8200  0.2362  0.7638  0.3700  0.0500  0.0000  0.0800  0.0600  0.1100  0.0900  0.1000  0.0700  0.0700  0.1400  0.8600  0.1894  0.8106  0.0200  0.0500  0.0300  0.1100  0.0100  0.1300  0.0400  0.0600  0.1400  0.0300  0.0300  0.0300  0.0000  0.0600  0.0000  0.1100  0.0100  0.0000  0.0600  0.0800  0.0800  0.9200  0.0862  0.9138  0.0000  0.0000  0.0200  0.0300  0.1600  0.0200  0.2000  0.0400  0.0100  0.0100  0.0100  0.1200  0.1600  0.0000  0.0100  0.0000  0.0500  0.0100  0.0000  0.0000  0.0600  0.0300  0.0000  0.0300  0.0300  0.1000  0.9000  0.1182  0.8818  0.0200  0.0000  0.0000  0.0100  0.0000  0.0500  0.0000  0.0000  0.0000  0.0900  0.0000  0.0000  0.0100  0.0000  0.0100  0.0400  0.0200  0.0000  0.0000  0.0000  0.0800  0.0000  0.1000  0.0000  0.0000  0.0000  0.1800  0.0000  0.0300  0.0000  0.0100  0.0100  0.0000  0.0100  0.0100  0.0000  0.0100  0.0200  0.0900  0.0400  0.0100  0.0000  0.0000  0.0000  0.0000  0.0900  0.0200  0.0000  0.0400  0.0000  0.0600  0.9400  0.0838  0.9162  0.0200  0.0000  0.0000  0.0000  0.0000  0.0100  0.0000  0.0000  0.0000  0.0200  0.0000  0.0000  0.0000  0.0000  0.0400  0.0000  0.0100  0.0000  0.0000  0.0000  0.0000  0.0000  0.0300  0.0000  0.0000  0.0300  0.0000  0.0000  0.0000  0.0000  0.0000  0.0000  0.0000  0.0000  0.0000  0.1100  0.0000  0.0400  0.0000  0.1300  0.0000  0.0000  0.0000  0.0600  0.0000  0.0000  0.0000  0.0000  0.0000  0.0400  0.0000  0.0000  0.0000  0.0000  0.0000  0.0000  0.0000  0.0000  0.0000  0.0000  0.0000  0.0000  0.0000  0.0000  0.0000  0.0800  0.0200  0.0000  0.0000  0.0300  0.0000  0.0600  0.0500  0.0000  0.0000  0.0000  0.0000  0.0000  0.0000  0.0000  0.0100  0.0500  0.0000  0.0000  0.0000  0.0000  0.0000  0.0000  0.1000  0.0000  0.0300  0.0000  0.0000  0.0100  0.0000  0.0000  0.0000  0.0200  0.0000  0.0000  0.0400  0.9600  0.0680  0.9320  0.5800  0.4200  0.5600  0.4400  0.5128  0.4872  0.4000  0.1500  0.1900  0.1200  0.1400  0.3200  0.6800  0.2526  0.7474  0.1500  0.0300  0.0500  0.0300  0.1500  0.0700  0.1100  0.0000  0.3400  0.0700  0.1800  0.8200  0.1868  0.8132  0.0700  0.0500  0.0600  0.0800  0.0400  0.0800  0.2200  0.0000  0.1200  0.0400  0.0000  0.0100  0.1300  0.0000  0.0400  0.0000  0.0000  0.0300  0.0100  0.0200  0.0600  0.9400  0.1098  0.8902  0.1100  0.0700  0.0000  0.0600  0.0400  0.0100  0.0300  0.0200  0.0000  0.0700  0.0800  0.0500  0.0000  0.0000  0.0000  0.0000  0.0800  0.0200  0.0000  0.0100  0.0600  0.0300  0.0700  0.1200  0.0700  0.0400  0.9600  0.0730  0.9270  0.0000  0.1400  0.0900  0.0000  0.0000  0.0000  0.0500  0.0000  0.0300  0.0700  0.0000  0.0400  0.0000  0.0000  0.0000  0.0000  0.0000  0.0000  0.0400  0.0800  0.0000  0.0000  0.0000  0.0000  0.0900  0.0600  0.0000  0.0100  0.0300  0.0600  0.0000  0.0600  0.0000  0.0500  0.0000  0.0400  0.0100  0.0000  0.0100  0.0000  0.0000  0.0000  0.0100  0.0100  0.0000  0.0200  0.0000  0.0000  0.0000  0.0000  0.0200  0.9800  0.0704  0.9296  0.0000  0.0000  0.0100  0.0000  0.0000  0.0400  0.0000  0.0000  0.0400  0.0000  0.0000  0.0000  0.1100  0.0000  0.0000  0.0000  0.0200  0.0000  0.0000  0.0000  0.0000  0.0000  0.0000  0.0200  0.0000  0.0000  0.0000  0.0000  0.0000  0.0000  0.0000  0.0100  0.0200  0.0100  0.0000  0.0000  0.0000  0.0000  0.0000  0.0000  0.0000  0.0000  0.0000  0.0000  0.0200  0.0000  0.0900  0.0000  0.0200  0.0300  0.0000  0.0000  0.0500  0.0100  0.0000  0.0100  0.0000  0.0000  0.0000  0.1600  0.0000  0.0000  0.0000  0.0300  0.0000  0.0000  0.0000  0.0000  0.0000  0.0000  0.0000  0.0000  0.0000  0.0000  0.0000  0.0000  0.0300  0.0000  0.0000  0.0000  0.0200  0.1000  0.0000  0.0000  0.0000  0.0000  0.0400  0.0000  0.0000  0.0000  0.0000  0.0000  0.0000  0.0800  0.0000  0.0000  0.0000  0.0000  0.0000  0.0300  0.0800  0.9200  0.0760  0.9240
     1     7  0.4800  0.5200  0.5600  0.4400  0.5008  0.4992  0.2400  0.2000  0.2600  0.0800  0.2200  0.1600  0.8400  0.2200  0.7800  0.4000  0.0200  0.0000  0.0600  0.0600  0.0700  0.0800  0.0700  0.1400  0.1000  0.1800  0.8200  0.2134  0.7866  0.0200  0.0700  0.0400  0.0900  0.0100  0.1500  0.0400  0.0300  0.1400  0.0200  0.0300  0.0600  0.0000  0.0500  0.0000  0.1200  0.0200  0.0000  0.0300  0.0800  0.1600  0.8400  0.0892  0.9108  0.0000  0.0000  0.0400  0.0400  0.2000  0.0300  0.1600  0.0200  0.0100  0.0000  0.0000  0.1700  0.1700  0.0000  0.0100  0.0000  0.0200  0.0100  0.0000  0.0000  0.0700  0.0300  0.0000  0.0100  0.0100  0.1200  0.8800  0.1346  0.8654  0.0100  0.0000  0.0000  0.0100  0.0000  0.0500  0.0000  0.0000  0.0000  0.1000  0.0000  0.0000  0.0200  0.0000  0.0100  0.0600  0.0200  0.0000  0.0000  0.0000  0.1300  0.0000  0.1200  0.0000  0.0000  0.0000  0.1800  0.0000  0.0000  0.0000  0.0100  0.0200  0.0000  0.0100  0.0000  0.0000  0.0000  0.0200  0.0600  0.0500  0.0000  0.0000  0.0000  0.0000  0.0000  0.0700  0.0300  0.0000  0.0200  0.0000  0.1200  0.8800  0.0942  0.9058  0.0100  0.0000  0.0000  0.0000  0.0000  0.0100  0.0000  0.0000  0.0000  0.0200  0.0000  0.0000  0.0000  0.0000  0.0100  0.0000  0.0300  0.0000  0.0000  0.0000  0.0000  0.0000  0.0600  0.0000  0.0000  0.0200  0.0000  0.0000  0.0000  0.0000  0.0000  0.0000  0.0000  0.0000  0.0000  0.1600  0.0000  0.0300  0.0000  0.0600  0.0000  0.0000  0.0000  0.0900  0.0000  0.0000  0.0000  0.0000  0.0000  0.0400  0.0000  0.0000  0.0000  0.0000  0.0000  0.0000  0.0000  0.0000  0.0000  0.0000  0.0000  0.0000  0.0000  0.0000  0.0000  0.0800  0.0100  0.0000  0.0000  0.0400  0.0000  0.0600  0.0400  0.0000  0.0000  0.0000  0.0000  0.0000  0.0000  0.0000  0.0100  0.0500  0.0000  0.0000  0.0000  0.0000  0.0000  0.0000  0.1100  0.0000  0.0600  0.0000  0.0000  0.0000  0.0000  0.0000  0.0000  0.0000  0.0000  0.0000  0.0600  0.9400  0.0770  0.9230  0.5500  0.4500  0.6600  0.3400  0.5050  0.4950  0.4300  0.2000  0.1800  0.0700  0.1200  0.3000  0.7000  0.2766  0.7234  0.0900  0.0500  0.0600  0.0300  0.1900  0.0900  0.0900  0.0000  0.3500  0.0500  0.2000  0.8000  0.1924  0.8076  0.0900  0.0500  0.1000  0.0800  0.0300  0.0800  0.2000  0.0000  0.1000  0.0400  0.0000  0.0100  0.1200  0.0000  0.0500  0.0000  0.0000  0.0100  0.0200  0.0200  0.0800  0.9200  0.1038  0.8962  0.1700  0.0800  0.0000  0.0400  0.0700  0.0200  0.0200  0.0000  0.0000  0.0700  0.0900  0.0300  0.0000  0.0000  0.0000  0.0000  0.0900  0.0200  0.0000  0.0000  0.0600  0.0100  0.0400  0.1000  0.0900  0.0600  0.9400  0.0884  0.9116  0.0000  0.1700  0.1100  0.0000  0.0000  0.0000  0.0200  0.0000  0.0200  0.1000  0.0000  0.0300  0.0000  0.0000  0.0000  0.0000  0.0000  0.0000  0.0400  0.0600  0.0000  0.0000  0.0000  0.0000  0.0900  0.0500  0.0000  0.0100  0.0700  0.0500  0.0000  0.0700  0.0000  0.0400  0.0000  0.0300  0.0100  0.0000  0.0200  0.0000  0.0000  0.0100  0.0000  0.0000  0.0000  0.0000  0.0000  0.0000  0.0000  0.0000  0.0400  0.9600  0.0840  0.9160  0.0000  0.0000  0.0000  0.0000  0.0000  0.0400  0.0000  0.0000  0.0300  0.0000  0.0100  0.0000  0.1400  0.0000  0.0100  0.0000  0.0200  0.0000  0.0000  0.0100  0.0000  0.0000  0.0000  0.0000  0.0100  0.0000  0.0000  0.0000  0.0000  0.0000  0.0000  0.0000  0.0400  0.0000  0.0000  0.0000  0.0000  0.0000  0.0000  0.0000  0.0000  0.0000  0.0000  0.0000  0.0300  0.0000  0.1000  0.0000  0.0300  0.0400  0.0000  0.0000  0.0700  0.0000  0.0000  0.0000  0.0000  0.0000  0.0000  0.1400  0.0000  0.0000  0.0000  0.0100  0.0000  0.0000  0.0000  0.0000  0.0000  0.0000  0.0000  0.0000  0.0000  0.0000  0.0000  0.0000  0.0400  0.0000  0.0000  0.0000  0.0000  0.1400  0.0000  0.0000  0.0000  0.0000  0.0300  0.0000  0.0000  0.0000  0.0000  0.0000  0.0000  0.0300  0.0000  0.0000  0.0000  0.0000  0.0000  0.0300  0.1200  0.8800  0.0864  0.9136
     1     8  0.4300  0.5700  0.6200  0.3800  0.5098  0.4902  0.2900  0.1700  0.3500  0.0400  0.1500  0.3400  0.6600  0.2596  0.7404  0.3100  0.0000  0.0000  0.0600  0.0800  0.0400  0.1400  0.0500  0.1500  0.1700  0.1200  0.8800  0.1812  0.8188  0.0300  0.1200  0.0200  0.0900  0.0000  0.1500  0.0400  0.0500  0.1200  0.0000  0.0100  0.0200  0.0000  0.0700  0.0000  0.1500  0.0400  0.0000  0.0400  0.0500  0.1400  0.8600  0.0984  0.9016  0.0000  0.0000  0.0300  0.0400  0.2500  0.0200  0.1200  0.0200  0.0100  0.0000  0.0000  0.2000  0.1700  0.0000  0.0000  0.0000  0.0200  0.0100  0.0000  0.0000  0.0300  0.0500  0.0000  0.0300  0.0000  0.1000  0.9000  0.1540  0.8460  0.0000  0.0000  0.0000  0.0000  0.0000  0.0000  0.0000  0.0000  0.0000  0.0900  0.0000  0.0000  0.0300  0.0000  0.0000  0.0300  0.0300  0.0000  0.0000  0.0000  0.0900  0.0000  0.1100  0.0000  0.0000  0.0000  0.2100  0.0000  0.0000  0.0000  0.0000  0.0100  0.0000  0.0400  0.0000  0.0000  0.0000  0.0400  0.1100  0.0500  0.0000  0.0000  0.0000  0.0000  0.0000  0.0700  0.0800  0.0000  0.0100  0.0000  0.1400  0.8600  0.1044  0.8956  0.0000  0.0000  0.0000  0.0000  0.0000  0.0100  0.0000  0.0000  0.0000  0.0200  0.0000  0.0000  0.0000  0.0000  0.0100  0.0000  0.0500  0.0000  0.0000  0.0000  0.0000  0.0000  0.0600  0.0000  0.0000  0.0300  0.0000  0.0000  0.0000  0.0000  0.0000  0.0000  0.0000  0.0000  0.0000  0.1900  0.0000  0.0200  0.0000  0.0100  0.0000  0.0000  0.0000  0.0900  0.0000  0.0000  0.0000  0.0000  0.0000  0.0100  0.0000  0.0000  0.0000  0.0000  0.0000  0.0000  0.0000  0.0000  0.0000  0.0000  0.0000  0.0000  0.0000  0.0000  0.0000  0.1300  0.0000  0.0000  0.0000  0.0200  0.0000  0.0600  0.0300  0.0000  0.0000  0.0000  0.0000  0.0000  0.0000  0.0000  0.0100  0.0500  0.0000  0.0000  0.0000  0.0000  0.0000  0.0000  0.1400  0.0000  0.0600  0.0000  0.0000  0.0000  0.0000  0.0000  0.0000  0.0000  0.0000  0.0000  0.1200  0.8800  0.1000  0.9000  0.5400  0.4600  0.5600  0.4400  0.5032  0.4968  0.3600  0.2200  0.1800  0.1100  0.1300  0.2000  0.8000  0.2394  0.7606  0.0400  0.0500  0.0200  0.0300  0.2300  0.1200  0.0900  0.0000  0.4000  0.0200  0.2600  0.7400  0.2412  0.7588  0.0900  0.0400  0.1200  0.1100  0.0200  0.0500  0.2600  0.0000  0.1000  0.0400  0.0000  0.0100  0.0700  0.0000  0.0400  0.0000  0.0000  0.0100  0.0200  0.0200  0.1800  0.8200  0.1258  0.8742  0.1400  0.1100  0.0000  0.0300  0.0400  0.0100  0.0200  0.0000  0.0000  0.0700  0.1100  0.0300  0.0000  0.0000  0.0000  0.0000  0.1000  0.0100  0.0000  0.0000  0.0600  0.0000  0.0400  0.1500  0.0800  0.1000  0.9000  0.0968  0.9032  0.0000  0.2000  0.1000  0.0000  0.0000  0.0000  0.0300  0.0000  0.0300  0.0500  0.0000  0.0000  0.0000  0.0000  0.0000  0.0000  0.0000  0.0000  0.0500  0.0300  0.0000  0.0000  0.0000  0.0000  0.1000  0.0200  0.0000  0.0100  0.1000  0.0500  0.0000  0.0700  0.0000  0.0800  0.0000  0.0000  0.0100  0.0000  0.0600  0.0000  0.0000  0.0100  0.0000  0.0000  0.0000  0.0000  0.0000  0.0000  0.0000  0.0000  0.1200  0.8800  0.0958  0.9042  0.0000  0.0000  0.0000  0.0000  0.0000  0.0100  0.0000  0.0000  0.0100  0.0000  0.0000  0.0100  0.1100  0.0000  0.0300  0.0000  0.0300  0.0000  0.0000  0.0000  0.0000  0.0000  0.0000  0.0000  0.0100  0.0000  0.0000  0.0000  0.0000  0.0000  0.0000  0.0000  0.0000  0.0000  0.0000  0.0000  0.0000  0.0000  0.0000  0.0000  0.0000  0.0000  0.0000  0.0000  0.0300  0.0000  0.1200  0.0000  0.0500  0.0400  0.0000  0.0100  0.0600  0.0000  0.0000  0.0000  0.0000  0.0000  0.0000  0.1700  0.0000  0.0000  0.0000  0.0100  0.0000  0.0000  0.0000  0.0000  0.0000  0.0000  0.0000  0.0000  0.0000  0.0000  0.0000  0.0000  0.0300  0.0000  0.0000  0.0000  0.0000  0.1300  0.0000  0.0100  0.0000  0.0000  0.0600  0.0000  0.0000  0.0000  0.0000  0.0000  0.0000  0.0400  0.0000  0.0000  0.0000  0.0000  0.0000  0.0300  0.0400  0.9600  0.0904  0.9096
     1     9  0.4100  0.5900  0.5400  0.4600  0.5162  0.4838  0.2200  0.2000  0.3200  0.0700  0.1900  0.1600  0.8400  0.2318  0.7682  0.3000  0.0000  0.0000  0.0500  0.0900  0.0300  0.1500  0.0600  0.1600  0.1600  0.1000  0.9000  0.1788  0.8212  0.0100  0.1200  0.0200  0.0700  0.0000  0.1900  0.0600  0.0200  0.1300  0.0000  0.0200  0.0300  0.0000  0.0900  0.0000  0.1100  0.0300  0.0000  0.0300  0.0700  0.0400  0.9600  0.1050  0.8950  0.0000  0.0000  0.0100  0.0500  0.1300  0.0100  0.1800  0.0100  0.0000  0.0000  0.0000  0.2200  0.2400  0.0000  0.0000  0.0000  0.0100  0.0000  0.0000  0.0000  0.0500  0.0400  0.0000  0.0500  0.0000  0.2400  0.7600  0.1648  0.8352  0.0000  0.0000  0.0000  0.0000  0.0000  0.0000  0.0000  0.0000  0.0000  0.1100  0.0000  0.0000  0.0400  0.0000  0.0000  0.0100  0.0500  0.0000  0.0000  0.0000  0.1200  0.0000  0.0800  0.0000  0.0000  0.0000  0.1400  0.0000  0.0000  0.0000  0.0000  0.0400  0.0000  0.0300  0.0000  0.0000  0.0000  0.0300  0.1200  0.0700  0.0000  0.0000  0.0000  0.0000  0.0000  0.0900  0.0700  0.0000  0.0000  0.0000  0.0400  0.9600  0.0924  0.9076  0.0000  0.0000  0.0000  0.0000  0.0000  0.0000  0.0000  0.0000  0.0000  0.0000  0.0000  0.0000  0.0000  0.0000  0.0100  0.0000  0.0700  0.0000  0.0000  0.0000  0.0000  0.0000  0.0600  0.0000  0.0000  0.0300  0.0000  0.0000  0.0000  0.0000  0.0000  0.0000  0.0000  0.0000  0.0000  0.2100  0.0000  0.0200  0.0000  0.0000  0.0000  0.0000  0.0000  0.0700  0.0000  0.0000  0.0000  0.0000  0.0000  0.0100  0.0000  0.0000  0.0000  0.0000  0.0000  0.0000  0.0000  0.0000  0.0000  0.0000  0.0000  0.0000  0.0000  0.0000  0.0000  0.1700  0.0000  0.0000  0.0000  0.0200  0.0000  0.0400  0.0500  0.0000  0.0000  0.0000  0.0000  0.0000  0.0000  0.0000  0.0100  0.0300  0.0000  0.0000  0.0000  0.0000  0.0000  0.0000  0.1500  0.0000  0.0500  0.0000  0.0000  0.0000  0.0000  0.0000  0.0000  0.0000  0.0000  0.0000  0.1600  0.8400  0.1184  0.8816  0.4900  0.5100  0.4200  0.5800  0.5002  0.4998  0.3600  0.2000  0.2100  0.0800  0.1500  0.2200  0.7800  0.2426  0.7574  0.0000  0.0700  0.0300  0.0300  0.2400  0.1300  0.1400  0.0000  0.3600  0.0000  0.1400  0.8600  0.2304  0.7696  0.1000  0.0400  0.1300  0.1000  0.0500  0.0500  0.2700  0.0000  0.1000  0.0200  0.0000  0.0100  0.0400  0.0000  0.0300  0.0000  0.0000  0.0200  0.0200  0.0200  0.2600  0.7400  0.1306  0.8694  0.1300  0.1100  0.0000  0.0200  0.0500  0.0100  0.0000  0.0000  0.0000  0.0600  0.1200  0.0300  0.0000  0.0000  0.0000  0.0000  0.1000  0.0200  0.0000  0.0000  0.0600  0.0000  0.0400  0.1800  0.0700  0.0400  0.9600  0.1038  0.8962  0.0000  0.2000  0.1100  0.0000  0.0000  0.0000  0.0600  0.0000  0.0100  0.0400  0.0000  0.0000  0.0000  0.0000  0.0000  0.0000  0.0000  0.0000  0.0100  0.0200  0.0000  0.0000  0.0000  0.0000  0.1000  0.0100  0.0000  0.0000  0.1100  0.0600  0.0000  0.0400  0.0000  0.0900  0.0000  0.0000  0.0400  0.0000  0.1000  0.0000  0.0000  0.0000  0.0000  0.0000  0.0000  0.0000  0.0000  0.0000  0.0000  0.0000  0.1200  0.8800  0.1050  0.8950  0.0000  0.0000  0.0000  0.0000  0.0000  0.0200  0.0000  0.0000  0.0200  0.0000  0.0000  0.0000  0.1300  0.0000  0.0100  0.0000  0.0300  0.0000  0.0000  0.0000  0.0000  0.0000  0.0000  0.0000  0.0000  0.0000  0.0000  0.0000  0.0000  0.0000  0.0000  0.0000  0.0000  0.0000  0.0000  0.0000  0.0000  0.0000  0.0000  0.0000  0.0000  0.0000  0.0000  0.0000  0.0200  0.0000  0.1700  0.0000  0.0600  0.0300  0.0000  0.0100  0.0300  0.0000  0.0000  0.0000  0.0000  0.0000  0.0000  0.2000  0.0000  0.0000  0.0000  0.0000  0.0000  0.0000  0.0000  0.0000  0.0000  0.0000  0.0000  0.0000  0.0000  0.0000  0.0000  0.0000  0.0100  0.0000  0.0000  0.0000  0.0000  0.1100  0.0000  0.0200  0.0000  0.0000  0.0700  0.0000  0.0000  0.0000  0.0000  0.0000  0.0000  0.0500  0.0000  0.0000  0.0000  0.0000  0.0000  0.0100  0.1400  0.8600  0.1136  0.8864
     1    10  0.3600  0.6400  0.6800  0.3200  0.5392  0.4608  0.2600  0.1600  0.4000  0.0600  0.1200  0.2600  0.7400  0.2712  0.7288  0.3700  0.0000  0.0000  0.0600  0.0700  0.0200  0.1300  0.0400  0.1300  0.1800  0.2200  0.7800  0.2136  0.7864  0.0300  0.1000  0.0100  0.0800  0.0000  0.2100  0.0900  0.0300  0.0800  0.0000  0.0000  0.0400  0.0000  0.0500  0.0000  0.1400  0.0400  0.0000  0.0500  0.0500  0.0200  0.9800  0.1072  0.8928  0.0000  0.0000  0.0000  0.0600  0.1100  0.0200  0.1700  0.0000  0.0000  0.0000  0.0000  0.2000  0.2100  0.0000  0.0000  0.0000  0.0100  0.0000  0.0000  0.0000  0.0800  0.0400  0.0000  0.1000  0.0000  0.1800  0.8200  0.1472  0.8528  0.0000  0.0100  0.0000  0.0000  0.0000  0.0000  0.0000  0.0000  0.0000  0.0800  0.0000  0.0000  0.0400  0.0000  0.0000  0.0400  0.0500  0.0000  0.0000  0.0000  0.1100  0.0000  0.1000  0.0000  0.0000  0.0000  0.0900  0.0000  0.0000  0.0000  0.0000  0.0200  0.0000  0.0300  0.0000  0.0000  0.0000  0.0200  0.1500  0.0500  0.0000  0.0000  0.0000  0.0000  0.0000  0.0800  0.1300  0.0000  0.0000  0.0000  0.1000  0.9000  0.0924  0.9076  0.0000  0.0000  0.0000  0.0000  0.0000  0.0000  0.0000  0.0000  0.0000  0.0000  0.0000  0.0000  0.0000  0.0000  0.0000  0.0000  0.0700  0.0100  0.0000  0.0000  0.0000  0.0000  0.0800  0.0000  0.0000  0.0100  0.0000  0.0000  0.0000  0.0000  0.0000  0.0000  0.0000  0.0000  0.0100  0.2300  0.0000  0.0100  0.0000  0.0000  0.0000  0.0000  0.0000  0.0100  0.0000  0.0000  0.0000  0.0000  0.0000  0.0200  0.0000  0.0000  0.0000  0.0000  0.0000  0.0000  0.0000  0.0000  0.0000  0.0000  0.0000  0.0000  0.0000  0.0000  0.0000  0.1400  0.0000  0.0000  0.0000  0.0200  0.0000  0.0400  0.0500  0.0000  0.0000  0.0000  0.0000  0.0000  0.0000  0.0000  0.0000  0.0400  0.0000  0.0000  0.0000  0.0000  0.0000  0.0100  0.2000  0.0000  0.0500  0.0000  0.0000  0.0000  0.0000  0.0000  0.0000  0.0000  0.0000  0.0000  0.1000  0.9000  0.1334  0.8666  0.5000  0.5000  0.4000  0.6000  0.5000  0.5000  0.3300  0.1800  0.2400  0.1500  0.1000  0.2400  0.7600  0.2314  0.7686  0.0000  0.0900  0.0500  0.0400  0.3000  0.0600  0.1900  0.0000  0.2700  0.0000  0.2400  0.7600  0.2148  0.7852  0.0500  0.0500  0.1800  0.0700  0.0200  0.0300  0.2900  0.0000  0.1200  0.0100  0.0000  0.0000  0.0600  0.0000  0.0400  0.0000  0.0000  0.0300  0.0300  0.0200  0.1600  0.8400  0.1496  0.8504  0.1200  0.0700  0.0100  0.0200  0.0500  0.0100  0.0000  0.0000  0.0000  0.0800  0.1100  0.0400  0.0000  0.0000  0.0000  0.0000  0.0500  0.0400  0.0000  0.0000  0.0500  0.0000  0.0700  0.2000  0.0800  0.1200  0.8800  0.1004  0.8996  0.0000  0.2200  0.1100  0.0000  0.0000  0.0000  0.0600  0.0000  0.0000  0.0400  0.0000  0.0000  0.0000  0.0000  0.0000  0.0000  0.0000  0.0000  0.0200  0.0100  0.0000  0.0000  0.0000  0.0000  0.0500  0.0100  0.0000  0.0000  0.1500  0.0500  0.0000  0.0300  0.0000  0.0900  0.0200  0.0000  0.0400  0.0000  0.0900  0.0000  0.0000  0.0000  0.0000  0.0000  0.0000  0.0000  0.0000  0.0000  0.0000  0.0100  0.1000  0.9000  0.1130  0.8870  0.0000  0.0000  0.0000  0.0000  0.0100  0.0100  0.0000  0.0000  0.0500  0.0000  0.0000  0.0000  0.1700  0.0000  0.0000  0.0000  0.0300  0.0000  0.0000  0.0000  0.0000  0.0000  0.0000  0.0000  0.0000  0.0000  0.0000  0.0000  0.0000  0.0000  0.0000  0.0000  0.0000  0.0000  0.0000  0.0000  0.0000  0.0000  0.0000  0.0000  0.0000  0.0000  0.0000  0.0000  0.0200  0.0000  0.1400  0.0000  0.0700  0.0300  0.0000  0.0200  0.0300  0.0000  0.0000  0.0000  0.0000  0.0000  0.0000  0.1900  0.0000  0.0000  0.0000  0.0000  0.0000  0.0000  0.0000  0.0000  0.0000  0.0000  0.0000  0.0000  0.0000  0.0000  0.0000  0.0000  0.0000  0.0000  0.0000  0.0000  0.0000  0.1000  0.0000  0.0200  0.0000  0.0000  0.0500  0.0000  0.0000  0.0000  0.0000  0.0000  0.0000  0.0600  0.0000  0.0000  0.0000  0.0000  0.0000  0.0000  0.1400  0.8600  0.1122  0.8878
     1    11  0.4200  0.5800  0.4800  0.5200  0.5128  0.4872  0.2700  0.1100  0.4500  0.0300  0.1400  0.3200  0.6800  0.3080  0.6920  0.4100  0.0000  0.0000  0.0600  0.0600  0.0100  0.1600  0.0300  0.1300  0.1400  0.2000  0.8000  0.2384  0.7616  0.0300  0.0900  0.0100  0.0900  0.0000  0.2000  0.1300  0.0100  0.0400  0.0000  0.0000  0.0800  0.0000  0.0200  0.0000  0.1300  0.0700  0.0000  0.0500  0.0500  0.1200  0.8800  0.1094  0.8906  0.0000  0.0000  0.0000  0.0600  0.1400  0.0000  0.1900  0.0000  0.0000  0.0000  0.0000  0.1700  0.2300  0.0000  0.0000  0.0000  0.0100  0.0000  0.0000  0.0000  0.0900  0.0400  0.0000  0.0700  0.0000  0.1800  0.8200  0.1558  0.8442  0.0000  0.0200  0.0000  0.0000  0.0000  0.0000  0.0000  0.0000  0.0000  0.0900  0.0100  0.0000  0.0400  0.0000  0.0000  0.0600  0.0400  0.0000  0.0000  0.0000  0.1500  0.0000  0.0600  0.0000  0.0000  0.0000  0.0600  0.0000  0.0000  0.0000  0.0000  0.0300  0.0000  0.0500  0.0000  0.0000  0.0000  0.0200  0.1800  0.0300  0.0000  0.0000  0.0000  0.0000  0.0000  0.0900  0.0700  0.0000  0.0000  0.0000  0.0400  0.9600  0.0952  0.9048  0.0000  0.0000  0.0000  0.0000  0.0000  0.0000  0.0000  0.0000  0.0000  0.0000  0.0000  0.0000  0.0000  0.0000  0.0000  0.0000  0.0500  0.0200  0.0000  0.0000  0.0000  0.0000  0.0200  0.0000  0.0000  0.0100  0.0000  0.0000  0.0000  0.0000  0.0000  0.0000  0.0000  0.0000  0.0000  0.2200  0.0000  0.0000  0.0000  0.0000  0.0000  0.0000  0.0000  0.0100  0.0000  0.0000  0.0000  0.0000  0.0000  0.0000  0.0000  0.0000  0.0000  0.0000  0.0000  0.0000  0.0000  0.0000  0.0000  0.0000  0.0000  0.0000  0.0000  0.0000  0.0000  0.1700  0.0000  0.0000  0.0000  0.0400  0.0000  0.0700  0.0500  0.0000  0.0000  0.0000  0.0000  0.0000  0.0000  0.0000  0.0000  0.0500  0.0000  0.0000  0.0000  0.0000  0.0000  0.0100  0.2100  0.0000  0.0500  0.0000  0.0100  0.0000  0.0100  0.0000  0.0000  0.0000  0.0000  0.0000  0.1600  0.8400  0.1392  0.8608  0.4800  0.5200  0.4400  0.5600  0.5008  0.4992  0.3700  0.1500  0.2400  0.1100  0.1300  0.2600  0.7400  0.2460  0.7540  0.0000  0.0600  0.0300  0.0300  0.3100  0.0500  0.2700  0.0000  0.2500  0.0000  0.2000  0.8000  0.2394  0.7606  0.0000  0.0400  0.1400  0.0500  0.0200  0.0400  0.3000  0.0000  0.1300  0.0200  0.0000  0.0000  0.0800  0.0000  0.0400  0.0000  0.0000  0.0500  0.0600  0.0300  0.2000  0.8000  0.1480  0.8520  0.1400  0.0900  0.0200  0.0200  0.0300  0.0000  0.0000  0.0000  0.0000  0.0600  0.1100  0.0700  0.0000  0.0000  0.0000  0.0000  0.0500  0.0700  0.0000  0.0000  0.0500  0.0000  0.0300  0.2000  0.0600  0.1000  0.9000  0.1044  0.8956  0.0000  0.2400  0.1200  0.0000  0.0000  0.0000  0.0600  0.0000  0.0000  0.0500  0.0000  0.0000  0.0000  0.0000  0.0000  0.0000  0.0000  0.0000  0.0500  0.0000  0.0000  0.0000  0.0000  0.0000  0.0200  0.0100  0.0000  0.0000  0.1600  0.0400  0.0000  0.0100  0.0000  0.0800  0.0200  0.0000  0.0600  0.0000  0.0700  0.0000  0.0000  0.0000  0.0000  0.0000  0.0000  0.0000  0.0000  0.0000  0.0000  0.0100  0.1400  0.8600  0.1238  0.8762  0.0000  0.0000  0.0000  0.0000  0.0000  0.0300  0.0000  0.0000  0.0100  0.0000  0.0000  0.0000  0.1500  0.0000  0.0000  0.0000  0.0400  0.0000  0.0000  0.0000  0.0000  0.0000  0.0000  0.0000  0.0000  0.0000  0.0000  0.0000  0.0000  0.0000  0.0000  0.0000  0.0000  0.0000  0.0000  0.0000  0.0000  0.0000  0.0000  0.0000  0.0000  0.0000  0.0000  0.0000  0.0200  0.0000  0.1400  0.0000  0.0300  0.0300  0.0000  0.0100  0.0400  0.0000  0.0000  0.0000  0.0000  0.0000  0.0000  0.2700  0.0000  0.0000  0.0000  0.0000  0.0000  0.0000  0.0000  0.0000  0.0000  0.0000  0.0000  0.0000  0.0000  0.0000  0.0000  0.0000  0.0000  0.0000  0.0000  0.0000  0.0000  0.0800  0.0000  0.0400  0.0000  0.0000  0.0500  0.0000  0.0000  0.0000  0.0000  0.0000  0.0000  0.0600  0.0000  0.0000  0.0000  0.0000  0.0000  0.0000  0.1000  0.9000  0.1356  0.8644
     1    12  0.3800  0.6200  0.6400  0.3600  0.5288  0.4712  0.2900  0.1100  0.4000  0.0500  0.1500  0.2400  0.7600  0.2812  0.7188  0.3100  0.0000  0.0000  0.0900  0.1000  0.0100  0.1600  0.0300  0.1000  0.2000  0.1800  0.8200  0.1908  0.8092  0.0000  0.1300  0.0100  0.1200  0.0000  0.1900  0.0800  0.0300  0.0400  0.0000  0.0000  0.0600  0.0000  0.0100  0.0000  0.1400  0.0700  0.0100  0.0600  0.0500  0.0600  0.9400  0.1108  0.8892  0.0000  0.0000  0.0000  0.0100  0.1500  0.0000  0.1800  0.0000  0.0000  0.0000  0.0000  0.2300  0.2500  0.0000  0.0000  0.0000  0.0000  0.0000  0.0000  0.0000  0.0500  0.0300  0.0000  0.1000  0.0000  0.1200  0.8800  0.1838  0.8162  0.0000  0.0100  0.0000  0.0000  0.0000  0.0000  0.0000  0.0000  0.0000  0.1400  0.0100  0.0000  0.0300  0.0000  0.0000  0.0300  0.0700  0.0000  0.0000  0.0000  0.1600  0.0000  0.0500  0.0000  0.0000  0.0000  0.0400  0.0000  0.0000  0.0000  0.0000  0.0100  0.0000  0.0900  0.0000  0.0000  0.0000  0.0100  0.2200  0.0100  0.0000  0.0000  0.0000  0.0000  0.0000  0.0200  0.1000  0.0000  0.0000  0.0000  0.0600  0.9400  0.1234  0.8766  0.0000  0.0000  0.0000  0.0000  0.0000  0.0000  0.0000  0.0000  0.0000  0.0000  0.0000  0.0000  0.0000  0.0000  0.0000  0.0000  0.0200  0.0100  0.0000  0.0000  0.0000  0.0000  0.0100  0.0000  0.0000  0.0200  0.0000  0.0000  0.0000  0.0000  0.0000  0.0000  0.0000  0.0000  0.0000  0.2500  0.0000  0.0000  0.0000  0.0000  0.0000  0.0000  0.0000  0.0100  0.0000  0.0000  0.0000  0.0000  0.0000  0.0000  0.0000  0.0000  0.0000  0.0000  0.0000  0.0000  0.0000  0.0000  0.0000  0.0000  0.0000  0.0000  0.0000  0.0000  0.0000  0.2100  0.0000  0.0100  0.0000  0.0200  0.0000  0.0800  0.0500  0.0000  0.0000  0.0000  0.0000  0.0000  0.0000  0.0000  0.0000  0.0600  0.0000  0.0000  0.0000  0.0000  0.0000  0.0200  0.1400  0.0000  0.0700  0.0000  0.0000  0.0000  0.0200  0.0000  0.0000  0.0000  0.0000  0.0000  0.2200  0.7800  0.1460  0.8540  0.5300  0.4700  0.4600  0.5400  0.5018  0.4982  0.3800  0.1300  0.2500  0.1100  0.1300  0.3600  0.6400  0.2528  0.7472  0.0000  0.1000  0.0300  0.0100  0.3100  0.0300  0.2600  0.0000  0.2600  0.0000  0.1800  0.8200  0.2432  0.7568  0.0000  0.0400  0.1200  0.0800  0.0400  0.0600  0.2300  0.0000  0.1400  0.0300  0.0000  0.0000  0.1100  0.0000  0.0400  0.0000  0.0000  0.0200  0.0300  0.0600  0.1800  0.8200  0.1196  0.8804  0.1600  0.0800  0.0100  0.0300  0.0200  0.0000  0.0000  0.0000  0.0000  0.0700  0.1200  0.1000  0.0000  0.0000  0.0000  0.0000  0.0700  0.0400  0.0000  0.0000  0.0500  0.0000  0.0100  0.2200  0.0200  0.0800  0.9200  0.1206  0.8794  0.0000  0.2200  0.1200  0.0000  0.0000  0.0000  0.0500  0.0000  0.0000  0.0400  0.0000  0.0000  0.0000  0.0000  0.0000  0.0000  0.0000  0.0000  0.0500  0.0000  0.0000  0.0000  0.0000  0.0000  0.0100  0.0200  0.0100  0.0100  0.1900  0.0200  0.0000  0.0100  0.0000  0.0800  0.0300  0.0000  0.0500  0.0000  0.0900  0.0000  0.0000  0.0000  0.0000  0.0000  0.0000  0.0000  0.0000  0.0000  0.0000  0.0000  0.1400  0.8600  0.1246  0.8754  0.0000  0.0000  0.0000  0.0000  0.0000  0.0300  0.0000  0.0000  0.0000  0.0000  0.0000  0.0000  0.1300  0.0000  0.0000  0.0000  0.0200  0.0000  0.0000  0.0000  0.0000  0.0000  0.0000  0.0000  0.0000  0.0000  0.0000  0.0000  0.0000  0.0000  0.0000  0.0000  0.0000  0.0000  0.0000  0.0000  0.0000  0.0000  0.0000  0.0000  0.0000  0.0000  0.0100  0.0000  0.0400  0.0000  0.1000  0.0000  0.0800  0.0500  0.0000  0.0200  0.0400  0.0000  0.0000  0.0000  0.0000  0.0000  0.0000  0.2300  0.0000  0.0000  0.0000  0.0000  0.0000  0.0000  0.0000  0.0000  0.0000  0.0000  0.0000  0.0000  0.0000  0.0000  0.0000  0.0000  0.0000  0.0000  0.0000  0.0000  0.0000  0.1000  0.0000  0.0400  0.0000  0.0000  0.0500  0.0000  0.0000  0.0000  0.0000  0.0000  0.0000  0.0600  0.0000  0.0000  0.0000  0.0000  0.0000  0.0000  0.0600  0.9400  0.1114  0.8886
     1    13  0.4400  0.5600  0.4400  0.5600  0.5072  0.4928  0.2500  0.1200  0.4400  0.0300  0.1600  0.2600  0.7400  0.2970  0.7030  0.2600  0.0000  0.0000  0.1500  0.1200  0.0100  0.1600  0.0500  0.0700  0.1800  0.1600  0.8400  0.1700  0.8300  0.0000  0.1100  0.0000  0.0800  0.0000  0.1500  0.1200  0.0200  0.0800  0.0000  0.0000  0.0300  0.0000  0.0100  0.0000  0.1700  0.0600  0.0200  0.0500  0.1000  0.1000  0.9000  0.1086  0.8914  0.0000  0.0000  0.0000  0.0200  0.1400  0.0000  0.2600  0.0000  0.0000  0.0000  0.0000  0.2100  0.2100  0.0000  0.0000  0.0000  0.0000  0.0000  0.0000  0.0000  0.0400  0.0300  0.0000  0.0900  0.0000  0.1800  0.8200  0.1864  0.8136  0.0000  0.0100  0.0000  0.0000  0.0000  0.0000  0.0000  0.0000  0.0000  0.1300  0.0000  0.0000  0.0300  0.0000  0.0000  0.0700  0.0300  0.0000  0.0100  0.0000  0.1900  0.0000  0.0400  0.0000  0.0000  0.0000  0.0400  0.0000  0.0000  0.0000  0.0000  0.0100  0.0000  0.0700  0.0000  0.0000  0.0000  0.0100  0.2000  0.0300  0.0000  0.0000  0.0000  0.0000  0.0000  0.0100  0.1200  0.0000  0.0000  0.0000  0.1000  0.9000  0.1236  0.8764  0.0000  0.0000  0.0000  0.0000  0.0100  0.0000  0.0000  0.0000  0.0000  0.0000  0.0000  0.0000  0.0000  0.0000  0.0000  0.0000  0.0400  0.0100  0.0000  0.0000  0.0000  0.0000  0.0000  0.0000  0.0000  0.0200  0.0000  0.0000  0.0000  0.0000  0.0000  0.0000  0.0000  0.0000  0.0000  0.2400  0.0000  0.0000  0.0000  0.0000  0.0000  0.0000  0.0000  0.0100  0.0000  0.0000  0.0000  0.0000  0.0000  0.0000  0.0000  0.0000  0.0000  0.0000  0.0000  0.0000  0.0000  0.0000  0.0000  0.0000  0.0000  0.0000  0.0100  0.0000  0.0000  0.1400  0.0000  0.0200  0.0000  0.0200  0.0000  0.0500  0.0600  0.0000  0.0000  0.0000  0.0000  0.0000  0.0000  0.0000  0.0000  0.0800  0.0000  0.0000  0.0000  0.0000  0.0000  0.0100  0.1400  0.0000  0.1100  0.0000  0.0000  0.0000  0.0300  0.0000  0.0000  0.0000  0.0000  0.0000  0.0600  0.9400  0.1256  0.8744  0.4900  0.5100  0.5800  0.4200  0.5002  0.4998  0.4300  0.1300  0.3000  0.0800  0.0600  0.2400  0.7600  0.3018  0.6982  0.0000  0.0900  0.0300  0.0100  0.2800  0.0000  0.3100  0.0000  0.2800  0.0000  0.2600  0.7400  0.2620  0.7380  0.0000  0.0600  0.1400  0.0700  0.0300  0.0700  0.2400  0.0000  0.0800  0.0000  0.0000  0.0000  0.1500  0.0000  0.0600  0.0000  0.0000  0.0200  0.0200  0.0600  0.1400  0.8600  0.1284  0.8716  0.1600  0.0900  0.0200  0.0300  0.0400  0.0000  0.0000  0.0000  0.0000  0.0700  0.1200  0.0900  0.0000  0.0000  0.0000  0.0000  0.0600  0.0100  0.0000  0.0000  0.0900  0.0000  0.0100  0.1700  0.0400  0.0200  0.9800  0.1064  0.8936  0.0000  0.2300  0.1100  0.0000  0.0000  0.0000  0.0300  0.0000  0.0000  0.0600  0.0000  0.0000  0.0000  0.0000  0.0000  0.0000  0.0000  0.0000  0.0600  0.0000  0.0000  0.0000  0.0000  0.0000  0.0000  0.0000  0.0100  0.0300  0.1700  0.0300  0.0000  0.0000  0.0000  0.0800  0.0200  0.0000  0.0600  0.0000  0.1100  0.0000  0.0000  0.0000  0.0000  0.0000  0.0000  0.0000  0.0000  0.0000  0.0000  0.0000  0.1000  0.9000  0.1264  0.8736  0.0000  0.0000  0.0000  0.0000  0.0000  0.0300  0.0000  0.0000  0.0000  0.0000  0.0000  0.0000  0.1000  0.0000  0.0000  0.0000  0.0000  0.0000  0.0000  0.0100  0.0000  0.0000  0.0000  0.0000  0.0000  0.0000  0.0000  0.0000  0.0000  0.0000  0.0000  0.0000  0.0000  0.0000  0.0000  0.0000  0.0000  0.0000  0.0000  0.0000  0.0000  0.0000  0.0100  0.0000  0.0500  0.0000  0.1500  0.0000  0.0900  0.0500  0.0000  0.0200  0.0400  0.0000  0.0000  0.0000  0.0000  0.0000  0.0000  0.2200  0.0000  0.0100  0.0100  0.0000  0.0000  0.0000  0.0000  0.0000  0.0000  0.0000  0.0000  0.0000  0.0000  0.0000  0.0000  0.0000  0.0000  0.0000  0.0000  0.0000  0.0000  0.1000  0.0000  0.0300  0.0000  0.0000  0.0300  0.0000  0.0000  0.0100  0.0000  0.0000  0.0000  0.0300  0.0000  0.0000  0.0000  0.0000  0.0100  0.0000  0.1600  0.8400  0.1102  0.8898
     1    14  0.4700  0.5300  0.5000  0.5000  0.5018  0.4982  0.2400  0.0700  0.4400  0.0100  0.2400  0.4000  0.6000  0.3138  0.6862  0.2600  0.0000  0.0000  0.1400  0.1600  0.0000  0.0800  0.1200  0.0900  0.1500  0.1400  0.8600  0.1642  0.8358  0.0000  0.1600  0.0000  0.1000  0.0000  0.1200  0.1400  0.0200  0.0800  0.0000  0.0000  0.0200  0.0000  0.0000  0.0000  0.1200  0.1200  0.0100  0.0700  0.0400  0.1800  0.8200  0.1122  0.8878  0.0000  0.0000  0.0000  0.0200  0.1200  0.0000  0.2800  0.0000  0.0000  0.0000  0.0000  0.1500  0.3000  0.0000  0.0000  0.0000  0.0000  0.0000  0.0000  0.0000  0.0600  0.0200  0.0000  0.0500  0.0000  0.2000  0.8000  0.2122  0.7878  0.0000  0.0000  0.0000  0.0000  0.0000  0.0000  0.0000  0.0000  0.0000  0.1500  0.0000  0.0000  0.0400  0.0000  0.0000  0.0800  0.0200  0.0000  0.0000  0.0000  0.2400  0.0000  0.0000  0.0000  0.0000  0.0000  0.0300  0.0000  0.0000  0.0000  0.0000  0.0200  0.0000  0.0500  0.0000  0.0000  0.0000  0.0000  0.1800  0.0400  0.0000  0.0000  0.0000  0.0000  0.0000  0.0100  0.1400  0.0000  0.0000  0.0000  0.1800  0.8200  0.1460  0.8540  0.0000  0.0000  0.0000  0.0000  0.0100  0.0000  0.0000  0.0000  0.0000  0.0000  0.0000  0.0000  0.0000  0.0000  0.0000  0.0000  0.0700  0.0200  0.0000  0.0000  0.0000  0.0000  0.0000  0.0000  0.0000  0.0100  0.0000  0.0000  0.0000  0.0000  0.0000  0.0000  0.0000  0.0100  0.0100  0.3000  0.0000  0.0000  0.0000  0.0000  0.0000  0.0000  0.0100  0.0000  0.0000  0.0000  0.0000  0.0000  0.0000  0.0000  0.0100  0.0000  0.0000  0.0000  0.0000  0.0000  0.0000  0.0000  0.0000  0.0000  0.0000  0.0000  0.0000  0.0000  0.0000  0.1300  0.0000  0.0500  0.0000  0.0100  0.0000  0.0600  0.0400  0.0000  0.0000  0.0000  0.0000  0.0000  0.0000  0.0000  0.0000  0.0700  0.0000  0.0000  0.0000  0.0000  0.0000  0.0000  0.1000  0.0000  0.0800  0.0000  0.0000  0.0000  0.0100  0.0000  0.0000  0.0000  0.0000  0.0000  0.1800  0.8200  0.1420  0.8580  0.5800  0.4200  0.4400  0.5600  0.5128  0.4872  0.3900  0.0900  0.3500  0.0200  0.1500  0.3400  0.6600  0.3056  0.6944  0.0000  0.0900  0.0000  0.0000  0.2700  0.0000  0.3700  0.0000  0.2700  0.0000  0.2600  0.7400  0.2908  0.7092  0.0000  0.0600  0.1400  0.0600  0.0200  0.0800  0.2700  0.0000  0.1000  0.0000  0.0000  0.0000  0.1100  0.0000  0.0800  0.0000  0.0000  0.0100  0.0000  0.0700  0.1400  0.8600  0.1400  0.8600  0.2300  0.0800  0.0000  0.0500  0.0700  0.0000  0.0000  0.0000  0.0000  0.0600  0.0500  0.1000  0.0000  0.0000  0.0000  0.0000  0.0600  0.0300  0.0000  0.0000  0.0500  0.0000  0.0000  0.1700  0.0500  0.1000  0.9000  0.1212  0.8788  0.0000  0.2800  0.0900  0.0000  0.0000  0.0000  0.0200  0.0000  0.0000  0.0400  0.0000  0.0000  0.0000  0.0000  0.0000  0.0000  0.0000  0.0000  0.0800  0.0000  0.0000  0.0000  0.0000  0.0000  0.0000  0.0000  0.0100  0.0000  0.1700  0.0300  0.0000  0.0000  0.0000  0.1300  0.0300  0.0000  0.0200  0.0000  0.1000  0.0000  0.0000  0.0000  0.0000  0.0000  0.0000  0.0000  0.0000  0.0000  0.0000  0.0000  0.1600  0.8400  0.1530  0.8470  0.0000  0.0000  0.0000  0.0000  0.0000  0.0200  0.0000  0.0000  0.0000  0.0000  0.0000  0.0000  0.0800  0.0000  0.0000  0.0000  0.0000  0.0000  0.0000  0.0100  0.0100  0.0000  0.0000  0.0000  0.0000  0.0000  0.0000  0.0000  0.0000  0.0000  0.0000  0.0000  0.0000  0.0000  0.0000  0.0000  0.0000  0.0000  0.0000  0.0000  0.0000  0.0000  0.0100  0.0000  0.0500  0.0000  0.2000  0.0100  0.0700  0.0400  0.0000  0.0100  0.0300  0.0100  0.0100  0.0000  0.0000  0.0000  0.0000  0.2800  0.0000  0.0100  0.0000  0.0000  0.0000  0.0000  0.0000  0.0000  0.0000  0.0000  0.0000  0.0000  0.0000  0.0000  0.0000  0.0000  0.0000  0.0000  0.0000  0.0000  0.0000  0.0600  0.0000  0.0000  0.0000  0.0000  0.0200  0.0000  0.0000  0.0000  0.0000  0.0000  0.0000  0.0500  0.0000  0.0000  0.0000  0.0000  0.0200  0.0000  0.1400  0.8600  0.1428  0.8572
     1    15  0.4700  0.5300  0.6200  0.3800  0.5018  0.4982  0.2200  0.0300  0.4500  0.0100  0.2900  0.2600  0.7400  0.3360  0.6640  0.2500  0.0000  0.0000  0.2000  0.1900  0.0000  0.0300  0.1100  0.0900  0.1300  0.1200  0.8800  0.1766  0.8234  0.0000  0.1600  0.0000  0.1300  0.0000  0.1100  0.1200  0.0000  0.0800  0.0000  0.0000  0.0200  0.0000  0.0000  0.0000  0.1500  0.1100  0.0100  0.0700  0.0400  0.1000  0.9000  0.1170  0.8830  0.0000  0.0000  0.0000  0.0100  0.1500  0.0000  0.2600  0.0000  0.0000  0.0000  0.0000  0.1500  0.3100  0.0000  0.0000  0.0000  0.0000  0.0000  0.0000  0.0000  0.0700  0.0200  0.0000  0.0200  0.0100  0.2200  0.7800  0.2146  0.7854  0.0000  0.0000  0.0000  0.0000  0.0000  0.0000  0.0000  0.0000  0.0000  0.1800  0.0000  0.0000  0.0400  0.0000  0.0000  0.1000  0.0100  0.0000  0.0000  0.0000  0.3000  0.0000  0.0000  0.0000  0.0000  0.0100  0.0100  0.0000  0.0000  0.0000  0.0000  0.0000  0.0000  0.0500  0.0000  0.0000  0.0000  0.0000  0.1100  0.0400  0.0000  0.0000  0.0000  0.0000  0.0000  0.0000  0.1500  0.0000  0.0000  0.0000  0.2000  0.8000  0.1730  0.8270  0.0000  0.0000  0.0000  0.0000  0.0100  0.0000  0.0000  0.0000  0.0000  0.0000  0.0000  0.0000  0.0000  0.0000  0.0000  0.0000  0.0100  0.0200  0.0000  0.0000  0.0000  0.0000  0.0000  0.0000  0.0000  0.0200  0.0100  0.0000  0.0000  0.0000  0.0000  0.0000  0.0000  0.0100  0.0100  0.3400  0.0100  0.0000  0.0000  0.0000  0.0000  0.0000  0.0000  0.0000  0.0000  0.0000  0.0000  0.0000  0.0000  0.0000  0.0000  0.0000  0.0000  0.0000  0.0000  0.0000  0.0000  0.0000  0.0000  0.0000  0.0000  0.0000  0.0000  0.0000  0.0000  0.1300  0.0000  0.0200  0.0000  0.0100  0.0000  0.0600  0.0600  0.0000  0.0000  0.0000  0.0000  0.0000  0.0000  0.0000  0.0000  0.0500  0.0000  0.0000  0.0000  0.0000  0.0000  0.0000  0.1200  0.0000  0.1100  0.0000  0.0000  0.0000  0.0000  0.0000  0.0000  0.0000  0.0000  0.0000  0.1600  0.8400  0.1706  0.8294  0.5800  0.4200  0.6000  0.4000  0.5128  0.4872  0.3500  0.1300  0.3100  0.0100  0.2000  0.2800  0.7200  0.2756  0.7244  0.0000  0.0800  0.0000  0.0000  0.3400  0.0000  0.3700  0.0000  0.2100  0.0000  0.3200  0.6800  0.3030  0.6970  0.0000  0.0500  0.1500  0.0100  0.0300  0.0900  0.2800  0.0000  0.0800  0.0000  0.0000  0.0000  0.1400  0.0000  0.0700  0.0000  0.0000  0.0000  0.0000  0.1000  0.0600  0.9400  0.1534  0.8466  0.2000  0.0700  0.0000  0.0400  0.1000  0.0000  0.0000  0.0000  0.0000  0.0900  0.0400  0.1100  0.0000  0.0000  0.0000  0.0000  0.1100  0.0200  0.0000  0.0000  0.0200  0.0000  0.0000  0.1900  0.0100  0.0800  0.9200  0.1274  0.8726  0.0000  0.2400  0.0800  0.0000  0.0000  0.0000  0.0100  0.0000  0.0000  0.0600  0.0000  0.0000  0.0000  0.0000  0.0000  0.0000  0.0000  0.0000  0.1200  0.0000  0.0000  0.0000  0.0000  0.0000  0.0000  0.0000  0.0000  0.0000  0.1500  0.0300  0.0000  0.0000  0.0000  0.1200  0.0700  0.0000  0.0200  0.0000  0.0900  0.0000  0.0000  0.0000  0.0000  0.0000  0.0100  0.0000  0.0000  0.0000  0.0000  0.0000  0.1000  0.9000  0.1334  0.8666  0.0000  0.0000  0.0000  0.0000  0.0000  0.0100  0.0000  0.0000  0.0000  0.0000  0.0000  0.0000  0.1100  0.0000  0.0000  0.0000  0.0000  0.0000  0.0000  0.0000  0.0100  0.0000  0.0000  0.0000  0.0000  0.0000  0.0000  0.0000  0.0000  0.0000  0.0000  0.0000  0.0000  0.0000  0.0000  0.0000  0.0000  0.0000  0.0000  0.0000  0.0000  0.0000  0.0200  0.0000  0.0400  0.0000  0.1900  0.0100  0.0700  0.0000  0.0000  0.0000  0.0200  0.0100  0.0100  0.0000  0.0000  0.0000  0.0000  0.3300  0.0000  0.0000  0.0000  0.0000  0.0000  0.0000  0.0000  0.0000  0.0000  0.0000  0.0000  0.0000  0.0000  0.0000  0.0000  0.0000  0.0000  0.0000  0.0000  0.0000  0.0000  0.0300  0.0000  0.0000  0.0000  0.0000  0.0500  0.0000  0.0000  0.0000  0.0000  0.0000  0.0000  0.0600  0.0000  0.0000  0.0000  0.0000  0.0300  0.0000  0.2400  0.7600  0.1728  0.8272
     1    16  0.3900  0.6100  0.5400  0.4600  0.5242  0.4758  0.2200  0.0200  0.5100  0.0100  0.2400  0.2600  0.7400  0.3666  0.6334  0.2800  0.0000  0.0000  0.1900  0.1300  0.0000  0.0300  0.1100  0.1100  0.1500  0.2600  0.7400  0.1790  0.8210  0.0000  0.1200  0.0000  0.1600  0.0000  0.1100  0.1500  0.0000  0.0500  0.0000  0.0000  0.0300  0.0000  0.0000  0.0000  0.1700  0.0800  0.0000  0.0900  0.0400  0.1200  0.8800  0.1230  0.8770  0.0000  0.0000  0.0000  0.0100  0.1200  0.0000  0.2500  0.0000  0.0000  0.0000  0.0000  0.2000  0.3200  0.0000  0.0000  0.0000  0.0000  0.0000  0.0000  0.0000  0.0600  0.0100  0.0000  0.0200  0.0100  0.2200  0.7800  0.2236  0.7764  0.0000  0.0000  0.0000  0.0000  0.0000  0.0000  0.0000  0.0000  0.0000  0.1600  0.0000  0.0000  0.0300  0.0000  0.0000  0.0700  0.0100  0.0000  0.0000  0.0000  0.3500  0.0000  0.0000  0.0000  0.0000  0.0000  0.0300  0.0000  0.0000  0.0000  0.0000  0.0000  0.0000  0.0500  0.0000  0.0000  0.0000  0.0000  0.0800  0.0200  0.0000  0.0000  0.0000  0.0000  0.0000  0.0000  0.2000  0.0000  0.0000  0.0000  0.1200  0.8800  0.2042  0.7958  0.0000  0.0000  0.0000  0.0000  0.0000  0.0000  0.0000  0.0000  0.0000  0.0000  0.0000  0.0000  0.0000  0.0000  0.0000  0.0000  0.0100  0.0400  0.0000  0.0000  0.0000  0.0000  0.0000  0.0000  0.0000  0.0100  0.0200  0.0000  0.0000  0.0000  0.0000  0.0000  0.0000  0.0100  0.0100  0.4300  0.0000  0.0000  0.0000  0.0000  0.0000  0.0000  0.0000  0.0000  0.0000  0.0000  0.0000  0.0000  0.0000  0.0000  0.0000  0.0000  0.0000  0.0000  0.0000  0.0000  0.0000  0.0000  0.0000  0.0000  0.0000  0.0000  0.0000  0.0000  0.0000  0.0700  0.0000  0.0200  0.0000  0.0000  0.0000  0.0500  0.0600  0.0000  0.0000  0.0000  0.0000  0.0000  0.0000  0.0000  0.0000  0.0600  0.0000  0.0000  0.0000  0.0000  0.0000  0.0000  0.0600  0.0000  0.1500  0.0000  0.0000  0.0000  0.0000  0.0000  0.0000  0.0000  0.0000  0.0000  0.0800  0.9200  0.2284  0.7716  0.6400  0.3600  0.4800  0.5200  0.5392  0.4608  0.3600  0.1400  0.3000  0.0000  0.2000  0.2600  0.7400  0.2792  0.7208  0.0000  0.1200  0.0000  0.0000  0.3000  0.0000  0.3500  0.0000  0.2200  0.0100  0.2200  0.7800  0.2754  0.7246  0.0000  0.0400  0.1600  0.0100  0.0200  0.0500  0.2600  0.0000  0.1100  0.0000  0.0000  0.0100  0.1700  0.0000  0.0500  0.0000  0.0100  0.0000  0.0000  0.1100  0.2200  0.7800  0.1536  0.8464  0.2300  0.0400  0.0000  0.0400  0.1200  0.0000  0.0000  0.0000  0.0000  0.0800  0.0100  0.1300  0.0000  0.0000  0.0000  0.0000  0.1500  0.0200  0.0000  0.0000  0.0100  0.0000  0.0000  0.1500  0.0200  0.1400  0.8600  0.1398  0.8602  0.0000  0.2900  0.0900  0.0000  0.0000  0.0000  0.0000  0.0000  0.0000  0.0400  0.0000  0.0000  0.0000  0.0000  0.0000  0.0000  0.0000  0.0000  0.1200  0.0000  0.0000  0.0000  0.0000  0.0000  0.0000  0.0000  0.0100  0.0000  0.1100  0.0300  0.0000  0.0000  0.0000  0.0800  0.0700  0.0000  0.0100  0.0000  0.1400  0.0000  0.0000  0.0000  0.0000  0.0000  0.0100  0.0000  0.0000  0.0000  0.0000  0.0000  0.1800  0.8200  0.1524  0.8476  0.0000  0.0000  0.0000  0.0000  0.0000  0.0100  0.0000  0.0000  0.0000  0.0000  0.0000  0.0000  0.1300  0.0000  0.0000  0.0000  0.0000  0.0000  0.0000  0.0000  0.0300  0.0000  0.0000  0.0000  0.0000  0.0000  0.0000  0.0000  0.0000  0.0000  0.0000  0.0000  0.0000  0.0000  0.0000  0.0000  0.0000  0.0000  0.0000  0.0000  0.0000  0.0100  0.0400  0.0000  0.0200  0.0000  0.1400  0.0000  0.0600  0.0000  0.0000  0.0000  0.0200  0.0000  0.0100  0.0000  0.0000  0.0000  0.0000  0.3700  0.0000  0.0000  0.0000  0.0000  0.0000  0.0000  0.0000  0.0000  0.0000  0.0000  0.0000  0.0000  0.0000  0.0000  0.0000  0.0000  0.0000  0.0000  0.0000  0.0000  0.0000  0.0200  0.0000  0.0000  0.0000  0.0000  0.0400  0.0000  0.0000  0.0000  0.0000  0.0000  0.0000  0.0700  0.0000  0.0000  0.0000  0.0000  0.0300  0.0000  0.2400  0.7600  0.1884  0.8116
     1    17  0.4400  0.5600  0.6400  0.3600  0.5072  0.4928  0.2700  0.0200  0.4500  0.0000  0.2600  0.4200  0.5800  0.3434  0.6566  0.2200  0.0000  0.0000  0.2000  0.1500  0.0000  0.0400  0.1000  0.1100  0.1800  0.2200  0.7800  0.1670  0.8330  0.0000  0.1100  0.0000  0.2300  0.0000  0.0800  0.1500  0.0000  0.0800  0.0000  0.0000  0.0200  0.0000  0.0000  0.0000  0.1600  0.0700  0.0000  0.0700  0.0300  0.1800  0.8200  0.1370  0.8630  0.0000  0.0000  0.0000  0.0100  0.2000  0.0000  0.1800  0.0000  0.0000  0.0000  0.0000  0.2200  0.3200  0.0000  0.0000  0.0000  0.0000  0.0000  0.0000  0.0000  0.0300  0.0100  0.0000  0.0200  0.0100  0.2400  0.7600  0.2248  0.7752  0.0000  0.0000  0.0000  0.0000  0.0000  0.0000  0.0000  0.0000  0.0000  0.1300  0.0000  0.0000  0.0200  0.0000  0.0000  0.1100  0.0100  0.0000  0.0000  0.0000  0.3200  0.0000  0.0000  0.0000  0.0000  0.0000  0.0100  0.0000  0.0000  0.0000  0.0000  0.0000  0.0000  0.0700  0.0000  0.0000  0.0000  0.0000  0.1000  0.0000  0.0000  0.0000  0.0000  0.0000  0.0000  0.0000  0.2300  0.0000  0.0000  0.0000  0.2800  0.7200  0.1998  0.8002  0.0000  0.0000  0.0000  0.0000  0.0000  0.0000  0.0000  0.0000  0.0000  0.0000  0.0000  0.0000  0.0000  0.0000  0.0000  0.0000  0.0100  0.0700  0.0000  0.0000  0.0000  0.0000  0.0000  0.0000  0.0000  0.0000  0.0100  0.0000  0.0000  0.0000  0.0000  0.0000  0.0000  0.0100  0.0000  0.3800  0.0000  0.0000  0.0000  0.0000  0.0000  0.0000  0.0000  0.0000  0.0000  0.0000  0.0000  0.0000  0.0000  0.0000  0.0000  0.0000  0.0000  0.0100  0.0000  0.0000  0.0000  0.0000  0.0000  0.0000  0.0000  0.0000  0.0000  0.0000  0.0000  0.0300  0.0000  0.0600  0.0000  0.0000  0.0000  0.0700  0.0600  0.0000  0.0000  0.0000  0.0000  0.0000  0.0000  0.0000  0.0000  0.0700  0.0000  0.0100  0.0000  0.0000  0.0000  0.0000  0.0900  0.0000  0.1200  0.0000  0.0000  0.0000  0.0000  0.0000  0.0000  0.0000  0.0000  0.0000  0.2200  0.7800  0.1902  0.8098  0.6200  0.3800  0.5200  0.4800  0.5288  0.4712  0.3600  0.1000  0.3200  0.0000  0.2200  0.2400  0.7600  0.2904  0.7096  0.0000  0.0800  0.0000  0.0100  0.3300  0.0000  0.3100  0.0000  0.2700  0.0000  0.2600  0.7400  0.2844  0.7156  0.0000  0.0300  0.1400  0.0200  0.0300  0.0700  0.2900  0.0000  0.1100  0.0000  0.0000  0.0100  0.2000  0.0000  0.0300  0.0000  0.0000  0.0000  0.0000  0.0700  0.1000  0.9000  0.1688  0.8312  0.2000  0.0400  0.0000  0.0400  0.1700  0.0000  0.0100  0.0000  0.0000  0.0400  0.0100  0.1200  0.0000  0.0000  0.0000  0.0000  0.1500  0.0100  0.0000  0.0000  0.0200  0.0000  0.0000  0.1900  0.0000  0.1800  0.8200  0.1474  0.8526  0.0000  0.2300  0.0700  0.0000  0.0000  0.0000  0.0000  0.0000  0.0000  0.0900  0.0000  0.0000  0.0000  0.0000  0.0000  0.0000  0.0000  0.0000  0.1100  0.0000  0.0000  0.0000  0.0000  0.0000  0.0000  0.0000  0.0100  0.0000  0.1400  0.0300  0.0000  0.0000  0.0000  0.0800  0.0900  0.0000  0.0100  0.0000  0.1300  0.0000  0.0000  0.0000  0.0000  0.0000  0.0100  0.0000  0.0000  0.0000  0.0000  0.0000  0.0600  0.9400  0.1302  0.8698  0.0000  0.0000  0.0000  0.0000  0.0000  0.0100  0.0000  0.0000  0.0000  0.0000  0.0000  0.0000  0.1200  0.0000  0.0000  0.0000  0.0000  0.0000  0.0000  0.0000  0.0100  0.0000  0.0000  0.0100  0.0000  0.0000  0.0000  0.0000  0.0000  0.0000  0.0000  0.0000  0.0000  0.0000  0.0000  0.0000  0.0000  0.0000  0.0000  0.0000  0.0000  0.0100  0.0400  0.0000  0.0100  0.0000  0.1500  0.0000  0.0600  0.0000  0.0000  0.0100  0.0100  0.0000  0.0200  0.0000  0.0000  0.0000  0.0000  0.3200  0.0000  0.0000  0.0000  0.0000  0.0000  0.0000  0.0000  0.0000  0.0000  0.0000  0.0000  0.0000  0.0000  0.0000  0.0000  0.0000  0.0000  0.0100  0.0000  0.0000  0.0000  0.0100  0.0000  0.0000  0.0000  0.0100  0.0400  0.0000  0.0000  0.0100  0.0000  0.0000  0.0000  0.1000  0.0000  0.0000  0.0000  0.0000  0.0400  0.0000  0.1600  0.8400  0.1592  0.8408
     1    18  0.3800  0.6200  0.6000  0.4000  0.5288  0.4712  0.2500  0.0300  0.3700  0.0000  0.3500  0.2000  0.8000  0.3228  0.6772  0.1600  0.0000  0.0000  0.2100  0.1800  0.0000  0.0600  0.1100  0.1200  0.1600  0.1000  0.9000  0.1578  0.8422  0.0000  0.1000  0.0000  0.2200  0.0000  0.0900  0.1000  0.0000  0.0900  0.0000  0.0000  0.0100  0.0000  0.0000  0.0000  0.1300  0.1300  0.0000  0.0700  0.0600  0.1400  0.8600  0.1270  0.8730  0.0000  0.0000  0.0000  0.0000  0.3200  0.0000  0.1700  0.0000  0.0000  0.0000  0.0000  0.1900  0.2600  0.0000  0.0000  0.0000  0.0000  0.0000  0.0000  0.0000  0.0200  0.0300  0.0000  0.0100  0.0000  0.2400  0.7600  0.2364  0.7636  0.0000  0.0000  0.0000  0.0000  0.0000  0.0000  0.0000  0.0000  0.0000  0.1100  0.0000  0.0000  0.0600  0.0000  0.0000  0.0900  0.0200  0.0000  0.0000  0.0000  0.3300  0.0000  0.0000  0.0000  0.0000  0.0000  0.0000  0.0000  0.0000  0.0000  0.0000  0.0000  0.0000  0.0800  0.0000  0.0000  0.0000  0.0000  0.1000  0.0000  0.0000  0.0000  0.0000  0.0000  0.0000  0.0000  0.2100  0.0000  0.0000  0.0000  0.1600  0.8400  0.1936  0.8064  0.0000  0.0000  0.0000  0.0000  0.0000  0.0000  0.0000  0.0000  0.0000  0.0000  0.0000  0.0000  0.0000  0.0000  0.0000  0.0000  0.0100  0.0900  0.0000  0.0000  0.0000  0.0000  0.0000  0.0000  0.0000  0.0000  0.0100  0.0000  0.0000  0.0000  0.0000  0.0000  0.0000  0.0000  0.0000  0.3900  0.0000  0.0000  0.0000  0.0000  0.0000  0.0000  0.0000  0.0000  0.0000  0.0000  0.0000  0.0000  0.0000  0.0000  0.0000  0.0000  0.0000  0.0200  0.0000  0.0000  0.0000  0.0000  0.0000  0.0000  0.0000  0.0000  0.0000  0.0000  0.0000  0.0700  0.0000  0.0800  0.0000  0.0000  0.0000  0.0700  0.0700  0.0000  0.0100  0.0000  0.0000  0.0000  0.0000  0.0000  0.0000  0.0300  0.0000  0.0200  0.0000  0.0000  0.0000  0.0000  0.0400  0.0000  0.0900  0.0000  0.0000  0.0000  0.0000  0.0000  0.0000  0.0000  0.0000  0.0000  0.1400  0.8600  0.1930  0.8070  0.5400  0.4600  0.5600  0.4400  0.5032  0.4968  0.2400  0.1100  0.4200  0.0000  0.2300  0.2800  0.7200  0.2990  0.7010  0.0000  0.0600  0.0100  0.0000  0.3800  0.0000  0.2700  0.0000  0.2800  0.0000  0.2400  0.7600  0.2994  0.7006  0.0000  0.0200  0.1500  0.0200  0.0100  0.1000  0.2000  0.0000  0.1200  0.0000  0.0000  0.0100  0.2300  0.0000  0.0400  0.0000  0.0000  0.0000  0.0000  0.1000  0.2000  0.8000  0.1524  0.8476  0.1600  0.0500  0.0000  0.0300  0.1500  0.0000  0.0300  0.0000  0.0000  0.0500  0.0000  0.1000  0.0000  0.0000  0.0000  0.0000  0.2100  0.0500  0.0000  0.0000  0.0400  0.0000  0.0000  0.1300  0.0000  0.1000  0.9000  0.1300  0.8700  0.0000  0.1900  0.1000  0.0000  0.0000  0.0000  0.0000  0.0000  0.0000  0.1000  0.0000  0.0000  0.0000  0.0000  0.0000  0.0000  0.0000  0.0000  0.1500  0.0000  0.0000  0.0000  0.0000  0.0000  0.0000  0.0000  0.0000  0.0000  0.1400  0.0200  0.0000  0.0000  0.0000  0.1000  0.0500  0.0000  0.0100  0.0000  0.1300  0.0000  0.0000  0.0000  0.0000  0.0000  0.0100  0.0000  0.0000  0.0000  0.0000  0.0000  0.0800  0.9200  0.1282  0.8718  0.0000  0.0000  0.0000  0.0000  0.0000  0.0000  0.0000  0.0100  0.0000  0.0000  0.0000  0.0000  0.1300  0.0000  0.0000  0.0000  0.0000  0.0000  0.0000  0.0000  0.0000  0.0000  0.0000  0.0100  0.0000  0.0000  0.0000  0.0000  0.0000  0.0000  0.0000  0.0000  0.0000  0.0000  0.0000  0.0000  0.0000  0.0000  0.0000  0.0000  0.0000  0.0100  0.0600  0.0000  0.0000  0.0000  0.1500  0.0000  0.0500  0.0000  0.0100  0.0100  0.0100  0.0000  0.0000  0.0000  0.0000  0.0000  0.0000  0.2600  0.0000  0.0000  0.0000  0.0000  0.0000  0.0000  0.0000  0.0000  0.0000  0.0000  0.0100  0.0000  0.0000  0.0000  0.0000  0.0100  0.0000  0.0000  0.0000  0.0000  0.0000  0.0100  0.0000  0.0000  0.0000  0.0000  0.0600  0.0000  0.0000  0.0400  0.0000  0.0000  0.0000  0.1200  0.0000  0.0000  0.0000  0.0000  0.0300  0.0100  0.1600  0.8400  0.1346  0.8654
     1    19  0.3200  0.6800  0.4800  0.5200  0.5648  0.4352  0.2700  0.0000  0.3100  0.0000  0.4200  0.3000  0.7000  0.3454  0.6546  0.1800  0.0000  0.0000  0.2600  0.2100  0.0000  0.0300  0.1100  0.0700  0.1400  0.1200  0.8800  0.1816  0.8184  0.0000  0.0800  0.0000  0.1300  0.0000  0.1600  0.0900  0.0000  0.1100  0.0000  0.0000  0.0200  0.0000  0.0000  0.0000  0.1500  0.1400  0.0000  0.0700  0.0500  0.0200  0.9800  0.1190  0.8810  0.0000  0.0000  0.0000  0.0000  0.3900  0.0000  0.0800  0.0000  0.0000  0.0000  0.0000  0.2100  0.2200  0.0000  0.0000  0.0000  0.0000  0.0000  0.0000  0.0000  0.0100  0.0700  0.0000  0.0200  0.0000  0.1400  0.8600  0.2564  0.7436  0.0000  0.0000  0.0000  0.0000  0.0000  0.0000  0.0000  0.0000  0.0000  0.1100  0.0000  0.0000  0.0900  0.0000  0.0000  0.0600  0.0100  0.0000  0.0000  0.0000  0.3600  0.0000  0.0000  0.0000  0.0000  0.0000  0.0000  0.0000  0.0000  0.0000  0.0000  0.0000  0.0000  0.0300  0.0000  0.0000  0.0000  0.0000  0.1100  0.0000  0.0000  0.0000  0.0000  0.0000  0.0000  0.0000  0.2300  0.0000  0.0000  0.0000  0.2200  0.7800  0.2194  0.7806  0.0000  0.0000  0.0000  0.0000  0.0000  0.0000  0.0000  0.0000  0.0000  0.0000  0.0000  0.0000  0.0000  0.0000  0.0000  0.0000  0.0000  0.0900  0.0000  0.0000  0.0000  0.0000  0.0000  0.0000  0.0000  0.0000  0.0000  0.0000  0.0000  0.0000  0.0000  0.0000  0.0100  0.0000  0.0000  0.3500  0.0000  0.0000  0.0000  0.0000  0.0000  0.0000  0.0000  0.0000  0.0000  0.0000  0.0000  0.0000  0.0000  0.0000  0.0000  0.0000  0.0000  0.0100  0.0000  0.0000  0.0000  0.0000  0.0000  0.0000  0.0000  0.0000  0.0000  0.0000  0.0000  0.0800  0.0000  0.0800  0.0000  0.0000  0.0000  0.0900  0.0800  0.0000  0.0100  0.0000  0.0000  0.0000  0.0000  0.0000  0.0000  0.0000  0.0000  0.0100  0.0000  0.0000  0.0000  0.0000  0.0700  0.0000  0.1200  0.0000  0.0000  0.0000  0.0000  0.0000  0.0000  0.0000  0.0000  0.0000  0.1200  0.8800  0.1776  0.8224  0.5100  0.4900  0.5000  0.5000  0.5002  0.4998  0.2800  0.0900  0.3900  0.0000  0.2400  0.1600  0.8400  0.2962  0.7038  0.0000  0.0600  0.0100  0.0000  0.3800  0.0000  0.3100  0.0000  0.2400  0.0000  0.2800  0.7200  0.3018  0.6982  0.0000  0.0300  0.1000  0.0100  0.0000  0.1200  0.1600  0.0000  0.1400  0.0000  0.0000  0.0000  0.2600  0.0000  0.0700  0.0000  0.0000  0.0000  0.0000  0.1100  0.1400  0.8600  0.1552  0.8448  0.1200  0.0700  0.0000  0.0200  0.1900  0.0000  0.0000  0.0000  0.0000  0.1000  0.0000  0.1000  0.0000  0.0000  0.0000  0.0000  0.2000  0.0400  0.0000  0.0000  0.0500  0.0000  0.0000  0.1100  0.0000  0.0400  0.9600  0.1320  0.8680  0.0000  0.2500  0.0600  0.0000  0.0000  0.0000  0.0000  0.0000  0.0000  0.1100  0.0000  0.0000  0.0000  0.0000  0.0000  0.0000  0.0000  0.0000  0.1500  0.0000  0.0000  0.0000  0.0000  0.0000  0.0000  0.0000  0.0000  0.0000  0.1200  0.0300  0.0000  0.0000  0.0000  0.0600  0.0500  0.0000  0.0200  0.0000  0.1500  0.0000  0.0000  0.0000  0.0000  0.0000  0.0000  0.0000  0.0000  0.0000  0.0000  0.0000  0.1200  0.8800  0.1450  0.8550  0.0000  0.0000  0.0000  0.0000  0.0000  0.0000  0.0000  0.0000  0.0000  0.0000  0.0000  0.0000  0.1300  0.0000  0.0000  0.0000  0.0000  0.0000  0.0000  0.0000  0.0000  0.0000  0.0000  0.0100  0.0000  0.0000  0.0000  0.0000  0.0000  0.0000  0.0000  0.0000  0.0000  0.0000  0.0000  0.0000  0.0100  0.0000  0.0000  0.0000  0.0000  0.0000  0.0200  0.0000  0.0000  0.0000  0.1500  0.0000  0.0300  0.0000  0.0100  0.0300  0.0100  0.0000  0.0000  0.0000  0.0000  0.0000  0.0000  0.2500  0.0000  0.0000  0.0000  0.0000  0.0000  0.0000  0.0000  0.0000  0.0000  0.0000  0.0200  0.0000  0.0100  0.0000  0.0000  0.0000  0.0000  0.0000  0.0000  0.0000  0.0000  0.0000  0.0000  0.0000  0.0000  0.0000  0.0900  0.0000  0.0000  0.0400  0.0000  0.0000  0.0000  0.1400  0.0000  0.0000  0.0000  0.0000  0.0400  0.0100  0.0800  0.9200  0.1360  0.8640
     1    20  0.3100  0.6900  0.5800  0.4200  0.5722  0.4278  0.2800  0.0000  0.4000  0.0000  0.3200  0.4000  0.6000  0.3408  0.6592  0.1700  0.0000  0.0000  0.2400  0.2900  0.0000  0.0400  0.0500  0.0700  0.1400  0.1800  0.8200  0.1992  0.8008  0.0000  0.0600  0.0000  0.2200  0.0000  0.1600  0.0600  0.0000  0.1000  0.0000  0.0000  0.0300  0.0000  0.0000  0.0000  0.1700  0.1000  0.0000  0.0600  0.0400  0.1800  0.8200  0.1362  0.8638  0.0000  0.0000  0.0000  0.0000  0.4700  0.0000  0.0500  0.0000  0.0000  0.0000  0.0000  0.2100  0.2400  0.0000  0.0000  0.0000  0.0000  0.0000  0.0000  0.0000  0.0100  0.0200  0.0000  0.0000  0.0000  0.3200  0.6800  0.3256  0.6744  0.0100  0.0000  0.0000  0.0000  0.0000  0.0000  0.0000  0.0000  0.0000  0.0700  0.0000  0.0000  0.0900  0.0000  0.0000  0.1000  0.0000  0.0000  0.0000  0.0000  0.3700  0.0000  0.0000  0.0000  0.0000  0.0000  0.0000  0.0000  0.0000  0.0000  0.0000  0.0000  0.0000  0.0500  0.0000  0.0000  0.0000  0.0000  0.1400  0.0000  0.0000  0.0000  0.0000  0.0000  0.0000  0.0000  0.1700  0.0000  0.0000  0.0000  0.2400  0.7600  0.2110  0.7890  0.0000  0.0000  0.0000  0.0000  0.0000  0.0000  0.0000  0.0000  0.0000  0.0000  0.0000  0.0000  0.0000  0.0000  0.0000  0.0000  0.0000  0.0500  0.0000  0.0000  0.0000  0.0000  0.0000  0.0000  0.0000  0.0000  0.0000  0.0000  0.0000  0.0000  0.0000  0.0000  0.0200  0.0000  0.0000  0.3500  0.0000  0.0000  0.0000  0.0000  0.0000  0.0000  0.0000  0.0000  0.0000  0.0000  0.0000  0.0000  0.0000  0.0000  0.0000  0.0000  0.0000  0.0100  0.0000  0.0000  0.0000  0.0000  0.0000  0.0000  0.0000  0.0000  0.0000  0.0000  0.0000  0.0800  0.0000  0.1100  0.0000  0.0000  0.0000  0.0800  0.1100  0.0000  0.0300  0.0000  0.0000  0.0000  0.0000  0.0000  0.0000  0.0000  0.0000  0.0200  0.0000  0.0000  0.0000  0.0000  0.0500  0.0000  0.0900  0.0000  0.0000  0.0000  0.0000  0.0000  0.0000  0.0000  0.0000  0.0000  0.1000  0.9000  0.1744  0.8256  0.6100  0.3900  0.5800  0.4200  0.5242  0.4758  0.2700  0.0500  0.3900  0.0000  0.2900  0.3400  0.6600  0.3116  0.6884  0.0000  0.0300  0.0100  0.0000  0.3900  0.0000  0.3200  0.0000  0.2500  0.0000  0.2200  0.7800  0.3180  0.6820  0.0000  0.0400  0.0600  0.0000  0.0000  0.1500  0.1600  0.0000  0.1700  0.0000  0.0000  0.0000  0.3000  0.0000  0.0400  0.0000  0.0000  0.0000  0.0000  0.0800  0.2200  0.7800  0.1802  0.8198  0.1500  0.0900  0.0000  0.0100  0.2200  0.0000  0.0000  0.0000  0.0000  0.0900  0.0000  0.0800  0.0000  0.0000  0.0000  0.0000  0.1800  0.0100  0.0000  0.0000  0.0500  0.0000  0.0000  0.1200  0.0000  0.1600  0.8400  0.1430  0.8570  0.0000  0.2500  0.0100  0.0000  0.0100  0.0100  0.0000  0.0000  0.0000  0.1000  0.0000  0.0000  0.0000  0.0000  0.0000  0.0000  0.0000  0.0000  0.1800  0.0000  0.0000  0.0000  0.0000  0.0000  0.0000  0.0000  0.0000  0.0000  0.0900  0.0200  0.0000  0.0000  0.0000  0.1000  0.0200  0.0000  0.0300  0.0000  0.1800  0.0000  0.0000  0.0000  0.0000  0.0000  0.0000  0.0000  0.0000  0.0000  0.0000  0.0000  0.1600  0.8400  0.1574  0.8426  0.0000  0.0000  0.0000  0.0000  0.0000  0.0000  0.0000  0.0000  0.0000  0.0000  0.0000  0.0000  0.1600  0.0000  0.0000  0.0000  0.0000  0.0000  0.0000  0.0000  0.0000  0.0000  0.0000  0.0100  0.0100  0.0000  0.0000  0.0000  0.0000  0.0000  0.0000  0.0000  0.0000  0.0000  0.0000  0.0000  0.0000  0.0000  0.0000  0.0000  0.0000  0.0000  0.0100  0.0000  0.0000  0.0000  0.1300  0.0000  0.0200  0.0000  0.0000  0.0100  0.0100  0.0000  0.0000  0.0000  0.0000  0.0000  0.0000  0.2800  0.0000  0.0000  0.0000  0.0000  0.0000  0.0000  0.0000  0.0000  0.0000  0.0000  0.0200  0.0000  0.0100  0.0000  0.0000  0.0000  0.0000  0.0000  0.0000  0.0000  0.0000  0.0000  0.0000  0.0000  0.0000  0.0000  0.1000  0.0000  0.0000  0.0500  0.0000  0.0000  0.0000  0.1600  0.0000  0.0000  0.0000  0.0000  0.0200  0.0000  0.1200  0.8800  0.1608  0.8392
     2     0  0.5000  0.5000  0.4880  0.5120  0.5000  0.5000  0.2000  0.2000  0.2000  0.2000  0.2000  0.1860  0.8140  0.2000  0.8000  0.1000  0.1000  0.1000  0.1000  0.1000  0.1000  0.1000  0.1000  0.1000  0.1000  0.1090  0.8910  0.1000  0.9000  0.0500  0.0500  0.0500  0.0500  0.0500  0.0500  0.0500  0.0500  0.0500  0.0500  0.0500  0.0500  0.0500  0.0500  0.0500  0.0500  0.0500  0.0500  0.0500  0.0500  0.0450  0.9550  0.0500  0.9500  0.0400  0.0400  0.0400  0.0400  0.0400  0.0400  0.0400  0.0400  0.0400  0.0400  0.0400  0.0400  0.0400  0.0400  0.0400  0.0400  0.0400  0.0400  0.0400  0.0400  0.0400  0.0400  0.0400  0.0400  0.0400  0.0290  0.9710  0.0400  0.9600  0.0200  0.0200  0.0200  0.0200  0.0200  0.0200  0.0200  0.0200  0.0200  0.0200  0.0200  0.0200  0.0200  0.0200  0.0200  0.0200  0.0200  0.0200  0.0200  0.0200  0.0200  0.0200  0.0200  0.0200  0.0200  0.0200  0.0200  0.0200  0.0200  0.0200  0.0200  0.0200  0.0200  0.0200  0.0200  0.0200  0.0200  0.0200  0.0200  0.0200  0.0200  0.0200  0.0200  0.0200  0.0200  0.0200  0.0200  0.0200  0.0200  0.0200  0.0270  0.9730  0.0200  0.9800  0.0100  0.0100  0.0100  0.0100  0.0100  0.0100  0.0100  0.0100  0.0100  0.0100  0.0100  0.0100  0.0100  0.0100  0.0100  0.0100  0.0100  0.0100  0.0100  0.0100  0.0100  0.0100  0.0100  0.0100  0.0100  0.0100  0.0100  0.0100  0.0100  0.0100  0.0100  0.0100  0.0100  0.0100  0.0100  0.0100  0.0100  0.0100  0.0100  0.0100  0.0100  0.0100  0.0100  0.0100  0.0100  0.0100  0.0100  0.0100  0.0100  0.0100  0.0100  0.0100  0.0100  0.0100  0.0100  0.0100  0.0100  0.0100  0.0100  0.0100  0.0100  0.0100  0.0100  0.0100  0.0100  0.0100  0.0100  0.0100  0.0100  0.0100  0.0100  0.0100  0.0100  0.0100  0.0100  0.0100  0.0100  0.0100  0.0100  0.0100  0.0100  0.0100  0.0100  0.0100  0.0100  0.0100  0.0100  0.0100  0.0100  0.0100  0.0100  0.0100  0.0100  0.0100  0.0100  0.0100  0.0100  0.0100  0.0100  0.0100  0.0120  0.9880  0.0100  0.9900  0.5000  0.5000  0.4840  0.5160  0.5000  0.5000  0.2000  0.2000  0.2000  0.2000  0.2000  0.2210  0.7790  0.2000  0.8000  0.1000  0.1000  0.1000  0.1000  0.1000  0.1000  0.1000  0.1000  0.1000  0.1000  0.1040  0.8960  0.1000  0.9000  0.0500  0.0500  0.0500  0.0500  0.0500  0.0500  0.0500  0.0500  0.0500  0.0500  0.0500  0.0500  0.0500  0.0500  0.0500  0.0500  0.0500  0.0500  0.0500  0.0500  0.0600  0.9400  0.0500  0.9500  0.0400  0.0400  0.0400  0.0400  0.0400  0.0400  0.0400  0.0400  0.0400  0.0400  0.0400  0.0400  0.0400  0.0400  0.0400  0.0400  0.0400  0.0400  0.0400  0.0400  0.0400  0.0400  0.0400  0.0400  0.0400  0.0430  0.9570  0.0400  0.9600  0.0200  0.0200  0.0200  0.0200  0.0200  0.0200  0.0200  0.0200  0.0200  0.0200  0.0200  0.0200  0.0200  0.0200  0.0200  0.0200  0.0200  0.0200  0.0200  0.0200  0.0200  0.0200  0.0200  0.0200  0.0200  0.0200  0.0200  0.0200  0.0200  0.0200  0.0200  0.0200  0.0200  0.0200  0.0200  0.0200  0.0200  0.0200  0.0200  0.0200  0.0200  0.0200  0.0200  0.0200  0.0200  0.0200  0.0200  0.0200  0.0200  0.0200  0.0180  0.9820  0.0200  0.9800  0.0100  0.0100  0.0100  0.0100  0.0100  0.0100  0.0100  0.0100  0.0100  0.0100  0.0100  0.0100  0.0100  0.0100  0.0100  0.0100  0.0100  0.0100  0.0100  0.0100  0.0100  0.0100  0.0100  0.0100  0.0100  0.0100  0.0100  0.0100  0.0100  0.0100  0.0100  0.0100  0.0100  0.0100  0.0100  0.0100  0.0100  0.0100  0.0100  0.0100  0.0100  0.0100  0.0100  0.0100  0.0100  0.0100  0.0100  0.0100  0.0100  0.0100  0.0100  0.0100  0.0100  0.0100  0.0100  0.0100  0.0100  0.0100  0.0100  0.0100  0.0100  0.0100  0.0100  0.0100  0.0100  0.0100  0.0100  0.0100  0.0100  0.0100  0.0100  0.0100  0.0100  0.0100  0.0100  0.0100  0.0100  0.0100  0.0100  0.0100  0.0100  0.0100  0.0100  0.0100  0.0100  0.0100  0.0100  0.0100  0.0100  0.0100  0.0100  0.0100  0.0100  0.0100  0.0100  0.0100  0.0100  0.0100  0.0100  0.0100  0.0090  0.9910  0.0100  0.9900
     2     1  0.4700  0.5300  0.4600  0.5400  0.5018  0.4982  0.2100  0.2200  0.2200  0.1400  0.2100  0.2000  0.8000  0.2046  0.7954  0.0600  0.1300  0.0700  0.0800  0.0900  0.1000  0.1200  0.0900  0.1100  0.1500  0.1200  0.8800  0.1070  0.8930  0.0800  0.0200  0.0500  0.0600  0.0300  0.0300  0.0400  0.0600  0.0400  0.0700  0.0900  0.0500  0.0300  0.0600  0.0200  0.0800  0.0700  0.0400  0.0300  0.0500  0.0600  0.9400  0.0582  0.9418  0.0500  0.0200  0.0600  0.0300  0.0500  0.0700  0.0200  0.0400  0.0300  0.0100  0.0400  0.0700  0.0600  0.0600  0.0700  0.0500  0.0200  0.0500  0.0200  0.0400  0.0600  0.0200  0.0300  0.0200  0.0100  0.0600  0.9400  0.0492  0.9508  0.0100  0.0300  0.0000  0.0200  0.0400  0.0200  0.0000  0.0200  0.0100  0.0100  0.0000  0.0100  0.0100  0.0300  0.0200  0.0100  0.0300  0.0400  0.0300  0.0100  0.0200  0.0100  0.0200  0.0300  0.0600  0.0300  0.0000  0.0000  0.0200  0.0300  0.0200  0.0200  0.0200  0.0100  0.0100  0.0200  0.0500  0.0400  0.0100  0.0100  0.0300  0.0000  0.0200  0.0300  0.0200  0.0200  0.0200  0.0200  0.0200  0.0400  0.0600  0.9400  0.0286  0.9714  0.0000  0.0000  0.0200  0.0100  0.0300  0.0100  0.0100  0.0000  0.0100  0.0000  0.0000  0.0200  0.0000  0.0200  0.0200  0.0100  0.0000  0.0000  0.0200  0.0000  0.0100  0.0100  0.0100  0.0000  0.0200  0.0100  0.0100  0.0200  0.0200  0.0000  0.0000  0.0000  0.0000  0.0000  0.0100  0.0100  0.0000  0.0300  0.0400  0.0100  0.0100  0.0000  0.0100  0.0100  0.0200  0.0300  0.0100  0.0200  0.0100  0.0300  0.0000  0.0000  0.0100  0.0000  0.0000  0.0100  0.0100  0.0200  0.0000  0.0000  0.0000  0.0000  0.0000  0.0000  0.0100  0.0100  0.0400  0.0000  0.0200  0.0000  0.0000  0.0200  0.0000  0.0100  0.0100  0.0200  0.0000  0.0100  0.0100  0.0000  0.0300  0.0200  0.0100  0.0100  0.0100  0.0200  0.0100  0.0000  0.0100  0.0200  0.0300  0.0200  0.0000  0.0000  0.0000  0.0100  0.0100  0.0100  0.0100  0.0200  0.0000  1.0000  0.0198  0.9802  0.4500  0.5500  0.4600  0.5400  0.5050  0.4950  0.1600  0.1700  0.2300  0.2100  0.2300  0.1600  0.8400  0.2044  0.7956  0.1000  0.1000  0.1600  0.1200  0.0600  0.0600  0.1200  0.1300  0.0900  0.0600  0.1600  0.8400  0.1102  0.8898  0.0600  0.0900  0.0800  0.0500  0.0600  0.0300  0.0600  0.0500  0.0400  0.0500  0.0800  0.0400  0.0300  0.0400  0.0500  0.0200  0.0200  0.0400  0.0600  0.0500  0.0600  0.9400  0.0568  0.9432  0.0400  0.0500  0.0500  0.0300  0.0400  0.0400  0.0300  0.0600  0.0500  0.0600  0.0300  0.0200  0.0600  0.0500  0.0300  0.0200  0.0400  0.0300  0.0400  0.0500  0.0400  0.0200  0.0600  0.0200  0.0400  0.0600  0.9400  0.0442  0.9558  0.0300  0.0300  0.0000  0.0500  0.0300  0.0200  0.0000  0.0200  0.0500  0.0000  0.0100  0.0300  0.0200  0.0400  0.0000  0.0000  0.0000  0.0100  0.0600  0.0300  0.0100  0.0400  0.0000  0.0100  0.0000  0.0100  0.0200  0.0200  0.0200  0.0000  0.0200  0.0000  0.0700  0.0200  0.0000  0.0200  0.0100  0.0700  0.0200  0.0100  0.0000  0.0700  0.0300  0.0100  0.0300  0.0100  0.0000  0.0100  0.0200  0.0200  0.0200  0.9800  0.0386  0.9614  0.0300  0.0000  0.0100  0.0200  0.0000  0.0100  0.0200  0.0000  0.0100  0.0200  0.0000  0.0100  0.0000  0.0000  0.0200  0.0200  0.0000  0.0100  0.0000  0.0100  0.0100  0.0400  0.0100  0.0000  0.0200  0.0100  0.0200  0.0100  0.0200  0.0300  0.0000  0.0000  0.0000  0.0100  0.0000  0.0000  0.0200  0.0200  0.0000  0.0000  0.0200  0.0000  0.0400  0.0000  0.0100  0.0100  0.0000  0.0100  0.0100  0.0400  0.0100  0.0100  0.0300  0.0000  0.0200  0.0000  0.0100  0.0200  0.0300  0.0200  0.0100  0.0000  0.0000  0.0000  0.0100  0.0100  0.0100  0.0100  0.0200  0.0000  0.0000  0.0100  0.0100  0.0100  0.0200  0.0100  0.0100  0.0100  0.0100  0.0100  0.0000  0.0100  0.0100  0.0000  0.0000  0.0100  0.0100  0.0100  0.0000  0.0000  0.0200  0.0000  0.0000  0.0000  0.0000  0.0100  0.0000  0.0100  0.0300  0.0100  0.0200  0.9800  0.0200  0.9800
     2     2  0.5400  0.4600  0.5200  0.4800  0.5032  0.4968  0.2300  0.1400  0.2100  0.1500  0.2700  0.2400  0.7600  0.2120  0.7880  0.0300  0.2000  0.0400  0.0600  0.1000  0.1000  0.1300  0.0900  0.1200  0.1300  0.0800  0.9200  0.1224  0.8776  0.1000  0.0200  0.0500  0.0700  0.0300  0.0200  0.0000  0.0400  0.0300  0.0500  0.1400  0.0600  0.0400  0.0600  0.0400  0.0800  0.0700  0.0500  0.0200  0.0300  0.1000  0.9000  0.0692  0.9308  0.0700  0.0100  0.0300  0.0200  0.0400  0.0600  0.0500  0.0200  0.0200  0.0500  0.0000  0.0800  0.0600  0.0700  0.0800  0.0200  0.0200  0.0700  0.0100  0.0800  0.0300  0.0100  0.0600  0.0300  0.0100  0.0200  0.9800  0.0564  0.9436  0.0200  0.0400  0.0000  0.0000  0.0300  0.0400  0.0000  0.0200  0.0000  0.0000  0.0000  0.0000  0.0000  0.0700  0.0000  0.0100  0.0300  0.0100  0.0400  0.0000  0.0000  0.0000  0.0000  0.0200  0.0800  0.0300  0.0000  0.0000  0.0300  0.0400  0.0200  0.0100  0.0100  0.0300  0.0300  0.0300  0.0900  0.0300  0.0100  0.0000  0.0200  0.0000  0.0200  0.0200  0.0500  0.0200  0.0200  0.0200  0.0200  0.0400  0.0400  0.9600  0.0420  0.9580  0.0000  0.0000  0.0200  0.0100  0.0300  0.0000  0.0100  0.0000  0.0000  0.0000  0.0000  0.0400  0.0000  0.0500  0.0000  0.0100  0.0000  0.0000  0.0200  0.0000  0.0200  0.0100  0.0100  0.0000  0.0300  0.0100  0.0300  0.0200  0.0000  0.0000  0.0000  0.0000  0.0000  0.0000  0.0000  0.0200  0.0000  0.0200  0.0400  0.0000  0.0200  0.0000  0.0200  0.0100  0.0200  0.0300  0.0000  0.0000  0.0000  0.0400  0.0000  0.0000  0.0000  0.0000  0.0000  0.0000  0.0000  0.0100  0.0000  0.0000  0.0000  0.0000  0.0000  0.0000  0.0100  0.0300  0.0200  0.0000  0.0000  0.0000  0.0000  0.0100  0.0000  0.0000  0.0200  0.0200  0.0000  0.0000  0.0300  0.0000  0.0400  0.0300  0.0100  0.0000  0.0100  0.0000  0.0200  0.0000  0.0200  0.0600  0.0200  0.0400  0.0000  0.0000  0.0000  0.0000  0.0100  0.0000  0.0000  0.0500  0.0000  1.0000  0.0302  0.9698  0.4400  0.5600  0.4800  0.5200  0.5072  0.4928  0.1700  0.1300  0.2100  0.1700  0.3200  0.2200  0.7800  0.2212  0.7788  0.1000  0.1100  0.2100  0.1400  0.0600  0.0400  0.1500  0.1000  0.0700  0.0200  0.1800  0.8200  0.1288  0.8712  0.0300  0.0400  0.0600  0.0400  0.0300  0.0500  0.0500  0.0700  0.0500  0.0700  0.1800  0.0500  0.0300  0.0300  0.0800  0.0200  0.0200  0.0600  0.0000  0.0400  0.0800  0.9200  0.0750  0.9250  0.0400  0.0400  0.0500  0.0400  0.0500  0.0800  0.0400  0.0500  0.0400  0.0600  0.0400  0.0100  0.0600  0.0700  0.0000  0.0300  0.0300  0.0200  0.0100  0.0800  0.0100  0.0000  0.1000  0.0100  0.0400  0.0200  0.9800  0.0562  0.9438  0.0800  0.0400  0.0000  0.0600  0.0300  0.0500  0.0000  0.0200  0.0400  0.0000  0.0000  0.0500  0.0000  0.0300  0.0000  0.0000  0.0000  0.0200  0.0400  0.0200  0.0000  0.0300  0.0000  0.0200  0.0000  0.0000  0.0300  0.0300  0.0100  0.0000  0.0200  0.0000  0.0900  0.0100  0.0000  0.0100  0.0000  0.0500  0.0500  0.0000  0.0000  0.0200  0.0300  0.0000  0.0200  0.0200  0.0000  0.0300  0.0300  0.0200  0.0400  0.9600  0.0440  0.9560  0.0400  0.0000  0.0200  0.0300  0.0000  0.0000  0.0200  0.0000  0.0000  0.0100  0.0000  0.0200  0.0000  0.0000  0.0200  0.0100  0.0000  0.0200  0.0000  0.0200  0.0100  0.0500  0.0000  0.0000  0.0500  0.0100  0.0200  0.0200  0.0100  0.0000  0.0000  0.0000  0.0000  0.0000  0.0000  0.0000  0.0700  0.0100  0.0000  0.0000  0.0100  0.0000  0.0500  0.0000  0.0000  0.0000  0.0000  0.0200  0.0000  0.0500  0.0100  0.0000  0.0400  0.0000  0.0300  0.0000  0.0100  0.0200  0.0100  0.0100  0.0000  0.0000  0.0000  0.0000  0.0100  0.0000  0.0200  0.0200  0.0000  0.0000  0.0000  0.0100  0.0100  0.0200  0.0000  0.0100  0.0000  0.0100  0.0200  0.0000  0.0000  0.0200  0.0100  0.0000  0.0000  0.0200  0.0100  0.0300  0.0000  0.0000  0.0000  0.0000  0.0100  0.0000  0.0000  0.0000  0.0000  0.0300  0.0000  0.0200  0.0000  1.0000  0.0304  0.9696
     2     3  0.5900  0.4100  0.4600  0.5400  0.5162  0.4838  0.1800  0.1500  0.2600  0.1100  0.3000  0.1800  0.8200  0.2246  0.7754  0.0100  0.1400  0.0400  0.0700  0.1700  0.1500  0.1200  0.0700  0.0700  0.1600  0.1000  0.9000  0.1274  0.8726  0.1600  0.0100  0.0400  0.0500  0.0100  0.0000  0.0000  0.0500  0.0200  0.0700  0.1100  0.0800  0.0400  0.0500  0.0400  0.0700  0.0600  0.0600  0.0600  0.0200  0.0800  0.9200  0.0780  0.9220  0.0700  0.0100  0.0400  0.0000  0.0700  0.0400  0.0400  0.0100  0.0000  0.0200  0.0000  0.1000  0.0400  0.1200  0.0500  0.0400  0.0400  0.0700  0.0200  0.0800  0.0200  0.0100  0.0700  0.0200  0.0200  0.0800  0.9200  0.0648  0.9352  0.0100  0.0300  0.0000  0.0000  0.0300  0.0600  0.0000  0.0000  0.0000  0.0000  0.0000  0.0000  0.0000  0.1000  0.0000  0.0100  0.0200  0.0300  0.0300  0.0000  0.0000  0.0000  0.0000  0.0300  0.0400  0.0300  0.0000  0.0000  0.0400  0.0300  0.0200  0.0000  0.0000  0.0000  0.0200  0.0300  0.0800  0.0300  0.0300  0.0100  0.0200  0.0000  0.0400  0.0300  0.0600  0.0300  0.0100  0.0400  0.0300  0.0300  0.0200  0.9800  0.0446  0.9554  0.0000  0.0000  0.0000  0.0200  0.0300  0.0000  0.0000  0.0000  0.0000  0.0000  0.0000  0.0300  0.0000  0.0300  0.0000  0.0100  0.0000  0.0000  0.0200  0.0000  0.0200  0.0200  0.0200  0.0000  0.0400  0.0100  0.0200  0.0200  0.0000  0.0000  0.0000  0.0000  0.0000  0.0000  0.0000  0.0100  0.0000  0.0100  0.0200  0.0000  0.0100  0.0000  0.0300  0.0000  0.0100  0.0100  0.0000  0.0000  0.0000  0.0500  0.0000  0.0000  0.0000  0.0000  0.0000  0.0000  0.0000  0.0400  0.0000  0.0000  0.0000  0.0000  0.0000  0.0000  0.0000  0.0100  0.0300  0.0100  0.0000  0.0000  0.0000  0.0300  0.0000  0.0000  0.0400  0.0000  0.0000  0.0000  0.0500  0.0000  0.0400  0.0400  0.0200  0.0000  0.0500  0.0000  0.0100  0.0000  0.0200  0.0200  0.0300  0.0400  0.0000  0.0000  0.0000  0.0000  0.0100  0.0000  0.0000  0.0700  0.0200  0.9800  0.0338  0.9662  0.4800  0.5200  0.4000  0.6000  0.5008  0.4992  0.1200  0.2000  0.2300  0.1900  0.2600  0.2800  0.7200  0.2110  0.7890  0.1200  0.1000  0.2300  0.1400  0.0300  0.0300  0.0900  0.1500  0.1000  0.0100  0.1000  0.9000  0.1394  0.8606  0.0400  0.0700  0.0700  0.0500  0.0200  0.0200  0.0300  0.1000  0.0400  0.0400  0.1900  0.0600  0.0500  0.0300  0.0500  0.0100  0.0100  0.0800  0.0000  0.0400  0.0800  0.9200  0.0826  0.9174  0.0400  0.0500  0.0400  0.0400  0.0400  0.0700  0.0100  0.0400  0.0500  0.0300  0.0100  0.0100  0.0400  0.0400  0.0000  0.0300  0.0200  0.0100  0.0400  0.1100  0.0000  0.0000  0.1600  0.0100  0.1100  0.0600  0.9400  0.0752  0.9248  0.0900  0.0100  0.0000  0.0800  0.0200  0.0500  0.0000  0.0000  0.0500  0.0000  0.0000  0.0300  0.0000  0.0100  0.0000  0.0000  0.0000  0.0200  0.0700  0.0300  0.0000  0.0300  0.0100  0.0500  0.0000  0.0000  0.0500  0.0400  0.0000  0.0000  0.0200  0.0000  0.1000  0.0400  0.0000  0.0000  0.0000  0.0400  0.0300  0.0000  0.0000  0.0200  0.0300  0.0000  0.0200  0.0300  0.0000  0.0000  0.0200  0.0100  0.0000  1.0000  0.0524  0.9476  0.0200  0.0000  0.0000  0.0300  0.0000  0.0000  0.0100  0.0000  0.0000  0.0000  0.0000  0.0200  0.0000  0.0000  0.0300  0.0000  0.0000  0.0400  0.0000  0.0300  0.0000  0.0700  0.0000  0.0000  0.0200  0.0000  0.0700  0.0200  0.0200  0.0000  0.0000  0.0000  0.0000  0.0000  0.0000  0.0000  0.1000  0.0000  0.0000  0.0000  0.0500  0.0000  0.0300  0.0000  0.0000  0.0000  0.0000  0.0000  0.0000  0.0300  0.0200  0.0000  0.0200  0.0000  0.0300  0.0000  0.0200  0.0000  0.0100  0.0300  0.0000  0.0000  0.0000  0.0000  0.0100  0.0000  0.0100  0.0300  0.0000  0.0000  0.0000  0.0000  0.0200  0.0300  0.0000  0.0000  0.0000  0.0000  0.0300  0.0000  0.0000  0.0200  0.0100  0.0000  0.0000  0.0300  0.0200  0.0100  0.0000  0.0000  0.0000  0.0000  0.0000  0.0100  0.0000  0.0000  0.0000  0.0100  0.0000  0.0400  0.0000  1.0000  0.0406  0.9594
     2     4  0.6100  0.3900  0.5000  0.5000  0.5242  0.4758  0.1100  0.2400  0.1800  0.0700  0.4000  0.3000  0.7000  0.2670  0.7330  0.0000  0.2000  0.0700  0.0900  0.1400  0.1500  0.1100  0.0700  0.0500  0.1200  0.1000  0.9000  0.1290  0.8710  0.1400  0.0100  0.0400  0.0800  0.0000  0.0000  0.0000  0.1200  0.0200  0.0400  0.1000  0.0900  0.0700  0.0800  0.0200  0.0900  0.0400  0.0200  0.0300  0.0100  0.1400  0.8600  0.0850  0.9150  0.0800  0.0200  0.0700  0.0000  0.0300  0.0400  0.0400  0.0200  0.0000  0.0400  0.0000  0.0800  0.0400  0.1300  0.0600  0.0200  0.0300  0.1200  0.0100  0.0700  0.0000  0.0100  0.0400  0.0200  0.0300  0.0600  0.9400  0.0700  0.9300  0.0100  0.0400  0.0000  0.0000  0.0400  0.0300  0.0000  0.0000  0.0000  0.0000  0.0000  0.0000  0.0000  0.1200  0.0000  0.0200  0.0800  0.0000  0.0200  0.0000  0.0000  0.0000  0.0000  0.0100  0.0600  0.0400  0.0000  0.0000  0.0500  0.0500  0.0100  0.0000  0.0000  0.0000  0.0400  0.0100  0.0900  0.0200  0.0200  0.0100  0.0300  0.0000  0.0100  0.0300  0.0600  0.0300  0.0200  0.0100  0.0200  0.0200  0.0200  0.9800  0.0546  0.9454  0.0000  0.0000  0.0000  0.0600  0.0100  0.0000  0.0000  0.0000  0.0000  0.0000  0.0000  0.0200  0.0000  0.0200  0.0000  0.0100  0.0000  0.0000  0.0500  0.0000  0.0200  0.0300  0.0400  0.0000  0.0300  0.0000  0.0200  0.0000  0.0000  0.0000  0.0000  0.0000  0.0000  0.0000  0.0100  0.0000  0.0000  0.0100  0.0100  0.0000  0.0000  0.0000  0.0000  0.0000  0.0200  0.0200  0.0000  0.0000  0.0000  0.0700  0.0000  0.0000  0.0000  0.0000  0.0000  0.0000  0.0000  0.0200  0.0000  0.0000  0.0000  0.0000  0.0000  0.0000  0.0000  0.0200  0.0500  0.0200  0.0000  0.0000  0.0000  0.0300  0.0000  0.0000  0.0600  0.0000  0.0000  0.0000  0.0200  0.0000  0.0200  0.0400  0.0300  0.0000  0.0800  0.0000  0.0100  0.0000  0.0400  0.0300  0.0200  0.0200  0.0000  0.0000  0.0000  0.0000  0.0100  0.0000  0.0000  0.0300  0.0400  0.9600  0.0396  0.9604  0.3700  0.6300  0.5000  0.5000  0.5338  0.4662  0.1200  0.1900  0.2000  0.1000  0.3900  0.1800  0.8200  0.2526  0.7474  0.1700  0.0900  0.3100  0.0900  0.0300  0.0200  0.0300  0.1900  0.0600  0.0100  0.0800  0.9200  0.1832  0.8168  0.0200  0.0300  0.0800  0.1200  0.0200  0.0300  0.0500  0.0900  0.0700  0.0300  0.2000  0.0300  0.0600  0.0400  0.0400  0.0400  0.0000  0.0300  0.0000  0.0200  0.0800  0.9200  0.0904  0.9096  0.0100  0.0800  0.0200  0.0300  0.0500  0.0700  0.0200  0.0200  0.0400  0.0600  0.0100  0.0000  0.0000  0.0700  0.0000  0.0100  0.0100  0.0000  0.0400  0.1500  0.0000  0.0000  0.1800  0.0100  0.1200  0.0800  0.9200  0.0974  0.9026  0.1300  0.0200  0.0000  0.0800  0.0200  0.0500  0.0000  0.0000  0.0300  0.0000  0.0000  0.0300  0.0000  0.0100  0.0000  0.0000  0.0000  0.0400  0.1100  0.0200  0.0000  0.0300  0.0000  0.0200  0.0000  0.0000  0.0200  0.0200  0.0000  0.0000  0.0100  0.0000  0.1100  0.0600  0.0000  0.0000  0.0000  0.0200  0.0500  0.0000  0.0000  0.0200  0.0100  0.0000  0.0200  0.0700  0.0000  0.0000  0.0000  0.0000  0.1000  0.9000  0.0692  0.9308  0.0300  0.0000  0.0000  0.0200  0.0000  0.0000  0.0100  0.0000  0.0000  0.0100  0.0000  0.0600  0.0000  0.0000  0.0400  0.0000  0.0000  0.0400  0.0000  0.0300  0.0000  0.0500  0.0000  0.0000  0.0100  0.0000  0.1400  0.0000  0.0000  0.0000  0.0000  0.0000  0.0100  0.0000  0.0000  0.0100  0.0900  0.0000  0.0000  0.0000  0.0000  0.0000  0.0300  0.0000  0.0000  0.0000  0.0100  0.0000  0.0000  0.0200  0.0200  0.0000  0.0100  0.0000  0.0500  0.0000  0.0100  0.0000  0.0000  0.0300  0.0000  0.0000  0.0000  0.0000  0.0100  0.0000  0.0000  0.0100  0.0000  0.0000  0.0000  0.0000  0.0100  0.0400  0.0000  0.0000  0.0000  0.0000  0.0500  0.0000  0.0000  0.0200  0.0100  0.0000  0.0000  0.0300  0.0100  0.0100  0.0000  0.0000  0.0000  0.0000  0.0000  0.0000  0.0000  0.0000  0.0000  0.0300  0.0000  0.0400  0.0000  1.0000  0.0536  0.9464
     2     5  0.5600  0.4400  0.4800  0.5200  0.5072  0.4928  0.1100  0.2200  0.1800  0.0700  0.4200  0.3000  0.7000  0.2742  0.7258  0.0000  0.1400  0.1300  0.1200  0.1300  0.1200  0.1100  0.0500  0.0500  0.1500  0.1200  0.8800  0.1218  0.8782  0.1100  0.0600  0.0200  0.0500  0.0000  0.0000  0.0000  0.1200  0.0100  0.0700  0.0800  0.1100  0.0700  0.0400  0.0300  0.0900  0.0700  0.0300  0.0400  0.0000  0.0600  0.9400  0.0794  0.9206  0.1100  0.0100  0.0900  0.0000  0.0300  0.0500  0.0300  0.0100  0.0000  0.0300  0.0000  0.0800  0.0200  0.1100  0.0600  0.0000  0.0400  0.1600  0.0000  0.0900  0.0000  0.0000  0.0500  0.0000  0.0300  0.0800  0.9200  0.0868  0.9132  0.0000  0.0500  0.0000  0.0000  0.0600  0.0500  0.0000  0.0000  0.0000  0.0000  0.0000  0.0100  0.0000  0.1100  0.0000  0.0000  0.0600  0.0000  0.0100  0.0000  0.0000  0.0000  0.0000  0.0400  0.0800  0.0400  0.0000  0.0000  0.0500  0.0300  0.0200  0.0000  0.0000  0.0000  0.0200  0.0000  0.1100  0.0300  0.0100  0.0100  0.0200  0.0000  0.0100  0.0400  0.0700  0.0000  0.0300  0.0100  0.0100  0.0200  0.0400  0.9600  0.0600  0.9400  0.0000  0.0000  0.0000  0.0800  0.0200  0.0000  0.0000  0.0000  0.0000  0.0000  0.0000  0.0000  0.0000  0.0100  0.0000  0.0200  0.0000  0.0000  0.0600  0.0000  0.0000  0.0200  0.0300  0.0000  0.0800  0.0000  0.0100  0.0000  0.0000  0.0000  0.0000  0.0000  0.0000  0.0000  0.0000  0.0000  0.0000  0.0200  0.0000  0.0000  0.0000  0.0000  0.0000  0.0000  0.0200  0.0200  0.0000  0.0000  0.0000  0.1100  0.0000  0.0000  0.0000  0.0000  0.0000  0.0000  0.0000  0.0000  0.0000  0.0000  0.0000  0.0000  0.0000  0.0000  0.0100  0.0300  0.0500  0.0300  0.0000  0.0000  0.0000  0.0400  0.0000  0.0000  0.0800  0.0000  0.0000  0.0000  0.0000  0.0000  0.0100  0.0500  0.0200  0.0000  0.0600  0.0000  0.0000  0.0000  0.0700  0.0300  0.0000  0.0100  0.0000  0.0000  0.0000  0.0000  0.0000  0.0000  0.0000  0.0100  0.0400  0.9600  0.0570  0.9430  0.2800  0.7200  0.5600  0.4400  0.5968  0.4032  0.0800  0.0800  0.2700  0.1500  0.4200  0.3400  0.6600  0.2846  0.7154  0.1900  0.0500  0.3200  0.0600  0.0500  0.0200  0.0200  0.2100  0.0400  0.0400  0.1400  0.8600  0.1952  0.8048  0.0400  0.0400  0.0600  0.1300  0.0100  0.0600  0.0400  0.0700  0.1000  0.0200  0.1200  0.0100  0.0100  0.1000  0.0500  0.0100  0.0000  0.0900  0.0000  0.0400  0.1000  0.9000  0.0812  0.9188  0.0100  0.0500  0.0200  0.0400  0.0500  0.1000  0.0100  0.0200  0.0700  0.0600  0.0200  0.0000  0.0000  0.1100  0.0000  0.0000  0.0100  0.0000  0.0500  0.1000  0.0000  0.0000  0.1400  0.0200  0.1200  0.0400  0.9600  0.0856  0.9144  0.0600  0.0300  0.0000  0.0900  0.0100  0.0700  0.0000  0.0000  0.0600  0.0000  0.0000  0.0100  0.0000  0.0000  0.0000  0.0000  0.0000  0.0200  0.0800  0.0300  0.0000  0.0600  0.0100  0.0200  0.0000  0.0000  0.0200  0.0100  0.0000  0.0000  0.0400  0.0000  0.0900  0.0600  0.0000  0.0000  0.0000  0.0300  0.1000  0.0000  0.0000  0.0100  0.0100  0.0000  0.0300  0.0500  0.0000  0.0000  0.0000  0.0000  0.0200  0.9800  0.0614  0.9386  0.0300  0.0000  0.0000  0.0600  0.0000  0.0000  0.0100  0.0000  0.0000  0.0200  0.0000  0.0500  0.0000  0.0000  0.0100  0.0000  0.0000  0.0600  0.0000  0.0200  0.0000  0.0400  0.0000  0.0000  0.0100  0.0000  0.1800  0.0000  0.0000  0.0000  0.0100  0.0000  0.0100  0.0000  0.0000  0.0100  0.0300  0.0000  0.0000  0.0000  0.0000  0.0000  0.0400  0.0000  0.0000  0.0000  0.0100  0.0000  0.0000  0.0400  0.0300  0.0000  0.0200  0.0000  0.0300  0.0000  0.0000  0.0000  0.0000  0.0100  0.0000  0.0000  0.0000  0.0000  0.0100  0.0000  0.0000  0.0200  0.0000  0.0000  0.0000  0.0000  0.0100  0.0500  0.0000  0.0000  0.0000  0.0000  0.0800  0.0000  0.0000  0.0000  0.0000  0.0000  0.0000  0.0100  0.0200  0.0100  0.0000  0.0000  0.0000  0.0000  0.0000  0.0000  0.0000  0.0000  0.0000  0.0300  0.0000  0.0300  0.0600  0.9400  0.0644  0.9356
     2     6  0.5800  0.4200  0.5200  0.4800  0.5128  0.4872  0.1400  0.2500  0.1100  0.0700  0.4300  0.2600  0.7400  0.2840  0.7160  0.0000  0.1600  0.1200  0.1300  0.1200  0.1400  0.1000  0.0500  0.0800  0.1000  0.1400  0.8600  0.1198  0.8802  0.1500  0.1100  0.0100  0.0300  0.0000  0.0000  0.0000  0.1800  0.0100  0.0500  0.0800  0.0800  0.0400  0.0600  0.0200  0.0800  0.0500  0.0300  0.0200  0.0000  0.1200  0.8800  0.0992  0.9008  0.1200  0.0200  0.0900  0.0000  0.0300  0.0200  0.0400  0.0000  0.0000  0.0700  0.0000  0.0900  0.0300  0.0800  0.0300  0.0000  0.0700  0.1800  0.0000  0.0500  0.0000  0.0000  0.0800  0.0000  0.0000  0.0800  0.9200  0.0932  0.9068  0.0000  0.0300  0.0000  0.0000  0.1500  0.0900  0.0000  0.0000  0.0000  0.0000  0.0000  0.0000  0.0000  0.1100  0.0000  0.0000  0.0500  0.0000  0.0100  0.0000  0.0000  0.0000  0.0000  0.0400  0.1100  0.0200  0.0000  0.0000  0.0000  0.0000  0.0100  0.0000  0.0000  0.0000  0.0300  0.0000  0.1000  0.0200  0.0000  0.0100  0.0500  0.0000  0.0000  0.0300  0.1000  0.0000  0.0400  0.0000  0.0000  0.0000  0.1400  0.8600  0.0868  0.9132  0.0000  0.0000  0.0000  0.1200  0.0000  0.0000  0.0000  0.0000  0.0000  0.0000  0.0000  0.0000  0.0000  0.0000  0.0000  0.0300  0.0000  0.0000  0.0300  0.0000  0.0000  0.0100  0.0300  0.0000  0.1100  0.0000  0.0000  0.0000  0.0000  0.0000  0.0000  0.0000  0.0000  0.0000  0.0000  0.0000  0.0000  0.0300  0.0000  0.0000  0.0000  0.0000  0.0000  0.0000  0.0000  0.0100  0.0000  0.0000  0.0000  0.1600  0.0000  0.0000  0.0000  0.0000  0.0000  0.0000  0.0000  0.0000  0.0000  0.0000  0.0000  0.0000  0.0000  0.0000  0.0200  0.0100  0.0500  0.0000  0.0000  0.0000  0.0000  0.0400  0.0000  0.0000  0.0600  0.0000  0.0000  0.0000  0.0000  0.0000  0.0200  0.0800  0.0200  0.0000  0.0400  0.0000  0.0000  0.0000  0.0800  0.0400  0.0000  0.0100  0.0000  0.0000  0.0000  0.0000  0.0000  0.0000  0.0000  0.0000  0.0800  0.9200  0.0810  0.9190  0.2800  0.7200  0.5600  0.4400  0.5968  0.4032  0.1100  0.0900  0.2800  0.1400  0.3800  0.1600  0.8400  0.2626  0.7374  0.2400  0.0200  0.3400  0.0500  0.0700  0.0000  0.0100  0.1700  0.0600  0.0400  0.2400  0.7600  0.2152  0.7848  0.0300  0.0200  0.0600  0.1600  0.0100  0.0700  0.0300  0.0500  0.1100  0.0200  0.1600  0.0000  0.0000  0.0700  0.0400  0.0000  0.0000  0.1100  0.0000  0.0600  0.1400  0.8600  0.0992  0.9008  0.0100  0.0300  0.0000  0.0300  0.0700  0.0900  0.0200  0.0100  0.0300  0.1300  0.0500  0.0000  0.0000  0.1100  0.0000  0.0000  0.0000  0.0000  0.0400  0.1000  0.0000  0.0000  0.1700  0.0500  0.0600  0.0600  0.9400  0.0944  0.9056  0.0800  0.0300  0.0000  0.1100  0.0000  0.0500  0.0000  0.0000  0.0600  0.0000  0.0000  0.0200  0.0000  0.0000  0.0000  0.0000  0.0000  0.0300  0.0500  0.0500  0.0000  0.0500  0.0100  0.0300  0.0000  0.0000  0.0200  0.0200  0.0000  0.0000  0.0500  0.0000  0.0700  0.1000  0.0000  0.0000  0.0000  0.0200  0.0600  0.0000  0.0000  0.0300  0.0000  0.0000  0.0100  0.0500  0.0000  0.0000  0.0000  0.0000  0.0000  1.0000  0.0610  0.9390  0.0100  0.0000  0.0000  0.0900  0.0000  0.0000  0.0200  0.0000  0.0000  0.0200  0.0000  0.0300  0.0000  0.0000  0.0000  0.0000  0.0000  0.0700  0.0000  0.0300  0.0000  0.0500  0.0000  0.0000  0.0100  0.0000  0.1800  0.0000  0.0000  0.0000  0.0000  0.0000  0.0000  0.0000  0.0000  0.0000  0.0100  0.0000  0.0000  0.0000  0.0000  0.0000  0.0200  0.0000  0.0000  0.0000  0.0300  0.0000  0.0000  0.0400  0.0800  0.0000  0.0100  0.0000  0.0300  0.0000  0.0000  0.0000  0.0000  0.0000  0.0000  0.0000  0.0000  0.0000  0.0200  0.0000  0.0000  0.0200  0.0000  0.0000  0.0000  0.0000  0.0000  0.0200  0.0000  0.0000  0.0000  0.0000  0.0800  0.0000  0.0000  0.0000  0.0000  0.0000  0.0000  0.0100  0.0200  0.0100  0.0100  0.0000  0.0000  0.0000  0.0000  0.0000  0.0000  0.0000  0.0000  0.0500  0.0000  0.0300  0.0600  0.9400  0.0728  0.9272
     2     7  0.5800  0.4200  0.4400  0.5600  0.5128  0.4872  0.1500  0.2200  0.1200  0.0700  0.4400  0.2600  0.7400  0.2838  0.7162  0.0000  0.2100  0.1300  0.1600  0.1000  0.1500  0.0700  0.0400  0.0600  0.0800  0.0400  0.9600  0.1356  0.8644  0.1300  0.1000  0.0100  0.0200  0.0000  0.0000  0.0000  0.1600  0.0000  0.0600  0.0700  0.0900  0.0500  0.0500  0.0300  0.1000  0.0500  0.0600  0.0200  0.0000  0.0800  0.9200  0.0920  0.9080  0.1100  0.0200  0.0700  0.0000  0.0500  0.0300  0.0500  0.0000  0.0000  0.0900  0.0000  0.0800  0.0300  0.0300  0.0400  0.0000  0.1100  0.1700  0.0000  0.0400  0.0000  0.0000  0.0800  0.0000  0.0000  0.0800  0.9200  0.0902  0.9098  0.0000  0.0500  0.0100  0.0000  0.1500  0.0900  0.0000  0.0000  0.0000  0.0000  0.0000  0.0000  0.0000  0.1500  0.0000  0.0000  0.0500  0.0000  0.0300  0.0000  0.0000  0.0000  0.0000  0.0400  0.0800  0.0300  0.0000  0.0000  0.0000  0.0000  0.0000  0.0000  0.0000  0.0000  0.0500  0.0000  0.0900  0.0100  0.0000  0.0100  0.0400  0.0000  0.0000  0.0100  0.1000  0.0000  0.0100  0.0000  0.0000  0.0000  0.0200  0.9800  0.0906  0.9094  0.0000  0.0000  0.0000  0.1400  0.0000  0.0000  0.0000  0.0000  0.0000  0.0000  0.0000  0.0000  0.0000  0.0000  0.0000  0.0200  0.0000  0.0000  0.0600  0.0000  0.0000  0.0000  0.0300  0.0000  0.1200  0.0000  0.0000  0.0000  0.0000  0.0000  0.0000  0.0000  0.0000  0.0000  0.0000  0.0000  0.0000  0.0400  0.0000  0.0000  0.0000  0.0000  0.0000  0.0000  0.0000  0.0000  0.0000  0.0000  0.0000  0.1200  0.0000  0.0000  0.0000  0.0000  0.0000  0.0000  0.0000  0.0000  0.0000  0.0000  0.0000  0.0000  0.0000  0.0000  0.0000  0.0200  0.0800  0.0000  0.0000  0.0000  0.0000  0.0200  0.0000  0.0000  0.0300  0.0000  0.0000  0.0000  0.0000  0.0000  0.0100  0.0600  0.0100  0.0000  0.0700  0.0000  0.0000  0.0000  0.0900  0.0500  0.0000  0.0200  0.0000  0.0000  0.0000  0.0000  0.0000  0.0000  0.0100  0.0000  0.1200  0.8800  0.0828  0.9172  0.2400  0.7600  0.6800  0.3200  0.6352  0.3648  0.1200  0.0800  0.2900  0.1400  0.3700  0.3600  0.6400  0.2614  0.7386  0.2500  0.0200  0.3200  0.0400  0.0900  0.0000  0.0100  0.1000  0.1300  0.0400  0.1000  0.9000  0.2036  0.7964  0.0200  0.0200  0.0600  0.1300  0.0000  0.0600  0.0400  0.0500  0.1400  0.0200  0.1500  0.0000  0.0000  0.1200  0.0800  0.0000  0.0000  0.0500  0.0000  0.0600  0.1000  0.9000  0.0984  0.9016  0.0000  0.0500  0.0000  0.0400  0.0900  0.0500  0.0100  0.0100  0.0500  0.1500  0.0400  0.0000  0.0000  0.1100  0.0000  0.0000  0.0000  0.0000  0.0300  0.0800  0.0000  0.0000  0.2000  0.0600  0.0300  0.1200  0.8800  0.1054  0.8946  0.0500  0.0600  0.0000  0.1000  0.0000  0.0300  0.0000  0.0000  0.0800  0.0000  0.0000  0.0100  0.0000  0.0000  0.0000  0.0000  0.0000  0.0300  0.0900  0.0600  0.0000  0.0300  0.0200  0.0200  0.0000  0.0000  0.0100  0.0100  0.0000  0.0000  0.0500  0.0000  0.0600  0.0900  0.0000  0.0000  0.0000  0.0200  0.0800  0.0000  0.0000  0.0200  0.0000  0.0000  0.0200  0.0600  0.0000  0.0000  0.0000  0.0000  0.0400  0.9600  0.0634  0.9366  0.0000  0.0000  0.0000  0.0900  0.0000  0.0000  0.0100  0.0000  0.0000  0.0200  0.0000  0.0300  0.0000  0.0000  0.0000  0.0000  0.0000  0.0700  0.0000  0.0700  0.0000  0.0600  0.0000  0.0000  0.0100  0.0000  0.1400  0.0000  0.0000  0.0000  0.0000  0.0000  0.0000  0.0000  0.0000  0.0000  0.0200  0.0000  0.0000  0.0000  0.0000  0.0000  0.0100  0.0000  0.0000  0.0000  0.0500  0.0000  0.0000  0.0500  0.1000  0.0000  0.0100  0.0000  0.0400  0.0000  0.0000  0.0000  0.0000  0.0000  0.0000  0.0000  0.0000  0.0000  0.0100  0.0000  0.0000  0.0300  0.0000  0.0000  0.0000  0.0000  0.0000  0.0000  0.0000  0.0000  0.0000  0.0000  0.0700  0.0000  0.0000  0.0000  0.0000  0.0000  0.0000  0.0200  0.0000  0.0100  0.0000  0.0000  0.0000  0.0000  0.0000  0.0000  0.0000  0.0000  0.0000  0.0600  0.0000  0.0200  0.0200  0.9800  0.0702  0.9298
     2     8  0.5000  0.5000  0.6400  0.3600  0.5000  0.5000  0.1800  0.1400  0.1100  0.0400  0.5300  0.2400  0.7600  0.3466  0.6534  0.0000  0.1600  0.0700  0.2700  0.0900  0.1600  0.0700  0.0500  0.0600  0.0700  0.1600  0.8400  0.1530  0.8470  0.1300  0.1000  0.0000  0.0200  0.0000  0.0000  0.0000  0.1500  0.0000  0.0400  0.0800  0.0900  0.0400  0.0600  0.0200  0.1500  0.0500  0.0500  0.0200  0.0000  0.0200  0.9800  0.0994  0.9006  0.1400  0.0200  0.1000  0.0000  0.0800  0.0000  0.0500  0.0000  0.0000  0.0900  0.0000  0.0700  0.0100  0.0000  0.0200  0.0000  0.1000  0.2200  0.0000  0.0200  0.0000  0.0000  0.0800  0.0000  0.0000  0.0600  0.9400  0.1176  0.8824  0.0000  0.0300  0.0200  0.0000  0.2200  0.0800  0.0000  0.0000  0.0000  0.0000  0.0000  0.0000  0.0000  0.1700  0.0000  0.0000  0.0600  0.0000  0.0100  0.0000  0.0000  0.0000  0.0000  0.0400  0.0300  0.0300  0.0000  0.0000  0.0000  0.0000  0.0000  0.0000  0.0000  0.0000  0.0500  0.0000  0.0800  0.0000  0.0000  0.0200  0.0300  0.0000  0.0000  0.0000  0.1200  0.0000  0.0100  0.0000  0.0000  0.0000  0.0600  0.9400  0.1168  0.8832  0.0000  0.0000  0.0000  0.1400  0.0000  0.0000  0.0000  0.0000  0.0000  0.0000  0.0000  0.0000  0.0000  0.0000  0.0000  0.0700  0.0000  0.0000  0.0400  0.0000  0.0000  0.0000  0.0300  0.0000  0.1400  0.0000  0.0000  0.0000  0.0000  0.0000  0.0000  0.0000  0.0000  0.0000  0.0000  0.0000  0.0000  0.0100  0.0000  0.0000  0.0000  0.0000  0.0000  0.0000  0.0000  0.0000  0.0000  0.0000  0.0000  0.2000  0.0000  0.0000  0.0000  0.0000  0.0000  0.0000  0.0000  0.0000  0.0000  0.0000  0.0000  0.0000  0.0000  0.0000  0.0000  0.0000  0.0900  0.0000  0.0000  0.0000  0.0000  0.0200  0.0000  0.0000  0.0200  0.0000  0.0000  0.0000  0.0000  0.0000  0.0000  0.0300  0.0100  0.0000  0.0500  0.0000  0.0000  0.0000  0.1000  0.0500  0.0000  0.0000  0.0000  0.0000  0.0000  0.0000  0.0000  0.0000  0.0000  0.0000  0.0800  0.9200  0.1116  0.8884  0.2200  0.7800  0.6000  0.4000  0.6568  0.3432  0.1400  0.0900  0.3000  0.1200  0.3500  0.2200  0.7800  0.2546  0.7454  0.2900  0.0200  0.3300  0.0000  0.1300  0.0000  0.0000  0.0900  0.0900  0.0500  0.2600  0.7400  0.2290  0.7710  0.0200  0.0000  0.0700  0.0700  0.0000  0.0300  0.0100  0.0500  0.1500  0.0100  0.1600  0.0000  0.0000  0.2100  0.0600  0.0000  0.0000  0.0800  0.0000  0.0800  0.1000  0.9000  0.1224  0.8776  0.0000  0.0300  0.0000  0.0400  0.0600  0.0600  0.0000  0.0200  0.0800  0.1300  0.0200  0.0000  0.0000  0.1100  0.0000  0.0000  0.0000  0.0000  0.0200  0.0900  0.0000  0.0000  0.2100  0.0600  0.0700  0.0800  0.9200  0.1070  0.8930  0.0300  0.0400  0.0000  0.0400  0.0000  0.0300  0.0000  0.0000  0.0800  0.0000  0.0000  0.0100  0.0000  0.0000  0.0000  0.0000  0.0000  0.0000  0.1100  0.0400  0.0000  0.0400  0.0100  0.0000  0.0000  0.0000  0.0300  0.0000  0.0000  0.0000  0.0600  0.0000  0.0600  0.1600  0.0000  0.0000  0.0000  0.0200  0.1300  0.0000  0.0000  0.0200  0.0000  0.0000  0.0300  0.0600  0.0000  0.0000  0.0000  0.0000  0.0200  0.9800  0.0828  0.9172  0.0000  0.0000  0.0000  0.0900  0.0000  0.0000  0.0000  0.0000  0.0000  0.0600  0.0000  0.0200  0.0100  0.0000  0.0000  0.0000  0.0000  0.0400  0.0000  0.1100  0.0000  0.0500  0.0000  0.0000  0.0000  0.0000  0.1300  0.0000  0.0000  0.0000  0.0000  0.0000  0.0000  0.0000  0.0000  0.0000  0.0300  0.0000  0.0000  0.0000  0.0000  0.0000  0.0000  0.0000  0.0000  0.0000  0.0600  0.0000  0.0000  0.0600  0.0300  0.0000  0.0100  0.0000  0.0500  0.0000  0.0000  0.0000  0.0000  0.0000  0.0000  0.0000  0.0000  0.0000  0.0000  0.0000  0.0000  0.0300  0.0000  0.0000  0.0000  0.0000  0.0000  0.0000  0.0000  0.0000  0.0000  0.0000  0.0600  0.0000  0.0000  0.0000  0.0000  0.0000  0.0000  0.0200  0.0000  0.0200  0.0000  0.0000  0.0000  0.0000  0.0000  0.0000  0.0000  0.0000  0.0000  0.0900  0.0000  0.0300  0.0600  0.9400  0.0712  0.9288
     2     9  0.4500  0.5500  0.4600  0.5400  0.5050  0.4950  0.1700  0.1500  0.0700  0.0400  0.5700  0.4200  0.5800  0.3828  0.6172  0.0000  0.1600  0.0600  0.2600  0.0800  0.1700  0.0800  0.0600  0.0500  0.0800  0.1000  0.9000  0.1510  0.8490  0.1700  0.1100  0.0000  0.0100  0.0000  0.0000  0.0000  0.1000  0.0000  0.0400  0.0700  0.0900  0.0400  0.0600  0.0100  0.1500  0.0500  0.0600  0.0400  0.0000  0.0800  0.9200  0.1012  0.8988  0.1100  0.0100  0.1200  0.0000  0.0900  0.0000  0.0500  0.0000  0.0000  0.1100  0.0000  0.0600  0.0000  0.0000  0.0400  0.0000  0.1200  0.2100  0.0000  0.0200  0.0000  0.0000  0.0600  0.0000  0.0000  0.0800  0.9200  0.1170  0.8830  0.0000  0.0200  0.0100  0.0000  0.1600  0.0700  0.0000  0.0000  0.0000  0.0000  0.0000  0.0000  0.0000  0.1700  0.0000  0.0000  0.1000  0.0000  0.0100  0.0000  0.0000  0.0000  0.0000  0.0400  0.0300  0.0200  0.0000  0.0100  0.0000  0.0000  0.0000  0.0000  0.0000  0.0000  0.0600  0.0000  0.1000  0.0000  0.0000  0.0100  0.0400  0.0000  0.0000  0.0000  0.1500  0.0000  0.0000  0.0000  0.0000  0.0000  0.1400  0.8600  0.1108  0.8892  0.0000  0.0000  0.0000  0.1200  0.0000  0.0000  0.0000  0.0000  0.0000  0.0000  0.0000  0.0000  0.0000  0.0000  0.0000  0.0900  0.0000  0.0000  0.0600  0.0000  0.0000  0.0000  0.0600  0.0000  0.1500  0.0000  0.0000  0.0000  0.0000  0.0000  0.0000  0.0000  0.0000  0.0000  0.0000  0.0000  0.0000  0.0200  0.0000  0.0000  0.0000  0.0000  0.0000  0.0000  0.0000  0.0000  0.0000  0.0000  0.0000  0.1500  0.0000  0.0000  0.0000  0.0000  0.0100  0.0000  0.0000  0.0000  0.0000  0.0000  0.0000  0.0000  0.0000  0.0000  0.0000  0.0000  0.1300  0.0000  0.0000  0.0000  0.0000  0.0200  0.0000  0.0000  0.0300  0.0000  0.0000  0.0000  0.0000  0.0000  0.0000  0.0200  0.0100  0.0000  0.0500  0.0000  0.0000  0.0000  0.0600  0.0200  0.0000  0.0000  0.0000  0.0000  0.0000  0.0000  0.0000  0.0000  0.0000  0.0000  0.0600  0.9400  0.1004  0.8996  0.1600  0.8400  0.8000  0.2000  0.7312  0.2688  0.1800  0.0800  0.2100  0.1600  0.3700  0.2800  0.7200  0.2454  0.7546  0.3200  0.0500  0.3200  0.0000  0.0800  0.0000  0.0000  0.0400  0.1200  0.0700  0.1000  0.9000  0.2346  0.7654  0.0100  0.0000  0.0600  0.0800  0.0000  0.0300  0.0100  0.0800  0.1500  0.0400  0.1500  0.0000  0.0000  0.2300  0.0400  0.0000  0.0000  0.0500  0.0000  0.0700  0.1400  0.8600  0.1260  0.8740  0.0000  0.0300  0.0000  0.0500  0.0500  0.0700  0.0000  0.0200  0.0600  0.1200  0.0100  0.0000  0.0000  0.1100  0.0000  0.0000  0.0000  0.0000  0.0200  0.1200  0.0000  0.0000  0.2500  0.0700  0.0200  0.1600  0.8400  0.1240  0.8760  0.0300  0.0400  0.0000  0.0100  0.0000  0.0700  0.0000  0.0000  0.0800  0.0000  0.0000  0.0000  0.0000  0.0000  0.0000  0.0000  0.0000  0.0000  0.1500  0.0400  0.0000  0.0000  0.0200  0.0000  0.0000  0.0000  0.0300  0.0000  0.0000  0.0000  0.0700  0.0000  0.0700  0.1800  0.0000  0.0000  0.0000  0.0100  0.1100  0.0000  0.0000  0.0200  0.0000  0.0000  0.0200  0.0500  0.0000  0.0000  0.0000  0.0000  0.0800  0.9200  0.0970  0.9030  0.0000  0.0000  0.0000  0.0600  0.0000  0.0000  0.0000  0.0000  0.0000  0.0600  0.0000  0.0100  0.0000  0.0000  0.0000  0.0000  0.0000  0.0000  0.0000  0.1600  0.0000  0.0600  0.0000  0.0000  0.0000  0.0000  0.1700  0.0000  0.0000  0.0000  0.0000  0.0100  0.0000  0.0000  0.0000  0.0000  0.0300  0.0000  0.0000  0.0000  0.0000  0.0000  0.0000  0.0000  0.0000  0.0000  0.0200  0.0000  0.0000  0.0700  0.0600  0.0000  0.0100  0.0000  0.0600  0.0000  0.0000  0.0000  0.0000  0.0000  0.0000  0.0000  0.0000  0.0000  0.0000  0.0000  0.0000  0.0000  0.0000  0.0000  0.0100  0.0000  0.0000  0.0000  0.0000  0.0000  0.0000  0.0000  0.0500  0.0000  0.0000  0.0000  0.0000  0.0000  0.0000  0.0100  0.0000  0.0100  0.0000  0.0000  0.0000  0.0000  0.0000  0.0000  0.0000  0.0000  0.0000  0.0900  0.0000  0.0500  0.0400  0.9600  0.0924  0.9076
     2    10  0.4300  0.5700  0.5400  0.4600  0.5098  0.4902  0.2500  0.1600  0.0600  0.0300  0.5000  0.4600  0.5400  0.3426  0.6574  0.0000  0.2000  0.1000  0.2700  0.0600  0.1700  0.0300  0.0300  0.0600  0.0800  0.1600  0.8400  0.1672  0.8328  0.1700  0.1000  0.0000  0.0000  0.0000  0.0000  0.0000  0.0900  0.0000  0.0300  0.0600  0.1100  0.0500  0.0600  0.0100  0.1100  0.0400  0.0900  0.0800  0.0000  0.0600  0.9400  0.0980  0.9020  0.1100  0.0100  0.1600  0.0000  0.0900  0.0000  0.0400  0.0000  0.0000  0.1200  0.0000  0.0800  0.0000  0.0000  0.0500  0.0000  0.0500  0.2100  0.0000  0.0200  0.0000  0.0000  0.0600  0.0000  0.0000  0.0800  0.9200  0.1214  0.8786  0.0000  0.0300  0.0100  0.0000  0.0900  0.1000  0.0000  0.0000  0.0000  0.0000  0.0000  0.0000  0.0000  0.1700  0.0000  0.0000  0.1200  0.0000  0.0000  0.0000  0.0000  0.0000  0.0000  0.0900  0.0100  0.0200  0.0000  0.0000  0.0000  0.0000  0.0000  0.0000  0.0000  0.0000  0.0800  0.0000  0.0300  0.0000  0.0000  0.0100  0.0700  0.0000  0.0000  0.0000  0.1700  0.0000  0.0000  0.0000  0.0000  0.0000  0.1600  0.8400  0.1122  0.8878  0.0000  0.0000  0.0000  0.1000  0.0000  0.0000  0.0000  0.0000  0.0000  0.0000  0.0000  0.0000  0.0000  0.0000  0.0000  0.0900  0.0000  0.0000  0.0500  0.0000  0.0000  0.0000  0.0800  0.0000  0.1600  0.0000  0.0000  0.0000  0.0000  0.0000  0.0000  0.0000  0.0000  0.0000  0.0000  0.0000  0.0000  0.0000  0.0000  0.0000  0.0000  0.0000  0.0000  0.0000  0.0000  0.0000  0.0000  0.0000  0.0000  0.1300  0.0000  0.0000  0.0000  0.0000  0.0000  0.0000  0.0000  0.0000  0.0000  0.0000  0.0000  0.0000  0.0000  0.0000  0.0000  0.0000  0.1700  0.0000  0.0000  0.0000  0.0000  0.0200  0.0000  0.0000  0.0000  0.0000  0.0000  0.0000  0.0000  0.0000  0.0000  0.0200  0.0200  0.0000  0.0600  0.0000  0.0000  0.0000  0.0800  0.0200  0.0000  0.0000  0.0000  0.0000  0.0000  0.0000  0.0000  0.0000  0.0000  0.0000  0.0800  0.9200  0.1100  0.8900  0.1900  0.8100  0.7000  0.3000  0.6922  0.3078  0.1400  0.0500  0.2000  0.2000  0.4100  0.2000  0.8000  0.2702  0.7298  0.2900  0.0600  0.3500  0.0000  0.0800  0.0000  0.0000  0.0500  0.1000  0.0700  0.2400  0.7600  0.2340  0.7660  0.0000  0.0000  0.1200  0.0400  0.0000  0.0400  0.0000  0.0800  0.1100  0.0100  0.2100  0.0000  0.0000  0.1900  0.0300  0.0000  0.0000  0.0800  0.0000  0.0900  0.1200  0.8800  0.1318  0.8682  0.0000  0.0000  0.0000  0.0700  0.0800  0.1100  0.0000  0.0200  0.0600  0.0900  0.0100  0.0000  0.0000  0.0800  0.0000  0.0000  0.0000  0.0000  0.0400  0.1400  0.0000  0.0000  0.2200  0.0700  0.0100  0.1200  0.8800  0.1166  0.8834  0.0500  0.0600  0.0000  0.0100  0.0000  0.0600  0.0000  0.0000  0.0600  0.0000  0.0000  0.0000  0.0000  0.0000  0.0000  0.0000  0.0000  0.0000  0.1700  0.0400  0.0000  0.0000  0.0200  0.0000  0.0000  0.0000  0.0600  0.0000  0.0000  0.0000  0.0600  0.0000  0.0700  0.1400  0.0000  0.0000  0.0000  0.0400  0.1000  0.0000  0.0000  0.0200  0.0000  0.0000  0.0200  0.0200  0.0000  0.0000  0.0000  0.0000  0.0400  0.9600  0.0888  0.9112  0.0000  0.0000  0.0000  0.0800  0.0000  0.0000  0.0000  0.0000  0.0000  0.0900  0.0000  0.0000  0.0000  0.0000  0.0000  0.0000  0.0000  0.0000  0.0000  0.1900  0.0000  0.0300  0.0000  0.0000  0.0000  0.0000  0.1600  0.0000  0.0000  0.0000  0.0000  0.0000  0.0000  0.0000  0.0000  0.0000  0.0200  0.0000  0.0000  0.0000  0.0000  0.0000  0.0000  0.0000  0.0000  0.0000  0.0200  0.0000  0.0000  0.1000  0.0300  0.0000  0.0100  0.0000  0.0600  0.0000  0.0000  0.0000  0.0000  0.0000  0.0000  0.0000  0.0000  0.0000  0.0000  0.0000  0.0000  0.0000  0.0000  0.0000  0.0100  0.0000  0.0000  0.0000  0.0000  0.0100  0.0000  0.0000  0.0500  0.0000  0.0000  0.0000  0.0000  0.0000  0.0000  0.0100  0.0000  0.0200  0.0000  0.0000  0.0000  0.0000  0.0000  0.0000  0.0000  0.0000  0.0000  0.0800  0.0000  0.0300  0.0600  0.9400  0.1030  0.8970
     2    11  0.4200  0.5800  0.5200  0.4800  0.5128  0.4872  0.3000  0.2200  0.0400  0.0100  0.4300  0.2800  0.7200  0.3250  0.6750  0.0000  0.1800  0.1100  0.2200  0.1000  0.1600  0.0600  0.0300  0.0600  0.0800  0.1800  0.8200  0.1430  0.8570  0.1400  0.0900  0.0000  0.0000  0.0000  0.0000  0.0000  0.1000  0.0000  0.0500  0.0600  0.1400  0.0900  0.0600  0.0200  0.0900  0.0300  0.0600  0.0700  0.0000  0.1400  0.8600  0.0930  0.9070  0.1200  0.0200  0.2000  0.0000  0.0900  0.0000  0.0300  0.0000  0.0000  0.1200  0.0100  0.0600  0.0000  0.0000  0.0200  0.0000  0.0700  0.1900  0.0000  0.0200  0.0000  0.0000  0.0500  0.0000  0.0000  0.1200  0.8800  0.1262  0.8738  0.0000  0.0400  0.0100  0.0000  0.0300  0.1100  0.0000  0.0000  0.0000  0.0000  0.0000  0.0000  0.0000  0.1400  0.0000  0.0000  0.1700  0.0000  0.0000  0.0000  0.0000  0.0000  0.0000  0.0900  0.0000  0.0200  0.0000  0.0000  0.0000  0.0000  0.0000  0.0000  0.0000  0.0000  0.0800  0.0000  0.0300  0.0000  0.0000  0.0100  0.0500  0.0000  0.0000  0.0000  0.2200  0.0000  0.0000  0.0000  0.0000  0.0000  0.1000  0.9000  0.1300  0.8700  0.0000  0.0000  0.0000  0.1000  0.0000  0.0000  0.0000  0.0000  0.0000  0.0000  0.0000  0.0000  0.0000  0.0000  0.0000  0.0900  0.0000  0.0000  0.0700  0.0000  0.0000  0.0000  0.0400  0.0000  0.1600  0.0000  0.0000  0.0000  0.0000  0.0000  0.0000  0.0000  0.0000  0.0000  0.0000  0.0000  0.0000  0.0000  0.0000  0.0000  0.0000  0.0000  0.0000  0.0000  0.0000  0.0000  0.0000  0.0000  0.0000  0.1500  0.0000  0.0000  0.0000  0.0000  0.0000  0.0000  0.0000  0.0000  0.0000  0.0000  0.0000  0.0100  0.0000  0.0000  0.0000  0.0000  0.0800  0.0000  0.0000  0.0000  0.0000  0.0200  0.0000  0.0000  0.0000  0.0000  0.0000  0.0000  0.0000  0.0000  0.0000  0.0200  0.0300  0.0000  0.0900  0.0000  0.0000  0.0000  0.1100  0.0300  0.0000  0.0000  0.0000  0.0000  0.0000  0.0000  0.0000  0.0000  0.0000  0.0000  0.1400  0.8600  0.1020  0.8980  0.1600  0.8400  0.7200  0.2800  0.7312  0.2688  0.1700  0.0200  0.1200  0.2100  0.4800  0.2200  0.7800  0.3182  0.6818  0.2800  0.0300  0.3600  0.0000  0.0500  0.0000  0.0000  0.0500  0.1200  0.1100  0.3400  0.6600  0.2404  0.7596  0.0000  0.0000  0.1400  0.0300  0.0000  0.0400  0.0000  0.0500  0.1300  0.0000  0.2600  0.0000  0.0000  0.1700  0.0300  0.0000  0.0000  0.0800  0.0000  0.0700  0.2800  0.7200  0.1502  0.8498  0.0000  0.0000  0.0000  0.0600  0.1100  0.1500  0.0000  0.0300  0.0500  0.0900  0.0200  0.0000  0.0000  0.0800  0.0000  0.0000  0.0000  0.0000  0.0300  0.1500  0.0000  0.0000  0.1700  0.0500  0.0100  0.0800  0.9200  0.1114  0.8886  0.0400  0.0700  0.0000  0.0000  0.0000  0.0700  0.0000  0.0000  0.0800  0.0000  0.0000  0.0000  0.0000  0.0100  0.0000  0.0000  0.0000  0.0000  0.1300  0.0400  0.0000  0.0000  0.0100  0.0000  0.0000  0.0000  0.0500  0.0000  0.0000  0.0000  0.0700  0.0000  0.0600  0.1600  0.0000  0.0000  0.0000  0.0100  0.1300  0.0000  0.0000  0.0300  0.0000  0.0000  0.0100  0.0300  0.0000  0.0000  0.0000  0.0000  0.1400  0.8600  0.0920  0.9080  0.0000  0.0000  0.0000  0.0800  0.0000  0.0000  0.0000  0.0000  0.0000  0.1100  0.0000  0.0000  0.0000  0.0000  0.0000  0.0000  0.0000  0.0000  0.0100  0.2100  0.0000  0.0500  0.0000  0.0000  0.0000  0.0000  0.0600  0.0000  0.0000  0.0000  0.0000  0.0000  0.0100  0.0000  0.0000  0.0000  0.0200  0.0000  0.0000  0.0000  0.0000  0.0000  0.0000  0.0100  0.0000  0.0000  0.0400  0.0000  0.0000  0.0900  0.0500  0.0000  0.0000  0.0000  0.0700  0.0000  0.0000  0.0000  0.0000  0.0000  0.0000  0.0000  0.0000  0.0000  0.0000  0.0000  0.0000  0.0000  0.0000  0.0000  0.0000  0.0000  0.0000  0.0000  0.0000  0.0000  0.0000  0.0000  0.0600  0.0000  0.0000  0.0000  0.0000  0.0000  0.0000  0.0000  0.0000  0.0200  0.0000  0.0000  0.0000  0.0000  0.0000  0.0000  0.0000  0.0000  0.0000  0.1000  0.0000  0.0100  0.0800  0.9200  0.1006  0.8994
     2    12  0.4500  0.5500  0.5000  0.5000  0.5050  0.4950  0.3100  0.2100  0.0400  0.0100  0.4300  0.3000  0.7000  0.3268  0.6732  0.0000  0.2000  0.1000  0.2000  0.1000  0.1300  0.0700  0.0300  0.1000  0.0700  0.2000  0.8000  0.1376  0.8624  0.1000  0.0700  0.0000  0.0000  0.0000  0.0000  0.0000  0.1500  0.0000  0.0400  0.0600  0.1500  0.0700  0.0800  0.0300  0.0900  0.0100  0.1200  0.0300  0.0000  0.1000  0.9000  0.1008  0.8992  0.1300  0.0400  0.1800  0.0000  0.1400  0.0000  0.0200  0.0000  0.0000  0.0900  0.0000  0.0500  0.0000  0.0000  0.0200  0.0000  0.0900  0.1600  0.0000  0.0100  0.0000  0.0000  0.0700  0.0000  0.0000  0.1400  0.8600  0.1206  0.8794  0.0000  0.0600  0.0100  0.0000  0.0500  0.0900  0.0000  0.0000  0.0000  0.0000  0.0000  0.0000  0.0000  0.1500  0.0000  0.0000  0.1300  0.0000  0.0000  0.0000  0.0000  0.0000  0.0100  0.0600  0.0000  0.0300  0.0000  0.0000  0.0000  0.0000  0.0000  0.0000  0.0000  0.0000  0.0600  0.0000  0.0200  0.0000  0.0000  0.0000  0.0700  0.0000  0.0000  0.0000  0.2600  0.0000  0.0000  0.0000  0.0000  0.0000  0.1000  0.9000  0.1348  0.8652  0.0000  0.0000  0.0000  0.0600  0.0000  0.0000  0.0000  0.0000  0.0000  0.0000  0.0000  0.0000  0.0000  0.0000  0.0000  0.0600  0.0000  0.0000  0.0400  0.0000  0.0000  0.0000  0.0100  0.0000  0.1400  0.0000  0.0000  0.0000  0.0000  0.0000  0.0000  0.0000  0.0000  0.0000  0.0000  0.0000  0.0000  0.0000  0.0000  0.0000  0.0000  0.0000  0.0000  0.0000  0.0000  0.0000  0.0000  0.0000  0.0000  0.1000  0.0000  0.0000  0.0000  0.0000  0.0000  0.0000  0.0000  0.0000  0.0000  0.0000  0.0000  0.0000  0.0000  0.0000  0.0000  0.0000  0.1200  0.0000  0.0000  0.0000  0.0000  0.0300  0.0000  0.0000  0.0000  0.0000  0.0000  0.0000  0.0000  0.0000  0.0000  0.0300  0.0700  0.0000  0.1300  0.0000  0.0000  0.0000  0.1700  0.0400  0.0000  0.0000  0.0000  0.0000  0.0000  0.0000  0.0000  0.0000  0.0000  0.0000  0.0800  0.9200  0.1070  0.8930  0.2200  0.7800  0.6000  0.4000  0.6568  0.3432  0.1300  0.0200  0.1100  0.2100  0.5300  0.2200  0.7800  0.3544  0.6456  0.3100  0.0200  0.3300  0.0000  0.0900  0.0000  0.0000  0.0500  0.0900  0.1100  0.1600  0.8400  0.2362  0.7638  0.0000  0.0000  0.1100  0.0200  0.0000  0.0300  0.0000  0.0600  0.1300  0.0000  0.2800  0.0000  0.0000  0.1500  0.0300  0.0000  0.0000  0.1100  0.0000  0.0800  0.1800  0.8200  0.1542  0.8458  0.0000  0.0000  0.0000  0.0300  0.0800  0.2000  0.0000  0.0200  0.0400  0.1000  0.0000  0.0000  0.0100  0.0500  0.0000  0.0000  0.0000  0.0000  0.0700  0.1800  0.0000  0.0000  0.1700  0.0400  0.0100  0.1200  0.8800  0.1298  0.8702  0.0300  0.0800  0.0000  0.0000  0.0000  0.0900  0.0000  0.0000  0.0900  0.0000  0.0000  0.0000  0.0000  0.0100  0.0000  0.0000  0.0000  0.0000  0.1200  0.0700  0.0000  0.0000  0.0000  0.0000  0.0100  0.0000  0.1000  0.0000  0.0000  0.0000  0.0700  0.0000  0.0300  0.1300  0.0000  0.0000  0.0100  0.0200  0.0500  0.0000  0.0000  0.0400  0.0000  0.0000  0.0000  0.0400  0.0000  0.0000  0.0100  0.0000  0.0800  0.9200  0.0820  0.9180  0.0000  0.0000  0.0000  0.0800  0.0000  0.0000  0.0100  0.0000  0.0000  0.0800  0.0000  0.0000  0.0000  0.0000  0.0000  0.0000  0.0000  0.0000  0.0000  0.2900  0.0000  0.0700  0.0100  0.0100  0.0000  0.0000  0.0200  0.0000  0.0000  0.0000  0.0000  0.0000  0.0000  0.0000  0.0000  0.0000  0.0200  0.0000  0.0000  0.0000  0.0000  0.0000  0.0000  0.0000  0.0000  0.0000  0.0300  0.0000  0.0000  0.0400  0.0500  0.0000  0.0000  0.0000  0.0500  0.0000  0.0000  0.0000  0.0000  0.0000  0.0000  0.0000  0.0000  0.0000  0.0000  0.0000  0.0000  0.0000  0.0000  0.0000  0.0000  0.0000  0.0000  0.0000  0.0000  0.0000  0.0000  0.0000  0.0700  0.0000  0.0000  0.0000  0.0000  0.0000  0.0000  0.0000  0.0000  0.0300  0.0000  0.0000  0.0000  0.0000  0.0000  0.0000  0.0000  0.0000  0.0000  0.1300  0.0000  0.0100  0.2000  0.8000  0.1332  0.8668
     2    13  0.4600  0.5400  0.6000  0.4000  0.5032  0.4968  0.2700  0.2400  0.0400  0.0100  0.4400  0.2800  0.7200  0.3258  0.6742  0.0000  0.2700  0.1100  0.1800  0.0800  0.1200  0.0700  0.0200  0.0900  0.0600  0.0800  0.9200  0.1552  0.8448  0.0800  0.0600  0.0000  0.0000  0.0000  0.0000  0.0000  0.1100  0.0000  0.0400  0.0900  0.1500  0.1000  0.1100  0.0200  0.0700  0.0100  0.1000  0.0600  0.0000  0.0400  0.9600  0.0954  0.9046  0.1200  0.0500  0.1500  0.0000  0.1500  0.0000  0.0200  0.0000  0.0000  0.1100  0.0000  0.0700  0.0000  0.0000  0.0200  0.0000  0.0800  0.1600  0.0000  0.0000  0.0000  0.0000  0.0700  0.0000  0.0000  0.0800  0.9200  0.1166  0.8834  0.0000  0.0900  0.0100  0.0000  0.0600  0.0800  0.0000  0.0000  0.0000  0.0000  0.0000  0.0000  0.0000  0.1000  0.0000  0.0000  0.1400  0.0000  0.0000  0.0000  0.0000  0.0000  0.0000  0.0600  0.0000  0.0400  0.0000  0.0000  0.0000  0.0000  0.0000  0.0000  0.0000  0.0000  0.1300  0.0000  0.0200  0.0000  0.0000  0.0000  0.0700  0.0000  0.0000  0.0000  0.2000  0.0000  0.0000  0.0000  0.0000  0.0000  0.1000  0.9000  0.1152  0.8848  0.0000  0.0000  0.0000  0.0900  0.0000  0.0000  0.0000  0.0000  0.0000  0.0000  0.0000  0.0000  0.0000  0.0000  0.0000  0.0400  0.0000  0.0000  0.0300  0.0000  0.0000  0.0000  0.0200  0.0000  0.1300  0.0000  0.0000  0.0000  0.0000  0.0000  0.0000  0.0000  0.0000  0.0000  0.0000  0.0000  0.0000  0.0000  0.0000  0.0000  0.0000  0.0000  0.0000  0.0000  0.0000  0.0000  0.0000  0.0000  0.0000  0.1300  0.0000  0.0000  0.0000  0.0000  0.0000  0.0000  0.0000  0.0000  0.0000  0.0000  0.0000  0.0000  0.0000  0.0000  0.0000  0.0000  0.1200  0.0000  0.0000  0.0000  0.0000  0.0100  0.0000  0.0000  0.0000  0.0000  0.0000  0.0000  0.0000  0.0000  0.0000  0.0300  0.0600  0.0000  0.1300  0.0000  0.0000  0.0000  0.1300  0.0800  0.0000  0.0000  0.0000  0.0000  0.0000  0.0000  0.0000  0.0000  0.0000  0.0000  0.1000  0.9000  0.1040  0.8960  0.2500  0.7500  0.5800  0.4200  0.6250  0.3750  0.1300  0.0100  0.1400  0.2100  0.5100  0.3600  0.6400  0.3408  0.6592  0.2900  0.0000  0.3400  0.0000  0.0800  0.0000  0.0000  0.0100  0.1200  0.1600  0.3000  0.7000  0.2462  0.7538  0.0000  0.0000  0.1500  0.0200  0.0000  0.0300  0.0000  0.0400  0.0800  0.0000  0.3200  0.0000  0.0100  0.1500  0.0200  0.0000  0.0000  0.1400  0.0000  0.0400  0.2800  0.7200  0.1784  0.8216  0.0000  0.0000  0.0000  0.0500  0.0900  0.2200  0.0000  0.0200  0.0200  0.0800  0.0000  0.0000  0.0100  0.0500  0.0000  0.0000  0.0000  0.0000  0.0800  0.1600  0.0000  0.0000  0.1400  0.0800  0.0000  0.0800  0.9200  0.1268  0.8732  0.0200  0.0500  0.0000  0.0000  0.0000  0.1100  0.0000  0.0000  0.0800  0.0000  0.0000  0.0000  0.0000  0.0000  0.0000  0.0000  0.0000  0.0000  0.1000  0.0900  0.0000  0.0000  0.0000  0.0000  0.0200  0.0000  0.1000  0.0000  0.0000  0.0000  0.0700  0.0000  0.0400  0.1400  0.0000  0.0000  0.0100  0.0100  0.0600  0.0000  0.0000  0.0100  0.0000  0.0000  0.0000  0.0900  0.0000  0.0000  0.0000  0.0000  0.0600  0.9400  0.0880  0.9120  0.0000  0.0000  0.0000  0.0900  0.0000  0.0000  0.0000  0.0000  0.0000  0.1100  0.0000  0.0000  0.0000  0.0000  0.0000  0.0000  0.0000  0.0000  0.0000  0.2800  0.0000  0.0300  0.0200  0.0000  0.0000  0.0000  0.0200  0.0000  0.0000  0.0000  0.0000  0.0000  0.0000  0.0000  0.0000  0.0000  0.0200  0.0000  0.0000  0.0000  0.0000  0.0000  0.0000  0.0000  0.0000  0.0000  0.0100  0.0100  0.0000  0.0400  0.0500  0.0000  0.0000  0.0000  0.0600  0.0000  0.0000  0.0000  0.0000  0.0000  0.0000  0.0000  0.0000  0.0000  0.0000  0.0000  0.0100  0.0000  0.0000  0.0000  0.0000  0.0000  0.0000  0.0000  0.0000  0.0000  0.0000  0.0000  0.0700  0.0000  0.0000  0.0000  0.0000  0.0000  0.0000  0.0000  0.0000  0.0200  0.0000  0.0000  0.0000  0.0000  0.0000  0.0000  0.0000  0.0100  0.0000  0.1400  0.0000  0.0100  0.1200  0.8800  0.1338  0.8662
     2    14  0.4900  0.5100  0.4600  0.5400  0.5002  0.4998  0.2500  0.2300  0.0100  0.0100  0.5000  0.4800  0.5200  0.3656  0.6344  0.0000  0.2000  0.1700  0.1600  0.0700  0.0800  0.0400  0.0000  0.1400  0.1400  0.1600  0.8400  0.1466  0.8534  0.1800  0.0600  0.0000  0.0000  0.0000  0.0000  0.0000  0.0700  0.0000  0.0300  0.1000  0.1700  0.0700  0.0600  0.0400  0.0700  0.0000  0.1000  0.0500  0.0000  0.1000  0.9000  0.1082  0.8918  0.0800  0.0400  0.1500  0.0000  0.1600  0.0000  0.0200  0.0000  0.0000  0.1000  0.0000  0.0800  0.0000  0.0000  0.0200  0.0000  0.0800  0.1900  0.0000  0.0000  0.0000  0.0000  0.0800  0.0000  0.0000  0.1200  0.8800  0.1222  0.8778  0.0000  0.1300  0.0000  0.0000  0.0400  0.1300  0.0000  0.0000  0.0000  0.0000  0.0000  0.0000  0.0000  0.1100  0.0000  0.0000  0.0900  0.0000  0.0000  0.0000  0.0000  0.0000  0.0000  0.0500  0.0000  0.0400  0.0000  0.0000  0.0000  0.0000  0.0000  0.0000  0.0000  0.0000  0.0800  0.0000  0.0300  0.0000  0.0000  0.0000  0.0600  0.0000  0.0000  0.0000  0.2400  0.0000  0.0000  0.0000  0.0000  0.0000  0.1000  0.9000  0.1282  0.8718  0.0000  0.0000  0.0000  0.0800  0.0000  0.0000  0.0000  0.0000  0.0000  0.0000  0.0000  0.0000  0.0000  0.0000  0.0000  0.0600  0.0000  0.0000  0.0300  0.0000  0.0000  0.0000  0.0200  0.0000  0.1600  0.0000  0.0000  0.0000  0.0000  0.0000  0.0000  0.0000  0.0000  0.0000  0.0000  0.0000  0.0000  0.0000  0.0000  0.0000  0.0000  0.0000  0.0000  0.0000  0.0000  0.0000  0.0000  0.0000  0.0000  0.0900  0.0000  0.0000  0.0000  0.0000  0.0000  0.0000  0.0000  0.0000  0.0000  0.0000  0.0000  0.0000  0.0000  0.0000  0.0000  0.0000  0.1800  0.0000  0.0000  0.0000  0.0000  0.0000  0.0000  0.0000  0.0000  0.0000  0.0000  0.0000  0.0000  0.0000  0.0000  0.0300  0.0600  0.0000  0.1400  0.0000  0.0000  0.0000  0.0900  0.0600  0.0000  0.0000  0.0000  0.0000  0.0000  0.0000  0.0000  0.0000  0.0000  0.0000  0.2000  0.8000  0.1132  0.8868  0.2300  0.7700  0.5800  0.4200  0.6458  0.3542  0.1400  0.0200  0.2000  0.2400  0.4000  0.2600  0.7400  0.2776  0.7224  0.1800  0.0000  0.3000  0.0000  0.1500  0.0000  0.0000  0.0000  0.1300  0.2400  0.1800  0.8200  0.2194  0.7806  0.0000  0.0000  0.1300  0.0100  0.0000  0.0300  0.0000  0.0500  0.0600  0.0000  0.3500  0.0000  0.0000  0.0700  0.0000  0.0000  0.0000  0.2600  0.0000  0.0400  0.2000  0.8000  0.2206  0.7794  0.0000  0.0000  0.0000  0.0600  0.0800  0.1400  0.0000  0.0400  0.0000  0.1400  0.0000  0.0000  0.0100  0.0600  0.0000  0.0000  0.0000  0.0000  0.0600  0.1900  0.0000  0.0000  0.0800  0.1400  0.0000  0.1400  0.8600  0.1202  0.8798  0.0100  0.0300  0.0000  0.0000  0.0000  0.1100  0.0000  0.0000  0.1000  0.0000  0.0000  0.0000  0.0000  0.0000  0.0000  0.0000  0.0000  0.0000  0.0600  0.1000  0.0000  0.0000  0.0000  0.0000  0.0300  0.0000  0.1200  0.0000  0.0000  0.0000  0.0900  0.0000  0.0400  0.1800  0.0000  0.0000  0.0100  0.0000  0.0500  0.0000  0.0000  0.0100  0.0000  0.0000  0.0000  0.0600  0.0000  0.0000  0.0000  0.0000  0.0600  0.9400  0.1004  0.8996  0.0000  0.0000  0.0000  0.1000  0.0000  0.0000  0.0000  0.0000  0.0000  0.0900  0.0000  0.0000  0.0000  0.0000  0.0000  0.0100  0.0000  0.0000  0.0000  0.2700  0.0000  0.0200  0.0100  0.0000  0.0000  0.0000  0.0200  0.0000  0.0000  0.0000  0.0000  0.0000  0.0100  0.0000  0.0000  0.0000  0.0200  0.0000  0.0000  0.0000  0.0000  0.0000  0.0000  0.0000  0.0000  0.0000  0.0000  0.0100  0.0000  0.0300  0.0600  0.0000  0.0100  0.0000  0.0700  0.0100  0.0000  0.0000  0.0000  0.0000  0.0000  0.0000  0.0000  0.0000  0.0000  0.0000  0.0000  0.0000  0.0000  0.0000  0.0000  0.0000  0.0000  0.0000  0.0000  0.0000  0.0000  0.0000  0.0800  0.0000  0.0000  0.0100  0.0000  0.0000  0.0000  0.0000  0.0000  0.0200  0.0000  0.0000  0.0000  0.0000  0.0000  0.0000  0.0000  0.0100  0.0000  0.1400  0.0000  0.0000  0.0800  0.9200  0.1288  0.8712
     2    15  0.5000  0.5000  0.5600  0.4400  0.5000  0.5000  0.2800  0.3000  0.0100  0.0200  0.3900  0.3400  0.6600  0.3210  0.6790  0.0000  0.2000  0.1700  0.1100  0.0900  0.0600  0.0400  0.0000  0.1100  0.2200  0.1600  0.8400  0.1548  0.8452  0.2000  0.0400  0.0000  0.0000  0.0000  0.0000  0.0000  0.0600  0.0100  0.0100  0.1200  0.1400  0.0600  0.0700  0.0700  0.0600  0.0000  0.1100  0.0500  0.0000  0.0600  0.9400  0.1110  0.8890  0.0700  0.0400  0.1200  0.0000  0.2400  0.0000  0.0300  0.0000  0.0000  0.0900  0.0000  0.0400  0.0000  0.0000  0.0500  0.0000  0.0500  0.1800  0.0000  0.0000  0.0000  0.0000  0.0900  0.0000  0.0000  0.1400  0.8600  0.1346  0.8654  0.0000  0.1100  0.0000  0.0000  0.0700  0.0900  0.0000  0.0000  0.0000  0.0000  0.0000  0.0000  0.0000  0.1900  0.0000  0.0000  0.0900  0.0000  0.0000  0.0000  0.0000  0.0000  0.0100  0.0400  0.0000  0.0400  0.0000  0.0000  0.0000  0.0000  0.0000  0.0000  0.0000  0.0000  0.0700  0.0000  0.0000  0.0000  0.0000  0.0000  0.0700  0.0000  0.0000  0.0000  0.2200  0.0000  0.0000  0.0000  0.0000  0.0000  0.1400  0.8600  0.1308  0.8692  0.0000  0.0000  0.0000  0.0600  0.0000  0.0000  0.0000  0.0000  0.0000  0.0000  0.0000  0.0000  0.0000  0.0000  0.0000  0.0700  0.0000  0.0000  0.0400  0.0000  0.0000  0.0000  0.0400  0.0000  0.1500  0.0000  0.0000  0.0000  0.0000  0.0000  0.0000  0.0000  0.0000  0.0000  0.0000  0.0000  0.0000  0.0000  0.0000  0.0000  0.0000  0.0000  0.0000  0.0000  0.0000  0.0000  0.0000  0.0000  0.0000  0.1000  0.0000  0.0000  0.0000  0.0000  0.0000  0.0000  0.0000  0.0000  0.0000  0.0000  0.0000  0.0000  0.0000  0.0000  0.0000  0.0000  0.2000  0.0000  0.0000  0.0000  0.0000  0.0000  0.0000  0.0000  0.0000  0.0000  0.0000  0.0000  0.0000  0.0000  0.0000  0.0400  0.0300  0.0000  0.1400  0.0000  0.0000  0.0000  0.0700  0.0600  0.0000  0.0000  0.0000  0.0000  0.0000  0.0000  0.0000  0.0000  0.0000  0.0000  0.1400  0.8600  0.1148  0.8852  0.1700  0.8300  0.7000  0.3000  0.7178  0.2822  0.1200  0.0400  0.1600  0.3200  0.3600  0.2600  0.7400  0.2736  0.7264  0.0700  0.0000  0.3600  0.0000  0.1600  0.0100  0.0000  0.0000  0.1200  0.2800  0.1200  0.8800  0.2530  0.7470  0.0000  0.0000  0.1400  0.0100  0.0000  0.0700  0.0000  0.0500  0.0400  0.0000  0.3000  0.0000  0.0000  0.0700  0.0000  0.0000  0.0000  0.2300  0.0000  0.0900  0.1600  0.8400  0.1846  0.8154  0.0000  0.0000  0.0000  0.0600  0.0900  0.1100  0.0000  0.0400  0.0000  0.2000  0.0000  0.0000  0.0100  0.0900  0.0000  0.0000  0.0000  0.0000  0.0700  0.1500  0.0000  0.0000  0.0600  0.1200  0.0000  0.1400  0.8600  0.1190  0.8810  0.0200  0.0300  0.0000  0.0000  0.0000  0.0900  0.0000  0.0000  0.0800  0.0000  0.0000  0.0000  0.0000  0.0000  0.0000  0.0000  0.0000  0.0000  0.0900  0.0900  0.0000  0.0000  0.0000  0.0000  0.0300  0.0000  0.1200  0.0000  0.0000  0.0000  0.1000  0.0000  0.0500  0.1800  0.0000  0.0000  0.0200  0.0000  0.0200  0.0000  0.0000  0.0000  0.0000  0.0000  0.0000  0.0800  0.0000  0.0000  0.0000  0.0000  0.0800  0.9200  0.0994  0.9006  0.0000  0.0000  0.0000  0.0800  0.0000  0.0000  0.0000  0.0000  0.0000  0.0900  0.0000  0.0000  0.0000  0.0000  0.0000  0.0000  0.0000  0.0000  0.0000  0.3000  0.0000  0.0000  0.0000  0.0000  0.0000  0.0000  0.0200  0.0000  0.0000  0.0000  0.0000  0.0000  0.0100  0.0000  0.0000  0.0000  0.0200  0.0000  0.0000  0.0000  0.0100  0.0000  0.0000  0.0000  0.0000  0.0000  0.0000  0.0000  0.0000  0.0300  0.0800  0.0000  0.0300  0.0000  0.0400  0.0100  0.0000  0.0000  0.0000  0.0000  0.0000  0.0000  0.0000  0.0000  0.0000  0.0000  0.0000  0.0000  0.0000  0.0000  0.0000  0.0000  0.0000  0.0000  0.0000  0.0000  0.0000  0.0000  0.1200  0.0000  0.0000  0.0000  0.0000  0.0000  0.0000  0.0000  0.0000  0.0100  0.0000  0.0000  0.0000  0.0000  0.0000  0.0000  0.0000  0.0100  0.0000  0.1400  0.0000  0.0000  0.1400  0.8600  0.1496  0.8504
     2    16  0.4700  0.5300  0.5000  0.5000  0.5018  0.4982  0.3100  0.4400  0.0000  0.0200  0.2300  0.3400  0.6600  0.3430  0.6570  0.0000  0.2000  0.1700  0.1000  0.0700  0.1100  0.1100  0.0000  0.0700  0.1700  0.1600  0.8400  0.1418  0.8582  0.2000  0.0500  0.0000  0.0000  0.0000  0.0000  0.0000  0.1000  0.0300  0.0200  0.0600  0.1800  0.0400  0.0600  0.0400  0.0500  0.0000  0.1600  0.0100  0.0000  0.0600  0.9400  0.1248  0.8752  0.0800  0.0700  0.1100  0.0000  0.1800  0.0000  0.0600  0.0000  0.0000  0.0400  0.0000  0.0300  0.0000  0.0000  0.0900  0.0000  0.0200  0.2100  0.0000  0.0000  0.0000  0.0000  0.1100  0.0000  0.0000  0.1000  0.9000  0.1266  0.8734  0.0000  0.1500  0.0000  0.0000  0.0600  0.0800  0.0000  0.0000  0.0000  0.0000  0.0000  0.0000  0.0000  0.1500  0.0000  0.0000  0.0400  0.0000  0.0000  0.0000  0.0000  0.0000  0.0400  0.0700  0.0000  0.0600  0.0000  0.0000  0.0000  0.0000  0.0000  0.0000  0.0000  0.0000  0.1100  0.0000  0.0000  0.0000  0.0000  0.0000  0.0300  0.0000  0.0000  0.0000  0.2100  0.0000  0.0000  0.0000  0.0000  0.0000  0.0200  0.9800  0.1238  0.8762  0.0000  0.0100  0.0000  0.0400  0.0000  0.0000  0.0000  0.0000  0.0000  0.0000  0.0000  0.0000  0.0000  0.0000  0.0000  0.0400  0.0000  0.0000  0.0400  0.0000  0.0000  0.0000  0.0600  0.0000  0.1900  0.0000  0.0000  0.0000  0.0000  0.0000  0.0000  0.0000  0.0000  0.0000  0.0000  0.0000  0.0000  0.0000  0.0000  0.0100  0.0000  0.0000  0.0000  0.0000  0.0000  0.0000  0.0000  0.0000  0.0000  0.0700  0.0000  0.0000  0.0000  0.0100  0.0000  0.0000  0.0000  0.0000  0.0000  0.0000  0.0000  0.0000  0.0000  0.0000  0.0000  0.0000  0.2200  0.0000  0.0000  0.0000  0.0000  0.0000  0.0000  0.0000  0.0000  0.0000  0.0000  0.0000  0.0000  0.0000  0.0000  0.0400  0.0300  0.0000  0.1200  0.0000  0.0000  0.0000  0.1000  0.0200  0.0000  0.0000  0.0000  0.0000  0.0000  0.0000  0.0000  0.0000  0.0000  0.0000  0.1200  0.8800  0.1254  0.8746  0.2600  0.7400  0.6800  0.3200  0.6152  0.3848  0.1500  0.0200  0.1200  0.2900  0.4200  0.2800  0.7200  0.2978  0.7022  0.1200  0.0000  0.4000  0.0000  0.1100  0.0100  0.0000  0.0000  0.1300  0.2300  0.2400  0.7600  0.2564  0.7436  0.0000  0.0000  0.1300  0.0100  0.0000  0.1000  0.0000  0.0700  0.0400  0.0000  0.3200  0.0000  0.0000  0.0900  0.0000  0.0000  0.0000  0.1900  0.0000  0.0500  0.1800  0.8200  0.1826  0.8174  0.0000  0.0000  0.0000  0.0700  0.0900  0.1300  0.0100  0.0100  0.0000  0.2400  0.0000  0.0000  0.0300  0.1100  0.0000  0.0000  0.0000  0.0000  0.0600  0.1200  0.0000  0.0000  0.0600  0.0700  0.0000  0.1800  0.8200  0.1272  0.8728  0.0000  0.0200  0.0000  0.0000  0.0000  0.0300  0.0000  0.0000  0.0200  0.0000  0.0000  0.0000  0.0000  0.0000  0.0000  0.0000  0.0000  0.0000  0.1100  0.1200  0.0000  0.0000  0.0000  0.0000  0.0200  0.0000  0.1500  0.0000  0.0000  0.0000  0.0900  0.0000  0.0600  0.2200  0.0000  0.0000  0.0300  0.0000  0.0400  0.0000  0.0000  0.0000  0.0000  0.0000  0.0000  0.0900  0.0000  0.0000  0.0000  0.0000  0.2200  0.7800  0.1218  0.8782  0.0000  0.0000  0.0000  0.0600  0.0000  0.0000  0.0000  0.0000  0.0000  0.0800  0.0000  0.0000  0.0000  0.0000  0.0000  0.0000  0.0000  0.0000  0.0000  0.3400  0.0000  0.0000  0.0000  0.0000  0.0000  0.0000  0.0100  0.0000  0.0000  0.0000  0.0000  0.0000  0.0000  0.0000  0.0000  0.0000  0.0200  0.0000  0.0000  0.0000  0.0200  0.0000  0.0000  0.0000  0.0000  0.0000  0.0000  0.0000  0.0000  0.0700  0.0800  0.0000  0.0300  0.0000  0.0400  0.0100  0.0000  0.0000  0.0000  0.0000  0.0000  0.0000  0.0000  0.0000  0.0000  0.0000  0.0000  0.0000  0.0000  0.0000  0.0000  0.0000  0.0000  0.0000  0.0000  0.0000  0.0000  0.0000  0.1200  0.0000  0.0000  0.0000  0.0000  0.0000  0.0000  0.0000  0.0000  0.0200  0.0000  0.0000  0.0000  0.0000  0.0000  0.0000  0.0000  0.0000  0.0000  0.1000  0.0000  0.0000  0.1200  0.8800  0.1652  0.8348
     2    17  0.4800  0.5200  0.5200  0.4800  0.5008  0.4992  0.3600  0.4300  0.0000  0.0100  0.2000  0.4000  0.6000  0.3546  0.6454  0.0000  0.2500  0.2800  0.0400  0.0300  0.0800  0.1000  0.0000  0.0700  0.1500  0.1400  0.8600  0.1872  0.8128  0.1500  0.0800  0.0000  0.0000  0.0000  0.0000  0.0000  0.1300  0.0200  0.0000  0.0700  0.2300  0.0500  0.0600  0.0100  0.0500  0.0000  0.1300  0.0200  0.0000  0.0800  0.9200  0.1300  0.8700  0.0700  0.1100  0.1200  0.0000  0.1700  0.0000  0.0900  0.0000  0.0000  0.0300  0.0000  0.0200  0.0000  0.0000  0.0900  0.0000  0.0000  0.1600  0.0000  0.0000  0.0000  0.0000  0.1400  0.0000  0.0000  0.1200  0.8800  0.1230  0.8770  0.0000  0.0800  0.0000  0.0000  0.0600  0.0700  0.0000  0.0000  0.0000  0.0000  0.0000  0.0000  0.0000  0.1400  0.0000  0.0000  0.0700  0.0000  0.0000  0.0100  0.0000  0.0100  0.0500  0.1100  0.0100  0.0700  0.0000  0.0000  0.0000  0.0000  0.0000  0.0000  0.0000  0.0000  0.1200  0.0000  0.0000  0.0000  0.0000  0.0000  0.0200  0.0000  0.0000  0.0000  0.1700  0.0000  0.0100  0.0000  0.0000  0.0000  0.1200  0.8800  0.1030  0.8970  0.0000  0.0300  0.0000  0.0300  0.0000  0.0000  0.0000  0.0000  0.0000  0.0000  0.0000  0.0000  0.0000  0.0000  0.0000  0.0300  0.0000  0.0000  0.0200  0.0000  0.0000  0.0000  0.0300  0.0000  0.2300  0.0000  0.0000  0.0000  0.0000  0.0000  0.0000  0.0000  0.0000  0.0000  0.0000  0.0000  0.0000  0.0000  0.0000  0.0000  0.0000  0.0000  0.0000  0.0000  0.0000  0.0000  0.0000  0.0000  0.0000  0.0400  0.0000  0.0000  0.0000  0.0000  0.0000  0.0000  0.0000  0.0000  0.0000  0.0000  0.0000  0.0000  0.0000  0.0000  0.0000  0.0000  0.2300  0.0000  0.0000  0.0000  0.0000  0.0000  0.0100  0.0000  0.0000  0.0000  0.0000  0.0000  0.0000  0.0000  0.0000  0.0300  0.0200  0.0000  0.1500  0.0000  0.0000  0.0000  0.1300  0.0200  0.0000  0.0000  0.0000  0.0000  0.0000  0.0000  0.0000  0.0000  0.0000  0.0000  0.0600  0.9400  0.1526  0.8474  0.3100  0.6900  0.5800  0.4200  0.5722  0.4278  0.1500  0.0500  0.1200  0.2600  0.4200  0.2800  0.7200  0.2834  0.7166  0.1600  0.0000  0.4200  0.0000  0.1200  0.0100  0.0000  0.0000  0.1300  0.1600  0.3000  0.7000  0.2590  0.7410  0.0000  0.0000  0.0700  0.0200  0.0000  0.1400  0.0000  0.0600  0.0800  0.0000  0.3000  0.0000  0.0000  0.1300  0.0000  0.0000  0.0000  0.1700  0.0000  0.0300  0.1400  0.8600  0.1716  0.8284  0.0000  0.0000  0.0000  0.0400  0.1200  0.1200  0.0000  0.0000  0.0000  0.2200  0.0000  0.0000  0.0400  0.0800  0.0000  0.0000  0.0000  0.0000  0.0500  0.1100  0.0000  0.0000  0.0800  0.1400  0.0000  0.0600  0.9400  0.1274  0.8726  0.0000  0.0200  0.0000  0.0000  0.0000  0.0300  0.0000  0.0000  0.0400  0.0000  0.0100  0.0000  0.0000  0.0000  0.0000  0.0000  0.0000  0.0000  0.1200  0.1600  0.0000  0.0000  0.0000  0.0000  0.0100  0.0000  0.0800  0.0000  0.0000  0.0000  0.0900  0.0000  0.0300  0.2000  0.0000  0.0000  0.0400  0.0000  0.0400  0.0000  0.0000  0.0000  0.0000  0.0000  0.0000  0.1300  0.0000  0.0000  0.0000  0.0000  0.1200  0.8800  0.1186  0.8814  0.0000  0.0000  0.0000  0.0600  0.0100  0.0000  0.0000  0.0000  0.0000  0.0700  0.0000  0.0000  0.0000  0.0000  0.0000  0.0000  0.0000  0.0000  0.0000  0.3200  0.0000  0.0000  0.0000  0.0000  0.0000  0.0000  0.0100  0.0000  0.0000  0.0000  0.0000  0.0000  0.0000  0.0000  0.0000  0.0000  0.0000  0.0000  0.0000  0.0000  0.0000  0.0000  0.0000  0.0000  0.0000  0.0000  0.0000  0.0000  0.0000  0.1200  0.0900  0.0000  0.0100  0.0000  0.0200  0.0400  0.0000  0.0000  0.0000  0.0000  0.0000  0.0000  0.0000  0.0000  0.0000  0.0000  0.0000  0.0000  0.0000  0.0000  0.0000  0.0000  0.0000  0.0000  0.0000  0.0000  0.0000  0.0000  0.1100  0.0000  0.0000  0.0000  0.0000  0.0000  0.0000  0.0000  0.0000  0.0200  0.0000  0.0000  0.0000  0.0000  0.0000  0.0000  0.0000  0.0000  0.0000  0.1200  0.0000  0.0000  0.1600  0.8400  0.1626  0.8374
     2    18  0.5700  0.4300  0.5400  0.4600  0.5098  0.4902  0.3300  0.4800  0.0000  0.0200  0.1700  0.3000  0.7000  0.3686  0.6314  0.0000  0.1800  0.3400  0.0300  0.0500  0.1600  0.0700  0.0000  0.0500  0.1200  0.2000  0.8000  0.1988  0.8012  0.1800  0.0700  0.0000  0.0000  0.0000  0.0000  0.0000  0.1100  0.0300  0.0000  0.0900  0.1900  0.0400  0.1000  0.0000  0.0300  0.0000  0.1400  0.0200  0.0000  0.1200  0.8800  0.1270  0.8730  0.0500  0.1500  0.1500  0.0000  0.1600  0.0000  0.0300  0.0000  0.0000  0.0100  0.0000  0.0300  0.0000  0.0000  0.1000  0.0000  0.0000  0.1500  0.0000  0.0000  0.0000  0.0000  0.1700  0.0000  0.0000  0.0800  0.9200  0.1364  0.8636  0.0000  0.0800  0.0000  0.0000  0.0800  0.0700  0.0000  0.0000  0.0000  0.0000  0.0000  0.0000  0.0000  0.1000  0.0000  0.0000  0.1100  0.0000  0.0000  0.0200  0.0000  0.0100  0.0700  0.0900  0.0000  0.0400  0.0000  0.0000  0.0000  0.0000  0.0000  0.0000  0.0000  0.0000  0.1200  0.0000  0.0000  0.0000  0.0000  0.0000  0.0000  0.0000  0.0000  0.0000  0.1800  0.0000  0.0300  0.0000  0.0000  0.0000  0.0600  0.9400  0.1026  0.8974  0.0000  0.0200  0.0000  0.0300  0.0000  0.0000  0.0000  0.0000  0.0000  0.0000  0.0000  0.0000  0.0000  0.0000  0.0000  0.0200  0.0000  0.0000  0.0400  0.0000  0.0000  0.0000  0.0200  0.0000  0.2600  0.0000  0.0000  0.0000  0.0000  0.0000  0.0000  0.0000  0.0000  0.0000  0.0000  0.0000  0.0000  0.0000  0.0000  0.0000  0.0000  0.0000  0.0000  0.0000  0.0000  0.0000  0.0000  0.0000  0.0000  0.0600  0.0000  0.0000  0.0000  0.0000  0.0000  0.0000  0.0000  0.0000  0.0000  0.0000  0.0000  0.0000  0.0000  0.0000  0.0000  0.0000  0.2100  0.0000  0.0000  0.0000  0.0000  0.0000  0.0000  0.0100  0.0000  0.0000  0.0000  0.0000  0.0000  0.0000  0.0000  0.0200  0.0100  0.0000  0.1600  0.0000  0.0000  0.0000  0.1200  0.0200  0.0000  0.0000  0.0000  0.0000  0.0000  0.0000  0.0000  0.0000  0.0000  0.0000  0.1800  0.8200  0.1600  0.8400  0.2900  0.7100  0.6200  0.3800  0.5882  0.4118  0.1100  0.0700  0.1200  0.2800  0.4200  0.3400  0.6600  0.2862  0.7138  0.1400  0.0000  0.4600  0.0000  0.1300  0.0300  0.0000  0.0000  0.1500  0.0900  0.3800  0.6200  0.2796  0.7204  0.0000  0.0000  0.1000  0.0200  0.0000  0.0400  0.0000  0.0700  0.0900  0.0000  0.3000  0.0000  0.0000  0.2200  0.0000  0.0000  0.0000  0.1400  0.0000  0.0200  0.1600  0.8400  0.1834  0.8166  0.0000  0.0000  0.0000  0.0400  0.1200  0.1000  0.0000  0.0000  0.0000  0.2500  0.0000  0.0000  0.0200  0.0700  0.0000  0.0000  0.0000  0.0000  0.0700  0.1000  0.0000  0.0000  0.0900  0.1400  0.0000  0.0800  0.9200  0.1364  0.8636  0.0000  0.0600  0.0000  0.0000  0.0000  0.0400  0.0000  0.0000  0.0300  0.0000  0.0000  0.0000  0.0000  0.0000  0.0000  0.0000  0.0000  0.0000  0.1200  0.0800  0.0000  0.0000  0.0000  0.0000  0.0000  0.0100  0.0700  0.0000  0.0000  0.0000  0.1800  0.0000  0.0100  0.1400  0.0000  0.0000  0.0800  0.0000  0.0400  0.0000  0.0000  0.0000  0.0000  0.0000  0.0000  0.1400  0.0000  0.0000  0.0000  0.0000  0.0400  0.9600  0.1116  0.8884  0.0000  0.0000  0.0000  0.0300  0.0100  0.0000  0.0000  0.0000  0.0000  0.0700  0.0000  0.0000  0.0000  0.0100  0.0000  0.0000  0.0000  0.0000  0.0000  0.3100  0.0000  0.0100  0.0000  0.0000  0.0000  0.0000  0.0100  0.0000  0.0000  0.0000  0.0000  0.0000  0.0000  0.0000  0.0000  0.0000  0.0000  0.0000  0.0000  0.0000  0.0000  0.0000  0.0000  0.0000  0.0000  0.0000  0.0000  0.0000  0.0000  0.1000  0.1800  0.0000  0.0100  0.0000  0.0000  0.0700  0.0000  0.0000  0.0000  0.0000  0.0000  0.0000  0.0000  0.0000  0.0000  0.0000  0.0000  0.0000  0.0000  0.0000  0.0000  0.0000  0.0000  0.0000  0.0000  0.0100  0.0000  0.0000  0.0400  0.0000  0.0000  0.0000  0.0000  0.0000  0.0000  0.0000  0.0000  0.0200  0.0000  0.0000  0.0100  0.0000  0.0000  0.0000  0.0000  0.0000  0.0000  0.1100  0.0000  0.0000  0.1200  0.8800  0.1640  0.8360
     2    19  0.5300  0.4700  0.5400  0.4600  0.5018  0.4982  0.3300  0.4300  0.0000  0.0000  0.2400  0.2200  0.7800  0.3514  0.6486  0.0000  0.2100  0.3500  0.0400  0.0500  0.1500  0.0600  0.0000  0.0200  0.1200  0.2400  0.7600  0.2116  0.7884  0.1600  0.0600  0.0000  0.0000  0.0000  0.0000  0.0000  0.1000  0.0500  0.0000  0.1300  0.2000  0.0200  0.1300  0.0000  0.0100  0.0000  0.1300  0.0100  0.0000  0.0400  0.9600  0.1330  0.8670  0.0600  0.1600  0.1300  0.0000  0.1800  0.0000  0.0200  0.0000  0.0000  0.0100  0.0000  0.0500  0.0000  0.0000  0.0900  0.0000  0.0000  0.1500  0.0000  0.0000  0.0000  0.0000  0.1500  0.0000  0.0000  0.1000  0.9000  0.1346  0.8654  0.0000  0.0200  0.0000  0.0000  0.1500  0.0600  0.0000  0.0000  0.0000  0.0000  0.0000  0.0000  0.0000  0.0300  0.0000  0.0000  0.1600  0.0000  0.0000  0.0000  0.0000  0.0200  0.0600  0.1000  0.0000  0.0800  0.0000  0.0000  0.0000  0.0000  0.0000  0.0000  0.0000  0.0000  0.1200  0.0000  0.0000  0.0000  0.0000  0.0000  0.0000  0.0000  0.0000  0.0000  0.1200  0.0000  0.0800  0.0000  0.0000  0.0000  0.0600  0.9400  0.1086  0.8914  0.0000  0.0200  0.0000  0.0400  0.0000  0.0000  0.0000  0.0000  0.0000  0.0000  0.0000  0.0000  0.0000  0.0000  0.0000  0.0100  0.0000  0.0000  0.0200  0.0000  0.0000  0.0000  0.0200  0.0000  0.3000  0.0000  0.0000  0.0000  0.0000  0.0000  0.0000  0.0000  0.0000  0.0000  0.0000  0.0000  0.0000  0.0000  0.0000  0.0100  0.0000  0.0000  0.0000  0.0000  0.0000  0.0000  0.0000  0.0000  0.0000  0.0600  0.0000  0.0000  0.0000  0.0000  0.0000  0.0000  0.0000  0.0000  0.0000  0.0000  0.0000  0.0000  0.0100  0.0000  0.0000  0.0000  0.2300  0.0000  0.0000  0.0000  0.0000  0.0000  0.0000  0.0200  0.0000  0.0000  0.0000  0.0000  0.0000  0.0000  0.0000  0.0100  0.0000  0.0000  0.1100  0.0000  0.0000  0.0000  0.1400  0.0000  0.0000  0.0000  0.0000  0.0000  0.0000  0.0000  0.0000  0.0000  0.0000  0.0000  0.1600  0.8400  0.1818  0.8182  0.2800  0.7200  0.6400  0.3600  0.5968  0.4032  0.0900  0.1100  0.0700  0.2700  0.4600  0.2800  0.7200  0.3096  0.6904  0.1400  0.0000  0.2800  0.0000  0.1800  0.0400  0.0000  0.0000  0.2400  0.1200  0.2800  0.7200  0.2040  0.7960  0.0000  0.0000  0.0700  0.0300  0.0000  0.0100  0.0000  0.1000  0.0900  0.0100  0.3700  0.0000  0.0000  0.1500  0.0000  0.0000  0.0000  0.1500  0.0000  0.0200  0.2400  0.7600  0.2064  0.7936  0.0000  0.0000  0.0000  0.0500  0.1100  0.1000  0.0000  0.0000  0.0000  0.2500  0.0000  0.0000  0.0400  0.0700  0.0000  0.0000  0.0000  0.0000  0.1100  0.1000  0.0000  0.0000  0.0300  0.1400  0.0000  0.1400  0.8600  0.1362  0.8638  0.0000  0.0300  0.0000  0.0000  0.0000  0.0300  0.0000  0.0000  0.0300  0.0000  0.0000  0.0000  0.0000  0.0000  0.0000  0.0000  0.0000  0.0000  0.1900  0.0600  0.0000  0.0000  0.0000  0.0000  0.0000  0.0100  0.0400  0.0000  0.0000  0.0000  0.1200  0.0000  0.0200  0.1300  0.0000  0.0000  0.1300  0.0000  0.0800  0.0000  0.0000  0.0000  0.0000  0.0000  0.0000  0.1200  0.0000  0.0000  0.0000  0.0100  0.2000  0.8000  0.1136  0.8864  0.0000  0.0000  0.0000  0.0400  0.0100  0.0000  0.0000  0.0000  0.0000  0.0700  0.0000  0.0000  0.0000  0.0000  0.0000  0.0000  0.0000  0.0000  0.0000  0.2900  0.0000  0.0100  0.0000  0.0000  0.0000  0.0000  0.0200  0.0000  0.0000  0.0000  0.0000  0.0000  0.0000  0.0000  0.0000  0.0000  0.0000  0.0000  0.0000  0.0000  0.0000  0.0000  0.0000  0.0000  0.0000  0.0000  0.0000  0.0000  0.0000  0.0900  0.1600  0.0000  0.0300  0.0000  0.0000  0.0600  0.0000  0.0000  0.0000  0.0000  0.0000  0.0000  0.0000  0.0000  0.0000  0.0000  0.0000  0.0000  0.0000  0.0000  0.0000  0.0000  0.0000  0.0000  0.0000  0.0000  0.0000  0.0000  0.0900  0.0000  0.0000  0.0000  0.0000  0.0000  0.0000  0.0000  0.0000  0.0200  0.0000  0.0000  0.0400  0.0000  0.0000  0.0000  0.0000  0.0000  0.0000  0.0700  0.0000  0.0000  0.1600  0.8400  0.1444  0.8556
     2    20  0.5100  0.4900  0.5400  0.4600  0.5002  0.4998  0.3600  0.3600  0.0000  0.0000  0.2800  0.2600  0.7400  0.3376  0.6624  0.0000  0.2100  0.3100  0.0300  0.0400  0.2100  0.0500  0.0000  0.0200  0.1300  0.2400  0.7600  0.2066  0.7934  0.1400  0.0600  0.0000  0.0000  0.0000  0.0000  0.0000  0.0700  0.0600  0.0000  0.1500  0.2500  0.0300  0.1000  0.0000  0.0200  0.0000  0.1200  0.0000  0.0000  0.1000  0.9000  0.1424  0.8576  0.0300  0.2000  0.1700  0.0000  0.1700  0.0000  0.0100  0.0000  0.0100  0.0000  0.0100  0.0800  0.0000  0.0000  0.0300  0.0000  0.0000  0.1200  0.0000  0.0000  0.0000  0.0000  0.1700  0.0000  0.0000  0.0800  0.9200  0.1496  0.8504  0.0000  0.0000  0.0000  0.0000  0.1800  0.0700  0.0000  0.0000  0.0000  0.0000  0.0000  0.0000  0.0000  0.0500  0.0000  0.0000  0.1600  0.0000  0.0000  0.0000  0.0000  0.0400  0.0600  0.0900  0.0000  0.0700  0.0000  0.0000  0.0000  0.0000  0.0000  0.0000  0.0000  0.0000  0.0900  0.0000  0.0000  0.0000  0.0000  0.0000  0.0000  0.0000  0.0000  0.0000  0.1200  0.0100  0.0600  0.0000  0.0000  0.0000  0.0200  0.9800  0.1098  0.8902  0.0000  0.0100  0.0000  0.0600  0.0100  0.0000  0.0000  0.0000  0.0000  0.0000  0.0000  0.0000  0.0000  0.0000  0.0000  0.0100  0.0000  0.0000  0.0100  0.0000  0.0000  0.0000  0.0200  0.0000  0.3300  0.0000  0.0000  0.0000  0.0000  0.0000  0.0000  0.0000  0.0000  0.0000  0.0000  0.0000  0.0000  0.0000  0.0000  0.0100  0.0000  0.0000  0.0000  0.0000  0.0000  0.0000  0.0000  0.0000  0.0000  0.0600  0.0000  0.0000  0.0000  0.0000  0.0000  0.0000  0.0000  0.0000  0.0000  0.0000  0.0000  0.0000  0.0000  0.0000  0.0000  0.0000  0.2100  0.0000  0.0000  0.0000  0.0000  0.0000  0.0000  0.0300  0.0000  0.0000  0.0000  0.0000  0.0000  0.0000  0.0000  0.0200  0.0000  0.0000  0.1300  0.0000  0.0000  0.0000  0.0900  0.0000  0.0000  0.0000  0.0000  0.0000  0.0000  0.0000  0.0000  0.0000  0.0000  0.0000  0.2000  0.8000  0.1874  0.8126  0.2800  0.7200  0.5600  0.4400  0.5968  0.4032  0.0600  0.1000  0.1200  0.3200  0.4000  0.3600  0.6400  0.2904  0.7096  0.1600  0.0000  0.2500  0.0000  0.2000  0.0600  0.0000  0.0000  0.2300  0.1000  0.1800  0.8200  0.1946  0.8054  0.0000  0.0000  0.0300  0.0400  0.0000  0.0100  0.0000  0.2000  0.0300  0.0100  0.3300  0.0000  0.0000  0.1700  0.0000  0.0000  0.0000  0.1300  0.0000  0.0500  0.1800  0.8200  0.2008  0.7992  0.0000  0.0000  0.0000  0.0800  0.1500  0.1000  0.0000  0.0000  0.0000  0.2100  0.0000  0.0000  0.0400  0.0500  0.0000  0.0000  0.0000  0.0000  0.0900  0.0800  0.0000  0.0000  0.0300  0.1700  0.0000  0.1200  0.8800  0.1314  0.8686  0.0000  0.0100  0.0000  0.0100  0.0000  0.0400  0.0000  0.0000  0.0100  0.0000  0.0000  0.0000  0.0200  0.0000  0.0000  0.0100  0.0000  0.0000  0.1700  0.0600  0.0000  0.0000  0.0000  0.0000  0.0000  0.0100  0.0500  0.0000  0.0000  0.0000  0.1300  0.0000  0.0300  0.1400  0.0000  0.0000  0.0600  0.0000  0.0900  0.0000  0.0000  0.0000  0.0000  0.0000  0.0000  0.1300  0.0100  0.0000  0.0000  0.0200  0.1600  0.8400  0.1040  0.8960  0.0000  0.0000  0.0000  0.0400  0.0000  0.0000  0.0000  0.0000  0.0000  0.0200  0.0000  0.0000  0.0000  0.0000  0.0000  0.0000  0.0000  0.0000  0.0000  0.2800  0.0000  0.0000  0.0000  0.0000  0.0000  0.0000  0.0100  0.0000  0.0000  0.0000  0.0000  0.0000  0.0000  0.0000  0.0000  0.0000  0.0000  0.0000  0.0000  0.0000  0.0000  0.0000  0.0000  0.0000  0.0000  0.0000  0.0000  0.0000  0.0000  0.0800  0.1500  0.0000  0.0500  0.0000  0.0000  0.0900  0.0000  0.0000  0.0000  0.0000  0.0000  0.0000  0.0000  0.0000  0.0100  0.0000  0.0000  0.0000  0.0000  0.0000  0.0000  0.0000  0.0000  0.0000  0.0000  0.0000  0.0000  0.0000  0.0800  0.0000  0.0000  0.0000  0.0000  0.0000  0.0000  0.0000  0.0000  0.0300  0.0000  0.0000  0.0400  0.0000  0.0000  0.0000  0.0000  0.0000  0.0000  0.1200  0.0000  0.0000  0.1600  0.8400  0.1434  0.8566
     3     0  0.5000  0.5000  0.5200  0.4800  0.5000  0.5000  0.2000  0.2000  0.2000  0.2000  0.2000  0.1890  0.8110  0.2000  0.8000  0.1000  0.1000  0.1000  0.1000  0.1000  0.1000  0.1000  0.1000  0.1000  0.1000  0.1070  0.8930  0.1000  0.9000  0.0500  0.0500  0.0500  0.0500  0.0500  0.0500  0.0500  0.0500  0.0500  0.0500  0.0500  0.0500  0.0500  0.0500  0.0500  0.0500  0.0500  0.0500  0.0500  0.0500  0.0500  0.9500  0.0500  0.9500  0.0400  0.0400  0.0400  0.0400  0.0400  0.0400  0.0400  0.0400  0.0400  0.0400  0.0400  0.0400  0.0400  0.0400  0.0400  0.0400  0.0400  0.0400  0.0400  0.0400  0.0400  0.0400  0.0400  0.0400  0.0400  0.0340  0.9660  0.0400  0.9600  0.0200  0.0200  0.0200  0.0200  0.0200  0.0200  0.0200  0.0200  0.0200  0.0200  0.0200  0.0200  0.0200  0.0200  0.0200  0.0200  0.0200  0.0200  0.0200  0.0200  0.0200  0.0200  0.0200  0.0200  0.0200  0.0200  0.0200  0.0200  0.0200  0.0200  0.0200  0.0200  0.0200  0.0200  0.0200  0.0200  0.0200  0.0200  0.0200  0.0200  0.0200  0.0200  0.0200  0.0200  0.0200  0.0200  0.0200  0.0200  0.0200  0.0200  0.0260  0.9740  0.0200  0.9800  0.0100  0.0100  0.0100  0.0100  0.0100  0.0100  0.0100  0.0100  0.0100  0.0100  0.0100  0.0100  0.0100  0.0100  0.0100  0.0100  0.0100  0.0100  0.0100  0.0100  0.0100  0.0100  0.0100  0.0100  0.0100  0.0100  0.0100  0.0100  0.0100  0.0100  0.0100  0.0100  0.0100  0.0100  0.0100  0.0100  0.0100  0.0100  0.0100  0.0100  0.0100  0.0100  0.0100  0.0100  0.0100  0.0100  0.0100  0.0100  0.0100  0.0100  0.0100  0.0100  0.0100  0.0100  0.0100  0.0100  0.0100  0.0100  0.0100  0.0100  0.0100  0.0100  0.0100  0.0100  0.0100  0.0100  0.0100  0.0100  0.0100  0.0100  0.0100  0.0100  0.0100  0.0100  0.0100  0.0100  0.0100  0.0100  0.0100  0.0100  0.0100  0.0100  0.0100  0.0100  0.0100  0.0100  0.0100  0.0100  0.0100  0.0100  0.0100  0.0100  0.0100  0.0100  0.0100  0.0100  0.0100  0.0100  0.0100  0.0100  0.0100  0.9900  0.0100  0.9900  0.5000  0.5000  0.5120  0.4880  0.5000  0.5000  0.2000  0.2000  0.2000  0.2000  0.2000  0.1750  0.8250  0.2000  0.8000  0.1000  0.1000  0.1000  0.1000  0.1000  0.1000  0.1000  0.1000  0.1000  0.1000  0.0890  0.9110  0.1000  0.9000  0.0500  0.0500  0.0500  0.0500  0.0500  0.0500  0.0500  0.0500  0.0500  0.0500  0.0500  0.0500  0.0500  0.0500  0.0500  0.0500  0.0500  0.0500  0.0500  0.0500  0.0610  0.9390  0.0500  0.9500  0.0400  0.0400  0.0400  0.0400  0.0400  0.0400  0.0400  0.0400  0.0400  0.0400  0.0400  0.0400  0.0400  0.0400  0.0400  0.0400  0.0400  0.0400  0.0400  0.0400  0.0400  0.0400  0.0400  0.0400  0.0400  0.0410  0.9590  0.0400  0.9600  0.0200  0.0200  0.0200  0.0200  0.0200  0.0200  0.0200  0.0200  0.0200  0.0200  0.0200  0.0200  0.0200  0.0200  0.0200  0.0200  0.0200  0.0200  0.0200  0.0200  0.0200  0.0200  0.0200  0.0200  0.0200  0.0200  0.0200  0.0200  0.0200  0.0200  0.0200  0.0200  0.0200  0.0200  0.0200  0.0200  0.0200  0.0200  0.0200  0.0200  0.0200  0.0200  0.0200  0.0200  0.0200  0.0200  0.0200  0.0200  0.0200  0.0200  0.0160  0.9840  0.0200  0.9800  0.0100  0.0100  0.0100  0.0100  0.0100  0.0100  0.0100  0.0100  0.0100  0.0100  0.0100  0.0100  0.0100  0.0100  0.0100  0.0100  0.0100  0.0100  0.0100  0.0100  0.0100  0.0100  0.0100  0.0100  0.0100  0.0100  0.0100  0.0100  0.0100  0.0100  0.0100  0.0100  0.0100  0.0100  0.0100  0.0100  0.0100  0.0100  0.0100  0.0100  0.0100  0.0100  0.0100  0.0100  0.0100  0.0100  0.0100  0.0100  0.0100  0.0100  0.0100  0.0100  0.0100  0.0100  0.0100  0.0100  0.0100  0.0100  0.0100  0.0100  0.0100  0.0100  0.0100  0.0100  0.0100  0.0100  0.0100  0.0100  0.0100  0.0100  0.0100  0.0100  0.0100  0.0100  0.0100  0.0100  0.0100  0.0100  0.0100  0.0100  0.0100  0.0100  0.0100  0.0100  0.0100  0.0100  0.0100  0.0100  0.0100  0.0100  0.0100  0.0100  0.0100  0.0100  0.0100  0.0100  0.0100  0.0100  0.0100  0.0100  0.0120  0.9880  0.0100  0.9900
     3     1  0.5000  0.5000  0.5600  0.4400  0.5000  0.5000  0.2200  0.1500  0.2100  0.1900  0.2300  0.1800  0.8200  0.2040  0.7960  0.0700  0.1800  0.0800  0.0700  0.1400  0.1200  0.0700  0.0900  0.0500  0.1300  0.1200  0.8800  0.1150  0.8850  0.0400  0.0300  0.0400  0.0700  0.0800  0.0500  0.0200  0.0500  0.0800  0.1000  0.0300  0.0300  0.0500  0.0600  0.0200  0.0500  0.0500  0.0400  0.0500  0.0600  0.0400  0.9600  0.0582  0.9418  0.0200  0.0300  0.0200  0.0300  0.0400  0.0300  0.0400  0.0400  0.0400  0.0800  0.0900  0.0500  0.0300  0.0300  0.0500  0.0400  0.0400  0.0500  0.0400  0.0300  0.0400  0.0500  0.0300  0.0100  0.0500  0.1000  0.9000  0.0470  0.9530  0.0000  0.0100  0.0400  0.0100  0.0000  0.0200  0.0200  0.0100  0.0300  0.0500  0.0100  0.0100  0.0400  0.0000  0.0200  0.0300  0.0100  0.0000  0.0000  0.0200  0.0100  0.0300  0.0200  0.0100  0.0100  0.0300  0.0400  0.0200  0.0300  0.0200  0.0100  0.0300  0.0000  0.0200  0.0400  0.0200  0.0500  0.0300  0.0000  0.0200  0.0300  0.0300  0.0300  0.0300  0.0300  0.0100  0.0400  0.0100  0.0100  0.0100  0.0600  0.9400  0.0292  0.9708  0.0200  0.0200  0.0000  0.0000  0.0000  0.0000  0.0100  0.0000  0.0100  0.0200  0.0100  0.0100  0.0200  0.0000  0.0100  0.0100  0.0000  0.0100  0.0500  0.0300  0.0300  0.0000  0.0300  0.0000  0.0000  0.0000  0.0200  0.0000  0.0100  0.0200  0.0200  0.0100  0.0100  0.0000  0.0100  0.0000  0.0000  0.0000  0.0300  0.0200  0.0000  0.0200  0.0100  0.0000  0.0000  0.0000  0.0200  0.0000  0.0300  0.0100  0.0000  0.0000  0.0000  0.0000  0.0100  0.0100  0.0100  0.0200  0.0200  0.0000  0.0000  0.0100  0.0100  0.0100  0.0200  0.0100  0.0100  0.0100  0.0000  0.0000  0.0400  0.0300  0.0200  0.0200  0.0100  0.0100  0.0400  0.0100  0.0100  0.0500  0.0100  0.0000  0.0100  0.0000  0.0000  0.0100  0.0000  0.0100  0.0100  0.0000  0.0100  0.0000  0.0100  0.0000  0.0000  0.0000  0.0000  0.0100  0.0000  0.0000  0.0000  1.0000  0.0230  0.9770  0.5500  0.4500  0.5400  0.4600  0.5050  0.4950  0.1900  0.1500  0.2900  0.1300  0.2400  0.2600  0.7400  0.2172  0.7828  0.1000  0.1400  0.1100  0.0600  0.0900  0.1400  0.0900  0.0800  0.1500  0.0400  0.1000  0.9000  0.1116  0.8884  0.0900  0.0100  0.0400  0.0700  0.0500  0.0500  0.0700  0.0100  0.0500  0.0400  0.0500  0.0800  0.0900  0.0700  0.0400  0.0200  0.0600  0.0300  0.0400  0.0400  0.1600  0.8400  0.0604  0.9396  0.0300  0.0400  0.0300  0.0400  0.0100  0.0400  0.0300  0.0500  0.0200  0.0000  0.0600  0.0500  0.0300  0.0600  0.0400  0.0500  0.0400  0.0200  0.0500  0.0600  0.0600  0.0500  0.0900  0.0300  0.0200  0.0200  0.9800  0.0488  0.9512  0.0100  0.0100  0.0300  0.0000  0.0200  0.0000  0.0200  0.0200  0.0300  0.0100  0.0100  0.0500  0.0100  0.0300  0.0100  0.0100  0.0200  0.0300  0.0200  0.0200  0.0000  0.0000  0.0100  0.0100  0.0200  0.0100  0.0200  0.0000  0.0300  0.0300  0.0200  0.0400  0.0400  0.0100  0.0300  0.0400  0.0000  0.0300  0.0300  0.0200  0.0300  0.0300  0.0200  0.0100  0.0200  0.0600  0.0300  0.0300  0.0000  0.0200  0.0000  1.0000  0.0290  0.9710  0.0100  0.0000  0.0100  0.0000  0.0100  0.0100  0.0000  0.0200  0.0100  0.0000  0.0500  0.0100  0.0100  0.0500  0.0000  0.0100  0.0100  0.0000  0.0100  0.0300  0.0000  0.0200  0.0000  0.0100  0.0000  0.0300  0.0100  0.0000  0.0100  0.0300  0.0000  0.0000  0.0100  0.0200  0.0100  0.0000  0.0100  0.0200  0.0000  0.0100  0.0000  0.0200  0.0000  0.0000  0.0000  0.0000  0.0100  0.0000  0.0000  0.0000  0.0000  0.0000  0.0100  0.0200  0.0200  0.0100  0.0100  0.0400  0.0000  0.0100  0.0200  0.0300  0.0300  0.0000  0.0100  0.0000  0.0100  0.0100  0.0100  0.0200  0.0100  0.0100  0.0200  0.0000  0.0200  0.0100  0.0000  0.0000  0.0200  0.0100  0.0100  0.0100  0.0100  0.0000  0.0200  0.0300  0.0000  0.0000  0.0000  0.0000  0.0000  0.0200  0.0100  0.0000  0.0000  0.0300  0.0000  0.0100  0.0200  0.0000  0.0000  1.0000  0.0224  0.9776
     3     2  0.5400  0.4600  0.6000  0.4000  0.5032  0.4968  0.2600  0.1700  0.1800  0.1900  0.2000  0.1600  0.8400  0.2050  0.7950  0.1200  0.1600  0.1000  0.0500  0.1100  0.1400  0.0500  0.0900  0.0500  0.1300  0.0600  0.9400  0.1142  0.8858  0.0500  0.0200  0.0700  0.0200  0.0400  0.0700  0.0300  0.0600  0.0400  0.1000  0.0300  0.0500  0.0500  0.0100  0.0200  0.0700  0.0700  0.0800  0.0500  0.0700  0.0200  0.9800  0.0608  0.9392  0.0000  0.0300  0.0500  0.0400  0.0100  0.0200  0.0600  0.0100  0.0500  0.0600  0.0900  0.0700  0.0300  0.0300  0.0500  0.0400  0.0500  0.0700  0.0300  0.0300  0.0400  0.0800  0.0300  0.0100  0.0200  0.0600  0.9400  0.0528  0.9472  0.0000  0.0000  0.0400  0.0000  0.0000  0.0400  0.0600  0.0000  0.0200  0.0700  0.0100  0.0000  0.0200  0.0000  0.0300  0.0200  0.0200  0.0000  0.0000  0.0300  0.0300  0.0500  0.0200  0.0000  0.0200  0.0300  0.0400  0.0000  0.0700  0.0300  0.0100  0.0400  0.0000  0.0100  0.0300  0.0000  0.0600  0.0200  0.0000  0.0200  0.0200  0.0200  0.0300  0.0000  0.0300  0.0000  0.0300  0.0100  0.0100  0.0100  0.0400  0.9600  0.0386  0.9614  0.0100  0.0100  0.0000  0.0000  0.0000  0.0000  0.0100  0.0000  0.0100  0.0700  0.0000  0.0100  0.0000  0.0000  0.0100  0.0000  0.0000  0.0000  0.0800  0.0500  0.0100  0.0000  0.0400  0.0000  0.0000  0.0000  0.0400  0.0000  0.0100  0.0200  0.0400  0.0000  0.0100  0.0000  0.0100  0.0000  0.0000  0.0000  0.0300  0.0100  0.0000  0.0100  0.0000  0.0000  0.0000  0.0000  0.0300  0.0000  0.0100  0.0100  0.0000  0.0000  0.0000  0.0000  0.0000  0.0100  0.0200  0.0200  0.0100  0.0000  0.0000  0.0200  0.0200  0.0200  0.0100  0.0000  0.0100  0.0000  0.0000  0.0000  0.0800  0.0200  0.0500  0.0200  0.0100  0.0000  0.0000  0.0000  0.0100  0.0800  0.0100  0.0000  0.0000  0.0000  0.0000  0.0100  0.0000  0.0000  0.0200  0.0000  0.0000  0.0000  0.0000  0.0000  0.0000  0.0000  0.0000  0.0100  0.0000  0.0000  0.0000  1.0000  0.0416  0.9584  0.5100  0.4900  0.4200  0.5800  0.5002  0.4998  0.2100  0.1800  0.3000  0.1000  0.2100  0.1000  0.9000  0.2206  0.7794  0.1000  0.1600  0.0600  0.0800  0.0800  0.1600  0.0400  0.1100  0.1800  0.0300  0.1200  0.8800  0.1246  0.8754  0.1100  0.0100  0.0500  0.0800  0.0200  0.0400  0.0400  0.0000  0.0600  0.0400  0.0600  0.0900  0.1200  0.0400  0.0400  0.0300  0.0600  0.0200  0.0700  0.0200  0.1000  0.9000  0.0694  0.9306  0.0200  0.0300  0.0300  0.0900  0.0100  0.0500  0.0200  0.0600  0.0200  0.0000  0.0700  0.0500  0.0000  0.0300  0.0400  0.0700  0.0100  0.0500  0.0600  0.0800  0.0300  0.0500  0.0900  0.0100  0.0300  0.0200  0.9800  0.0572  0.9428  0.0100  0.0300  0.0200  0.0000  0.0100  0.0000  0.0400  0.0300  0.0600  0.0100  0.0100  0.0600  0.0000  0.0200  0.0100  0.0100  0.0100  0.0300  0.0200  0.0300  0.0000  0.0000  0.0000  0.0100  0.0200  0.0200  0.0000  0.0000  0.0100  0.0400  0.0000  0.0400  0.0700  0.0100  0.0000  0.0300  0.0000  0.0800  0.0400  0.0200  0.0200  0.0100  0.0000  0.0000  0.0100  0.0700  0.0300  0.0400  0.0000  0.0200  0.0400  0.9600  0.0412  0.9588  0.0200  0.0000  0.0100  0.0000  0.0100  0.0100  0.0000  0.0100  0.0100  0.0000  0.0400  0.0100  0.0000  0.0700  0.0000  0.0100  0.0100  0.0000  0.0000  0.0300  0.0000  0.0200  0.0000  0.0000  0.0000  0.0800  0.0300  0.0000  0.0000  0.0300  0.0000  0.0000  0.0100  0.0100  0.0100  0.0000  0.0400  0.0300  0.0000  0.0100  0.0000  0.0400  0.0000  0.0000  0.0000  0.0000  0.0200  0.0000  0.0000  0.0000  0.0000  0.0000  0.0000  0.0500  0.0100  0.0100  0.0000  0.0100  0.0000  0.0000  0.0200  0.0300  0.0000  0.0000  0.0200  0.0000  0.0100  0.0000  0.0000  0.0200  0.0300  0.0200  0.0100  0.0000  0.0000  0.0200  0.0000  0.0000  0.0300  0.0100  0.0100  0.0100  0.0100  0.0000  0.0100  0.0300  0.0100  0.0000  0.0000  0.0000  0.0000  0.0200  0.0200  0.0000  0.0000  0.0000  0.0000  0.0000  0.0100  0.0000  0.0000  1.0000  0.0322  0.9678
     3     3  0.5700  0.4300  0.5800  0.4200  0.5098  0.4902  0.2100  0.1500  0.2300  0.1800  0.2300  0.2000  0.8000  0.2048  0.7952  0.1300  0.1400  0.1100  0.0400  0.1200  0.1700  0.0300  0.0900  0.0600  0.1100  0.1000  0.9000  0.1182  0.8818  0.0500  0.0100  0.0600  0.0300  0.0600  0.0300  0.0400  0.0300  0.0200  0.0900  0.0600  0.0500  0.0400  0.0100  0.0300  0.1000  0.0400  0.1500  0.0200  0.0800  0.0800  0.9200  0.0722  0.9278  0.0000  0.0200  0.0600  0.0300  0.0100  0.0200  0.0400  0.0200  0.0300  0.0200  0.1200  0.0700  0.0300  0.0600  0.0500  0.0400  0.0600  0.0900  0.0300  0.0300  0.0600  0.0700  0.0300  0.0100  0.0000  0.0600  0.9400  0.0596  0.9404  0.0000  0.0000  0.0000  0.0000  0.0000  0.0400  0.0300  0.0000  0.0300  0.0900  0.0100  0.0000  0.0100  0.0000  0.0500  0.0600  0.0300  0.0000  0.0000  0.0100  0.0400  0.0500  0.0200  0.0000  0.0200  0.0200  0.0400  0.0000  0.0900  0.0300  0.0000  0.0300  0.0000  0.0100  0.0400  0.0000  0.0600  0.0300  0.0000  0.0300  0.0200  0.0200  0.0000  0.0000  0.0300  0.0000  0.0400  0.0100  0.0000  0.0100  0.0600  0.9400  0.0462  0.9538  0.0000  0.0000  0.0000  0.0000  0.0000  0.0000  0.0200  0.0000  0.0100  0.0800  0.0000  0.0000  0.0000  0.0000  0.0000  0.0000  0.0000  0.0000  0.0900  0.0300  0.0000  0.0000  0.0800  0.0000  0.0000  0.0000  0.0700  0.0000  0.0100  0.0100  0.0100  0.0000  0.0100  0.0000  0.0100  0.0000  0.0000  0.0000  0.0300  0.0300  0.0000  0.0100  0.0000  0.0000  0.0000  0.0000  0.0100  0.0000  0.0000  0.0100  0.0000  0.0000  0.0000  0.0000  0.0000  0.0000  0.0100  0.0200  0.0100  0.0000  0.0000  0.0100  0.0100  0.0400  0.0300  0.0000  0.0000  0.0000  0.0000  0.0000  0.0900  0.0200  0.0400  0.0100  0.0000  0.0000  0.0000  0.0000  0.0200  0.0900  0.0100  0.0000  0.0000  0.0000  0.0000  0.0100  0.0000  0.0000  0.0200  0.0000  0.0000  0.0000  0.0000  0.0000  0.0000  0.0000  0.0000  0.0400  0.0000  0.0000  0.0600  0.9400  0.0540  0.9460  0.5000  0.5000  0.5200  0.4800  0.5000  0.5000  0.1600  0.1700  0.3500  0.1100  0.2100  0.0800  0.9200  0.2332  0.7668  0.1200  0.1800  0.0600  0.0500  0.0700  0.1400  0.0700  0.1100  0.1900  0.0100  0.1600  0.8400  0.1306  0.8694  0.1500  0.0100  0.0300  0.0500  0.0100  0.0300  0.0600  0.0000  0.0600  0.0400  0.0800  0.0700  0.1500  0.0400  0.0300  0.0400  0.0300  0.0200  0.0700  0.0300  0.0600  0.9400  0.0808  0.9192  0.0000  0.0300  0.0600  0.0800  0.0000  0.0500  0.0500  0.0800  0.0100  0.0100  0.0600  0.0400  0.0000  0.0300  0.0300  0.0600  0.0000  0.0600  0.0900  0.0600  0.0300  0.0500  0.1000  0.0000  0.0200  0.1000  0.9000  0.0622  0.9378  0.0100  0.0500  0.0100  0.0000  0.0000  0.0000  0.0300  0.0400  0.0800  0.0100  0.0100  0.0400  0.0000  0.0200  0.0000  0.0000  0.0100  0.0200  0.0100  0.0300  0.0000  0.0000  0.0000  0.0100  0.0200  0.0200  0.0000  0.0000  0.0000  0.0400  0.0000  0.0600  0.0600  0.0000  0.0000  0.0200  0.0000  0.0900  0.0900  0.0400  0.0100  0.0000  0.0000  0.0000  0.0000  0.0700  0.0500  0.0200  0.0000  0.0300  0.0400  0.9600  0.0520  0.9480  0.0000  0.0000  0.0000  0.0000  0.0100  0.0000  0.0000  0.0100  0.0000  0.0000  0.0600  0.0100  0.0000  0.0700  0.0000  0.0100  0.0200  0.0000  0.0000  0.0300  0.0000  0.0200  0.0000  0.0000  0.0000  0.0600  0.0300  0.0000  0.0000  0.0200  0.0000  0.0000  0.0000  0.0100  0.0100  0.0000  0.0500  0.0300  0.0000  0.0000  0.0000  0.0200  0.0000  0.0000  0.0000  0.0000  0.0400  0.0000  0.0000  0.0000  0.0000  0.0000  0.0000  0.0200  0.0100  0.0100  0.0000  0.0200  0.0000  0.0000  0.0200  0.0200  0.0100  0.0000  0.0200  0.0000  0.0000  0.0000  0.0000  0.0200  0.0400  0.0300  0.0100  0.0000  0.0000  0.0200  0.0000  0.0000  0.0600  0.0000  0.0100  0.0200  0.0100  0.0000  0.0200  0.0400  0.0200  0.0000  0.0000  0.0000  0.0000  0.0300  0.0200  0.0000  0.0000  0.0000  0.0000  0.0000  0.0100  0.0000  0.0200  0.9800  0.0348  0.9652
     3     4  0.5900  0.4100  0.6600  0.3400  0.5162  0.4838  0.2000  0.1200  0.3000  0.1300  0.2500  0.2800  0.7200  0.2238  0.7762  0.0800  0.0900  0.1000  0.0700  0.1700  0.1500  0.0400  0.1000  0.0700  0.1300  0.2400  0.7600  0.1142  0.8858  0.0500  0.0000  0.0300  0.0100  0.0700  0.0600  0.0200  0.0300  0.0100  0.1500  0.0600  0.0500  0.0300  0.0100  0.0300  0.1200  0.0300  0.1300  0.0300  0.0800  0.0200  0.9800  0.0834  0.9166  0.0000  0.0200  0.0200  0.0500  0.0200  0.0100  0.0500  0.0300  0.0400  0.0000  0.0800  0.0600  0.0200  0.0400  0.0200  0.0800  0.0400  0.1600  0.0200  0.0300  0.0700  0.1000  0.0300  0.0100  0.0000  0.0400  0.9600  0.0720  0.9280  0.0000  0.0000  0.0000  0.0000  0.0000  0.0100  0.0200  0.0000  0.0500  0.0800  0.0000  0.0000  0.0100  0.0000  0.0900  0.0200  0.0300  0.0000  0.0000  0.0000  0.0600  0.0400  0.0400  0.0100  0.0100  0.0600  0.0600  0.0000  0.1100  0.0100  0.0000  0.0400  0.0000  0.0100  0.0200  0.0000  0.0600  0.0100  0.0000  0.0300  0.0100  0.0100  0.0000  0.0000  0.0400  0.0000  0.0600  0.0000  0.0000  0.0000  0.0800  0.9200  0.0574  0.9426  0.0000  0.0000  0.0000  0.0000  0.0000  0.0000  0.0300  0.0000  0.0100  0.0600  0.0000  0.0000  0.0000  0.0000  0.0000  0.0000  0.0000  0.0000  0.0500  0.0100  0.0000  0.0000  0.1100  0.0000  0.0000  0.0000  0.0900  0.0000  0.0000  0.0100  0.0100  0.0000  0.0000  0.0000  0.0000  0.0000  0.0000  0.0000  0.0100  0.0400  0.0000  0.0100  0.0000  0.0000  0.0000  0.0000  0.0200  0.0000  0.0000  0.0200  0.0000  0.0100  0.0000  0.0000  0.0000  0.0000  0.0100  0.0100  0.0100  0.0000  0.0000  0.0100  0.0100  0.0700  0.0200  0.0000  0.0000  0.0000  0.0000  0.0000  0.1700  0.0300  0.0200  0.0000  0.0000  0.0000  0.0000  0.0000  0.0200  0.0500  0.0100  0.0000  0.0000  0.0000  0.0000  0.0000  0.0000  0.0000  0.0600  0.0000  0.0000  0.0000  0.0000  0.0000  0.0000  0.0000  0.0000  0.0100  0.0000  0.0000  0.1200  0.8800  0.0730  0.9270  0.4800  0.5200  0.4800  0.5200  0.5008  0.4992  0.1300  0.1700  0.3500  0.1000  0.2500  0.2800  0.7200  0.2408  0.7592  0.0900  0.1900  0.1200  0.0800  0.0100  0.0900  0.1200  0.1300  0.1600  0.0100  0.1000  0.9000  0.1302  0.8698  0.1400  0.0100  0.0200  0.0400  0.0200  0.0400  0.0200  0.0000  0.1000  0.0200  0.0500  0.0700  0.1500  0.0400  0.0600  0.0600  0.0400  0.0200  0.0400  0.0600  0.0600  0.9400  0.0804  0.9196  0.0000  0.0200  0.0700  0.0700  0.0000  0.0400  0.0700  0.1400  0.0000  0.0200  0.1300  0.0100  0.0000  0.0100  0.0200  0.0600  0.0000  0.0600  0.0700  0.0800  0.0000  0.0300  0.1000  0.0000  0.0000  0.1000  0.9000  0.0836  0.9164  0.0200  0.0500  0.0100  0.0000  0.0000  0.0000  0.0200  0.0200  0.0900  0.0000  0.0100  0.0900  0.0000  0.0200  0.0000  0.0000  0.0200  0.0300  0.0300  0.0100  0.0000  0.0000  0.0000  0.0100  0.0100  0.0200  0.0000  0.0000  0.0000  0.0400  0.0000  0.0400  0.0400  0.0000  0.0000  0.0200  0.0000  0.1000  0.0800  0.0700  0.0200  0.0000  0.0000  0.0000  0.0000  0.0600  0.0400  0.0200  0.0000  0.0100  0.0200  0.9800  0.0560  0.9440  0.0000  0.0000  0.0000  0.0000  0.0100  0.0000  0.0000  0.0200  0.0000  0.0000  0.0500  0.0300  0.0000  0.0800  0.0000  0.0100  0.0000  0.0000  0.0000  0.0200  0.0100  0.0100  0.0000  0.0000  0.0000  0.1000  0.0400  0.0000  0.0000  0.0300  0.0000  0.0000  0.0000  0.0100  0.0000  0.0100  0.0600  0.0200  0.0000  0.0000  0.0000  0.0100  0.0000  0.0000  0.0000  0.0000  0.0300  0.0000  0.0000  0.0000  0.0000  0.0000  0.0000  0.0200  0.0000  0.0000  0.0000  0.0100  0.0000  0.0000  0.0400  0.0300  0.0100  0.0000  0.0000  0.0000  0.0000  0.0000  0.0000  0.0200  0.0400  0.0500  0.0000  0.0000  0.0000  0.0200  0.0000  0.0000  0.0300  0.0000  0.0000  0.0200  0.0000  0.0000  0.0100  0.0600  0.0400  0.0000  0.0000  0.0000  0.0000  0.0300  0.0100  0.0000  0.0000  0.0000  0.0000  0.0000  0.0100  0.0000  0.0000  1.0000  0.0444  0.9556
     3     5  0.5900  0.4100  0.5800  0.4200  0.5162  0.4838  0.1900  0.1000  0.3300  0.1600  0.2200  0.1600  0.8400  0.2290  0.7710  0.0500  0.0500  0.0900  0.0800  0.2400  0.1600  0.0200  0.1100  0.1600  0.0400  0.0600  0.9400  0.1424  0.8576  0.0900  0.0000  0.0300  0.0200  0.0900  0.0500  0.0100  0.0200  0.0000  0.1500  0.0600  0.0500  0.0500  0.0000  0.0200  0.1000  0.0200  0.1000  0.0000  0.1400  0.0800  0.9200  0.0920  0.9080  0.0000  0.0200  0.0200  0.0800  0.0400  0.0100  0.0900  0.0100  0.0200  0.0000  0.0500  0.0900  0.0000  0.0100  0.0300  0.0900  0.0400  0.1300  0.0000  0.0300  0.0700  0.1300  0.0200  0.0200  0.0000  0.0800  0.9200  0.0792  0.9208  0.0000  0.0000  0.0000  0.0000  0.0000  0.0000  0.0100  0.0000  0.0700  0.0700  0.0000  0.0000  0.0000  0.0000  0.0900  0.0400  0.0000  0.0000  0.0000  0.0000  0.0400  0.0900  0.0600  0.0000  0.0100  0.1000  0.0500  0.0000  0.0800  0.0100  0.0000  0.0100  0.0000  0.0300  0.0300  0.0000  0.0400  0.0400  0.0000  0.0200  0.0000  0.0000  0.0000  0.0000  0.0300  0.0000  0.0800  0.0000  0.0000  0.0000  0.0800  0.9200  0.0648  0.9352  0.0000  0.0000  0.0000  0.0000  0.0000  0.0000  0.0200  0.0000  0.0300  0.0500  0.0000  0.0000  0.0000  0.0000  0.0000  0.0000  0.0000  0.0000  0.0400  0.0000  0.0000  0.0000  0.1100  0.0000  0.0000  0.0100  0.1200  0.0000  0.0000  0.0100  0.0000  0.0000  0.0000  0.0000  0.0000  0.0000  0.0000  0.0000  0.0100  0.0400  0.0000  0.0100  0.0000  0.0000  0.0000  0.0000  0.0200  0.0000  0.0000  0.0200  0.0000  0.0100  0.0000  0.0000  0.0000  0.0000  0.0000  0.0100  0.0000  0.0000  0.0000  0.0100  0.0100  0.0800  0.0100  0.0000  0.0000  0.0000  0.0000  0.0000  0.2200  0.0500  0.0000  0.0000  0.0000  0.0000  0.0000  0.0000  0.0200  0.0600  0.0100  0.0000  0.0000  0.0000  0.0000  0.0000  0.0000  0.0000  0.0100  0.0000  0.0000  0.0000  0.0000  0.0000  0.0000  0.0000  0.0000  0.0100  0.0000  0.0000  0.0800  0.9200  0.0968  0.9032  0.3900  0.6100  0.5800  0.4200  0.5242  0.4758  0.1400  0.1500  0.4300  0.0800  0.2000  0.2800  0.7200  0.2734  0.7266  0.0800  0.1800  0.1300  0.0600  0.0300  0.1000  0.1400  0.1100  0.1200  0.0500  0.0800  0.9200  0.1188  0.8812  0.0800  0.0200  0.0100  0.0400  0.0100  0.0500  0.0000  0.0000  0.0700  0.0800  0.0400  0.0500  0.1800  0.0700  0.0500  0.1200  0.0900  0.0000  0.0100  0.0300  0.0600  0.9400  0.0898  0.9102  0.0000  0.0400  0.0700  0.0700  0.0000  0.0800  0.0900  0.1200  0.0000  0.0300  0.0400  0.0200  0.0000  0.0100  0.0300  0.0600  0.0000  0.0600  0.0400  0.1200  0.0000  0.0100  0.1100  0.0000  0.0000  0.0800  0.9200  0.0796  0.9204  0.0400  0.0400  0.0000  0.0000  0.0000  0.0000  0.0600  0.0100  0.1000  0.0000  0.0100  0.0400  0.0000  0.0100  0.0000  0.0000  0.0000  0.0600  0.0700  0.0000  0.0000  0.0000  0.0000  0.0100  0.0200  0.0200  0.0000  0.0000  0.0000  0.0100  0.0100  0.0400  0.0900  0.0000  0.0000  0.0000  0.0000  0.0700  0.0900  0.0600  0.0100  0.0000  0.0000  0.0000  0.0000  0.0800  0.0300  0.0100  0.0000  0.0100  0.0800  0.9200  0.0622  0.9378  0.0000  0.0000  0.0000  0.0000  0.0000  0.0000  0.0000  0.0400  0.0000  0.0000  0.0900  0.0500  0.0000  0.0500  0.0000  0.0100  0.0000  0.0000  0.0000  0.0500  0.0100  0.0100  0.0000  0.0000  0.0000  0.0900  0.0200  0.0000  0.0000  0.0200  0.0000  0.0000  0.0000  0.0100  0.0000  0.0000  0.0800  0.0100  0.0000  0.0000  0.0000  0.0100  0.0000  0.0000  0.0000  0.0000  0.1000  0.0000  0.0000  0.0000  0.0000  0.0000  0.0000  0.0200  0.0000  0.0000  0.0000  0.0000  0.0000  0.0000  0.0000  0.0400  0.0200  0.0000  0.0000  0.0000  0.0000  0.0000  0.0000  0.0100  0.0300  0.0600  0.0000  0.0000  0.0000  0.0300  0.0000  0.0000  0.0100  0.0000  0.0000  0.0000  0.0000  0.0100  0.0100  0.0400  0.0200  0.0000  0.0000  0.0000  0.0000  0.0300  0.0100  0.0000  0.0000  0.0000  0.0000  0.0000  0.0100  0.0000  0.0600  0.9400  0.0544  0.9456
     3     6  0.6400  0.3600  0.5200  0.4800  0.5392  0.4608  0.1500  0.0900  0.3100  0.1900  0.2600  0.3200  0.6800  0.2304  0.7696  0.0500  0.0400  0.1200  0.1000  0.1900  0.1600  0.0100  0.1400  0.1600  0.0300  0.1800  0.8200  0.1364  0.8636  0.1200  0.0000  0.0100  0.0100  0.1100  0.0700  0.0300  0.0200  0.0000  0.1900  0.0500  0.0400  0.0100  0.0000  0.0400  0.0900  0.0100  0.0700  0.0000  0.1300  0.1800  0.8200  0.1048  0.8952  0.0000  0.0000  0.0200  0.1500  0.0300  0.0200  0.0800  0.0100  0.0100  0.0000  0.0600  0.1100  0.0000  0.0200  0.0000  0.0600  0.0600  0.1600  0.0000  0.0100  0.0800  0.0900  0.0100  0.0200  0.0000  0.0400  0.9600  0.0948  0.9052  0.0000  0.0000  0.0000  0.0000  0.0000  0.0000  0.0100  0.0000  0.0300  0.1200  0.0000  0.0000  0.0000  0.0100  0.0700  0.0200  0.0000  0.0000  0.0000  0.0000  0.0100  0.0600  0.0300  0.0000  0.0100  0.1200  0.0500  0.0000  0.0500  0.0200  0.0000  0.0200  0.0000  0.0600  0.0300  0.0000  0.0700  0.0600  0.0000  0.0400  0.0000  0.0000  0.0000  0.0000  0.0300  0.0000  0.0800  0.0000  0.0000  0.0000  0.0400  0.9600  0.0676  0.9324  0.0000  0.0000  0.0000  0.0000  0.0000  0.0000  0.0100  0.0000  0.0700  0.0600  0.0000  0.0000  0.0000  0.0000  0.0000  0.0000  0.0000  0.0000  0.0500  0.0000  0.0000  0.0000  0.0400  0.0000  0.0000  0.0300  0.1300  0.0000  0.0000  0.0000  0.0000  0.0000  0.0000  0.0000  0.0000  0.0000  0.0000  0.0100  0.0100  0.0500  0.0100  0.0100  0.0000  0.0000  0.0000  0.0000  0.0100  0.0000  0.0000  0.0100  0.0000  0.0100  0.0000  0.0000  0.0000  0.0000  0.0000  0.0000  0.0000  0.0000  0.0000  0.0200  0.0100  0.0700  0.0000  0.0000  0.0000  0.0000  0.0000  0.0000  0.2300  0.0500  0.0000  0.0000  0.0000  0.0000  0.0000  0.0000  0.0100  0.0600  0.0400  0.0000  0.0000  0.0000  0.0000  0.0000  0.0000  0.0000  0.0000  0.0000  0.0000  0.0000  0.0000  0.0000  0.0000  0.0000  0.0000  0.0000  0.0000  0.0000  0.0600  0.9400  0.0998  0.9002  0.3600  0.6400  0.6000  0.4000  0.5392  0.4608  0.2300  0.1100  0.4200  0.0500  0.1900  0.2200  0.7800  0.2800  0.7200  0.0600  0.1600  0.1300  0.0200  0.0400  0.1200  0.1700  0.1200  0.1200  0.0600  0.1600  0.8400  0.1238  0.8762  0.0900  0.0000  0.0000  0.0200  0.0100  0.0700  0.0000  0.0000  0.0500  0.0800  0.0500  0.0700  0.2000  0.0300  0.1500  0.1000  0.0600  0.0000  0.0100  0.0100  0.1200  0.8800  0.1070  0.8930  0.0000  0.0300  0.0700  0.0500  0.0000  0.0700  0.1000  0.1000  0.0000  0.0400  0.1000  0.0300  0.0000  0.0000  0.0300  0.0500  0.0000  0.0700  0.0400  0.1400  0.0000  0.0000  0.0800  0.0000  0.0000  0.0400  0.9600  0.0816  0.9184  0.0600  0.0200  0.0000  0.0000  0.0000  0.0000  0.1000  0.0200  0.1000  0.0000  0.0100  0.0300  0.0000  0.0000  0.0000  0.0000  0.0000  0.0500  0.0500  0.0000  0.0000  0.0000  0.0000  0.0100  0.0000  0.0000  0.0000  0.0000  0.0000  0.0100  0.0000  0.0600  0.1000  0.0000  0.0000  0.0000  0.0000  0.0900  0.0700  0.0800  0.0000  0.0000  0.0000  0.0000  0.0000  0.0700  0.0300  0.0200  0.0000  0.0200  0.0800  0.9200  0.0702  0.9298  0.0000  0.0000  0.0000  0.0000  0.0000  0.0000  0.0000  0.1000  0.0000  0.0000  0.0700  0.0600  0.0000  0.0500  0.0000  0.0000  0.0000  0.0000  0.0000  0.0500  0.0100  0.0100  0.0000  0.0000  0.0000  0.0900  0.0200  0.0000  0.0000  0.0100  0.0000  0.0000  0.0000  0.0100  0.0000  0.0000  0.0400  0.0200  0.0000  0.0000  0.0000  0.0100  0.0000  0.0000  0.0000  0.0000  0.0900  0.0000  0.0000  0.0000  0.0000  0.0000  0.0000  0.0300  0.0000  0.0000  0.0000  0.0000  0.0000  0.0000  0.0000  0.0300  0.0400  0.0000  0.0000  0.0000  0.0000  0.0000  0.0000  0.0100  0.0100  0.0800  0.0000  0.0000  0.0000  0.0400  0.0000  0.0000  0.0000  0.0000  0.0000  0.0000  0.0000  0.0000  0.0200  0.0500  0.0200  0.0000  0.0000  0.0000  0.0000  0.0100  0.0200  0.0000  0.0000  0.0000  0.0000  0.0000  0.0000  0.0000  0.0400  0.9600  0.0580  0.9420
     3     7  0.6400  0.3600  0.4800  0.5200  0.5392  0.4608  0.1400  0.1300  0.2400  0.2200  0.2700  0.2200  0.7800  0.2154  0.7846  0.0400  0.0300  0.0600  0.1100  0.2300  0.1900  0.0100  0.1300  0.1500  0.0500  0.0400  0.9600  0.1492  0.8508  0.1400  0.0000  0.0200  0.0300  0.0600  0.0400  0.0200  0.0200  0.0000  0.1800  0.0600  0.0400  0.0100  0.0000  0.0500  0.0900  0.0000  0.0800  0.0000  0.1600  0.1000  0.9000  0.1072  0.8928  0.0000  0.0000  0.0300  0.1700  0.0300  0.0200  0.0500  0.0000  0.0000  0.0000  0.0800  0.1500  0.0000  0.0400  0.0000  0.0600  0.0300  0.1800  0.0000  0.0200  0.0500  0.0600  0.0200  0.0100  0.0000  0.1200  0.8800  0.1080  0.8920  0.0000  0.0000  0.0000  0.0000  0.0000  0.0000  0.0300  0.0000  0.0300  0.1000  0.0000  0.0000  0.0000  0.0200  0.0600  0.0200  0.0000  0.0000  0.0000  0.0000  0.0300  0.0600  0.0400  0.0000  0.0200  0.1500  0.0300  0.0000  0.0200  0.0600  0.0000  0.0100  0.0000  0.0600  0.0300  0.0000  0.0400  0.0400  0.0000  0.0400  0.0000  0.0000  0.0000  0.0000  0.0300  0.0000  0.0800  0.0000  0.0000  0.0000  0.0600  0.9400  0.0668  0.9332  0.0000  0.0000  0.0000  0.0000  0.0000  0.0000  0.0000  0.0000  0.0800  0.0900  0.0000  0.0000  0.0000  0.0000  0.0000  0.0000  0.0000  0.0000  0.0900  0.0000  0.0000  0.0000  0.0300  0.0000  0.0000  0.0400  0.1600  0.0000  0.0000  0.0000  0.0000  0.0000  0.0000  0.0100  0.0000  0.0000  0.0000  0.0200  0.0200  0.0200  0.0300  0.0000  0.0000  0.0000  0.0000  0.0000  0.0200  0.0000  0.0000  0.0000  0.0000  0.0000  0.0000  0.0000  0.0000  0.0000  0.0000  0.0000  0.0000  0.0000  0.0000  0.0100  0.0100  0.0800  0.0000  0.0000  0.0000  0.0000  0.0000  0.0000  0.2100  0.0400  0.0000  0.0000  0.0000  0.0000  0.0000  0.0000  0.0000  0.0200  0.0200  0.0000  0.0000  0.0000  0.0000  0.0000  0.0000  0.0000  0.0000  0.0000  0.0000  0.0000  0.0000  0.0000  0.0000  0.0000  0.0000  0.0000  0.0000  0.0000  0.2000  0.8000  0.1064  0.8936  0.3300  0.6700  0.4600  0.5400  0.5578  0.4422  0.2500  0.0900  0.4400  0.0600  0.1600  0.2800  0.7200  0.2934  0.7066  0.0300  0.1600  0.1400  0.0400  0.0500  0.0700  0.1900  0.1500  0.1100  0.0600  0.1000  0.9000  0.1294  0.8706  0.0700  0.0000  0.0000  0.0200  0.0100  0.0600  0.0000  0.0000  0.0500  0.0800  0.0600  0.0900  0.1900  0.0000  0.1200  0.1600  0.0800  0.0000  0.0100  0.0000  0.1400  0.8600  0.1122  0.8878  0.0000  0.0200  0.1200  0.0100  0.0000  0.0700  0.1400  0.0700  0.0000  0.0200  0.0600  0.0500  0.0000  0.0000  0.0500  0.0600  0.0000  0.0900  0.0200  0.1500  0.0000  0.0000  0.0700  0.0000  0.0000  0.0200  0.9800  0.0928  0.9072  0.0400  0.0100  0.0000  0.0000  0.0000  0.0000  0.0900  0.0400  0.1400  0.0000  0.0100  0.0300  0.0000  0.0000  0.0000  0.0000  0.0000  0.0600  0.0400  0.0100  0.0000  0.0000  0.0000  0.0000  0.0000  0.0000  0.0000  0.0000  0.0000  0.0000  0.0000  0.1000  0.0800  0.0000  0.0000  0.0000  0.0000  0.0800  0.0500  0.0600  0.0000  0.0000  0.0000  0.0000  0.0000  0.0900  0.0300  0.0100  0.0000  0.0300  0.0800  0.9200  0.0762  0.9238  0.0000  0.0000  0.0000  0.0000  0.0000  0.0000  0.0000  0.0700  0.0000  0.0000  0.0700  0.0600  0.0000  0.0500  0.0000  0.0000  0.0000  0.0000  0.0000  0.0400  0.0100  0.0100  0.0000  0.0000  0.0000  0.0600  0.0000  0.0000  0.0000  0.0300  0.0000  0.0000  0.0000  0.0000  0.0000  0.0000  0.0300  0.0300  0.0000  0.0000  0.0000  0.0200  0.0000  0.0000  0.0000  0.0000  0.0500  0.0000  0.0000  0.0000  0.0000  0.0000  0.0000  0.0600  0.0000  0.0000  0.0000  0.0000  0.0000  0.0000  0.0000  0.0400  0.0600  0.0000  0.0000  0.0000  0.0000  0.0000  0.0000  0.0200  0.0300  0.0900  0.0000  0.0000  0.0000  0.0500  0.0000  0.0000  0.0000  0.0000  0.0000  0.0000  0.0000  0.0000  0.0300  0.0400  0.0300  0.0000  0.0000  0.0000  0.0000  0.0000  0.0200  0.0000  0.0000  0.0000  0.0000  0.0000  0.0000  0.0000  0.0600  0.9400  0.0514  0.9486
     3     8  0.6500  0.3500  0.5800  0.4200  0.5450  0.4550  0.1300  0.2100  0.2300  0.1700  0.2600  0.1000  0.9000  0.2104  0.7896  0.0700  0.0500  0.0500  0.0800  0.1500  0.2000  0.0100  0.1500  0.2000  0.0400  0.1200  0.8800  0.1430  0.8570  0.1700  0.0000  0.0100  0.0200  0.0700  0.0800  0.0200  0.0200  0.0000  0.1900  0.0300  0.0300  0.0100  0.0000  0.0600  0.0500  0.0000  0.1400  0.0000  0.1000  0.1200  0.8800  0.1152  0.8848  0.0000  0.0000  0.0100  0.1700  0.0200  0.0400  0.0700  0.0000  0.0000  0.0000  0.0600  0.0900  0.0000  0.0600  0.0000  0.0900  0.0200  0.2300  0.0000  0.0100  0.0600  0.0300  0.0300  0.0100  0.0000  0.1000  0.9000  0.1182  0.8818  0.0000  0.0000  0.0000  0.0000  0.0000  0.0000  0.0100  0.0000  0.0200  0.1300  0.0000  0.0000  0.0000  0.0200  0.1300  0.0100  0.0000  0.0000  0.0000  0.0000  0.0100  0.0900  0.0200  0.0000  0.0200  0.1900  0.0100  0.0000  0.0100  0.0100  0.0000  0.0100  0.0000  0.0500  0.0300  0.0000  0.0500  0.0400  0.0000  0.0300  0.0000  0.0000  0.0000  0.0000  0.0400  0.0000  0.0700  0.0000  0.0000  0.0000  0.0600  0.9400  0.0952  0.9048  0.0000  0.0000  0.0000  0.0000  0.0000  0.0000  0.0000  0.0000  0.0600  0.0600  0.0000  0.0000  0.0000  0.0000  0.0000  0.0000  0.0000  0.0000  0.0600  0.0000  0.0000  0.0000  0.0400  0.0000  0.0000  0.0500  0.1700  0.0000  0.0000  0.0000  0.0000  0.0000  0.0000  0.0000  0.0000  0.0000  0.0000  0.0000  0.0300  0.0100  0.0400  0.0000  0.0000  0.0000  0.0000  0.0000  0.0200  0.0000  0.0000  0.0000  0.0000  0.0000  0.0000  0.0000  0.0000  0.0000  0.0000  0.0000  0.0000  0.0000  0.0000  0.0000  0.0100  0.0900  0.0000  0.0000  0.0000  0.0000  0.0000  0.0000  0.2700  0.0300  0.0000  0.0000  0.0000  0.0000  0.0000  0.0000  0.0000  0.0400  0.0200  0.0000  0.0000  0.0000  0.0000  0.0000  0.0000  0.0000  0.0000  0.0000  0.0000  0.0000  0.0000  0.0000  0.0000  0.0000  0.0000  0.0000  0.0000  0.0000  0.1400  0.8600  0.1308  0.8692  0.3500  0.6500  0.5800  0.4200  0.5450  0.4550  0.2100  0.1400  0.4300  0.0600  0.1600  0.3200  0.6800  0.2778  0.7222  0.0400  0.1800  0.1800  0.0200  0.0100  0.0500  0.1500  0.1600  0.1200  0.0900  0.1400  0.8600  0.1400  0.8600  0.1200  0.0000  0.0000  0.0200  0.0200  0.0300  0.0000  0.0100  0.0500  0.0800  0.1000  0.1200  0.1700  0.0000  0.0800  0.0800  0.1200  0.0000  0.0000  0.0000  0.0800  0.9200  0.1056  0.8944  0.0000  0.0100  0.1500  0.0200  0.0000  0.1200  0.1200  0.0500  0.0000  0.0500  0.0800  0.0100  0.0000  0.0000  0.0200  0.0600  0.0000  0.0900  0.0200  0.1600  0.0000  0.0000  0.0400  0.0000  0.0000  0.1200  0.8800  0.1030  0.8970  0.0700  0.0200  0.0000  0.0000  0.0000  0.0000  0.0400  0.0200  0.1100  0.0000  0.0200  0.0400  0.0000  0.0000  0.0000  0.0000  0.0000  0.0500  0.0500  0.0200  0.0000  0.0000  0.0000  0.0000  0.0000  0.0000  0.0000  0.0000  0.0000  0.0000  0.0000  0.1000  0.1000  0.0000  0.0000  0.0000  0.0000  0.1000  0.0200  0.0600  0.0000  0.0000  0.0000  0.0000  0.0000  0.1100  0.0400  0.0000  0.0000  0.0300  0.0400  0.9600  0.0754  0.9246  0.0000  0.0000  0.0100  0.0000  0.0000  0.0000  0.0000  0.1000  0.0000  0.0000  0.0500  0.0800  0.0000  0.0600  0.0000  0.0000  0.0000  0.0000  0.0000  0.0300  0.0200  0.0100  0.0000  0.0000  0.0000  0.0300  0.0000  0.0000  0.0000  0.0100  0.0000  0.0000  0.0000  0.0000  0.0000  0.0000  0.0100  0.0400  0.0000  0.0000  0.0000  0.0100  0.0000  0.0000  0.0000  0.0000  0.0300  0.0000  0.0000  0.0000  0.0000  0.0000  0.0100  0.0900  0.0000  0.0000  0.0000  0.0000  0.0000  0.0000  0.0000  0.0200  0.0700  0.0000  0.0000  0.0000  0.0000  0.0000  0.0000  0.0300  0.0200  0.0400  0.0000  0.0000  0.0000  0.0600  0.0000  0.0000  0.0000  0.0000  0.0000  0.0000  0.0000  0.0000  0.0300  0.1100  0.0200  0.0000  0.0000  0.0000  0.0000  0.0000  0.0000  0.0000  0.0000  0.0000  0.0000  0.0000  0.0100  0.0000  0.0800  0.9200  0.0612  0.9388
     3     9  0.6400  0.3600  0.5600  0.4400  0.5392  0.4608  0.1500  0.1400  0.2500  0.1700  0.2900  0.2200  0.7800  0.2176  0.7824  0.0300  0.0600  0.0300  0.0800  0.2000  0.2100  0.0100  0.1000  0.2500  0.0300  0.2400  0.7600  0.1694  0.8306  0.2200  0.0000  0.0100  0.0000  0.0700  0.0700  0.0200  0.0100  0.0000  0.1800  0.0100  0.0200  0.0100  0.0000  0.0600  0.0600  0.0000  0.1300  0.0000  0.1300  0.2400  0.7600  0.1328  0.8672  0.0000  0.0000  0.0100  0.1300  0.0200  0.0600  0.0600  0.0000  0.0000  0.0000  0.0700  0.1300  0.0000  0.0800  0.0000  0.0600  0.0300  0.2200  0.0000  0.0200  0.0700  0.0300  0.0100  0.0000  0.0000  0.1000  0.9000  0.1120  0.8880  0.0000  0.0000  0.0000  0.0000  0.0000  0.0000  0.0200  0.0000  0.0300  0.1600  0.0000  0.0000  0.0000  0.0200  0.0800  0.0100  0.0000  0.0000  0.0000  0.0000  0.0300  0.1000  0.0400  0.0000  0.0100  0.1600  0.0100  0.0000  0.0000  0.0200  0.0000  0.0100  0.0000  0.0700  0.0200  0.0000  0.0400  0.0400  0.0000  0.0100  0.0000  0.0000  0.0000  0.0000  0.0300  0.0000  0.0900  0.0000  0.0000  0.0000  0.1400  0.8600  0.0902  0.9098  0.0000  0.0000  0.0000  0.0000  0.0000  0.0000  0.0000  0.0000  0.0400  0.1000  0.0000  0.0000  0.0000  0.0000  0.0000  0.0000  0.0000  0.0000  0.0600  0.0000  0.0000  0.0000  0.0300  0.0000  0.0000  0.0200  0.1400  0.0000  0.0000  0.0000  0.0000  0.0000  0.0000  0.0000  0.0000  0.0000  0.0000  0.0000  0.0400  0.0100  0.0600  0.0000  0.0000  0.0000  0.0000  0.0000  0.0200  0.0000  0.0000  0.0000  0.0000  0.0000  0.0000  0.0000  0.0000  0.0000  0.0000  0.0000  0.0000  0.0000  0.0000  0.0000  0.0300  0.0800  0.0000  0.0000  0.0000  0.0000  0.0000  0.0000  0.2900  0.0200  0.0000  0.0000  0.0000  0.0000  0.0000  0.0000  0.0000  0.0500  0.0100  0.0000  0.0000  0.0000  0.0000  0.0000  0.0000  0.0000  0.0000  0.0000  0.0000  0.0000  0.0000  0.0000  0.0000  0.0000  0.0000  0.0000  0.0000  0.0000  0.1400  0.8600  0.1362  0.8638  0.3500  0.6500  0.4600  0.5400  0.5450  0.4550  0.1700  0.1300  0.5600  0.0600  0.0800  0.3800  0.6200  0.3694  0.6306  0.0700  0.1600  0.1600  0.0300  0.0100  0.0800  0.1400  0.1100  0.1300  0.1100  0.0800  0.9200  0.1242  0.8758  0.1100  0.0000  0.0000  0.0100  0.0300  0.0100  0.0000  0.0100  0.0600  0.0400  0.1000  0.0800  0.2000  0.0000  0.0800  0.1100  0.1500  0.0000  0.0000  0.0100  0.2600  0.7400  0.1160  0.8840  0.0000  0.0100  0.0900  0.0200  0.0000  0.1700  0.1300  0.0600  0.0000  0.0700  0.0900  0.0100  0.0000  0.0000  0.0300  0.0700  0.0000  0.0500  0.0100  0.1400  0.0000  0.0000  0.0500  0.0000  0.0000  0.0800  0.9200  0.1016  0.8984  0.0500  0.0400  0.0000  0.0000  0.0000  0.0000  0.0200  0.0200  0.0700  0.0000  0.0600  0.0200  0.0000  0.0000  0.0000  0.0000  0.0000  0.0500  0.0400  0.0200  0.0000  0.0000  0.0000  0.0000  0.0000  0.0000  0.0000  0.0000  0.0000  0.0000  0.0000  0.1100  0.0900  0.0000  0.0000  0.0000  0.0000  0.0900  0.0500  0.0600  0.0000  0.0000  0.0000  0.0000  0.0000  0.1300  0.0500  0.0000  0.0000  0.0300  0.0200  0.9800  0.0730  0.9270  0.0100  0.0000  0.0000  0.0000  0.0000  0.0000  0.0000  0.1100  0.0000  0.0000  0.0700  0.0400  0.0000  0.0500  0.0000  0.0000  0.0000  0.0000  0.0000  0.0500  0.0300  0.0100  0.0000  0.0000  0.0000  0.0100  0.0000  0.0000  0.0000  0.0100  0.0000  0.0000  0.0000  0.0000  0.0000  0.0000  0.0100  0.0200  0.0000  0.0000  0.0000  0.0300  0.0000  0.0000  0.0000  0.0000  0.0400  0.0000  0.0000  0.0000  0.0000  0.0000  0.0000  0.0500  0.0000  0.0000  0.0000  0.0000  0.0000  0.0000  0.0000  0.0100  0.0700  0.0000  0.0000  0.0000  0.0000  0.0000  0.0000  0.0200  0.0200  0.0200  0.0000  0.0000  0.0000  0.1000  0.0000  0.0000  0.0000  0.0000  0.0000  0.0000  0.0000  0.0000  0.0500  0.1500  0.0000  0.0000  0.0000  0.0000  0.0000  0.0000  0.0000  0.0000  0.0000  0.0000  0.0000  0.0000  0.0200  0.0000  0.1200  0.8800  0.0720  0.9280
     3    10  0.6400  0.3600  0.6400  0.3600  0.5392  0.4608  0.1300  0.1700  0.2600  0.1300  0.3100  0.1800  0.8200  0.2264  0.7736  0.0200  0.0500  0.0500  0.0600  0.2100  0.2700  0.0100  0.0600  0.2500  0.0200  0.2400  0.7600  0.1926  0.8074  0.2700  0.0000  0.0000  0.0000  0.0800  0.0700  0.0200  0.0100  0.0000  0.1800  0.0100  0.0300  0.0000  0.0000  0.0400  0.0200  0.0000  0.1400  0.0000  0.1300  0.1600  0.8400  0.1566  0.8434  0.0000  0.0000  0.0000  0.2100  0.0100  0.0600  0.0600  0.0000  0.0000  0.0000  0.0900  0.1300  0.0000  0.0700  0.0000  0.0100  0.0200  0.2400  0.0000  0.0400  0.0200  0.0300  0.0100  0.0000  0.0000  0.1800  0.8200  0.1424  0.8576  0.0000  0.0000  0.0000  0.0000  0.0000  0.0000  0.0200  0.0000  0.0200  0.1400  0.0000  0.0000  0.0000  0.0300  0.0600  0.0000  0.0000  0.0000  0.0000  0.0000  0.0000  0.1200  0.0900  0.0000  0.0100  0.2000  0.0000  0.0000  0.0000  0.0300  0.0000  0.0000  0.0000  0.0700  0.0100  0.0000  0.0400  0.0200  0.0000  0.0200  0.0000  0.0000  0.0000  0.0000  0.0400  0.0000  0.0800  0.0000  0.0000  0.0000  0.1000  0.9000  0.1038  0.8962  0.0000  0.0000  0.0000  0.0000  0.0000  0.0000  0.0000  0.0000  0.0200  0.1200  0.0000  0.0000  0.0000  0.0000  0.0000  0.0000  0.0000  0.0000  0.0400  0.0000  0.0000  0.0000  0.0200  0.0000  0.0000  0.0300  0.1600  0.0000  0.0000  0.0000  0.0000  0.0000  0.0000  0.0000  0.0000  0.0000  0.0000  0.0000  0.0200  0.0000  0.0500  0.0000  0.0000  0.0000  0.0000  0.0000  0.0300  0.0000  0.0000  0.0000  0.0000  0.0000  0.0000  0.0000  0.0000  0.0000  0.0000  0.0000  0.0000  0.0000  0.0000  0.0000  0.0400  0.1000  0.0000  0.0000  0.0000  0.0000  0.0000  0.0000  0.2700  0.0200  0.0000  0.0000  0.0000  0.0000  0.0000  0.0000  0.0000  0.0800  0.0000  0.0000  0.0000  0.0000  0.0000  0.0000  0.0000  0.0000  0.0000  0.0000  0.0000  0.0000  0.0000  0.0000  0.0000  0.0000  0.0000  0.0000  0.0000  0.0000  0.0800  0.9200  0.1384  0.8616  0.3500  0.6500  0.5000  0.5000  0.5450  0.4550  0.2200  0.1800  0.5100  0.0500  0.0400  0.3400  0.6600  0.3450  0.6550  0.0300  0.2100  0.1400  0.0300  0.0200  0.0900  0.0900  0.1300  0.1400  0.1200  0.2000  0.8000  0.1330  0.8670  0.1200  0.0000  0.0000  0.0100  0.0100  0.0100  0.0000  0.0200  0.0500  0.0300  0.0900  0.0500  0.2400  0.0000  0.0800  0.1500  0.1200  0.0000  0.0000  0.0200  0.1200  0.8800  0.1304  0.8696  0.0000  0.0100  0.1000  0.0200  0.0000  0.2300  0.1200  0.0500  0.0000  0.0700  0.0700  0.0100  0.0000  0.0000  0.0300  0.0700  0.0000  0.0700  0.0100  0.1200  0.0000  0.0000  0.0200  0.0000  0.0000  0.1800  0.8200  0.1158  0.8842  0.0700  0.0000  0.0000  0.0000  0.0000  0.0000  0.0400  0.0300  0.0600  0.0000  0.0600  0.0200  0.0000  0.0000  0.0000  0.0000  0.0000  0.0200  0.0600  0.0300  0.0000  0.0000  0.0000  0.0000  0.0000  0.0000  0.0000  0.0000  0.0000  0.0000  0.0000  0.1200  0.1100  0.0000  0.0000  0.0000  0.0000  0.0600  0.0400  0.0700  0.0000  0.0000  0.0000  0.0000  0.0000  0.1000  0.0500  0.0000  0.0000  0.0600  0.1000  0.9000  0.0726  0.9274  0.0200  0.0000  0.0000  0.0000  0.0000  0.0000  0.0000  0.1200  0.0000  0.0000  0.0400  0.0500  0.0000  0.0400  0.0000  0.0000  0.0000  0.0100  0.0000  0.0400  0.0500  0.0100  0.0000  0.0000  0.0000  0.0000  0.0000  0.0000  0.0000  0.0000  0.0000  0.0000  0.0000  0.0000  0.0100  0.0000  0.0100  0.0100  0.0000  0.0000  0.0000  0.0400  0.0000  0.0000  0.0000  0.0000  0.0400  0.0000  0.0000  0.0000  0.0000  0.0000  0.0000  0.0500  0.0000  0.0000  0.0000  0.0000  0.0000  0.0000  0.0000  0.0000  0.0500  0.0000  0.0000  0.0000  0.0000  0.0000  0.0100  0.0400  0.0300  0.0200  0.0000  0.0000  0.0000  0.0700  0.0000  0.0000  0.0000  0.0000  0.0000  0.0000  0.0000  0.0000  0.0400  0.1900  0.0000  0.0000  0.0000  0.0000  0.0000  0.0000  0.0000  0.0000  0.0000  0.0000  0.0000  0.0000  0.0100  0.0000  0.1000  0.9000  0.0790  0.9210
     3    11  0.7000  0.3000  0.6000  0.4000  0.5800  0.4200  0.1900  0.1100  0.2300  0.1100  0.3600  0.3400  0.6600  0.2428  0.7572  0.0300  0.0500  0.0700  0.0700  0.1900  0.3700  0.0100  0.0500  0.1600  0.0000  0.2800  0.7200  0.2144  0.7856  0.2600  0.0000  0.0000  0.0000  0.1400  0.0400  0.0200  0.0200  0.0000  0.1800  0.0000  0.0200  0.0100  0.0000  0.0900  0.0100  0.0000  0.0900  0.0000  0.1200  0.1800  0.8200  0.1532  0.8468  0.0000  0.0000  0.0000  0.1700  0.0100  0.0600  0.0400  0.0000  0.0000  0.0000  0.0900  0.0900  0.0000  0.1200  0.0000  0.0200  0.0200  0.2400  0.0000  0.0200  0.0500  0.0500  0.0200  0.0000  0.0000  0.0600  0.9400  0.1290  0.8710  0.0000  0.0000  0.0000  0.0000  0.0000  0.0000  0.0100  0.0000  0.0300  0.0900  0.0000  0.0000  0.0000  0.0300  0.0200  0.0000  0.0000  0.0000  0.0000  0.0000  0.0000  0.1600  0.0700  0.0100  0.0100  0.2100  0.0000  0.0000  0.0000  0.0500  0.0000  0.0000  0.0000  0.0900  0.0300  0.0000  0.0100  0.0100  0.0000  0.0100  0.0000  0.0000  0.0000  0.0000  0.0100  0.0000  0.1500  0.0000  0.0000  0.0000  0.1400  0.8600  0.1196  0.8804  0.0000  0.0000  0.0000  0.0000  0.0000  0.0000  0.0000  0.0000  0.0500  0.1100  0.0000  0.0000  0.0000  0.0000  0.0000  0.0000  0.0000  0.0000  0.0500  0.0000  0.0000  0.0000  0.0100  0.0000  0.0000  0.0300  0.1900  0.0000  0.0000  0.0000  0.0000  0.0000  0.0000  0.0000  0.0000  0.0000  0.0000  0.0000  0.0100  0.0000  0.0500  0.0000  0.0000  0.0000  0.0000  0.0000  0.0100  0.0000  0.0000  0.0000  0.0000  0.0000  0.0000  0.0000  0.0000  0.0000  0.0000  0.0000  0.0000  0.0000  0.0000  0.0000  0.0300  0.1100  0.0000  0.0000  0.0000  0.0000  0.0000  0.0000  0.2300  0.0400  0.0000  0.0000  0.0000  0.0000  0.0000  0.0000  0.0000  0.0800  0.0000  0.0000  0.0000  0.0000  0.0000  0.0000  0.0000  0.0000  0.0000  0.0000  0.0000  0.0000  0.0000  0.0000  0.0000  0.0000  0.0000  0.0000  0.0000  0.0000  0.2000  0.8000  0.1308  0.8692  0.3600  0.6400  0.5200  0.4800  0.5392  0.4608  0.2400  0.1800  0.4600  0.0700  0.0500  0.3800  0.6200  0.3090  0.6910  0.0400  0.2300  0.1000  0.0300  0.0500  0.1100  0.0500  0.1700  0.1200  0.1000  0.1400  0.8600  0.1358  0.8642  0.1200  0.0000  0.0000  0.0000  0.0000  0.0100  0.0000  0.0100  0.0400  0.0300  0.0800  0.0400  0.3100  0.0000  0.0500  0.1800  0.1300  0.0000  0.0000  0.0000  0.1200  0.8800  0.1730  0.8270  0.0000  0.0100  0.1100  0.0500  0.0000  0.2400  0.0900  0.0300  0.0000  0.0700  0.0500  0.0000  0.0000  0.0000  0.0100  0.1000  0.0000  0.0400  0.0200  0.1400  0.0000  0.0000  0.0400  0.0000  0.0000  0.1000  0.9000  0.1220  0.8780  0.1000  0.0000  0.0000  0.0000  0.0000  0.0000  0.0200  0.0300  0.0800  0.0000  0.0600  0.0300  0.0000  0.0000  0.0000  0.0000  0.0000  0.0500  0.0800  0.0000  0.0000  0.0000  0.0000  0.0000  0.0000  0.0000  0.0000  0.0000  0.0000  0.0000  0.0000  0.1200  0.1200  0.0000  0.0000  0.0000  0.0000  0.0400  0.0300  0.0200  0.0000  0.0000  0.0000  0.0000  0.0000  0.1000  0.0400  0.0000  0.0000  0.0800  0.1000  0.9000  0.0808  0.9192  0.0400  0.0000  0.0000  0.0000  0.0000  0.0000  0.0000  0.0900  0.0000  0.0000  0.0600  0.0600  0.0000  0.0300  0.0000  0.0000  0.0000  0.0000  0.0000  0.0300  0.0700  0.0200  0.0000  0.0000  0.0000  0.0000  0.0000  0.0000  0.0000  0.0000  0.0000  0.0000  0.0000  0.0000  0.0000  0.0000  0.0100  0.0300  0.0000  0.0000  0.0000  0.0200  0.0000  0.0000  0.0000  0.0000  0.0600  0.0000  0.0000  0.0000  0.0000  0.0000  0.0000  0.0600  0.0000  0.0000  0.0000  0.0000  0.0000  0.0000  0.0000  0.0000  0.1100  0.0000  0.0000  0.0000  0.0000  0.0000  0.0000  0.0100  0.0200  0.0100  0.0000  0.0000  0.0000  0.0600  0.0000  0.0000  0.0000  0.0000  0.0000  0.0000  0.0000  0.0000  0.0500  0.1400  0.0000  0.0000  0.0000  0.0000  0.0000  0.0000  0.0000  0.0000  0.0000  0.0000  0.0000  0.0000  0.0200  0.0000  0.0400  0.9600  0.0714  0.9286
     3    12  0.7900  0.2100  0.7000  0.3000  0.6682  0.3318  0.1600  0.1000  0.2200  0.0900  0.4300  0.2600  0.7400  0.2770  0.7230  0.0200  0.0400  0.0400  0.1000  0.1400  0.4200  0.0100  0.0600  0.1700  0.0000  0.3600  0.6400  0.2422  0.7578  0.3000  0.0000  0.0000  0.0000  0.1600  0.0500  0.0100  0.0200  0.0000  0.1600  0.0000  0.0300  0.0300  0.0000  0.0700  0.0000  0.0000  0.0600  0.0000  0.1100  0.2800  0.7200  0.1666  0.8334  0.0000  0.0000  0.0000  0.1100  0.0100  0.0300  0.0400  0.0000  0.0000  0.0000  0.1500  0.0500  0.0000  0.1200  0.0000  0.0500  0.0300  0.3000  0.0000  0.0100  0.0400  0.0400  0.0200  0.0000  0.0000  0.1600  0.8400  0.1512  0.8488  0.0000  0.0000  0.0000  0.0000  0.0000  0.0000  0.0100  0.0000  0.0100  0.1000  0.0000  0.0000  0.0000  0.0400  0.0400  0.0000  0.0000  0.0000  0.0000  0.0000  0.0000  0.1600  0.0300  0.0100  0.0200  0.2500  0.0000  0.0000  0.0000  0.0100  0.0000  0.0000  0.0000  0.0800  0.0300  0.0000  0.0100  0.0000  0.0000  0.0000  0.0000  0.0100  0.0000  0.0000  0.0100  0.0000  0.1800  0.0000  0.0000  0.0000  0.1400  0.8600  0.1430  0.8570  0.0000  0.0000  0.0000  0.0000  0.0000  0.0000  0.0000  0.0000  0.0400  0.1100  0.0000  0.0000  0.0000  0.0000  0.0000  0.0000  0.0000  0.0000  0.0300  0.0000  0.0000  0.0000  0.0100  0.0000  0.0000  0.0300  0.2000  0.0000  0.0000  0.0000  0.0000  0.0000  0.0000  0.0000  0.0000  0.0000  0.0000  0.0000  0.0100  0.0000  0.1000  0.0000  0.0000  0.0000  0.0000  0.0000  0.0100  0.0000  0.0000  0.0000  0.0000  0.0000  0.0000  0.0000  0.0000  0.0000  0.0000  0.0000  0.0000  0.0000  0.0000  0.0000  0.0200  0.0900  0.0000  0.0000  0.0000  0.0000  0.0000  0.0000  0.2400  0.0100  0.0000  0.0000  0.0000  0.0000  0.0000  0.0000  0.0000  0.1000  0.0000  0.0000  0.0000  0.0000  0.0000  0.0000  0.0000  0.0000  0.0000  0.0000  0.0000  0.0000  0.0000  0.0000  0.0000  0.0000  0.0000  0.0000  0.0000  0.0000  0.1600  0.8400  0.1420  0.8580  0.3800  0.6200  0.5600  0.4400  0.5288  0.4712  0.2500  0.1100  0.4700  0.1000  0.0700  0.3000  0.7000  0.3104  0.6896  0.0300  0.2200  0.1300  0.0100  0.0800  0.0900  0.0500  0.1800  0.1300  0.0800  0.2200  0.7800  0.1390  0.8610  0.1100  0.0000  0.0000  0.0000  0.0000  0.0100  0.0000  0.0200  0.0500  0.0200  0.1100  0.0500  0.2600  0.0000  0.0300  0.1700  0.1700  0.0000  0.0000  0.0000  0.1000  0.9000  0.1564  0.8436  0.0000  0.0100  0.1300  0.0400  0.0000  0.2200  0.1100  0.0100  0.0000  0.0800  0.0200  0.0000  0.0000  0.0000  0.0100  0.1000  0.0000  0.0600  0.0100  0.1900  0.0000  0.0000  0.0100  0.0000  0.0000  0.1200  0.8800  0.1360  0.8640  0.1100  0.0000  0.0000  0.0000  0.0000  0.0000  0.0200  0.0100  0.1100  0.0000  0.0700  0.0200  0.0000  0.0100  0.0000  0.0000  0.0000  0.0500  0.0500  0.0000  0.0000  0.0000  0.0000  0.0000  0.0000  0.0000  0.0000  0.0000  0.0000  0.0000  0.0000  0.1200  0.1100  0.0000  0.0000  0.0000  0.0000  0.0700  0.0100  0.0100  0.0000  0.0000  0.0000  0.0000  0.0000  0.0800  0.0600  0.0000  0.0000  0.0900  0.0800  0.9200  0.0848  0.9152  0.0400  0.0000  0.0000  0.0000  0.0000  0.0000  0.0000  0.0600  0.0000  0.0000  0.0300  0.1100  0.0000  0.0200  0.0000  0.0000  0.0000  0.0000  0.0000  0.0400  0.0300  0.0000  0.0000  0.0000  0.0000  0.0000  0.0000  0.0000  0.0000  0.0000  0.0000  0.0000  0.0000  0.0000  0.0000  0.0000  0.0000  0.0100  0.0000  0.0000  0.0000  0.0000  0.0000  0.0000  0.0000  0.0000  0.0700  0.0000  0.0000  0.0000  0.0000  0.0000  0.0000  0.0500  0.0100  0.0000  0.0000  0.0000  0.0000  0.0000  0.0000  0.0000  0.1100  0.0000  0.0000  0.0000  0.0000  0.0000  0.0000  0.0100  0.0300  0.0000  0.0000  0.0000  0.0000  0.0900  0.0000  0.0000  0.0000  0.0000  0.0000  0.0000  0.0000  0.0000  0.0400  0.2200  0.0000  0.0000  0.0000  0.0000  0.0000  0.0000  0.0000  0.0000  0.0000  0.0000  0.0000  0.0000  0.0300  0.0000  0.0600  0.9400  0.1008  0.8992
     3    13  0.7600  0.2400  0.6000  0.4000  0.6352  0.3648  0.1800  0.1000  0.2300  0.0900  0.4000  0.3800  0.6200  0.2634  0.7366  0.0200  0.0200  0.0600  0.1500  0.1300  0.4000  0.0100  0.0700  0.1400  0.0000  0.2400  0.7600  0.2284  0.7716  0.2600  0.0000  0.0000  0.0000  0.2800  0.0100  0.0100  0.0300  0.0000  0.1700  0.0000  0.0200  0.0200  0.0000  0.0400  0.0000  0.0000  0.0600  0.0000  0.1000  0.2400  0.7600  0.1920  0.8080  0.0000  0.0000  0.0000  0.1800  0.0200  0.0200  0.0400  0.0000  0.0000  0.0000  0.1800  0.0300  0.0000  0.1500  0.0000  0.0600  0.0400  0.2100  0.0000  0.0100  0.0500  0.0000  0.0100  0.0000  0.0000  0.0800  0.9200  0.1426  0.8574  0.0000  0.0000  0.0000  0.0000  0.0000  0.0000  0.0000  0.0000  0.0200  0.0600  0.0000  0.0000  0.0000  0.0100  0.0400  0.0100  0.0000  0.0000  0.0000  0.0000  0.0000  0.1300  0.0100  0.0200  0.0100  0.2800  0.0000  0.0000  0.0000  0.0100  0.0000  0.0000  0.0000  0.0900  0.0300  0.0000  0.0300  0.0000  0.0100  0.0000  0.0000  0.0000  0.0000  0.0000  0.0200  0.0000  0.2200  0.0000  0.0000  0.0000  0.2000  0.8000  0.1606  0.8394  0.0000  0.0000  0.0000  0.0000  0.0000  0.0000  0.0000  0.0000  0.0200  0.1500  0.0000  0.0000  0.0000  0.0000  0.0000  0.0000  0.0000  0.0000  0.0500  0.0000  0.0000  0.0000  0.0000  0.0000  0.0000  0.0900  0.2200  0.0000  0.0000  0.0000  0.0000  0.0000  0.0000  0.0000  0.0000  0.0000  0.0000  0.0000  0.0100  0.0000  0.0700  0.0000  0.0000  0.0000  0.0000  0.0000  0.0100  0.0000  0.0000  0.0000  0.0000  0.0000  0.0000  0.0000  0.0000  0.0000  0.0000  0.0000  0.0000  0.0000  0.0000  0.0000  0.0300  0.0800  0.0000  0.0000  0.0000  0.0000  0.0000  0.0000  0.1800  0.0100  0.0000  0.0000  0.0000  0.0000  0.0000  0.0000  0.0000  0.0800  0.0000  0.0000  0.0000  0.0000  0.0000  0.0000  0.0000  0.0000  0.0000  0.0000  0.0000  0.0000  0.0000  0.0000  0.0000  0.0000  0.0000  0.0000  0.0000  0.0000  0.1000  0.9000  0.1332  0.8668  0.4000  0.6000  0.5600  0.4400  0.5200  0.4800  0.2700  0.0500  0.5200  0.0700  0.0900  0.2800  0.7200  0.3588  0.6412  0.0000  0.3300  0.1300  0.0200  0.0900  0.0500  0.0300  0.1300  0.1300  0.0900  0.1800  0.8200  0.1796  0.8204  0.0800  0.0100  0.0000  0.0000  0.0000  0.0000  0.0000  0.0100  0.0700  0.0100  0.0800  0.0400  0.2900  0.0000  0.0100  0.2500  0.1500  0.0000  0.0000  0.0000  0.2200  0.7800  0.1888  0.8112  0.0000  0.0000  0.1600  0.0400  0.0000  0.1900  0.0800  0.0300  0.0000  0.1100  0.0100  0.0000  0.0000  0.0000  0.0100  0.0800  0.0000  0.1300  0.0100  0.1300  0.0000  0.0000  0.0200  0.0000  0.0000  0.1000  0.9000  0.1236  0.8764  0.1100  0.0000  0.0000  0.0000  0.0000  0.0000  0.0500  0.0100  0.1000  0.0000  0.0700  0.0200  0.0000  0.0000  0.0000  0.0000  0.0000  0.0500  0.0600  0.0000  0.0000  0.0000  0.0000  0.0000  0.0000  0.0000  0.0000  0.0000  0.0000  0.0100  0.0000  0.1300  0.1100  0.0000  0.0000  0.0000  0.0000  0.0600  0.0100  0.0100  0.0000  0.0000  0.0000  0.0000  0.0000  0.0300  0.0600  0.0000  0.0000  0.1100  0.0600  0.9400  0.0856  0.9144  0.0200  0.0000  0.0100  0.0000  0.0000  0.0000  0.0000  0.0900  0.0000  0.0000  0.0400  0.1600  0.0000  0.0000  0.0000  0.0000  0.0000  0.0000  0.0000  0.0200  0.0400  0.0000  0.0000  0.0000  0.0100  0.0000  0.0000  0.0000  0.0000  0.0000  0.0000  0.0000  0.0000  0.0000  0.0000  0.0000  0.0000  0.0000  0.0000  0.0000  0.0000  0.0000  0.0000  0.0000  0.0000  0.0000  0.0600  0.0000  0.0000  0.0000  0.0000  0.0000  0.0000  0.0500  0.0000  0.0000  0.0000  0.0000  0.0000  0.0000  0.0000  0.0000  0.1000  0.0000  0.0000  0.0000  0.0000  0.0000  0.0000  0.0300  0.0300  0.0000  0.0000  0.0000  0.0000  0.0900  0.0000  0.0000  0.0000  0.0000  0.0000  0.0000  0.0000  0.0000  0.0400  0.2000  0.0000  0.0000  0.0000  0.0000  0.0000  0.0000  0.0000  0.0000  0.0000  0.0000  0.0000  0.0000  0.0100  0.0000  0.1400  0.8600  0.1056  0.8944
     3    14  0.7700  0.2300  0.5800  0.4200  0.6458  0.3542  0.1600  0.0400  0.3100  0.0900  0.4000  0.2200  0.7800  0.2914  0.7086  0.0100  0.0000  0.0500  0.1100  0.1200  0.4600  0.0100  0.0900  0.1500  0.0000  0.3200  0.6800  0.2714  0.7286  0.2700  0.0000  0.0000  0.0000  0.2900  0.0100  0.0100  0.0900  0.0000  0.1600  0.0000  0.0100  0.0000  0.0000  0.0500  0.0000  0.0000  0.0600  0.0000  0.0500  0.1400  0.8600  0.1996  0.8004  0.0000  0.0000  0.0000  0.1200  0.0200  0.0200  0.0400  0.0000  0.0000  0.0000  0.1900  0.0500  0.0000  0.1400  0.0000  0.0800  0.0800  0.2100  0.0000  0.0000  0.0500  0.0000  0.0000  0.0000  0.0000  0.0800  0.9200  0.1344  0.8656  0.0000  0.0000  0.0000  0.0000  0.0000  0.0000  0.0000  0.0000  0.0400  0.0800  0.0000  0.0000  0.0000  0.0100  0.0200  0.0000  0.0000  0.0000  0.0000  0.0000  0.0000  0.1400  0.0200  0.0400  0.0100  0.2200  0.0000  0.0000  0.0000  0.0000  0.0000  0.0000  0.0000  0.1500  0.0400  0.0000  0.0000  0.0000  0.0100  0.0000  0.0000  0.0000  0.0000  0.0000  0.0400  0.0000  0.1800  0.0000  0.0000  0.0000  0.1600  0.8400  0.1368  0.8632  0.0000  0.0000  0.0000  0.0000  0.0000  0.0000  0.0000  0.0000  0.0400  0.1200  0.0000  0.0000  0.0000  0.0000  0.0000  0.0000  0.0000  0.0000  0.0500  0.0000  0.0000  0.0000  0.0000  0.0000  0.0000  0.0700  0.2200  0.0000  0.0000  0.0000  0.0000  0.0000  0.0000  0.0000  0.0000  0.0000  0.0000  0.0000  0.0200  0.0000  0.0500  0.0000  0.0000  0.0000  0.0000  0.0000  0.0100  0.0000  0.0000  0.0000  0.0000  0.0000  0.0000  0.0000  0.0100  0.0000  0.0000  0.0000  0.0000  0.0000  0.0000  0.0000  0.0500  0.0900  0.0000  0.0000  0.0000  0.0000  0.0000  0.0000  0.2200  0.0200  0.0000  0.0000  0.0000  0.0000  0.0000  0.0000  0.0000  0.0300  0.0000  0.0000  0.0000  0.0000  0.0000  0.0000  0.0000  0.0000  0.0000  0.0000  0.0000  0.0000  0.0000  0.0000  0.0000  0.0000  0.0000  0.0000  0.0000  0.0000  0.1600  0.8400  0.1352  0.8648  0.3400  0.6600  0.4800  0.5200  0.5512  0.4488  0.2800  0.0700  0.4500  0.0900  0.1100  0.2600  0.7400  0.3060  0.6940  0.0000  0.3600  0.1300  0.0300  0.0900  0.0300  0.0400  0.1800  0.0800  0.0600  0.2200  0.7800  0.2004  0.7996  0.0800  0.0200  0.0000  0.0000  0.0100  0.0000  0.0000  0.0000  0.1200  0.0100  0.0800  0.0200  0.2900  0.0000  0.0100  0.2100  0.1500  0.0000  0.0000  0.0000  0.1200  0.8800  0.1790  0.8210  0.0000  0.0000  0.1500  0.0400  0.0000  0.2900  0.0500  0.0200  0.0000  0.0600  0.0100  0.0000  0.0000  0.0000  0.0100  0.0800  0.0000  0.1200  0.0200  0.1300  0.0000  0.0000  0.0200  0.0000  0.0000  0.0600  0.9400  0.1534  0.8466  0.1100  0.0000  0.0000  0.0000  0.0000  0.0000  0.0600  0.0000  0.0400  0.0000  0.1000  0.0500  0.0000  0.0000  0.0000  0.0000  0.0000  0.0600  0.0600  0.0000  0.0000  0.0000  0.0000  0.0000  0.0100  0.0000  0.0000  0.0000  0.0000  0.0100  0.0000  0.1700  0.1000  0.0000  0.0000  0.0000  0.0000  0.0200  0.0300  0.0100  0.0000  0.0000  0.0000  0.0000  0.0000  0.0500  0.0600  0.0000  0.0000  0.0600  0.1200  0.8800  0.0872  0.9128  0.0200  0.0000  0.0100  0.0000  0.0000  0.0000  0.0100  0.1000  0.0000  0.0000  0.0100  0.1600  0.0000  0.0000  0.0000  0.0000  0.0000  0.0000  0.0000  0.0300  0.0200  0.0000  0.0000  0.0000  0.0100  0.0000  0.0000  0.0000  0.0000  0.0000  0.0000  0.0000  0.0000  0.0000  0.0000  0.0000  0.0000  0.0000  0.0000  0.0100  0.0000  0.0000  0.0000  0.0000  0.0000  0.0000  0.0600  0.0000  0.0000  0.0000  0.0000  0.0000  0.0000  0.0500  0.0000  0.0000  0.0000  0.0000  0.0000  0.0000  0.0000  0.0100  0.1200  0.0000  0.0000  0.0000  0.0000  0.0000  0.0000  0.0200  0.0000  0.0000  0.0000  0.0000  0.0000  0.1100  0.0000  0.0000  0.0000  0.0000  0.0000  0.0000  0.0000  0.0000  0.0300  0.2000  0.0000  0.0000  0.0000  0.0000  0.0000  0.0000  0.0000  0.0000  0.0000  0.0000  0.0000  0.0000  0.0200  0.0000  0.0800  0.9200  0.1122  0.8878
     3    15  0.7800  0.2200  0.7600  0.2400  0.6568  0.3432  0.2100  0.0400  0.2800  0.0600  0.4100  0.2400  0.7600  0.2958  0.7042  0.0000  0.0000  0.0400  0.1000  0.1200  0.3800  0.0200  0.0800  0.2600  0.0000  0.1800  0.8200  0.2448  0.7552  0.2500  0.0000  0.0000  0.0000  0.2600  0.0100  0.0000  0.0300  0.0000  0.2100  0.0000  0.0000  0.0000  0.0000  0.0600  0.0000  0.0000  0.1100  0.0000  0.0700  0.2600  0.7400  0.1958  0.8042  0.0000  0.0000  0.0000  0.1900  0.0200  0.0200  0.0400  0.0000  0.0000  0.0000  0.2400  0.0600  0.0000  0.1200  0.0000  0.0500  0.0900  0.1300  0.0000  0.0000  0.0400  0.0000  0.0000  0.0000  0.0000  0.1200  0.8800  0.1432  0.8568  0.0000  0.0000  0.0000  0.0000  0.0000  0.0000  0.0000  0.0000  0.0400  0.0900  0.0000  0.0000  0.0000  0.0200  0.0500  0.0000  0.0000  0.0000  0.0000  0.0000  0.0000  0.1300  0.0200  0.0800  0.0200  0.1600  0.0000  0.0000  0.0000  0.0000  0.0000  0.0000  0.0000  0.1100  0.0600  0.0000  0.0000  0.0000  0.0200  0.0000  0.0000  0.0000  0.0000  0.0000  0.0400  0.0000  0.1600  0.0000  0.0000  0.0000  0.1000  0.9000  0.1056  0.8944  0.0000  0.0000  0.0000  0.0000  0.0000  0.0000  0.0000  0.0000  0.0600  0.1200  0.0000  0.0000  0.0000  0.0000  0.0000  0.0000  0.0000  0.0000  0.0300  0.0000  0.0000  0.0000  0.0000  0.0000  0.0000  0.1100  0.2100  0.0000  0.0000  0.0000  0.0000  0.0000  0.0000  0.0000  0.0000  0.0000  0.0000  0.0000  0.0200  0.0000  0.0500  0.0000  0.0000  0.0000  0.0000  0.0000  0.0000  0.0000  0.0000  0.0000  0.0000  0.0000  0.0000  0.0000  0.0000  0.0000  0.0000  0.0000  0.0000  0.0000  0.0000  0.0000  0.0200  0.1800  0.0000  0.0000  0.0000  0.0000  0.0000  0.0000  0.1600  0.0100  0.0000  0.0000  0.0000  0.0000  0.0000  0.0000  0.0000  0.0300  0.0000  0.0000  0.0000  0.0000  0.0000  0.0000  0.0000  0.0000  0.0000  0.0000  0.0000  0.0000  0.0000  0.0000  0.0000  0.0000  0.0000  0.0000  0.0000  0.0000  0.1200  0.8800  0.1374  0.8626  0.3400  0.6600  0.5200  0.4800  0.5512  0.4488  0.2300  0.0800  0.5300  0.1100  0.0500  0.3400  0.6600  0.3548  0.6452  0.0000  0.3000  0.1400  0.0400  0.1100  0.0600  0.0200  0.1900  0.1200  0.0200  0.1600  0.8400  0.1782  0.8218  0.1100  0.0300  0.0000  0.0000  0.0200  0.0000  0.0000  0.0000  0.0600  0.0100  0.0600  0.0200  0.3300  0.0000  0.0000  0.2400  0.1200  0.0000  0.0000  0.0000  0.2000  0.8000  0.2020  0.7980  0.0000  0.0000  0.1300  0.0400  0.0000  0.2900  0.0200  0.0200  0.0000  0.0500  0.0100  0.0000  0.0000  0.0000  0.0300  0.0600  0.0100  0.1700  0.0100  0.1400  0.0000  0.0000  0.0200  0.0000  0.0000  0.1200  0.8800  0.1596  0.8404  0.1300  0.0000  0.0000  0.0000  0.0000  0.0000  0.0100  0.0000  0.0600  0.0000  0.1100  0.0100  0.0000  0.0000  0.0000  0.0000  0.0000  0.0400  0.0600  0.0000  0.0000  0.0000  0.0000  0.0000  0.0100  0.0000  0.0000  0.0000  0.0000  0.0100  0.0000  0.1700  0.1100  0.0000  0.0000  0.0000  0.0000  0.0100  0.0200  0.0100  0.0000  0.0000  0.0000  0.0000  0.0000  0.0600  0.1200  0.0000  0.0000  0.0600  0.0200  0.9800  0.1014  0.8986  0.0200  0.0000  0.0400  0.0000  0.0000  0.0000  0.0000  0.0900  0.0000  0.0000  0.0300  0.1500  0.0000  0.0000  0.0000  0.0000  0.0000  0.0000  0.0000  0.0300  0.0200  0.0000  0.0000  0.0000  0.0100  0.0000  0.0000  0.0000  0.0000  0.0000  0.0000  0.0000  0.0000  0.0000  0.0000  0.0000  0.0000  0.0000  0.0100  0.0200  0.0000  0.0000  0.0000  0.0000  0.0000  0.0000  0.0600  0.0000  0.0000  0.0000  0.0000  0.0000  0.0000  0.0200  0.0000  0.0000  0.0000  0.0000  0.0000  0.0000  0.0000  0.0300  0.1200  0.0000  0.0000  0.0000  0.0000  0.0000  0.0000  0.0100  0.0000  0.0000  0.0000  0.0000  0.0000  0.0900  0.0100  0.0000  0.0000  0.0100  0.0000  0.0000  0.0000  0.0000  0.0200  0.1900  0.0000  0.0000  0.0000  0.0000  0.0000  0.0000  0.0000  0.0000  0.0000  0.0000  0.0000  0.0000  0.0200  0.0000  0.0800  0.9200  0.1000  0.9000
     3    16  0.8000  0.2000  0.7200  0.2800  0.6800  0.3200  0.1500  0.0300  0.3300  0.0800  0.4100  0.2600  0.7400  0.3068  0.6932  0.0000  0.0000  0.0400  0.0900  0.1000  0.3600  0.0200  0.0700  0.3200  0.0000  0.2200  0.7800  0.2570  0.7430  0.1900  0.0000  0.0000  0.0000  0.2500  0.0000  0.0000  0.0400  0.0000  0.2400  0.0000  0.0000  0.0000  0.0000  0.1300  0.0000  0.0000  0.0800  0.0000  0.0700  0.1800  0.8200  0.1860  0.8140  0.0000  0.0000  0.0000  0.1900  0.0200  0.0200  0.0200  0.0000  0.0000  0.0000  0.2200  0.1000  0.0000  0.1300  0.0000  0.0600  0.1000  0.1300  0.0000  0.0000  0.0100  0.0000  0.0000  0.0000  0.0000  0.1800  0.8200  0.1432  0.8568  0.0000  0.0000  0.0000  0.0000  0.0000  0.0000  0.0000  0.0000  0.0300  0.0900  0.0000  0.0000  0.0000  0.0100  0.0100  0.0000  0.0000  0.0000  0.0000  0.0000  0.0000  0.1600  0.0200  0.0600  0.0100  0.1800  0.0000  0.0000  0.0000  0.0000  0.0000  0.0000  0.0000  0.1000  0.0600  0.0000  0.0000  0.0000  0.0400  0.0000  0.0000  0.0000  0.0000  0.0000  0.0300  0.0000  0.1900  0.0000  0.0000  0.0100  0.1800  0.8200  0.1236  0.8764  0.0000  0.0000  0.0000  0.0000  0.0000  0.0000  0.0000  0.0000  0.0600  0.0800  0.0000  0.0000  0.0000  0.0000  0.0000  0.0000  0.0000  0.0000  0.0100  0.0000  0.0000  0.0000  0.0000  0.0000  0.0000  0.1100  0.2800  0.0000  0.0000  0.0000  0.0000  0.0000  0.0000  0.0000  0.0000  0.0000  0.0000  0.0000  0.0200  0.0000  0.0300  0.0000  0.0000  0.0000  0.0000  0.0000  0.0000  0.0000  0.0000  0.0000  0.0000  0.0000  0.0000  0.0000  0.0000  0.0000  0.0000  0.0000  0.0000  0.0000  0.0000  0.0000  0.0300  0.2500  0.0000  0.0000  0.0000  0.0000  0.0000  0.0000  0.1100  0.0000  0.0000  0.0000  0.0000  0.0000  0.0000  0.0000  0.0000  0.0200  0.0000  0.0000  0.0000  0.0000  0.0000  0.0000  0.0000  0.0000  0.0000  0.0000  0.0000  0.0000  0.0000  0.0000  0.0000  0.0000  0.0000  0.0000  0.0000  0.0000  0.1800  0.8200  0.1778  0.8222  0.3500  0.6500  0.5000  0.5000  0.5450  0.4550  0.2500  0.0700  0.5900  0.0700  0.0200  0.3400  0.6600  0.4208  0.5792  0.0000  0.2400  0.1500  0.0200  0.1400  0.0300  0.0400  0.2400  0.0900  0.0500  0.1800  0.8200  0.1708  0.8292  0.1000  0.0000  0.0000  0.0000  0.0400  0.0000  0.0000  0.0000  0.0900  0.0200  0.0900  0.0400  0.2900  0.0000  0.0000  0.2400  0.0900  0.0000  0.0000  0.0000  0.2600  0.7400  0.1796  0.8204  0.0000  0.0000  0.0500  0.0700  0.0000  0.2400  0.0100  0.0100  0.0000  0.0300  0.0300  0.0000  0.0000  0.0000  0.0300  0.0700  0.0000  0.2800  0.0100  0.1600  0.0000  0.0000  0.0100  0.0000  0.0000  0.1200  0.8800  0.1770  0.8230  0.1000  0.0000  0.0000  0.0000  0.0000  0.0000  0.0100  0.0000  0.0900  0.0000  0.1400  0.0200  0.0000  0.0000  0.0000  0.0100  0.0000  0.0600  0.0700  0.0000  0.0000  0.0000  0.0000  0.0000  0.0000  0.0000  0.0000  0.0000  0.0000  0.0000  0.0000  0.1200  0.1300  0.0000  0.0000  0.0000  0.0000  0.0000  0.0200  0.0200  0.0000  0.0000  0.0000  0.0000  0.0000  0.0300  0.1300  0.0000  0.0000  0.0500  0.1000  0.9000  0.0992  0.9008  0.0000  0.0000  0.0100  0.0000  0.0000  0.0000  0.0000  0.1300  0.0000  0.0000  0.0000  0.1800  0.0000  0.0000  0.0000  0.0000  0.0000  0.0000  0.0000  0.0100  0.0100  0.0000  0.0000  0.0000  0.0200  0.0000  0.0000  0.0000  0.0000  0.0000  0.0000  0.0000  0.0000  0.0000  0.0000  0.0000  0.0000  0.0000  0.0200  0.0400  0.0000  0.0000  0.0000  0.0000  0.0000  0.0000  0.0300  0.0000  0.0000  0.0000  0.0000  0.0000  0.0000  0.0100  0.0000  0.0000  0.0000  0.0000  0.0000  0.0000  0.0000  0.0200  0.1700  0.0000  0.0000  0.0000  0.0000  0.0000  0.0000  0.0000  0.0000  0.0000  0.0000  0.0000  0.0000  0.1100  0.0200  0.0000  0.0000  0.0100  0.0000  0.0000  0.0000  0.0000  0.0100  0.1900  0.0000  0.0000  0.0000  0.0000  0.0000  0.0000  0.0000  0.0000  0.0000  0.0000  0.0000  0.0000  0.0100  0.0000  0.1200  0.8800  0.1312  0.8688
     3    17  0.8200  0.1800  0.6800  0.3200  0.7048  0.2952  0.1800  0.0500  0.3300  0.0900  0.3500  0.3000  0.7000  0.2744  0.7256  0.0000  0.0000  0.0600  0.0600  0.0500  0.3900  0.0500  0.0300  0.3600  0.0000  0.2600  0.7400  0.2948  0.7052  0.2200  0.0000  0.0000  0.0000  0.2300  0.0000  0.0000  0.0400  0.0000  0.2400  0.0000  0.0000  0.0000  0.0000  0.1500  0.0000  0.0000  0.0600  0.0000  0.0600  0.1200  0.8800  0.1902  0.8098  0.0000  0.0000  0.0000  0.1700  0.0200  0.0200  0.0200  0.0000  0.0000  0.0000  0.2800  0.0400  0.0000  0.1300  0.0000  0.0400  0.1100  0.1400  0.0000  0.0000  0.0300  0.0000  0.0000  0.0000  0.0000  0.1000  0.9000  0.1612  0.8388  0.0000  0.0000  0.0000  0.0000  0.0000  0.0000  0.0000  0.0000  0.0100  0.0600  0.0000  0.0000  0.0000  0.0000  0.0400  0.0000  0.0000  0.0000  0.0000  0.0000  0.0000  0.1400  0.0100  0.0700  0.0200  0.2500  0.0000  0.0000  0.0000  0.0000  0.0000  0.0000  0.0000  0.1200  0.0500  0.0000  0.0000  0.0000  0.0000  0.0000  0.0000  0.0000  0.0000  0.0000  0.0600  0.0000  0.1700  0.0000  0.0000  0.0000  0.1200  0.8800  0.1422  0.8578  0.0000  0.0000  0.0000  0.0000  0.0000  0.0000  0.0000  0.0000  0.0500  0.0800  0.0000  0.0000  0.0000  0.0000  0.0000  0.0000  0.0000  0.0000  0.0100  0.0000  0.0000  0.0000  0.0000  0.0000  0.0000  0.1200  0.2000  0.0000  0.0000  0.0000  0.0000  0.0000  0.0000  0.0000  0.0000  0.0000  0.0000  0.0000  0.0200  0.0000  0.0000  0.0000  0.0000  0.0000  0.0000  0.0000  0.0000  0.0000  0.0000  0.0000  0.0000  0.0000  0.0000  0.0000  0.0000  0.0000  0.0000  0.0000  0.0000  0.0000  0.0000  0.0000  0.0100  0.3400  0.0000  0.0000  0.0000  0.0000  0.0000  0.0000  0.1500  0.0000  0.0000  0.0000  0.0000  0.0000  0.0000  0.0000  0.0000  0.0200  0.0000  0.0000  0.0000  0.0000  0.0000  0.0000  0.0000  0.0000  0.0000  0.0000  0.0000  0.0000  0.0000  0.0000  0.0000  0.0000  0.0000  0.0000  0.0000  0.0000  0.2200  0.7800  0.2024  0.7976  0.3600  0.6400  0.6000  0.4000  0.5392  0.4608  0.2300  0.0400  0.5800  0.1200  0.0300  0.4000  0.6000  0.4062  0.5938  0.0000  0.2100  0.1700  0.0100  0.1500  0.0100  0.0200  0.3000  0.0800  0.0500  0.1800  0.8200  0.1950  0.8050  0.1000  0.0000  0.0000  0.0000  0.0200  0.0000  0.0000  0.0000  0.1300  0.0100  0.0500  0.0100  0.3200  0.0000  0.0000  0.2600  0.1000  0.0000  0.0000  0.0000  0.2200  0.7800  0.2100  0.7900  0.0000  0.0000  0.0500  0.0800  0.0000  0.1700  0.0000  0.0000  0.0000  0.0700  0.0100  0.0000  0.0000  0.0000  0.0300  0.0600  0.0000  0.3200  0.0000  0.1700  0.0000  0.0000  0.0300  0.0100  0.0000  0.2200  0.7800  0.1796  0.8204  0.0900  0.0000  0.0000  0.0000  0.0000  0.0000  0.0000  0.0000  0.1400  0.0000  0.1500  0.0300  0.0000  0.0000  0.0000  0.0000  0.0000  0.0900  0.0600  0.0000  0.0000  0.0000  0.0000  0.0000  0.0000  0.0000  0.0000  0.0000  0.0000  0.0000  0.0000  0.0600  0.1800  0.0000  0.0000  0.0000  0.0000  0.0000  0.0200  0.0100  0.0000  0.0000  0.0000  0.0000  0.0000  0.0100  0.1200  0.0000  0.0000  0.0400  0.0800  0.9200  0.1154  0.8846  0.0000  0.0000  0.0000  0.0000  0.0000  0.0000  0.0000  0.1200  0.0000  0.0000  0.0000  0.2200  0.0000  0.0000  0.0000  0.0000  0.0000  0.0000  0.0000  0.0000  0.0000  0.0000  0.0000  0.0000  0.0300  0.0000  0.0000  0.0000  0.0000  0.0000  0.0000  0.0000  0.0000  0.0000  0.0000  0.0000  0.0000  0.0000  0.0400  0.0500  0.0000  0.0000  0.0000  0.0000  0.0000  0.0000  0.0300  0.0000  0.0000  0.0000  0.0000  0.0000  0.0000  0.0000  0.0000  0.0000  0.0000  0.0000  0.0000  0.0000  0.0000  0.0100  0.2300  0.0000  0.0000  0.0000  0.0000  0.0000  0.0000  0.0000  0.0000  0.0000  0.0000  0.0000  0.0000  0.1000  0.0200  0.0000  0.0000  0.0100  0.0000  0.0000  0.0000  0.0000  0.0100  0.1300  0.0000  0.0000  0.0000  0.0000  0.0000  0.0000  0.0000  0.0000  0.0000  0.0000  0.0000  0.0000  0.0000  0.0000  0.2200  0.7800  0.1492  0.8508
     3    18  0.8100  0.1900  0.7400  0.2600  0.6922  0.3078  0.1400  0.0500  0.2900  0.0900  0.4300  0.3000  0.7000  0.2992  0.7008  0.0000  0.0000  0.0300  0.1000  0.0200  0.4400  0.0300  0.0400  0.3400  0.0000  0.3000  0.7000  0.3230  0.6770  0.2400  0.0100  0.0000  0.0000  0.2300  0.0000  0.0000  0.0700  0.0000  0.2100  0.0000  0.0000  0.0000  0.0000  0.1400  0.0000  0.0000  0.0400  0.0000  0.0600  0.2000  0.8000  0.1844  0.8156  0.0000  0.0000  0.0000  0.1900  0.0400  0.0300  0.0000  0.0000  0.0000  0.0000  0.2900  0.0400  0.0000  0.1500  0.0000  0.0300  0.1200  0.1000  0.0000  0.0000  0.0100  0.0000  0.0000  0.0000  0.0000  0.2200  0.7800  0.1722  0.8278  0.0000  0.0000  0.0000  0.0000  0.0000  0.0000  0.0000  0.0000  0.0300  0.0400  0.0000  0.0000  0.0000  0.0000  0.0500  0.0000  0.0000  0.0000  0.0000  0.0000  0.0000  0.1200  0.0200  0.0900  0.0300  0.2400  0.0000  0.0000  0.0000  0.0000  0.0000  0.0000  0.0000  0.0800  0.0500  0.0000  0.0000  0.0000  0.0000  0.0000  0.0000  0.0000  0.0000  0.0000  0.0900  0.0000  0.1600  0.0000  0.0000  0.0000  0.0600  0.9400  0.1290  0.8710  0.0000  0.0000  0.0000  0.0000  0.0000  0.0000  0.0000  0.0000  0.0700  0.0800  0.0000  0.0000  0.0000  0.0000  0.0000  0.0000  0.0000  0.0000  0.0100  0.0000  0.0000  0.0000  0.0000  0.0000  0.0000  0.1400  0.1900  0.0000  0.0000  0.0000  0.0000  0.0000  0.0000  0.0000  0.0000  0.0000  0.0000  0.0000  0.0400  0.0000  0.0000  0.0000  0.0000  0.0000  0.0000  0.0000  0.0000  0.0000  0.0000  0.0000  0.0000  0.0000  0.0000  0.0000  0.0000  0.0000  0.0000  0.0000  0.0000  0.0000  0.0000  0.0000  0.0100  0.3300  0.0100  0.0000  0.0000  0.0000  0.0000  0.0000  0.1200  0.0000  0.0000  0.0000  0.0000  0.0000  0.0000  0.0000  0.0000  0.0000  0.0000  0.0000  0.0000  0.0000  0.0000  0.0000  0.0000  0.0000  0.0000  0.0000  0.0000  0.0000  0.0000  0.0000  0.0000  0.0000  0.0000  0.0000  0.0000  0.0000  0.2800  0.7200  0.1922  0.8078  0.3700  0.6300  0.5000  0.5000  0.5338  0.4662  0.2200  0.0100  0.6200  0.1200  0.0300  0.4600  0.5400  0.4482  0.5518  0.0000  0.1900  0.2000  0.0100  0.1500  0.0100  0.0000  0.3500  0.0800  0.0100  0.2400  0.7600  0.2278  0.7722  0.1400  0.0000  0.0000  0.0000  0.0000  0.0000  0.0000  0.0000  0.1200  0.0100  0.0200  0.0000  0.2700  0.0000  0.0000  0.2800  0.1600  0.0000  0.0000  0.0000  0.1800  0.8200  0.2114  0.7886  0.0000  0.0000  0.0100  0.0700  0.0000  0.1800  0.0000  0.0000  0.0000  0.0400  0.0200  0.0000  0.0000  0.0000  0.0300  0.0600  0.0000  0.3300  0.0000  0.2200  0.0000  0.0000  0.0400  0.0000  0.0000  0.2000  0.8000  0.2028  0.7972  0.1300  0.0000  0.0000  0.0000  0.0000  0.0000  0.0000  0.0000  0.1100  0.0000  0.1400  0.0300  0.0000  0.0000  0.0000  0.0000  0.0000  0.1200  0.0700  0.0000  0.0000  0.0000  0.0000  0.0000  0.0000  0.0000  0.0000  0.0000  0.0000  0.0100  0.0000  0.0700  0.1600  0.0000  0.0000  0.0000  0.0000  0.0000  0.0100  0.0000  0.0000  0.0000  0.0000  0.0100  0.0000  0.0200  0.0900  0.0000  0.0000  0.0300  0.0600  0.9400  0.1090  0.8910  0.0000  0.0000  0.0000  0.0000  0.0000  0.0000  0.0000  0.0500  0.0000  0.0000  0.0000  0.2200  0.0000  0.0000  0.0000  0.0000  0.0000  0.0000  0.0000  0.0000  0.0000  0.0000  0.0000  0.0000  0.0900  0.0000  0.0000  0.0000  0.0000  0.0000  0.0000  0.0000  0.0000  0.0000  0.0000  0.0000  0.0000  0.0000  0.0400  0.0300  0.0000  0.0000  0.0000  0.0000  0.0000  0.0000  0.0300  0.0000  0.0000  0.0000  0.0000  0.0000  0.0000  0.0000  0.0000  0.0000  0.0000  0.0000  0.0000  0.0000  0.0000  0.0100  0.2400  0.0000  0.0000  0.0000  0.0000  0.0000  0.0000  0.0000  0.0000  0.0000  0.0000  0.0000  0.0000  0.0800  0.0100  0.0000  0.0000  0.0200  0.0000  0.0000  0.0000  0.0000  0.0100  0.1600  0.0000  0.0000  0.0000  0.0000  0.0000  0.0000  0.0000  0.0000  0.0000  0.0000  0.0100  0.0000  0.0000  0.0000  0.0600  0.9400  0.1528  0.8472
     3    19  0.8800  0.1200  0.7600  0.2400  0.7888  0.2112  0.1000  0.0600  0.2900  0.1900  0.3600  0.2400  0.7600  0.2634  0.7366  0.0000  0.0000  0.0300  0.1100  0.0000  0.4400  0.0200  0.0100  0.3900  0.0000  0.4400  0.5600  0.3592  0.6408  0.2700  0.0000  0.0000  0.0000  0.2200  0.0000  0.0000  0.0400  0.0000  0.2500  0.0000  0.0000  0.0000  0.0000  0.1200  0.0000  0.0000  0.0300  0.0000  0.0700  0.1400  0.8600  0.2056  0.7944  0.0000  0.0000  0.0000  0.1700  0.0500  0.0300  0.0000  0.0000  0.0000  0.0000  0.3100  0.0500  0.0000  0.1500  0.0000  0.0400  0.1000  0.0900  0.0000  0.0000  0.0100  0.0000  0.0000  0.0000  0.0000  0.1000  0.9000  0.1732  0.8268  0.0000  0.0000  0.0000  0.0000  0.0000  0.0000  0.0000  0.0000  0.0300  0.0200  0.0000  0.0000  0.0000  0.0000  0.0100  0.0000  0.0000  0.0000  0.0000  0.0000  0.0000  0.1300  0.0400  0.1100  0.0300  0.2300  0.0000  0.0000  0.0000  0.0000  0.0000  0.0000  0.0000  0.0400  0.0800  0.0000  0.0000  0.0000  0.0000  0.0000  0.0000  0.0000  0.0000  0.0000  0.0900  0.0000  0.1900  0.0000  0.0000  0.0000  0.1800  0.8200  0.1380  0.8620  0.0000  0.0000  0.0000  0.0000  0.0000  0.0000  0.0000  0.0000  0.0400  0.1000  0.0000  0.0000  0.0000  0.0000  0.0000  0.0000  0.0000  0.0000  0.0100  0.0000  0.0000  0.0000  0.0000  0.0000  0.0000  0.1300  0.1900  0.0000  0.0000  0.0000  0.0000  0.0000  0.0000  0.0000  0.0000  0.0000  0.0000  0.0000  0.0700  0.0000  0.0000  0.0000  0.0000  0.0000  0.0000  0.0000  0.0000  0.0000  0.0000  0.0000  0.0000  0.0000  0.0000  0.0000  0.0000  0.0000  0.0000  0.0000  0.0000  0.0000  0.0000  0.0000  0.0000  0.2600  0.0400  0.0000  0.0000  0.0000  0.0000  0.0000  0.1600  0.0000  0.0000  0.0000  0.0000  0.0000  0.0000  0.0000  0.0000  0.0000  0.0000  0.0000  0.0000  0.0000  0.0000  0.0000  0.0000  0.0000  0.0000  0.0000  0.0000  0.0000  0.0000  0.0000  0.0000  0.0000  0.0000  0.0000  0.0000  0.0000  0.0800  0.9200  0.1644  0.8356  0.3500  0.6500  0.5400  0.4600  0.5450  0.4550  0.2500  0.0300  0.5400  0.1600  0.0200  0.4800  0.5200  0.3810  0.6190  0.0000  0.1800  0.1800  0.0000  0.1100  0.0000  0.0000  0.4900  0.0300  0.0100  0.3200  0.6800  0.3180  0.6820  0.1300  0.0000  0.0000  0.0000  0.0000  0.0000  0.0000  0.0000  0.1500  0.0000  0.0400  0.0000  0.2600  0.0000  0.0000  0.2700  0.1500  0.0000  0.0000  0.0000  0.2000  0.8000  0.2040  0.7960  0.0000  0.0000  0.0100  0.0700  0.0000  0.1700  0.0000  0.0000  0.0000  0.0300  0.0100  0.0000  0.0000  0.0000  0.0300  0.0700  0.0000  0.3800  0.0000  0.2200  0.0000  0.0000  0.0100  0.0000  0.0000  0.2000  0.8000  0.2336  0.7664  0.1400  0.0000  0.0000  0.0000  0.0000  0.0000  0.0000  0.0000  0.1300  0.0000  0.1200  0.0100  0.0000  0.0000  0.0000  0.0000  0.0000  0.1000  0.1000  0.0000  0.0000  0.0000  0.0000  0.0000  0.0000  0.0000  0.0000  0.0000  0.0000  0.0100  0.0000  0.0400  0.1500  0.0000  0.0000  0.0000  0.0000  0.0000  0.0000  0.0000  0.0000  0.0000  0.0000  0.0200  0.0000  0.0500  0.0900  0.0000  0.0000  0.0400  0.1400  0.8600  0.1078  0.8922  0.0000  0.0000  0.0000  0.0000  0.0000  0.0000  0.0000  0.0600  0.0000  0.0000  0.0000  0.1700  0.0000  0.0000  0.0000  0.0000  0.0000  0.0100  0.0000  0.0000  0.0000  0.0000  0.0000  0.0000  0.1000  0.0000  0.0000  0.0000  0.0000  0.0000  0.0000  0.0000  0.0000  0.0000  0.0000  0.0000  0.0000  0.0000  0.0300  0.0400  0.0000  0.0000  0.0000  0.0000  0.0000  0.0000  0.0200  0.0000  0.0000  0.0000  0.0000  0.0000  0.0000  0.0000  0.0000  0.0000  0.0000  0.0000  0.0000  0.0000  0.0000  0.0300  0.2500  0.0000  0.0000  0.0000  0.0000  0.0000  0.0000  0.0000  0.0000  0.0000  0.0000  0.0000  0.0000  0.1100  0.0100  0.0000  0.0000  0.0200  0.0000  0.0000  0.0000  0.0000  0.0000  0.1200  0.0100  0.0000  0.0000  0.0000  0.0000  0.0000  0.0000  0.0000  0.0000  0.0000  0.0200  0.0000  0.0000  0.0000  0.1400  0.8600  0.1364  0.8636
     3    20  0.8400  0.1600  0.7200  0.2800  0.7312  0.2688  0.1100  0.0400  0.3300  0.2100  0.3100  0.3000  0.7000  0.2628  0.7372  0.0000  0.0000  0.0300  0.0900  0.0000  0.4500  0.0100  0.0000  0.4100  0.0100  0.3200  0.6800  0.3798  0.6202  0.2700  0.0000  0.0000  0.0000  0.2300  0.0000  0.0000  0.0300  0.0000  0.2300  0.0000  0.0000  0.0000  0.0000  0.1000  0.0000  0.0000  0.0400  0.0000  0.1000  0.2200  0.7800  0.2012  0.7988  0.0000  0.0000  0.0000  0.1900  0.0300  0.0300  0.0000  0.0000  0.0000  0.0000  0.3500  0.0300  0.0000  0.1200  0.0000  0.0400  0.0900  0.1200  0.0000  0.0000  0.0000  0.0000  0.0000  0.0000  0.0000  0.2000  0.8000  0.1998  0.8002  0.0000  0.0000  0.0000  0.0000  0.0000  0.0000  0.0000  0.0000  0.0200  0.0300  0.0000  0.0000  0.0000  0.0000  0.0200  0.0000  0.0000  0.0000  0.0000  0.0000  0.0000  0.1000  0.0300  0.0600  0.0100  0.2100  0.0000  0.0000  0.0000  0.0000  0.0000  0.0000  0.0000  0.0300  0.1300  0.0000  0.0000  0.0000  0.0000  0.0000  0.0000  0.0000  0.0000  0.0000  0.1000  0.0000  0.2500  0.0000  0.0100  0.0000  0.2200  0.7800  0.1508  0.8492  0.0000  0.0000  0.0000  0.0000  0.0000  0.0000  0.0000  0.0000  0.0400  0.1700  0.0000  0.0000  0.0000  0.0000  0.0000  0.0000  0.0000  0.0000  0.0000  0.0000  0.0000  0.0000  0.0000  0.0000  0.0000  0.1300  0.0900  0.0000  0.0000  0.0000  0.0000  0.0000  0.0000  0.0000  0.0000  0.0000  0.0000  0.0000  0.0700  0.0000  0.0000  0.0000  0.0000  0.0000  0.0000  0.0000  0.0000  0.0000  0.0000  0.0000  0.0000  0.0000  0.0000  0.0000  0.0000  0.0000  0.0000  0.0000  0.0000  0.0000  0.0000  0.0000  0.0000  0.2900  0.0400  0.0000  0.0000  0.0000  0.0000  0.0000  0.1600  0.0000  0.0000  0.0000  0.0000  0.0000  0.0000  0.0000  0.0000  0.0000  0.0000  0.0000  0.0000  0.0100  0.0000  0.0000  0.0000  0.0000  0.0000  0.0000  0.0000  0.0000  0.0000  0.0000  0.0000  0.0000  0.0000  0.0000  0.0000  0.0000  0.1400  0.8600  0.1718  0.8282  0.4000  0.6000  0.4400  0.5600  0.5200  0.4800  0.2500  0.0300  0.5100  0.1900  0.0200  0.2800  0.7200  0.3600  0.6400  0.0000  0.1900  0.1800  0.0000  0.1200  0.0000  0.0000  0.4800  0.0300  0.0000  0.2800  0.7200  0.3142  0.6858  0.0800  0.0000  0.0000  0.0000  0.0000  0.0000  0.0000  0.0000  0.2400  0.0000  0.0600  0.0000  0.2600  0.0000  0.0000  0.2100  0.1500  0.0000  0.0000  0.0000  0.1000  0.9000  0.2018  0.7982  0.0000  0.0000  0.0000  0.0900  0.0000  0.1800  0.0000  0.0000  0.0000  0.0200  0.0000  0.0000  0.0000  0.0000  0.0400  0.1000  0.0000  0.3800  0.0000  0.1600  0.0000  0.0000  0.0300  0.0000  0.0000  0.1400  0.8600  0.2234  0.7766  0.0800  0.0000  0.0000  0.0000  0.0000  0.0000  0.0000  0.0000  0.1200  0.0000  0.0800  0.0000  0.0000  0.0000  0.0000  0.0000  0.0000  0.1500  0.1100  0.0000  0.0000  0.0000  0.0000  0.0100  0.0000  0.0000  0.0000  0.0000  0.0000  0.0200  0.0000  0.0500  0.2100  0.0000  0.0000  0.0000  0.0000  0.0000  0.0000  0.0000  0.0000  0.0000  0.0000  0.0100  0.0000  0.0700  0.0600  0.0000  0.0000  0.0300  0.1400  0.8600  0.1184  0.8816  0.0000  0.0000  0.0000  0.0000  0.0000  0.0000  0.0000  0.0600  0.0000  0.0000  0.0000  0.1200  0.0000  0.0000  0.0000  0.0000  0.0000  0.0100  0.0000  0.0000  0.0000  0.0000  0.0000  0.0000  0.0900  0.0000  0.0000  0.0000  0.0000  0.0000  0.0000  0.0000  0.0000  0.0000  0.0000  0.0000  0.0000  0.0000  0.0600  0.0200  0.0000  0.0000  0.0000  0.0000  0.0000  0.0000  0.0100  0.0000  0.0000  0.0000  0.0000  0.0000  0.0000  0.0000  0.0000  0.0000  0.0000  0.0000  0.0000  0.0000  0.0000  0.0300  0.2100  0.0000  0.0000  0.0000  0.0000  0.0000  0.0000  0.0000  0.0000  0.0000  0.0000  0.0000  0.0000  0.1600  0.0100  0.0000  0.0000  0.0100  0.0000  0.0000  0.0000  0.0000  0.0000  0.1900  0.0000  0.0000  0.0000  0.0000  0.0000  0.0000  0.0000  0.0000  0.0000  0.0000  0.0200  0.0000  0.0000  0.0000  0.1600  0.8400  0.1376  0.8624
     4     0  0.5000  0.5000  0.5020  0.4980  0.5000  0.5000  0.2000  0.2000  0.2000  0.2000  0.2000  0.2100  0.7900  0.2000  0.8000  0.1000  0.1000  0.1000  0.1000  0.1000  0.1000  0.1000  0.1000  0.1000  0.1000  0.1050  0.8950  0.1000  0.9000  0.0500  0.0500  0.0500  0.0500  0.0500  0.0500  0.0500  0.0500  0.0500  0.0500  0.0500  0.0500  0.0500  0.0500  0.0500  0.0500  0.0500  0.0500  0.0500  0.0500  0.0480  0.9520  0.0500  0.9500  0.0400  0.0400  0.0400  0.0400  0.0400  0.0400  0.0400  0.0400  0.0400  0.0400  0.0400  0.0400  0.0400  0.0400  0.0400  0.0400  0.0400  0.0400  0.0400  0.0400  0.0400  0.0400  0.0400  0.0400  0.0400  0.0440  0.9560  0.0400  0.9600  0.0200  0.0200  0.0200  0.0200  0.0200  0.0200  0.0200  0.0200  0.0200  0.0200  0.0200  0.0200  0.0200  0.0200  0.0200  0.0200  0.0200  0.0200  0.0200  0.0200  0.0200  0.0200  0.0200  0.0200  0.0200  0.0200  0.0200  0.0200  0.0200  0.0200  0.0200  0.0200  0.0200  0.0200  0.0200  0.0200  0.0200  0.0200  0.0200  0.0200  0.0200  0.0200  0.0200  0.0200  0.0200  0.0200  0.0200  0.0200  0.0200  0.0200  0.0090  0.9910  0.0200  0.9800  0.0100  0.0100  0.0100  0.0100  0.0100  0.0100  0.0100  0.0100  0.0100  0.0100  0.0100  0.0100  0.0100  0.0100  0.0100  0.0100  0.0100  0.0100  0.0100  0.0100  0.0100  0.0100  0.0100  0.0100  0.0100  0.0100  0.0100  0.0100  0.0100  0.0100  0.0100  0.0100  0.0100  0.0100  0.0100  0.0100  0.0100  0.0100  0.0100  0.0100  0.0100  0.0100  0.0100  0.0100  0.0100  0.0100  0.0100  0.0100  0.0100  0.0100  0.0100  0.0100  0.0100  0.0100  0.0100  0.0100  0.0100  0.0100  0.0100  0.0100  0.0100  0.0100  0.0100  0.0100  0.0100  0.0100  0.0100  0.0100  0.0100  0.0100  0.0100  0.0100  0.0100  0.0100  0.0100  0.0100  0.0100  0.0100  0.0100  0.0100  0.0100  0.0100  0.0100  0.0100  0.0100  0.0100  0.0100  0.0100  0.0100  0.0100  0.0100  0.0100  0.0100  0.0100  0.0100  0.0100  0.0100  0.0100  0.0100  0.0100  0.0130  0.9870  0.0100  0.9900  0.5000  0.5000  0.5200  0.4800  0.5000  0.5000  0.2000  0.2000  0.2000  0.2000  0.2000  0.2110  0.7890  0.2000  0.8000  0.1000  0.1000  0.1000  0.1000  0.1000  0.1000  0.1000  0.1000  0.1000  0.1000  0.1160  0.8840  0.1000  0.9000  0.0500  0.0500  0.0500  0.0500  0.0500  0.0500  0.0500  0.0500  0.0500  0.0500  0.0500  0.0500  0.0500  0.0500  0.0500  0.0500  0.0500  0.0500  0.0500  0.0500  0.0550  0.9450  0.0500  0.9500  0.0400  0.0400  0.0400  0.0400  0.0400  0.0400  0.0400  0.0400  0.0400  0.0400  0.0400  0.0400  0.0400  0.0400  0.0400  0.0400  0.0400  0.0400  0.0400  0.0400  0.0400  0.0400  0.0400  0.0400  0.0400  0.0410  0.9590  0.0400  0.9600  0.0200  0.0200  0.0200  0.0200  0.0200  0.0200  0.0200  0.0200  0.0200  0.0200  0.0200  0.0200  0.0200  0.0200  0.0200  0.0200  0.0200  0.0200  0.0200  0.0200  0.0200  0.0200  0.0200  0.0200  0.0200  0.0200  0.0200  0.0200  0.0200  0.0200  0.0200  0.0200  0.0200  0.0200  0.0200  0.0200  0.0200  0.0200  0.0200  0.0200  0.0200  0.0200  0.0200  0.0200  0.0200  0.0200  0.0200  0.0200  0.0200  0.0200  0.0170  0.9830  0.0200  0.9800  0.0100  0.0100  0.0100  0.0100  0.0100  0.0100  0.0100  0.0100  0.0100  0.0100  0.0100  0.0100  0.0100  0.0100  0.0100  0.0100  0.0100  0.0100  0.0100  0.0100  0.0100  0.0100  0.0100  0.0100  0.0100  0.0100  0.0100  0.0100  0.0100  0.0100  0.0100  0.0100  0.0100  0.0100  0.0100  0.0100  0.0100  0.0100  0.0100  0.0100  0.0100  0.0100  0.0100  0.0100  0.0100  0.0100  0.0100  0.0100  0.0100  0.0100  0.0100  0.0100  0.0100  0.0100  0.0100  0.0100  0.0100  0.0100  0.0100  0.0100  0.0100  0.0100  0.0100  0.0100  0.0100  0.0100  0.0100  0.0100  0.0100  0.0100  0.0100  0.0100  0.0100  0.0100  0.0100  0.0100  0.0100  0.0100  0.0100  0.0100  0.0100  0.0100  0.0100  0.0100  0.0100  0.0100  0.0100  0.0100  0.0100  0.0100  0.0100  0.0100  0.0100  0.0100  0.0100  0.0100  0.0100  0.0100  0.0100  0.0100  0.0060  0.9940  0.0100  0.9900
     4     1  0.3800  0.6200  0.6400  0.3600  0.5288  0.4712  0.2100  0.1400  0.1800  0.2300  0.2400  0.1400  0.8600  0.2066  0.7934  0.0900  0.0800  0.0700  0.0800  0.0800  0.1400  0.0600  0.1200  0.1700  0.1100  0.0800  0.9200  0.1108  0.8892  0.0400  0.0400  0.0800  0.0300  0.0800  0.0500  0.0400  0.0400  0.1000  0.0600  0.0500  0.0600  0.0400  0.0800  0.0300  0.0600  0.0100  0.0600  0.0300  0.0200  0.1000  0.9000  0.0598  0.9402  0.0300  0.0400  0.0400  0.0800  0.0300  0.0400  0.0400  0.0200  0.0300  0.0400  0.0400  0.0400  0.0400  0.0200  0.0500  0.0200  0.0300  0.0500  0.0300  0.0600  0.0600  0.0300  0.0300  0.0300  0.0800  0.0200  0.9800  0.0462  0.9538  0.0200  0.0100  0.0500  0.0400  0.0100  0.0100  0.0500  0.0200  0.0300  0.0100  0.0100  0.0100  0.0200  0.0200  0.0200  0.0200  0.0200  0.0200  0.0200  0.0000  0.0200  0.0000  0.0000  0.0200  0.0000  0.0100  0.0100  0.0300  0.0300  0.0100  0.0400  0.0400  0.0400  0.0100  0.0300  0.0300  0.0300  0.0200  0.0100  0.0200  0.0300  0.0200  0.0100  0.0300  0.0300  0.0100  0.0200  0.0100  0.0100  0.0200  0.0600  0.9400  0.0274  0.9726  0.0000  0.0200  0.0100  0.0000  0.0200  0.0100  0.0000  0.0000  0.0000  0.0000  0.0000  0.0300  0.0300  0.0100  0.0000  0.0100  0.0100  0.0100  0.0200  0.0300  0.0000  0.0200  0.0000  0.0200  0.0100  0.0100  0.0300  0.0100  0.0000  0.0100  0.0100  0.0300  0.0000  0.0100  0.0200  0.0000  0.0600  0.0000  0.0000  0.0000  0.0400  0.0100  0.0300  0.0200  0.0200  0.0100  0.0200  0.0200  0.0000  0.0000  0.0000  0.0100  0.0200  0.0000  0.0100  0.0000  0.0000  0.0100  0.0000  0.0000  0.0100  0.0000  0.0000  0.0200  0.0100  0.0100  0.0100  0.0100  0.0200  0.0200  0.0000  0.0100  0.0000  0.0000  0.0000  0.0100  0.0200  0.0100  0.0000  0.0000  0.0000  0.0000  0.0200  0.0000  0.0000  0.0000  0.0100  0.0000  0.0200  0.0100  0.0100  0.0000  0.0100  0.0200  0.0000  0.0200  0.0000  0.0200  0.0200  0.0100  0.0200  0.9800  0.0220  0.9780  0.4700  0.5300  0.5400  0.4600  0.5018  0.4982  0.1600  0.1500  0.2200  0.2000  0.2700  0.2000  0.8000  0.2094  0.7906  0.0500  0.1300  0.1500  0.1100  0.0700  0.0800  0.0800  0.0800  0.1600  0.0900  0.1400  0.8600  0.1118  0.8882  0.0300  0.0700  0.0600  0.0800  0.0700  0.0200  0.0800  0.0200  0.0400  0.0500  0.0200  0.0900  0.0400  0.0400  0.0500  0.0900  0.0200  0.0500  0.0300  0.0500  0.0200  0.9800  0.0606  0.9394  0.0200  0.0400  0.0400  0.0400  0.0400  0.0400  0.0700  0.0500  0.0300  0.0800  0.0100  0.0400  0.0200  0.0200  0.0100  0.0400  0.0500  0.0400  0.0300  0.1000  0.0400  0.0200  0.0300  0.0500  0.0500  0.0400  0.9600  0.0502  0.9498  0.0300  0.0200  0.0000  0.0000  0.0200  0.0100  0.0500  0.0100  0.0100  0.0500  0.0500  0.0200  0.0100  0.0400  0.0200  0.0200  0.0000  0.0100  0.0100  0.0200  0.0300  0.0300  0.0300  0.0300  0.0100  0.0300  0.0000  0.0200  0.0200  0.0000  0.0100  0.0100  0.0400  0.0300  0.0300  0.0000  0.0200  0.0100  0.0300  0.0100  0.0300  0.0200  0.0200  0.0200  0.0300  0.0200  0.0000  0.0200  0.0000  0.0500  0.0400  0.9600  0.0298  0.9702  0.0100  0.0200  0.0100  0.0000  0.0000  0.0100  0.0100  0.0100  0.0300  0.0200  0.0100  0.0000  0.0000  0.0200  0.0300  0.0100  0.0100  0.0100  0.0300  0.0000  0.0000  0.0000  0.0200  0.0000  0.0100  0.0000  0.0000  0.0100  0.0100  0.0100  0.0300  0.0000  0.0000  0.0000  0.0300  0.0200  0.0400  0.0100  0.0200  0.0000  0.0300  0.0000  0.0100  0.0000  0.0000  0.0100  0.0000  0.0300  0.0200  0.0100  0.0000  0.0000  0.0200  0.0200  0.0100  0.0100  0.0000  0.0100  0.0000  0.0000  0.0400  0.0100  0.0000  0.0200  0.0000  0.0100  0.0200  0.0200  0.0000  0.0000  0.0000  0.0000  0.0200  0.0100  0.0000  0.0100  0.0100  0.0200  0.0000  0.0100  0.0100  0.0000  0.0100  0.0000  0.0100  0.0100  0.0300  0.0000  0.0300  0.0000  0.0100  0.0100  0.0100  0.0100  0.0100  0.0100  0.0100  0.0000  0.0000  0.0000  0.0000  1.0000  0.0206  0.9794
     4     2  0.5000  0.5000  0.6000  0.4000  0.5000  0.5000  0.1800  0.1200  0.1900  0.2200  0.2900  0.1600  0.8400  0.2154  0.7846  0.0800  0.0900  0.0300  0.0800  0.0800  0.1200  0.0400  0.1600  0.2300  0.0900  0.1000  0.9000  0.1308  0.8692  0.0200  0.0400  0.0600  0.0200  0.0700  0.0900  0.0800  0.0400  0.0500  0.0400  0.0900  0.0500  0.0600  0.0500  0.0100  0.0400  0.0100  0.0800  0.0500  0.0500  0.0400  0.9600  0.0610  0.9390  0.0100  0.0300  0.0400  0.0600  0.0600  0.0200  0.0100  0.0000  0.0400  0.0300  0.0200  0.0800  0.0600  0.0100  0.0300  0.0100  0.0400  0.0300  0.0500  0.0700  0.1100  0.0200  0.0300  0.0300  0.1100  0.1200  0.8800  0.0606  0.9394  0.0100  0.0100  0.0300  0.0200  0.0200  0.0000  0.0700  0.0400  0.0300  0.0000  0.0000  0.0300  0.0100  0.0200  0.0000  0.0100  0.0400  0.0100  0.0100  0.0000  0.0400  0.0000  0.0000  0.0100  0.0000  0.0100  0.0100  0.0000  0.0400  0.0200  0.0300  0.0400  0.0700  0.0100  0.0400  0.0600  0.0400  0.0100  0.0100  0.0100  0.0500  0.0000  0.0100  0.0100  0.0400  0.0100  0.0500  0.0000  0.0200  0.0000  0.0000  1.0000  0.0384  0.9616  0.0000  0.0100  0.0400  0.0000  0.0200  0.0200  0.0000  0.0000  0.0000  0.0000  0.0000  0.0200  0.0000  0.0300  0.0000  0.0100  0.0000  0.0000  0.0100  0.0600  0.0000  0.0000  0.0000  0.0200  0.0100  0.0300  0.0500  0.0300  0.0000  0.0100  0.0100  0.0100  0.0000  0.0100  0.0100  0.0000  0.0800  0.0000  0.0000  0.0000  0.0100  0.0000  0.0200  0.0200  0.0300  0.0000  0.0300  0.0300  0.0000  0.0000  0.0000  0.0100  0.0000  0.0000  0.0000  0.0000  0.0000  0.0000  0.0000  0.0000  0.0000  0.0000  0.0000  0.0200  0.0100  0.0300  0.0100  0.0200  0.0300  0.0300  0.0000  0.0000  0.0000  0.0000  0.0000  0.0000  0.0200  0.0100  0.0000  0.0000  0.0100  0.0000  0.0200  0.0000  0.0000  0.0000  0.0000  0.0000  0.0200  0.0200  0.0100  0.0000  0.0100  0.0100  0.0000  0.0100  0.0000  0.0500  0.0100  0.0100  0.0400  0.9600  0.0316  0.9684  0.4900  0.5100  0.5800  0.4200  0.5002  0.4998  0.1500  0.2000  0.1900  0.1700  0.2900  0.2000  0.8000  0.2116  0.7884  0.0500  0.1900  0.1500  0.1500  0.0300  0.0700  0.0700  0.0300  0.1700  0.0900  0.1400  0.8600  0.1322  0.8678  0.0200  0.0500  0.0400  0.0900  0.1200  0.0400  0.0600  0.0300  0.0800  0.0500  0.0000  0.0700  0.0500  0.0300  0.0600  0.0700  0.0200  0.0500  0.0400  0.0300  0.0800  0.9200  0.0642  0.9358  0.0400  0.0300  0.0800  0.0300  0.0600  0.0300  0.0400  0.0700  0.0400  0.0800  0.0000  0.0300  0.0200  0.0400  0.0000  0.0600  0.0500  0.0600  0.0100  0.0800  0.0200  0.0300  0.0000  0.0600  0.0400  0.0400  0.9600  0.0544  0.9456  0.0500  0.0100  0.0000  0.0000  0.0000  0.0000  0.0400  0.0200  0.0100  0.0100  0.0400  0.0400  0.0000  0.0500  0.0400  0.0500  0.0000  0.0300  0.0000  0.0200  0.0400  0.0300  0.0300  0.0700  0.0000  0.0300  0.0000  0.0200  0.0100  0.0000  0.0000  0.0100  0.0300  0.0200  0.0300  0.0000  0.0300  0.0000  0.0200  0.0200  0.0100  0.0000  0.0200  0.0200  0.0200  0.0400  0.0000  0.0100  0.0000  0.0800  0.0200  0.9800  0.0390  0.9610  0.0100  0.0200  0.0300  0.0000  0.0000  0.0000  0.0000  0.0000  0.0200  0.0100  0.0000  0.0000  0.0000  0.0300  0.0100  0.0100  0.0000  0.0000  0.0200  0.0000  0.0000  0.0000  0.0200  0.0000  0.0000  0.0000  0.0000  0.0200  0.0200  0.0100  0.0600  0.0000  0.0000  0.0000  0.0300  0.0300  0.0400  0.0200  0.0300  0.0000  0.0300  0.0000  0.0000  0.0000  0.0000  0.0000  0.0000  0.0600  0.0000  0.0000  0.0000  0.0000  0.0300  0.0200  0.0000  0.0000  0.0000  0.0200  0.0000  0.0000  0.0300  0.0100  0.0000  0.0100  0.0000  0.0000  0.0500  0.0400  0.0000  0.0000  0.0000  0.0000  0.0200  0.0100  0.0000  0.0200  0.0000  0.0200  0.0000  0.0000  0.0100  0.0000  0.0100  0.0000  0.0200  0.0100  0.0200  0.0000  0.0400  0.0000  0.0300  0.0000  0.0100  0.0000  0.0200  0.0000  0.0200  0.0000  0.0000  0.0000  0.0000  1.0000  0.0302  0.9698
     4     3  0.5300  0.4700  0.5000  0.5000  0.5018  0.4982  0.2100  0.0600  0.2000  0.2300  0.3000  0.1600  0.8400  0.2306  0.7694  0.1100  0.1000  0.0300  0.1100  0.0700  0.1300  0.0200  0.1900  0.1800  0.0600  0.1200  0.8800  0.1294  0.8706  0.0300  0.0600  0.0600  0.0000  0.0600  0.0500  0.0600  0.0700  0.0800  0.0800  0.1000  0.0400  0.0600  0.0600  0.0100  0.0300  0.0200  0.0300  0.0300  0.0700  0.0200  0.9800  0.0624  0.9376  0.0200  0.0500  0.0300  0.0400  0.0600  0.0100  0.0100  0.0000  0.0800  0.0200  0.0100  0.0600  0.0100  0.0200  0.0300  0.0000  0.0500  0.0400  0.0400  0.1000  0.1200  0.0200  0.0300  0.0500  0.1000  0.0600  0.9400  0.0650  0.9350  0.0100  0.0100  0.0400  0.0300  0.0200  0.0000  0.0600  0.0600  0.0100  0.0000  0.0000  0.0100  0.0100  0.0400  0.0000  0.0100  0.0300  0.0200  0.0100  0.0000  0.0400  0.0000  0.0000  0.0100  0.0000  0.0000  0.0000  0.0000  0.0800  0.0300  0.0200  0.0400  0.0900  0.0100  0.0300  0.0500  0.0300  0.0000  0.0100  0.0100  0.0200  0.0000  0.0000  0.0200  0.0200  0.0100  0.0500  0.0000  0.0500  0.0100  0.0200  0.9800  0.0438  0.9562  0.0000  0.0000  0.0600  0.0000  0.0200  0.0400  0.0000  0.0000  0.0000  0.0000  0.0000  0.0200  0.0000  0.0200  0.0000  0.0100  0.0000  0.0000  0.0300  0.0500  0.0000  0.0000  0.0000  0.0100  0.0100  0.0000  0.0500  0.0600  0.0000  0.0000  0.0200  0.0000  0.0000  0.0000  0.0100  0.0000  0.0600  0.0000  0.0000  0.0000  0.0000  0.0000  0.0200  0.0500  0.0400  0.0000  0.0200  0.0200  0.0000  0.0000  0.0000  0.0100  0.0000  0.0000  0.0000  0.0000  0.0000  0.0000  0.0000  0.0000  0.0000  0.0000  0.0000  0.0100  0.0000  0.0500  0.0100  0.0200  0.0100  0.0300  0.0000  0.0000  0.0000  0.0000  0.0000  0.0000  0.0500  0.0100  0.0000  0.0000  0.0100  0.0000  0.0000  0.0000  0.0000  0.0000  0.0000  0.0000  0.0100  0.0200  0.0200  0.0000  0.0100  0.0100  0.0000  0.0300  0.0000  0.0600  0.0100  0.0000  0.0200  0.9800  0.0382  0.9618  0.5700  0.4300  0.5400  0.4600  0.5098  0.4902  0.2000  0.2500  0.1700  0.1400  0.2400  0.0800  0.9200  0.2086  0.7914  0.0100  0.2300  0.0900  0.1700  0.0100  0.1000  0.1000  0.0200  0.1500  0.1200  0.1800  0.8200  0.1474  0.8526  0.0300  0.0700  0.0600  0.0600  0.0900  0.0200  0.0400  0.0100  0.0700  0.0400  0.0000  0.0400  0.0900  0.0600  0.0700  0.0800  0.0500  0.0300  0.0300  0.0600  0.0200  0.9800  0.0622  0.9378  0.0400  0.0000  0.0800  0.0300  0.0500  0.0600  0.0300  0.0500  0.0300  0.0700  0.0000  0.0400  0.0300  0.0600  0.0000  0.0800  0.0600  0.0600  0.0100  0.0700  0.0200  0.0100  0.0000  0.0600  0.0600  0.0600  0.9400  0.0566  0.9434  0.0700  0.0100  0.0000  0.0000  0.0000  0.0000  0.0500  0.0300  0.0300  0.0000  0.0500  0.1000  0.0000  0.0500  0.0900  0.0200  0.0000  0.0100  0.0000  0.0300  0.0100  0.0300  0.0500  0.0600  0.0000  0.0400  0.0000  0.0100  0.0100  0.0000  0.0000  0.0100  0.0200  0.0200  0.0200  0.0000  0.0200  0.0000  0.0300  0.0100  0.0000  0.0000  0.0300  0.0100  0.0000  0.0300  0.0000  0.0000  0.0000  0.0500  0.0200  0.9800  0.0498  0.9502  0.0000  0.0200  0.0400  0.0000  0.0000  0.0000  0.0000  0.0000  0.0100  0.0000  0.0000  0.0000  0.0000  0.0200  0.0000  0.0300  0.0000  0.0000  0.0200  0.0000  0.0000  0.0000  0.0500  0.0000  0.0000  0.0000  0.0000  0.0100  0.0200  0.0100  0.0500  0.0000  0.0000  0.0000  0.0200  0.0300  0.0300  0.0100  0.0300  0.0000  0.0300  0.0000  0.0000  0.0000  0.0000  0.0000  0.0000  0.0300  0.0000  0.0000  0.0000  0.0000  0.0400  0.0100  0.0000  0.0100  0.0000  0.0100  0.0000  0.0000  0.0200  0.0100  0.0000  0.0100  0.0000  0.0000  0.0900  0.0100  0.0000  0.0000  0.0000  0.0100  0.0100  0.0200  0.0000  0.0200  0.0000  0.0400  0.0000  0.0000  0.0200  0.0000  0.0100  0.0000  0.0200  0.0000  0.0500  0.0000  0.0400  0.0000  0.0300  0.0000  0.0100  0.0000  0.0300  0.0000  0.0200  0.0000  0.0000  0.0000  0.0400  0.9600  0.0350  0.9650
     4     4  0.4400  0.5600  0.4400  0.5600  0.5072  0.4928  0.2000  0.0300  0.2400  0.2100  0.3200  0.2800  0.7200  0.2450  0.7550  0.1000  0.0500  0.0300  0.0900  0.0500  0.1400  0.0300  0.1800  0.2200  0.1100  0.1000  0.9000  0.1374  0.8626  0.0000  0.1200  0.0300  0.0000  0.0600  0.0500  0.0500  0.0900  0.0500  0.0400  0.1100  0.0400  0.0700  0.0700  0.0100  0.0100  0.0300  0.0500  0.0200  0.1000  0.1400  0.8600  0.0736  0.9264  0.0100  0.0600  0.0200  0.0700  0.0800  0.0300  0.0200  0.0000  0.0600  0.0300  0.0000  0.0900  0.0000  0.0200  0.0300  0.0000  0.0500  0.0500  0.0200  0.0900  0.1300  0.0300  0.0000  0.0500  0.0600  0.0400  0.9600  0.0680  0.9320  0.0000  0.0100  0.0200  0.0200  0.0100  0.0000  0.0500  0.0900  0.0100  0.0000  0.0000  0.0200  0.0000  0.0200  0.0000  0.0100  0.0300  0.0200  0.0100  0.0000  0.0700  0.0000  0.0000  0.0100  0.0000  0.0000  0.0000  0.0000  0.0800  0.0400  0.0000  0.0300  0.0600  0.0000  0.0100  0.0600  0.0900  0.0000  0.0000  0.0100  0.0200  0.0000  0.0100  0.0000  0.0100  0.0000  0.1100  0.0000  0.0700  0.0000  0.0600  0.9400  0.0610  0.9390  0.0100  0.0000  0.0400  0.0000  0.0000  0.0500  0.0000  0.0000  0.0000  0.0000  0.0000  0.0000  0.0000  0.0100  0.0000  0.0000  0.0000  0.0000  0.0400  0.0400  0.0000  0.0000  0.0000  0.0100  0.0000  0.0000  0.0700  0.1000  0.0000  0.0000  0.0100  0.0000  0.0000  0.0000  0.0100  0.0000  0.0500  0.0000  0.0000  0.0000  0.0000  0.0000  0.0400  0.0500  0.0300  0.0000  0.0200  0.0200  0.0000  0.0000  0.0000  0.0200  0.0000  0.0000  0.0000  0.0000  0.0000  0.0000  0.0000  0.0000  0.0000  0.0000  0.0000  0.0000  0.0000  0.0700  0.0100  0.0200  0.0300  0.0400  0.0000  0.0000  0.0000  0.0000  0.0000  0.0000  0.0900  0.0300  0.0000  0.0000  0.0100  0.0000  0.0000  0.0000  0.0000  0.0000  0.0000  0.0000  0.0100  0.0100  0.0000  0.0000  0.0000  0.0100  0.0000  0.0100  0.0000  0.0300  0.0100  0.0000  0.0200  0.9800  0.0498  0.9502  0.5500  0.4500  0.6200  0.3800  0.5050  0.4950  0.2200  0.2300  0.2100  0.1200  0.2200  0.1000  0.9000  0.2082  0.7918  0.0300  0.2800  0.0900  0.2000  0.0000  0.0400  0.0600  0.0100  0.2000  0.0900  0.2000  0.8000  0.1808  0.8192  0.0600  0.0900  0.0500  0.0300  0.0800  0.0300  0.0300  0.0200  0.0600  0.0900  0.0000  0.0300  0.1000  0.0700  0.0600  0.0700  0.0200  0.0500  0.0100  0.0500  0.0200  0.9800  0.0652  0.9348  0.0100  0.0000  0.0800  0.0200  0.0400  0.0500  0.0300  0.0500  0.0200  0.1100  0.0000  0.0500  0.0700  0.0300  0.0000  0.0900  0.0700  0.0300  0.0100  0.0700  0.0800  0.0200  0.0000  0.0200  0.0500  0.0800  0.9200  0.0638  0.9362  0.0500  0.0000  0.0000  0.0000  0.0000  0.0000  0.0700  0.0300  0.0400  0.0000  0.0400  0.0700  0.0000  0.0700  0.1200  0.0000  0.0000  0.0000  0.0000  0.0300  0.0100  0.0300  0.0800  0.0800  0.0000  0.0500  0.0000  0.0000  0.0300  0.0000  0.0000  0.0200  0.0000  0.0100  0.0100  0.0000  0.0000  0.0000  0.0500  0.0100  0.0000  0.0000  0.0100  0.0100  0.0000  0.0100  0.0000  0.0000  0.0000  0.0700  0.0200  0.9800  0.0622  0.9378  0.0000  0.0100  0.0600  0.0000  0.0000  0.0000  0.0000  0.0000  0.0000  0.0000  0.0000  0.0000  0.0000  0.0300  0.0000  0.0000  0.0000  0.0000  0.0000  0.0000  0.0000  0.0000  0.0500  0.0000  0.0000  0.0000  0.0000  0.0100  0.0100  0.0000  0.1000  0.0000  0.0000  0.0000  0.0200  0.0400  0.0200  0.0100  0.0100  0.0000  0.0300  0.0000  0.0000  0.0000  0.0000  0.0000  0.0000  0.0400  0.0000  0.0000  0.0000  0.0000  0.0500  0.0200  0.0000  0.0300  0.0000  0.0000  0.0000  0.0000  0.0200  0.0200  0.0000  0.0100  0.0000  0.0000  0.1000  0.0100  0.0000  0.0000  0.0000  0.0000  0.0100  0.0200  0.0000  0.0100  0.0000  0.0600  0.0000  0.0000  0.0000  0.0000  0.0100  0.0000  0.0200  0.0000  0.0400  0.0000  0.0600  0.0000  0.0400  0.0000  0.0100  0.0000  0.0200  0.0000  0.0000  0.0000  0.0000  0.0000  0.0400  0.9600  0.0492  0.9508
     4     5  0.3600  0.6400  0.6000  0.4000  0.5392  0.4608  0.2300  0.0500  0.1800  0.2000  0.3400  0.2800  0.7200  0.2434  0.7566  0.1300  0.0800  0.0300  0.1300  0.0600  0.1100  0.0100  0.1500  0.2300  0.0700  0.1000  0.9000  0.1372  0.8628  0.0000  0.1200  0.0400  0.0000  0.0200  0.0700  0.0200  0.0800  0.0400  0.0400  0.1200  0.0300  0.0500  0.0600  0.0300  0.0300  0.0400  0.0900  0.0200  0.1000  0.0600  0.9400  0.0746  0.9254  0.0000  0.0400  0.0100  0.0500  0.0700  0.0200  0.0300  0.0000  0.0500  0.0100  0.0000  0.0900  0.0000  0.0300  0.0400  0.0000  0.0600  0.0900  0.0400  0.1000  0.1100  0.0000  0.0000  0.0500  0.1100  0.0400  0.9600  0.0736  0.9264  0.0000  0.0200  0.0100  0.0100  0.0300  0.0000  0.0400  0.1100  0.0000  0.0000  0.0000  0.0200  0.0000  0.0500  0.0000  0.0100  0.0300  0.0200  0.0000  0.0000  0.0600  0.0000  0.0000  0.0100  0.0000  0.0000  0.0000  0.0000  0.0800  0.0500  0.0000  0.0100  0.0200  0.0000  0.0100  0.0800  0.1100  0.0000  0.0000  0.0100  0.0100  0.0000  0.0000  0.0100  0.0200  0.0000  0.1000  0.0000  0.0700  0.0000  0.0200  0.9800  0.0668  0.9332  0.0300  0.0000  0.0200  0.0000  0.0000  0.0800  0.0000  0.0000  0.0000  0.0000  0.0000  0.0000  0.0000  0.0100  0.0000  0.0000  0.0000  0.0000  0.0500  0.0600  0.0000  0.0000  0.0000  0.0100  0.0000  0.0100  0.0600  0.0700  0.0000  0.0000  0.0000  0.0000  0.0000  0.0000  0.0000  0.0000  0.0500  0.0000  0.0000  0.0000  0.0000  0.0000  0.0200  0.0600  0.0200  0.0000  0.0000  0.0200  0.0000  0.0000  0.0000  0.0100  0.0000  0.0000  0.0000  0.0000  0.0000  0.0000  0.0000  0.0000  0.0000  0.0000  0.0000  0.0000  0.0000  0.0700  0.0000  0.0300  0.0300  0.0600  0.0000  0.0000  0.0000  0.0000  0.0000  0.0000  0.0800  0.0000  0.0000  0.0000  0.0100  0.0000  0.0000  0.0000  0.0000  0.0000  0.0000  0.0000  0.0100  0.0100  0.0000  0.0000  0.0000  0.0200  0.0000  0.0200  0.0000  0.0400  0.0400  0.0000  0.0200  0.9800  0.0510  0.9490  0.5500  0.4500  0.5000  0.5000  0.5050  0.4950  0.2300  0.1500  0.2300  0.1700  0.2200  0.2200  0.7800  0.2056  0.7944  0.0500  0.2900  0.0800  0.1700  0.0000  0.0200  0.0400  0.0400  0.2000  0.1100  0.1600  0.8400  0.1776  0.8224  0.0300  0.1100  0.0700  0.0100  0.0400  0.0200  0.0400  0.0100  0.1100  0.1100  0.0000  0.0500  0.1000  0.1000  0.0400  0.0700  0.0200  0.0400  0.0100  0.0200  0.0600  0.9400  0.0774  0.9226  0.0300  0.0000  0.0400  0.0100  0.0800  0.1200  0.0600  0.0400  0.0300  0.0900  0.0000  0.0300  0.1000  0.0100  0.0000  0.0800  0.0400  0.0400  0.0100  0.0700  0.0500  0.0200  0.0000  0.0200  0.0300  0.1000  0.9000  0.0674  0.9326  0.0700  0.0000  0.0100  0.0000  0.0000  0.0000  0.0700  0.0100  0.0400  0.0100  0.0500  0.1000  0.0000  0.0600  0.1100  0.0000  0.0000  0.0000  0.0000  0.0100  0.0100  0.0200  0.0800  0.0800  0.0000  0.0600  0.0000  0.0000  0.0100  0.0000  0.0000  0.0200  0.0000  0.0100  0.0000  0.0000  0.0000  0.0000  0.0300  0.0100  0.0000  0.0000  0.0000  0.0100  0.0000  0.0200  0.0000  0.0000  0.0000  0.1000  0.0200  0.9800  0.0690  0.9310  0.0000  0.0200  0.0500  0.0000  0.0000  0.0000  0.0000  0.0000  0.0000  0.0000  0.0000  0.0000  0.0000  0.0200  0.0000  0.0000  0.0000  0.0000  0.0000  0.0000  0.0000  0.0000  0.0600  0.0000  0.0000  0.0000  0.0000  0.0400  0.0100  0.0000  0.1000  0.0000  0.0000  0.0000  0.0000  0.0400  0.0100  0.0200  0.0000  0.0000  0.0200  0.0000  0.0000  0.0000  0.0000  0.0000  0.0000  0.0500  0.0000  0.0000  0.0000  0.0000  0.0900  0.0200  0.0000  0.0200  0.0000  0.0000  0.0000  0.0000  0.0100  0.0200  0.0100  0.0000  0.0000  0.0000  0.1000  0.0100  0.0000  0.0000  0.0000  0.0000  0.0000  0.0200  0.0000  0.0000  0.0000  0.0600  0.0000  0.0000  0.0000  0.0000  0.0100  0.0000  0.0100  0.0000  0.0300  0.0000  0.0600  0.0000  0.0500  0.0000  0.0200  0.0000  0.0200  0.0000  0.0000  0.0000  0.0000  0.0000  0.0200  0.9800  0.0552  0.9448
     4     6  0.3500  0.6500  0.6600  0.3400  0.5450  0.4550  0.2500  0.0200  0.1900  0.2300  0.3100  0.3000  0.7000  0.2480  0.7520  0.1500  0.0600  0.0200  0.1400  0.0800  0.1300  0.0000  0.1400  0.1800  0.1000  0.0800  0.9200  0.1314  0.8686  0.0000  0.0900  0.0500  0.0000  0.0400  0.0400  0.0300  0.0900  0.0500  0.0600  0.0900  0.0300  0.0600  0.0800  0.0300  0.0200  0.0400  0.0900  0.0200  0.0900  0.0400  0.9600  0.0674  0.9326  0.0000  0.0500  0.0100  0.0200  0.0600  0.0200  0.0300  0.0000  0.0500  0.0200  0.0000  0.0700  0.0000  0.0300  0.0700  0.0000  0.0500  0.0900  0.0600  0.0700  0.1800  0.0000  0.0000  0.0700  0.0500  0.0600  0.9400  0.0804  0.9196  0.0000  0.0100  0.0100  0.0200  0.0600  0.0000  0.0300  0.1100  0.0000  0.0000  0.0000  0.0100  0.0000  0.0600  0.0000  0.0000  0.0300  0.0300  0.0000  0.0000  0.0600  0.0000  0.0000  0.0100  0.0000  0.0000  0.0000  0.0000  0.0800  0.0500  0.0000  0.0000  0.0200  0.0000  0.0000  0.1300  0.1000  0.0000  0.0000  0.0100  0.0100  0.0000  0.0000  0.0000  0.0300  0.0000  0.1000  0.0000  0.0300  0.0000  0.0000  1.0000  0.0746  0.9254  0.0300  0.0000  0.0200  0.0000  0.0000  0.1100  0.0000  0.0000  0.0000  0.0000  0.0000  0.0000  0.0000  0.0200  0.0000  0.0000  0.0000  0.0000  0.0000  0.0800  0.0000  0.0000  0.0000  0.0000  0.0000  0.0000  0.0400  0.0800  0.0000  0.0000  0.0000  0.0000  0.0000  0.0000  0.0000  0.0000  0.0300  0.0000  0.0000  0.0000  0.0000  0.0000  0.0100  0.0600  0.0100  0.0000  0.0000  0.0300  0.0000  0.0000  0.0000  0.0100  0.0000  0.0000  0.0000  0.0000  0.0000  0.0000  0.0000  0.0000  0.0000  0.0000  0.0000  0.0000  0.0000  0.1100  0.0000  0.0400  0.0200  0.0400  0.0000  0.0000  0.0000  0.0000  0.0000  0.0000  0.1400  0.0000  0.0000  0.0000  0.0200  0.0000  0.0000  0.0000  0.0000  0.0000  0.0000  0.0000  0.0000  0.0000  0.0000  0.0000  0.0000  0.0100  0.0000  0.0200  0.0000  0.0300  0.0400  0.0000  0.0600  0.9400  0.0726  0.9274  0.5000  0.5000  0.5200  0.4800  0.5000  0.5000  0.2300  0.1300  0.2200  0.1600  0.2600  0.1400  0.8600  0.2114  0.7886  0.0600  0.3000  0.1100  0.1300  0.0000  0.0200  0.0400  0.0100  0.2100  0.1200  0.3000  0.7000  0.1832  0.8168  0.0100  0.1500  0.0100  0.0000  0.0400  0.0200  0.0300  0.0000  0.1400  0.1100  0.0000  0.0500  0.1200  0.0700  0.0200  0.0900  0.0100  0.0800  0.0200  0.0300  0.1000  0.9000  0.0954  0.9046  0.0500  0.0000  0.0700  0.0100  0.0900  0.1400  0.0900  0.0400  0.0400  0.0900  0.0000  0.0200  0.1000  0.0100  0.0000  0.0300  0.0500  0.0500  0.0200  0.0500  0.0200  0.0100  0.0000  0.0100  0.0100  0.0200  0.9800  0.0746  0.9254  0.0400  0.0000  0.0100  0.0000  0.0000  0.0000  0.0600  0.0100  0.0400  0.0000  0.0700  0.0800  0.0000  0.0800  0.0900  0.0000  0.0000  0.0000  0.0000  0.0100  0.0300  0.0300  0.0900  0.0700  0.0000  0.0500  0.0000  0.0000  0.0200  0.0000  0.0000  0.0300  0.0000  0.0100  0.0000  0.0000  0.0000  0.0000  0.0000  0.0300  0.0000  0.0000  0.0000  0.0200  0.0000  0.0300  0.0100  0.0000  0.0000  0.0900  0.0600  0.9400  0.0620  0.9380  0.0000  0.0000  0.0500  0.0000  0.0000  0.0000  0.0000  0.0000  0.0000  0.0000  0.0000  0.0000  0.0000  0.0200  0.0000  0.0000  0.0000  0.0000  0.0000  0.0000  0.0000  0.0000  0.0600  0.0000  0.0000  0.0000  0.0000  0.0100  0.0200  0.0000  0.0700  0.0000  0.0000  0.0000  0.0000  0.0400  0.0200  0.0200  0.0000  0.0000  0.0400  0.0000  0.0000  0.0000  0.0000  0.0000  0.0100  0.0300  0.0000  0.0000  0.0000  0.0000  0.1000  0.0200  0.0000  0.0200  0.0000  0.0000  0.0000  0.0000  0.0100  0.0400  0.0100  0.0000  0.0000  0.0000  0.1300  0.0300  0.0000  0.0000  0.0100  0.0000  0.0000  0.0000  0.0000  0.0000  0.0000  0.0400  0.0000  0.0000  0.0000  0.0000  0.0100  0.0000  0.0100  0.0000  0.0300  0.0000  0.0600  0.0000  0.0500  0.0000  0.0100  0.0000  0.0300  0.0000  0.0000  0.0000  0.0000  0.0000  0.0200  0.9800  0.0572  0.9428
     4     7  0.4500  0.5500  0.5800  0.4200  0.5050  0.4950  0.2500  0.0100  0.2400  0.1600  0.3400  0.2600  0.7400  0.2614  0.7386  0.1400  0.1000  0.0100  0.1300  0.1200  0.0900  0.0000  0.1100  0.2100  0.0900  0.1000  0.9000  0.1334  0.8666  0.0000  0.1000  0.0600  0.0000  0.0600  0.0400  0.0400  0.0900  0.0600  0.0600  0.0800  0.0200  0.0300  0.0700  0.0500  0.0300  0.0600  0.0800  0.0100  0.0600  0.0800  0.9200  0.0654  0.9346  0.0000  0.0800  0.0200  0.0100  0.0600  0.0300  0.1100  0.0000  0.0200  0.0200  0.0000  0.0700  0.0000  0.0400  0.0600  0.0000  0.1200  0.0500  0.0300  0.0500  0.1700  0.0000  0.0000  0.0600  0.0000  0.0600  0.9400  0.0872  0.9128  0.0000  0.0300  0.0100  0.0100  0.0300  0.0000  0.0300  0.1300  0.0000  0.0000  0.0000  0.0000  0.0000  0.0600  0.0000  0.0000  0.0100  0.0100  0.0000  0.0000  0.0400  0.0000  0.0000  0.0200  0.0000  0.0000  0.0000  0.0100  0.1000  0.0300  0.0000  0.0000  0.0200  0.0000  0.0000  0.1300  0.0800  0.0000  0.0000  0.0300  0.0100  0.0000  0.0000  0.0000  0.0500  0.0000  0.1200  0.0000  0.0300  0.0100  0.0400  0.9600  0.0792  0.9208  0.0000  0.0000  0.0000  0.0000  0.0000  0.0500  0.0000  0.0000  0.0000  0.0000  0.0000  0.0000  0.0000  0.0100  0.0000  0.0000  0.0000  0.0000  0.0000  0.1200  0.0000  0.0000  0.0000  0.0000  0.0000  0.0000  0.0300  0.1200  0.0000  0.0000  0.0000  0.0000  0.0000  0.0000  0.0000  0.0000  0.0300  0.0000  0.0000  0.0000  0.0000  0.0000  0.0200  0.0800  0.0000  0.0000  0.0000  0.0100  0.0000  0.0000  0.0000  0.0100  0.0000  0.0000  0.0000  0.0000  0.0000  0.0000  0.0000  0.0000  0.0000  0.0000  0.0000  0.0000  0.0000  0.1000  0.0000  0.0300  0.0100  0.0400  0.0000  0.0000  0.0000  0.0000  0.0000  0.0000  0.2100  0.0000  0.0100  0.0000  0.0100  0.0100  0.0000  0.0000  0.0000  0.0000  0.0000  0.0000  0.0000  0.0000  0.0000  0.0000  0.0000  0.0200  0.0000  0.0100  0.0000  0.0600  0.0100  0.0000  0.1600  0.8400  0.1014  0.8986  0.5900  0.4100  0.5800  0.4200  0.5162  0.4838  0.2400  0.1400  0.2300  0.1100  0.2800  0.2800  0.7200  0.2206  0.7794  0.0500  0.2700  0.1600  0.1400  0.0000  0.0000  0.0400  0.0200  0.2200  0.1000  0.2400  0.7600  0.1810  0.8190  0.0100  0.1800  0.0100  0.0100  0.0300  0.0100  0.0500  0.0000  0.1400  0.1300  0.0000  0.0200  0.1200  0.0500  0.0000  0.0500  0.0000  0.1200  0.0300  0.0400  0.1600  0.8400  0.1094  0.8906  0.0600  0.0000  0.0800  0.0200  0.0600  0.1200  0.0700  0.0400  0.0600  0.0800  0.0000  0.0100  0.1400  0.0200  0.0000  0.0400  0.0700  0.0400  0.0100  0.0300  0.0300  0.0200  0.0000  0.0000  0.0000  0.0400  0.9600  0.0754  0.9246  0.0500  0.0000  0.0100  0.0000  0.0000  0.0000  0.0600  0.0200  0.0200  0.0000  0.1000  0.0600  0.0000  0.1100  0.1100  0.0000  0.0000  0.0000  0.0100  0.0200  0.0000  0.0400  0.0500  0.0100  0.0000  0.0900  0.0000  0.0000  0.0200  0.0000  0.0000  0.0500  0.0000  0.0000  0.0000  0.0000  0.0000  0.0000  0.0000  0.0200  0.0000  0.0000  0.0000  0.0100  0.0000  0.0300  0.0200  0.0000  0.0000  0.0900  0.0800  0.9200  0.0704  0.9296  0.0000  0.0000  0.0600  0.0000  0.0000  0.0000  0.0000  0.0000  0.0000  0.0000  0.0000  0.0000  0.0000  0.0600  0.0000  0.0000  0.0000  0.0000  0.0000  0.0000  0.0000  0.0000  0.0800  0.0000  0.0000  0.0000  0.0000  0.0000  0.0300  0.0000  0.0900  0.0000  0.0000  0.0000  0.0000  0.0400  0.0000  0.0200  0.0000  0.0000  0.0500  0.0000  0.0000  0.0000  0.0000  0.0000  0.0000  0.0300  0.0000  0.0000  0.0000  0.0000  0.0600  0.0100  0.0000  0.0300  0.0000  0.0000  0.0000  0.0000  0.0000  0.0600  0.0300  0.0000  0.0000  0.0000  0.1600  0.0100  0.0000  0.0000  0.0000  0.0000  0.0000  0.0000  0.0000  0.0000  0.0000  0.0300  0.0000  0.0000  0.0000  0.0000  0.0100  0.0000  0.0000  0.0000  0.0400  0.0000  0.0400  0.0000  0.0300  0.0000  0.0100  0.0000  0.0200  0.0000  0.0000  0.0000  0.0000  0.0000  0.0400  0.9600  0.0684  0.9316
     4     8  0.4900  0.5100  0.4600  0.5400  0.5002  0.4998  0.2300  0.0200  0.3000  0.2200  0.2300  0.2600  0.7400  0.2446  0.7554  0.2000  0.0900  0.0200  0.1100  0.1000  0.0800  0.0000  0.1200  0.1800  0.1000  0.0600  0.9400  0.1338  0.8662  0.0000  0.0800  0.0800  0.0000  0.0600  0.0400  0.0500  0.0700  0.0900  0.0700  0.0600  0.0000  0.0500  0.0600  0.0600  0.0600  0.0200  0.0600  0.0100  0.0800  0.0600  0.9400  0.0658  0.9342  0.0000  0.1000  0.0200  0.0000  0.0600  0.0300  0.0900  0.0000  0.0400  0.0300  0.0000  0.0700  0.0000  0.0300  0.0300  0.0000  0.1300  0.0500  0.0200  0.0700  0.1700  0.0000  0.0000  0.0600  0.0000  0.0800  0.9200  0.0894  0.9106  0.0000  0.0200  0.0000  0.0100  0.0200  0.0000  0.0600  0.1100  0.0000  0.0000  0.0000  0.0000  0.0000  0.0400  0.0000  0.0000  0.0000  0.0100  0.0000  0.0000  0.0200  0.0000  0.0000  0.0400  0.0000  0.0000  0.0000  0.0300  0.0900  0.0300  0.0000  0.0000  0.0200  0.0000  0.0000  0.1800  0.0300  0.0000  0.0000  0.0300  0.0100  0.0000  0.0000  0.0000  0.0500  0.0000  0.1400  0.0000  0.0600  0.0000  0.0200  0.9800  0.0906  0.9094  0.0000  0.0000  0.0000  0.0000  0.0000  0.1000  0.0000  0.0000  0.0000  0.0000  0.0000  0.0000  0.0000  0.0000  0.0000  0.0000  0.0000  0.0000  0.0000  0.0800  0.0000  0.0000  0.0000  0.0000  0.0000  0.0000  0.0100  0.1400  0.0000  0.0000  0.0000  0.0000  0.0000  0.0000  0.0000  0.0000  0.0100  0.0000  0.0000  0.0000  0.0100  0.0000  0.0300  0.0500  0.0000  0.0000  0.0000  0.0000  0.0000  0.0000  0.0000  0.0300  0.0000  0.0000  0.0000  0.0000  0.0000  0.0000  0.0000  0.0000  0.0000  0.0000  0.0000  0.0000  0.0000  0.0700  0.0000  0.0300  0.0000  0.0400  0.0000  0.0000  0.0100  0.0000  0.0000  0.0000  0.2300  0.0000  0.0000  0.0000  0.0200  0.0100  0.0000  0.0000  0.0000  0.0000  0.0000  0.0000  0.0000  0.0000  0.0000  0.0000  0.0000  0.0200  0.0000  0.0400  0.0000  0.0700  0.0000  0.0000  0.0600  0.9400  0.1084  0.8916  0.6100  0.3900  0.5000  0.5000  0.5242  0.4758  0.2800  0.1300  0.1700  0.1000  0.3200  0.2600  0.7400  0.2366  0.7634  0.0500  0.2200  0.1500  0.2100  0.0000  0.0000  0.0400  0.0100  0.2300  0.0900  0.2600  0.7400  0.1802  0.8198  0.0100  0.1500  0.0100  0.0300  0.0300  0.0100  0.0400  0.0000  0.1800  0.1400  0.0000  0.0100  0.0700  0.0500  0.0000  0.0500  0.0000  0.1400  0.0400  0.0400  0.1600  0.8400  0.1110  0.8890  0.0700  0.0000  0.0600  0.0500  0.0300  0.1300  0.0800  0.0400  0.0800  0.0600  0.0000  0.0000  0.1600  0.0200  0.0000  0.0200  0.0800  0.0300  0.0000  0.0100  0.0400  0.0400  0.0000  0.0000  0.0000  0.0400  0.9600  0.0838  0.9162  0.0500  0.0000  0.0000  0.0000  0.0000  0.0000  0.0600  0.0000  0.0300  0.0000  0.0600  0.0700  0.0000  0.0800  0.1300  0.0000  0.0000  0.0000  0.0200  0.0200  0.0000  0.0300  0.0300  0.0000  0.0000  0.1000  0.0000  0.0000  0.0500  0.0000  0.0000  0.0700  0.0000  0.0000  0.0000  0.0000  0.0000  0.0000  0.0000  0.0100  0.0000  0.0000  0.0000  0.0000  0.0000  0.0400  0.0100  0.0000  0.0000  0.1400  0.0200  0.9800  0.0802  0.9198  0.0000  0.0000  0.0200  0.0000  0.0000  0.0000  0.0000  0.0000  0.0000  0.0000  0.0000  0.0000  0.0000  0.0600  0.0000  0.0000  0.0000  0.0000  0.0000  0.0000  0.0000  0.0100  0.0900  0.0000  0.0000  0.0000  0.0000  0.0000  0.0300  0.0000  0.1000  0.0000  0.0000  0.0000  0.0000  0.0500  0.0000  0.0400  0.0000  0.0000  0.0300  0.0000  0.0000  0.0000  0.0000  0.0000  0.0000  0.0200  0.0000  0.0000  0.0000  0.0000  0.0600  0.0300  0.0000  0.0300  0.0000  0.0000  0.0000  0.0000  0.0000  0.0100  0.0200  0.0100  0.0000  0.0000  0.1700  0.0000  0.0000  0.0000  0.0000  0.0000  0.0000  0.0000  0.0100  0.0000  0.0100  0.0100  0.0000  0.0000  0.0000  0.0000  0.0100  0.0000  0.0000  0.0000  0.0700  0.0000  0.0500  0.0000  0.0400  0.0000  0.0100  0.0000  0.0100  0.0000  0.0000  0.0000  0.0000  0.0000  0.0800  0.9200  0.0730  0.9270
     4     9  0.4500  0.5500  0.5000  0.5000  0.5050  0.4950  0.3100  0.0300  0.2800  0.1900  0.1900  0.2000  0.8000  0.2476  0.7524  0.2300  0.1000  0.0200  0.0600  0.0700  0.0900  0.0000  0.1300  0.1600  0.1400  0.1600  0.8400  0.1420  0.8580  0.0000  0.1200  0.0400  0.0000  0.0700  0.0400  0.0500  0.0600  0.1200  0.0800  0.0400  0.0000  0.0400  0.0500  0.0800  0.0300  0.0100  0.1000  0.0000  0.0700  0.0200  0.9800  0.0774  0.9226  0.0000  0.1100  0.0200  0.0000  0.0600  0.0500  0.0900  0.0000  0.0200  0.0300  0.0000  0.0800  0.0000  0.0200  0.0200  0.0000  0.0800  0.0500  0.0300  0.1100  0.1600  0.0000  0.0000  0.0700  0.0000  0.1200  0.8800  0.0876  0.9124  0.0000  0.0100  0.0000  0.0100  0.0200  0.0000  0.0400  0.1100  0.0000  0.0000  0.0000  0.0000  0.0000  0.1000  0.0000  0.0000  0.0000  0.0000  0.0000  0.0000  0.0000  0.0000  0.0000  0.0500  0.0000  0.0000  0.0000  0.0400  0.0900  0.0500  0.0000  0.0000  0.0200  0.0000  0.0000  0.1900  0.0000  0.0000  0.0000  0.0200  0.0000  0.0000  0.0000  0.0000  0.0800  0.0000  0.1300  0.0000  0.0400  0.0000  0.0800  0.9200  0.1008  0.8992  0.0000  0.0000  0.0000  0.0000  0.0000  0.1100  0.0000  0.0000  0.0000  0.0000  0.0100  0.0000  0.0000  0.0000  0.0000  0.0000  0.0000  0.0000  0.0000  0.0900  0.0000  0.0000  0.0000  0.0000  0.0000  0.0000  0.0000  0.0500  0.0000  0.0000  0.0000  0.0000  0.0000  0.0000  0.0000  0.0000  0.0100  0.0000  0.0000  0.0000  0.0200  0.0000  0.0400  0.0200  0.0000  0.0000  0.0000  0.0000  0.0000  0.0000  0.0000  0.0500  0.0000  0.0000  0.0000  0.0000  0.0000  0.0000  0.0000  0.0000  0.0000  0.0000  0.0000  0.0000  0.0000  0.0800  0.0000  0.0200  0.0000  0.0500  0.0000  0.0000  0.0100  0.0000  0.0000  0.0000  0.3100  0.0000  0.0000  0.0000  0.0300  0.0000  0.0000  0.0000  0.0000  0.0000  0.0000  0.0000  0.0000  0.0000  0.0000  0.0000  0.0000  0.0200  0.0000  0.0200  0.0000  0.0600  0.0000  0.0000  0.1400  0.8600  0.1386  0.8614  0.6800  0.3200  0.6400  0.3600  0.5648  0.4352  0.3100  0.1200  0.1600  0.1100  0.3000  0.2000  0.8000  0.2382  0.7618  0.0600  0.1800  0.2200  0.1500  0.0000  0.0000  0.0500  0.0000  0.2300  0.1100  0.2000  0.8000  0.1744  0.8256  0.0000  0.1000  0.0100  0.0300  0.0400  0.0000  0.0500  0.0000  0.2300  0.0900  0.0000  0.0100  0.0400  0.0900  0.0000  0.0500  0.0000  0.1800  0.0600  0.0200  0.1000  0.9000  0.1248  0.8752  0.1200  0.0000  0.0900  0.0500  0.0200  0.0800  0.0900  0.0500  0.1000  0.0500  0.0000  0.0000  0.1300  0.0300  0.0000  0.0200  0.1100  0.0100  0.0000  0.0000  0.0300  0.0200  0.0000  0.0000  0.0000  0.1000  0.9000  0.0866  0.9134  0.0800  0.0000  0.0000  0.0000  0.0000  0.0000  0.0700  0.0000  0.0500  0.0000  0.0300  0.0600  0.0000  0.0600  0.1400  0.0000  0.0000  0.0000  0.0200  0.0400  0.0000  0.0400  0.0200  0.0000  0.0000  0.0900  0.0000  0.0000  0.0500  0.0000  0.0000  0.0900  0.0000  0.0000  0.0000  0.0000  0.0000  0.0100  0.0000  0.0000  0.0000  0.0000  0.0000  0.0000  0.0000  0.0400  0.0000  0.0000  0.0000  0.1100  0.1200  0.8800  0.0780  0.9220  0.0000  0.0000  0.0200  0.0000  0.0000  0.0000  0.0000  0.0100  0.0000  0.0000  0.0000  0.0000  0.0000  0.0600  0.0000  0.0000  0.0000  0.0000  0.0000  0.0000  0.0000  0.0300  0.1100  0.0000  0.0000  0.0000  0.0000  0.0000  0.0400  0.0000  0.0900  0.0000  0.0000  0.0100  0.0000  0.0500  0.0000  0.0300  0.0000  0.0000  0.0200  0.0000  0.0000  0.0000  0.0000  0.0000  0.0000  0.0200  0.0000  0.0000  0.0000  0.0000  0.0500  0.0400  0.0000  0.0400  0.0000  0.0000  0.0100  0.0000  0.0000  0.0100  0.0200  0.0000  0.0000  0.0000  0.1400  0.0000  0.0000  0.0000  0.0000  0.0000  0.0000  0.0000  0.0100  0.0000  0.0100  0.0200  0.0000  0.0000  0.0000  0.0000  0.0000  0.0000  0.0000  0.0000  0.0800  0.0000  0.0300  0.0000  0.0400  0.0000  0.0000  0.0000  0.0100  0.0000  0.0000  0.0000  0.0000  0.0000  0.0200  0.9800  0.0666  0.9334
     4    10  0.4700  0.5300  0.5400  0.4600  0.5018  0.4982  0.3200  0.0500  0.1800  0.2700  0.1800  0.2400  0.7600  0.2426  0.7574  0.2000  0.1200  0.0000  0.1000  0.0500  0.0700  0.0000  0.1300  0.1900  0.1400  0.1800  0.8200  0.1444  0.8556  0.0000  0.1300  0.0300  0.0000  0.0500  0.0500  0.0600  0.0500  0.1500  0.0700  0.0100  0.0000  0.0100  0.0600  0.0300  0.0500  0.0000  0.1500  0.0000  0.1000  0.1200  0.8800  0.0960  0.9040  0.0000  0.1100  0.0100  0.0000  0.1200  0.0800  0.0800  0.0000  0.0300  0.0600  0.0000  0.0600  0.0000  0.0000  0.0000  0.0000  0.1200  0.0300  0.0100  0.0600  0.1700  0.0000  0.0000  0.0600  0.0000  0.1200  0.8800  0.0990  0.9010  0.0000  0.0200  0.0000  0.0000  0.0000  0.0000  0.0700  0.1100  0.0000  0.0000  0.0000  0.0000  0.0000  0.0800  0.0000  0.0000  0.0000  0.0000  0.0000  0.0000  0.0000  0.0000  0.0000  0.0400  0.0000  0.0000  0.0000  0.0600  0.0600  0.0400  0.0000  0.0000  0.0100  0.0000  0.0100  0.2000  0.0000  0.0000  0.0000  0.0100  0.0000  0.0000  0.0000  0.0000  0.1100  0.0000  0.0900  0.0000  0.0900  0.0000  0.0600  0.9400  0.1028  0.8972  0.0000  0.0000  0.0000  0.0000  0.0000  0.0900  0.0000  0.0000  0.0000  0.0000  0.0000  0.0000  0.0000  0.0000  0.0000  0.0000  0.0000  0.0000  0.0100  0.0800  0.0000  0.0000  0.0000  0.0000  0.0000  0.0000  0.0000  0.0600  0.0000  0.0000  0.0000  0.0000  0.0000  0.0000  0.0000  0.0000  0.0200  0.0000  0.0000  0.0000  0.0100  0.0000  0.0400  0.0000  0.0000  0.0000  0.0000  0.0000  0.0000  0.0000  0.0000  0.0300  0.0000  0.0000  0.0000  0.0000  0.0000  0.0000  0.0000  0.0000  0.0000  0.0000  0.0000  0.0000  0.0000  0.0800  0.0000  0.0200  0.0000  0.0400  0.0000  0.0000  0.0100  0.0000  0.0100  0.0000  0.3600  0.0000  0.0000  0.0000  0.0500  0.0000  0.0000  0.0000  0.0000  0.0000  0.0000  0.0000  0.0000  0.0000  0.0000  0.0000  0.0000  0.0300  0.0000  0.0100  0.0000  0.0500  0.0000  0.0000  0.2000  0.8000  0.1654  0.8346  0.6900  0.3100  0.5800  0.4200  0.5722  0.4278  0.3100  0.1300  0.1600  0.1300  0.2700  0.2400  0.7600  0.2284  0.7716  0.0700  0.1400  0.1600  0.1400  0.0000  0.0000  0.0100  0.0000  0.3300  0.1500  0.1800  0.8200  0.2012  0.7988  0.0000  0.0800  0.0200  0.0100  0.0300  0.0000  0.0400  0.0000  0.2800  0.0600  0.0000  0.0000  0.0500  0.1200  0.0000  0.0300  0.0000  0.2300  0.0300  0.0200  0.1600  0.8400  0.1634  0.8366  0.1400  0.0000  0.0800  0.0400  0.0000  0.0700  0.1000  0.0400  0.0900  0.0200  0.0000  0.0000  0.1700  0.0600  0.0000  0.0200  0.1300  0.0200  0.0000  0.0000  0.0200  0.0000  0.0000  0.0000  0.0000  0.0800  0.9200  0.1032  0.8968  0.0600  0.0000  0.0000  0.0000  0.0000  0.0000  0.0300  0.0000  0.0600  0.0000  0.0100  0.0600  0.0000  0.0300  0.1800  0.0000  0.0000  0.0000  0.0200  0.0100  0.0000  0.0200  0.0000  0.0000  0.0000  0.1100  0.0000  0.0000  0.0700  0.0000  0.0000  0.1700  0.0000  0.0000  0.0000  0.0000  0.0100  0.0100  0.0000  0.0000  0.0000  0.0000  0.0000  0.0000  0.0000  0.0300  0.0000  0.0000  0.0000  0.1200  0.1200  0.8800  0.1074  0.8926  0.0000  0.0000  0.0100  0.0000  0.0000  0.0000  0.0000  0.0200  0.0000  0.0000  0.0000  0.0000  0.0000  0.0600  0.0000  0.0000  0.0000  0.0000  0.0000  0.0000  0.0000  0.0400  0.1400  0.0000  0.0000  0.0100  0.0000  0.0000  0.0400  0.0000  0.0400  0.0000  0.0000  0.0000  0.0000  0.0200  0.0000  0.0400  0.0000  0.0000  0.0100  0.0000  0.0000  0.0000  0.0000  0.0100  0.0000  0.0100  0.0000  0.0000  0.0000  0.0000  0.1000  0.0300  0.0000  0.0400  0.0000  0.0000  0.0100  0.0000  0.0000  0.0000  0.0000  0.0000  0.0000  0.0000  0.1800  0.0000  0.0000  0.0000  0.0000  0.0000  0.0000  0.0000  0.0100  0.0000  0.0000  0.0200  0.0000  0.0000  0.0000  0.0000  0.0000  0.0000  0.0000  0.0000  0.1100  0.0000  0.0200  0.0000  0.0200  0.0000  0.0100  0.0000  0.0000  0.0000  0.0000  0.0000  0.0000  0.0000  0.1200  0.8800  0.0894  0.9106
     4    11  0.4200  0.5800  0.5200  0.4800  0.5128  0.4872  0.3400  0.0400  0.1200  0.2600  0.2400  0.3200  0.6800  0.2568  0.7432  0.2300  0.1100  0.0000  0.1300  0.0400  0.0400  0.0000  0.1500  0.2100  0.0900  0.2000  0.8000  0.1598  0.8402  0.0000  0.1300  0.0400  0.0000  0.0400  0.0500  0.0500  0.0200  0.2100  0.0700  0.0100  0.0000  0.0000  0.0300  0.0100  0.0500  0.0000  0.1500  0.0000  0.1400  0.1800  0.8200  0.1202  0.8798  0.0000  0.1300  0.0100  0.0000  0.2000  0.1100  0.1100  0.0000  0.0000  0.0300  0.0000  0.0400  0.0000  0.0000  0.0000  0.0000  0.0900  0.0400  0.0000  0.0500  0.1500  0.0000  0.0000  0.0400  0.0000  0.1200  0.8800  0.1200  0.8800  0.0000  0.0300  0.0000  0.0000  0.0000  0.0000  0.0700  0.1400  0.0000  0.0000  0.0000  0.0000  0.0000  0.0900  0.0000  0.0000  0.0000  0.0000  0.0000  0.0000  0.0000  0.0000  0.0000  0.0400  0.0000  0.0000  0.0000  0.1000  0.0700  0.0400  0.0000  0.0000  0.0000  0.0000  0.0300  0.1600  0.0000  0.0000  0.0000  0.0300  0.0000  0.0000  0.0000  0.0000  0.0900  0.0000  0.0600  0.0000  0.0500  0.0000  0.1000  0.9000  0.0932  0.9068  0.0000  0.0000  0.0000  0.0000  0.0000  0.0600  0.0000  0.0000  0.0000  0.0000  0.0000  0.0000  0.0100  0.0000  0.0000  0.0000  0.0000  0.0000  0.0000  0.0400  0.0000  0.0000  0.0000  0.0000  0.0000  0.0000  0.0000  0.1100  0.0000  0.0000  0.0000  0.0000  0.0000  0.0000  0.0000  0.0000  0.0100  0.0000  0.0000  0.0000  0.0200  0.0000  0.0400  0.0000  0.0000  0.0000  0.0000  0.0000  0.0000  0.0000  0.0000  0.0400  0.0000  0.0000  0.0000  0.0000  0.0000  0.0000  0.0000  0.0000  0.0000  0.0000  0.0000  0.0000  0.0000  0.0700  0.0000  0.0400  0.0000  0.0200  0.0000  0.0000  0.0000  0.0000  0.0000  0.0000  0.3300  0.0000  0.0000  0.0000  0.0600  0.0000  0.0000  0.0000  0.0000  0.0000  0.0000  0.0000  0.0000  0.0000  0.0000  0.0000  0.0000  0.0300  0.0000  0.0000  0.0000  0.1200  0.0000  0.0000  0.0800  0.9200  0.1558  0.8442  0.6200  0.3800  0.5600  0.4400  0.5288  0.4712  0.3000  0.1600  0.2400  0.0500  0.2500  0.2000  0.8000  0.2382  0.7618  0.0800  0.1300  0.1700  0.1900  0.0000  0.0000  0.0000  0.0000  0.3400  0.0900  0.1600  0.8400  0.2120  0.7880  0.0000  0.1400  0.0400  0.0300  0.0100  0.0000  0.0400  0.0000  0.1900  0.0500  0.0000  0.0000  0.0200  0.1300  0.0000  0.0100  0.0000  0.2500  0.0600  0.0300  0.1200  0.8800  0.1468  0.8532  0.2400  0.0000  0.0600  0.0100  0.0000  0.0700  0.0700  0.0500  0.0800  0.0000  0.0000  0.0000  0.1400  0.0900  0.0000  0.0400  0.0800  0.0200  0.0000  0.0000  0.0400  0.0000  0.0100  0.0000  0.0000  0.1000  0.9000  0.1178  0.8822  0.0400  0.0000  0.0000  0.0000  0.0000  0.0000  0.0200  0.0000  0.0500  0.0000  0.0200  0.0400  0.0000  0.0500  0.2300  0.0100  0.0000  0.0000  0.0100  0.0100  0.0000  0.0100  0.0000  0.0000  0.0000  0.1400  0.0000  0.0000  0.0900  0.0000  0.0000  0.1600  0.0000  0.0000  0.0000  0.0000  0.0200  0.0000  0.0000  0.0000  0.0000  0.0000  0.0000  0.0000  0.0000  0.0200  0.0000  0.0000  0.0000  0.0800  0.1400  0.8600  0.1228  0.8772  0.0000  0.0000  0.0200  0.0100  0.0000  0.0000  0.0000  0.0200  0.0000  0.0000  0.0000  0.0000  0.0000  0.0600  0.0100  0.0000  0.0000  0.0000  0.0000  0.0000  0.0000  0.0000  0.1500  0.0000  0.0000  0.0200  0.0000  0.0000  0.0300  0.0000  0.0400  0.0000  0.0000  0.0000  0.0000  0.0100  0.0000  0.0400  0.0000  0.0000  0.0000  0.0000  0.0000  0.0000  0.0000  0.0000  0.0000  0.0100  0.0000  0.0000  0.0000  0.0000  0.1000  0.0500  0.0000  0.0700  0.0000  0.0000  0.0000  0.0000  0.0000  0.0000  0.0000  0.0000  0.0000  0.0000  0.2400  0.0000  0.0000  0.0000  0.0000  0.0000  0.0000  0.0000  0.0000  0.0000  0.0000  0.0400  0.0000  0.0000  0.0000  0.0000  0.0000  0.0000  0.0000  0.0000  0.0800  0.0000  0.0000  0.0000  0.0000  0.0000  0.0000  0.0000  0.0000  0.0000  0.0000  0.0000  0.0000  0.0000  0.1200  0.8800  0.1148  0.8852
     4    12  0.4300  0.5700  0.4200  0.5800  0.5098  0.4902  0.4200  0.0200  0.1300  0.2400  0.1900  0.2400  0.7600  0.2874  0.7126  0.2100  0.1300  0.0000  0.1300  0.0100  0.0500  0.0000  0.1900  0.2200  0.0600  0.1800  0.8200  0.1686  0.8314  0.0000  0.0900  0.0800  0.0000  0.0200  0.0800  0.0200  0.0300  0.2300  0.0800  0.0000  0.0000  0.0000  0.0300  0.0100  0.0200  0.0000  0.1900  0.0000  0.1200  0.1400  0.8600  0.1338  0.8662  0.0000  0.1400  0.0000  0.0000  0.1300  0.1700  0.1100  0.0000  0.0000  0.0300  0.0000  0.0600  0.0000  0.0000  0.0000  0.0000  0.1400  0.0200  0.0000  0.0400  0.1500  0.0000  0.0000  0.0100  0.0000  0.0400  0.9600  0.1262  0.8738  0.0000  0.0100  0.0000  0.0000  0.0000  0.0000  0.0300  0.1100  0.0000  0.0000  0.0000  0.0000  0.0000  0.1400  0.0000  0.0000  0.0000  0.0000  0.0000  0.0000  0.0000  0.0000  0.0000  0.0300  0.0000  0.0000  0.0000  0.1400  0.0600  0.0600  0.0000  0.0000  0.0000  0.0000  0.0200  0.1500  0.0000  0.0000  0.0000  0.0200  0.0000  0.0000  0.0000  0.0000  0.1100  0.0000  0.0600  0.0000  0.0600  0.0000  0.0800  0.9200  0.1030  0.8970  0.0000  0.0000  0.0000  0.0000  0.0000  0.0500  0.0000  0.0000  0.0000  0.0000  0.0000  0.0000  0.0100  0.0000  0.0000  0.0000  0.0000  0.0000  0.0000  0.0600  0.0000  0.0000  0.0000  0.0000  0.0000  0.0000  0.0000  0.1300  0.0000  0.0000  0.0000  0.0000  0.0000  0.0000  0.0000  0.0000  0.0000  0.0000  0.0000  0.0000  0.0100  0.0000  0.0300  0.0000  0.0000  0.0000  0.0000  0.0000  0.0000  0.0000  0.0000  0.0300  0.0000  0.0000  0.0000  0.0000  0.0000  0.0000  0.0000  0.0000  0.0000  0.0000  0.0000  0.0000  0.0000  0.0800  0.0000  0.0500  0.0000  0.0100  0.0000  0.0000  0.0000  0.0000  0.0000  0.0000  0.3800  0.0000  0.0000  0.0000  0.0600  0.0000  0.0000  0.0000  0.0000  0.0000  0.0000  0.0000  0.0000  0.0000  0.0000  0.0000  0.0000  0.0400  0.0000  0.0000  0.0000  0.0600  0.0000  0.0000  0.1600  0.8400  0.1872  0.8128  0.6400  0.3600  0.5600  0.4400  0.5392  0.4608  0.2700  0.2200  0.2800  0.0500  0.1800  0.2600  0.7400  0.2346  0.7654  0.1000  0.1600  0.1700  0.2100  0.0000  0.0000  0.0000  0.0000  0.2700  0.0900  0.1400  0.8600  0.1896  0.8104  0.0000  0.2000  0.0600  0.0400  0.0200  0.0000  0.0100  0.0000  0.1700  0.0400  0.0000  0.0000  0.0100  0.0900  0.0000  0.0000  0.0000  0.2300  0.0900  0.0400  0.1200  0.8800  0.1470  0.8530  0.3200  0.0000  0.0300  0.0000  0.0000  0.0600  0.0500  0.0600  0.0400  0.0000  0.0000  0.0000  0.1800  0.1200  0.0000  0.0300  0.0800  0.0200  0.0000  0.0000  0.0000  0.0000  0.0100  0.0000  0.0000  0.1200  0.8800  0.1692  0.8308  0.0500  0.0000  0.0100  0.0000  0.0000  0.0000  0.0000  0.0000  0.0600  0.0000  0.0400  0.0400  0.0000  0.0300  0.3200  0.0000  0.0000  0.0000  0.0200  0.0100  0.0000  0.0100  0.0000  0.0000  0.0000  0.1200  0.0000  0.0000  0.0800  0.0000  0.0000  0.1200  0.0000  0.0000  0.0000  0.0000  0.0400  0.0000  0.0000  0.0000  0.0000  0.0000  0.0000  0.0000  0.0000  0.0100  0.0000  0.0000  0.0000  0.0400  0.1000  0.9000  0.1518  0.8482  0.0000  0.0000  0.0200  0.0100  0.0000  0.0000  0.0000  0.0300  0.0000  0.0000  0.0000  0.0000  0.0000  0.0300  0.0000  0.0000  0.0000  0.0000  0.0000  0.0000  0.0000  0.0000  0.1500  0.0000  0.0000  0.0100  0.0000  0.0000  0.0200  0.0000  0.1000  0.0000  0.0000  0.0000  0.0000  0.0000  0.0000  0.0500  0.0000  0.0000  0.0000  0.0000  0.0000  0.0000  0.0000  0.0000  0.0000  0.0000  0.0000  0.0000  0.0000  0.0000  0.0900  0.0500  0.0000  0.0700  0.0000  0.0000  0.0000  0.0000  0.0000  0.0000  0.0000  0.0000  0.0000  0.0000  0.2300  0.0000  0.0000  0.0000  0.0000  0.0000  0.0000  0.0000  0.0000  0.0000  0.0000  0.0500  0.0000  0.0000  0.0000  0.0000  0.0000  0.0000  0.0000  0.0000  0.0900  0.0000  0.0000  0.0000  0.0000  0.0000  0.0000  0.0000  0.0000  0.0000  0.0000  0.0000  0.0000  0.0000  0.1000  0.9000  0.1168  0.8832
     4    13  0.4400  0.5600  0.6000  0.4000  0.5072  0.4928  0.4800  0.0200  0.0600  0.2400  0.2000  0.3400  0.6600  0.3320  0.6680  0.1700  0.1300  0.0000  0.0600  0.0000  0.0400  0.0000  0.2500  0.2500  0.1000  0.1600  0.8400  0.1860  0.8140  0.0000  0.1700  0.0300  0.0000  0.0400  0.0900  0.0100  0.0200  0.1900  0.0300  0.0000  0.0000  0.0000  0.0300  0.0400  0.0400  0.0000  0.2200  0.0000  0.0900  0.0200  0.9800  0.1376  0.8624  0.0000  0.1200  0.0000  0.0000  0.1500  0.1700  0.1400  0.0000  0.0000  0.0200  0.0000  0.1100  0.0000  0.0000  0.0000  0.0000  0.0800  0.0400  0.0000  0.0300  0.1200  0.0000  0.0000  0.0200  0.0000  0.0800  0.9200  0.1216  0.8784  0.0000  0.0000  0.0000  0.0000  0.0000  0.0000  0.0400  0.1500  0.0000  0.0000  0.0000  0.0000  0.0000  0.1600  0.0000  0.0000  0.0000  0.0000  0.0100  0.0000  0.0000  0.0000  0.0000  0.0600  0.0000  0.0000  0.0000  0.0600  0.0400  0.0600  0.0000  0.0000  0.0000  0.0000  0.0200  0.1500  0.0000  0.0000  0.0000  0.0200  0.0000  0.0000  0.0000  0.0000  0.1500  0.0000  0.0600  0.0000  0.0200  0.0000  0.0600  0.9400  0.1120  0.8880  0.0000  0.0000  0.0000  0.0000  0.0000  0.0800  0.0000  0.0000  0.0000  0.0000  0.0000  0.0000  0.0000  0.0000  0.0000  0.0000  0.0000  0.0000  0.0000  0.0800  0.0000  0.0000  0.0000  0.0000  0.0000  0.0000  0.0000  0.1100  0.0000  0.0000  0.0000  0.0000  0.0000  0.0000  0.0000  0.0000  0.0000  0.0000  0.0000  0.0000  0.0100  0.0000  0.0400  0.0000  0.0000  0.0000  0.0000  0.0000  0.0000  0.0000  0.0000  0.0300  0.0000  0.0000  0.0000  0.0000  0.0000  0.0000  0.0000  0.0000  0.0000  0.0000  0.0000  0.0000  0.0000  0.1100  0.0000  0.0700  0.0000  0.0200  0.0000  0.0000  0.0000  0.0000  0.0000  0.0000  0.3400  0.0000  0.0000  0.0000  0.0300  0.0000  0.0000  0.0000  0.0000  0.0000  0.0000  0.0000  0.0000  0.0000  0.0000  0.0000  0.0000  0.0600  0.0000  0.0000  0.0000  0.0200  0.0000  0.0000  0.1400  0.8600  0.1654  0.8346  0.6600  0.3400  0.5600  0.4400  0.5512  0.4488  0.3000  0.2300  0.2200  0.0400  0.2100  0.2600  0.7400  0.2370  0.7630  0.1100  0.2000  0.1800  0.1600  0.0000  0.0000  0.0000  0.0000  0.2500  0.1000  0.1600  0.8400  0.1826  0.8174  0.0000  0.1700  0.0100  0.0700  0.0100  0.0000  0.0000  0.0000  0.2000  0.0400  0.0000  0.0000  0.0100  0.0800  0.0000  0.0000  0.0000  0.2300  0.1300  0.0500  0.0800  0.9200  0.1544  0.8456  0.2000  0.0000  0.0500  0.0000  0.0000  0.0400  0.0200  0.0900  0.0300  0.0000  0.0000  0.0000  0.2100  0.1500  0.0000  0.0300  0.1200  0.0200  0.0000  0.0000  0.0100  0.0000  0.0300  0.0000  0.0000  0.1400  0.8600  0.1368  0.8632  0.0600  0.0000  0.0100  0.0000  0.0000  0.0000  0.0000  0.0000  0.0500  0.0000  0.0600  0.0300  0.0000  0.0000  0.3300  0.0000  0.0000  0.0000  0.0000  0.0100  0.0000  0.0100  0.0000  0.0000  0.0000  0.1300  0.0000  0.0000  0.0800  0.0000  0.0000  0.1400  0.0000  0.0000  0.0000  0.0000  0.0700  0.0000  0.0000  0.0000  0.0000  0.0000  0.0000  0.0000  0.0000  0.0100  0.0000  0.0000  0.0000  0.0100  0.1800  0.8200  0.1678  0.8322  0.0000  0.0000  0.0200  0.0100  0.0000  0.0000  0.0000  0.0400  0.0000  0.0000  0.0000  0.0000  0.0000  0.0800  0.0000  0.0000  0.0000  0.0000  0.0000  0.0000  0.0000  0.0000  0.1400  0.0000  0.0000  0.0100  0.0000  0.0000  0.0000  0.0000  0.1000  0.0000  0.0000  0.0000  0.0100  0.0000  0.0000  0.0500  0.0000  0.0000  0.0000  0.0100  0.0000  0.0000  0.0000  0.0000  0.0000  0.0000  0.0000  0.0000  0.0000  0.0000  0.1000  0.0400  0.0000  0.1200  0.0000  0.0000  0.0000  0.0000  0.0000  0.0000  0.0000  0.0000  0.0000  0.0000  0.1200  0.0000  0.0000  0.0000  0.0000  0.0000  0.0000  0.0000  0.0000  0.0000  0.0000  0.0200  0.0000  0.0000  0.0000  0.0000  0.0000  0.0000  0.0000  0.0000  0.1300  0.0000  0.0000  0.0000  0.0000  0.0000  0.0000  0.0000  0.0000  0.0000  0.0000  0.0000  0.0000  0.0000  0.0800  0.9200  0.0986  0.9014
     4    14  0.4100  0.5900  0.4600  0.5400  0.5162  0.4838  0.5300  0.0100  0.0200  0.2200  0.2200  0.3000  0.7000  0.3782  0.6218  0.1800  0.1500  0.0000  0.0800  0.0000  0.0100  0.0000  0.2300  0.2500  0.1000  0.2000  0.8000  0.1868  0.8132  0.0000  0.1900  0.0200  0.0000  0.0100  0.1500  0.0100  0.0400  0.1800  0.0600  0.0000  0.0000  0.0000  0.0200  0.0300  0.0200  0.0000  0.2100  0.0000  0.0600  0.1000  0.9000  0.1462  0.8538  0.0000  0.1000  0.0000  0.0000  0.2000  0.1400  0.1600  0.0000  0.0000  0.0300  0.0000  0.1400  0.0000  0.0000  0.0000  0.0000  0.0600  0.0300  0.0000  0.0100  0.1000  0.0000  0.0000  0.0300  0.0000  0.1200  0.8800  0.1312  0.8688  0.0000  0.0000  0.0000  0.0000  0.0000  0.0000  0.0200  0.1500  0.0000  0.0000  0.0000  0.0000  0.0000  0.2300  0.0000  0.0000  0.0000  0.0000  0.0100  0.0000  0.0000  0.0000  0.0000  0.0500  0.0000  0.0000  0.0000  0.0700  0.0200  0.0400  0.0000  0.0000  0.0000  0.0000  0.0200  0.0900  0.0000  0.0000  0.0000  0.0200  0.0000  0.0000  0.0000  0.0000  0.1400  0.0000  0.1000  0.0000  0.0400  0.0000  0.1600  0.8400  0.1254  0.8746  0.0000  0.0000  0.0000  0.0000  0.0000  0.0600  0.0000  0.0000  0.0000  0.0000  0.0000  0.0000  0.0000  0.0000  0.0000  0.0000  0.0000  0.0000  0.0000  0.0700  0.0000  0.0000  0.0000  0.0000  0.0000  0.0000  0.0000  0.0900  0.0000  0.0000  0.0100  0.0000  0.0000  0.0000  0.0000  0.0000  0.0000  0.0000  0.0000  0.0000  0.0000  0.0000  0.0300  0.0000  0.0000  0.0000  0.0000  0.0000  0.0000  0.0100  0.0000  0.0500  0.0000  0.0000  0.0000  0.0000  0.0000  0.0000  0.0000  0.0000  0.0000  0.0000  0.0000  0.0000  0.0000  0.0800  0.0000  0.0700  0.0000  0.0300  0.0000  0.0000  0.0000  0.0000  0.0000  0.0000  0.3500  0.0000  0.0000  0.0000  0.0400  0.0000  0.0000  0.0000  0.0000  0.0000  0.0000  0.0000  0.0000  0.0000  0.0000  0.0000  0.0000  0.1000  0.0000  0.0000  0.0000  0.0100  0.0000  0.0000  0.0800  0.9200  0.1666  0.8334  0.6400  0.3600  0.5200  0.4800  0.5392  0.4608  0.2300  0.2500  0.2100  0.0600  0.2500  0.2600  0.7400  0.2256  0.7744  0.0700  0.2000  0.2100  0.1600  0.0000  0.0000  0.0000  0.0000  0.2700  0.0900  0.1600  0.8400  0.1956  0.8044  0.0000  0.1800  0.0200  0.0500  0.0400  0.0000  0.0000  0.0000  0.2100  0.0100  0.0000  0.0000  0.0200  0.0900  0.0000  0.0000  0.0000  0.2700  0.1100  0.0000  0.2000  0.8000  0.1746  0.8254  0.2300  0.0000  0.0600  0.0000  0.0000  0.0400  0.0100  0.0500  0.0200  0.0000  0.0000  0.0000  0.1900  0.1400  0.0000  0.0300  0.1700  0.0000  0.0000  0.0000  0.0300  0.0000  0.0300  0.0000  0.0000  0.1600  0.8400  0.1484  0.8516  0.0900  0.0000  0.0000  0.0000  0.0000  0.0000  0.0000  0.0000  0.0500  0.0000  0.0700  0.0100  0.0000  0.0000  0.3400  0.0000  0.0000  0.0000  0.0100  0.0100  0.0000  0.0200  0.0000  0.0000  0.0000  0.1200  0.0000  0.0000  0.0700  0.0000  0.0000  0.1300  0.0000  0.0000  0.0000  0.0000  0.0700  0.0000  0.0000  0.0000  0.0000  0.0000  0.0000  0.0000  0.0000  0.0100  0.0000  0.0000  0.0000  0.0000  0.1400  0.8600  0.1730  0.8270  0.0000  0.0000  0.0300  0.0200  0.0000  0.0000  0.0000  0.0300  0.0000  0.0000  0.0000  0.0000  0.0000  0.0400  0.0000  0.0000  0.0000  0.0000  0.0000  0.0000  0.0000  0.0000  0.1300  0.0000  0.0000  0.0100  0.0000  0.0000  0.0000  0.0000  0.1400  0.0000  0.0000  0.0000  0.0000  0.0000  0.0000  0.0400  0.0000  0.0000  0.0000  0.0000  0.0000  0.0000  0.0000  0.0000  0.0000  0.0000  0.0000  0.0000  0.0000  0.0000  0.1400  0.0100  0.0000  0.0900  0.0000  0.0000  0.0000  0.0000  0.0000  0.0000  0.0000  0.0000  0.0000  0.0000  0.1000  0.0000  0.0000  0.0000  0.0000  0.0000  0.0000  0.0000  0.0000  0.0000  0.0000  0.0300  0.0000  0.0000  0.0000  0.0000  0.0000  0.0000  0.0000  0.0000  0.1900  0.0000  0.0000  0.0000  0.0000  0.0000  0.0000  0.0000  0.0000  0.0000  0.0000  0.0000  0.0000  0.0000  0.0800  0.9200  0.1168  0.8832
     4    15  0.4300  0.5700  0.5000  0.5000  0.5098  0.4902  0.5800  0.0000  0.0000  0.1500  0.2700  0.3400  0.6600  0.4318  0.5682  0.2100  0.0800  0.0000  0.0900  0.0000  0.0000  0.0000  0.2500  0.2900  0.0800  0.2400  0.7600  0.2116  0.7884  0.0000  0.2100  0.0200  0.0000  0.0000  0.1700  0.0000  0.0100  0.1300  0.0800  0.0000  0.0000  0.0000  0.0400  0.0200  0.0200  0.0000  0.2400  0.0000  0.0600  0.1200  0.8800  0.1604  0.8396  0.0000  0.0700  0.0000  0.0000  0.2800  0.1100  0.1900  0.0000  0.0000  0.0600  0.0000  0.0900  0.0000  0.0000  0.0000  0.0000  0.0500  0.0300  0.0000  0.0000  0.0900  0.0000  0.0000  0.0300  0.0000  0.1400  0.8600  0.1556  0.8444  0.0000  0.0000  0.0000  0.0000  0.0000  0.0000  0.0200  0.1000  0.0000  0.0000  0.0000  0.0000  0.0000  0.3700  0.0000  0.0000  0.0000  0.0000  0.0100  0.0000  0.0000  0.0000  0.0000  0.0300  0.0000  0.0000  0.0000  0.1000  0.0100  0.0300  0.0000  0.0000  0.0000  0.0000  0.0100  0.0400  0.0000  0.0000  0.0000  0.0000  0.0000  0.0000  0.0000  0.0000  0.1800  0.0000  0.0900  0.0000  0.0100  0.0000  0.1000  0.9000  0.2016  0.7984  0.0000  0.0000  0.0000  0.0000  0.0000  0.0400  0.0000  0.0000  0.0000  0.0000  0.0000  0.0000  0.0000  0.0000  0.0000  0.0000  0.0000  0.0000  0.0000  0.0800  0.0000  0.0000  0.0000  0.0000  0.0000  0.0000  0.0000  0.1600  0.0000  0.0000  0.0000  0.0000  0.0000  0.0000  0.0000  0.0000  0.0000  0.0000  0.0000  0.0000  0.0000  0.0000  0.0100  0.0000  0.0000  0.0000  0.0000  0.0000  0.0000  0.0000  0.0000  0.0400  0.0000  0.0000  0.0000  0.0000  0.0000  0.0000  0.0000  0.0000  0.0000  0.0000  0.0000  0.0000  0.0000  0.1000  0.0000  0.1000  0.0000  0.0200  0.0000  0.0000  0.0000  0.0000  0.0000  0.0000  0.3300  0.0000  0.0000  0.0000  0.0400  0.0000  0.0000  0.0000  0.0000  0.0000  0.0000  0.0000  0.0000  0.0000  0.0000  0.0000  0.0000  0.0800  0.0000  0.0000  0.0000  0.0000  0.0000  0.0000  0.1400  0.8600  0.1726  0.8274  0.6300  0.3700  0.7000  0.3000  0.5338  0.4662  0.2000  0.3400  0.2200  0.0700  0.1700  0.2800  0.7200  0.2378  0.7622  0.0800  0.1400  0.2500  0.2100  0.0000  0.0000  0.0000  0.0000  0.2700  0.0500  0.2200  0.7800  0.2080  0.7920  0.0000  0.1100  0.0400  0.0800  0.0600  0.0000  0.0000  0.0000  0.2800  0.0100  0.0000  0.0000  0.0100  0.1000  0.0000  0.0000  0.0000  0.1900  0.1200  0.0000  0.2000  0.8000  0.1628  0.8372  0.2300  0.0000  0.0300  0.0000  0.0000  0.0700  0.0000  0.0400  0.0100  0.0000  0.0100  0.0000  0.2300  0.1300  0.0000  0.0000  0.1900  0.0000  0.0000  0.0000  0.0400  0.0000  0.0200  0.0000  0.0000  0.1000  0.9000  0.1684  0.8316  0.0900  0.0000  0.0000  0.0000  0.0000  0.0000  0.0000  0.0000  0.0400  0.0000  0.0700  0.0000  0.0000  0.0000  0.3400  0.0000  0.0000  0.0000  0.0000  0.0100  0.0000  0.0100  0.0000  0.0000  0.0000  0.1500  0.0000  0.0000  0.0500  0.0000  0.0000  0.1800  0.0000  0.0000  0.0000  0.0000  0.0300  0.0000  0.0000  0.0000  0.0000  0.0000  0.0000  0.0000  0.0000  0.0300  0.0000  0.0000  0.0000  0.0000  0.2000  0.8000  0.1896  0.8104  0.0000  0.0000  0.0200  0.0200  0.0000  0.0000  0.0000  0.0200  0.0000  0.0000  0.0000  0.0000  0.0000  0.0400  0.0000  0.0000  0.0000  0.0000  0.0000  0.0000  0.0000  0.0000  0.1400  0.0000  0.0000  0.0000  0.0000  0.0000  0.0000  0.0000  0.1300  0.0000  0.0000  0.0000  0.0000  0.0000  0.0100  0.0600  0.0000  0.0100  0.0000  0.0000  0.0000  0.0000  0.0000  0.0000  0.0000  0.0000  0.0000  0.0000  0.0000  0.0000  0.1500  0.0100  0.0000  0.1000  0.0000  0.0000  0.0000  0.0000  0.0000  0.0000  0.0000  0.0000  0.0000  0.0000  0.1200  0.0000  0.0000  0.0000  0.0000  0.0000  0.0000  0.0000  0.0000  0.0000  0.0000  0.0100  0.0000  0.0000  0.0000  0.0000  0.0000  0.0000  0.0000  0.0000  0.1600  0.0000  0.0000  0.0000  0.0000  0.0000  0.0000  0.0000  0.0000  0.0000  0.0000  0.0000  0.0000  0.0000  0.0600  0.9400  0.1158  0.8842
     4    16  0.5200  0.4800  0.5600  0.4400  0.5008  0.4992  0.6700  0.0000  0.0000  0.1000  0.2300  0.5600  0.4400  0.5118  0.4882  0.2300  0.0400  0.0000  0.1100  0.0000  0.0000  0.0000  0.2400  0.2600  0.1200  0.2400  0.7600  0.2062  0.7938  0.0000  0.2600  0.0300  0.0000  0.0000  0.1700  0.0000  0.0100  0.0600  0.0900  0.0000  0.0000  0.0000  0.0100  0.0300  0.0100  0.0000  0.2600  0.0000  0.0700  0.1000  0.9000  0.1828  0.8172  0.0000  0.1100  0.0000  0.0000  0.2500  0.1300  0.2200  0.0000  0.0000  0.0500  0.0000  0.0700  0.0000  0.0000  0.0000  0.0000  0.0300  0.0000  0.0000  0.0000  0.1400  0.0000  0.0000  0.0000  0.0000  0.1600  0.8400  0.1678  0.8322  0.0000  0.0000  0.0000  0.0000  0.0000  0.0000  0.0200  0.1000  0.0000  0.0000  0.0000  0.0000  0.0000  0.3700  0.0000  0.0000  0.0000  0.0000  0.0100  0.0000  0.0000  0.0000  0.0000  0.0500  0.0100  0.0000  0.0000  0.0800  0.0200  0.0100  0.0000  0.0000  0.0000  0.0000  0.0400  0.0100  0.0000  0.0000  0.0000  0.0000  0.0000  0.0000  0.0000  0.0000  0.2100  0.0000  0.0700  0.0000  0.0000  0.0000  0.1800  0.8200  0.2076  0.7924  0.0000  0.0000  0.0000  0.0000  0.0000  0.0300  0.0100  0.0000  0.0000  0.0000  0.0000  0.0000  0.0000  0.0000  0.0000  0.0000  0.0000  0.0000  0.0000  0.0800  0.0000  0.0000  0.0000  0.0000  0.0000  0.0000  0.0000  0.1600  0.0000  0.0000  0.0000  0.0000  0.0000  0.0000  0.0000  0.0000  0.0000  0.0000  0.0000  0.0000  0.0000  0.0000  0.0000  0.0000  0.0000  0.0000  0.0000  0.0000  0.0000  0.0000  0.0000  0.0500  0.0000  0.0000  0.0000  0.0000  0.0000  0.0000  0.0000  0.0000  0.0000  0.0000  0.0000  0.0000  0.0000  0.1100  0.0000  0.1200  0.0000  0.0100  0.0000  0.0000  0.0000  0.0000  0.0000  0.0000  0.2900  0.0000  0.0000  0.0000  0.0100  0.0000  0.0100  0.0000  0.0000  0.0000  0.0000  0.0000  0.0000  0.0000  0.0000  0.0000  0.0000  0.1200  0.0000  0.0000  0.0000  0.0000  0.0000  0.0000  0.1800  0.8200  0.1608  0.8392  0.5400  0.4600  0.4800  0.5200  0.5032  0.4968  0.3100  0.3100  0.2500  0.0500  0.0800  0.2600  0.7400  0.2636  0.7364  0.0700  0.1300  0.3500  0.2600  0.0000  0.0000  0.0000  0.0000  0.1500  0.0400  0.1600  0.8400  0.2360  0.7640  0.0000  0.0400  0.0400  0.1000  0.0400  0.0000  0.0000  0.0000  0.3300  0.0000  0.0000  0.0000  0.0300  0.0900  0.0000  0.0000  0.0000  0.2100  0.1200  0.0000  0.2400  0.7600  0.1912  0.8088  0.1600  0.0000  0.0700  0.0000  0.0000  0.1000  0.0000  0.0500  0.0200  0.0000  0.0100  0.0000  0.2100  0.1300  0.0000  0.0000  0.1600  0.0000  0.0000  0.0000  0.0400  0.0000  0.0500  0.0000  0.0000  0.1000  0.9000  0.1342  0.8658  0.0700  0.0000  0.0000  0.0000  0.0000  0.0000  0.0000  0.0000  0.0200  0.0000  0.1000  0.0000  0.0000  0.0000  0.3500  0.0000  0.0000  0.0000  0.0000  0.0200  0.0000  0.0000  0.0000  0.0000  0.0000  0.1400  0.0000  0.0000  0.0400  0.0000  0.0100  0.1500  0.0000  0.0000  0.0000  0.0000  0.0400  0.0000  0.0000  0.0000  0.0000  0.0000  0.0000  0.0000  0.0000  0.0600  0.0000  0.0000  0.0000  0.0000  0.1400  0.8600  0.1872  0.8128  0.0000  0.0000  0.0500  0.0400  0.0000  0.0000  0.0000  0.0000  0.0000  0.0000  0.0000  0.0000  0.0000  0.0300  0.0000  0.0000  0.0000  0.0000  0.0000  0.0000  0.0000  0.0000  0.2100  0.0000  0.0000  0.0000  0.0000  0.0000  0.0000  0.0000  0.0800  0.0000  0.0000  0.0000  0.0000  0.0000  0.0200  0.0600  0.0000  0.0000  0.0000  0.0000  0.0000  0.0000  0.0000  0.0000  0.0000  0.0000  0.0000  0.0000  0.0000  0.0000  0.1600  0.0000  0.0000  0.0800  0.0000  0.0000  0.0000  0.0000  0.0000  0.0000  0.0000  0.0000  0.0000  0.0000  0.1700  0.0000  0.0000  0.0000  0.0000  0.0000  0.0000  0.0000  0.0000  0.0000  0.0000  0.0000  0.0000  0.0000  0.0000  0.0000  0.0000  0.0000  0.0000  0.0000  0.1000  0.0000  0.0000  0.0000  0.0000  0.0000  0.0000  0.0000  0.0000  0.0000  0.0000  0.0000  0.0000  0.0000  0.1000  0.9000  0.1304  0.8696
     4    17  0.5200  0.4800  0.4800  0.5200  0.5008  0.4992  0.6800  0.0000  0.0000  0.1300  0.1900  0.5000  0.5000  0.5154  0.4846  0.2400  0.0500  0.0000  0.0900  0.0000  0.0000  0.0000  0.2900  0.1900  0.1400  0.2200  0.7800  0.2080  0.7920  0.0000  0.2500  0.0400  0.0000  0.0000  0.2600  0.0000  0.0200  0.0500  0.1000  0.0000  0.0000  0.0000  0.0000  0.0400  0.0000  0.0000  0.1800  0.0000  0.0600  0.2000  0.8000  0.1822  0.8178  0.0000  0.1300  0.0000  0.0000  0.2900  0.0800  0.1500  0.0000  0.0000  0.0500  0.0000  0.0500  0.0000  0.0000  0.0000  0.0000  0.0300  0.0000  0.0000  0.0000  0.2200  0.0000  0.0000  0.0000  0.0000  0.1200  0.8800  0.1842  0.8158  0.0000  0.0000  0.0000  0.0000  0.0000  0.0000  0.0200  0.1200  0.0000  0.0000  0.0000  0.0000  0.0000  0.2900  0.0000  0.0000  0.0000  0.0000  0.0400  0.0000  0.0000  0.0000  0.0000  0.0600  0.0200  0.0000  0.0000  0.1300  0.0100  0.0200  0.0000  0.0000  0.0000  0.0000  0.0400  0.0100  0.0000  0.0000  0.0000  0.0000  0.0000  0.0000  0.0000  0.0000  0.1900  0.0000  0.0500  0.0000  0.0000  0.0000  0.2400  0.7600  0.1622  0.8378  0.0000  0.0000  0.0000  0.0000  0.0000  0.0200  0.0100  0.0000  0.0000  0.0000  0.0000  0.0000  0.0000  0.0000  0.0000  0.0000  0.0000  0.0000  0.0000  0.0600  0.0000  0.0000  0.0000  0.0000  0.0000  0.0000  0.0000  0.1700  0.0000  0.0000  0.0000  0.0000  0.0000  0.0000  0.0000  0.0000  0.0000  0.0000  0.0000  0.0000  0.0000  0.0000  0.0000  0.0000  0.0000  0.0000  0.0000  0.0000  0.0000  0.0000  0.0000  0.0600  0.0000  0.0000  0.0000  0.0000  0.0000  0.0000  0.0000  0.0000  0.0000  0.0000  0.0000  0.0000  0.0000  0.1600  0.0000  0.1400  0.0000  0.0000  0.0000  0.0000  0.0000  0.0000  0.0000  0.0000  0.2100  0.0000  0.0000  0.0000  0.0100  0.0000  0.0200  0.0000  0.0000  0.0000  0.0000  0.0000  0.0000  0.0000  0.0000  0.0000  0.0000  0.1400  0.0000  0.0000  0.0000  0.0000  0.0000  0.0000  0.1000  0.9000  0.1460  0.8540  0.5600  0.4400  0.4800  0.5200  0.5072  0.4928  0.3500  0.3300  0.2100  0.0400  0.0700  0.2800  0.7200  0.2820  0.7180  0.0900  0.1500  0.3000  0.2300  0.0000  0.0000  0.0000  0.0000  0.1800  0.0500  0.1200  0.8800  0.2084  0.7916  0.0000  0.0200  0.0400  0.0700  0.0200  0.0000  0.0000  0.0000  0.3600  0.0000  0.0000  0.0000  0.0000  0.0600  0.0000  0.0000  0.0000  0.3100  0.1200  0.0000  0.2800  0.7200  0.2510  0.7490  0.1300  0.0000  0.0500  0.0000  0.0000  0.0900  0.0100  0.0700  0.0200  0.0000  0.0200  0.0000  0.1900  0.1700  0.0000  0.0000  0.1700  0.0000  0.0000  0.0000  0.0100  0.0000  0.0700  0.0000  0.0000  0.0400  0.9600  0.1322  0.8678  0.1000  0.0000  0.0000  0.0000  0.0000  0.0000  0.0000  0.0000  0.0400  0.0000  0.0600  0.0000  0.0000  0.0000  0.4000  0.0000  0.0000  0.0000  0.0000  0.0000  0.0000  0.0000  0.0000  0.0000  0.0000  0.1000  0.0000  0.0000  0.0300  0.0000  0.0200  0.1400  0.0000  0.0000  0.0000  0.0000  0.0500  0.0000  0.0000  0.0000  0.0000  0.0000  0.0000  0.0000  0.0000  0.0600  0.0000  0.0000  0.0000  0.0000  0.1400  0.8600  0.2122  0.7878  0.0000  0.0000  0.0600  0.0200  0.0000  0.0000  0.0000  0.0000  0.0000  0.0000  0.0000  0.0000  0.0000  0.0200  0.0000  0.0000  0.0000  0.0000  0.0000  0.0000  0.0000  0.0000  0.2300  0.0000  0.0000  0.0000  0.0000  0.0000  0.0000  0.0000  0.0800  0.0000  0.0000  0.0000  0.0000  0.0000  0.0300  0.0500  0.0000  0.0000  0.0000  0.0000  0.0000  0.0000  0.0000  0.0000  0.0000  0.0000  0.0000  0.0000  0.0000  0.0000  0.1900  0.0000  0.0000  0.0600  0.0000  0.0000  0.0000  0.0000  0.0000  0.0000  0.0000  0.0000  0.0000  0.0000  0.1700  0.0000  0.0000  0.0000  0.0000  0.0000  0.0000  0.0000  0.0000  0.0000  0.0000  0.0000  0.0000  0.0000  0.0000  0.0000  0.0000  0.0100  0.0000  0.0000  0.0700  0.0000  0.0000  0.0000  0.0000  0.0000  0.0000  0.0000  0.0000  0.0100  0.0000  0.0000  0.0000  0.0000  0.1200  0.8800  0.1408  0.8592
     4    18  0.5800  0.4200  0.5200  0.4800  0.5128  0.4872  0.7200  0.0000  0.0000  0.1100  0.1700  0.5600  0.4400  0.5594  0.4406  0.1800  0.0400  0.0000  0.0800  0.0000  0.0000  0.0000  0.2800  0.2200  0.2000  0.2600  0.7400  0.2072  0.7928  0.0000  0.2400  0.0600  0.0000  0.0000  0.2400  0.0000  0.0100  0.0500  0.1500  0.0000  0.0000  0.0000  0.0000  0.0600  0.0000  0.0000  0.1000  0.0000  0.0900  0.1400  0.8600  0.1656  0.8344  0.0000  0.0700  0.0000  0.0000  0.3900  0.0800  0.1200  0.0000  0.0000  0.0500  0.0000  0.0500  0.0000  0.0000  0.0000  0.0000  0.0300  0.0000  0.0000  0.0000  0.2100  0.0000  0.0000  0.0000  0.0000  0.2400  0.7600  0.2278  0.7722  0.0000  0.0000  0.0000  0.0000  0.0000  0.0000  0.0500  0.1100  0.0000  0.0000  0.0000  0.0000  0.0000  0.2800  0.0000  0.0000  0.0000  0.0000  0.0200  0.0000  0.0000  0.0000  0.0000  0.0700  0.0100  0.0000  0.0000  0.1300  0.0100  0.0400  0.0000  0.0000  0.0000  0.0000  0.0500  0.0200  0.0000  0.0000  0.0000  0.0000  0.0000  0.0000  0.0000  0.0000  0.1300  0.0000  0.0800  0.0000  0.0000  0.0000  0.1200  0.8800  0.1432  0.8568  0.0000  0.0000  0.0000  0.0100  0.0000  0.0300  0.0000  0.0000  0.0000  0.0000  0.0000  0.0000  0.0000  0.0000  0.0000  0.0000  0.0000  0.0000  0.0000  0.0400  0.0000  0.0000  0.0000  0.0000  0.0000  0.0000  0.0000  0.2700  0.0000  0.0000  0.0000  0.0000  0.0000  0.0000  0.0000  0.0000  0.0000  0.0000  0.0000  0.0000  0.0000  0.0000  0.0000  0.0000  0.0000  0.0000  0.0000  0.0000  0.0000  0.0000  0.0000  0.0400  0.0000  0.0000  0.0000  0.0000  0.0000  0.0000  0.0000  0.0000  0.0000  0.0000  0.0000  0.0000  0.0000  0.1400  0.0000  0.1800  0.0000  0.0000  0.0000  0.0000  0.0000  0.0000  0.0000  0.0000  0.1900  0.0000  0.0000  0.0000  0.0200  0.0000  0.0100  0.0000  0.0000  0.0000  0.0000  0.0000  0.0000  0.0000  0.0000  0.0000  0.0000  0.0700  0.0000  0.0000  0.0000  0.0000  0.0000  0.0000  0.2000  0.8000  0.1706  0.8294  0.5500  0.4500  0.5400  0.4600  0.5050  0.4950  0.3000  0.4000  0.1900  0.0600  0.0500  0.3800  0.6200  0.2922  0.7078  0.1600  0.0600  0.3200  0.2700  0.0000  0.0100  0.0000  0.0000  0.1700  0.0100  0.1400  0.8600  0.2336  0.7664  0.0000  0.0100  0.0500  0.0700  0.0500  0.0000  0.0000  0.0000  0.3100  0.0000  0.0000  0.0000  0.0000  0.0500  0.0000  0.0000  0.0000  0.3600  0.1000  0.0000  0.2600  0.7400  0.2482  0.7518  0.1100  0.0100  0.0700  0.0000  0.0000  0.0600  0.0100  0.0500  0.0500  0.0000  0.0000  0.0000  0.1600  0.2500  0.0000  0.0000  0.1900  0.0000  0.0000  0.0000  0.0000  0.0000  0.0400  0.0000  0.0000  0.0800  0.9200  0.1516  0.8484  0.0600  0.0000  0.0000  0.0000  0.0000  0.0000  0.0000  0.0000  0.0300  0.0000  0.0600  0.0000  0.0000  0.0000  0.4700  0.0000  0.0000  0.0000  0.0000  0.0000  0.0000  0.0000  0.0000  0.0000  0.0000  0.1400  0.0000  0.0000  0.0200  0.0000  0.0200  0.0500  0.0000  0.0000  0.0000  0.0000  0.0500  0.0000  0.0000  0.0000  0.0000  0.0000  0.0000  0.0000  0.0000  0.0900  0.0000  0.0100  0.0000  0.0000  0.2400  0.7600  0.2626  0.7374  0.0000  0.0000  0.0500  0.0200  0.0000  0.0000  0.0000  0.0000  0.0000  0.0000  0.0000  0.0000  0.0000  0.0300  0.0000  0.0000  0.0000  0.0000  0.0000  0.0000  0.0000  0.0000  0.2200  0.0000  0.0000  0.0000  0.0000  0.0000  0.0000  0.0000  0.0400  0.0000  0.0000  0.0000  0.0000  0.0000  0.0600  0.0500  0.0000  0.0000  0.0000  0.0000  0.0100  0.0000  0.0000  0.0000  0.0000  0.0000  0.0000  0.0000  0.0000  0.0000  0.1700  0.0000  0.0000  0.0500  0.0000  0.0000  0.0000  0.0000  0.0000  0.0000  0.0000  0.0000  0.0000  0.0000  0.2100  0.0000  0.0000  0.0000  0.0000  0.0000  0.0000  0.0000  0.0000  0.0000  0.0000  0.0000  0.0000  0.0100  0.0000  0.0000  0.0000  0.0100  0.0000  0.0000  0.0600  0.0000  0.0000  0.0000  0.0000  0.0100  0.0000  0.0000  0.0000  0.0000  0.0000  0.0000  0.0000  0.0000  0.1400  0.8600  0.1394  0.8606
     4    19  0.5600  0.4400  0.4800  0.5200  0.5072  0.4928  0.7100  0.0000  0.0000  0.1000  0.1900  0.5000  0.5000  0.5502  0.4498  0.1700  0.0600  0.0000  0.0500  0.0000  0.0000  0.0000  0.3100  0.2400  0.1700  0.2400  0.7600  0.2176  0.7824  0.0000  0.2200  0.0500  0.0000  0.0000  0.2100  0.0000  0.0100  0.0400  0.1500  0.0000  0.0000  0.0000  0.0000  0.0700  0.0000  0.0000  0.2000  0.0000  0.0500  0.3000  0.7000  0.1666  0.8334  0.0000  0.0800  0.0000  0.0000  0.3200  0.1600  0.1300  0.0000  0.0000  0.0200  0.0000  0.0700  0.0000  0.0000  0.0000  0.0000  0.0100  0.0000  0.0000  0.0100  0.2000  0.0000  0.0000  0.0000  0.0000  0.2200  0.7800  0.1968  0.8032  0.0000  0.0000  0.0000  0.0000  0.0000  0.0000  0.0200  0.1600  0.0000  0.0000  0.0000  0.0000  0.0000  0.1800  0.0000  0.0000  0.0000  0.0000  0.0100  0.0000  0.0000  0.0000  0.0000  0.0700  0.0000  0.0000  0.0000  0.1300  0.0100  0.0600  0.0000  0.0000  0.0000  0.0000  0.1100  0.0100  0.0000  0.0000  0.0000  0.0000  0.0000  0.0000  0.0000  0.0000  0.1700  0.0000  0.0700  0.0000  0.0000  0.0000  0.0800  0.9200  0.1300  0.8700  0.0000  0.0000  0.0000  0.0000  0.0000  0.0600  0.0000  0.0000  0.0000  0.0000  0.0000  0.0000  0.0000  0.0000  0.0000  0.0000  0.0000  0.0000  0.0000  0.0700  0.0000  0.0000  0.0000  0.0000  0.0000  0.0000  0.0000  0.2200  0.0000  0.0000  0.0000  0.0000  0.0000  0.0000  0.0000  0.0000  0.0000  0.0000  0.0000  0.0000  0.0000  0.0000  0.0000  0.0000  0.0000  0.0000  0.0000  0.0000  0.0000  0.0000  0.0000  0.0400  0.0000  0.0000  0.0000  0.0000  0.0000  0.0000  0.0000  0.0000  0.0000  0.0000  0.0000  0.0000  0.0000  0.0900  0.0000  0.2100  0.0000  0.0000  0.0000  0.0000  0.0000  0.0000  0.0000  0.0000  0.2100  0.0000  0.0000  0.0000  0.0300  0.0100  0.0000  0.0000  0.0000  0.0000  0.0000  0.0000  0.0000  0.0000  0.0000  0.0000  0.0000  0.0600  0.0000  0.0000  0.0000  0.0000  0.0000  0.0000  0.1400  0.8600  0.1594  0.8406  0.5700  0.4300  0.5800  0.4200  0.5098  0.4902  0.2600  0.3800  0.2400  0.0600  0.0600  0.2400  0.7600  0.2768  0.7232  0.1900  0.0200  0.3500  0.2600  0.0000  0.0100  0.0000  0.0000  0.1700  0.0000  0.2000  0.8000  0.2556  0.7444  0.0000  0.0100  0.0300  0.0200  0.0700  0.0000  0.0000  0.0000  0.3100  0.0000  0.0000  0.0000  0.0000  0.0700  0.0000  0.0000  0.0000  0.3900  0.1000  0.0000  0.2600  0.7400  0.2694  0.7306  0.1300  0.0100  0.0900  0.0000  0.0000  0.0300  0.0000  0.0700  0.0500  0.0000  0.0000  0.0000  0.1300  0.2700  0.0000  0.0000  0.1600  0.0000  0.0000  0.0000  0.0000  0.0000  0.0600  0.0000  0.0000  0.0800  0.9200  0.1524  0.8476  0.0800  0.0000  0.0000  0.0000  0.0000  0.0000  0.0000  0.0000  0.0200  0.0000  0.0700  0.0000  0.0000  0.0000  0.4900  0.0000  0.0000  0.0000  0.0000  0.0000  0.0000  0.0000  0.0000  0.0000  0.0000  0.1000  0.0000  0.0000  0.0000  0.0000  0.0100  0.0600  0.0000  0.0000  0.0000  0.0000  0.0600  0.0000  0.0000  0.0000  0.0000  0.0000  0.0000  0.0000  0.0000  0.1000  0.0000  0.0100  0.0000  0.0000  0.2600  0.7400  0.2792  0.7208  0.0000  0.0000  0.0700  0.0200  0.0000  0.0000  0.0000  0.0000  0.0000  0.0000  0.0000  0.0000  0.0000  0.0100  0.0000  0.0000  0.0100  0.0000  0.0000  0.0000  0.0000  0.0000  0.2400  0.0000  0.0000  0.0000  0.0000  0.0000  0.0000  0.0000  0.0400  0.0000  0.0000  0.0000  0.0000  0.0000  0.0800  0.0700  0.0000  0.0000  0.0000  0.0000  0.0500  0.0000  0.0000  0.0000  0.0000  0.0000  0.0000  0.0000  0.0000  0.0000  0.1900  0.0000  0.0000  0.0500  0.0000  0.0000  0.0000  0.0000  0.0000  0.0000  0.0000  0.0000  0.0000  0.0000  0.1000  0.0000  0.0000  0.0000  0.0000  0.0000  0.0000  0.0000  0.0000  0.0000  0.0000  0.0000  0.0000  0.0100  0.0000  0.0000  0.0000  0.0200  0.0000  0.0000  0.0400  0.0000  0.0000  0.0000  0.0000  0.0000  0.0000  0.0000  0.0000  0.0000  0.0000  0.0000  0.0000  0.0000  0.1200  0.8800  0.1292  0.8708
     4    20  0.5300  0.4700  0.4600  0.5400  0.5018  0.4982  0.7000  0.0000  0.0000  0.0900  0.2100  0.5000  0.5000  0.5422  0.4578  0.1600  0.0500  0.0000  0.0300  0.0000  0.0000  0.0000  0.2800  0.3000  0.1800  0.1600  0.8400  0.2298  0.7702  0.0000  0.1700  0.0700  0.0000  0.0000  0.1800  0.0000  0.0100  0.0400  0.2000  0.0000  0.0000  0.0000  0.0000  0.0900  0.0000  0.0000  0.2300  0.0000  0.0100  0.1000  0.9000  0.1690  0.8310  0.0000  0.0300  0.0000  0.0000  0.3300  0.1600  0.1200  0.0000  0.0000  0.0200  0.0000  0.0700  0.0000  0.0000  0.0000  0.0000  0.0300  0.0000  0.0000  0.0100  0.2300  0.0000  0.0000  0.0000  0.0000  0.1800  0.8200  0.2090  0.7910  0.0000  0.0000  0.0000  0.0000  0.0000  0.0000  0.0500  0.0900  0.0000  0.0000  0.0000  0.0000  0.0000  0.1600  0.0000  0.0000  0.0000  0.0000  0.0100  0.0000  0.0000  0.0000  0.0000  0.0700  0.0000  0.0000  0.0000  0.2000  0.0000  0.0500  0.0000  0.0000  0.0000  0.0000  0.1600  0.0200  0.0000  0.0000  0.0000  0.0000  0.0000  0.0000  0.0000  0.0000  0.1600  0.0000  0.0300  0.0000  0.0000  0.0000  0.1400  0.8600  0.1362  0.8638  0.0000  0.0000  0.0000  0.0000  0.0000  0.0400  0.0000  0.0000  0.0000  0.0000  0.0000  0.0000  0.0000  0.0000  0.0000  0.0000  0.0000  0.0000  0.0000  0.0900  0.0000  0.0000  0.0000  0.0100  0.0000  0.0000  0.0000  0.1900  0.0000  0.0000  0.0000  0.0000  0.0000  0.0000  0.0000  0.0000  0.0000  0.0000  0.0000  0.0000  0.0000  0.0000  0.0000  0.0000  0.0000  0.0000  0.0000  0.0000  0.0000  0.0000  0.0000  0.0200  0.0000  0.0000  0.0000  0.0000  0.0000  0.0000  0.0000  0.0100  0.0000  0.0000  0.0000  0.0000  0.0000  0.0700  0.0000  0.1600  0.0000  0.0000  0.0100  0.0000  0.0000  0.0000  0.0000  0.0000  0.2700  0.0000  0.0000  0.0000  0.0500  0.0100  0.0000  0.0000  0.0000  0.0000  0.0100  0.0000  0.0000  0.0000  0.0000  0.0000  0.0000  0.0500  0.0100  0.0000  0.0000  0.0000  0.0000  0.0000  0.2400  0.7600  0.1552  0.8448  0.5900  0.4100  0.5800  0.4200  0.5162  0.4838  0.2500  0.4100  0.2400  0.0600  0.0400  0.3200  0.6800  0.2934  0.7066  0.2300  0.0000  0.3700  0.2400  0.0000  0.0100  0.0000  0.0000  0.1500  0.0000  0.2200  0.7800  0.2700  0.7300  0.0000  0.0400  0.0300  0.0400  0.0400  0.0000  0.0000  0.0000  0.2900  0.0000  0.0000  0.0000  0.0100  0.0800  0.0000  0.0000  0.0000  0.3800  0.0900  0.0000  0.2600  0.7400  0.2488  0.7512  0.1200  0.0100  0.1000  0.0000  0.0000  0.0100  0.0000  0.0800  0.0800  0.0000  0.0100  0.0000  0.1200  0.2600  0.0000  0.0000  0.1200  0.0000  0.0000  0.0000  0.0000  0.0000  0.0900  0.0000  0.0000  0.1200  0.8800  0.1420  0.8580  0.0700  0.0000  0.0000  0.0000  0.0000  0.0000  0.0000  0.0000  0.0300  0.0000  0.0500  0.0000  0.0000  0.0000  0.5300  0.0000  0.0000  0.0000  0.0000  0.0000  0.0000  0.0000  0.0000  0.0000  0.0000  0.0800  0.0000  0.0000  0.0000  0.0000  0.0100  0.0800  0.0000  0.0000  0.0000  0.0000  0.0900  0.0000  0.0000  0.0000  0.0000  0.0000  0.0000  0.0000  0.0000  0.0600  0.0000  0.0000  0.0000  0.0000  0.3000  0.7000  0.3138  0.6862  0.0000  0.0000  0.0800  0.0200  0.0000  0.0000  0.0000  0.0000  0.0000  0.0000  0.0000  0.0000  0.0000  0.0100  0.0000  0.0000  0.0100  0.0000  0.0000  0.0000  0.0000  0.0000  0.2600  0.0000  0.0000  0.0100  0.0000  0.0000  0.0000  0.0000  0.0200  0.0000  0.0000  0.0000  0.0000  0.0100  0.1000  0.1000  0.0000  0.0000  0.0000  0.0000  0.0100  0.0000  0.0000  0.0000  0.0000  0.0000  0.0000  0.0000  0.0000  0.0000  0.1600  0.0000  0.0000  0.0100  0.0000  0.0000  0.0000  0.0000  0.0000  0.0000  0.0000  0.0000  0.0000  0.0000  0.1100  0.0000  0.0000  0.0000  0.0000  0.0000  0.0000  0.0000  0.0000  0.0000  0.0000  0.0000  0.0000  0.0100  0.0000  0.0000  0.0000  0.0300  0.0000  0.0000  0.0500  0.0000  0.0000  0.0000  0.0000  0.0000  0.0000  0.0000  0.0000  0.0000  0.0000  0.0000  0.0000  0.0000  0.2800  0.7200  0.1366  0.8634
     5     0  0.5000  0.5000  0.4940  0.5060  0.5000  0.5000  0.2000  0.2000  0.2000  0.2000  0.2000  0.1900  0.8100  0.2000  0.8000  0.1000  0.1000  0.1000  0.1000  0.1000  0.1000  0.1000  0.1000  0.1000  0.1000  0.1130  0.8870  0.1000  0.9000  0.0500  0.0500  0.0500  0.0500  0.0500  0.0500  0.0500  0.0500  0.0500  0.0500  0.0500  0.0500  0.0500  0.0500  0.0500  0.0500  0.0500  0.0500  0.0500  0.0500  0.0590  0.9410  0.0500  0.9500  0.0400  0.0400  0.0400  0.0400  0.0400  0.0400  0.0400  0.0400  0.0400  0.0400  0.0400  0.0400  0.0400  0.0400  0.0400  0.0400  0.0400  0.0400  0.0400  0.0400  0.0400  0.0400  0.0400  0.0400  0.0400  0.0440  0.9560  0.0400  0.9600  0.0200  0.0200  0.0200  0.0200  0.0200  0.0200  0.0200  0.0200  0.0200  0.0200  0.0200  0.0200  0.0200  0.0200  0.0200  0.0200  0.0200  0.0200  0.0200  0.0200  0.0200  0.0200  0.0200  0.0200  0.0200  0.0200  0.0200  0.0200  0.0200  0.0200  0.0200  0.0200  0.0200  0.0200  0.0200  0.0200  0.0200  0.0200  0.0200  0.0200  0.0200  0.0200  0.0200  0.0200  0.0200  0.0200  0.0200  0.0200  0.0200  0.0200  0.0230  0.9770  0.0200  0.9800  0.0100  0.0100  0.0100  0.0100  0.0100  0.0100  0.0100  0.0100  0.0100  0.0100  0.0100  0.0100  0.0100  0.0100  0.0100  0.0100  0.0100  0.0100  0.0100  0.0100  0.0100  0.0100  0.0100  0.0100  0.0100  0.0100  0.0100  0.0100  0.0100  0.0100  0.0100  0.0100  0.0100  0.0100  0.0100  0.0100  0.0100  0.0100  0.0100  0.0100  0.0100  0.0100  0.0100  0.0100  0.0100  0.0100  0.0100  0.0100  0.0100  0.0100  0.0100  0.0100  0.0100  0.0100  0.0100  0.0100  0.0100  0.0100  0.0100  0.0100  0.0100  0.0100  0.0100  0.0100  0.0100  0.0100  0.0100  0.0100  0.0100  0.0100  0.0100  0.0100  0.0100  0.0100  0.0100  0.0100  0.0100  0.0100  0.0100  0.0100  0.0100  0.0100  0.0100  0.0100  0.0100  0.0100  0.0100  0.0100  0.0100  0.0100  0.0100  0.0100  0.0100  0.0100  0.0100  0.0100  0.0100  0.0100  0.0100  0.0100  0.0090  0.9910  0.0100  0.9900  0.5000  0.5000  0.4980  0.5020  0.5000  0.5000  0.2000  0.2000  0.2000  0.2000  0.2000  0.2160  0.7840  0.2000  0.8000  0.1000  0.1000  0.1000  0.1000  0.1000  0.1000  0.1000  0.1000  0.1000  0.1000  0.0900  0.9100  0.1000  0.9000  0.0500  0.0500  0.0500  0.0500  0.0500  0.0500  0.0500  0.0500  0.0500  0.0500  0.0500  0.0500  0.0500  0.0500  0.0500  0.0500  0.0500  0.0500  0.0500  0.0500  0.0460  0.9540  0.0500  0.9500  0.0400  0.0400  0.0400  0.0400  0.0400  0.0400  0.0400  0.0400  0.0400  0.0400  0.0400  0.0400  0.0400  0.0400  0.0400  0.0400  0.0400  0.0400  0.0400  0.0400  0.0400  0.0400  0.0400  0.0400  0.0400  0.0340  0.9660  0.0400  0.9600  0.0200  0.0200  0.0200  0.0200  0.0200  0.0200  0.0200  0.0200  0.0200  0.0200  0.0200  0.0200  0.0200  0.0200  0.0200  0.0200  0.0200  0.0200  0.0200  0.0200  0.0200  0.0200  0.0200  0.0200  0.0200  0.0200  0.0200  0.0200  0.0200  0.0200  0.0200  0.0200  0.0200  0.0200  0.0200  0.0200  0.0200  0.0200  0.0200  0.0200  0.0200  0.0200  0.0200  0.0200  0.0200  0.0200  0.0200  0.0200  0.0200  0.0200  0.0200  0.9800  0.0200  0.9800  0.0100  0.0100  0.0100  0.0100  0.0100  0.0100  0.0100  0.0100  0.0100  0.0100  0.0100  0.0100  0.0100  0.0100  0.0100  0.0100  0.0100  0.0100  0.0100  0.0100  0.0100  0.0100  0.0100  0.0100  0.0100  0.0100  0.0100  0.0100  0.0100  0.0100  0.0100  0.0100  0.0100  0.0100  0.0100  0.0100  0.0100  0.0100  0.0100  0.0100  0.0100  0.0100  0.0100  0.0100  0.0100  0.0100  0.0100  0.0100  0.0100  0.0100  0.0100  0.0100  0.0100  0.0100  0.0100  0.0100  0.0100  0.0100  0.0100  0.0100  0.0100  0.0100  0.0100  0.0100  0.0100  0.0100  0.0100  0.0100  0.0100  0.0100  0.0100  0.0100  0.0100  0.0100  0.0100  0.0100  0.0100  0.0100  0.0100  0.0100  0.0100  0.0100  0.0100  0.0100  0.0100  0.0100  0.0100  0.0100  0.0100  0.0100  0.0100  0.0100  0.0100  0.0100  0.0100  0.0100  0.0100  0.0100  0.0100  0.0100  0.0110  0.9890  0.0100  0.9900
     5     1  0.4200  0.5800  0.5200  0.4800  0.5128  0.4872  0.2400  0.1400  0.2700  0.1600  0.1900  0.1800  0.8200  0.2118  0.7882  0.0700  0.0900  0.1000  0.0700  0.1400  0.1100  0.0700  0.0900  0.1300  0.1300  0.1000  0.9000  0.1064  0.8936  0.0500  0.0200  0.0500  0.0700  0.0700  0.0300  0.0500  0.0700  0.0300  0.0600  0.0800  0.0700  0.0500  0.0400  0.0300  0.0200  0.0300  0.0100  0.1000  0.0700  0.0800  0.9200  0.0606  0.9394  0.0300  0.0600  0.0200  0.0500  0.0300  0.0500  0.0500  0.0400  0.0200  0.0500  0.0200  0.0800  0.0200  0.0200  0.0500  0.0400  0.0200  0.0800  0.0800  0.0300  0.0300  0.0200  0.0200  0.0300  0.0600  0.0400  0.9600  0.0498  0.9502  0.0200  0.0600  0.0300  0.0000  0.0100  0.0400  0.0000  0.0100  0.0100  0.0200  0.0100  0.0500  0.0300  0.0300  0.0100  0.0100  0.0200  0.0100  0.0300  0.0100  0.0000  0.0300  0.0100  0.0100  0.0100  0.0000  0.0300  0.0100  0.0000  0.0200  0.0000  0.0300  0.0300  0.0100  0.0100  0.0400  0.0300  0.0000  0.0300  0.0500  0.0400  0.0300  0.0400  0.0000  0.0400  0.0300  0.0200  0.0200  0.0100  0.0100  0.0400  0.9600  0.0314  0.9686  0.0100  0.0000  0.0000  0.0000  0.0000  0.0200  0.0000  0.0100  0.0200  0.0000  0.0200  0.0100  0.0100  0.0100  0.0100  0.0300  0.0000  0.0200  0.0100  0.0300  0.0000  0.0000  0.0100  0.0000  0.0100  0.0000  0.0200  0.0000  0.0100  0.0000  0.0100  0.0100  0.0300  0.0100  0.0000  0.0200  0.0100  0.0000  0.0100  0.0000  0.0200  0.0300  0.0100  0.0100  0.0100  0.0100  0.0100  0.0100  0.0100  0.0000  0.0000  0.0000  0.0200  0.0000  0.0100  0.0100  0.0000  0.0000  0.0000  0.0200  0.0100  0.0100  0.0000  0.0300  0.0100  0.0000  0.0100  0.0200  0.0000  0.0000  0.0100  0.0100  0.0000  0.0100  0.0200  0.0100  0.0100  0.0000  0.0100  0.0100  0.0100  0.0300  0.0000  0.0100  0.0100  0.0300  0.0500  0.0000  0.0000  0.0100  0.0300  0.0000  0.0000  0.0100  0.0200  0.0300  0.0100  0.0000  0.0200  0.0100  0.0200  0.9800  0.0200  0.9800  0.5200  0.4800  0.3600  0.6400  0.5008  0.4992  0.1800  0.2500  0.1600  0.2300  0.1800  0.2800  0.7200  0.2058  0.7942  0.1000  0.0800  0.1000  0.1100  0.1000  0.0800  0.1300  0.1000  0.0900  0.1100  0.0800  0.9200  0.1020  0.8980  0.0500  0.0700  0.0600  0.0500  0.0300  0.0300  0.0200  0.0600  0.0600  0.0700  0.0600  0.0300  0.0500  0.0300  0.0200  0.0800  0.0500  0.0300  0.0600  0.0900  0.0400  0.9600  0.0576  0.9424  0.0500  0.0100  0.0600  0.0700  0.0400  0.0400  0.0400  0.0500  0.0400  0.0400  0.0400  0.0700  0.0200  0.0100  0.0600  0.0400  0.0500  0.0500  0.0300  0.0300  0.0300  0.0300  0.0400  0.0400  0.0200  0.0600  0.9400  0.0460  0.9540  0.0200  0.0200  0.0100  0.0000  0.0300  0.0400  0.0400  0.0000  0.0100  0.0200  0.0000  0.0100  0.0400  0.0300  0.0600  0.0400  0.0200  0.0000  0.0200  0.0200  0.0200  0.0300  0.0300  0.0000  0.0000  0.0200  0.0300  0.0000  0.0300  0.0200  0.0100  0.0100  0.0300  0.0000  0.0300  0.0200  0.0100  0.0200  0.0000  0.0400  0.0100  0.0600  0.0000  0.0200  0.0200  0.0300  0.0100  0.0100  0.0000  0.0600  0.0200  0.9800  0.0330  0.9670  0.0000  0.0200  0.0000  0.0100  0.0100  0.0000  0.0100  0.0000  0.0300  0.0000  0.0000  0.0200  0.0000  0.0300  0.0100  0.0200  0.0000  0.0100  0.0100  0.0200  0.0000  0.0200  0.0100  0.0400  0.0000  0.0200  0.0200  0.0000  0.0200  0.0200  0.0200  0.0200  0.0000  0.0200  0.0000  0.0200  0.0000  0.0000  0.0000  0.0100  0.0200  0.0200  0.0100  0.0200  0.0000  0.0100  0.0000  0.0000  0.0200  0.0100  0.0000  0.0000  0.0100  0.0100  0.0200  0.0000  0.0100  0.0000  0.0100  0.0100  0.0000  0.0100  0.0000  0.0000  0.0000  0.0000  0.0200  0.0000  0.0000  0.0000  0.0000  0.0000  0.0200  0.0100  0.0300  0.0100  0.0000  0.0000  0.0400  0.0200  0.0000  0.0100  0.0100  0.0200  0.0100  0.0200  0.0100  0.0200  0.0000  0.0200  0.0100  0.0000  0.0100  0.0000  0.0200  0.0000  0.0100  0.0000  0.0200  0.0300  0.0000  1.0000  0.0202  0.9798
     5     2  0.4900  0.5100  0.5000  0.5000  0.5002  0.4998  0.2600  0.1700  0.2400  0.1500  0.1800  0.3200  0.6800  0.2090  0.7910  0.1300  0.1400  0.0700  0.0800  0.0900  0.1100  0.0800  0.0600  0.0900  0.1500  0.0600  0.9400  0.1086  0.8914  0.0700  0.0200  0.0300  0.0200  0.1200  0.0300  0.0300  0.0500  0.0100  0.0600  0.0400  0.0200  0.0600  0.0400  0.0200  0.0400  0.0300  0.0500  0.1200  0.1400  0.0200  0.9800  0.0756  0.9244  0.0400  0.0400  0.0400  0.0400  0.0100  0.0700  0.0500  0.0300  0.0400  0.0800  0.0100  0.1000  0.0200  0.0200  0.0800  0.0400  0.0100  0.0800  0.0700  0.0400  0.0200  0.0000  0.0500  0.0000  0.0200  0.0400  0.9600  0.0580  0.9420  0.0500  0.1100  0.0300  0.0000  0.0200  0.0400  0.0000  0.0200  0.0000  0.0300  0.0100  0.0500  0.0300  0.0200  0.0000  0.0000  0.0100  0.0100  0.0300  0.0000  0.0000  0.0200  0.0000  0.0000  0.0000  0.0000  0.0200  0.0100  0.0000  0.0300  0.0000  0.0100  0.0100  0.0200  0.0100  0.0500  0.0200  0.0000  0.0300  0.0300  0.0400  0.0400  0.0200  0.0000  0.0700  0.0600  0.0100  0.0300  0.0100  0.0000  0.0200  0.9800  0.0442  0.9558  0.0100  0.0000  0.0000  0.0000  0.0000  0.0100  0.0000  0.0200  0.0500  0.0000  0.0200  0.0100  0.0100  0.0100  0.0100  0.0300  0.0000  0.0000  0.0000  0.0500  0.0000  0.0000  0.0100  0.0000  0.0400  0.0000  0.0100  0.0000  0.0200  0.0000  0.0100  0.0000  0.0500  0.0100  0.0000  0.0600  0.0100  0.0000  0.0100  0.0000  0.0200  0.0100  0.0200  0.0200  0.0000  0.0200  0.0200  0.0100  0.0000  0.0000  0.0000  0.0000  0.0100  0.0000  0.0000  0.0200  0.0000  0.0000  0.0000  0.0100  0.0100  0.0000  0.0100  0.0300  0.0200  0.0000  0.0000  0.0100  0.0000  0.0000  0.0000  0.0100  0.0000  0.0200  0.0100  0.0100  0.0100  0.0000  0.0100  0.0300  0.0200  0.0200  0.0000  0.0200  0.0400  0.0100  0.0200  0.0000  0.0000  0.0000  0.0400  0.0000  0.0000  0.0000  0.0000  0.0200  0.0000  0.0000  0.0000  0.0100  0.0200  0.9800  0.0276  0.9724  0.5200  0.4800  0.4800  0.5200  0.5008  0.4992  0.1100  0.2100  0.2100  0.2800  0.1900  0.1200  0.8800  0.2148  0.7852  0.0700  0.0600  0.0600  0.1500  0.1300  0.0900  0.1000  0.1200  0.0800  0.1400  0.0800  0.9200  0.1100  0.8900  0.0400  0.0800  0.0500  0.0700  0.0600  0.0500  0.0100  0.0500  0.0400  0.0600  0.0400  0.0200  0.0700  0.0200  0.0300  0.0300  0.0500  0.0200  0.0800  0.1300  0.0200  0.9800  0.0646  0.9354  0.0700  0.0000  0.0500  0.0700  0.0600  0.0300  0.0500  0.0300  0.0500  0.0100  0.0700  0.0500  0.0100  0.0500  0.0700  0.0200  0.0400  0.0500  0.0200  0.0300  0.0300  0.0500  0.0500  0.0100  0.0300  0.0200  0.9800  0.0504  0.9496  0.0300  0.0200  0.0000  0.0000  0.0100  0.0500  0.0200  0.0000  0.0100  0.0100  0.0000  0.0000  0.0400  0.0300  0.0600  0.0400  0.0400  0.0000  0.0300  0.0300  0.0600  0.0100  0.0200  0.0000  0.0000  0.0200  0.0100  0.0000  0.0000  0.0200  0.0300  0.0100  0.0300  0.0000  0.0600  0.0500  0.0100  0.0400  0.0000  0.0100  0.0400  0.0200  0.0000  0.0200  0.0300  0.0600  0.0100  0.0000  0.0000  0.0200  0.0200  0.9800  0.0378  0.9622  0.0000  0.0200  0.0000  0.0000  0.0000  0.0000  0.0000  0.0000  0.0200  0.0000  0.0000  0.0100  0.0000  0.0200  0.0000  0.0300  0.0000  0.0000  0.0200  0.0000  0.0000  0.0000  0.0200  0.0500  0.0000  0.0000  0.0200  0.0000  0.0300  0.0100  0.0300  0.0200  0.0000  0.0200  0.0000  0.0300  0.0000  0.0000  0.0000  0.0100  0.0100  0.0200  0.0100  0.0300  0.0000  0.0100  0.0000  0.0000  0.0400  0.0100  0.0000  0.0000  0.0100  0.0000  0.0300  0.0000  0.0000  0.0000  0.0000  0.0000  0.0000  0.0000  0.0000  0.0000  0.0000  0.0000  0.0000  0.0000  0.0000  0.0000  0.0000  0.0000  0.0200  0.0000  0.0500  0.0300  0.0000  0.0000  0.0700  0.0100  0.0000  0.0000  0.0200  0.0600  0.0200  0.0300  0.0000  0.0300  0.0000  0.0300  0.0000  0.0000  0.0100  0.0000  0.0300  0.0000  0.0000  0.0000  0.0200  0.0400  0.0400  0.9600  0.0328  0.9672
     5     3  0.4700  0.5300  0.3800  0.6200  0.5018  0.4982  0.3000  0.2000  0.2500  0.0900  0.1600  0.2400  0.7600  0.2262  0.7738  0.1900  0.1400  0.0900  0.0900  0.0700  0.1000  0.1100  0.0500  0.0600  0.1000  0.1000  0.9000  0.1150  0.8850  0.0600  0.0100  0.0300  0.0000  0.1300  0.0500  0.0500  0.0500  0.0000  0.0400  0.0300  0.0400  0.0400  0.0800  0.0200  0.0300  0.0200  0.0700  0.1000  0.1500  0.0600  0.9400  0.0802  0.9198  0.0200  0.0700  0.0200  0.1000  0.0100  0.0600  0.0500  0.0400  0.0200  0.0600  0.0100  0.1400  0.0200  0.0400  0.0600  0.0200  0.0000  0.0700  0.0800  0.0400  0.0200  0.0000  0.0400  0.0000  0.0100  0.0600  0.9400  0.0682  0.9318  0.0100  0.1300  0.0100  0.0000  0.0200  0.1200  0.0000  0.0100  0.0000  0.0300  0.0000  0.1100  0.0000  0.0200  0.0000  0.0000  0.0200  0.0000  0.0300  0.0000  0.0000  0.0200  0.0000  0.0000  0.0000  0.0000  0.0200  0.0000  0.0000  0.0100  0.0000  0.0100  0.0100  0.0100  0.0100  0.0600  0.0100  0.0000  0.0400  0.0600  0.0100  0.0500  0.0200  0.0000  0.0500  0.0400  0.0100  0.0500  0.0000  0.0000  0.0400  0.9600  0.0666  0.9334  0.0100  0.0000  0.0000  0.0000  0.0000  0.0000  0.0000  0.0200  0.0200  0.0000  0.0400  0.0100  0.0200  0.0200  0.0100  0.0400  0.0000  0.0000  0.0000  0.0300  0.0000  0.0000  0.0100  0.0100  0.0200  0.0000  0.0000  0.0000  0.0300  0.0000  0.0000  0.0000  0.0700  0.0000  0.0000  0.0400  0.0300  0.0000  0.0100  0.0000  0.0100  0.0000  0.0200  0.0100  0.0000  0.0600  0.0200  0.0000  0.0000  0.0000  0.0000  0.0000  0.0000  0.0000  0.0000  0.0300  0.0000  0.0000  0.0100  0.0000  0.0000  0.0000  0.0000  0.0300  0.0100  0.0000  0.0000  0.0200  0.0000  0.0000  0.0000  0.0100  0.0000  0.0000  0.0100  0.0300  0.0000  0.0000  0.0200  0.0200  0.0200  0.0200  0.0000  0.0400  0.0400  0.0100  0.0200  0.0000  0.0000  0.0000  0.0400  0.0000  0.0000  0.0000  0.0000  0.0400  0.0000  0.0000  0.0000  0.0200  0.0200  0.9800  0.0320  0.9680  0.4400  0.5600  0.4000  0.6000  0.5072  0.4928  0.1500  0.2300  0.2700  0.2100  0.1400  0.2000  0.8000  0.2120  0.7880  0.0900  0.0700  0.0400  0.1900  0.1300  0.0800  0.1000  0.1100  0.0700  0.1200  0.0600  0.9400  0.1154  0.8846  0.0400  0.0900  0.0700  0.0400  0.0700  0.1000  0.0100  0.0300  0.0500  0.0200  0.0300  0.0100  0.0500  0.0100  0.0300  0.0500  0.0500  0.0100  0.1000  0.1400  0.0600  0.9400  0.0742  0.9258  0.0400  0.0000  0.0400  0.0600  0.1000  0.0100  0.1000  0.0300  0.0500  0.0000  0.0800  0.0400  0.0200  0.0300  0.0600  0.0100  0.0700  0.0500  0.0200  0.0600  0.0200  0.0400  0.0600  0.0000  0.0100  0.0200  0.9800  0.0604  0.9396  0.0100  0.0300  0.0000  0.0000  0.0000  0.0800  0.0400  0.0000  0.0100  0.0300  0.0000  0.0000  0.0700  0.0500  0.0500  0.0700  0.0500  0.0000  0.0000  0.0300  0.0300  0.0200  0.0200  0.0000  0.0000  0.0300  0.0100  0.0000  0.0000  0.0400  0.0100  0.0000  0.0000  0.0000  0.0300  0.0500  0.0000  0.0200  0.0000  0.0300  0.0100  0.0200  0.0000  0.0300  0.0100  0.0800  0.0000  0.0000  0.0000  0.0400  0.0200  0.9800  0.0468  0.9532  0.0000  0.0000  0.0000  0.0000  0.0000  0.0000  0.0000  0.0000  0.0000  0.0000  0.0000  0.0000  0.0000  0.0000  0.0000  0.0400  0.0000  0.0000  0.0000  0.0000  0.0000  0.0000  0.0200  0.0600  0.0000  0.0000  0.0100  0.0000  0.0400  0.0200  0.0300  0.0100  0.0000  0.0500  0.0000  0.0800  0.0000  0.0000  0.0000  0.0200  0.0300  0.0100  0.0000  0.0300  0.0000  0.0300  0.0000  0.0000  0.0400  0.0000  0.0000  0.0000  0.0100  0.0000  0.0300  0.0000  0.0000  0.0000  0.0000  0.0000  0.0000  0.0000  0.0000  0.0100  0.0000  0.0000  0.0000  0.0000  0.0000  0.0000  0.0000  0.0000  0.0500  0.0000  0.0300  0.0600  0.0000  0.0000  0.0200  0.0300  0.0000  0.0000  0.0200  0.0500  0.0000  0.0700  0.0000  0.0100  0.0000  0.0200  0.0000  0.0000  0.0000  0.0000  0.0400  0.0000  0.0000  0.0000  0.0100  0.0200  0.0200  0.9800  0.0422  0.9578
     5     4  0.5200  0.4800  0.4400  0.5600  0.5008  0.4992  0.3500  0.1700  0.2100  0.0700  0.2000  0.3000  0.7000  0.2404  0.7596  0.2000  0.1600  0.0400  0.0800  0.0600  0.0800  0.1600  0.0300  0.0500  0.1400  0.1400  0.8600  0.1322  0.8678  0.0400  0.0000  0.0200  0.0000  0.1300  0.0500  0.0400  0.0900  0.0000  0.0700  0.0100  0.0700  0.0300  0.1200  0.0500  0.0100  0.0100  0.0800  0.0600  0.1200  0.0600  0.9400  0.0834  0.9166  0.0100  0.0800  0.0100  0.0900  0.0200  0.1100  0.0700  0.0500  0.0300  0.0500  0.0000  0.1300  0.0200  0.0600  0.0300  0.0400  0.0000  0.0700  0.0600  0.0200  0.0300  0.0000  0.0200  0.0000  0.0000  0.0600  0.9400  0.0716  0.9284  0.0100  0.0800  0.0000  0.0000  0.0500  0.1200  0.0000  0.0200  0.0000  0.0300  0.0000  0.1500  0.0000  0.0000  0.0000  0.0000  0.0300  0.0000  0.0500  0.0000  0.0000  0.0200  0.0000  0.0000  0.0000  0.0000  0.0200  0.0000  0.0000  0.0400  0.0000  0.0100  0.0200  0.0000  0.0100  0.0800  0.0200  0.0000  0.0100  0.0500  0.0000  0.0500  0.0100  0.0000  0.0300  0.0300  0.0000  0.0600  0.0000  0.0000  0.0200  0.9800  0.0710  0.9290  0.0100  0.0000  0.0000  0.0000  0.0000  0.0000  0.0000  0.0100  0.0300  0.0000  0.0300  0.0100  0.0500  0.0200  0.0000  0.0400  0.0000  0.0000  0.0000  0.0400  0.0000  0.0000  0.0000  0.0200  0.0200  0.0000  0.0000  0.0000  0.0100  0.0000  0.0000  0.0000  0.0900  0.0000  0.0000  0.0500  0.0200  0.0000  0.0000  0.0000  0.0100  0.0000  0.0200  0.0100  0.0000  0.0600  0.0200  0.0000  0.0000  0.0000  0.0000  0.0000  0.0000  0.0000  0.0000  0.0400  0.0000  0.0000  0.0200  0.0000  0.0000  0.0000  0.0000  0.0200  0.0100  0.0000  0.0000  0.0100  0.0000  0.0000  0.0000  0.0100  0.0000  0.0000  0.0100  0.0200  0.0000  0.0000  0.0100  0.0200  0.0100  0.0400  0.0000  0.0100  0.0600  0.0100  0.0400  0.0000  0.0000  0.0100  0.0300  0.0000  0.0000  0.0000  0.0000  0.0400  0.0000  0.0000  0.0000  0.0100  0.0200  0.9800  0.0382  0.9618  0.4200  0.5800  0.4000  0.6000  0.5128  0.4872  0.1300  0.2600  0.2500  0.2500  0.1100  0.2400  0.7600  0.2216  0.7784  0.0900  0.0600  0.0700  0.2100  0.1400  0.0800  0.1000  0.1100  0.0500  0.0900  0.0400  0.9600  0.1194  0.8806  0.0400  0.0800  0.1000  0.0300  0.0700  0.1300  0.0000  0.0300  0.0100  0.0400  0.0400  0.0200  0.0800  0.0100  0.0300  0.0900  0.0100  0.0000  0.0600  0.1300  0.0600  0.9400  0.0814  0.9186  0.0300  0.0000  0.0700  0.1100  0.0900  0.0000  0.0500  0.0500  0.0400  0.0000  0.0800  0.0300  0.0100  0.0400  0.1000  0.0100  0.0300  0.0700  0.0200  0.0600  0.0100  0.0400  0.0400  0.0000  0.0200  0.0600  0.9400  0.0652  0.9348  0.0100  0.0400  0.0000  0.0000  0.0000  0.1300  0.0200  0.0100  0.0100  0.0100  0.0000  0.0000  0.1000  0.0400  0.0200  0.0800  0.0500  0.0000  0.0000  0.0400  0.0200  0.0300  0.0100  0.0000  0.0000  0.0300  0.0100  0.0000  0.0000  0.0200  0.0200  0.0000  0.0000  0.0000  0.0200  0.0100  0.0000  0.0200  0.0000  0.0400  0.0200  0.0100  0.0000  0.0400  0.0000  0.0900  0.0000  0.0000  0.0000  0.0500  0.0200  0.9800  0.0602  0.9398  0.0000  0.0000  0.0000  0.0000  0.0000  0.0000  0.0000  0.0000  0.0000  0.0000  0.0000  0.0000  0.0000  0.0000  0.0000  0.0900  0.0000  0.0000  0.0000  0.0100  0.0000  0.0000  0.0100  0.0700  0.0000  0.0100  0.0000  0.0000  0.0500  0.0100  0.0300  0.0200  0.0000  0.0500  0.0000  0.0900  0.0000  0.0000  0.0000  0.0100  0.0300  0.0100  0.0000  0.0200  0.0000  0.0300  0.0000  0.0000  0.0500  0.0000  0.0000  0.0000  0.0000  0.0000  0.0200  0.0000  0.0000  0.0000  0.0000  0.0000  0.0000  0.0000  0.0000  0.0100  0.0000  0.0000  0.0000  0.0000  0.0000  0.0000  0.0000  0.0000  0.0200  0.0000  0.0100  0.0300  0.0000  0.0000  0.0200  0.0100  0.0000  0.0000  0.0400  0.0600  0.0000  0.0700  0.0000  0.0200  0.0000  0.0200  0.0000  0.0100  0.0000  0.0000  0.0400  0.0000  0.0000  0.0000  0.0000  0.0300  0.0400  0.9600  0.0486  0.9514
     5     5  0.5200  0.4800  0.6400  0.3600  0.5008  0.4992  0.3700  0.1800  0.1900  0.1100  0.1500  0.2400  0.7600  0.2400  0.7600  0.1900  0.1200  0.0400  0.1000  0.0500  0.0700  0.1700  0.0300  0.0800  0.1500  0.1600  0.8400  0.1282  0.8718  0.0600  0.0000  0.0200  0.0000  0.1000  0.0500  0.0100  0.0500  0.0000  0.0900  0.0200  0.0600  0.0700  0.1200  0.0500  0.0200  0.0100  0.1100  0.0500  0.1100  0.1600  0.8400  0.0802  0.9198  0.0000  0.0800  0.0000  0.1200  0.0000  0.0800  0.0900  0.0500  0.0400  0.0400  0.0000  0.0900  0.0200  0.0300  0.0300  0.0700  0.0000  0.0900  0.0600  0.0400  0.0200  0.0000  0.0500  0.0000  0.0000  0.0400  0.9600  0.0724  0.9276  0.0000  0.0900  0.0000  0.0000  0.0800  0.0800  0.0000  0.0200  0.0000  0.0200  0.0000  0.1900  0.0000  0.0000  0.0000  0.0000  0.0300  0.0000  0.0500  0.0000  0.0000  0.0200  0.0000  0.0000  0.0000  0.0000  0.0000  0.0000  0.0000  0.0300  0.0000  0.0000  0.0100  0.0000  0.0200  0.0400  0.0700  0.0000  0.0000  0.0400  0.0000  0.0600  0.0100  0.0000  0.0700  0.0200  0.0000  0.0500  0.0000  0.0000  0.1800  0.8200  0.0826  0.9174  0.0100  0.0000  0.0000  0.0000  0.0000  0.0000  0.0000  0.0200  0.0300  0.0000  0.0100  0.0100  0.0800  0.0100  0.0000  0.0700  0.0000  0.0000  0.0000  0.0100  0.0000  0.0000  0.0000  0.0100  0.0200  0.0000  0.0000  0.0000  0.0100  0.0000  0.0000  0.0000  0.0700  0.0000  0.0000  0.0500  0.0200  0.0000  0.0000  0.0000  0.0000  0.0000  0.0100  0.0300  0.0000  0.0300  0.0100  0.0000  0.0000  0.0000  0.0000  0.0000  0.0100  0.0000  0.0000  0.0600  0.0000  0.0000  0.0200  0.0000  0.0000  0.0000  0.0000  0.0100  0.0000  0.0000  0.0000  0.0100  0.0000  0.0000  0.0000  0.0100  0.0000  0.0000  0.0200  0.0200  0.0000  0.0000  0.0100  0.0100  0.0100  0.0500  0.0000  0.0300  0.0400  0.0100  0.0200  0.0000  0.0000  0.0000  0.0600  0.0000  0.0000  0.0000  0.0000  0.0800  0.0000  0.0000  0.0000  0.0100  0.0600  0.9400  0.0446  0.9554  0.5000  0.5000  0.4000  0.6000  0.5000  0.5000  0.1600  0.2700  0.3300  0.1600  0.0800  0.2600  0.7400  0.2394  0.7606  0.0900  0.0500  0.0700  0.1500  0.1300  0.0900  0.0600  0.1200  0.0900  0.1500  0.1600  0.8400  0.1116  0.8884  0.0700  0.0600  0.1000  0.0000  0.0500  0.1400  0.0000  0.0900  0.0300  0.0100  0.0400  0.0100  0.0400  0.0200  0.0000  0.0600  0.0200  0.0000  0.1100  0.1500  0.1800  0.8200  0.0920  0.9080  0.0400  0.0000  0.0900  0.1100  0.0700  0.0000  0.0200  0.0700  0.0300  0.0000  0.1000  0.0100  0.0200  0.0500  0.1200  0.0000  0.0200  0.0800  0.0100  0.0500  0.0200  0.0500  0.0300  0.0000  0.0100  0.0200  0.9800  0.0736  0.9264  0.0000  0.0200  0.0000  0.0000  0.0000  0.1200  0.0200  0.0200  0.0000  0.0100  0.0000  0.0000  0.0600  0.0200  0.0100  0.0600  0.0700  0.0000  0.0000  0.0500  0.0200  0.0300  0.0400  0.0000  0.0000  0.0300  0.0100  0.0000  0.0000  0.0500  0.0100  0.0000  0.0000  0.0000  0.0300  0.0000  0.0000  0.0500  0.0000  0.0300  0.0100  0.0000  0.0000  0.1000  0.0000  0.0800  0.0000  0.0000  0.0000  0.0500  0.1600  0.8400  0.0606  0.9394  0.0000  0.0000  0.0000  0.0000  0.0000  0.0000  0.0000  0.0000  0.0000  0.0000  0.0000  0.0000  0.0000  0.0000  0.0000  0.0700  0.0000  0.0000  0.0000  0.0200  0.0000  0.0100  0.0100  0.1200  0.0000  0.0100  0.0000  0.0000  0.0900  0.0000  0.0100  0.0200  0.0000  0.0700  0.0000  0.0700  0.0000  0.0000  0.0000  0.0100  0.0300  0.0200  0.0000  0.0200  0.0000  0.0200  0.0000  0.0000  0.0500  0.0000  0.0000  0.0000  0.0000  0.0000  0.0000  0.0000  0.0000  0.0000  0.0000  0.0000  0.0000  0.0000  0.0000  0.0100  0.0000  0.0000  0.0000  0.0000  0.0000  0.0000  0.0000  0.0000  0.0100  0.0000  0.0200  0.0200  0.0000  0.0000  0.0000  0.0000  0.0000  0.0000  0.0600  0.0400  0.0000  0.0500  0.0000  0.0100  0.0000  0.0300  0.0000  0.0100  0.0000  0.0000  0.0500  0.0000  0.0000  0.0000  0.0000  0.0400  0.0600  0.9400  0.0570  0.9430
     5     6  0.5300  0.4700  0.5400  0.4600  0.5018  0.4982  0.3900  0.1200  0.2600  0.0800  0.1500  0.2000  0.8000  0.2630  0.7370  0.2000  0.1000  0.0500  0.0800  0.0600  0.0300  0.2600  0.0300  0.0400  0.1500  0.1400  0.8600  0.1560  0.8440  0.0600  0.0000  0.0200  0.0000  0.1400  0.0200  0.0300  0.0500  0.0000  0.1000  0.0300  0.0200  0.0600  0.1200  0.0700  0.0000  0.0100  0.0500  0.0800  0.1400  0.1200  0.8800  0.0902  0.9098  0.0000  0.0200  0.0000  0.1400  0.0000  0.0700  0.0900  0.0700  0.0400  0.0300  0.0000  0.1300  0.0100  0.0300  0.0100  0.1000  0.0000  0.0500  0.0600  0.0400  0.0200  0.0100  0.0800  0.0000  0.0000  0.1000  0.9000  0.0830  0.9170  0.0000  0.0700  0.0000  0.0000  0.0800  0.1100  0.0000  0.0300  0.0000  0.0100  0.0000  0.1400  0.0000  0.0000  0.0000  0.0000  0.0800  0.0000  0.0600  0.0000  0.0000  0.0300  0.0000  0.0000  0.0000  0.0100  0.0000  0.0000  0.0000  0.0300  0.0000  0.0000  0.0100  0.0000  0.0100  0.0900  0.0400  0.0000  0.0000  0.0400  0.0000  0.0200  0.0000  0.0000  0.0700  0.0400  0.0000  0.0300  0.0000  0.0000  0.0400  0.9600  0.0752  0.9248  0.0300  0.0000  0.0000  0.0000  0.0000  0.0000  0.0000  0.0300  0.0200  0.0000  0.0100  0.0100  0.0700  0.0000  0.0000  0.1000  0.0000  0.0000  0.0000  0.0100  0.0000  0.0000  0.0000  0.0000  0.0000  0.0000  0.0000  0.0000  0.0000  0.0000  0.0000  0.0000  0.0500  0.0000  0.0000  0.1000  0.0400  0.0000  0.0000  0.0000  0.0000  0.0000  0.0000  0.0300  0.0000  0.0400  0.0000  0.0000  0.0000  0.0000  0.0000  0.0000  0.0100  0.0000  0.0000  0.0600  0.0000  0.0000  0.0300  0.0000  0.0000  0.0100  0.0000  0.0000  0.0000  0.0000  0.0000  0.0200  0.0000  0.0000  0.0000  0.0000  0.0000  0.0000  0.0300  0.0300  0.0000  0.0000  0.0100  0.0100  0.0000  0.0300  0.0000  0.0300  0.0600  0.0100  0.0300  0.0000  0.0000  0.0000  0.0300  0.0000  0.0000  0.0000  0.0000  0.0600  0.0000  0.0000  0.0000  0.0000  0.0600  0.9400  0.0520  0.9480  0.5000  0.5000  0.5600  0.4400  0.5000  0.5000  0.1600  0.2300  0.3600  0.1700  0.0800  0.2200  0.7800  0.2434  0.7566  0.0700  0.0300  0.0600  0.1400  0.1600  0.0400  0.0400  0.1900  0.0800  0.1900  0.1000  0.9000  0.1364  0.8636  0.0600  0.0400  0.0400  0.0000  0.0700  0.1200  0.0000  0.1000  0.0300  0.0200  0.0400  0.0100  0.0400  0.0200  0.0000  0.0700  0.0200  0.0000  0.1500  0.1700  0.0400  0.9600  0.0978  0.9022  0.0300  0.0000  0.1100  0.0700  0.0400  0.0000  0.0200  0.0700  0.0100  0.0000  0.1400  0.0300  0.0200  0.0200  0.1100  0.0000  0.0100  0.1000  0.0000  0.0600  0.0300  0.0900  0.0300  0.0000  0.0100  0.1000  0.9000  0.0820  0.9180  0.0000  0.0000  0.0000  0.0000  0.0000  0.1400  0.0200  0.0000  0.0000  0.0100  0.0000  0.0000  0.0500  0.0300  0.0200  0.0400  0.0600  0.0000  0.0000  0.0200  0.0000  0.0500  0.0200  0.0000  0.0000  0.0500  0.0100  0.0000  0.0000  0.0300  0.0100  0.0000  0.0000  0.0000  0.0600  0.0000  0.0000  0.0800  0.0000  0.0400  0.0100  0.0000  0.0000  0.1100  0.0000  0.1200  0.0000  0.0000  0.0000  0.0200  0.0600  0.9400  0.0746  0.9254  0.0000  0.0000  0.0000  0.0000  0.0000  0.0000  0.0000  0.0000  0.0000  0.0000  0.0000  0.0000  0.0000  0.0000  0.0000  0.0900  0.0000  0.0000  0.0000  0.0300  0.0000  0.0100  0.0100  0.1000  0.0000  0.0200  0.0000  0.0000  0.0900  0.0000  0.0000  0.0100  0.0000  0.1100  0.0000  0.0700  0.0000  0.0000  0.0000  0.0100  0.0000  0.0100  0.0000  0.0100  0.0000  0.0300  0.0000  0.0000  0.0500  0.0000  0.0000  0.0100  0.0000  0.0000  0.0000  0.0000  0.0000  0.0000  0.0000  0.0000  0.0000  0.0000  0.0000  0.0100  0.0000  0.0000  0.0000  0.0000  0.0000  0.0000  0.0000  0.0000  0.0100  0.0000  0.0200  0.0200  0.0000  0.0000  0.0000  0.0000  0.0000  0.0000  0.0500  0.0500  0.0000  0.0200  0.0000  0.0100  0.0000  0.0200  0.0000  0.0100  0.0000  0.0000  0.0200  0.0000  0.0000  0.0000  0.0000  0.1000  0.0600  0.9400  0.0660  0.9340
     5     7  0.5200  0.4800  0.4000  0.6000  0.5008  0.4992  0.4000  0.1000  0.2700  0.0500  0.1800  0.2800  0.7200  0.2778  0.7222  0.2000  0.1100  0.0800  0.0600  0.0700  0.0300  0.2500  0.0400  0.0100  0.1500  0.0800  0.9200  0.1546  0.8454  0.0400  0.0000  0.0200  0.0000  0.2000  0.0300  0.0300  0.0400  0.0000  0.1000  0.0200  0.0200  0.0600  0.1300  0.1000  0.0000  0.0300  0.0100  0.1100  0.0600  0.1400  0.8600  0.1034  0.8966  0.0000  0.0200  0.0000  0.1400  0.0000  0.0700  0.0800  0.0200  0.0500  0.0400  0.0000  0.1800  0.0200  0.0300  0.0200  0.1500  0.0000  0.0200  0.0200  0.0300  0.0200  0.0100  0.0800  0.0000  0.0000  0.1200  0.8800  0.1010  0.8990  0.0000  0.0800  0.0000  0.0000  0.0800  0.1400  0.0000  0.0600  0.0000  0.0200  0.0000  0.1300  0.0000  0.0000  0.0000  0.0000  0.0600  0.0000  0.0500  0.0000  0.0000  0.0300  0.0000  0.0000  0.0000  0.0000  0.0000  0.0000  0.0000  0.0300  0.0000  0.0000  0.0000  0.0000  0.0000  0.1000  0.0400  0.0000  0.0000  0.0200  0.0000  0.0100  0.0000  0.0000  0.0800  0.0500  0.0000  0.0200  0.0000  0.0000  0.1600  0.8400  0.0826  0.9174  0.0600  0.0000  0.0000  0.0000  0.0000  0.0000  0.0000  0.0300  0.0100  0.0000  0.0100  0.0000  0.1100  0.0000  0.0000  0.1100  0.0000  0.0000  0.0000  0.0200  0.0000  0.0000  0.0000  0.0000  0.0000  0.0000  0.0000  0.0000  0.0000  0.0000  0.0000  0.0000  0.0400  0.0000  0.0000  0.1000  0.0100  0.0000  0.0000  0.0000  0.0000  0.0000  0.0000  0.0100  0.0000  0.0500  0.0000  0.0000  0.0000  0.0000  0.0000  0.0000  0.0000  0.0000  0.0000  0.0700  0.0000  0.0000  0.0100  0.0000  0.0000  0.0000  0.0000  0.0000  0.0000  0.0000  0.0000  0.0000  0.0000  0.0000  0.0000  0.0000  0.0000  0.0100  0.0200  0.0300  0.0000  0.0000  0.0000  0.0200  0.0000  0.0400  0.0000  0.0300  0.1300  0.0100  0.0200  0.0000  0.0000  0.0000  0.0200  0.0000  0.0000  0.0000  0.0000  0.0300  0.0000  0.0000  0.0000  0.0000  0.0800  0.9200  0.0716  0.9284  0.5200  0.4800  0.4800  0.5200  0.5008  0.4992  0.1900  0.2000  0.3200  0.1700  0.1200  0.2200  0.7800  0.2218  0.7782  0.0600  0.0300  0.0500  0.1600  0.1500  0.0400  0.0600  0.2200  0.0600  0.1700  0.2000  0.8000  0.1412  0.8588  0.0400  0.0300  0.0300  0.0000  0.0600  0.0900  0.0000  0.1200  0.0400  0.0200  0.0200  0.0100  0.0600  0.0300  0.0000  0.0900  0.0200  0.0000  0.1500  0.1900  0.1200  0.8800  0.1036  0.8964  0.0900  0.0000  0.1300  0.1400  0.0100  0.0000  0.0100  0.0600  0.0200  0.0000  0.1300  0.0200  0.0000  0.0000  0.0900  0.0000  0.0300  0.0700  0.0000  0.0500  0.0100  0.1100  0.0200  0.0000  0.0100  0.0800  0.9200  0.0952  0.9048  0.0000  0.0000  0.0000  0.0000  0.0000  0.1200  0.0200  0.0000  0.0000  0.0100  0.0000  0.0000  0.0400  0.0600  0.0100  0.0500  0.0700  0.0000  0.0000  0.0300  0.0000  0.0500  0.0100  0.0000  0.0000  0.0400  0.0200  0.0000  0.0000  0.0500  0.0100  0.0000  0.0000  0.0000  0.0600  0.0000  0.0000  0.1200  0.0000  0.0300  0.0000  0.0000  0.0000  0.0900  0.0000  0.1000  0.0000  0.0000  0.0000  0.0100  0.1200  0.8800  0.0728  0.9272  0.0000  0.0000  0.0000  0.0000  0.0000  0.0000  0.0000  0.0000  0.0000  0.0000  0.0000  0.0000  0.0000  0.0000  0.0000  0.0500  0.0000  0.0000  0.0000  0.0500  0.0000  0.0000  0.0100  0.0700  0.0000  0.0200  0.0000  0.0100  0.0900  0.0000  0.0000  0.0200  0.0000  0.1000  0.0000  0.0900  0.0000  0.0000  0.0000  0.0100  0.0000  0.0300  0.0000  0.0100  0.0000  0.0400  0.0000  0.0000  0.0500  0.0000  0.0000  0.0100  0.0000  0.0000  0.0000  0.0000  0.0000  0.0000  0.0000  0.0000  0.0000  0.0000  0.0000  0.0200  0.0000  0.0000  0.0000  0.0000  0.0000  0.0000  0.0000  0.0000  0.0100  0.0000  0.0300  0.0000  0.0000  0.0000  0.0000  0.0000  0.0000  0.0000  0.0700  0.0200  0.0000  0.0000  0.0000  0.0000  0.0000  0.0100  0.0000  0.0100  0.0000  0.0000  0.0100  0.0000  0.0000  0.0000  0.0000  0.1600  0.0800  0.9200  0.0750  0.9250
     5     8  0.5100  0.4900  0.4200  0.5800  0.5002  0.4998  0.3400  0.0700  0.3100  0.0700  0.2100  0.1400  0.8600  0.2656  0.7344  0.2200  0.1000  0.0900  0.0600  0.0800  0.0500  0.2200  0.0200  0.0200  0.1400  0.1600  0.8400  0.1478  0.8522  0.0200  0.0000  0.0000  0.0000  0.1700  0.0300  0.0400  0.0500  0.0000  0.0900  0.0100  0.0300  0.0700  0.1700  0.0400  0.0000  0.0400  0.0200  0.1500  0.0700  0.0600  0.9400  0.1082  0.8918  0.0000  0.0300  0.0000  0.2100  0.0000  0.0800  0.0900  0.0000  0.0300  0.0300  0.0000  0.1700  0.0400  0.0100  0.0100  0.1700  0.0000  0.0100  0.0200  0.0200  0.0300  0.0100  0.0400  0.0000  0.0000  0.0800  0.9200  0.1244  0.8756  0.0000  0.0800  0.0000  0.0000  0.0700  0.1200  0.0000  0.0300  0.0000  0.0400  0.0000  0.1700  0.0000  0.0000  0.0000  0.0000  0.0300  0.0000  0.0100  0.0000  0.0000  0.0600  0.0000  0.0000  0.0000  0.0000  0.0000  0.0000  0.0000  0.0300  0.0000  0.0000  0.0000  0.0000  0.0000  0.1100  0.0400  0.0000  0.0000  0.0400  0.0000  0.0000  0.0000  0.0000  0.0700  0.0700  0.0000  0.0200  0.0100  0.0000  0.0400  0.9600  0.0882  0.9118  0.0500  0.0100  0.0000  0.0000  0.0000  0.0000  0.0000  0.0400  0.0100  0.0000  0.0000  0.0000  0.1400  0.0000  0.0000  0.0800  0.0000  0.0000  0.0000  0.0100  0.0000  0.0000  0.0000  0.0000  0.0000  0.0000  0.0000  0.0000  0.0000  0.0000  0.0000  0.0000  0.0400  0.0000  0.0000  0.1200  0.0000  0.0000  0.0000  0.0000  0.0000  0.0000  0.0000  0.0000  0.0000  0.0600  0.0000  0.0000  0.0000  0.0000  0.0000  0.0000  0.0000  0.0000  0.0000  0.1100  0.0000  0.0000  0.0000  0.0000  0.0000  0.0000  0.0000  0.0000  0.0000  0.0000  0.0000  0.0000  0.0000  0.0000  0.0000  0.0000  0.0000  0.0100  0.0300  0.0300  0.0000  0.0000  0.0000  0.0300  0.0000  0.0500  0.0000  0.0200  0.0900  0.0200  0.0200  0.0000  0.0000  0.0000  0.0100  0.0000  0.0000  0.0000  0.0000  0.0200  0.0000  0.0000  0.0000  0.0000  0.1200  0.8800  0.0772  0.9228  0.6100  0.3900  0.5800  0.4200  0.5242  0.4758  0.2200  0.2100  0.3800  0.0600  0.1300  0.3000  0.7000  0.2574  0.7426  0.0600  0.0400  0.1100  0.1300  0.0600  0.0600  0.0500  0.2400  0.0600  0.1900  0.0800  0.9200  0.1412  0.8588  0.1000  0.0100  0.0100  0.0000  0.0400  0.0800  0.0000  0.1600  0.0400  0.0200  0.0300  0.0000  0.0600  0.0300  0.0000  0.1000  0.0100  0.0000  0.1700  0.1400  0.1000  0.9000  0.1098  0.8902  0.0700  0.0000  0.1000  0.1300  0.0000  0.0000  0.0100  0.0800  0.0400  0.0000  0.1300  0.0100  0.0000  0.0000  0.1400  0.0000  0.0600  0.0400  0.0000  0.0800  0.0000  0.0700  0.0300  0.0000  0.0100  0.0800  0.9200  0.0940  0.9060  0.0000  0.0000  0.0000  0.0000  0.0000  0.1700  0.0100  0.0000  0.0000  0.0100  0.0100  0.0000  0.0300  0.0600  0.0100  0.0600  0.0700  0.0000  0.0000  0.0600  0.0000  0.0500  0.0200  0.0000  0.0000  0.0200  0.0200  0.0000  0.0000  0.0200  0.0100  0.0000  0.0000  0.0000  0.0100  0.0000  0.0000  0.1000  0.0000  0.0700  0.0000  0.0000  0.0000  0.0900  0.0000  0.0700  0.0000  0.0000  0.0000  0.0300  0.0400  0.9600  0.0790  0.9210  0.0000  0.0000  0.0000  0.0000  0.0000  0.0000  0.0000  0.0100  0.0000  0.0000  0.0000  0.0000  0.0000  0.0000  0.0000  0.0700  0.0000  0.0000  0.0000  0.0200  0.0000  0.0000  0.0200  0.0700  0.0000  0.0200  0.0000  0.0000  0.0800  0.0000  0.0000  0.0300  0.0000  0.0800  0.0000  0.1300  0.0000  0.0000  0.0000  0.0200  0.0000  0.0300  0.0000  0.0200  0.0000  0.0500  0.0100  0.0000  0.0400  0.0000  0.0000  0.0200  0.0000  0.0000  0.0000  0.0000  0.0000  0.0000  0.0000  0.0000  0.0000  0.0000  0.0000  0.0400  0.0000  0.0000  0.0000  0.0000  0.0000  0.0000  0.0000  0.0000  0.0000  0.0000  0.0100  0.0000  0.0000  0.0000  0.0000  0.0000  0.0000  0.0000  0.0800  0.0000  0.0000  0.0000  0.0000  0.0000  0.0000  0.0200  0.0000  0.0200  0.0000  0.0000  0.0000  0.0000  0.0000  0.0000  0.0000  0.1100  0.1000  0.9000  0.0690  0.9310
     5     9  0.4800  0.5200  0.5200  0.4800  0.5008  0.4992  0.3500  0.0800  0.3100  0.1100  0.1500  0.3400  0.6600  0.2596  0.7404  0.1800  0.0900  0.1000  0.0900  0.1000  0.0600  0.2800  0.0000  0.0100  0.0900  0.1200  0.8800  0.1588  0.8412  0.0300  0.0000  0.0000  0.0000  0.2300  0.0400  0.0400  0.0900  0.0000  0.0700  0.0100  0.0300  0.0500  0.1600  0.0300  0.0000  0.0100  0.0000  0.1400  0.0700  0.1000  0.9000  0.1246  0.8754  0.0000  0.0200  0.0000  0.1500  0.0000  0.1100  0.1200  0.0000  0.0400  0.0100  0.0000  0.2000  0.0100  0.0100  0.0000  0.1900  0.0000  0.0200  0.0300  0.0200  0.0500  0.0100  0.0100  0.0000  0.0000  0.1600  0.8400  0.1318  0.8682  0.0000  0.0900  0.0000  0.0000  0.0600  0.1600  0.0000  0.0200  0.0000  0.0300  0.0000  0.1900  0.0000  0.0000  0.0000  0.0000  0.0300  0.0000  0.0000  0.0000  0.0000  0.0300  0.0000  0.0000  0.0000  0.0000  0.0000  0.0000  0.0000  0.0400  0.0000  0.0000  0.0000  0.0000  0.0000  0.1100  0.0500  0.0000  0.0000  0.0300  0.0000  0.0000  0.0000  0.0000  0.0800  0.0700  0.0000  0.0000  0.0100  0.0000  0.1600  0.8400  0.1050  0.8950  0.0500  0.0100  0.0000  0.0000  0.0000  0.0000  0.0000  0.0000  0.0100  0.0000  0.0000  0.0000  0.1300  0.0000  0.0000  0.1000  0.0000  0.0000  0.0000  0.0100  0.0000  0.0000  0.0000  0.0000  0.0000  0.0000  0.0000  0.0000  0.0000  0.0000  0.0000  0.0000  0.0400  0.0000  0.0000  0.1900  0.0000  0.0000  0.0000  0.0000  0.0000  0.0000  0.0000  0.0000  0.0000  0.0600  0.0000  0.0000  0.0000  0.0000  0.0000  0.0000  0.0000  0.0000  0.0000  0.1100  0.0000  0.0000  0.0000  0.0000  0.0000  0.0000  0.0000  0.0000  0.0000  0.0000  0.0000  0.0000  0.0000  0.0000  0.0000  0.0000  0.0000  0.0100  0.0400  0.0300  0.0000  0.0000  0.0000  0.0200  0.0000  0.0400  0.0000  0.0100  0.0700  0.0400  0.0200  0.0000  0.0000  0.0000  0.0000  0.0000  0.0000  0.0000  0.0000  0.0100  0.0000  0.0000  0.0000  0.0000  0.0800  0.9200  0.0948  0.9052  0.6100  0.3900  0.5000  0.5000  0.5242  0.4758  0.1700  0.2300  0.4000  0.0500  0.1500  0.4000  0.6000  0.2668  0.7332  0.0400  0.0200  0.1600  0.1000  0.0500  0.0400  0.0600  0.2700  0.0300  0.2300  0.1200  0.8800  0.1720  0.8280  0.1100  0.0200  0.0000  0.0000  0.0400  0.0400  0.0000  0.1500  0.0300  0.0200  0.0300  0.0000  0.0500  0.0000  0.0000  0.1400  0.0000  0.0000  0.2400  0.1300  0.1200  0.8800  0.1370  0.8630  0.0800  0.0000  0.1200  0.1100  0.0000  0.0000  0.0000  0.0700  0.0300  0.0000  0.1000  0.0300  0.0000  0.0000  0.1700  0.0000  0.0500  0.0100  0.0000  0.0500  0.0000  0.0800  0.0800  0.0000  0.0200  0.0800  0.9200  0.0968  0.9032  0.0000  0.0000  0.0000  0.0000  0.0000  0.1800  0.0100  0.0000  0.0000  0.0100  0.0000  0.0000  0.0400  0.0700  0.0000  0.0400  0.0900  0.0000  0.0000  0.0400  0.0000  0.0500  0.0200  0.0000  0.0000  0.0200  0.0100  0.0000  0.0000  0.0600  0.0000  0.0000  0.0000  0.0000  0.0200  0.0000  0.0000  0.1000  0.0000  0.0100  0.0000  0.0000  0.0000  0.1200  0.0000  0.0400  0.0000  0.0000  0.0000  0.0700  0.0800  0.9200  0.0888  0.9112  0.0000  0.0000  0.0000  0.0000  0.0000  0.0000  0.0000  0.0100  0.0000  0.0000  0.0000  0.0000  0.0000  0.0000  0.0000  0.0500  0.0000  0.0000  0.0000  0.0200  0.0000  0.0000  0.0200  0.0900  0.0000  0.0500  0.0000  0.0000  0.0600  0.0000  0.0000  0.0200  0.0000  0.1300  0.0000  0.0700  0.0000  0.0000  0.0000  0.0300  0.0000  0.0700  0.0000  0.0100  0.0000  0.0800  0.0000  0.0000  0.0400  0.0000  0.0000  0.0200  0.0000  0.0000  0.0000  0.0000  0.0000  0.0000  0.0000  0.0000  0.0000  0.0000  0.0000  0.0400  0.0000  0.0000  0.0000  0.0000  0.0000  0.0000  0.0000  0.0000  0.0000  0.0000  0.0100  0.0000  0.0000  0.0000  0.0000  0.0000  0.0000  0.0000  0.0500  0.0000  0.0000  0.0000  0.0000  0.0000  0.0000  0.0400  0.0000  0.0100  0.0000  0.0000  0.0000  0.0000  0.0000  0.0000  0.0000  0.0800  0.0400  0.9600  0.0664  0.9336
     5    10  0.5000  0.5000  0.5600  0.4400  0.5000  0.5000  0.3400  0.0600  0.3800  0.0800  0.1400  0.2800  0.7200  0.2896  0.7104  0.2300  0.1200  0.0500  0.1100  0.1500  0.0500  0.1900  0.0000  0.0200  0.0800  0.1600  0.8400  0.1498  0.8502  0.0500  0.0000  0.0000  0.0000  0.2100  0.0400  0.0300  0.1000  0.0000  0.0800  0.0300  0.0200  0.1100  0.1100  0.0100  0.0000  0.0400  0.0000  0.1300  0.0400  0.1200  0.8800  0.1112  0.8888  0.0000  0.0100  0.0000  0.1000  0.0000  0.1100  0.1700  0.0000  0.0600  0.0000  0.0000  0.2400  0.0200  0.0200  0.0000  0.1700  0.0000  0.0100  0.0200  0.0100  0.0600  0.0000  0.0000  0.0000  0.0000  0.1200  0.8800  0.1462  0.8538  0.0000  0.0900  0.0000  0.0000  0.0800  0.1800  0.0000  0.0600  0.0000  0.0000  0.0000  0.2000  0.0000  0.0000  0.0000  0.0000  0.0200  0.0000  0.0000  0.0000  0.0000  0.0500  0.0000  0.0000  0.0000  0.0000  0.0000  0.0000  0.0000  0.0500  0.0000  0.0000  0.0000  0.0000  0.0000  0.1100  0.0200  0.0000  0.0000  0.0100  0.0000  0.0000  0.0000  0.0000  0.0700  0.0600  0.0000  0.0000  0.0000  0.0000  0.1200  0.8800  0.1170  0.8830  0.0700  0.0200  0.0000  0.0000  0.0000  0.0000  0.0000  0.0000  0.0100  0.0000  0.0000  0.0000  0.1200  0.0000  0.0000  0.1300  0.0000  0.0000  0.0000  0.0100  0.0000  0.0000  0.0000  0.0000  0.0000  0.0000  0.0000  0.0000  0.0000  0.0000  0.0000  0.0000  0.0300  0.0000  0.0000  0.2000  0.0000  0.0000  0.0000  0.0000  0.0000  0.0000  0.0000  0.0000  0.0000  0.1000  0.0000  0.0000  0.0000  0.0000  0.0000  0.0000  0.0000  0.0000  0.0000  0.0800  0.0000  0.0000  0.0000  0.0000  0.0000  0.0000  0.0000  0.0000  0.0000  0.0000  0.0000  0.0000  0.0000  0.0000  0.0000  0.0000  0.0000  0.0100  0.0400  0.0200  0.0000  0.0000  0.0000  0.0000  0.0000  0.0400  0.0000  0.0100  0.0500  0.0300  0.0100  0.0000  0.0000  0.0000  0.0000  0.0000  0.0000  0.0000  0.0000  0.0200  0.0000  0.0000  0.0000  0.0000  0.2000  0.8000  0.1018  0.8982  0.6100  0.3900  0.6200  0.3800  0.5242  0.4758  0.1600  0.2300  0.3400  0.0500  0.2200  0.2600  0.7400  0.2450  0.7550  0.0600  0.0100  0.1700  0.1000  0.0300  0.0200  0.0700  0.2600  0.0400  0.2400  0.2000  0.8000  0.1756  0.8244  0.1400  0.0000  0.0000  0.0000  0.0600  0.0200  0.0000  0.1000  0.0600  0.0500  0.0600  0.0000  0.0700  0.0000  0.0000  0.1400  0.0000  0.0000  0.1900  0.1100  0.0600  0.9400  0.1160  0.8840  0.1300  0.0000  0.1100  0.1400  0.0000  0.0000  0.0000  0.0500  0.0400  0.0000  0.1000  0.0100  0.0000  0.0000  0.1400  0.0000  0.0500  0.0100  0.0000  0.0400  0.0000  0.0500  0.1100  0.0000  0.0200  0.0800  0.9200  0.1016  0.8984  0.0000  0.0000  0.0000  0.0000  0.0000  0.2000  0.0000  0.0000  0.0000  0.0000  0.0000  0.0000  0.0300  0.0600  0.0000  0.0100  0.1400  0.0000  0.0000  0.0200  0.0000  0.0600  0.0100  0.0000  0.0000  0.0400  0.0000  0.0000  0.0000  0.0600  0.0000  0.0000  0.0000  0.0000  0.0300  0.0000  0.0000  0.0900  0.0000  0.0000  0.0000  0.0000  0.0000  0.0900  0.0100  0.0700  0.0000  0.0000  0.0000  0.0800  0.1000  0.9000  0.1020  0.8980  0.0000  0.0000  0.0000  0.0000  0.0000  0.0000  0.0000  0.0000  0.0000  0.0000  0.0000  0.0000  0.0000  0.0000  0.0000  0.0600  0.0000  0.0000  0.0000  0.0400  0.0000  0.0000  0.0200  0.0800  0.0000  0.0400  0.0000  0.0000  0.0800  0.0000  0.0000  0.0200  0.0000  0.1200  0.0100  0.0500  0.0000  0.0100  0.0000  0.0400  0.0000  0.0600  0.0000  0.0300  0.0000  0.1200  0.0000  0.0000  0.0500  0.0000  0.0000  0.0200  0.0000  0.0000  0.0000  0.0000  0.0000  0.0000  0.0000  0.0000  0.0000  0.0000  0.0000  0.0300  0.0000  0.0000  0.0000  0.0000  0.0000  0.0000  0.0000  0.0000  0.0000  0.0000  0.0000  0.0000  0.0000  0.0000  0.0000  0.0000  0.0000  0.0000  0.0500  0.0000  0.0000  0.0000  0.0000  0.0000  0.0000  0.0400  0.0000  0.0000  0.0000  0.0000  0.0000  0.0000  0.0000  0.0000  0.0000  0.0300  0.0400  0.9600  0.0668  0.9332
     5    11  0.5200  0.4800  0.5600  0.4400  0.5008  0.4992  0.3600  0.0400  0.4000  0.0800  0.1200  0.2400  0.7600  0.3120  0.6880  0.2200  0.1500  0.0200  0.1300  0.1100  0.0300  0.2500  0.0000  0.0100  0.0800  0.2800  0.7200  0.1702  0.8298  0.0400  0.0000  0.0000  0.0000  0.1900  0.0200  0.0000  0.0700  0.0000  0.1000  0.0100  0.0400  0.1400  0.1200  0.0100  0.0000  0.0200  0.0000  0.2200  0.0200  0.1000  0.9000  0.1380  0.8620  0.0000  0.0100  0.0000  0.1100  0.0000  0.1100  0.1900  0.0000  0.0600  0.0000  0.0000  0.2600  0.0100  0.0200  0.0000  0.1900  0.0000  0.0200  0.0000  0.0000  0.0200  0.0000  0.0000  0.0000  0.0000  0.1600  0.8400  0.1690  0.8310  0.0000  0.0600  0.0000  0.0000  0.1100  0.2100  0.0000  0.0700  0.0000  0.0000  0.0000  0.1100  0.0000  0.0000  0.0000  0.0000  0.0200  0.0000  0.0000  0.0000  0.0000  0.0800  0.0000  0.0000  0.0000  0.0000  0.0000  0.0000  0.0000  0.1000  0.0000  0.0000  0.0000  0.0000  0.0000  0.0900  0.0400  0.0000  0.0000  0.0000  0.0000  0.0000  0.0000  0.0000  0.0800  0.0300  0.0000  0.0000  0.0000  0.0000  0.1400  0.8600  0.1106  0.8894  0.0600  0.0300  0.0000  0.0000  0.0000  0.0000  0.0000  0.0000  0.0000  0.0000  0.0000  0.0000  0.1100  0.0000  0.0000  0.1200  0.0000  0.0000  0.0000  0.0000  0.0000  0.0000  0.0000  0.0000  0.0000  0.0000  0.0000  0.0000  0.0000  0.0000  0.0000  0.0000  0.0500  0.0000  0.0000  0.2400  0.0000  0.0000  0.0000  0.0000  0.0000  0.0000  0.0000  0.0000  0.0000  0.1200  0.0000  0.0000  0.0000  0.0000  0.0000  0.0000  0.0000  0.0000  0.0000  0.0900  0.0000  0.0000  0.0000  0.0000  0.0000  0.0000  0.0000  0.0000  0.0000  0.0000  0.0000  0.0000  0.0000  0.0100  0.0000  0.0000  0.0000  0.0000  0.0300  0.0100  0.0000  0.0000  0.0000  0.0000  0.0000  0.0400  0.0000  0.0000  0.0200  0.0600  0.0000  0.0000  0.0000  0.0000  0.0000  0.0000  0.0000  0.0000  0.0000  0.0100  0.0000  0.0000  0.0000  0.0000  0.1400  0.8600  0.1204  0.8796  0.5800  0.4200  0.4800  0.5200  0.5128  0.4872  0.1800  0.1900  0.3800  0.0500  0.2000  0.2400  0.7600  0.2554  0.7446  0.0600  0.0000  0.1200  0.0800  0.0200  0.0400  0.0800  0.2800  0.0600  0.2600  0.1600  0.8400  0.1824  0.8176  0.1700  0.0000  0.0000  0.0000  0.0900  0.0300  0.0000  0.1300  0.0100  0.0300  0.0600  0.0000  0.0700  0.0000  0.0000  0.1900  0.0000  0.0000  0.1800  0.0400  0.0600  0.9400  0.1344  0.8656  0.0700  0.0000  0.1200  0.1100  0.0000  0.0000  0.0000  0.0800  0.0100  0.0000  0.0600  0.0100  0.0000  0.0000  0.1600  0.0000  0.0900  0.0100  0.0000  0.0300  0.0000  0.0400  0.1600  0.0000  0.0500  0.1000  0.9000  0.1060  0.8940  0.0000  0.0000  0.0000  0.0000  0.0000  0.1600  0.0000  0.0000  0.0000  0.0000  0.0000  0.0000  0.0500  0.0500  0.0000  0.0100  0.1300  0.0000  0.0000  0.0200  0.0000  0.0800  0.0100  0.0000  0.0000  0.0200  0.0000  0.0000  0.0000  0.0300  0.0000  0.0000  0.0000  0.0000  0.0300  0.0000  0.0000  0.1100  0.0000  0.0000  0.0000  0.0000  0.0000  0.1600  0.0100  0.0600  0.0000  0.0000  0.0000  0.0700  0.1200  0.8800  0.1030  0.8970  0.0000  0.0000  0.0000  0.0000  0.0000  0.0000  0.0000  0.0000  0.0000  0.0000  0.0000  0.0000  0.0000  0.0000  0.0000  0.0400  0.0000  0.0000  0.0000  0.0500  0.0000  0.0000  0.0100  0.0600  0.0000  0.0200  0.0000  0.0000  0.0200  0.0000  0.0000  0.0400  0.0000  0.1200  0.0500  0.0400  0.0000  0.0200  0.0000  0.0400  0.0000  0.0400  0.0000  0.0500  0.0000  0.1500  0.0000  0.0000  0.0800  0.0000  0.0000  0.0200  0.0000  0.0000  0.0000  0.0000  0.0000  0.0000  0.0000  0.0000  0.0000  0.0000  0.0000  0.0000  0.0000  0.0000  0.0000  0.0000  0.0000  0.0000  0.0000  0.0000  0.0000  0.0000  0.0000  0.0000  0.0000  0.0000  0.0000  0.0000  0.0000  0.0000  0.0800  0.0000  0.0000  0.0000  0.0000  0.0000  0.0000  0.0600  0.0000  0.0000  0.0000  0.0000  0.0000  0.0000  0.0000  0.0000  0.0000  0.0100  0.1000  0.9000  0.0742  0.9258
     5    12  0.5000  0.5000  0.5200  0.4800  0.5000  0.5000  0.3000  0.0200  0.4700  0.0700  0.1400  0.3000  0.7000  0.3358  0.6642  0.2800  0.1600  0.0100  0.1100  0.0800  0.0500  0.2200  0.0000  0.0100  0.0800  0.0800  0.9200  0.1800  0.8200  0.0200  0.0000  0.0000  0.0000  0.2200  0.0000  0.0000  0.0600  0.0000  0.1000  0.0000  0.0600  0.1500  0.1300  0.0100  0.0000  0.0300  0.0000  0.2100  0.0100  0.1400  0.8600  0.1506  0.8494  0.0000  0.0300  0.0000  0.1800  0.0000  0.0600  0.2000  0.0000  0.0200  0.0000  0.0000  0.2200  0.0000  0.0100  0.0000  0.2100  0.0000  0.0300  0.0000  0.0000  0.0400  0.0000  0.0000  0.0000  0.0000  0.2200  0.7800  0.1724  0.8276  0.0000  0.0800  0.0000  0.0000  0.1300  0.1600  0.0000  0.0800  0.0000  0.0000  0.0000  0.1400  0.0000  0.0000  0.0000  0.0000  0.0100  0.0000  0.0000  0.0000  0.0000  0.0300  0.0000  0.0000  0.0000  0.0000  0.0000  0.0000  0.0000  0.0900  0.0000  0.0000  0.0000  0.0000  0.0000  0.1200  0.0700  0.0000  0.0000  0.0000  0.0000  0.0100  0.0000  0.0000  0.0700  0.0100  0.0000  0.0000  0.0000  0.0000  0.0800  0.9200  0.1084  0.8916  0.0500  0.0100  0.0000  0.0000  0.0000  0.0000  0.0000  0.0000  0.0000  0.0000  0.0000  0.0000  0.1700  0.0000  0.0000  0.1300  0.0000  0.0000  0.0000  0.0000  0.0000  0.0000  0.0000  0.0000  0.0000  0.0000  0.0000  0.0000  0.0000  0.0000  0.0000  0.0000  0.0600  0.0000  0.0000  0.1800  0.0000  0.0000  0.0000  0.0000  0.0000  0.0000  0.0000  0.0000  0.0000  0.1900  0.0000  0.0000  0.0000  0.0000  0.0000  0.0000  0.0000  0.0000  0.0000  0.0500  0.0000  0.0000  0.0000  0.0000  0.0000  0.0000  0.0000  0.0000  0.0000  0.0000  0.0000  0.0000  0.0000  0.0000  0.0000  0.0000  0.0000  0.0000  0.0100  0.0100  0.0000  0.0000  0.0000  0.0000  0.0000  0.0600  0.0000  0.0000  0.0200  0.0500  0.0000  0.0000  0.0000  0.0000  0.0000  0.0000  0.0000  0.0000  0.0000  0.0100  0.0000  0.0000  0.0000  0.0000  0.1200  0.8800  0.1298  0.8702  0.5500  0.4500  0.5000  0.5000  0.5050  0.4950  0.1700  0.1600  0.4400  0.0500  0.1800  0.3000  0.7000  0.2830  0.7170  0.0600  0.0000  0.1600  0.0200  0.0200  0.0200  0.0800  0.2600  0.1400  0.2400  0.2200  0.7800  0.1816  0.8184  0.2300  0.0000  0.0000  0.0000  0.0800  0.0300  0.0000  0.1500  0.0100  0.0100  0.0600  0.0000  0.0300  0.0000  0.0000  0.2100  0.0000  0.0000  0.1700  0.0200  0.2000  0.8000  0.1608  0.8392  0.0800  0.0000  0.0700  0.1500  0.0000  0.0000  0.0000  0.0500  0.0000  0.0000  0.0900  0.0000  0.0000  0.0000  0.1700  0.0000  0.1000  0.0200  0.0000  0.0200  0.0000  0.0600  0.1100  0.0000  0.0800  0.0600  0.9400  0.1062  0.8938  0.0000  0.0000  0.0000  0.0100  0.0000  0.1800  0.0000  0.0000  0.0000  0.0000  0.0000  0.0000  0.0700  0.0800  0.0000  0.0100  0.1300  0.0000  0.0000  0.0100  0.0000  0.0700  0.0000  0.0000  0.0000  0.0400  0.0000  0.0000  0.0000  0.0300  0.0000  0.0000  0.0000  0.0000  0.0500  0.0000  0.0000  0.1100  0.0000  0.0000  0.0000  0.0000  0.0000  0.1100  0.0000  0.0500  0.0000  0.0000  0.0000  0.0500  0.0800  0.9200  0.1000  0.9000  0.0000  0.0000  0.0000  0.0000  0.0000  0.0000  0.0000  0.0000  0.0000  0.0000  0.0100  0.0000  0.0000  0.0000  0.0000  0.0200  0.0000  0.0000  0.0000  0.0700  0.0000  0.0000  0.0100  0.0400  0.0000  0.0100  0.0000  0.0000  0.0200  0.0000  0.0000  0.0400  0.0000  0.1100  0.0200  0.0100  0.0000  0.0200  0.0000  0.0300  0.0000  0.0600  0.0000  0.0500  0.0000  0.1900  0.0000  0.0000  0.0800  0.0000  0.0000  0.0200  0.0000  0.0000  0.0000  0.0000  0.0000  0.0100  0.0000  0.0000  0.0000  0.0000  0.0000  0.0000  0.0000  0.0000  0.0000  0.0000  0.0000  0.0000  0.0000  0.0000  0.0000  0.0000  0.0000  0.0000  0.0000  0.0000  0.0000  0.0000  0.0000  0.0000  0.1300  0.0000  0.0000  0.0000  0.0000  0.0000  0.0000  0.0300  0.0000  0.0000  0.0000  0.0000  0.0100  0.0000  0.0000  0.0000  0.0100  0.0000  0.0400  0.9600  0.0902  0.9098
     5    13  0.4600  0.5400  0.5200  0.4800  0.5032  0.4968  0.3300  0.0100  0.4900  0.0400  0.1300  0.2600  0.7400  0.3676  0.6324  0.3200  0.1100  0.0000  0.0900  0.0500  0.0700  0.2600  0.0000  0.0000  0.1000  0.2800  0.7200  0.2076  0.7924  0.0200  0.0000  0.0000  0.0000  0.1800  0.0000  0.0000  0.0900  0.0000  0.1100  0.0000  0.0600  0.1800  0.1500  0.0100  0.0000  0.0300  0.0000  0.1700  0.0000  0.0400  0.9600  0.1414  0.8586  0.0000  0.0300  0.0000  0.1700  0.0000  0.0500  0.2000  0.0000  0.0100  0.0000  0.0000  0.2300  0.0000  0.0100  0.0000  0.2400  0.0000  0.0500  0.0000  0.0000  0.0100  0.0000  0.0000  0.0000  0.0000  0.1800  0.8200  0.1856  0.8144  0.0000  0.0900  0.0000  0.0000  0.1200  0.1400  0.0000  0.0700  0.0000  0.0000  0.0000  0.1300  0.0100  0.0000  0.0000  0.0000  0.0100  0.0000  0.0000  0.0000  0.0000  0.0000  0.0000  0.0000  0.0000  0.0000  0.0000  0.0000  0.0000  0.0800  0.0000  0.0000  0.0000  0.0000  0.0000  0.2200  0.0500  0.0000  0.0000  0.0000  0.0000  0.0000  0.0000  0.0000  0.0600  0.0200  0.0000  0.0000  0.0000  0.0000  0.1600  0.8400  0.1254  0.8746  0.0500  0.0100  0.0000  0.0000  0.0000  0.0000  0.0000  0.0000  0.0000  0.0100  0.0000  0.0000  0.1600  0.0000  0.0000  0.0400  0.0000  0.0000  0.0100  0.0000  0.0000  0.0000  0.0000  0.0000  0.0000  0.0000  0.0000  0.0000  0.0000  0.0000  0.0000  0.0000  0.0600  0.0000  0.0000  0.2100  0.0000  0.0000  0.0000  0.0000  0.0000  0.0000  0.0000  0.0000  0.0000  0.1900  0.0000  0.0000  0.0000  0.0000  0.0000  0.0000  0.0000  0.0000  0.0000  0.0400  0.0000  0.0000  0.0000  0.0000  0.0000  0.0000  0.0000  0.0000  0.0000  0.0000  0.0000  0.0100  0.0000  0.0000  0.0000  0.0000  0.0000  0.0000  0.0000  0.0200  0.0000  0.0000  0.0000  0.0000  0.0000  0.0500  0.0000  0.0000  0.0200  0.0900  0.0000  0.0000  0.0000  0.0000  0.0000  0.0000  0.0000  0.0000  0.0000  0.0300  0.0000  0.0000  0.0000  0.0000  0.1200  0.8800  0.1278  0.8722  0.5600  0.4400  0.5600  0.4400  0.5072  0.4928  0.2400  0.1800  0.4000  0.0200  0.1600  0.2800  0.7200  0.2760  0.7240  0.0500  0.0000  0.1400  0.0300  0.0300  0.0100  0.1100  0.2600  0.1700  0.2000  0.2400  0.7600  0.1726  0.8274  0.1900  0.0000  0.0000  0.0000  0.0600  0.0300  0.0000  0.1500  0.0000  0.0100  0.0800  0.0000  0.0300  0.0000  0.0000  0.2400  0.0000  0.0000  0.1800  0.0300  0.1400  0.8600  0.1614  0.8386  0.0700  0.0000  0.0700  0.1600  0.0000  0.0000  0.0000  0.0200  0.0000  0.0000  0.1200  0.0000  0.0000  0.0000  0.1600  0.0000  0.1200  0.0000  0.0000  0.0300  0.0000  0.0300  0.1100  0.0000  0.1100  0.1200  0.8800  0.1162  0.8838  0.0000  0.0000  0.0000  0.0100  0.0000  0.1900  0.0000  0.0100  0.0100  0.0000  0.0000  0.0000  0.1100  0.0500  0.0000  0.0000  0.1100  0.0000  0.0000  0.0100  0.0000  0.0900  0.0000  0.0000  0.0000  0.0400  0.0000  0.0000  0.0000  0.0100  0.0000  0.0000  0.0000  0.0000  0.0300  0.0000  0.0000  0.0800  0.0000  0.0000  0.0000  0.0000  0.0000  0.1200  0.0000  0.1000  0.0000  0.0000  0.0000  0.0300  0.1200  0.8800  0.1056  0.8944  0.0000  0.0000  0.0000  0.0000  0.0000  0.0000  0.0000  0.0000  0.0000  0.0000  0.0200  0.0000  0.0000  0.0000  0.0000  0.0200  0.0000  0.0000  0.0000  0.0400  0.0000  0.0000  0.0000  0.0400  0.0000  0.0100  0.0000  0.0000  0.0200  0.0000  0.0000  0.0600  0.0000  0.1000  0.0700  0.0100  0.0000  0.0200  0.0000  0.0200  0.0000  0.0400  0.0000  0.0600  0.0000  0.1700  0.0000  0.0000  0.0500  0.0000  0.0000  0.0200  0.0000  0.0000  0.0000  0.0000  0.0000  0.0000  0.0000  0.0000  0.0000  0.0000  0.0000  0.0000  0.0000  0.0000  0.0000  0.0000  0.0000  0.0000  0.0000  0.0000  0.0000  0.0000  0.0000  0.0000  0.0000  0.0000  0.0000  0.0000  0.0000  0.0000  0.1700  0.0000  0.0000  0.0000  0.0000  0.0000  0.0000  0.0600  0.0000  0.0000  0.0000  0.0000  0.0000  0.0000  0.0000  0.0000  0.0000  0.0000  0.0800  0.9200  0.0934  0.9066
     5    14  0.5300  0.4700  0.4600  0.5400  0.5018  0.4982  0.2800  0.0300  0.4900  0.1000  0.1000  0.3000  0.7000  0.3394  0.6606  0.3300  0.0600  0.0000  0.1000  0.0300  0.1000  0.2200  0.0000  0.0000  0.1600  0.1400  0.8600  0.2074  0.7926  0.0200  0.0000  0.0000  0.0000  0.1900  0.0000  0.0000  0.1000  0.0000  0.1300  0.0000  0.0300  0.2100  0.2000  0.0200  0.0000  0.0200  0.0000  0.0800  0.0000  0.1200  0.8800  0.1556  0.8444  0.0000  0.0600  0.0000  0.1000  0.0000  0.0200  0.2100  0.0000  0.0400  0.0000  0.0000  0.1900  0.0000  0.0200  0.0000  0.2700  0.0000  0.0600  0.0000  0.0000  0.0300  0.0000  0.0000  0.0000  0.0000  0.2000  0.8000  0.1736  0.8264  0.0000  0.0600  0.0000  0.0000  0.1100  0.1300  0.0000  0.0500  0.0000  0.0000  0.0000  0.1400  0.0400  0.0000  0.0000  0.0000  0.0100  0.0000  0.0000  0.0000  0.0000  0.0000  0.0000  0.0000  0.0000  0.0000  0.0000  0.0000  0.0000  0.0600  0.0000  0.0000  0.0000  0.0000  0.0000  0.2700  0.0600  0.0000  0.0000  0.0000  0.0000  0.0000  0.0000  0.0000  0.0500  0.0200  0.0000  0.0000  0.0000  0.0000  0.1200  0.8800  0.1394  0.8606  0.0800  0.0100  0.0000  0.0000  0.0000  0.0000  0.0000  0.0000  0.0000  0.0000  0.0000  0.0000  0.2800  0.0000  0.0000  0.0100  0.0000  0.0000  0.0200  0.0000  0.0000  0.0000  0.0000  0.0000  0.0000  0.0000  0.0000  0.0000  0.0000  0.0000  0.0000  0.0000  0.0500  0.0000  0.0000  0.2000  0.0000  0.0000  0.0000  0.0000  0.0000  0.0000  0.0000  0.0000  0.0000  0.1000  0.0000  0.0000  0.0000  0.0000  0.0000  0.0000  0.0000  0.0000  0.0000  0.0500  0.0000  0.0000  0.0000  0.0000  0.0000  0.0000  0.0000  0.0000  0.0000  0.0000  0.0000  0.0000  0.0000  0.0000  0.0000  0.0000  0.0000  0.0000  0.0000  0.0200  0.0000  0.0000  0.0000  0.0000  0.0000  0.0900  0.0000  0.0000  0.0000  0.0500  0.0000  0.0000  0.0000  0.0000  0.0000  0.0000  0.0000  0.0000  0.0000  0.0400  0.0000  0.0000  0.0000  0.0000  0.0800  0.9200  0.1530  0.8470  0.4800  0.5200  0.4800  0.5200  0.5008  0.4992  0.2500  0.1400  0.4800  0.0100  0.1200  0.2600  0.7400  0.3270  0.6730  0.0100  0.0000  0.1200  0.0200  0.0200  0.0000  0.1500  0.3300  0.1300  0.2200  0.2200  0.7800  0.2120  0.7880  0.1800  0.0000  0.0000  0.0000  0.0600  0.0600  0.0000  0.1300  0.0000  0.0100  0.0800  0.0000  0.0500  0.0000  0.0000  0.2600  0.0000  0.0000  0.1400  0.0300  0.1800  0.8200  0.1536  0.8464  0.1100  0.0000  0.0900  0.1000  0.0000  0.0000  0.0000  0.0100  0.0000  0.0000  0.1600  0.0000  0.0000  0.0000  0.1000  0.0000  0.1400  0.0000  0.0000  0.0400  0.0000  0.0200  0.1600  0.0000  0.0700  0.0800  0.9200  0.1180  0.8820  0.0000  0.0000  0.0000  0.0300  0.0000  0.2100  0.0000  0.0200  0.0100  0.0000  0.0000  0.0000  0.0500  0.1100  0.0000  0.0000  0.0600  0.0000  0.0100  0.0100  0.0000  0.1000  0.0000  0.0000  0.0000  0.0300  0.0000  0.0000  0.0000  0.0000  0.0000  0.0000  0.0000  0.0000  0.0400  0.0000  0.0000  0.0800  0.0000  0.0000  0.0000  0.0000  0.0000  0.1500  0.0000  0.0600  0.0000  0.0000  0.0000  0.0300  0.0400  0.9600  0.1098  0.8902  0.0000  0.0000  0.0000  0.0000  0.0000  0.0000  0.0000  0.0000  0.0100  0.0000  0.0000  0.0000  0.0000  0.0000  0.0000  0.0400  0.0000  0.0000  0.0000  0.0300  0.0000  0.0000  0.0000  0.0700  0.0000  0.0100  0.0000  0.0000  0.0200  0.0000  0.0000  0.0300  0.0000  0.0900  0.0100  0.0000  0.0000  0.0100  0.0000  0.0100  0.0000  0.0600  0.0000  0.0600  0.0000  0.2900  0.0000  0.0000  0.0700  0.0000  0.0000  0.0100  0.0000  0.0000  0.0000  0.0000  0.0000  0.0000  0.0000  0.0000  0.0000  0.0000  0.0000  0.0000  0.0000  0.0000  0.0000  0.0000  0.0000  0.0000  0.0000  0.0000  0.0000  0.0000  0.0000  0.0000  0.0000  0.0000  0.0000  0.0000  0.0000  0.0000  0.1400  0.0000  0.0000  0.0000  0.0000  0.0000  0.0000  0.0400  0.0000  0.0000  0.0000  0.0000  0.0000  0.0000  0.0000  0.0000  0.0000  0.0000  0.1800  0.8200  0.1348  0.8652
     5    15  0.6000  0.4000  0.4800  0.5200  0.5200  0.4800  0.3400  0.0300  0.5400  0.0300  0.0600  0.3600  0.6400  0.4126  0.5874  0.3000  0.0600  0.0000  0.1300  0.0400  0.0900  0.2200  0.0000  0.0000  0.1600  0.3000  0.7000  0.1942  0.8058  0.0200  0.0000  0.0000  0.0000  0.1500  0.0000  0.0000  0.0700  0.0000  0.1600  0.0000  0.0300  0.2200  0.1600  0.0200  0.0000  0.0100  0.0000  0.1600  0.0000  0.1000  0.9000  0.1544  0.8456  0.0000  0.0500  0.0000  0.1100  0.0000  0.0100  0.2800  0.0100  0.0300  0.0000  0.0000  0.1600  0.0000  0.0300  0.0000  0.2700  0.0000  0.0300  0.0000  0.0000  0.0200  0.0000  0.0000  0.0000  0.0000  0.2200  0.7800  0.1948  0.8052  0.0000  0.0700  0.0000  0.0000  0.0700  0.1300  0.0000  0.0400  0.0000  0.0000  0.0000  0.1800  0.0500  0.0000  0.0000  0.0000  0.0100  0.0000  0.0000  0.0000  0.0000  0.0000  0.0000  0.0000  0.0000  0.0000  0.0000  0.0000  0.0000  0.0600  0.0000  0.0000  0.0000  0.0000  0.0000  0.2900  0.0500  0.0000  0.0000  0.0000  0.0000  0.0000  0.0000  0.0000  0.0400  0.0100  0.0000  0.0000  0.0000  0.0000  0.1400  0.8600  0.1552  0.8448  0.0900  0.0100  0.0000  0.0000  0.0000  0.0000  0.0000  0.0000  0.0000  0.0000  0.0000  0.0000  0.2400  0.0000  0.0000  0.0200  0.0000  0.0000  0.0200  0.0000  0.0000  0.0000  0.0000  0.0000  0.0000  0.0000  0.0000  0.0000  0.0000  0.0000  0.0100  0.0000  0.0300  0.0000  0.0000  0.2300  0.0000  0.0000  0.0000  0.0000  0.0000  0.0000  0.0000  0.0000  0.0000  0.0900  0.0000  0.0000  0.0000  0.0000  0.0000  0.0000  0.0000  0.0000  0.0000  0.0400  0.0000  0.0000  0.0000  0.0000  0.0000  0.0000  0.0000  0.0100  0.0000  0.0000  0.0000  0.0000  0.0000  0.0000  0.0000  0.0000  0.0000  0.0000  0.0000  0.0000  0.0000  0.0000  0.0000  0.0000  0.0000  0.1200  0.0000  0.0000  0.0000  0.0200  0.0000  0.0000  0.0000  0.0000  0.0000  0.0000  0.0000  0.0000  0.0000  0.0700  0.0000  0.0000  0.0000  0.0000  0.1000  0.9000  0.1500  0.8500  0.4000  0.6000  0.4000  0.6000  0.5200  0.4800  0.2100  0.1800  0.4900  0.0100  0.1100  0.2600  0.7400  0.3288  0.6712  0.0100  0.0000  0.1200  0.0200  0.0200  0.0000  0.1600  0.3400  0.0900  0.2400  0.2600  0.7400  0.2222  0.7778  0.1200  0.0000  0.0000  0.0000  0.0500  0.0600  0.0000  0.1100  0.0000  0.0000  0.0600  0.0000  0.0600  0.0000  0.0000  0.3300  0.0100  0.0000  0.1700  0.0300  0.2400  0.7600  0.1786  0.8214  0.0900  0.0000  0.0900  0.0600  0.0000  0.0000  0.0000  0.0100  0.0000  0.0000  0.1600  0.0000  0.0000  0.0100  0.1000  0.0000  0.1700  0.0000  0.0000  0.0600  0.0000  0.0200  0.1400  0.0000  0.0900  0.1400  0.8600  0.1162  0.8838  0.0000  0.0000  0.0000  0.0100  0.0000  0.1900  0.0000  0.0100  0.0100  0.0000  0.0000  0.0000  0.0600  0.0900  0.0000  0.0000  0.0800  0.0000  0.0000  0.0100  0.0000  0.1100  0.0000  0.0100  0.0000  0.0200  0.0000  0.0000  0.0000  0.0000  0.0000  0.0000  0.0000  0.0000  0.0300  0.0000  0.0000  0.1200  0.0000  0.0000  0.0000  0.0000  0.0000  0.1600  0.0000  0.0600  0.0000  0.0000  0.0000  0.0300  0.0800  0.9200  0.1126  0.8874  0.0000  0.0000  0.0000  0.0000  0.0000  0.0000  0.0000  0.0000  0.0000  0.0000  0.0000  0.0000  0.0000  0.0000  0.0000  0.0500  0.0000  0.0000  0.0000  0.0300  0.0000  0.0000  0.0000  0.0500  0.0000  0.0100  0.0000  0.0000  0.0200  0.0000  0.0000  0.0200  0.0000  0.1600  0.0000  0.0000  0.0000  0.0100  0.0000  0.0000  0.0000  0.0600  0.0000  0.0500  0.0000  0.3000  0.0000  0.0000  0.0500  0.0000  0.0000  0.0100  0.0000  0.0000  0.0000  0.0100  0.0000  0.0000  0.0000  0.0000  0.0000  0.0000  0.0000  0.0000  0.0000  0.0000  0.0000  0.0000  0.0000  0.0000  0.0000  0.0000  0.0000  0.0000  0.0000  0.0000  0.0000  0.0000  0.0000  0.0000  0.0000  0.0000  0.1400  0.0000  0.0000  0.0000  0.0000  0.0000  0.0000  0.0300  0.0000  0.0000  0.0000  0.0000  0.0000  0.0000  0.0000  0.0000  0.0000  0.0000  0.0600  0.9400  0.1518  0.8482
     5    16  0.5800  0.4200  0.5600  0.4400  0.5128  0.4872  0.4100  0.0300  0.5300  0.0200  0.0100  0.3800  0.6200  0.4504  0.5496  0.3600  0.0800  0.0000  0.1500  0.0500  0.0500  0.1400  0.0000  0.0000  0.1700  0.3000  0.7000  0.2120  0.7880  0.0200  0.0000  0.0000  0.0000  0.1600  0.0000  0.0000  0.0500  0.0000  0.2300  0.0000  0.0500  0.1900  0.1500  0.0100  0.0000  0.0500  0.0000  0.0900  0.0000  0.1800  0.8200  0.1532  0.8468  0.0000  0.0500  0.0000  0.1400  0.0000  0.0100  0.3400  0.0000  0.0400  0.0000  0.0000  0.1400  0.0000  0.0300  0.0000  0.2300  0.0000  0.0100  0.0000  0.0000  0.0100  0.0000  0.0000  0.0000  0.0000  0.2400  0.7600  0.2130  0.7870  0.0000  0.0700  0.0000  0.0000  0.0400  0.1100  0.0000  0.0500  0.0000  0.0100  0.0000  0.1900  0.0400  0.0000  0.0000  0.0000  0.0100  0.0000  0.0000  0.0000  0.0000  0.0000  0.0100  0.0000  0.0000  0.0000  0.0000  0.0000  0.0000  0.0500  0.0000  0.0000  0.0000  0.0000  0.0000  0.3000  0.0600  0.0000  0.0000  0.0000  0.0000  0.0000  0.0000  0.0000  0.0600  0.0000  0.0000  0.0000  0.0000  0.0000  0.1000  0.9000  0.1588  0.8412  0.0900  0.0000  0.0000  0.0000  0.0000  0.0000  0.0000  0.0000  0.0000  0.0000  0.0000  0.0000  0.2300  0.0000  0.0000  0.0100  0.0000  0.0000  0.0100  0.0000  0.0000  0.0000  0.0000  0.0000  0.0000  0.0000  0.0000  0.0000  0.0000  0.0000  0.0100  0.0000  0.0800  0.0000  0.0000  0.1900  0.0000  0.0000  0.0000  0.0000  0.0000  0.0000  0.0000  0.0000  0.0000  0.0800  0.0000  0.0000  0.0000  0.0000  0.0000  0.0000  0.0000  0.0000  0.0000  0.0700  0.0000  0.0000  0.0000  0.0000  0.0000  0.0000  0.0000  0.0000  0.0000  0.0000  0.0000  0.0000  0.0000  0.0000  0.0000  0.0000  0.0000  0.0000  0.0000  0.0000  0.0000  0.0000  0.0000  0.0000  0.0000  0.1600  0.0000  0.0000  0.0000  0.0100  0.0000  0.0000  0.0000  0.0000  0.0000  0.0000  0.0000  0.0000  0.0000  0.0600  0.0000  0.0000  0.0000  0.0000  0.1400  0.8600  0.1444  0.8556  0.4200  0.5800  0.4000  0.6000  0.5128  0.4872  0.2700  0.1300  0.4900  0.0000  0.1100  0.2800  0.7200  0.3420  0.6580  0.0200  0.0000  0.1200  0.0700  0.0100  0.0000  0.1100  0.3000  0.1000  0.2700  0.1800  0.8200  0.2048  0.7952  0.1100  0.0000  0.0000  0.0000  0.0500  0.0300  0.0000  0.1000  0.0000  0.0000  0.0300  0.0000  0.0800  0.0000  0.0000  0.4100  0.0100  0.0000  0.1400  0.0400  0.2600  0.7400  0.2222  0.7778  0.0700  0.0000  0.1400  0.0400  0.0000  0.0000  0.0000  0.0100  0.0000  0.0000  0.1900  0.0000  0.0000  0.0100  0.1100  0.0000  0.1300  0.0000  0.0000  0.0700  0.0000  0.0200  0.1200  0.0000  0.0900  0.0200  0.9800  0.1192  0.8808  0.0000  0.0000  0.0000  0.0000  0.0000  0.1800  0.0000  0.0000  0.0500  0.0000  0.0000  0.0000  0.0300  0.1000  0.0000  0.0000  0.0600  0.0000  0.0000  0.0100  0.0000  0.0900  0.0000  0.0100  0.0000  0.0100  0.0000  0.0000  0.0000  0.0000  0.0000  0.0000  0.0000  0.0000  0.0300  0.0000  0.0000  0.0700  0.0000  0.0000  0.0000  0.0000  0.0000  0.2100  0.0000  0.0900  0.0000  0.0000  0.0000  0.0600  0.1000  0.9000  0.1194  0.8806  0.0100  0.0000  0.0000  0.0000  0.0000  0.0000  0.0000  0.0000  0.0000  0.0000  0.0000  0.0000  0.0000  0.0000  0.0000  0.0500  0.0000  0.0000  0.0000  0.0200  0.0000  0.0000  0.0000  0.0100  0.0000  0.0000  0.0000  0.0000  0.0300  0.0000  0.0000  0.0300  0.0000  0.1700  0.0000  0.0000  0.0000  0.0200  0.0000  0.0000  0.0000  0.0500  0.0000  0.0500  0.0000  0.2800  0.0000  0.0000  0.0400  0.0000  0.0000  0.0000  0.0000  0.0000  0.0000  0.0300  0.0000  0.0000  0.0000  0.0000  0.0000  0.0000  0.0000  0.0000  0.0000  0.0000  0.0000  0.0000  0.0000  0.0000  0.0000  0.0000  0.0000  0.0000  0.0000  0.0000  0.0000  0.0000  0.0000  0.0000  0.0000  0.0000  0.1600  0.0000  0.0000  0.0000  0.0000  0.0000  0.0000  0.0500  0.0000  0.0000  0.0000  0.0000  0.0000  0.0000  0.0000  0.0000  0.0000  0.0000  0.1400  0.8600  0.1482  0.8518
     5    17  0.6200  0.3800  0.4400  0.5600  0.5288  0.4712  0.3900  0.0100  0.5500  0.0400  0.0100  0.4200  0.5800  0.4564  0.5436  0.3700  0.0800  0.0000  0.1600  0.0600  0.0500  0.1100  0.0000  0.0000  0.1700  0.2400  0.7600  0.2160  0.7840  0.0200  0.0000  0.0000  0.0000  0.1500  0.0000  0.0000  0.0300  0.0000  0.2400  0.0000  0.0500  0.1600  0.1600  0.0000  0.0000  0.0600  0.0000  0.1300  0.0000  0.1000  0.9000  0.1556  0.8444  0.0000  0.0100  0.0000  0.1700  0.0000  0.0100  0.3200  0.0000  0.0100  0.0000  0.0000  0.1100  0.0000  0.0600  0.0100  0.2700  0.0000  0.0300  0.0000  0.0000  0.0000  0.0000  0.0000  0.0000  0.0000  0.2000  0.8000  0.2212  0.7788  0.0000  0.0500  0.0000  0.0000  0.0200  0.1200  0.0000  0.0600  0.0000  0.0000  0.0000  0.2100  0.0400  0.0000  0.0000  0.0000  0.0300  0.0000  0.0000  0.0000  0.0000  0.0000  0.0000  0.0000  0.0000  0.0100  0.0000  0.0000  0.0000  0.0200  0.0000  0.0000  0.0000  0.0000  0.0000  0.2800  0.1100  0.0000  0.0000  0.0000  0.0000  0.0000  0.0000  0.0000  0.0500  0.0000  0.0000  0.0000  0.0000  0.0000  0.2000  0.8000  0.1610  0.8390  0.1000  0.0000  0.0000  0.0000  0.0000  0.0000  0.0000  0.0000  0.0000  0.0000  0.0000  0.0000  0.2000  0.0000  0.0000  0.0200  0.0000  0.0000  0.0200  0.0000  0.0000  0.0000  0.0000  0.0000  0.0000  0.0000  0.0000  0.0000  0.0000  0.0000  0.0000  0.0000  0.0500  0.0000  0.0000  0.2300  0.0000  0.0000  0.0000  0.0000  0.0000  0.0000  0.0000  0.0000  0.0000  0.0800  0.0000  0.0000  0.0000  0.0000  0.0000  0.0000  0.0000  0.0000  0.0000  0.0800  0.0000  0.0000  0.0000  0.0000  0.0000  0.0000  0.0000  0.0000  0.0000  0.0000  0.0000  0.0000  0.0000  0.0000  0.0000  0.0000  0.0000  0.0000  0.0000  0.0000  0.0000  0.0000  0.0000  0.0000  0.0000  0.1500  0.0000  0.0000  0.0000  0.0200  0.0000  0.0000  0.0000  0.0000  0.0000  0.0000  0.0000  0.0000  0.0000  0.0500  0.0000  0.0000  0.0000  0.0000  0.1800  0.8200  0.1444  0.8556  0.4000  0.6000  0.5600  0.4400  0.5200  0.4800  0.3600  0.1300  0.4300  0.0000  0.0800  0.3000  0.7000  0.3378  0.6622  0.0100  0.0000  0.1500  0.0800  0.0100  0.0000  0.1300  0.3100  0.1000  0.2100  0.1400  0.8600  0.1962  0.8038  0.0900  0.0000  0.0000  0.0000  0.0400  0.0500  0.0000  0.0900  0.0000  0.0100  0.0100  0.0000  0.1100  0.0000  0.0000  0.4300  0.0100  0.0000  0.1300  0.0300  0.2000  0.8000  0.2354  0.7646  0.0600  0.0000  0.1600  0.0400  0.0000  0.0000  0.0000  0.0000  0.0000  0.0000  0.1900  0.0000  0.0000  0.0000  0.1500  0.0000  0.0700  0.0000  0.0000  0.0800  0.0000  0.0200  0.1400  0.0000  0.0900  0.1800  0.8200  0.1288  0.8712  0.0000  0.0000  0.0000  0.0000  0.0000  0.1400  0.0000  0.0000  0.0600  0.0000  0.0000  0.0000  0.0400  0.0800  0.0000  0.0000  0.0500  0.0000  0.0000  0.0200  0.0000  0.0700  0.0000  0.0200  0.0000  0.0300  0.0000  0.0000  0.0000  0.0000  0.0000  0.0000  0.0000  0.0000  0.0200  0.0000  0.0000  0.0500  0.0000  0.0000  0.0000  0.0000  0.0000  0.2600  0.0000  0.1000  0.0000  0.0000  0.0000  0.0600  0.1000  0.9000  0.1244  0.8756  0.0000  0.0000  0.0000  0.0000  0.0000  0.0000  0.0000  0.0000  0.0000  0.0100  0.0000  0.0000  0.0000  0.0000  0.0000  0.0200  0.0000  0.0000  0.0000  0.0300  0.0000  0.0000  0.0000  0.0300  0.0000  0.0100  0.0000  0.0000  0.0100  0.0000  0.0000  0.0200  0.0000  0.1700  0.0000  0.0000  0.0000  0.0100  0.0000  0.0100  0.0000  0.0700  0.0000  0.0400  0.0000  0.3000  0.0000  0.0000  0.0400  0.0000  0.0000  0.0000  0.0000  0.0000  0.0000  0.0500  0.0000  0.0000  0.0000  0.0000  0.0000  0.0000  0.0000  0.0000  0.0000  0.0000  0.0000  0.0000  0.0000  0.0000  0.0000  0.0000  0.0000  0.0000  0.0000  0.0000  0.0000  0.0000  0.0000  0.0000  0.0000  0.0000  0.1400  0.0000  0.0000  0.0000  0.0000  0.0000  0.0000  0.0400  0.0000  0.0000  0.0000  0.0000  0.0000  0.0000  0.0000  0.0000  0.0000  0.0000  0.1000  0.9000  0.1538  0.8462
[truncated: 11,560 more chars]
