# Supplementary material for: Blib is a multi-module simulation platform for genetics studies and intelligent breeding
Source: Commun Biol. 2022 Nov 3;5:1167. doi: 10.1038/s42003-022-04151-9 (PMC9630530; doi:10.1038/s42003-022-04151-9)
Supplement: Supplementary file 4 — Supplementary Software 1 [file 42003_2022_4151_MOESM4_ESM.zip › Supplementary software/Drift with output files/Drift.fst]

   Cycle   Chrom LocusCh LocusID      FstOBS      FstHWE      FstMUT
       1       1       1       1    0.104000    0.018080    0.509040
       1       2       1       2   -0.035000    0.010550    0.208440
       1       3       1       3   -0.008889    0.011200    0.110080
       1       4       1       4    0.014737    0.009811    0.059320
       1       5       1       5    0.008333    0.009167    0.048800
       1       6       1       6    0.028571    0.009633    0.029440
       1       7       1       7    0.002020    0.010869    0.020760
       1       8       1       8   -0.056000    0.008960    0.504480
       1       9       1       9    0.025000    0.010550    0.208440
       1      10       1      10    0.013333    0.010178    0.109160
       1      11       1      11    0.018947    0.009853    0.059360
       1      12       1      12    0.016667    0.007417    0.047120
       1      13       1      13   -0.004082    0.011878    0.031640
       1      14       1      14    0.002020    0.011636    0.021520
       2       1       1       1    0.072000    0.003360    0.501680
       2       2       1       2   -0.000000    0.015900    0.212720
       2       3       1       3   -0.031111    0.022533    0.120280
       2       4       1       4   -0.010526    0.016758    0.065920
       2       5       1       5    0.020833    0.018917    0.058160
       2       6       1       6    0.008163    0.023755    0.043280
       2       7       1       7    0.006061    0.022546    0.032320
       2       8       1       8    0.000000    0.003440    0.501720
       2       9       1       9   -0.040000    0.019750    0.215800
       2      10       1      10    0.022222    0.024489    0.122040
       2      11       1      11    0.018947    0.020337    0.069320
       2      12       1      12   -0.016667    0.014792    0.054200
       2      13       1      13    0.012245    0.019225    0.038840
       2      14       1      14   -0.002020    0.021939    0.031720
       3       1       1       1   -0.064000    0.012560    0.506280
       3       2       1       2   -0.015000    0.025100    0.220080
       3       3       1       3    0.004444    0.026756    0.124080
       3       4       1       4    0.010526    0.022190    0.071080
       3       5       1       5    0.025000    0.026292    0.065240
       3       6       1       6    0.020408    0.032367    0.051720
       3       7       1       7    0.018182    0.029374    0.039080
       3       8       1       8   -0.056000    0.007840    0.503920
       3       9       1       9   -0.020000    0.020250    0.216200
       3      10       1      10    0.040000    0.036622    0.132960
       3      11       1      11    0.010526    0.027832    0.076440
       3      12       1      12    0.025000    0.022833    0.061920
       3      13       1      13    0.008163    0.028122    0.047560
       3      14       1      14    0.010101    0.029010    0.038720
       4       1       1       1    0.040000    0.020640    0.510320
       4       2       1       2    0.080000    0.047950    0.238360
       4       3       1       3    0.057778    0.036311    0.132680
       4       4       1       4    0.048421    0.032253    0.080640
       4       5       1       5    0.029167    0.035583    0.074160
       4       6       1       6    0.036735    0.041837    0.061000
       4       7       1       7    0.042424    0.040606    0.050200
       4       8       1       8    0.032000    0.024880    0.512440
       4       9       1       9    0.030000    0.035950    0.228760
       4      10       1      10    0.017778    0.055911    0.150320
       4      11       1      11    0.023158    0.033937    0.082240
       4      12       1      12    0.045833    0.037208    0.075720
       4      13       1      13    0.024490    0.040980    0.060160
       4      14       1      14    0.018182    0.040081    0.049680
       5       1       1       1    0.144000    0.036880    0.518440
       5       2       1       2    0.050000    0.055250    0.244200
       5       3       1       3    0.022222    0.045644    0.141080
       5       4       1       4    0.052632    0.034526    0.082800
       5       5       1       5    0.020833    0.043417    0.081680
       5       6       1       6    0.065306    0.050612    0.069600
       5       7       1       7    0.046465    0.050788    0.060280
       5       8       1       8    0.072000    0.055520    0.527760
       5       9       1       9    0.070000    0.059350    0.247480
       5      10       1      10    0.022222    0.057867    0.152080
       5      11       1      11    0.040000    0.042863    0.090720
       5      12       1      12    0.020833    0.037458    0.075960
       5      13       1      13    0.048980    0.044408    0.063520
       5      14       1      14    0.058586    0.050505    0.060000
       6       1       1       1    0.112000    0.039600    0.519800
       6       2       1       2    0.065000    0.065400    0.252320
       6       3       1       3    0.040000    0.051778    0.146600
       6       4       1       4    0.061053    0.041642    0.089560
       6       5       1       5    0.037500    0.056167    0.093920
       6       6       1       6    0.036735    0.058776    0.077600
       6       7       1       7    0.050505    0.065333    0.074680
       6       8       1       8    0.120000    0.059520    0.529760
       6       9       1       9    0.015000    0.062500    0.250000
       6      10       1      10    0.106667    0.076756    0.169080
       6      11       1      11    0.044211    0.054568    0.101840
       6      12       1      12    0.012500    0.042833    0.081120
       6      13       1      13    0.024490    0.048612    0.067640
       6      14       1      14    0.042424    0.056566    0.066000
       7       1       1       1   -0.016000    0.023440    0.511720
       7       2       1       2    0.045000    0.064600    0.251680
       7       3       1       3   -0.013333    0.063600    0.157240
       7       4       1       4    0.065263    0.043621    0.091440
       7       5       1       5    0.062500    0.066875    0.104200
       7       6       1       6    0.061225    0.063959    0.082680
       7       7       1       7    0.115151    0.078626    0.087840
       7       8       1       8    0.144000    0.086000    0.543000
       7       9       1       9    0.110000    0.068450    0.254760
       7      10       1      10    0.075556    0.077244    0.169520
       7      11       1      11    0.073684    0.058400    0.105480
       7      12       1      12    0.025000    0.053583    0.091440
       7      13       1      13    0.053061    0.054449    0.073360
       7      14       1      14    0.054545    0.060889    0.070280
       8       1       1       1    0.088000    0.022080    0.511040
       8       2       1       2    0.020000    0.081700    0.265360
       8       3       1       3    0.026667    0.057511    0.151760
       8       4       1       4    0.031579    0.049895    0.097400
       8       5       1       5    0.045833    0.084083    0.120720
       8       6       1       6    0.044898    0.080653    0.099040
       8       7       1       7    0.094949    0.096566    0.105600
       8       8       1       8    0.128000    0.101360    0.550680
       8       9       1       9    0.075000    0.066450    0.253160
       8      10       1      10    0.111111    0.095911    0.186320
       8      11       1      11    0.077895    0.068337    0.114920
       8      12       1      12    0.045833    0.059292    0.096920
       8      13       1      13    0.028571    0.063918    0.082640
       8      14       1      14    0.062626    0.063596    0.072960
       9       1       1       1    0.032000    0.026480    0.513240
       9       2       1       2    0.085000    0.084850    0.267880
       9       3       1       3    0.048889    0.066667    0.160000
       9       4       1       4    0.048421    0.061263    0.108200
       9       5       1       5    0.104167    0.086083    0.122640
       9       6       1       6    0.093878    0.081469    0.099840
       9       7       1       7    0.107071    0.108768    0.117680
       9       8       1       8    0.128000    0.146160    0.573080
       9       9       1       9    0.120000    0.090600    0.272480
       9      10       1      10    0.031111    0.096800    0.187120
       9      11       1      11    0.132632    0.080926    0.126880
       9      12       1      12    0.054167    0.065167    0.102560
       9      13       1      13    0.065306    0.069755    0.088360
       9      14       1      14    0.062626    0.072929    0.082200
      10       1       1       1    0.184000    0.036000    0.518000
      10       2       1       2    0.105000    0.093100    0.274480
      10       3       1       3    0.102222    0.081689    0.173520
      10       4       1       4    0.048421    0.067158    0.113800
      10       5       1       5    0.100000    0.095042    0.131240
      10       6       1       6    0.089796    0.087388    0.105640
      10       7       1       7    0.123232    0.121010    0.129800
      10       8       1       8    0.120000    0.133440    0.566720
      10       9       1       9    0.070000    0.080000    0.264000
      10      10       1      10    0.124444    0.101911    0.191720
      10      11       1      11    0.077895    0.092884    0.138240
      10      12       1      12    0.079167    0.070333    0.107520
      10      13       1      13    0.073469    0.078327    0.096760
      10      14       1      14    0.082828    0.080889    0.090080
      11       1       1       1    0.072000    0.047680    0.523840
      11       2       1       2    0.125000    0.111150    0.288920
      11       3       1       3    0.142222    0.094622    0.185160
      11       4       1       4    0.098947    0.076590    0.122760
      11       5       1       5    0.091667    0.104167    0.140000
      11       6       1       6    0.085714    0.091551    0.109720
      11       7       1       7    0.135354    0.120848    0.129640
      11       8       1       8    0.088000    0.125120    0.562560
      11       9       1       9    0.075000    0.091700    0.273360
      11      10       1      10    0.111111    0.113333    0.202000
      11      11       1      11    0.111579    0.105768    0.150480
      11      12       1      12    0.058333    0.075333    0.112320
      11      13       1      13    0.110204    0.086204    0.104480
      11      14       1      14    0.078788    0.090222    0.099320
      12       1       1       1    0.112000    0.084720    0.542360
      12       2       1       2    0.085000    0.127050    0.301640
      12       3       1       3    0.111111    0.093156    0.183840
      12       4       1       4    0.098947    0.086863    0.132520
      12       5       1       5    0.100000    0.115458    0.150840
      12       6       1       6    0.073469    0.104612    0.122520
      12       7       1       7    0.139394    0.133737    0.142400
      12       8       1       8    0.072000    0.092640    0.546320
      12       9       1       9    0.110000    0.108800    0.287040
      12      10       1      10    0.093333    0.108800    0.197920
      12      11       1      11    0.111579    0.102737    0.147600
      12      12       1      12    0.062500    0.096208    0.132360
      12      13       1      13    0.077551    0.090449    0.108640
      12      14       1      14    0.082828    0.101495    0.110480
      13       1       1       1    0.104000    0.062400    0.531200
      13       2       1       2    0.130000    0.146450    0.317160
      13       3       1       3    0.093333    0.099378    0.189440
      13       4       1       4    0.040000    0.089474    0.135000
      13       5       1       5    0.083333    0.115167    0.150560
      13       6       1       6    0.106122    0.109551    0.127360
      13       7       1       7    0.094949    0.122424    0.131200
      13       8       1       8    0.136000    0.081440    0.540720
      13       9       1       9    0.105000    0.128600    0.302880
      13      10       1      10    0.142222    0.120667    0.208600
      13      11       1      11    0.128421    0.118190    0.162280
      13      12       1      12    0.054167    0.085375    0.121960
      13      13       1      13    0.085714    0.096612    0.114680
      13      14       1      14    0.107071    0.099313    0.108320
      14       1       1       1   -0.016000    0.066320    0.533160
      14       2       1       2    0.175000    0.172100    0.337680
      14       3       1       3    0.102222    0.105867    0.195280
      14       4       1       4    0.082105    0.099326    0.144360
      14       5       1       5    0.108333    0.119500    0.154720
      14       6       1       6    0.126531    0.117510    0.135160
      14       7       1       7    0.131313    0.133333    0.142000
      14       8       1       8    0.000000    0.099920    0.549960
      14       9       1       9    0.095000    0.110450    0.288360
      14      10       1      10    0.120000    0.137378    0.223640
      14      11       1      11    0.124211    0.130063    0.173560
      14      12       1      12    0.070833    0.096083    0.132240
      14      13       1      13    0.085714    0.106816    0.124680
      14      14       1      14    0.103030    0.118263    0.127080
      15       1       1       1    0.168000    0.075360    0.537680
      15       2       1       2    0.135000    0.199300    0.359440
      15       3       1       3    0.111111    0.107111    0.196400
      15       4       1       4    0.082105    0.102863    0.147720
      15       5       1       5    0.133333    0.133917    0.168560
      15       6       1       6    0.118367    0.135959    0.153240
      15       7       1       7    0.123232    0.140485    0.149080
      15       8       1       8    0.168000    0.134240    0.567120
      15       9       1       9    0.105000    0.117650    0.294120
      15      10       1      10    0.128889    0.147644    0.232880
      15      11       1      11    0.128421    0.132926    0.176280
      15      12       1      12    0.079167    0.102208    0.138120
      15      13       1      13    0.077551    0.109469    0.127280
      15      14       1      14    0.107071    0.129293    0.138000
      16       1       1       1    0.152000    0.087840    0.543920
      16       2       1       2    0.200000    0.244650    0.395720
      16       3       1       3    0.151111    0.110222    0.199200
      16       4       1       4    0.082105    0.109432    0.153960
      16       5       1       5    0.145833    0.140458    0.174840
      16       6       1       6    0.102041    0.146531    0.163600
      16       7       1       7    0.131313    0.158949    0.167360
      16       8       1       8    0.016000    0.086160    0.543080
      16       9       1       9    0.105000    0.150850    0.320680
      16      10       1      10    0.106667    0.142978    0.228680
      16      11       1      11    0.191579    0.142990    0.185840
      16      12       1      12    0.075000    0.103625    0.139480
      16      13       1      13    0.130612    0.118367    0.136000
      16      14       1      14    0.135354    0.144121    0.152680
      17       1       1       1    0.104000    0.096960    0.548480
      17       2       1       2    0.260000    0.236050    0.388840
      17       3       1       3    0.128889    0.127333    0.214600
      17       4       1       4    0.090526    0.114737    0.159000
      17       5       1       5    0.120833    0.148833    0.182880
      17       6       1       6    0.175510    0.136367    0.153640
      17       7       1       7    0.147475    0.158707    0.167120
      17       8       1       8    0.096000    0.066960    0.533480
      17       9       1       9    0.125000    0.149950    0.319960
      17      10       1      10    0.111111    0.142889    0.228600
      17      11       1      11    0.145263    0.165642    0.207360
      17      12       1      12    0.100000    0.107375    0.143080
      17      13       1      13    0.081633    0.122612    0.140160
      17      14       1      14    0.143434    0.144566    0.153120
      18       1       1       1    0.184000    0.108960    0.554480
      18       2       1       2    0.185000    0.251550    0.401240
      18       3       1       3    0.111111    0.132578    0.219320
      18       4       1       4    0.120000    0.105684    0.150400
      18       5       1       5    0.162500    0.169250    0.202480
      18       6       1       6    0.093878    0.131061    0.148440
      18       7       1       7    0.167677    0.163273    0.171640
      18       8       1       8    0.096000    0.057200    0.528600
      18       9       1       9    0.145000    0.160900    0.328720
      18      10       1      10    0.155556    0.166267    0.249640
      18      11       1      11    0.162105    0.162442    0.204320
      18      12       1      12    0.079167    0.119000    0.154240
      18      13       1      13    0.089796    0.132408    0.149760
      18      14       1      14    0.094949    0.137737    0.146360
      19       1       1       1    0.096000    0.177040    0.588520
      19       2       1       2    0.165000    0.234500    0.387600
      19       3       1       3    0.155555    0.154356    0.238920
      19       4       1       4    0.082105    0.110147    0.154640
      19       5       1       5    0.112500    0.166625    0.199960
      19       6       1       6    0.155102    0.143592    0.160720
      19       7       1       7    0.119192    0.155838    0.164280
      19       8       1       8    0.112000    0.061040    0.530520
      19       9       1       9    0.110000    0.138650    0.310920
      19      10       1      10    0.160000    0.174311    0.256880
      19      11       1      11    0.183158    0.166021    0.207720
      19      12       1      12    0.083333    0.127500    0.162400
      19      13       1      13    0.171429    0.140204    0.157400
      19      14       1      14    0.123232    0.140323    0.148920
      20       1       1       1    0.192000    0.160880    0.580440
      20       2       1       2    0.205000    0.220700    0.376560
      20       3       1       3    0.142222    0.180267    0.262240
      20       4       1       4    0.086316    0.120295    0.164280
      20       5       1       5    0.175000    0.189666    0.222080
      20       6       1       6    0.171429    0.160245    0.177040
      20       7       1       7    0.155556    0.160364    0.168760
      20       8       1       8    0.088000    0.062880    0.531440
      20       9       1       9    0.135000    0.132700    0.306160
      20      10       1      10    0.120000    0.183467    0.265120
      20      11       1      11    0.149474    0.160842    0.202800
      20      12       1      12    0.100000    0.121583    0.156720
      20      13       1      13    0.187755    0.163959    0.180680
      20      14       1      14    0.175758    0.141212    0.149800
