# Supplementary material for: Blib is a multi-module simulation platform for genetics studies and intelligent breeding
Source: Commun Biol. 2022 Nov 3;5:1167. doi: 10.1038/s42003-022-04151-9 (PMC9630530; doi:10.1038/s42003-022-04151-9)
Supplement: Supplementary file 4 — Supplementary Software 1 [file 42003_2022_4151_MOESM4_ESM.zip › Supplementary software/Drift with output files/Drift.ld]

   Run Cycle   1-- 2   1-- 3   1-- 4   1-- 5   1-- 6   1-- 7   1-- 8   1-- 9   1--10   1--11   1--12   1--13   1--14   2-- 3   2-- 4   2-- 5   2-- 6   2-- 7   2-- 8   2-- 9   2--10   2--11   2--12   2--13   2--14   3-- 4   3-- 5   3-- 6   3-- 7   3-- 8   3-- 9   3--10   3--11   3--12   3--13   3--14   4-- 5   4-- 6   4-- 7   4-- 8   4-- 9   4--10   4--11   4--12   4--13   4--14   5-- 6   5-- 7   5-- 8   5-- 9   5--10   5--11   5--12   5--13   5--14   6-- 7   6-- 8   6-- 9   6--10   6--11   6--12   6--13   6--14   7-- 8   7-- 9   7--10   7--11   7--12   7--13   7--14   8-- 9   8--10   8--11   8--12   8--13   8--14   9--10   9--11   9--12   9--13   9--14  10--11  10--12  10--13  10--14  11--12  11--13  11--14  12--13  12--14  13--14
     1     0  0.0192  0.0493  0.2045  0.3165  0.6781  0.9281  0.0013  0.0167  0.0608  0.2072  0.3095  0.7252  0.8858  0.0537  0.2046  0.3026  0.6706  0.9228  0.0141  0.0146  0.0512  0.2105  0.3097  0.7077  0.8929  0.2077  0.3118  0.6664  0.9219  0.0481  0.0503  0.0526  0.2047  0.3044  0.7093  0.8966  0.3115  0.6638  0.9042  0.2151  0.2111  0.2031  0.2052  0.3053  0.7048  0.8861  0.6418  0.8700  0.3006  0.3165  0.3087  0.3088  0.2974  0.6786  0.8524  0.4837  0.6659  0.6736  0.6706  0.6644  0.6269  0.3745  0.4673  0.9189  0.9230  0.9179  0.9143  0.8668  0.5123  0.1624  0.0179  0.0522  0.1886  0.2955  0.7062  0.8941  0.0507  0.2130  0.3010  0.7225  0.8931  0.2101  0.3058  0.7109  0.8987  0.3061  0.7036  0.8853  0.6740  0.8440  0.4964
     1     1  0.3226  0.6114  0.8679  0.9689  1.0000  1.0000  0.0380  0.2238  0.7836  0.9303  0.9689  0.9413  1.0000  0.6080  0.8530  0.9353  0.9821  1.0000  0.3764  0.2565  0.6767  0.8284  0.9690  0.9722  1.0000  0.4853  0.5463  0.5556  0.5741  0.7202  0.5465  0.4066  0.4961  0.5532  0.5540  0.5741  0.1890  0.1914  0.1962  0.7787  0.7493  0.5252  0.1623  0.1894  0.1894  0.1962  0.1420  0.1451  1.0000  0.8973  0.5880  0.1894  0.1389  0.1389  0.1451  0.0377  1.0000  0.9143  0.5988  0.1914  0.1420  0.0361  0.0377  1.0000  0.9286  0.6111  0.1962  0.1451  0.0369  0.0097  0.1861  0.6742  0.8057  0.9481  0.9336  1.0000  0.6127  0.7988  0.8895  0.8827  0.9286  0.5062  0.5849  0.5895  0.6111  0.1890  0.1866  0.1962  0.1389  0.1451  0.0369
     1     2  0.2867  0.5098  0.9115  0.7874  0.8488  1.0000  0.0510  0.2980  0.6626  0.7576  1.0000  0.9715  1.0000  0.4930  0.7072  0.7836  0.7514  0.8446  0.2839  0.2353  0.6301  0.7359  0.7663  0.8431  0.8306  0.4343  0.4460  0.4559  0.5074  0.6663  0.5270  0.3400  0.4407  0.4719  0.5062  0.4935  0.1675  0.1715  0.1914  0.8957  0.7665  0.5275  0.1599  0.1834  0.1938  0.1866  0.1157  0.1296  0.8371  0.8428  0.5486  0.1643  0.1173  0.1273  0.1265  0.0338  0.8740  0.8136  0.5440  0.1687  0.1211  0.0330  0.0330  1.0000  0.9036  0.6204  0.1878  0.1358  0.0369  0.0093  0.2629  0.6239  0.8466  0.9398  0.9699  0.9713  0.7005  0.7636  0.8431  0.9107  0.8875  0.5039  0.5741  0.6181  0.6080  0.1770  0.1866  0.1830  0.1366  0.1327  0.0361
     1     3  0.3340  0.7146  0.9705  0.9047  0.9341  0.9341  0.0039  0.2944  0.5848  0.7606  0.9313  0.9341  1.0000  0.5398  0.8994  0.8534  0.9538  0.9083  0.2229  0.2645  0.6433  0.8247  0.9328  0.9758  0.9282  0.4568  0.4450  0.4720  0.4653  0.5184  0.5577  0.3093  0.4010  0.4568  0.4699  0.4645  0.1798  0.1926  0.1950  0.8837  0.8452  0.4869  0.1679  0.1914  0.1914  0.1962  0.1204  0.1227  0.8666  0.8054  0.4738  0.1620  0.1173  0.1206  0.1191  0.0322  0.8998  0.8532  0.4992  0.1707  0.1265  0.0322  0.0326  0.8861  0.8429  0.4892  0.1730  0.1265  0.0330  0.0082  0.1785  0.5836  0.8270  0.9285  0.9316  0.9316  0.5385  0.7940  0.8284  0.8625  0.8583  0.4522  0.5062  0.5039  0.4915  0.1720  0.1738  0.1715  0.1307  0.1296  0.0330
     1     4  0.2496  0.6270  0.8764  0.7167  0.8823  0.9678  0.0353  0.2483  0.5811  0.7705  0.8709  0.8666  0.9362  0.5091  0.7337  0.6409  0.7401  0.8202  0.2635  0.2374  0.4398  0.6332  0.7215  0.7857  0.7556  0.4684  0.4022  0.4634  0.4769  0.6989  0.4834  0.2873  0.3877  0.4462  0.4817  0.4637  0.1544  0.1671  0.1806  0.8794  0.7705  0.4198  0.1516  0.1742  0.1814  0.1756  0.0957  0.1070  0.7735  0.7269  0.3817  0.1341  0.0983  0.1044  0.1044  0.0292  0.7957  0.7931  0.4087  0.1440  0.1073  0.0287  0.0285  0.9288  0.8509  0.4344  0.1554  0.1165  0.0311  0.0078  0.2056  0.5180  0.7582  0.8314  0.9052  0.8359  0.5356  0.7029  0.7835  0.8419  0.8315  0.3670  0.4383  0.4653  0.4321  0.1530  0.1571  0.1551  0.1181  0.1139  0.0308
     1     5  0.2631  0.4260  0.6746  0.7795  0.9761  0.9097  0.0324  0.2305  0.5213  0.7602  0.8659  0.7983  0.8246  0.4727  0.6759  0.6345  0.7741  0.8095  0.2326  0.1951  0.3734  0.5877  0.7522  0.7225  0.7391  0.3326  0.3432  0.3937  0.4375  0.5850  0.3862  0.1929  0.2955  0.3855  0.3883  0.3977  0.1329  0.1667  0.1687  0.7051  0.6765  0.2905  0.1233  0.1563  0.1579  0.1473  0.0965  0.1021  0.7266  0.6295  0.2910  0.1106  0.0965  0.0985  0.0907  0.0318  0.9125  0.8089  0.3322  0.1437  0.1165  0.0300  0.0290  0.9389  0.7985  0.3427  0.1429  0.1219  0.0310  0.0076  0.2857  0.3663  0.7111  0.9125  0.8694  0.8676  0.3339  0.5450  0.7258  0.7213  0.7793  0.2652  0.3134  0.3377  0.3016  0.1388  0.1417  0.1281  0.1142  0.1106  0.0279
     1     6  0.2453  0.4110  0.7174  0.7329  0.7957  0.8544  0.0407  0.2001  0.4580  0.6641  0.8534  0.8522  0.9029  0.3104  0.6146  0.5974  0.6151  0.6820  0.2355  0.2182  0.3937  0.5157  0.6693  0.6290  0.6577  0.3031  0.2633  0.3022  0.3085  0.4297  0.3407  0.2082  0.2605  0.3368  0.3164  0.3144  0.1322  0.1401  0.1620  0.8229  0.7257  0.3692  0.1211  0.1623  0.1603  0.1427  0.0802  0.0878  0.7808  0.5935  0.3617  0.1063  0.0918  0.0945  0.0824  0.0241  0.7894  0.6669  0.3954  0.1224  0.0979  0.0256  0.0233  0.8199  0.7856  0.4036  0.1216  0.1081  0.0274  0.0064  0.3067  0.5357  0.6517  0.8963  0.7985  0.7150  0.3982  0.5773  0.7818  0.8013  0.7781  0.3122  0.4204  0.4299  0.3864  0.1292  0.1380  0.1217  0.1111  0.1032  0.0258
     1     7  0.1928  0.4499  0.8002  0.6021  0.7585  0.8845  0.0585  0.2044  0.4762  0.8293  0.7842  0.9029  0.8205  0.4044  0.6650  0.6026  0.6670  0.7079  0.2595  0.2411  0.3928  0.7551  0.7191  0.8065  0.7115  0.3504  0.2568  0.2782  0.3513  0.4193  0.4845  0.1708  0.2928  0.3025  0.3729  0.3652  0.1085  0.1235  0.1357  0.7712  0.7024  0.2934  0.1213  0.1325  0.1503  0.1394  0.0666  0.0676  0.5888  0.5258  0.2610  0.1046  0.0741  0.0786  0.0722  0.0218  0.7278  0.6028  0.2943  0.1207  0.0836  0.0238  0.0212  0.7976  0.6768  0.3267  0.1316  0.0900  0.0262  0.0061  0.2420  0.4028  0.6895  0.8115  0.8203  0.7102  0.2875  0.5560  0.6423  0.7455  0.7205  0.2849  0.3041  0.3384  0.2843  0.1271  0.1455  0.1330  0.0988  0.0891  0.0259
     1     8  0.2457  0.3991  0.7522  0.5647  0.6765  0.7661  0.0189  0.2101  0.5329  0.6338  0.7562  0.7675  0.7891  0.3141  0.5239  0.4239  0.5407  0.6270  0.1962  0.2480  0.3583  0.3975  0.5844  0.5346  0.6106  0.2694  0.2019  0.2468  0.2829  0.3340  0.4177  0.1365  0.2396  0.2968  0.2821  0.2784  0.0901  0.1197  0.1373  0.6704  0.6705  0.2749  0.1022  0.1336  0.1275  0.1312  0.0528  0.0637  0.5415  0.5031  0.2028  0.0818  0.0644  0.0618  0.0684  0.0202  0.7507  0.6079  0.2523  0.0948  0.0798  0.0187  0.0208  0.8102  0.6951  0.2999  0.1134  0.0923  0.0232  0.0061  0.2121  0.3803  0.6113  0.7866  0.7128  0.7456  0.3659  0.5618  0.7788  0.7201  0.7787  0.2101  0.2704  0.2883  0.2910  0.1132  0.1052  0.1152  0.0868  0.0916  0.0235
     1     9  0.2081  0.4490  0.5585  0.5223  0.7576  0.5950  0.0821  0.1792  0.3920  0.7697  0.7367  0.7661  0.6358  0.2957  0.5019  0.3980  0.5098  0.5214  0.2706  0.1820  0.2045  0.5951  0.5312  0.6888  0.4897  0.2241  0.2330  0.2695  0.2690  0.4992  0.3323  0.1452  0.2947  0.3020  0.2844  0.2970  0.0725  0.0907  0.0863  0.5604  0.4229  0.1812  0.0937  0.0896  0.1002  0.0935  0.0541  0.0563  0.5319  0.5056  0.1659  0.0905  0.0604  0.0610  0.0630  0.0168  0.6272  0.5207  0.2465  0.1084  0.0667  0.0187  0.0182  0.6453  0.4971  0.2177  0.1040  0.0667  0.0185  0.0045  0.2375  0.3130  0.7221  0.7198  0.7297  0.6203  0.2474  0.5079  0.5544  0.5778  0.6093  0.2099  0.1993  0.2134  0.2113  0.1098  0.1194  0.1182  0.0768  0.0723  0.0207
     1    10  0.1340  0.3658  0.6214  0.5690  0.7726  0.5928  0.0449  0.3446  0.2964  0.6903  0.7465  0.7479  0.7950  0.3044  0.4951  0.3573  0.4749  0.4759  0.2939  0.2068  0.2450  0.4185  0.4931  0.5443  0.5032  0.1958  0.1850  0.2214  0.2540  0.3200  0.3618  0.1242  0.2154  0.2440  0.2216  0.2435  0.0845  0.1112  0.1006  0.5417  0.5859  0.2423  0.0933  0.1065  0.1010  0.1033  0.0580  0.0534  0.4839  0.5490  0.1851  0.0836  0.0556  0.0536  0.0557  0.0176  0.7111  0.6629  0.2508  0.1042  0.0783  0.0180  0.0188  0.6189  0.5969  0.2351  0.0941  0.0782  0.0173  0.0045  0.2044  0.3711  0.6778  0.7333  0.5944  0.7056  0.3434  0.5883  0.6391  0.6218  0.5668  0.2109  0.2492  0.2367  0.2199  0.1043  0.0995  0.1058  0.0748  0.0756  0.0171
     1    11  0.1491  0.4018  0.6869  0.5066  0.7248  0.4959  0.0242  0.2939  0.2873  0.5725  0.8383  0.7013  0.7047  0.2276  0.4373  0.3014  0.4958  0.3545  0.1777  0.1621  0.1699  0.4117  0.4898  0.5418  0.4046  0.1937  0.1195  0.1947  0.1842  0.2878  0.3039  0.0796  0.1552  0.2196  0.1940  0.1753  0.0691  0.1127  0.0996  0.6301  0.5811  0.1924  0.0869  0.1248  0.1200  0.0964  0.0466  0.0407  0.4459  0.4687  0.1249  0.0609  0.0496  0.0492  0.0374  0.0148  0.6743  0.6194  0.1953  0.0943  0.0851  0.0204  0.0159  0.5804  0.5123  0.1866  0.0772  0.0715  0.0155  0.0035  0.2653  0.3037  0.5452  0.7292  0.6768  0.6373  0.2550  0.4152  0.5740  0.6112  0.5064  0.1375  0.1984  0.1768  0.1783  0.1057  0.0942  0.0795  0.0839  0.0650  0.0148
     1    12  0.3652  0.4412  0.6359  0.4035  0.6324  0.6744  0.0471  0.1921  0.3474  0.6109  0.5657  0.6470  0.6864  0.3328  0.5433  0.2965  0.4678  0.5688  0.2745  0.2319  0.2463  0.5203  0.4222  0.5214  0.5656  0.2612  0.1697  0.2436  0.2611  0.3922  0.3352  0.1051  0.2723  0.2401  0.3028  0.2876  0.0589  0.0919  0.0909  0.8094  0.5780  0.1468  0.0946  0.0962  0.1058  0.0999  0.0356  0.0361  0.4030  0.3513  0.1108  0.0601  0.0345  0.0376  0.0356  0.0145  0.6271  0.6069  0.1743  0.0960  0.0635  0.0176  0.0164  0.5045  0.5308  0.1545  0.1023  0.0567  0.0169  0.0042  0.1569  0.2977  0.7669  0.6569  0.6995  0.6335  0.2556  0.5612  0.5177  0.5748  0.6429  0.1780  0.1493  0.1548  0.1483  0.1080  0.1093  0.1141  0.0664  0.0636  0.0181
     1    13  0.1858  0.4234  0.6116  0.4123  0.4634  0.5866  0.0324  0.1904  0.2693  0.6190  0.7750  0.6937  0.7371  0.2935  0.3940  0.3184  0.3725  0.4282  0.3188  0.1426  0.1515  0.4359  0.5487  0.5105  0.5324  0.2263  0.1825  0.2390  0.2391  0.4923  0.3075  0.1032  0.2425  0.2801  0.2736  0.2610  0.0536  0.0787  0.0866  0.5734  0.4945  0.1124  0.0822  0.0977  0.0974  0.1027  0.0360  0.0405  0.5128  0.2886  0.0924  0.0672  0.0453  0.0417  0.0506  0.0136  0.6090  0.4824  0.1120  0.0749  0.0603  0.0139  0.0158  0.5729  0.4297  0.1384  0.0879  0.0657  0.0163  0.0046  0.2260  0.2994  0.7036  0.6848  0.6969  0.7671  0.1224  0.4393  0.5289  0.4786  0.5730  0.1085  0.1349  0.1479  0.1575  0.0968  0.0931  0.1062  0.0737  0.0771  0.0188
     1    14  0.3121  0.5489  0.7282  0.3809  0.6242  0.5659  0.0266  0.1155  0.1312  0.6612  0.7442  0.5525  0.6722  0.2904  0.4070  0.3378  0.4048  0.4210  0.1726  0.1321  0.0963  0.4265  0.4309  0.3870  0.4439  0.2821  0.1683  0.2643  0.2505  0.5947  0.3090  0.0710  0.2499  0.2640  0.2289  0.2560  0.0516  0.1019  0.1007  0.6925  0.4208  0.0906  0.0859  0.1024  0.0872  0.0998  0.0351  0.0381  0.4114  0.2599  0.0480  0.0482  0.0379  0.0334  0.0368  0.0162  0.6362  0.3991  0.0897  0.0872  0.0616  0.0135  0.0166  0.6299  0.3739  0.0938  0.0781  0.0609  0.0134  0.0039  0.2079  0.2743  0.6319  0.7474  0.5314  0.6119  0.1228  0.3596  0.4211  0.2933  0.4012  0.0840  0.0913  0.0715  0.0916  0.0881  0.0762  0.0893  0.0544  0.0627  0.0145
     1    15  0.1047  0.3584  0.6566  0.3920  0.5213  0.4852  0.0692  0.1467  0.1743  0.3709  0.6211  0.6032  0.5460  0.1916  0.3741  0.2081  0.2297  0.3150  0.1877  0.1106  0.0905  0.2510  0.3715  0.2641  0.2525  0.2425  0.1267  0.1617  0.1902  0.4939  0.2748  0.0545  0.1842  0.2562  0.2227  0.2073  0.0581  0.0710  0.0789  0.7199  0.4231  0.1060  0.0640  0.0916  0.0885  0.0780  0.0285  0.0340  0.3055  0.2895  0.0520  0.0438  0.0369  0.0343  0.0337  0.0090  0.4127  0.2819  0.0867  0.0491  0.0437  0.0082  0.0092  0.5071  0.3326  0.0856  0.0563  0.0489  0.0101  0.0024  0.1860  0.0963  0.5851  0.6884  0.6412  0.5321  0.1103  0.3134  0.3946  0.3370  0.4168  0.0657  0.0906  0.0718  0.0817  0.0635  0.0557  0.0576  0.0561  0.0529  0.0128
     1    16  0.1937  0.4310  0.5897  0.2950  0.3888  0.4408  0.0211  0.1981  0.2089  0.5762  0.6115  0.5675  0.6424  0.1614  0.2513  0.1550  0.1768  0.3160  0.1951  0.0678  0.1319  0.3531  0.3269  0.2601  0.2879  0.2482  0.1085  0.1533  0.1457  0.4687  0.2415  0.0645  0.2000  0.2110  0.2028  0.1853  0.0483  0.0622  0.0589  0.6029  0.3105  0.1039  0.0801  0.0913  0.0775  0.0788  0.0169  0.0264  0.2662  0.1611  0.0537  0.0421  0.0299  0.0292  0.0260  0.0083  0.3094  0.2330  0.0561  0.0563  0.0353  0.0079  0.0083  0.4516  0.2718  0.0675  0.0596  0.0391  0.0083  0.0022  0.1966  0.1896  0.5831  0.6890  0.8049  0.5255  0.1307  0.3026  0.3208  0.3541  0.3666  0.1227  0.1089  0.0959  0.0991  0.0807  0.0813  0.0727  0.0544  0.0475  0.0113
     1    17  0.0972  0.4006  0.6422  0.4351  0.3949  0.4607  0.0415  0.2187  0.1520  0.5279  0.5370  0.5360  0.6253  0.2137  0.2923  0.1222  0.1954  0.2706  0.1829  0.0937  0.0872  0.2450  0.2443  0.2567  0.3006  0.2052  0.1082  0.1492  0.1784  0.3556  0.2220  0.0611  0.1903  0.1755  0.1967  0.2214  0.0455  0.0590  0.0657  0.6204  0.3415  0.0919  0.0721  0.0805  0.0687  0.0879  0.0191  0.0253  0.3409  0.1888  0.0450  0.0409  0.0263  0.0235  0.0364  0.0084  0.2596  0.2844  0.0644  0.0431  0.0324  0.0079  0.0095  0.5120  0.3148  0.0871  0.0672  0.0371  0.0096  0.0030  0.3011  0.2784  0.5330  0.5648  0.5046  0.5982  0.1245  0.3682  0.3480  0.3235  0.3796  0.0981  0.0756  0.0858  0.1155  0.0678  0.0731  0.0842  0.0363  0.0463  0.0124
     1    18  0.1099  0.4731  0.6668  0.1610  0.4391  0.5272  0.0464  0.2172  0.1792  0.5224  0.6485  0.5205  0.5963  0.1665  0.2340  0.0707  0.1466  0.1738  0.2000  0.0765  0.0711  0.2714  0.2575  0.2177  0.2910  0.2294  0.0862  0.1504  0.1862  0.3247  0.2007  0.0548  0.1943  0.2265  0.2031  0.2441  0.0333  0.0568  0.0693  0.6218  0.3117  0.0898  0.0763  0.0920  0.0805  0.0942  0.0136  0.0174  0.3493  0.1301  0.0435  0.0285  0.0242  0.0178  0.0236  0.0079  0.3778  0.2906  0.0507  0.0520  0.0400  0.0093  0.0109  0.6565  0.3068  0.0869  0.0601  0.0472  0.0101  0.0036  0.2364  0.1338  0.5291  0.6624  0.6028  0.8083  0.0684  0.3406  0.3831  0.3132  0.3543  0.0840  0.0959  0.0783  0.0979  0.0800  0.0702  0.0767  0.0575  0.0612  0.0133
     1    19  0.1239  0.3868  0.4942  0.3601  0.3057  0.4223  0.0451  0.1081  0.1267  0.6811  0.4297  0.5624  0.6041  0.1276  0.2144  0.1009  0.1262  0.1561  0.0787  0.0793  0.0683  0.2144  0.1711  0.1687  0.2188  0.2100  0.1068  0.1320  0.1426  0.3915  0.2557  0.0547  0.1649  0.1887  0.1741  0.2455  0.0357  0.0589  0.0666  0.7299  0.3649  0.0911  0.0823  0.0767  0.0786  0.0962  0.0137  0.0160  0.2494  0.1584  0.0336  0.0321  0.0233  0.0243  0.0309  0.0074  0.4245  0.2071  0.0519  0.0448  0.0319  0.0076  0.0090  0.5217  0.3154  0.0654  0.0537  0.0333  0.0096  0.0025  0.1930  0.2431  0.5246  0.5240  0.5609  0.6580  0.0816  0.3084  0.2492  0.3159  0.4164  0.0718  0.0734  0.0680  0.1042  0.0653  0.0631  0.0779  0.0413  0.0571  0.0137
     1    20  0.2244  0.3524  0.6028  0.1354  0.4655  0.4722  0.0439  0.1818  0.1837  0.4845  0.6329  0.5591  0.6443  0.1249  0.1805  0.0749  0.1327  0.1663  0.0963  0.0786  0.0554  0.1539  0.2065  0.1590  0.2085  0.1878  0.0711  0.1539  0.1680  0.4867  0.1586  0.0408  0.1363  0.2135  0.1627  0.1815  0.0204  0.0547  0.0613  0.4539  0.2546  0.0746  0.0554  0.0712  0.0627  0.0636  0.0139  0.0128  0.2922  0.0776  0.0334  0.0184  0.0151  0.0124  0.0170  0.0097  0.3356  0.1710  0.0543  0.0364  0.0345  0.0074  0.0081  0.5632  0.2292  0.0623  0.0422  0.0400  0.0099  0.0023  0.1875  0.1845  0.4801  0.6105  0.4911  0.4798  0.0521  0.2286  0.2404  0.2297  0.3095  0.0710  0.0829  0.0628  0.0753  0.0562  0.0437  0.0594  0.0451  0.0413  0.0096
     2     0  0.0200  0.0551  0.2176  0.2955  0.7180  0.9142  0.0003  0.0207  0.0550  0.2002  0.3104  0.6823  0.8987  0.0505  0.2023  0.3038  0.7110  0.9174  0.0174  0.0131  0.0537  0.2125  0.3073  0.6912  0.9067  0.2094  0.3045  0.7167  0.9235  0.0457  0.0595  0.0525  0.2075  0.3096  0.6896  0.9066  0.3024  0.6985  0.9036  0.2008  0.2037  0.2065  0.2037  0.3026  0.6779  0.8991  0.6779  0.8644  0.3064  0.3217  0.3044  0.3000  0.2945  0.6525  0.8571  0.5111  0.7025  0.7150  0.7125  0.7019  0.6792  0.3833  0.5041  0.9083  0.9178  0.9160  0.9030  0.8739  0.4959  0.1647  0.0144  0.0512  0.1999  0.2962  0.6849  0.8941  0.0530  0.2025  0.3163  0.6947  0.9117  0.2064  0.3116  0.6867  0.9086  0.3018  0.6831  0.9034  0.6594  0.8670  0.4936
     2     1  0.3231  0.7157  0.9373  0.9030  1.0000  1.0000  0.0256  0.2309  0.6592  0.8972  1.0000  0.9273  1.0000  0.6577  0.8869  0.9702  1.0000  1.0000  0.2558  0.2985  0.6835  0.9137  1.0000  0.9881  1.0000  0.5401  0.5818  0.6111  0.6111  0.7637  0.5948  0.3951  0.5401  0.6111  0.5880  0.6111  0.1974  0.2105  0.2105  0.8541  0.8353  0.5273  0.1906  0.2105  0.2010  0.2105  0.1420  0.1420  0.9458  0.8559  0.5664  0.1962  0.1420  0.1373  0.1420  0.0385  1.0000  0.9286  0.5926  0.2105  0.1512  0.0369  0.0385  1.0000  0.9286  0.5926  0.2105  0.1512  0.0369  0.0097  0.3859  0.6510  0.8532  1.0000  0.9544  1.0000  0.6531  0.8107  0.9286  0.8934  0.9286  0.5309  0.5926  0.5756  0.5926  0.2105  0.2022  0.2105  0.1451  0.1512  0.0369
     2     2  0.3214  0.5055  0.8339  0.9064  0.9335  1.0000  0.0490  0.2126  0.6004  0.8464  0.9335  0.9606  1.0000  0.4917  0.7331  0.7915  0.8284  0.8381  0.1931  0.1743  0.5035  0.6992  0.7806  0.8442  0.8571  0.4306  0.4522  0.4568  0.4722  0.5722  0.4191  0.2729  0.4059  0.4321  0.4738  0.4815  0.1842  0.1950  0.1962  0.8656  0.7044  0.4411  0.1687  0.1854  0.1974  0.2010  0.1327  0.1358  0.9100  0.8029  0.4819  0.1806  0.1273  0.1358  0.1389  0.0361  0.9363  0.7946  0.5194  0.1878  0.1335  0.0363  0.0369  0.9556  0.8170  0.5293  0.1914  0.1358  0.0369  0.0095  0.3243  0.5763  0.9030  0.9100  0.9556  1.0000  0.5520  0.6865  0.7951  0.8125  0.8571  0.4554  0.4858  0.5278  0.5370  0.1806  0.1938  0.1962  0.1366  0.1389  0.0377
     2     3  0.2649  0.6583  0.8089  0.8989  0.9037  0.9487  0.0415  0.2812  0.4327  0.8880  0.8638  0.9301  1.0000  0.5374  0.6177  0.7421  0.7630  0.7827  0.2590  0.2235  0.4886  0.7065  0.6873  0.8104  0.8571  0.4111  0.4608  0.4460  0.4969  0.5961  0.5235  0.2599  0.3938  0.4472  0.4840  0.5046  0.1631  0.1639  0.1794  0.8462  0.7399  0.3750  0.1417  0.1595  0.1758  0.1818  0.1157  0.1273  0.8847  0.8068  0.4072  0.1565  0.1109  0.1235  0.1327  0.0330  0.9018  0.8857  0.4298  0.1645  0.1096  0.0324  0.0330  0.9639  0.9286  0.4375  0.1723  0.1204  0.0347  0.0091  0.2835  0.5219  0.7350  0.8242  0.9068  0.9639  0.4688  0.8042  0.7503  0.8768  0.9018  0.3808  0.3812  0.4398  0.4506  0.1495  0.1705  0.1782  0.1173  0.1235  0.0353
     2     4  0.2107  0.4967  0.9265  0.8569  1.0000  0.8769  0.0088  0.2295  0.4554  0.7844  0.7694  0.8965  0.8947  0.4558  0.7310  0.7517  0.8003  0.8143  0.1752  0.1418  0.4092  0.7093  0.6722  0.7174  0.7697  0.4607  0.4090  0.4627  0.4460  0.5694  0.4109  0.2119  0.4074  0.3943  0.4105  0.4491  0.1734  0.1794  0.1866  0.8735  0.6172  0.3320  0.1663  0.1603  0.1806  0.1834  0.1145  0.1211  0.8611  0.5749  0.3546  0.1573  0.1046  0.1091  0.1175  0.0316  0.9228  0.6036  0.3516  0.1667  0.1070  0.0288  0.0311  0.8789  0.6344  0.3634  0.1746  0.1127  0.0300  0.0082  0.1804  0.4256  0.8673  0.8958  0.8395  0.9220  0.2488  0.5593  0.5474  0.5637  0.6741  0.2982  0.3321  0.3336  0.3602  0.1483  0.1649  0.1651  0.1033  0.1087  0.0293
     2     5  0.1858  0.5953  0.7295  0.8228  0.9363  0.9111  0.0256  0.1731  0.3324  0.7619  0.8103  0.8363  0.9474  0.6312  0.6450  0.7280  0.8542  0.8705  0.5176  0.1961  0.3982  0.7894  0.7144  0.7509  0.8045  0.4011  0.4263  0.5232  0.5093  0.4687  0.4101  0.2177  0.4650  0.4366  0.4534  0.4787  0.1328  0.1627  0.1547  0.5242  0.5352  0.2430  0.1417  0.1288  0.1364  0.1479  0.1096  0.1044  0.7927  0.5422  0.2833  0.1485  0.0904  0.0972  0.0990  0.0339  0.9786  0.6987  0.3648  0.1830  0.1119  0.0300  0.0328  0.8639  0.6865  0.3380  0.1750  0.1067  0.0285  0.0078  0.2117  0.4706  0.7377  0.6482  0.7558  0.7230  0.4053  0.5489  0.5642  0.5469  0.6698  0.3040  0.2979  0.3049  0.3325  0.1477  0.1607  0.1691  0.0972  0.1042  0.0273
     2     6  0.2025  0.7071  0.8105  0.7417  0.7902  0.9246  0.0229  0.1582  0.4100  0.7727  0.6403  0.8188  0.8864  0.5857  0.5937  0.7267  0.7315  0.7236  0.2756  0.1838  0.3722  0.7007  0.6730  0.7504  0.7121  0.3897  0.4336  0.4511  0.4815  0.6282  0.4743  0.2142  0.4159  0.3976  0.5039  0.4838  0.1377  0.1364  0.1451  0.6753  0.5702  0.2198  0.1292  0.1110  0.1467  0.1459  0.0980  0.1070  0.6909  0.6049  0.2514  0.1458  0.0863  0.1049  0.1052  0.0276  0.7324  0.7068  0.2930  0.1479  0.0853  0.0271  0.0274  0.9359  0.7219  0.2886  0.1587  0.0940  0.0290  0.0075  0.3562  0.2641  0.7678  0.6664  0.7906  0.7479  0.4385  0.5937  0.5824  0.7602  0.7585  0.2557  0.2324  0.2987  0.2812  0.1225  0.1547  0.1507  0.0926  0.0944  0.0302
     2     7  0.1808  0.4535  0.8433  0.7421  0.8077  0.8019  0.0141  0.2416  0.3670  0.6664  0.6893  0.7738  0.7670  0.4593  0.6230  0.5914  0.7042  0.7565  0.1823  0.2411  0.3671  0.6299  0.6386  0.7132  0.7294  0.3484  0.3197  0.3736  0.3862  0.4899  0.4571  0.1709  0.3390  0.3130  0.4034  0.4108  0.1341  0.1461  0.1423  0.7392  0.5967  0.2706  0.1228  0.1265  0.1483  0.1413  0.0898  0.0824  0.7813  0.5587  0.2521  0.1162  0.0738  0.0862  0.0842  0.0254  0.8139  0.6585  0.3021  0.1358  0.0810  0.0262  0.0260  0.7556  0.6660  0.3025  0.1281  0.0831  0.0253  0.0065  0.2870  0.2795  0.7193  0.7424  0.8333  0.6182  0.3274  0.5747  0.5520  0.7505  0.7105  0.2587  0.2531  0.2739  0.2976  0.1113  0.1320  0.1308  0.0869  0.0841  0.0262
     2     8  0.2079  0.4456  0.6186  0.5645  0.7414  0.7182  0.0454  0.3076  0.3017  0.6580  0.6916  0.7899  0.8819  0.2474  0.3089  0.2650  0.3775  0.3860  0.1004  0.0971  0.1688  0.3362  0.3279  0.3685  0.4311  0.2994  0.2731  0.3329  0.3634  0.5337  0.4302  0.1728  0.2850  0.2788  0.3897  0.4074  0.0926  0.1114  0.1199  0.5865  0.4962  0.2039  0.0968  0.0966  0.1256  0.1292  0.0619  0.0717  0.7466  0.4513  0.1947  0.0831  0.0577  0.0759  0.0804  0.0203  0.8261  0.4734  0.2379  0.1036  0.0652  0.0215  0.0222  0.5144  0.5665  0.2427  0.1087  0.0701  0.0240  0.0064  0.1756  0.6481  0.8240  0.5583  0.6780  0.6530  0.2693  0.4915  0.4263  0.5976  0.6470  0.2218  0.1998  0.2711  0.2730  0.0893  0.1220  0.1160  0.0750  0.0806  0.0279
     2     9  0.1583  0.5408  0.7343  0.5559  0.6543  0.7257  0.0076  0.2128  0.2543  0.5073  0.7735  0.8355  0.7568  0.3239  0.5455  0.4115  0.4626  0.5154  0.1623  0.2055  0.2073  0.5338  0.5015  0.5283  0.5784  0.3506  0.2624  0.2647  0.3344  0.4138  0.4803  0.1272  0.2710  0.3086  0.3382  0.3485  0.1017  0.1062  0.1236  0.7513  0.6685  0.1923  0.1074  0.1178  0.1291  0.1320  0.0507  0.0595  0.4509  0.4682  0.1489  0.0747  0.0589  0.0574  0.0670  0.0179  0.8070  0.5803  0.1869  0.0999  0.0653  0.0177  0.0193  0.6824  0.7403  0.2060  0.1105  0.0772  0.0198  0.0056  0.2738  0.4227  0.7798  0.7672  0.5819  0.7529  0.3312  0.5792  0.6889  0.7578  0.7337  0.1678  0.2013  0.2014  0.2014  0.0986  0.1130  0.1151  0.0732  0.0800  0.0219
     2    10  0.1699  0.4378  0.8224  0.6590  0.7874  0.7248  0.0394  0.2402  0.3507  0.5254  0.7261  0.7102  0.6205  0.2883  0.6129  0.3768  0.4673  0.4516  0.1124  0.1915  0.2946  0.4589  0.4492  0.5360  0.4845  0.3096  0.2447  0.2937  0.2944  0.4828  0.3665  0.1566  0.2139  0.3154  0.3138  0.2776  0.1018  0.1168  0.1235  0.6864  0.6769  0.2400  0.1032  0.1224  0.1380  0.1240  0.0574  0.0588  0.6737  0.4724  0.1897  0.0707  0.0610  0.0657  0.0591  0.0174  0.8303  0.5248  0.2223  0.0958  0.0733  0.0190  0.0177  0.7301  0.5770  0.2094  0.0885  0.0737  0.0192  0.0044  0.2219  0.3974  0.6604  0.6313  0.6210  0.8626  0.3854  0.5118  0.6156  0.6668  0.7312  0.1962  0.2466  0.2234  0.2172  0.0946  0.1010  0.0970  0.0851  0.0752  0.0211
     2    11  0.0917  0.4324  0.6705  0.6157  0.5771  0.6270  0.0336  0.1593  0.2597  0.5350  0.7463  0.8570  0.8390  0.3109  0.4380  0.3133  0.3329  0.3729  0.1629  0.1010  0.1672  0.3357  0.3112  0.4219  0.3966  0.3146  0.2752  0.2802  0.3120  0.5845  0.3290  0.1388  0.2707  0.3015  0.3557  0.3413  0.0963  0.0991  0.1080  0.5000  0.4413  0.1888  0.0944  0.1073  0.1236  0.1163  0.0598  0.0635  0.5929  0.3878  0.1800  0.0847  0.0667  0.0750  0.0688  0.0170  0.7558  0.3763  0.1703  0.0867  0.0631  0.0187  0.0171  0.5030  0.4373  0.1821  0.0916  0.0693  0.0199  0.0047  0.1012  0.3878  0.4369  0.8475  0.9250  0.5333  0.1760  0.3711  0.4429  0.5086  0.5489  0.1928  0.1876  0.2360  0.2013  0.0973  0.1112  0.1005  0.0804  0.0743  0.0217
     2    12  0.1385  0.7162  0.8028  0.6322  0.7492  0.6239  0.0263  0.1655  0.2792  0.5341  0.7402  0.7350  0.6094  0.3525  0.4300  0.4078  0.4640  0.4230  0.1838  0.0955  0.2299  0.3451  0.2938  0.5338  0.3815  0.3804  0.3413  0.3307  0.3608  0.5615  0.3620  0.1763  0.2778  0.3117  0.3840  0.3721  0.1050  0.1037  0.1066  0.6178  0.4012  0.2075  0.0840  0.1060  0.1216  0.1067  0.0608  0.0623  0.5118  0.3211  0.1891  0.0781  0.0627  0.0686  0.0587  0.0160  0.5443  0.3165  0.1940  0.0745  0.0565  0.0177  0.0154  0.4721  0.3403  0.2178  0.0837  0.0569  0.0186  0.0042  0.1613  0.3003  0.8191  0.5421  0.6460  0.4977  0.1998  0.2845  0.3756  0.4473  0.3815  0.1607  0.1768  0.2156  0.1903  0.0717  0.0895  0.0753  0.0643  0.0561  0.0189
     2    13  0.2034  0.5076  0.7552  0.6186  0.7627  0.6434  0.0657  0.1932  0.3605  0.4949  0.5798  0.7900  0.6362  0.2416  0.4597  0.4049  0.4393  0.4433  0.3360  0.0735  0.1760  0.3657  0.2816  0.4457  0.3882  0.3267  0.2705  0.2882  0.2611  0.3687  0.3050  0.1142  0.1963  0.2546  0.3169  0.2945  0.1130  0.1174  0.1046  0.7105  0.5378  0.1947  0.0844  0.0944  0.1288  0.1144  0.0633  0.0564  0.5483  0.4933  0.1467  0.0684  0.0556  0.0703  0.0642  0.0156  0.6358  0.4043  0.1663  0.0749  0.0520  0.0190  0.0164  0.8011  0.3888  0.1598  0.0730  0.0527  0.0167  0.0042  0.2218  0.4916  0.3593  0.4086  0.7423  0.5403  0.1623  0.3003  0.4125  0.5205  0.5343  0.1266  0.1375  0.1793  0.1669  0.0636  0.0802  0.0822  0.0623  0.0585  0.0189
     2    14  0.1716  0.4797  0.5570  0.6137  0.5636  0.7238  0.0252  0.2309  0.1957  0.3894  0.6249  0.7881  0.6317  0.2081  0.3329  0.3233  0.3552  0.4108  0.5345  0.0976  0.1575  0.2600  0.3316  0.3261  0.2691  0.2986  0.2734  0.2476  0.3101  0.5055  0.4163  0.1200  0.1469  0.2761  0.3229  0.3022  0.1019  0.0893  0.1088  0.8403  0.5406  0.1707  0.0594  0.0973  0.1152  0.1072  0.0535  0.0668  0.4965  0.5684  0.1620  0.0598  0.0581  0.0695  0.0625  0.0151  0.8403  0.4396  0.1348  0.0582  0.0612  0.0159  0.0141  0.9132  0.5402  0.1824  0.0713  0.0679  0.0215  0.0044  0.2062  0.2680  0.4113  0.4518  0.4797  0.3795  0.1685  0.2895  0.4247  0.5496  0.5363  0.0952  0.1543  0.1839  0.1566  0.0665  0.0653  0.0598  0.0725  0.0657  0.0188
     2    15  0.1615  0.3634  0.7489  0.6623  0.4489  0.6201  0.0381  0.1986  0.1408  0.3669  0.5354  0.8247  0.4589  0.2296  0.3088  0.3697  0.2711  0.3274  0.2566  0.1372  0.1029  0.2220  0.3237  0.3920  0.2617  0.2723  0.2591  0.2211  0.2838  0.6661  0.3965  0.0856  0.1814  0.2662  0.3163  0.2380  0.0990  0.0817  0.1041  0.8959  0.5739  0.1308  0.0727  0.0962  0.1259  0.0902  0.0481  0.0657  0.4825  0.5055  0.1226  0.0660  0.0554  0.0761  0.0545  0.0135  0.8187  0.3817  0.1107  0.0520  0.0513  0.0145  0.0111  0.4332  0.4705  0.1162  0.0751  0.0651  0.0188  0.0038  0.1550  0.3289  0.2847  0.4156  0.8799  0.4190  0.1647  0.2563  0.4756  0.6597  0.5226  0.1001  0.1267  0.1629  0.1323  0.0594  0.0778  0.0612  0.0674  0.0555  0.0169
     2    16  0.1224  0.5836  0.6598  0.5850  0.6094  0.6884  0.0148  0.3651  0.2626  0.4644  0.5918  0.5876  0.5748  0.2778  0.2733  0.3237  0.3068  0.3916  0.1562  0.1251  0.1156  0.3028  0.3222  0.3699  0.3121  0.3039  0.2752  0.2692  0.3372  0.7127  0.3492  0.1414  0.2258  0.3057  0.3349  0.2852  0.0755  0.0876  0.1049  0.5218  0.3789  0.1370  0.0658  0.0887  0.0944  0.0836  0.0526  0.0646  0.7090  0.5158  0.1482  0.0671  0.0563  0.0582  0.0556  0.0183  0.5844  0.4069  0.1365  0.0711  0.0610  0.0157  0.0143  0.7996  0.4712  0.1661  0.0853  0.0710  0.0186  0.0045  0.1750  0.3359  0.4113  0.6111  0.8848  0.6073  0.1813  0.2968  0.4678  0.4689  0.4580  0.0961  0.1446  0.1615  0.1420  0.0702  0.0741  0.0695  0.0648  0.0580  0.0157
     2    17  0.0707  0.4905  0.6369  0.6042  0.6369  0.5457  0.0463  0.3198  0.3380  0.5609  0.6032  0.6522  0.4731  0.2199  0.2382  0.2764  0.3401  0.2171  0.0807  0.0832  0.1498  0.2214  0.2852  0.2749  0.2650  0.2434  0.2324  0.2540  0.2147  0.5031  0.2848  0.1247  0.1706  0.2383  0.2408  0.2275  0.0907  0.1019  0.0678  0.6019  0.4867  0.1364  0.0731  0.0848  0.0915  0.0747  0.0670  0.0530  0.5646  0.4948  0.1608  0.0678  0.0615  0.0585  0.0539  0.0143  0.7229  0.5579  0.1722  0.0848  0.0652  0.0176  0.0146  0.6525  0.4404  0.1161  0.0666  0.0476  0.0131  0.0030  0.3377  0.3294  0.4329  0.5498  0.5363  0.5539  0.2365  0.3787  0.4763  0.5098  0.4243  0.1009  0.1635  0.1223  0.1308  0.0669  0.0733  0.0601  0.0612  0.0507  0.0129
     2    18  0.1551  0.4370  0.5755  0.4803  0.6501  0.5530  0.0326  0.2219  0.3366  0.5020  0.5955  0.7302  0.5234  0.1537  0.2965  0.2449  0.2617  0.3269  0.1437  0.1057  0.1315  0.1995  0.2434  0.3229  0.2148  0.2174  0.1868  0.2441  0.1951  0.4802  0.3546  0.0922  0.1458  0.2128  0.2610  0.2007  0.0731  0.0885  0.0812  0.6588  0.4992  0.1471  0.0603  0.0773  0.0989  0.0819  0.0535  0.0442  0.5376  0.4451  0.1548  0.0515  0.0511  0.0572  0.0422  0.0143  0.5680  0.5112  0.1922  0.0665  0.0566  0.0160  0.0144  0.5839  0.4625  0.1866  0.0638  0.0492  0.0161  0.0032  0.2542  0.3959  0.4786  0.5555  0.7950  0.7012  0.2472  0.3080  0.4809  0.5850  0.5023  0.1196  0.1798  0.1973  0.1796  0.0517  0.0658  0.0583  0.0601  0.0480  0.0147
     2    19  0.0432  0.2994  0.5250  0.5458  0.6417  0.4136  0.0252  0.2862  0.3318  0.5000  0.6442  0.7730  0.5972  0.1599  0.1605  0.1719  0.2201  0.1695  0.0632  0.0993  0.1084  0.1598  0.1867  0.2093  0.2045  0.1531  0.1627  0.2129  0.1783  0.3713  0.2852  0.1137  0.1523  0.2007  0.2243  0.1719  0.0586  0.0714  0.0580  0.5934  0.3715  0.1355  0.0487  0.0659  0.0783  0.0657  0.0531  0.0363  0.4015  0.4615  0.1610  0.0554  0.0459  0.0582  0.0466  0.0118  0.6463  0.4751  0.1752  0.0653  0.0516  0.0167  0.0133  0.6115  0.3470  0.1351  0.0575  0.0466  0.0128  0.0025  0.1621  0.2800  0.4571  0.6277  0.6762  0.6940  0.2727  0.4014  0.5077  0.5305  0.5486  0.1187  0.1659  0.2231  0.1773  0.0599  0.0692  0.0555  0.0601  0.0523  0.0145
     2    20  0.1452  0.2692  0.5228  0.4697  0.5997  0.4329  0.0123  0.2178  0.3674  0.4433  0.4779  0.6649  0.5858  0.1185  0.1748  0.1725  0.2091  0.1765  0.0526  0.1175  0.1543  0.1676  0.1878  0.2220  0.2213  0.1292  0.1733  0.1701  0.1309  0.5244  0.3233  0.1137  0.1301  0.1580  0.1849  0.1814  0.0610  0.0661  0.0523  0.3567  0.4876  0.1414  0.0454  0.0677  0.0719  0.0648  0.0501  0.0374  0.4681  0.4040  0.1771  0.0477  0.0459  0.0516  0.0496  0.0119  0.7963  0.5817  0.2027  0.0620  0.0517  0.0159  0.0139  0.4734  0.4728  0.1513  0.0482  0.0452  0.0123  0.0029  0.3992  0.3470  0.2628  0.4605  0.5183  0.7208  0.3696  0.4469  0.5720  0.5966  0.5254  0.1224  0.1677  0.2227  0.2063  0.0578  0.0538  0.0517  0.0615  0.0489  0.0150
     3     0  0.0121  0.0592  0.2005  0.2920  0.6753  0.9180  0.0031  0.0165  0.0548  0.2264  0.3113  0.6904  0.9039  0.0524  0.2098  0.3113  0.6932  0.9106  0.0078  0.0116  0.0556  0.2069  0.3072  0.6918  0.9102  0.2079  0.3059  0.6954  0.9107  0.0508  0.0489  0.0539  0.2043  0.3019  0.6919  0.9153  0.3035  0.6860  0.8919  0.2114  0.2060  0.2058  0.2085  0.2984  0.6804  0.9024  0.6664  0.8707  0.3008  0.3188  0.3192  0.3170  0.2990  0.6612  0.8705  0.4972  0.6921  0.6945  0.6962  0.6964  0.6504  0.3782  0.4982  0.9037  0.9043  0.9090  0.9034  0.8620  0.4905  0.1648  0.0116  0.0499  0.2140  0.3085  0.6829  0.9063  0.0591  0.2077  0.3033  0.6835  0.9141  0.2076  0.3082  0.6871  0.9168  0.3073  0.6951  0.9162  0.6416  0.8607  0.4926
     3     1  0.2979  0.6726  0.9708  0.9232  1.0000  0.9708  0.0963  0.2306  0.6824  0.9123  1.0000  1.0000  1.0000  0.5633  0.8625  0.7950  0.9077  0.9036  0.2867  0.2377  0.6166  0.8774  0.9286  0.9286  0.9286  0.5270  0.5224  0.5556  0.5625  0.6613  0.5258  0.3723  0.5316  0.5741  0.5741  0.5741  0.1914  0.2105  0.2105  0.8680  0.7833  0.5394  0.2022  0.2153  0.2153  0.2153  0.1327  0.1337  0.8672  0.7444  0.5183  0.1962  0.1358  0.1358  0.1358  0.0369  1.0000  0.8452  0.5617  0.2153  0.1482  0.0377  0.0377  1.0000  0.8393  0.5617  0.2153  0.1482  0.0377  0.0095  0.2629  0.6816  0.9470  1.0000  1.0000  1.0000  0.5290  0.8042  0.8571  0.8571  0.8571  0.5417  0.5741  0.5741  0.5741  0.2201  0.2201  0.2201  0.1512  0.1512  0.0385
     3     2  0.3925  0.6383  0.8188  0.8799  0.9456  0.9728  0.0862  0.2363  0.5753  0.8255  0.9184  0.9411  1.0000  0.6696  0.8839  0.9315  0.9702  0.9821  0.3043  0.2404  0.5391  0.8036  0.9464  0.8839  0.9762  0.5108  0.5201  0.5648  0.5833  0.7221  0.4901  0.3295  0.4691  0.5625  0.5370  0.5810  0.1878  0.1974  0.2010  0.9187  0.6845  0.4576  0.1723  0.1938  0.1842  0.2010  0.1296  0.1327  0.9664  0.7298  0.4819  0.1746  0.1265  0.1211  0.1327  0.0361  0.9664  0.7429  0.4931  0.1818  0.1358  0.0330  0.0363  0.9523  0.7750  0.5062  0.1890  0.1397  0.0339  0.0093  0.1507  0.6421  0.8678  0.9687  0.8560  0.9523  0.4233  0.6554  0.7560  0.7238  0.7667  0.4230  0.5136  0.4715  0.5062  0.1794  0.1711  0.1866  0.1281  0.1397  0.0338
     3     3  0.2451  0.7398  0.8059  0.9030  0.9634  0.9095  0.0179  0.1744  0.5958  0.8190  0.8941  0.9654  0.9742  0.5839  0.7905  0.8815  0.8875  0.8675  0.2497  0.2583  0.6589  0.7696  0.7964  0.8905  0.8560  0.5170  0.5664  0.5772  0.5581  0.6207  0.5062  0.3771  0.4722  0.5293  0.5725  0.5803  0.1854  0.1854  0.1750  0.9231  0.6864  0.4784  0.1579  0.1699  0.1866  0.1866  0.1327  0.1286  0.9407  0.7384  0.5355  0.1699  0.1242  0.1327  0.1358  0.0324  0.9407  0.7604  0.5571  0.1719  0.1242  0.0345  0.0345  0.8657  0.7133  0.5247  0.1611  0.1191  0.0324  0.0083  0.1732  0.5574  0.7324  0.9704  0.9407  1.0000  0.5138  0.6383  0.6719  0.7646  0.7651  0.4661  0.5000  0.5417  0.5478  0.1603  0.1750  0.1734  0.1273  0.1273  0.0345
     3     4  0.2795  0.5961  0.7559  0.9023  0.9734  0.8668  0.0319  0.2826  0.5683  0.7612  0.7353  0.9407  1.0000  0.5621  0.7530  0.8679  0.8180  0.8292  0.2197  0.2397  0.4468  0.7360  0.6910  0.8380  0.9116  0.4599  0.5000  0.5054  0.4954  0.7171  0.6142  0.2843  0.4226  0.4090  0.5000  0.5440  0.1734  0.1726  0.1703  0.8164  0.8047  0.3966  0.1521  0.1364  0.1715  0.1878  0.1211  0.1235  0.9135  0.8200  0.4352  0.1625  0.0967  0.1250  0.1335  0.0310  0.8934  0.8546  0.4282  0.1631  0.0965  0.0308  0.0338  0.8992  0.7882  0.4295  0.1645  0.0966  0.0314  0.0085  0.3466  0.5152  0.7188  0.7504  0.8523  1.0000  0.5302  0.7509  0.6823  0.8463  0.9036  0.3747  0.3332  0.4483  0.4676  0.1265  0.1651  0.1782  0.0959  0.1057  0.0339
     3     5  0.2611  0.6168  0.7478  0.8876  0.9130  0.9165  0.0151  0.3276  0.5884  0.8016  0.8005  0.8449  0.9415  0.4364  0.6793  0.7253  0.6598  0.6253  0.2029  0.2155  0.4732  0.6523  0.6373  0.6724  0.7014  0.3678  0.4452  0.4125  0.4001  0.5594  0.5267  0.2887  0.3850  0.3927  0.4224  0.4394  0.1711  0.1657  0.1547  0.8117  0.8100  0.4363  0.1561  0.1465  0.1595  0.1689  0.1183  0.1092  0.8663  0.9107  0.5178  0.1726  0.1096  0.1181  0.1235  0.0271  0.8871  0.8395  0.4900  0.1633  0.1013  0.0281  0.0307  0.8694  0.8407  0.4387  0.1499  0.0970  0.0266  0.0073  0.4858  0.6808  0.8468  0.7190  0.8749  0.9512  0.6387  0.7890  0.7646  0.8384  0.9154  0.4414  0.4398  0.4534  0.4938  0.1433  0.1609  0.1693  0.1011  0.1067  0.0294
     3     6  0.2564  0.5076  0.6312  0.6408  0.8819  0.7783  0.0566  0.2643  0.5670  0.7542  0.7194  0.7528  0.8160  0.3837  0.6510  0.6142  0.8319  0.7080  0.2458  0.1788  0.5196  0.6682  0.5905  0.7025  0.8108  0.3486  0.2855  0.4036  0.3216  0.6656  0.4152  0.2542  0.3280  0.3247  0.3457  0.3815  0.1143  0.1531  0.1341  0.7475  0.5566  0.3508  0.1244  0.1232  0.1353  0.1598  0.0850  0.0784  0.7192  0.4361  0.2961  0.1149  0.0694  0.0807  0.0857  0.0256  0.9443  0.6418  0.4259  0.1547  0.0934  0.0260  0.0294  0.7675  0.5114  0.3535  0.1307  0.0778  0.0227  0.0066  0.2233  0.5699  0.6449  0.7386  0.7379  0.8767  0.4199  0.5352  0.5248  0.5258  0.6260  0.3562  0.3369  0.3524  0.4257  0.1224  0.1316  0.1487  0.0805  0.0944  0.0257
     3     7  0.2343  0.4168  0.7731  0.5666  0.8802  0.6120  0.0391  0.1508  0.5907  0.6722  0.6102  0.7674  0.8574  0.5187  0.6460  0.6862  0.8740  0.6327  0.4032  0.1871  0.6087  0.6022  0.6969  0.7659  0.8120  0.3151  0.3305  0.4278  0.3357  0.4750  0.4129  0.2757  0.2968  0.3440  0.3706  0.4296  0.1143  0.1544  0.1243  0.8999  0.5849  0.3557  0.1109  0.1232  0.1231  0.1573  0.0929  0.0726  0.7638  0.4767  0.3676  0.1046  0.0743  0.0823  0.0911  0.0259  0.9492  0.7360  0.4789  0.1411  0.0998  0.0263  0.0319  0.6691  0.5831  0.3899  0.1112  0.0839  0.0209  0.0066  0.2019  0.5635  0.6548  0.7199  0.7358  0.8784  0.4343  0.5122  0.5972  0.5973  0.7434  0.3468  0.4000  0.4403  0.4830  0.1130  0.1289  0.1437  0.0872  0.1028  0.0269
     3     8  0.2772  0.3983  0.6123  0.6886  0.7419  0.5565  0.0339  0.1910  0.6244  0.7404  0.6953  0.8283  0.9048  0.4309  0.4981  0.5222  0.6208  0.4415  0.1655  0.1660  0.4188  0.4920  0.5437  0.6448  0.7289  0.2924  0.3165  0.3376  0.2773  0.4888  0.4796  0.2513  0.2901  0.3403  0.3681  0.4367  0.0982  0.1235  0.0938  0.5372  0.6229  0.3307  0.1106  0.1038  0.1267  0.1465  0.0769  0.0620  0.6304  0.6608  0.3432  0.1110  0.0724  0.0823  0.1011  0.0191  0.8120  0.7559  0.3985  0.1286  0.0847  0.0251  0.0295  0.5446  0.4990  0.3017  0.0966  0.0685  0.0200  0.0059  0.2648  0.6040  0.7507  0.7112  0.8039  0.9297  0.5149  0.6625  0.6912  0.8266  0.9061  0.3693  0.3811  0.4176  0.4884  0.1184  0.1384  0.1555  0.0929  0.1049  0.0306
     3     9  0.1704  0.5345  0.7008  0.6481  0.7661  0.7455  0.0107  0.2343  0.5851  0.6932  0.7345  0.7463  0.7801  0.4244  0.5394  0.6854  0.7034  0.6457  0.3008  0.2991  0.5879  0.6510  0.5840  0.6972  0.7734  0.2907  0.3401  0.4054  0.3194  0.5133  0.4504  0.2827  0.3302  0.3324  0.3766  0.4238  0.0978  0.1093  0.0960  0.6435  0.5276  0.3008  0.0982  0.0898  0.1007  0.1107  0.0860  0.0685  0.7672  0.6543  0.3933  0.1174  0.0712  0.0807  0.0906  0.0209  0.8520  0.7513  0.4537  0.1372  0.0821  0.0230  0.0267  0.5264  0.5295  0.3320  0.1037  0.0641  0.0189  0.0056  0.2959  0.7511  0.7280  0.5901  0.8692  0.8272  0.5229  0.6723  0.6137  0.6640  0.7798  0.3676  0.3678  0.3785  0.4496  0.1156  0.1228  0.1361  0.0751  0.0886  0.0244
     3    10  0.2467  0.4786  0.6252  0.5461  0.6351  0.4678  0.1327  0.1865  0.6017  0.7526  0.6657  0.9505  0.8176  0.3456  0.3764  0.5303  0.4870  0.4718  0.1749  0.1448  0.4839  0.4144  0.5335  0.7351  0.7287  0.2245  0.2481  0.3023  0.2398  0.4058  0.2720  0.2848  0.2460  0.2680  0.3655  0.3651  0.0753  0.0873  0.0728  0.5318  0.2963  0.2904  0.0747  0.0794  0.1124  0.1113  0.0622  0.0506  0.6388  0.4456  0.3238  0.0817  0.0589  0.0855  0.0810  0.0165  0.6350  0.4314  0.3951  0.0954  0.0682  0.0243  0.0234  0.5696  0.3179  0.2995  0.0767  0.0609  0.0200  0.0050  0.1673  0.5975  0.5125  0.4892  0.8575  0.7925  0.3967  0.3448  0.4254  0.6111  0.5695  0.2994  0.3606  0.4871  0.4707  0.0936  0.1194  0.1164  0.0888  0.0898  0.0303
     3    11  0.3059  0.4002  0.5407  0.4765  0.5960  0.5910  0.0448  0.2153  0.5400  0.5588  0.6100  0.7900  0.9250  0.3929  0.4851  0.4910  0.6595  0.5024  0.1969  0.2243  0.5238  0.3065  0.5234  0.6981  0.7487  0.1951  0.2505  0.2552  0.2430  0.5374  0.3202  0.2347  0.1703  0.2277  0.3057  0.3661  0.0687  0.0917  0.0789  0.5939  0.4029  0.2749  0.0529  0.0854  0.1000  0.1130  0.0563  0.0507  0.7066  0.4836  0.2862  0.0559  0.0529  0.0710  0.0820  0.0154  0.6015  0.5254  0.3564  0.0701  0.0684  0.0207  0.0227  0.6742  0.5271  0.2720  0.0588  0.0531  0.0171  0.0050  0.2137  0.4309  0.3976  0.5486  0.8368  0.9694  0.5238  0.3346  0.5146  0.5577  0.7725  0.2006  0.3264  0.3935  0.4390  0.0637  0.0778  0.0871  0.0781  0.0820  0.0258
     3    12  0.1920  0.2949  0.3284  0.4835  0.4504  0.6375  0.0119  0.1887  0.5253  0.3031  0.7865  0.7214  0.8531  0.3472  0.3782  0.4999  0.5130  0.4552  0.1774  0.2094  0.4976  0.4103  0.4622  0.5797  0.6027  0.1745  0.2507  0.2502  0.2285  0.5548  0.3501  0.2528  0.1816  0.2567  0.2973  0.2946  0.0616  0.0682  0.0693  0.5064  0.4128  0.2600  0.0596  0.0695  0.0892  0.0860  0.0585  0.0546  0.7140  0.5573  0.3406  0.0762  0.0574  0.0668  0.0661  0.0151  0.6327  0.5333  0.3498  0.0726  0.0539  0.0176  0.0176  0.6973  0.5171  0.3139  0.0669  0.0607  0.0179  0.0045  0.2643  0.6431  0.5649  0.7523  0.8023  0.6480  0.4208  0.3916  0.4114  0.6782  0.5603  0.2721  0.3407  0.4141  0.4307  0.0741  0.0871  0.0825  0.0755  0.0711  0.0232
     3    13  0.2548  0.5032  0.5245  0.7982  0.5718  0.7764  0.0067  0.1711  0.3843  0.2714  0.4485  0.9071  0.8929  0.4424  0.4531  0.5705  0.5519  0.5019  0.3444  0.2219  0.3723  0.3720  0.6063  0.7783  0.7558  0.1711  0.2211  0.2027  0.2015  0.4876  0.2891  0.1704  0.1282  0.2310  0.2951  0.2810  0.0586  0.0601  0.0676  0.4260  0.2267  0.2151  0.0475  0.0645  0.0904  0.0889  0.0581  0.0509  0.5799  0.5456  0.2503  0.0512  0.0537  0.0700  0.0699  0.0116  0.6896  0.5061  0.2701  0.0549  0.0541  0.0181  0.0183  0.5667  0.3661  0.2278  0.0467  0.0535  0.0181  0.0044  0.1349  0.4959  0.2942  0.6069  0.7435  0.7568  0.3842  0.2648  0.4033  0.5956  0.5906  0.1717  0.2466  0.3284  0.3289  0.0540  0.0643  0.0661  0.0742  0.0685  0.0256
     3    14  0.1438  0.1786  0.3072  0.4473  0.8292  0.8889  0.0198  0.1106  0.3611  0.3486  0.3962  0.9375  0.5278  0.2628  0.3892  0.3318  0.4233  0.4496  0.2439  0.1612  0.3069  0.3253  0.3874  0.5188  0.5009  0.1188  0.1643  0.1645  0.1771  0.3073  0.2340  0.1342  0.1176  0.1648  0.2002  0.1944  0.0524  0.0486  0.0673  0.6523  0.2664  0.1907  0.0355  0.0525  0.0736  0.0694  0.0519  0.0548  0.4542  0.4675  0.2155  0.0585  0.0458  0.0669  0.0670  0.0138  0.5240  0.3909  0.2164  0.0616  0.0446  0.0167  0.0165  0.6827  0.4897  0.2371  0.0593  0.0558  0.0191  0.0044  0.2467  0.4756  0.4423  0.5181  0.8378  0.7939  0.2920  0.3624  0.4143  0.5791  0.5531  0.1735  0.2091  0.2953  0.2533  0.0552  0.0839  0.0795  0.0612  0.0577  0.0211
     3    15  0.1405  0.3184  0.4215  0.4719  0.8238  0.5989  0.0742  0.3225  0.4919  0.3550  0.7006  0.7088  0.7769  0.2343  0.2816  0.3684  0.6032  0.4603  0.3745  0.1193  0.2802  0.2924  0.4159  0.5462  0.5685  0.1145  0.1442  0.2058  0.1546  0.2924  0.2400  0.1350  0.1308  0.1734  0.1851  0.1888  0.0443  0.0717  0.0549  0.4305  0.3004  0.1795  0.0388  0.0543  0.0685  0.0643  0.0627  0.0486  0.5437  0.4079  0.2369  0.0449  0.0454  0.0591  0.0588  0.0177  0.8144  0.5451  0.3401  0.0742  0.0694  0.0213  0.0219  0.7809  0.5092  0.2755  0.0585  0.0576  0.0184  0.0045  0.2099  0.4798  0.3484  0.4705  0.7810  0.7647  0.3403  0.3785  0.4452  0.5721  0.6543  0.1689  0.2601  0.3341  0.3151  0.0657  0.0737  0.0691  0.0658  0.0681  0.0208
     3    16  0.1727  0.2621  0.2998  0.6282  0.6404  0.5462  0.0348  0.0807  0.4562  0.3798  0.5866  0.6668  0.4278  0.1896  0.2759  0.4074  0.4935  0.3122  0.2610  0.1524  0.3783  0.3567  0.3169  0.5460  0.4929  0.1245  0.1537  0.1546  0.1280  0.2146  0.1405  0.1168  0.1260  0.1253  0.1823  0.1414  0.0555  0.0671  0.0550  0.3825  0.2452  0.1929  0.0546  0.0436  0.0724  0.0583  0.0596  0.0448  0.7073  0.3807  0.2440  0.0679  0.0477  0.0662  0.0477  0.0125  0.6917  0.3701  0.2881  0.0782  0.0436  0.0180  0.0153  0.4677  0.2535  0.2335  0.0602  0.0386  0.0134  0.0026  0.2285  0.5003  0.5221  0.4739  0.7950  0.5813  0.2897  0.3018  0.2595  0.4847  0.3597  0.2197  0.2102  0.3230  0.2509  0.0570  0.0980  0.0744  0.0547  0.0420  0.0168
     3    17  0.4512  0.2289  0.2459  0.6922  0.8520  0.6763  0.0553  0.0762  0.3051  0.7077  0.3728  0.6110  0.3333  0.1844  0.2707  0.4881  0.5619  0.3541  0.3197  0.1029  0.3277  0.3663  0.3485  0.5106  0.4189  0.0754  0.1042  0.1383  0.0768  0.2666  0.1480  0.0697  0.0705  0.1123  0.1336  0.1195  0.0424  0.0488  0.0370  0.2517  0.2601  0.1236  0.0264  0.0436  0.0472  0.0419  0.0482  0.0327  0.5086  0.2958  0.1805  0.0512  0.0412  0.0426  0.0462  0.0088  0.6156  0.3366  0.1977  0.0469  0.0376  0.0120  0.0104  0.3503  0.2631  0.1363  0.0346  0.0337  0.0099  0.0022  0.1809  0.3647  0.4175  0.4517  0.6051  0.5559  0.3154  0.1763  0.3117  0.3765  0.3385  0.1085  0.2075  0.2099  0.1705  0.0393  0.0450  0.0436  0.0435  0.0425  0.0129
     3    18  0.2613  0.4342  0.4119  0.4853  0.5547  0.5020  0.0419  0.0518  0.2116  0.2389  0.4692  0.6542  0.5011  0.1317  0.3758  0.3426  0.4416  0.2992  0.3046  0.1311  0.2612  0.2523  0.3258  0.5172  0.4500  0.1037  0.0777  0.1368  0.0758  0.1815  0.0879  0.0753  0.0438  0.0778  0.1438  0.1178  0.0421  0.0617  0.0409  0.4888  0.2071  0.1125  0.0308  0.0482  0.0740  0.0573  0.0461  0.0320  0.4945  0.1979  0.1306  0.0336  0.0274  0.0420  0.0375  0.0092  0.5827  0.2856  0.2050  0.0437  0.0396  0.0159  0.0128  0.4037  0.2078  0.1238  0.0274  0.0294  0.0109  0.0025  0.1466  0.2935  0.3129  0.4491  0.8217  0.5552  0.1235  0.1450  0.1954  0.3380  0.3323  0.0960  0.1569  0.2077  0.1607  0.0308  0.0408  0.0343  0.0486  0.0396  0.0159
     3    19  0.1223  0.0609  0.1977  0.1816  0.3995  0.3166  0.0023  0.1399  0.1931  0.1966  0.1218  0.3812  0.3428  0.1797  0.2294  0.3548  0.4632  0.3326  0.2047  0.1380  0.1903  0.2277  0.2918  0.5534  0.4704  0.0647  0.0786  0.0935  0.0633  0.2541  0.0875  0.0295  0.0529  0.0617  0.1186  0.1167  0.0334  0.0522  0.0285  0.3589  0.1734  0.0638  0.0257  0.0331  0.0598  0.0444  0.0399  0.0295  0.3918  0.3227  0.1127  0.0350  0.0261  0.0483  0.0378  0.0092  0.6095  0.3895  0.1340  0.0478  0.0333  0.0155  0.0140  0.4425  0.2367  0.0792  0.0292  0.0239  0.0107  0.0022  0.1238  0.2123  0.2605  0.3484  0.6707  0.6774  0.1619  0.1719  0.2922  0.4203  0.3787  0.0817  0.0836  0.1512  0.1229  0.0260  0.0482  0.0422  0.0405  0.0390  0.0159
     3    20  0.1333  0.1667  0.4799  0.3452  0.4286  0.2806  0.0102  0.1073  0.2135  0.1668  0.1576  0.7625  0.3377  0.1272  0.3568  0.3358  0.4478  0.4249  0.2147  0.1209  0.1627  0.3651  0.3196  0.5240  0.5423  0.0583  0.0605  0.0879  0.0715  0.2312  0.0708  0.0197  0.0458  0.0554  0.0956  0.0915  0.0356  0.0461  0.0386  0.3396  0.1525  0.0575  0.0208  0.0232  0.0529  0.0430  0.0416  0.0286  0.4054  0.2400  0.0987  0.0309  0.0225  0.0395  0.0373  0.0104  0.6367  0.3655  0.1307  0.0457  0.0355  0.0153  0.0130  0.4644  0.3195  0.0819  0.0320  0.0257  0.0111  0.0025  0.1252  0.1210  0.4886  0.3789  0.6565  0.6344  0.1135  0.1702  0.1895  0.2817  0.3324  0.0508  0.0486  0.1180  0.1074  0.0323  0.0443  0.0404  0.0311  0.0311  0.0144
     4     0  0.0097  0.0662  0.1861  0.3328  0.6999  0.9012  0.0006  0.0144  0.0529  0.2190  0.3019  0.6852  0.9217  0.0561  0.2072  0.3113  0.6984  0.9086  0.0095  0.0158  0.0523  0.2045  0.3167  0.6988  0.9206  0.2067  0.3113  0.7156  0.9040  0.0439  0.0506  0.0512  0.2076  0.3079  0.6979  0.9178  0.3033  0.6952  0.8774  0.2155  0.2002  0.2059  0.2041  0.3068  0.6732  0.9017  0.6795  0.8649  0.3184  0.3175  0.3144  0.3189  0.3028  0.6712  0.8818  0.5003  0.7112  0.7005  0.7038  0.7082  0.6726  0.3842  0.5054  0.8947  0.9043  0.9034  0.9052  0.8747  0.4917  0.1641  0.0121  0.0528  0.1959  0.3142  0.6826  0.9187  0.0499  0.2108  0.3081  0.6968  0.9188  0.2072  0.3071  0.6970  0.9149  0.3121  0.7003  0.9256  0.6684  0.8755  0.5015
     4     1  0.2823  0.6577  0.8742  1.0000  1.0000  1.0000  0.0747  0.2118  0.6763  0.8295  0.8768  1.0000  1.0000  0.5461  0.8002  0.8839  0.9286  0.9286  0.3357  0.2709  0.6018  0.8102  0.7837  0.9286  0.9286  0.4931  0.5154  0.5370  0.5370  0.4668  0.6011  0.3400  0.4612  0.4583  0.5370  0.5370  0.2034  0.2105  0.2105  0.9132  0.9036  0.5306  0.1782  0.1830  0.2105  0.2105  0.1451  0.1451  0.9366  0.9643  0.5803  0.1938  0.1273  0.1451  0.1451  0.0385  1.0000  1.0000  0.5926  0.2010  0.1327  0.0385  0.0385  1.0000  1.0000  0.5926  0.2010  0.1327  0.0385  0.0097  0.2912  0.6151  0.8491  0.8440  1.0000  1.0000  0.6871  0.8282  0.8756  1.0000  1.0000  0.5187  0.5151  0.5926  0.5926  0.1798  0.2010  0.2010  0.1327  0.1327  0.0385
     4     2  0.2439  0.5750  0.8694  0.9125  0.9417  1.0000  0.0106  0.3353  0.5694  0.8833  0.9375  1.0000  1.0000  0.5137  0.8115  0.8343  0.8648  0.9286  0.2382  0.2843  0.5723  0.7998  0.8270  0.9286  0.9286  0.4681  0.4676  0.5046  0.5370  0.6806  0.5699  0.3145  0.4583  0.4820  0.5293  0.5293  0.1794  0.1878  0.2010  0.9317  0.8535  0.4551  0.1794  0.1830  0.1962  0.1962  0.1242  0.1327  0.8726  0.8988  0.4623  0.1806  0.1214  0.1304  0.1304  0.0361  0.9417  0.9586  0.4889  0.1878  0.1304  0.0361  0.0361  1.0000  1.0000  0.5185  0.2010  0.1358  0.0377  0.0095  0.3979  0.5873  0.9119  0.9258  0.9702  0.9702  0.5425  0.8711  0.9419  0.9869  0.9869  0.4454  0.4773  0.5123  0.5123  0.1830  0.1962  0.1962  0.1358  0.1358  0.0377
     4     3  0.2033  0.6332  0.8304  0.9037  0.9673  0.9443  0.0644  0.3589  0.5428  0.7920  0.9394  0.9116  1.0000  0.5146  0.7558  0.8420  0.9157  0.8997  0.2373  0.2627  0.4010  0.7426  0.8135  0.8211  0.9286  0.4367  0.4691  0.5108  0.4992  0.6108  0.4857  0.3086  0.4156  0.4475  0.4637  0.5185  0.1806  0.1974  0.1938  0.8977  0.8405  0.4128  0.1607  0.1842  0.1878  0.2010  0.1296  0.1265  0.9488  0.8504  0.4321  0.1663  0.1181  0.1219  0.1327  0.0361  0.9744  0.9107  0.4745  0.1866  0.1304  0.0338  0.0377  0.9488  0.8778  0.4614  0.1830  0.1273  0.0334  0.0093  0.2359  0.4953  0.7537  0.8374  0.9091  1.0000  0.5057  0.7258  0.7976  0.8042  0.9286  0.3881  0.4028  0.4375  0.4815  0.1711  0.1703  0.1914  0.1250  0.1327  0.0345
     4     4  0.2808  0.5533  0.8259  0.9241  0.8393  0.9732  0.0912  0.4938  0.3972  0.9330  0.9062  0.9464  0.9464  0.4133  0.7286  0.8301  0.7524  0.8093  0.2530  0.2100  0.3626  0.7789  0.7998  0.8057  0.7973  0.3574  0.4051  0.3772  0.4120  0.4404  0.5020  0.1827  0.3992  0.3940  0.4140  0.4074  0.1734  0.1639  0.1746  0.8149  0.7436  0.3011  0.1647  0.1699  0.1699  0.1699  0.1204  0.1296  0.9730  0.8440  0.3515  0.1910  0.1273  0.1273  0.1273  0.0308  0.9028  0.7838  0.3449  0.1758  0.1196  0.0302  0.0302  0.9676  0.8922  0.3610  0.1926  0.1319  0.0339  0.0086  0.3191  0.4385  0.8694  0.9676  0.8804  0.9398  0.4020  0.8219  0.8762  0.8687  0.8678  0.3283  0.3596  0.3534  0.3543  0.1878  0.1890  0.1906  0.1273  0.1273  0.0328
     4     5  0.3079  0.5642  0.9335  0.8163  0.7331  0.9097  0.0366  0.3918  0.3363  0.9284  0.9324  0.8170  0.9523  0.4145  0.7694  0.7143  0.6668  0.7604  0.2097  0.2270  0.3620  0.7004  0.7378  0.7256  0.8312  0.4265  0.3935  0.3547  0.4219  0.4344  0.4946  0.2024  0.3759  0.4130  0.4165  0.4375  0.1742  0.1652  0.1858  0.8611  0.8605  0.3472  0.1679  0.1842  0.1798  0.1950  0.0994  0.1137  0.8761  0.8394  0.3287  0.1579  0.1114  0.1088  0.1188  0.0269  0.8156  0.7633  0.3009  0.1477  0.1067  0.0268  0.0281  0.9650  0.8703  0.3620  0.1699  0.1181  0.0304  0.0082  0.2797  0.5235  0.7294  0.8350  0.7817  0.8817  0.3875  0.9159  0.9016  0.8598  0.9670  0.3095  0.3326  0.3461  0.3642  0.1679  0.1667  0.1878  0.1150  0.1258  0.0314
     4     6  0.2401  0.6483  0.9246  0.8989  0.7978  0.8738  0.0557  0.3872  0.5529  0.9116  0.7841  0.7879  0.9246  0.5313  0.6546  0.6786  0.6488  0.6602  0.2700  0.1974  0.4225  0.6302  0.6454  0.6319  0.7198  0.4778  0.4318  0.4429  0.4623  0.6067  0.6279  0.2891  0.3999  0.4577  0.4498  0.4917  0.1567  0.1619  0.1762  0.8133  0.8361  0.3792  0.1483  0.1699  0.1679  0.1878  0.0978  0.1026  0.7778  0.8105  0.3180  0.1443  0.1031  0.0952  0.1073  0.0281  0.8360  0.7669  0.3269  0.1455  0.1055  0.0249  0.0279  0.8755  0.8358  0.3705  0.1539  0.1137  0.0272  0.0077  0.3352  0.4718  0.7866  0.9111  0.8657  0.9407  0.4421  0.7808  0.8396  0.7998  0.8211  0.3254  0.3569  0.3760  0.3850  0.1523  0.1441  0.1591  0.1026  0.1165  0.0282
     4     7  0.2001  0.5412  0.8668  0.7647  0.8192  0.7817  0.0555  0.2569  0.5607  0.7335  0.8874  0.8942  0.7749  0.3029  0.6479  0.5322  0.5337  0.5803  0.1233  0.1739  0.3759  0.5409  0.5652  0.6302  0.5992  0.3907  0.3449  0.3531  0.3193  0.5675  0.5236  0.1956  0.2827  0.3256  0.3963  0.3446  0.1601  0.1635  0.1532  0.8990  0.8458  0.3785  0.1433  0.1641  0.1782  0.1679  0.0952  0.0895  0.8552  0.7813  0.3014  0.1278  0.0947  0.1030  0.0941  0.0224  0.7817  0.8020  0.3395  0.1210  0.0953  0.0260  0.0243  0.7181  0.7264  0.3040  0.1183  0.0849  0.0247  0.0060  0.2587  0.4889  0.7001  0.9004  0.9257  0.8379  0.4298  0.7100  0.7185  0.8127  0.8401  0.3001  0.3407  0.3620  0.3424  0.1245  0.1398  0.1352  0.1098  0.0976  0.0273
     4     8  0.2134  0.6758  0.8338  0.7188  0.8138  0.8059  0.1086  0.1840  0.4214  0.6706  0.8411  0.7975  0.8818  0.4151  0.6222  0.5781  0.5884  0.5083  0.2168  0.1689  0.3554  0.4846  0.5527  0.5472  0.6308  0.4579  0.4038  0.4009  0.3568  0.6688  0.5382  0.1914  0.3405  0.3773  0.3762  0.4274  0.1603  0.1607  0.1406  0.8383  0.7672  0.3031  0.1269  0.1532  0.1485  0.1639  0.0985  0.0930  0.8285  0.7117  0.2890  0.1256  0.0942  0.0930  0.0983  0.0233  0.7455  0.6601  0.2880  0.1260  0.0957  0.0241  0.0258  0.6232  0.6354  0.2812  0.1148  0.0865  0.0218  0.0058  0.3042  0.3962  0.7296  0.6958  0.7336  0.7991  0.3542  0.5593  0.6325  0.6340  0.7349  0.2410  0.2811  0.2802  0.2878  0.1199  0.1244  0.1225  0.0909  0.0944  0.0234
     4     9  0.2863  0.4761  0.7119  0.7469  0.7950  0.5883  0.0316  0.2970  0.5301  0.6535  0.7454  0.7939  0.9117  0.3230  0.4838  0.5063  0.5901  0.5173  0.1514  0.1632  0.3129  0.4812  0.5619  0.5367  0.6523  0.3765  0.3528  0.3452  0.3124  0.4899  0.5835  0.2058  0.3048  0.3553  0.4244  0.4383  0.1247  0.1227  0.1165  0.7575  0.7775  0.2617  0.1116  0.1249  0.1435  0.1609  0.0804  0.0696  0.6964  0.7839  0.2815  0.1085  0.0805  0.0806  0.0994  0.0192  0.8348  0.7470  0.2814  0.1111  0.0769  0.0212  0.0254  0.7941  0.6831  0.2597  0.1003  0.0657  0.0205  0.0059  0.2967  0.3344  0.7582  0.7803  0.7303  0.9761  0.4227  0.6584  0.6953  0.7268  0.8996  0.2303  0.2617  0.2808  0.3426  0.1092  0.1148  0.1357  0.0817  0.1034  0.0271
     4    10  0.1318  0.6394  0.8082  0.7698  0.6752  0.6133  0.0302  0.3159  0.4378  0.5045  0.7685  0.7748  0.7985  0.5276  0.6874  0.6619  0.5195  0.5483  0.3349  0.2005  0.2951  0.4645  0.5922  0.6021  0.7129  0.4079  0.3704  0.3277  0.3272  0.5444  0.4887  0.1936  0.2710  0.3645  0.3643  0.4174  0.1350  0.1289  0.1091  0.8190  0.6903  0.2605  0.1032  0.1413  0.1365  0.1497  0.0718  0.0637  0.7140  0.6498  0.2194  0.0884  0.0822  0.0788  0.0887  0.0157  0.5732  0.5970  0.2045  0.0912  0.0764  0.0188  0.0198  0.6585  0.5452  0.1998  0.0794  0.0666  0.0166  0.0048  0.2475  0.2733  0.4896  0.7482  0.7449  0.8429  0.3153  0.4830  0.6864  0.6778  0.7075  0.1636  0.2369  0.2650  0.2552  0.0985  0.1008  0.1058  0.0858  0.0904  0.0229
     4    11  0.2477  0.5132  0.5901  0.6420  0.6717  0.5174  0.0364  0.2868  0.3767  0.4785  0.6961  0.6158  0.7004  0.3081  0.4575  0.4126  0.4450  0.3678  0.1317  0.1383  0.1865  0.3701  0.4287  0.4315  0.4891  0.2863  0.2977  0.2940  0.2451  0.4700  0.3298  0.1528  0.2255  0.2933  0.2630  0.3380  0.0922  0.0975  0.0815  0.6054  0.4563  0.1752  0.0858  0.1006  0.0974  0.1157  0.0636  0.0531  0.6592  0.4616  0.1745  0.0798  0.0597  0.0614  0.0720  0.0141  0.7602  0.5113  0.1991  0.0931  0.0698  0.0159  0.0199  0.7991  0.3923  0.1619  0.0744  0.0553  0.0148  0.0042  0.2156  0.2852  0.5559  0.7604  0.7303  0.7505  0.2263  0.3941  0.4427  0.4437  0.5369  0.1617  0.1821  0.1535  0.2212  0.0886  0.0822  0.1000  0.0672  0.0705  0.0181
     4    12  0.1349  0.5062  0.6134  0.5094  0.7033  0.4207  0.0168  0.2558  0.3017  0.4992  0.6014  0.4365  0.6355  0.3477  0.5147  0.3484  0.5616  0.3138  0.2031  0.2067  0.2773  0.4372  0.5159  0.4977  0.4506  0.2244  0.2071  0.3019  0.1781  0.4753  0.4036  0.1310  0.2059  0.2199  0.2344  0.2613  0.0726  0.1047  0.0751  0.5133  0.4913  0.2049  0.0704  0.0746  0.0852  0.0900  0.0588  0.0360  0.5599  0.4404  0.1721  0.0641  0.0434  0.0451  0.0543  0.0147  0.6865  0.6778  0.2216  0.0918  0.0612  0.0163  0.0197  0.5267  0.3901  0.1670  0.0618  0.0399  0.0110  0.0035  0.1427  0.2581  0.5564  0.6105  0.5911  0.7013  0.2613  0.4526  0.4791  0.4567  0.5976  0.1503  0.1739  0.2029  0.2317  0.0724  0.0696  0.0841  0.0456  0.0568  0.0143
     4    13  0.2047  0.4296  0.5634  0.6592  0.6427  0.5923  0.0125  0.2494  0.2734  0.6181  0.7394  0.5776  0.6569  0.2717  0.3850  0.4592  0.4461  0.3788  0.0914  0.1511  0.2425  0.4240  0.3601  0.3808  0.5101  0.2005  0.2181  0.2531  0.1804  0.4033  0.3761  0.1302  0.2088  0.2509  0.1946  0.2398  0.0799  0.0879  0.0754  0.5202  0.3886  0.1838  0.0704  0.0743  0.0686  0.0798  0.0586  0.0511  0.5679  0.5120  0.1974  0.0761  0.0617  0.0449  0.0606  0.0150  0.7326  0.5546  0.2431  0.0898  0.0672  0.0148  0.0177  0.5278  0.5137  0.1896  0.0765  0.0555  0.0128  0.0036  0.2936  0.4182  0.4722  0.7030  0.6800  0.6907  0.3317  0.5187  0.5348  0.4962  0.6108  0.2031  0.2450  0.1841  0.2533  0.0938  0.0738  0.0947  0.0561  0.0668  0.0145
     4    14  0.0580  0.4478  0.5996  0.6270  0.6790  0.5681  0.0380  0.2334  0.2859  0.4509  0.5981  0.5968  0.6980  0.2098  0.2523  0.3060  0.2849  0.2501  0.1731  0.0809  0.1545  0.1804  0.2031  0.2367  0.2604  0.2092  0.2330  0.2290  0.1902  0.4120  0.3084  0.0977  0.1600  0.1994  0.1892  0.2433  0.0827  0.0801  0.0650  0.6243  0.4349  0.1486  0.0480  0.0674  0.0674  0.0894  0.0580  0.0493  0.5660  0.4599  0.1683  0.0544  0.0483  0.0443  0.0550  0.0135  0.5964  0.5423  0.1816  0.0599  0.0576  0.0135  0.0157  0.5965  0.4868  0.1552  0.0584  0.0499  0.0109  0.0033  0.2869  0.3435  0.5053  0.6372  0.4841  0.6101  0.2554  0.4107  0.5463  0.4737  0.5636  0.1102  0.1692  0.1309  0.1673  0.0647  0.0505  0.0703  0.0393  0.0549  0.0129
     4    15  0.1491  0.3706  0.4266  0.5670  0.5409  0.4118  0.0210  0.2284  0.2738  0.5169  0.4111  0.4472  0.6007  0.1024  0.2152  0.1803  0.1542  0.1740  0.0843  0.0915  0.1097  0.2188  0.1141  0.1704  0.2833  0.1465  0.1624  0.1306  0.1201  0.2791  0.3134  0.0674  0.1315  0.1251  0.1307  0.2016  0.0715  0.0503  0.0485  0.5255  0.3442  0.1123  0.0500  0.0467  0.0544  0.0779  0.0395  0.0335  0.4758  0.4315  0.1222  0.0549  0.0364  0.0429  0.0537  0.0091  0.5299  0.4245  0.1105  0.0578  0.0306  0.0096  0.0114  0.4710  0.3480  0.1156  0.0567  0.0283  0.0087  0.0029  0.2229  0.1260  0.5132  0.4199  0.5219  0.6876  0.1882  0.4053  0.3342  0.4033  0.5396  0.1154  0.1015  0.1054  0.1562  0.0413  0.0599  0.0809  0.0305  0.0444  0.0121
     4    16  0.1268  0.3600  0.4979  0.5312  0.4716  0.4273  0.0232  0.2954  0.3125  0.5024  0.6612  0.4450  0.5847  0.1114  0.1140  0.1534  0.1275  0.1344  0.0637  0.0965  0.1162  0.1431  0.1927  0.1205  0.2756  0.1120  0.1345  0.1286  0.1277  0.3350  0.2849  0.0994  0.1391  0.1794  0.1312  0.1731  0.0556  0.0525  0.0566  0.4556  0.3280  0.1398  0.0532  0.0725  0.0551  0.0617  0.0313  0.0332  0.4303  0.3843  0.1447  0.0494  0.0429  0.0313  0.0406  0.0091  0.4951  0.3484  0.1760  0.0431  0.0412  0.0085  0.0106  0.6187  0.3937  0.1618  0.0487  0.0443  0.0090  0.0025  0.2659  0.3426  0.6158  0.6749  0.4038  0.5211  0.2157  0.3588  0.4944  0.3695  0.4820  0.0962  0.1764  0.1511  0.1922  0.0650  0.0473  0.0608  0.0370  0.0528  0.0094
     4    17  0.0577  0.4554  0.4709  0.3708  0.5656  0.4988  0.0445  0.2734  0.2409  0.3371  0.5471  0.4486  0.5557  0.1153  0.1230  0.1357  0.1376  0.1136  0.0714  0.0598  0.0619  0.0829  0.1759  0.0825  0.2002  0.1457  0.1373  0.1328  0.1254  0.2620  0.2418  0.0936  0.1056  0.1728  0.1220  0.1804  0.0530  0.0632  0.0478  0.5008  0.3549  0.1405  0.0421  0.0710  0.0469  0.0693  0.0346  0.0251  0.4517  0.2705  0.1235  0.0333  0.0386  0.0270  0.0398  0.0093  0.5790  0.4190  0.1590  0.0377  0.0527  0.0098  0.0130  0.4428  0.4234  0.1312  0.0349  0.0452  0.0076  0.0028  0.2197  0.2581  0.3260  0.5565  0.3192  0.6092  0.2886  0.2133  0.5851  0.3026  0.4445  0.0756  0.1701  0.1000  0.1675  0.0427  0.0313  0.0460  0.0350  0.0534  0.0093
     4    18  0.1003  0.2457  0.5496  0.3638  0.5419  0.4984  0.0370  0.1268  0.2371  0.3209  0.5155  0.2777  0.6713  0.1180  0.2518  0.1932  0.1493  0.1122  0.0748  0.0652  0.0674  0.1440  0.1512  0.0901  0.2149  0.1226  0.0852  0.1677  0.1479  0.3650  0.1906  0.0569  0.0869  0.1184  0.1014  0.1656  0.0515  0.0664  0.0483  0.5101  0.3215  0.1233  0.0342  0.0513  0.0333  0.0703  0.0314  0.0243  0.3460  0.2273  0.1085  0.0282  0.0269  0.0170  0.0370  0.0126  0.5831  0.3329  0.1302  0.0488  0.0419  0.0080  0.0155  0.5354  0.3053  0.1034  0.0403  0.0328  0.0063  0.0032  0.1990  0.2202  0.2255  0.4462  0.2797  0.8192  0.2147  0.1872  0.2811  0.2444  0.4203  0.0704  0.1103  0.0706  0.1534  0.0339  0.0220  0.0474  0.0254  0.0432  0.0097
     4    19  0.1074  0.2895  0.6022  0.4699  0.4771  0.5334  0.0107  0.2180  0.2532  0.2624  0.5284  0.4576  0.6334  0.0698  0.0793  0.0860  0.1061  0.1018  0.0326  0.0527  0.0420  0.0660  0.1042  0.0717  0.1041  0.1297  0.1252  0.1439  0.1323  0.3362  0.2931  0.0687  0.0733  0.1516  0.1184  0.1746  0.0541  0.0540  0.0478  0.4711  0.3314  0.0818  0.0236  0.0508  0.0342  0.0650  0.0319  0.0269  0.4449  0.3134  0.0812  0.0326  0.0320  0.0236  0.0373  0.0103  0.5952  0.4653  0.0991  0.0393  0.0361  0.0089  0.0125  0.5171  0.4809  0.0867  0.0330  0.0390  0.0071  0.0032  0.2715  0.2721  0.4118  0.5647  0.4005  0.5814  0.1684  0.2765  0.4219  0.2914  0.6107  0.0487  0.0970  0.0737  0.1252  0.0312  0.0240  0.0429  0.0314  0.0443  0.0088
     4    20  0.0727  0.3958  0.4233  0.3867  0.5489  0.5600  0.0338  0.2853  0.1186  0.4664  0.4639  0.3080  0.5363  0.0768  0.1340  0.1006  0.1696  0.1781  0.0618  0.0530  0.0494  0.1870  0.1557  0.0835  0.1991  0.1072  0.0818  0.1747  0.1793  0.3139  0.1751  0.0470  0.0910  0.1444  0.0835  0.1657  0.0310  0.0607  0.0579  0.4126  0.3412  0.0639  0.0350  0.0498  0.0333  0.0581  0.0332  0.0306  0.3665  0.2764  0.0531  0.0309  0.0301  0.0158  0.0341  0.0138  0.7030  0.4724  0.1019  0.0577  0.0525  0.0071  0.0145  0.6269  0.4691  0.0880  0.0554  0.0466  0.0075  0.0036  0.2137  0.2338  0.3168  0.6014  0.3002  0.6479  0.1281  0.3690  0.4206  0.2191  0.5428  0.0525  0.0949  0.0449  0.1148  0.0473  0.0306  0.0578  0.0267  0.0559  0.0081
     5     0  0.0091  0.0615  0.1954  0.3119  0.7036  0.9166  0.0037  0.0125  0.0486  0.1933  0.3101  0.6978  0.9038  0.0504  0.2008  0.3072  0.6960  0.9142  0.0136  0.0158  0.0536  0.1985  0.3011  0.6984  0.9083  0.2082  0.3090  0.7028  0.9213  0.0520  0.0602  0.0539  0.2090  0.3044  0.7071  0.9108  0.3082  0.7007  0.9097  0.2027  0.2118  0.2086  0.2049  0.3073  0.6949  0.9045  0.6762  0.8719  0.3253  0.3164  0.3052  0.3027  0.2865  0.6742  0.8695  0.5055  0.7041  0.7042  0.7071  0.6966  0.6563  0.3905  0.5010  0.9230  0.9092  0.9109  0.8989  0.8553  0.5084  0.1649  0.0131  0.0589  0.2136  0.2864  0.7076  0.9227  0.0563  0.2072  0.3076  0.7109  0.9042  0.2055  0.3053  0.7120  0.9079  0.2929  0.6893  0.8908  0.6523  0.8493  0.5041
     5     1  0.3287  0.6806  0.8159  0.9079  1.0000  1.0000  0.0374  0.2907  0.6664  0.9367  0.9073  0.9575  0.9575  0.6707  0.8119  0.8069  0.8988  0.9286  0.2999  0.2548  0.6581  0.8143  0.8488  0.9095  0.9048  0.5486  0.5494  0.6157  0.6296  0.7120  0.6662  0.4465  0.5710  0.5648  0.6111  0.6111  0.1850  0.2022  0.2057  0.8953  0.8502  0.5422  0.1854  0.1878  0.2026  0.2010  0.1307  0.1327  0.8651  0.8666  0.5556  0.1862  0.1204  0.1296  0.1296  0.0377  0.9438  0.9792  0.6235  0.2105  0.1358  0.0369  0.0369  1.0000  1.0000  0.6296  0.2105  0.1389  0.0377  0.0095  0.2247  0.7516  0.7891  0.8953  1.0000  1.0000  0.6989  0.9077  0.9449  0.9821  0.9836  0.5602  0.5803  0.6235  0.6157  0.1926  0.2057  0.2057  0.1358  0.1366  0.0369
     5     2  0.1666  0.5959  0.7725  0.9107  0.9210  1.0000  0.0206  0.3394  0.6312  0.8490  0.8994  0.9599  0.9708  0.4995  0.6795  0.7540  0.8075  0.8571  0.2631  0.1827  0.4698  0.7104  0.7703  0.8277  0.8571  0.4290  0.4815  0.4959  0.5370  0.5015  0.5009  0.3034  0.4475  0.4743  0.5139  0.5232  0.1675  0.1746  0.1914  0.7931  0.6499  0.4032  0.1579  0.1719  0.1818  0.1878  0.1235  0.1358  0.9038  0.7872  0.4440  0.1766  0.1222  0.1296  0.1327  0.0353  0.8776  0.8020  0.4704  0.1810  0.1235  0.0340  0.0345  1.0000  0.8571  0.5000  0.1962  0.1358  0.0369  0.0095  0.2999  0.5744  0.8811  0.9280  1.0000  0.9712  0.4816  0.7326  0.7651  0.8571  0.8408  0.4508  0.4470  0.4738  0.4877  0.1810  0.1878  0.1926  0.1304  0.1327  0.0361
     5     3  0.3263  0.6638  0.8775  0.8281  0.8991  0.9692  0.0477  0.2563  0.6916  0.7982  0.8451  0.8598  0.9299  0.7173  0.7923  0.8256  0.8205  0.9205  0.2927  0.2826  0.5788  0.8455  0.8211  0.8426  0.8714  0.4938  0.5378  0.5185  0.5787  0.7136  0.6543  0.3704  0.5178  0.5139  0.5548  0.5640  0.1723  0.1754  0.1926  0.7724  0.7973  0.4923  0.1738  0.1691  0.1723  0.1854  0.1173  0.1312  0.8624  0.9026  0.5108  0.1794  0.1150  0.1165  0.1250  0.0338  0.9173  0.8612  0.5154  0.1806  0.1142  0.0292  0.0318  0.9724  0.9860  0.5648  0.2022  0.1281  0.0330  0.0089  0.3717  0.5961  0.9284  0.8183  0.8624  0.9724  0.6253  0.8687  0.8531  0.8586  0.9185  0.5154  0.4907  0.4907  0.5340  0.1758  0.1818  0.1926  0.1142  0.1227  0.0318
     5     4  0.1902  0.6069  0.8230  0.8958  0.9208  0.9363  0.0400  0.1891  0.6231  0.8157  0.9702  0.8786  1.0000  0.6001  0.7201  0.7438  0.7486  0.8021  0.2570  0.2070  0.5051  0.7115  0.7573  0.7345  0.8461  0.4563  0.4977  0.4738  0.5432  0.6353  0.5681  0.3139  0.4681  0.5147  0.5201  0.5679  0.1645  0.1535  0.1734  0.6849  0.7486  0.4065  0.1443  0.1687  0.1679  0.1834  0.1060  0.1211  0.8179  0.7851  0.4511  0.1581  0.1188  0.1173  0.1296  0.0299  0.8452  0.7804  0.4239  0.1499  0.1142  0.0283  0.0308  0.9738  0.8750  0.4627  0.1750  0.1281  0.0332  0.0089  0.3345  0.6145  0.7786  0.8071  0.8119  1.0000  0.5309  0.7190  0.8060  0.8357  0.9095  0.3984  0.4597  0.4454  0.4877  0.1683  0.1675  0.1830  0.1229  0.1335  0.0338
     5     5  0.3439  0.7193  0.7931  0.8428  0.8649  1.0000  0.0464  0.2337  0.6714  0.7892  0.7796  0.9059  0.8491  0.6557  0.7237  0.8595  0.8715  0.9810  0.2909  0.2802  0.7361  0.7431  0.8607  0.9303  0.8877  0.4614  0.5376  0.5062  0.5895  0.6056  0.6904  0.4048  0.4697  0.4815  0.5525  0.5448  0.1556  0.1507  0.1691  0.7722  0.6905  0.4815  0.1333  0.1409  0.1615  0.1599  0.1103  0.1242  0.7722  0.8090  0.5422  0.1552  0.1030  0.1188  0.1143  0.0314  0.9500  0.7536  0.5298  0.1515  0.1031  0.0309  0.0292  0.9333  0.9090  0.6019  0.1687  0.1160  0.0338  0.0082  0.2447  0.6944  0.7444  0.8889  0.9000  0.9667  0.6595  0.7432  0.7254  0.8485  0.8383  0.4753  0.5062  0.5833  0.5746  0.1386  0.1591  0.1567  0.1121  0.1034  0.0309
     5     6  0.2042  0.5928  0.9038  0.8082  0.9132  1.0000  0.0342  0.1975  0.5693  0.8031  0.8107  0.8982  0.8804  0.3306  0.5046  0.6032  0.5723  0.6429  0.3094  0.1255  0.3814  0.5388  0.5581  0.5752  0.5751  0.3765  0.4059  0.4053  0.4630  0.4773  0.4312  0.2626  0.3678  0.4074  0.4311  0.4280  0.1607  0.1595  0.1866  0.8149  0.6386  0.4221  0.1435  0.1615  0.1715  0.1703  0.1147  0.1296  0.8831  0.6381  0.4460  0.1628  0.1130  0.1191  0.1191  0.0338  0.9026  0.6238  0.4568  0.1631  0.1168  0.0306  0.0306  1.0000  0.7857  0.5185  0.1818  0.1327  0.0353  0.0089  0.2958  0.5319  0.7879  0.8701  0.9080  0.8939  0.4095  0.5294  0.7172  0.7360  0.7331  0.3765  0.4437  0.4812  0.4619  0.1617  0.1660  0.1678  0.1229  0.1222  0.0325
     5     7  0.1703  0.4948  0.6950  0.6647  0.9689  0.9689  0.0224  0.2648  0.6565  0.7620  0.7691  0.8604  0.9328  0.3500  0.5662  0.5370  0.6281  0.7628  0.2752  0.2509  0.4302  0.5828  0.5881  0.6282  0.6361  0.3097  0.2882  0.3581  0.3852  0.4296  0.4632  0.2157  0.3263  0.3019  0.3555  0.3369  0.1152  0.1396  0.1543  0.7608  0.6606  0.3546  0.1303  0.1221  0.1409  0.1344  0.0894  0.0980  0.7105  0.5777  0.3349  0.1284  0.0809  0.0905  0.0860  0.0297  0.8357  0.7528  0.4145  0.1535  0.0934  0.0277  0.0259  0.9292  0.8853  0.4267  0.1750  0.1051  0.0301  0.0074  0.3071  0.5870  0.7424  0.7864  0.8182  0.7902  0.5451  0.6833  0.7049  0.7660  0.7718  0.3528  0.3588  0.4107  0.3680  0.1425  0.1557  0.1505  0.0989  0.0928  0.0262
     5     8  0.2087  0.5206  0.6068  0.6395  0.7548  0.8678  0.0083  0.3281  0.4817  0.7719  0.7074  0.8537  0.8342  0.4038  0.5177  0.4989  0.5982  0.6960  0.2559  0.1768  0.4618  0.5855  0.6015  0.5855  0.6591  0.3565  0.3605  0.3656  0.4030  0.5561  0.5170  0.2716  0.3435  0.3447  0.4282  0.4182  0.1081  0.1231  0.1378  0.7175  0.7126  0.3153  0.1138  0.1190  0.1381  0.1368  0.0771  0.0836  0.6862  0.5078  0.2969  0.1085  0.0700  0.0847  0.0870  0.0238  0.8035  0.6203  0.3084  0.1207  0.0758  0.0232  0.0240  0.8495  0.7917  0.3709  0.1457  0.0917  0.0271  0.0069  0.2569  0.5080  0.6294  0.6647  0.8550  0.9756  0.4918  0.6200  0.7071  0.8683  0.7468  0.3077  0.3081  0.3709  0.3858  0.1247  0.1389  0.1382  0.0898  0.0887  0.0275
     5     9  0.2275  0.5221  0.6225  0.6678  0.6915  0.7790  0.0209  0.2512  0.4627  0.5888  0.5729  0.8763  0.9092  0.3489  0.5802  0.5975  0.6992  0.6540  0.2932  0.2423  0.4301  0.5137  0.6292  0.6495  0.8244  0.2553  0.2373  0.3012  0.3113  0.4568  0.4661  0.1677  0.2469  0.2786  0.3093  0.3744  0.0913  0.1052  0.1114  0.6292  0.5917  0.2410  0.0855  0.1025  0.1077  0.1294  0.0711  0.0744  0.6206  0.5532  0.2479  0.0935  0.0638  0.0720  0.0812  0.0226  0.7225  0.7336  0.2713  0.1032  0.0769  0.0217  0.0257  0.8220  0.7258  0.3071  0.1107  0.0795  0.0228  0.0068  0.2559  0.5385  0.6303  0.8110  0.8423  0.8608  0.3811  0.5510  0.6615  0.7016  0.8650  0.2559  0.2812  0.3372  0.3647  0.0928  0.1160  0.1250  0.0788  0.0972  0.0269
     5    10  0.3591  0.6049  0.6402  0.5030  0.6602  0.7468  0.0079  0.2566  0.4473  0.5601  0.8231  0.7154  0.8766  0.4831  0.5444  0.4360  0.6334  0.7175  0.1870  0.1817  0.4027  0.4493  0.6583  0.5465  0.7940  0.3111  0.2626  0.3228  0.3839  0.5635  0.4772  0.2643  0.3183  0.3653  0.3832  0.4421  0.0860  0.1029  0.1142  0.5252  0.5683  0.2755  0.0845  0.1156  0.1088  0.1310  0.0585  0.0589  0.5086  0.4234  0.2243  0.0714  0.0565  0.0612  0.0689  0.0202  0.8108  0.5803  0.2967  0.0948  0.0772  0.0200  0.0229  0.7368  0.6781  0.3396  0.0997  0.0777  0.0205  0.0062  0.2676  0.4593  0.6808  0.7060  0.7985  0.9380  0.4112  0.4801  0.6549  0.6839  0.7794  0.2613  0.3254  0.3511  0.3704  0.0973  0.1070  0.1164  0.0801  0.1002  0.0247
     5    11  0.1963  0.4070  0.6110  0.4212  0.7345  0.6478  0.0835  0.2217  0.4609  0.5517  0.7831  0.7736  0.9040  0.3710  0.5032  0.4381  0.5321  0.5869  0.2580  0.2402  0.4014  0.5292  0.5742  0.6655  0.6400  0.2462  0.2160  0.3005  0.2897  0.4912  0.3772  0.1930  0.2342  0.3195  0.3153  0.3636  0.0727  0.1016  0.0924  0.6675  0.5477  0.2385  0.0889  0.1067  0.1093  0.1246  0.0554  0.0521  0.4812  0.4801  0.2244  0.0655  0.0560  0.0612  0.0621  0.0186  0.7602  0.6244  0.3071  0.0966  0.0874  0.0229  0.0233  0.6502  0.5662  0.2795  0.0878  0.0731  0.0204  0.0051  0.1613  0.5390  0.5333  0.6835  0.8750  0.8794  0.4295  0.5008  0.6695  0.7034  0.7543  0.2319  0.2937  0.3402  0.3311  0.0998  0.1063  0.1139  0.0922  0.0969  0.0252
     5    12  0.1867  0.3672  0.6268  0.6701  0.6001  0.6502  0.0119  0.2626  0.4034  0.4068  0.6253  0.7660  0.8058  0.2581  0.2849  0.3042  0.3670  0.3496  0.1710  0.1455  0.2570  0.2731  0.3762  0.4615  0.4900  0.1939  0.2033  0.2345  0.2168  0.4255  0.5142  0.1528  0.1741  0.2400  0.2835  0.2998  0.0595  0.0658  0.0705  0.5020  0.4981  0.2031  0.0618  0.0749  0.0928  0.0963  0.0430  0.0462  0.6523  0.4164  0.2052  0.0519  0.0485  0.0585  0.0640  0.0128  0.5721  0.5797  0.2321  0.0630  0.0593  0.0170  0.0175  0.5767  0.5347  0.2334  0.0685  0.0582  0.0167  0.0048  0.1894  0.4125  0.5433  0.7043  0.8244  0.8477  0.4481  0.5128  0.5872  0.7671  0.7792  0.1894  0.2530  0.3063  0.3576  0.0706  0.0825  0.0964  0.0709  0.0775  0.0236
     5    13  0.2432  0.3882  0.4629  0.4277  0.6802  0.7553  0.0282  0.1681  0.4205  0.6071  0.6168  0.7615  0.8346  0.2031  0.2735  0.2570  0.4213  0.3872  0.1271  0.0967  0.3060  0.3633  0.3644  0.3696  0.4037  0.1566  0.1600  0.2342  0.2721  0.3928  0.2627  0.1598  0.1922  0.2605  0.2407  0.2617  0.0442  0.0736  0.0768  0.4139  0.3744  0.1988  0.0707  0.0733  0.0837  0.0839  0.0449  0.0466  0.3403  0.3038  0.1916  0.0572  0.0394  0.0479  0.0484  0.0166  0.5268  0.4599  0.2426  0.0857  0.0573  0.0173  0.0174  0.7311  0.4948  0.3022  0.0884  0.0688  0.0191  0.0054  0.1428  0.4299  0.5527  0.6071  0.7197  0.8072  0.3436  0.3745  0.4317  0.5453  0.5893  0.2409  0.2784  0.3039  0.3410  0.0810  0.0997  0.1044  0.0633  0.0710  0.0223
     5    14  0.1729  0.3392  0.5064  0.5417  0.6596  0.5633  0.0405  0.1502  0.4554  0.4465  0.6468  0.8000  0.6304  0.1805  0.2578  0.2531  0.4390  0.3683  0.2003  0.1211  0.2843  0.2652  0.4306  0.4636  0.3807  0.1223  0.1454  0.2003  0.1628  0.2448  0.2353  0.1158  0.1484  0.1889  0.1964  0.1645  0.0526  0.0648  0.0533  0.4828  0.2150  0.1427  0.0483  0.0597  0.0587  0.0582  0.0474  0.0452  0.5037  0.3079  0.1700  0.0580  0.0486  0.0511  0.0456  0.0141  0.6822  0.4211  0.2257  0.0746  0.0613  0.0168  0.0166  0.6764  0.3863  0.1933  0.0696  0.0578  0.0156  0.0036  0.1673  0.4309  0.5247  0.6043  0.6489  0.5587  0.1865  0.3948  0.4851  0.5194  0.3885  0.1757  0.2169  0.2500  0.2314  0.0772  0.0785  0.0727  0.0656  0.0622  0.0164
     5    15  0.1145  0.5815  0.5129  0.3721  0.5029  0.5831  0.0564  0.1581  0.2313  0.5172  0.5852  0.6169  0.4507  0.1613  0.2037  0.2659  0.3416  0.2723  0.0996  0.0961  0.1856  0.2742  0.3445  0.3390  0.3085  0.1646  0.1396  0.2244  0.1981  0.4861  0.2397  0.1041  0.1765  0.2442  0.2017  0.1898  0.0380  0.0591  0.0562  0.4800  0.2472  0.1177  0.0548  0.0696  0.0693  0.0523  0.0408  0.0323  0.3417  0.2312  0.0962  0.0442  0.0379  0.0367  0.0353  0.0133  0.5575  0.2893  0.1484  0.0705  0.0550  0.0128  0.0118  0.5418  0.2608  0.1482  0.0563  0.0475  0.0116  0.0031  0.1106  0.4995  0.4924  0.6833  0.6056  0.6393  0.2277  0.2635  0.3899  0.3294  0.3812  0.1260  0.1973  0.1508  0.2047  0.0749  0.0681  0.0653  0.0533  0.0529  0.0124
     5    16  0.1203  0.4597  0.6374  0.3099  0.4887  0.6071  0.0145  0.1950  0.3379  0.4427  0.6545  0.6670  0.4934  0.1785  0.2272  0.2397  0.2337  0.2728  0.1343  0.0474  0.2039  0.2006  0.2953  0.3653  0.2954  0.1900  0.1381  0.2113  0.1691  0.3419  0.2278  0.1026  0.2019  0.2317  0.1863  0.1769  0.0410  0.0666  0.0706  0.5730  0.2063  0.1552  0.0543  0.0711  0.0894  0.0800  0.0351  0.0277  0.3710  0.1883  0.1493  0.0422  0.0319  0.0349  0.0353  0.0110  0.6343  0.2607  0.1733  0.0595  0.0479  0.0126  0.0134  0.5304  0.2466  0.1654  0.0617  0.0481  0.0130  0.0031  0.1609  0.4138  0.5599  0.6095  0.6206  0.8142  0.1459  0.2099  0.2968  0.2625  0.2575  0.1308  0.1954  0.2145  0.2316  0.0724  0.0593  0.0612  0.0580  0.0558  0.0179
     5    17  0.1968  0.4075  0.3040  0.4020  0.7110  0.5843  0.0298  0.1124  0.4170  0.3664  0.5831  0.7564  0.5859  0.1537  0.1584  0.1726  0.2874  0.2316  0.1359  0.0629  0.1836  0.0941  0.2389  0.2978  0.2393  0.1484  0.1602  0.2180  0.1867  0.2833  0.1421  0.1331  0.1641  0.2130  0.2311  0.1862  0.0358  0.0569  0.0570  0.4210  0.1809  0.1305  0.0497  0.0620  0.0693  0.0555  0.0379  0.0321  0.5065  0.1802  0.1433  0.0422  0.0384  0.0375  0.0268  0.0118  0.4852  0.2964  0.2008  0.0548  0.0548  0.0166  0.0124  0.5328  0.2616  0.1957  0.0546  0.0454  0.0139  0.0027  0.1096  0.3331  0.4344  0.6340  0.6965  0.6518  0.2102  0.2097  0.3241  0.3654  0.3225  0.1538  0.2104  0.2679  0.2088  0.0664  0.0666  0.0463  0.0609  0.0504  0.0167
     5    18  0.1281  0.3991  0.5059  0.2105  0.5264  0.4816  0.1419  0.1119  0.4175  0.4497  0.5337  0.5860  0.5973  0.1686  0.2359  0.1416  0.3275  0.2038  0.1418  0.0439  0.2077  0.1976  0.2064  0.2345  0.2216  0.1818  0.1190  0.1969  0.1781  0.3674  0.2057  0.1305  0.1657  0.1806  0.2215  0.2325  0.0366  0.0637  0.0586  0.5252  0.2822  0.1952  0.0529  0.0681  0.0702  0.0795  0.0223  0.0239  0.2777  0.1294  0.1123  0.0322  0.0197  0.0244  0.0289  0.0092  0.5080  0.2176  0.1869  0.0490  0.0404  0.0112  0.0112  0.4638  0.2775  0.1469  0.0533  0.0367  0.0097  0.0030  0.0822  0.3515  0.4003  0.5923  0.4978  0.6483  0.1686  0.2317  0.2609  0.2610  0.3051  0.1419  0.1628  0.1941  0.1917  0.0541  0.0598  0.0682  0.0473  0.0452  0.0141
     5    19  0.1454  0.6346  0.7218  0.2555  0.5493  0.6061  0.0254  0.1397  0.2657  0.4028  0.6000  0.6262  0.7008  0.2489  0.2927  0.2173  0.3902  0.4235  0.1942  0.0998  0.1789  0.2530  0.3408  0.3251  0.3016  0.1558  0.0921  0.1485  0.1960  0.4850  0.1920  0.0997  0.1302  0.1665  0.1564  0.1596  0.0359  0.0567  0.0835  0.4418  0.2503  0.1483  0.0484  0.0548  0.0584  0.0692  0.0226  0.0324  0.2479  0.2272  0.0896  0.0315  0.0217  0.0258  0.0205  0.0118  0.5265  0.2663  0.1134  0.0489  0.0407  0.0088  0.0096  0.6199  0.3572  0.2057  0.0640  0.0492  0.0130  0.0034  0.1588  0.5212  0.3839  0.4848  0.4840  0.6212  0.1897  0.3307  0.2789  0.3065  0.3065  0.1209  0.1470  0.1659  0.1610  0.0616  0.0571  0.0498  0.0400  0.0427  0.0106
     5    20  0.0735  0.1837  0.3586  0.3547  0.3394  0.2536  0.0395  0.1175  0.3928  0.3787  0.4928  0.5046  0.4023  0.1831  0.1767  0.2148  0.2671  0.2976  0.1429  0.0972  0.1116  0.1791  0.2941  0.3021  0.3048  0.1054  0.0695  0.0881  0.1036  0.3013  0.1429  0.0769  0.0988  0.1377  0.1176  0.0972  0.0260  0.0295  0.0394  0.3112  0.1922  0.1182  0.0359  0.0424  0.0354  0.0366  0.0205  0.0195  0.2163  0.1907  0.0756  0.0294  0.0236  0.0185  0.0195  0.0075  0.4156  0.2434  0.1119  0.0403  0.0347  0.0054  0.0062  0.4865  0.3361  0.1303  0.0422  0.0387  0.0073  0.0021  0.2295  0.3548  0.3863  0.4650  0.4046  0.5032  0.2248  0.3142  0.3632  0.3071  0.2695  0.1566  0.1641  0.1453  0.1453  0.0543  0.0475  0.0440  0.0414  0.0399  0.0091
