# Supplementary material for: Blib is a multi-module simulation platform for genetics studies and intelligent breeding
Source: Commun Biol. 2022 Nov 3;5:1167. doi: 10.1038/s42003-022-04151-9 (PMC9630530; doi:10.1038/s42003-022-04151-9)
Supplement: Supplementary file 4 — Supplementary Software 1 [file 42003_2022_4151_MOESM4_ESM.zip › Supplementary software/Drift with output files/Drift.sum]

   Run Cycle Locus  nAllel AllLeft  HFtoLF Divided by 2N will have the allelic frequencies
     1     0     1       2       2    1000    1000
     1     0     2       5       5     400     400     400     400     400
     1     0     3      10      10     200     200     200     200     200     200     200     200     200     200
     1     0     4      20      20     100     100     100     100     100     100     100     100     100     100     100     100     100     100     100     100     100     100     100     100
     1     0     5      25      25      80      80      80      80      80      80      80      80      80      80      80      80      80      80      80      80      80      80      80      80      80      80      80      80      80
     1     0     6      50      50      40      40      40      40      40      40      40      40      40      40      40      40      40      40      40      40      40      40      40      40      40      40      40      40      40      40      40      40      40      40      40      40      40      40      40      40      40      40      40      40      40      40      40      40      40      40      40      40      40      40
     1     0     7     100     100      20      20      20      20      20      20      20      20      20      20      20      20      20      20      20      20      20      20      20      20      20      20      20      20      20      20      20      20      20      20      20      20      20      20      20      20      20      20      20      20      20      20      20      20      20      20      20      20      20      20      20      20      20      20      20      20      20      20      20      20      20      20      20      20      20      20      20      20      20      20      20      20      20      20      20      20      20      20      20      20      20      20      20      20      20      20      20      20      20      20      20      20      20      20      20      20      20      20      20      20
     1     0     8       2       2    1000    1000
     1     0     9       5       5     400     400     400     400     400
     1     0    10      10      10     200     200     200     200     200     200     200     200     200     200
     1     0    11      20      20     100     100     100     100     100     100     100     100     100     100     100     100     100     100     100     100     100     100     100     100
     1     0    12      25      25      80      80      80      80      80      80      80      80      80      80      80      80      80      80      80      80      80      80      80      80      80      80      80      80      80
     1     0    13      50      50      40      40      40      40      40      40      40      40      40      40      40      40      40      40      40      40      40      40      40      40      40      40      40      40      40      40      40      40      40      40      40      40      40      40      40      40      40      40      40      40      40      40      40      40      40      40      40      40      40      40
     1     0    14     100     100      20      20      20      20      20      20      20      20      20      20      20      20      20      20      20      20      20      20      20      20      20      20      20      20      20      20      20      20      20      20      20      20      20      20      20      20      20      20      20      20      20      20      20      20      20      20      20      20      20      20      20      20      20      20      20      20      20      20      20      20      20      20      20      20      20      20      20      20      20      20      20      20      20      20      20      20      20      20      20      20      20      20      20      20      20      20      20      20      20      20      20      20      20      20      20      20      20      20      20      20
     1     1     1       2       2      53      47
     1     1     2       5       5      27      21      21      21      10
     1     1     3      10      10      15      13      13      11      11      10      10       7       7       3
     1     1     4      20      20      10       9       8       7       6       6       6       5       5       5       5       5       4       4       3       3       3       2       2       2
     1     1     5      25      25       9       8       7       7       7       6       5       5       4       4       4       4       3       3       3       3       3       3       2       2       2       2       2       1       1
     1     1     6      50      43       7       5       5       4       4       4       4       3       3       3       3       3       3       3       2       2       2       2       2       2       2       2       2       2       2       2       2       2       2       2       2       1       1       1       1       1       1       1       1       1       1       1       1       0       0       0       0       0       0       0
     1     1     7     100      64       4       3       3       3       3       3       3       2       2       2       2       2       2       2       2       2       2       2       2       2       2       2       2       2       2       2       2       2       1       1       1       1       1       1       1       1       1       1       1       1       1       1       1       1       1       1       1       1       1       1       1       1       1       1       1       1       1       1       1       1       1       1       1       1       0       0       0       0       0       0       0       0       0       0       0       0       0       0       0       0       0       0       0       0       0       0       0       0       0       0       0       0       0       0       0       0       0       0       0       0
     1     1     8       2       2      57      43
     1     1     9       5       5      24      24      18      17      17
     1     1    10      10      10      14      13      13      12      12      11       7       7       6       5
     1     1    11      20      20      12       8       8       7       7       6       5       5       5       4       4       4       4       4       4       3       3       3       3       1
     1     1    12      25      25       8       7       6       5       5       5       5       5       4       4       4       4       4       4       4       4       4       3       3       3       3       2       2       1       1
     1     1    13      50      45       6       5       4       4       4       3       3       3       3       3       3       3       3       3       2       2       2       2       2       2       2       2       2       2       2       2       2       2       2       2       2       2       2       1       1       1       1       1       1       1       1       1       1       1       1       0       0       0       0       0
     1     1    14     100      58       7       4       4       3       3       3       3       3       3       3       3       3       2       2       2       2       2       2       2       2       2       2       2       2       1       1       1       1       1       1       1       1       1       1       1       1       1       1       1       1       1       1       1       1       1       1       1       1       1       1       1       1       1       1       1       1       1       1       0       0       0       0       0       0       0       0       0       0       0       0       0       0       0       0       0       0       0       0       0       0       0       0       0       0       0       0       0       0       0       0       0       0       0       0       0       0       0       0       0       0
     1     2     1       2       2      53      47
     1     2     2       5       5      27      24      23      18       8
     1     2     3      10      10      19      16      16      10       9       9       7       6       5       3
     1     2     4      20      19      10       9       8       8       7       7       6       5       5       5       5       4       4       4       4       3       3       2       1       0
     1     2     5      25      23      12      11       7       7       6       6       6       5       5       4       4       4       4       3       3       3       3       2       1       1       1       1       1       0       0
     1     2     6      50      32      12      11       6       6       5       4       4       4       4       4       3       3       3       3       3       3       3       2       2       2       2       1       1       1       1       1       1       1       1       1       1       1       0       0       0       0       0       0       0       0       0       0       0       0       0       0       0       0       0       0
     1     2     7     100      47       7       6       6       5       4       3       3       3       3       3       3       2       2       2       2       2       2       2       2       2       2       2       2       2       2       2       2       2       2       1       1       1       1       1       1       1       1       1       1       1       1       1       1       1       1       1       1       0       0       0       0       0       0       0       0       0       0       0       0       0       0       0       0       0       0       0       0       0       0       0       0       0       0       0       0       0       0       0       0       0       0       0       0       0       0       0       0       0       0       0       0       0       0       0       0       0       0       0       0       0
     1     2     8       2       2      51      49
     1     2     9       5       5      27      24      17      17      15
     1     2    10      10      10      19      13      11      11      10       9       8       8       7       4
     1     2    11      20      19      13      11      10       9       7       7       5       5       4       4       4       4       4       4       3       2       2       1       1       0
     1     2    12      25      25      10       8       7       6       6       6       5       5       5       4       4       4       4       4       3       3       3       3       2       2       2       1       1       1       1
     1     2    13      50      39       5       5       5       5       4       4       4       4       4       4       4       3       3       3       3       3       2       2       2       2       2       2       2       2       2       2       2       2       2       2       1       1       1       1       1       1       1       1       1       0       0       0       0       0       0       0       0       0       0       0
     1     2    14     100      42       6       6       5       5       5       4       4       4       4       4       3       3       3       3       2       2       2       2       2       2       2       2       2       2       2       2       2       1       1       1       1       1       1       1       1       1       1       1       1       1       1       1       0       0       0       0       0       0       0       0       0       0       0       0       0       0       0       0       0       0       0       0       0       0       0       0       0       0       0       0       0       0       0       0       0       0       0       0       0       0       0       0       0       0       0       0       0       0       0       0       0       0       0       0       0       0       0       0       0       0
     1     3     1       2       2      53      47
     1     3     2       5       5      27      22      22      18      11
     1     3     3      10      10      19      19      14      11      11       7       6       5       5       3
     1     3     4      20      19      11       9       8       7       7       6       6       5       5       5       4       4       4       4       4       4       3       3       1       0
     1     3     5      25      22      12      10       9       8       7       7       7       7       6       3       3       3       3       3       2       2       2       2       1       1       1       1       0       0       0
     1     3     6      50      28      13       8       8       6       6       6       5       5       5       4       4       3       3       3       2       2       2       2       2       2       2       1       1       1       1       1       1       1       0       0       0       0       0       0       0       0       0       0       0       0       0       0       0       0       0       0       0       0       0       0
     1     3     7     100      41       8       7       6       6       5       4       4       4       3       3       3       3       3       3       3       2       2       2       2       2       2       2       2       2       1       1       1       1       1       1       1       1       1       1       1       1       1       1       1       1       1       0       0       0       0       0       0       0       0       0       0       0       0       0       0       0       0       0       0       0       0       0       0       0       0       0       0       0       0       0       0       0       0       0       0       0       0       0       0       0       0       0       0       0       0       0       0       0       0       0       0       0       0       0       0       0       0       0       0       0
     1     3     8       2       2      53      47
     1     3     9       5       5      29      23      18      18      12
     1     3    10      10      10      21      18      13      10      10       8       7       6       6       1
     1     3    11      20      18      11      11      11      10      10       9       9       5       4       4       4       3       3       2       1       1       1       1       0       0
     1     3    12      25      22       9       8       7       6       6       6       6       5       5       5       5       5       4       4       4       4       3       3       2       1       1       1       0       0       0
     1     3    13      50      38       8       6       5       5       5       5       4       4       4       4       3       3       3       3       3       2       2       2       2       2       2       2       2       2       2       2       2       1       1       1       1       1       1       1       1       1       1       1       0       0       0       0       0       0       0       0       0       0       0       0
     1     3    14     100      35       9       6       5       5       5       5       5       5       4       4       4       4       3       3       3       3       2       2       2       2       2       2       2       2       1       1       1       1       1       1       1       1       1       1       1       0       0       0       0       0       0       0       0       0       0       0       0       0       0       0       0       0       0       0       0       0       0       0       0       0       0       0       0       0       0       0       0       0       0       0       0       0       0       0       0       0       0       0       0       0       0       0       0       0       0       0       0       0       0       0       0       0       0       0       0       0       0       0       0       0
     1     4     1       2       2      54      46
     1     4     2       5       5      25      25      23      16      11
     1     4     3      10      10      26      18      12      11      11       7       6       5       3       1
     1     4     4      20      18      14      12      11       7       7       6       6       6       5       4       4       4       4       3       2       2       2       1       0       0
     1     4     5      25      19      15      13      12      10       9       7       6       5       4       4       3       3       2       2       1       1       1       1       1       0       0       0       0       0       0
     1     4     6      50      26      12       9       8       8       8       6       6       4       4       4       4       3       3       3       2       2       2       2       2       2       1       1       1       1       1       1       0       0       0       0       0       0       0       0       0       0       0       0       0       0       0       0       0       0       0       0       0       0       0       0
     1     4     7     100      33      11       9       8       6       5       5       5       4       4       3       3       3       3       3       3       3       2       2       2       2       2       1       1       1       1       1       1       1       1       1       1       1       1       0       0       0       0       0       0       0       0       0       0       0       0       0       0       0       0       0       0       0       0       0       0       0       0       0       0       0       0       0       0       0       0       0       0       0       0       0       0       0       0       0       0       0       0       0       0       0       0       0       0       0       0       0       0       0       0       0       0       0       0       0       0       0       0       0       0       0
     1     4     8       2       2      57      43
     1     4     9       5       5      32      21      17      16      14
     1     4    10      10      10      22      20      12      10       8       8       7       7       5       1
     1     4    11      20      15      16      13      11      10       9       8       7       6       4       4       3       3       2       2       2       0       0       0       0       0
     1     4    12      25      21      11      11      10      10       7       6       5       4       4       4       4       4       4       3       3       3       2       2       1       1       1       0       0       0       0
     1     4    13      50      30      12      10       5       5       5       5       5       5       5       4       4       4       3       3       3       3       2       2       2       2       2       1       1       1       1       1       1       1       1       1       0       0       0       0       0       0       0       0       0       0       0       0       0       0       0       0       0       0       0       0
     1     4    14     100      34      12       9       8       6       6       6       4       4       4       3       3       3       3       2       2       2       2       2       2       2       2       1       1       1       1       1       1       1       1       1       1       1       1       1       0       0       0       0       0       0       0       0       0       0       0       0       0       0       0       0       0       0       0       0       0       0       0       0       0       0       0       0       0       0       0       0       0       0       0       0       0       0       0       0       0       0       0       0       0       0       0       0       0       0       0       0       0       0       0       0       0       0       0       0       0       0       0       0       0       0
     1     5     1       2       2      62      38
     1     5     2       5       5      27      26      25      17       5
     1     5     3      10       9      32      16      13      12       9       6       4       4       4       0
     1     5     4      20      18      16      15       9       8       8       7       5       5       5       4       4       3       3       2       2       2       1       1       0       0
     1     5     5      25      18      17      14      13      10       8       5       5       5       5       4       3       3       2       2       1       1       1       1       0       0       0       0       0       0       0
     1     5     6      50      25      14      12      10       8       8       7       5       5       4       3       3       3       2       2       2       2       2       1       1       1       1       1       1       1       1       0       0       0       0       0       0       0       0       0       0       0       0       0       0       0       0       0       0       0       0       0       0       0       0       0
     1     5     7     100      26       9       9       7       7       6       6       5       5       4       4       4       4       3       3       3       3       3       3       2       2       2       2       1       1       1       1       0       0       0       0       0       0       0       0       0       0       0       0       0       0       0       0       0       0       0       0       0       0       0       0       0       0       0       0       0       0       0       0       0       0       0       0       0       0       0       0       0       0       0       0       0       0       0       0       0       0       0       0       0       0       0       0       0       0       0       0       0       0       0       0       0       0       0       0       0       0       0       0       0       0
     1     5     8       2       2      58      42
     1     5     9       5       5      35      21      19      14      11
     1     5    10      10       9      27      18      14      11       9       8       5       4       4       0
     1     5    11      20      14      22      13      11      11      10       6       5       5       4       3       3       3       2       2       0       0       0       0       0       0
     1     5    12      25      19      12      11      10       9       8       7       7       6       4       4       4       3       3       3       2       2       2       2       1       0       0       0       0       0       0
     1     5    13      50      22      13       9       8       7       7       7       6       5       5       4       4       4       3       3       3       2       2       2       2       2       1       1       0       0       0       0       0       0       0       0       0       0       0       0       0       0       0       0       0       0       0       0       0       0       0       0       0       0       0       0
     1     5    14     100      27      13      11       9       9       8       8       4       4       4       4       3       2       2       2       2       2       2       2       1       1       1       1       1       1       1       1       1       0       0       0       0       0       0       0       0       0       0       0       0       0       0       0       0       0       0       0       0       0       0       0       0       0       0       0       0       0       0       0       0       0       0       0       0       0       0       0       0       0       0       0       0       0       0       0       0       0       0       0       0       0       0       0       0       0       0       0       0       0       0       0       0       0       0       0       0       0       0       0       0       0
     1     6     1       2       2      51      49
     1     6     2       5       5      30      27      21      16       6
     1     6     3      10       9      37      11      10       9       8       7       7       6       5       0
     1     6     4      20      17      14      13      11      11       8       6       6       6       5       4       3       3       3       3       2       1       1       0       0       0
     1     6     5      25      18      20      16      16      12       6       5       4       3       3       3       3       2       2       1       1       1       1       1       0       0       0       0       0       0       0
     1     6     6      50      24      18      10       9       9       9       8       5       4       4       4       3       2       2       2       2       1       1       1       1       1       1       1       1       1       0       0       0       0       0       0       0       0       0       0       0       0       0       0       0       0       0       0       0       0       0       0       0       0       0       0
     1     6     7     100      23      13      11      10       8       6       6       5       5       4       4       4       3       3       3       3       2       2       2       2       1       1       1       1       0       0       0       0       0       0       0       0       0       0       0       0       0       0       0       0       0       0       0       0       0       0       0       0       0       0       0       0       0       0       0       0       0       0       0       0       0       0       0       0       0       0       0       0       0       0       0       0       0       0       0       0       0       0       0       0       0       0       0       0       0       0       0       0       0       0       0       0       0       0       0       0       0       0       0       0       0
     1     6     8       2       2      58      42
     1     6     9       5       5      40      19      15      14      12
     1     6    10      10       9      34      15      15      11       7       7       5       3       3       0
     1     6    11      20      15      22      13      12       8       8       7       6       5       4       4       4       3       2       1       1       0       0       0       0       0
     1     6    12      25      18      12      11       8       8       7       7       7       7       6       6       5       4       3       3       2       2       1       1       0       0       0       0       0       0       0
     1     6    13      50      21      14       9       9       8       7       6       6       6       5       5       4       4       4       3       3       2       1       1       1       1       1       0       0       0       0       0       0       0       0       0       0       0       0       0       0       0       0       0       0       0       0       0       0       0       0       0       0       0       0       0
     1     6    14     100      24      16      11      10       9       8       5       4       4       4       3       3       3       3       2       2       2       2       2       2       1       1       1       1       1       0       0       0       0       0       0       0       0       0       0       0       0       0       0       0       0       0       0       0       0       0       0       0       0       0       0       0       0       0       0       0       0       0       0       0       0       0       0       0       0       0       0       0       0       0       0       0       0       0       0       0       0       0       0       0       0       0       0       0       0       0       0       0       0       0       0       0       0       0       0       0       0       0       0       0       0
     1     7     1       2       2      52      48
     1     7     2       5       5      26      24      22      20       8
     1     7     3      10       9      40      14      10       8       7       7       6       6       2       0
     1     7     4      20      17      15      14      12       9       8       7       6       5       4       4       3       3       3       2       2       2       1       0       0       0
     1     7     5      25      16      20      17      17      16       7       4       4       3       3       2       2       1       1       1       1       1       0       0       0       0       0       0       0       0       0
     1     7     6      50      20      18      13      12      10       7       6       6       5       5       3       2       2       2       2       2       1       1       1       1       1       0       0       0       0       0       0       0       0       0       0       0       0       0       0       0       0       0       0       0       0       0       0       0       0       0       0       0       0       0       0
     1     7     7     100      21      16      11       9       8       6       6       6       6       5       4       4       4       3       3       2       2       1       1       1       1       1       0       0       0       0       0       0       0       0       0       0       0       0       0       0       0       0       0       0       0       0       0       0       0       0       0       0       0       0       0       0       0       0       0       0       0       0       0       0       0       0       0       0       0       0       0       0       0       0       0       0       0       0       0       0       0       0       0       0       0       0       0       0       0       0       0       0       0       0       0       0       0       0       0       0       0       0       0       0       0
     1     7     8       2       2      55      45
     1     7     9       5       5      43      20      18      12       7
     1     7    10      10       9      35      19       9       9       9       6       5       5       3       0
     1     7    11      20      15      20      12      10      10       9       8       8       5       5       4       3       2       2       1       1       0       0       0       0       0
     1     7    12      25      16      17      10       9       9       9       8       7       7       6       4       4       3       2       2       2       1       0       0       0       0       0       0       0       0       0
     1     7    13      50      19      17      11      10       9       7       7       6       5       5       4       4       3       3       2       2       2       1       1       1       0       0       0       0       0       0       0       0       0       0       0       0       0       0       0       0       0       0       0       0       0       0       0       0       0       0       0       0       0       0       0
     1     7    14     100      21      14      14      14      10       7       4       4       4       4       3       3       3       3       3       3       2       1       1       1       1       1       0       0       0       0       0       0       0       0       0       0       0       0       0       0       0       0       0       0       0       0       0       0       0       0       0       0       0       0       0       0       0       0       0       0       0       0       0       0       0       0       0       0       0       0       0       0       0       0       0       0       0       0       0       0       0       0       0       0       0       0       0       0       0       0       0       0       0       0       0       0       0       0       0       0       0       0       0       0       0
     1     8     1       2       2      57      43
     1     8     2       5       5      35      29      17      15       4
     1     8     3      10       8      31      17      15      14       8       6       5       4       0       0
     1     8     4      20      15      15      15      12      12       9       7       5       5       4       4       4       3       2       2       1       0       0       0       0       0
     1     8     5      25      14      25      20      17      12       5       4       3       3       3       2       2       2       1       1       0       0       0       0       0       0       0       0       0       0       0
     1     8     6      50      15      21      11      11       9       9       8       7       5       4       4       3       3       3       1       1       0       0       0       0       0       0       0       0       0       0       0       0       0       0       0       0       0       0       0       0       0       0       0       0       0       0       0       0       0       0       0       0       0       0       0
     1     8     7     100      19      19      14      13       9       6       6       6       5       5       3       3       2       2       2       1       1       1       1       1       0       0       0       0       0       0       0       0       0       0       0       0       0       0       0       0       0       0       0       0       0       0       0       0       0       0       0       0       0       0       0       0       0       0       0       0       0       0       0       0       0       0       0       0       0       0       0       0       0       0       0       0       0       0       0       0       0       0       0       0       0       0       0       0       0       0       0       0       0       0       0       0       0       0       0       0       0       0       0       0       0
     1     8     8       2       2      54      46
     1     8     9       5       5      36      22      18      13      11
     1     8    10      10       9      40      23      12       9       5       4       3       2       2       0
     1     8    11      20      15      26      12      11      10       9       7       5       4       4       4       2       2       2       1       1       0       0       0       0       0
     1     8    12      25      15      15      14      11      11      10       8       7       6       4       4       3       3       2       1       1       0       0       0       0       0       0       0       0       0       0
     1     8    13      50      17      20      10      10      10       8       7       6       5       5       5       3       3       3       2       1       1       1       0       0       0       0       0       0       0       0       0       0       0       0       0       0       0       0       0       0       0       0       0       0       0       0       0       0       0       0       0       0       0       0       0
     1     8    14     100      21      17      13      12      11       6       6       5       4       4       3       3       3       3       3       1       1       1       1       1       1       1       0       0       0       0       0       0       0       0       0       0       0       0       0       0       0       0       0       0       0       0       0       0       0       0       0       0       0       0       0       0       0       0       0       0       0       0       0       0       0       0       0       0       0       0       0       0       0       0       0       0       0       0       0       0       0       0       0       0       0       0       0       0       0       0       0       0       0       0       0       0       0       0       0       0       0       0       0       0       0
     1     9     1       2       2      59      41
     1     9     2       5       5      32      22      20      19       7
     1     9     3      10       8      30      16      16      15       9       6       5       3       0       0
     1     9     4      20      15      19      13      12      11       9       7       7       6       3       3       3       2       2       2       1       0       0       0       0       0
     1     9     5      25      12      24      22      18      13       5       5       5       4       1       1       1       1       0       0       0       0       0       0       0       0       0       0       0       0       0
     1     9     6      50      14      14      12      12      11       9       8       7       7       5       4       4       3       3       1       0       0       0       0       0       0       0       0       0       0       0       0       0       0       0       0       0       0       0       0       0       0       0       0       0       0       0       0       0       0       0       0       0       0       0       0
     1     9     7     100      16      21      17      15       7       7       6       5       5       4       3       3       2       2       1       1       1       0       0       0       0       0       0       0       0       0       0       0       0       0       0       0       0       0       0       0       0       0       0       0       0       0       0       0       0       0       0       0       0       0       0       0       0       0       0       0       0       0       0       0       0       0       0       0       0       0       0       0       0       0       0       0       0       0       0       0       0       0       0       0       0       0       0       0       0       0       0       0       0       0       0       0       0       0       0       0       0       0       0       0       0
     1     9     8       2       2      51      49
     1     9     9       5       5      36      21      20      15       8
     1     9    10      10       7      36      24      14      13       7       3       3       0       0       0
     1     9    11      20      15      27      13      10      10      10       5       5       4       4       3       2       2       2       2       1       0       0       0       0       0
     1     9    12      25      14      18      13      12      11      10       7       6       6       5       4       3       2       2       1       0       0       0       0       0       0       0       0       0       0       0
     1     9    13      50      15      20      11      11      10      10       9       6       6       4       4       4       2       1       1       1       0       0       0       0       0       0       0       0       0       0       0       0       0       0       0       0       0       0       0       0       0       0       0       0       0       0       0       0       0       0       0       0       0       0       0
     1     9    14     100      18      20      17      13      11       7       6       5       3       3       3       2       2       2       2       1       1       1       1       0       0       0       0       0       0       0       0       0       0       0       0       0       0       0       0       0       0       0       0       0       0       0       0       0       0       0       0       0       0       0       0       0       0       0       0       0       0       0       0       0       0       0       0       0       0       0       0       0       0       0       0       0       0       0       0       0       0       0       0       0       0       0       0       0       0       0       0       0       0       0       0       0       0       0       0       0       0       0       0       0       0
     1    10     1       2       2      64      36
     1    10     2       5       5      40      26      16      12       6
     1    10     3      10       8      37      18      13      13       7       6       4       2       0       0
     1    10     4      20      14      21      14      10       9       8       8       5       5       5       4       4       3       3       1       0       0       0       0       0       0
     1    10     5      25      10      21      20      17      11      10       8       6       4       2       1       0       0       0       0       0       0       0       0       0       0       0       0       0       0       0
     1    10     6      50      15      15      13      11      10       9       8       8       5       5       4       4       3       2       2       1       0       0       0       0       0       0       0       0       0       0       0       0       0       0       0       0       0       0       0       0       0       0       0       0       0       0       0       0       0       0       0       0       0       0       0
     1    10     7     100      17      23      20      14       8       7       5       5       4       4       2       2       1       1       1       1       1       1       0       0       0       0       0       0       0       0       0       0       0       0       0       0       0       0       0       0       0       0       0       0       0       0       0       0       0       0       0       0       0       0       0       0       0       0       0       0       0       0       0       0       0       0       0       0       0       0       0       0       0       0       0       0       0       0       0       0       0       0       0       0       0       0       0       0       0       0       0       0       0       0       0       0       0       0       0       0       0       0       0       0       0
     1    10     8       2       2      50      50
     1    10     9       5       5      33      24      18      15      10
     1    10    10      10       7      30      27      19       9       6       5       4       0       0       0
     1    10    11      20      14      29      18      12       7       6       5       5       4       3       3       3       2       2       1       0       0       0       0       0       0
     1    10    12      25      15      20      12      11       8       8       7       7       5       5       5       4       4       2       1       1       0       0       0       0       0       0       0       0       0       0
     1    10    13      50      16      22      15      11       9       9       6       5       5       4       4       3       2       2       1       1       1       0       0       0       0       0       0       0       0       0       0       0       0       0       0       0       0       0       0       0       0       0       0       0       0       0       0       0       0       0       0       0       0       0       0
     1    10    14     100      16      19      17      14      10       7       6       5       5       3       3       3       2       2       2       1       1       0       0       0       0       0       0       0       0       0       0       0       0       0       0       0       0       0       0       0       0       0       0       0       0       0       0       0       0       0       0       0       0       0       0       0       0       0       0       0       0       0       0       0       0       0       0       0       0       0       0       0       0       0       0       0       0       0       0       0       0       0       0       0       0       0       0       0       0       0       0       0       0       0       0       0       0       0       0       0       0       0       0       0       0
     1    11     1       2       2      58      42
     1    11     2       5       5      45      27      14      11       3
     1    11     3      10       8      41      16      14      13       6       6       3       1       0       0
     1    11     4      20      14      20      13      13       9       9       8       7       5       5       4       3       2       1       1       0       0       0       0       0       0
     1    11     5      25       9      23      19      17      14       9       7       6       4       1       0       0       0       0       0       0       0       0       0       0       0       0       0       0       0       0
     1    11     6      50      16      18      15       9       9       7       6       6       6       5       4       4       3       3       2       2       1       0       0       0       0       0       0       0       0       0       0       0       0       0       0       0       0       0       0       0       0       0       0       0       0       0       0       0       0       0       0       0       0       0       0
     1    11     7     100      16      22      21      17       7       5       5       5       5       4       2       2       1       1       1       1       1       0       0       0       0       0       0       0       0       0       0       0       0       0       0       0       0       0       0       0       0       0       0       0       0       0       0       0       0       0       0       0       0       0       0       0       0       0       0       0       0       0       0       0       0       0       0       0       0       0       0       0       0       0       0       0       0       0       0       0       0       0       0       0       0       0       0       0       0       0       0       0       0       0       0       0       0       0       0       0       0       0       0       0       0
     1    11     8       2       2      52      48
     1    11     9       5       5      37      24      15      13      11
     1    11    10      10       7      31      27      25       6       5       3       3       0       0       0
     1    11    11      20      13      30      14      13       8       6       5       5       4       4       4       3       2       2       0       0       0       0       0       0       0
     1    11    12      25      14      20      14      11       9       7       7       6       6       5       5       3       3       2       2       0       0       0       0       0       0       0       0       0       0       0
     1    11    13      50      15      24      16      12       8       7       6       6       5       5       4       2       2       1       1       1       0       0       0       0       0       0       0       0       0       0       0       0       0       0       0       0       0       0       0       0       0       0       0       0       0       0       0       0       0       0       0       0       0       0       0
     1    11    14     100      15      27      15      14       8       6       5       4       4       4       3       3       3       2       1       1       0       0       0       0       0       0       0       0       0       0       0       0       0       0       0       0       0       0       0       0       0       0       0       0       0       0       0       0       0       0       0       0       0       0       0       0       0       0       0       0       0       0       0       0       0       0       0       0       0       0       0       0       0       0       0       0       0       0       0       0       0       0       0       0       0       0       0       0       0       0       0       0       0       0       0       0       0       0       0       0       0       0       0       0       0
     1    12     1       2       2      62      38
     1    12     2       5       5      40      29      15      11       5
     1    12     3      10       8      31      20      16      10      10       9       3       1       0       0
     1    12     4      20      14      19      14      13      12       8       7       6       6       5       4       3       1       1       1       0       0       0       0       0       0
     1    12     5      25       8      25      23      18      15      10       5       3       1       0       0       0       0       0       0       0       0       0       0       0       0       0       0       0       0       0
     1    12     6      50      16      22      16      14      10       9       7       5       4       3       3       2       1       1       1       1       1       0       0       0       0       0       0       0       0       0       0       0       0       0       0       0       0       0       0       0       0       0       0       0       0       0       0       0       0       0       0       0       0       0       0
     1    12     7     100      16      25      21      14       8       7       6       5       2       2       2       2       2       1       1       1       1       0       0       0       0       0       0       0       0       0       0       0       0       0       0       0       0       0       0       0       0       0       0       0       0       0       0       0       0       0       0       0       0       0       0       0       0       0       0       0       0       0       0       0       0       0       0       0       0       0       0       0       0       0       0       0       0       0       0       0       0       0       0       0       0       0       0       0       0       0       0       0       0       0       0       0       0       0       0       0       0       0       0       0       0
     1    12     8       2       2      53      47
     1    12     9       5       5      38      25      13      13      11
     1    12    10      10       7      31      26      26      10       3       3       1       0       0       0
     1    12    11      20      13      23      14      12      11       8       6       6       4       4       4       3       3       2       0       0       0       0       0       0       0
     1    12    12      25      14      22      16      12      10       8       7       7       5       4       3       2       2       1       1       0       0       0       0       0       0       0       0       0       0       0
     1    12    13      50      16      22      19      12       9       8       5       5       5       4       3       2       2       1       1       1       1       0       0       0       0       0       0       0       0       0       0       0       0       0       0       0       0       0       0       0       0       0       0       0       0       0       0       0       0       0       0       0       0       0       0
     1    12    14     100      15      23      13      10      10       8       6       5       5       4       4       4       3       2       2       1       0       0       0       0       0       0       0       0       0       0       0       0       0       0       0       0       0       0       0       0       0       0       0       0       0       0       0       0       0       0       0       0       0       0       0       0       0       0       0       0       0       0       0       0       0       0       0       0       0       0       0       0       0       0       0       0       0       0       0       0       0       0       0       0       0       0       0       0       0       0       0       0       0       0       0       0       0       0       0       0       0       0       0       0       0
     1    13     1       2       2      56      44
     1    13     2       5       5      44      25      16      12       3
     1    13     3      10       8      26      18      16      15      12       7       5       1       0       0
     1    13     4      20      13      17      15      12      11      10       8       8       6       5       3       2       2       1       0       0       0       0       0       0       0
     1    13     5      25       8      26      21      21      14       9       4       3       2       0       0       0       0       0       0       0       0       0       0       0       0       0       0       0       0       0
     1    13     6      50      16      20      19      13      12       7       7       4       4       3       3       3       1       1       1       1       1       0       0       0       0       0       0       0       0       0       0       0       0       0       0       0       0       0       0       0       0       0       0       0       0       0       0       0       0       0       0       0       0       0       0
     1    13     7     100      17      24      14      14      11       8       6       5       4       3       2       2       2       1       1       1       1       1       0       0       0       0       0       0       0       0       0       0       0       0       0       0       0       0       0       0       0       0       0       0       0       0       0       0       0       0       0       0       0       0       0       0       0       0       0       0       0       0       0       0       0       0       0       0       0       0       0       0       0       0       0       0       0       0       0       0       0       0       0       0       0       0       0       0       0       0       0       0       0       0       0       0       0       0       0       0       0       0       0       0       0
     1    13     8       2       2      51      49
     1    13     9       5       5      43      30      13       8       6
     1    13    10      10       6      31      28      28       9       3       1       0       0       0       0
     1    13    11      20      12      24      15      14       8       7       7       6       6       6       3       2       2       0       0       0       0       0       0       0       0
     1    13    12      25      14      17      16      12       9       9       9       7       6       4       4       3       2       1       1       0       0       0       0       0       0       0       0       0       0       0
     1    13    13      50      13      23      17      11      11       8       6       6       6       3       3       3       2       1       0       0       0       0       0       0       0       0       0       0       0       0       0       0       0       0       0       0       0       0       0       0       0       0       0       0       0       0       0       0       0       0       0       0       0       0       0
     1    13    14     100      19      22      15      10      10       9       5       5       4       3       3       3       3       2       1       1       1       1       1       1       0       0       0       0       0       0       0       0       0       0       0       0       0       0       0       0       0       0       0       0       0       0       0       0       0       0       0       0       0       0       0       0       0       0       0       0       0       0       0       0       0       0       0       0       0       0       0       0       0       0       0       0       0       0       0       0       0       0       0       0       0       0       0       0       0       0       0       0       0       0       0       0       0       0       0       0       0       0       0       0       0
     1    14     1       2       2      53      47
     1    14     2       5       5      44      24      24       7       1
     1    14     3      10       7      26      16      15      14      12       9       8       0       0       0
     1    14     4      20      12      16      14      12      12      12      10       8       7       4       2       2       1       0       0       0       0       0       0       0       0
     1    14     5      25       8      30      28      15      12       6       5       2       2       0       0       0       0       0       0       0       0       0       0       0       0       0       0       0       0       0
     1    14     6      50      12      24      18      15      14       8       5       4       4       3       2       2       1       0       0       0       0       0       0       0       0       0       0       0       0       0       0       0       0       0       0       0       0       0       0       0       0       0       0       0       0       0       0       0       0       0       0       0       0       0       0
     1    14     7     100      18      30      13      10       8       7       7       6       5       4       2       1       1       1       1       1       1       1       1       0       0       0       0       0       0       0       0       0       0       0       0       0       0       0       0       0       0       0       0       0       0       0       0       0       0       0       0       0       0       0       0       0       0       0       0       0       0       0       0       0       0       0       0       0       0       0       0       0       0       0       0       0       0       0       0       0       0       0       0       0       0       0       0       0       0       0       0       0       0       0       0       0       0       0       0       0       0       0       0       0       0
     1    14     8       2       2      58      42
     1    14     9       5       5      39      35      15       9       2
     1    14    10      10       4      37      27      27       9       0       0       0       0       0       0
     1    14    11      20      11      27      14      11      10       8       8       7       6       6       2       1       0       0       0       0       0       0       0       0       0
     1    14    12      25      12      23      17      10       8       7       6       6       5       5       5       5       3       0       0       0       0       0       0       0       0       0       0       0       0       0
     1    14    13      50      12      28      17      13      10       9       8       4       3       3       2       2       1       0       0       0       0       0       0       0       0       0       0       0       0       0       0       0       0       0       0       0       0       0       0       0       0       0       0       0       0       0       0       0       0       0       0       0       0       0       0
     1    14    14     100      20      28      20       8       7       6       5       5       4       3       2       2       2       1       1       1       1       1       1       1       1       0       0       0       0       0       0       0       0       0       0       0       0       0       0       0       0       0       0       0       0       0       0       0       0       0       0       0       0       0       0       0       0       0       0       0       0       0       0       0       0       0       0       0       0       0       0       0       0       0       0       0       0       0       0       0       0       0       0       0       0       0       0       0       0       0       0       0       0       0       0       0       0       0       0       0       0       0       0       0       0
     1    15     1       2       2      53      47
     1    15     2       5       5      45      29      22       3       1
     1    15     3      10       7      25      20      19      13      11       9       3       0       0       0
     1    15     4      20      11      16      15      13      12      11      11       8       7       4       2       1       0       0       0       0       0       0       0       0       0
     1    15     5      25       9      31      26      15      15       7       2       2       1       1       0       0       0       0       0       0       0       0       0       0       0       0       0       0       0       0
     1    15     6      50      11      30      18      15      11      10       5       4       4       1       1       1       0       0       0       0       0       0       0       0       0       0       0       0       0       0       0       0       0       0       0       0       0       0       0       0       0       0       0       0       0       0       0       0       0       0       0       0       0       0       0
     1    15     7     100      17      34      13      12      11       6       6       5       2       2       2       1       1       1       1       1       1       1       0       0       0       0       0       0       0       0       0       0       0       0       0       0       0       0       0       0       0       0       0       0       0       0       0       0       0       0       0       0       0       0       0       0       0       0       0       0       0       0       0       0       0       0       0       0       0       0       0       0       0       0       0       0       0       0       0       0       0       0       0       0       0       0       0       0       0       0       0       0       0       0       0       0       0       0       0       0       0       0       0       0       0
     1    15     8       2       2      58      42
     1    15     9       5       5      35      31      20      13       1
     1    15    10      10       4      37      34      21       8       0       0       0       0       0       0
     1    15    11      20      10      28      15      14      10       9       8       7       5       3       1       0       0       0       0       0       0       0       0       0       0
     1    15    12      25      12      20      19      11      11      10       9       7       4       4       2       2       1       0       0       0       0       0       0       0       0       0       0       0       0       0
     1    15    13      50      12      24      15      12      12       9       8       7       6       3       2       1       1       0       0       0       0       0       0       0       0       0       0       0       0       0       0       0       0       0       0       0       0       0       0       0       0       0       0       0       0       0       0       0       0       0       0       0       0       0       0
     1    15    14     100      16      33      19      11       7       6       5       4       3       3       2       2       1       1       1       1       1       0       0       0       0       0       0       0       0       0       0       0       0       0       0       0       0       0       0       0       0       0       0       0       0       0       0       0       0       0       0       0       0       0       0       0       0       0       0       0       0       0       0       0       0       0       0       0       0       0       0       0       0       0       0       0       0       0       0       0       0       0       0       0       0       0       0       0       0       0       0       0       0       0       0       0       0       0       0       0       0       0       0       0       0
     1    16     1       2       2      61      39
     1    16     2       5       5      51      24      22       2       1
     1    16     3      10       7      28      19      15      13      11      11       3       0       0       0
     1    16     4      20      10      17      16      15      12      11       9       8       5       4       3       0       0       0       0       0       0       0       0       0       0
     1    16     5      25       9      32      25      20      12       6       2       1       1       1       0       0       0       0       0       0       0       0       0       0       0       0       0       0       0       0
     1    16     6      50      10      35      20      16       8       7       5       3       3       2       1       0       0       0       0       0       0       0       0       0       0       0       0       0       0       0       0       0       0       0       0       0       0       0       0       0       0       0       0       0       0       0       0       0       0       0       0       0       0       0       0
     1    16     7     100      14      43      15       7       6       6       6       5       4       2       2       1       1       1       1       0       0       0       0       0       0       0       0       0       0       0       0       0       0       0       0       0       0       0       0       0       0       0       0       0       0       0       0       0       0       0       0       0       0       0       0       0       0       0       0       0       0       0       0       0       0       0       0       0       0       0       0       0       0       0       0       0       0       0       0       0       0       0       0       0       0       0       0       0       0       0       0       0       0       0       0       0       0       0       0       0       0       0       0       0       0
     1    16     8       2       2      64      36
     1    16     9       5       4      36      30      20      14       0
     1    16    10      10       5      35      30      22      12       1       0       0       0       0       0
     1    16    11      20      12      26      17      16      11      11       5       5       4       2       1       1       1       0       0       0       0       0       0       0       0
     1    16    12      25      12      23      15      15      13      12       8       4       4       2       2       1       1       0       0       0       0       0       0       0       0       0       0       0       0       0
     1    16    13      50      12      29      14      12      11       9       8       7       4       3       1       1       1       0       0       0       0       0       0       0       0       0       0       0       0       0       0       0       0       0       0       0       0       0       0       0       0       0       0       0       0       0       0       0       0       0       0       0       0       0       0
     1    16    14     100      15      37      14      13       7       6       4       4       3       3       2       2       2       1       1       1       0       0       0       0       0       0       0       0       0       0       0       0       0       0       0       0       0       0       0       0       0       0       0       0       0       0       0       0       0       0       0       0       0       0       0       0       0       0       0       0       0       0       0       0       0       0       0       0       0       0       0       0       0       0       0       0       0       0       0       0       0       0       0       0       0       0       0       0       0       0       0       0       0       0       0       0       0       0       0       0       0       0       0       0       0
     1    17     1       2       2      56      44
     1    17     2       5       4      45      27      26       2       0
     1    17     3      10       7      22      20      18      15      11      10       4       0       0       0
     1    17     4      20      10      23      16      15      11       8       8       7       7       3       2       0       0       0       0       0       0       0       0       0       0
     1    17     5      25       9      32      22      20      18       3       2       1       1       1       0       0       0       0       0       0       0       0       0       0       0       0       0       0       0       0
     1    17     6      50       9      32      23      13      11      10       7       2       1       1       0       0       0       0       0       0       0       0       0       0       0       0       0       0       0       0       0       0       0       0       0       0       0       0       0       0       0       0       0       0       0       0       0       0       0       0       0       0       0       0       0
     1    17     7     100      14      38      12       9       7       7       7       6       6       3       1       1       1       1       1       0       0       0       0       0       0       0       0       0       0       0       0       0       0       0       0       0       0       0       0       0       0       0       0       0       0       0       0       0       0       0       0       0       0       0       0       0       0       0       0       0       0       0       0       0       0       0       0       0       0       0       0       0       0       0       0       0       0       0       0       0       0       0       0       0       0       0       0       0       0       0       0       0       0       0       0       0       0       0       0       0       0       0       0       0       0
     1    17     8       2       2      62      38
     1    17     9       5       4      36      32      22      10       0
     1    17    10      10       5      33      31      27       8       1       0       0       0       0       0
     1    17    11      20      11      29      20      14      11       7       7       3       3       3       2       1       0       0       0       0       0       0       0       0       0
     1    17    12      25      12      20      19      17      15      12       4       4       4       2       1       1       1       0       0       0       0       0       0       0       0       0       0       0       0       0
     1    17    13      50      12      23      14      13      11       9       9       8       7       3       1       1       1       0       0       0       0       0       0       0       0       0       0       0       0       0       0       0       0       0       0       0       0       0       0       0       0       0       0       0       0       0       0       0       0       0       0       0       0       0       0
     1    17    14     100      20      32      15      12      10       6       4       4       4       2       1       1       1       1       1       1       1       1       1       1       1       0       0       0       0       0       0       0       0       0       0       0       0       0       0       0       0       0       0       0       0       0       0       0       0       0       0       0       0       0       0       0       0       0       0       0       0       0       0       0       0       0       0       0       0       0       0       0       0       0       0       0       0       0       0       0       0       0       0       0       0       0       0       0       0       0       0       0       0       0       0       0       0       0       0       0       0       0       0       0       0
     1    18     1       2       2      62      38
     1    18     2       5       4      37      35      25       3       0
     1    18     3      10       7      21      18      16      16      12      11       6       0       0       0
     1    18     4      20      10      22      13      13      10      10       9       9       7       6       1       0       0       0       0       0       0       0       0       0       0
     1    18     5      25       7      32      26      19      17       3       2       1       0       0       0       0       0       0       0       0       0       0       0       0       0       0       0       0       0       0
     1    18     6      50       8      33      21      11      10       9       8       6       2       0       0       0       0       0       0       0       0       0       0       0       0       0       0       0       0       0       0       0       0       0       0       0       0       0       0       0       0       0       0       0       0       0       0       0       0       0       0       0       0       0       0
     1    18     7     100      14      39       9       9       8       7       7       7       4       3       2       2       1       1       1       0       0       0       0       0       0       0       0       0       0       0       0       0       0       0       0       0       0       0       0       0       0       0       0       0       0       0       0       0       0       0       0       0       0       0       0       0       0       0       0       0       0       0       0       0       0       0       0       0       0       0       0       0       0       0       0       0       0       0       0       0       0       0       0       0       0       0       0       0       0       0       0       0       0       0       0       0       0       0       0       0       0       0       0       0       0
     1    18     8       2       2      54      46
     1    18     9       5       4      42      24      23      11       0
     1    18    10      10       5      38      28      27       6       1       0       0       0       0       0
     1    18    11      20      11      23      20      15      12      10      10       4       2       2       1       1       0       0       0       0       0       0       0       0       0
     1    18    12      25      11      21      16      15      13      10       5       5       5       4       3       3       0       0       0       0       0       0       0       0       0       0       0       0       0       0
     1    18    13      50      11      19      15      14      13      10      10      10       5       2       1       1       0       0       0       0       0       0       0       0       0       0       0       0       0       0       0       0       0       0       0       0       0       0       0       0       0       0       0       0       0       0       0       0       0       0       0       0       0       0       0
     1    18    14     100      19      26      15      13      12       6       6       5       4       3       1       1       1       1       1       1       1       1       1       1       0       0       0       0       0       0       0       0       0       0       0       0       0       0       0       0       0       0       0       0       0       0       0       0       0       0       0       0       0       0       0       0       0       0       0       0       0       0       0       0       0       0       0       0       0       0       0       0       0       0       0       0       0       0       0       0       0       0       0       0       0       0       0       0       0       0       0       0       0       0       0       0       0       0       0       0       0       0       0       0       0
     1    19     1       2       2      68      32
     1    19     2       5       3      42      31      27       0       0
     1    19     3      10       7      26      21      18      14      11       7       3       0       0       0
     1    19     4      20      10      16      15      14      13      11       9       8       7       5       2       0       0       0       0       0       0       0       0       0       0
     1    19     5      25       7      39      22      21       8       7       2       1       0       0       0       0       0       0       0       0       0       0       0       0       0       0       0       0       0       0
     1    19     6      50       8      36      23      11      11       9       6       3       1       0       0       0       0       0       0       0       0       0       0       0       0       0       0       0       0       0       0       0       0       0       0       0       0       0       0       0       0       0       0       0       0       0       0       0       0       0       0       0       0       0       0
     1    19     7     100      12      35      12       9       9       8       8       8       7       1       1       1       1       0       0       0       0       0       0       0       0       0       0       0       0       0       0       0       0       0       0       0       0       0       0       0       0       0       0       0       0       0       0       0       0       0       0       0       0       0       0       0       0       0       0       0       0       0       0       0       0       0       0       0       0       0       0       0       0       0       0       0       0       0       0       0       0       0       0       0       0       0       0       0       0       0       0       0       0       0       0       0       0       0       0       0       0       0       0       0       0
     1    19     8       2       2      51      49
     1    19     9       5       4      39      28      24       9       0
     1    19    10      10       5      38      31      24       6       1       0       0       0       0       0
     1    19    11      20       9      26      16      14      12      11      10       7       3       1       0       0       0       0       0       0       0       0       0       0       0
     1    19    12      25      10      20      19      12      11      10      10       7       5       4       2       0       0       0       0       0       0       0       0       0       0       0       0       0       0       0
     1    19    13      50      10      25      15      15      12      11       6       6       5       3       2       0       0       0       0       0       0       0       0       0       0       0       0       0       0       0       0       0       0       0       0       0       0       0       0       0       0       0       0       0       0       0       0       0       0       0       0       0       0       0       0
     1    19    14     100      17      25      15      14      13       9       4       4       3       3       2       2       1       1       1       1       1       1       0       0       0       0       0       0       0       0       0       0       0       0       0       0       0       0       0       0       0       0       0       0       0       0       0       0       0       0       0       0       0       0       0       0       0       0       0       0       0       0       0       0       0       0       0       0       0       0       0       0       0       0       0       0       0       0       0       0       0       0       0       0       0       0       0       0       0       0       0       0       0       0       0       0       0       0       0       0       0       0       0       0       0
     1    20     1       2       2      69      31
     1    20     2       5       3      40      32      28       0       0
     1    20     3      10       7      29      24      17      14       7       5       4       0       0       0
     1    20     4      20      10      22      17      16      10      10       6       6       6       4       3       0       0       0       0       0       0       0       0       0       0
     1    20     5      25       6      47      24      21       5       2       1       0       0       0       0       0       0       0       0       0       0       0       0       0       0       0       0       0       0       0
     1    20     6      50       8      37      17      14      10       9       7       5       1       0       0       0       0       0       0       0       0       0       0       0       0       0       0       0       0       0       0       0       0       0       0       0       0       0       0       0       0       0       0       0       0       0       0       0       0       0       0       0       0       0       0
     1    20     7     100      12      35      11      11       9       8       8       5       5       3       2       2       1       0       0       0       0       0       0       0       0       0       0       0       0       0       0       0       0       0       0       0       0       0       0       0       0       0       0       0       0       0       0       0       0       0       0       0       0       0       0       0       0       0       0       0       0       0       0       0       0       0       0       0       0       0       0       0       0       0       0       0       0       0       0       0       0       0       0       0       0       0       0       0       0       0       0       0       0       0       0       0       0       0       0       0       0       0       0       0       0
     1    20     8       2       2      61      39
     1    20     9       5       4      39      29      27       5       0
     1    20    10      10       5      39      32      25       3       1       0       0       0       0       0
     1    20    11      20       8      30      17      16      15       8       6       4       4       0       0       0       0       0       0       0       0       0       0       0       0
     1    20    12      25      10      22      18      15      12       9       9       8       5       1       1       0       0       0       0       0       0       0       0       0       0       0       0       0       0       0
     1    20    13      50      12      25      18      18      10      10       9       3       2       2       1       1       1       0       0       0       0       0       0       0       0       0       0       0       0       0       0       0       0       0       0       0       0       0       0       0       0       0       0       0       0       0       0       0       0       0       0       0       0       0       0
     1    20    14     100      15      28      16      16      13      10       5       2       2       2       1       1       1       1       1       1       0       0       0       0       0       0       0       0       0       0       0       0       0       0       0       0       0       0       0       0       0       0       0       0       0       0       0       0       0       0       0       0       0       0       0       0       0       0       0       0       0       0       0       0       0       0       0       0       0       0       0       0       0       0       0       0       0       0       0       0       0       0       0       0       0       0       0       0       0       0       0       0       0       0       0       0       0       0       0       0       0       0       0       0       0
     2     0     1       2       2    1000    1000
     2     0     2       5       5     400     400     400     400     400
     2     0     3      10      10     200     200     200     200     200     200     200     200     200     200
     2     0     4      20      20     100     100     100     100     100     100     100     100     100     100     100     100     100     100     100     100     100     100     100     100
     2     0     5      25      25      80      80      80      80      80      80      80      80      80      80      80      80      80      80      80      80      80      80      80      80      80      80      80      80      80
     2     0     6      50      50      40      40      40      40      40      40      40      40      40      40      40      40      40      40      40      40      40      40      40      40      40      40      40      40      40      40      40      40      40      40      40      40      40      40      40      40      40      40      40      40      40      40      40      40      40      40      40      40      40      40
     2     0     7     100     100      20      20      20      20      20      20      20      20      20      20      20      20      20      20      20      20      20      20      20      20      20      20      20      20      20      20      20      20      20      20      20      20      20      20      20      20      20      20      20      20      20      20      20      20      20      20      20      20      20      20      20      20      20      20      20      20      20      20      20      20      20      20      20      20      20      20      20      20      20      20      20      20      20      20      20      20      20      20      20      20      20      20      20      20      20      20      20      20      20      20      20      20      20      20      20      20      20      20      20      20
     2     0     8       2       2    1000    1000
     2     0     9       5       5     400     400     400     400     400
     2     0    10      10      10     200     200     200     200     200     200     200     200     200     200
     2     0    11      20      20     100     100     100     100     100     100     100     100     100     100     100     100     100     100     100     100     100     100     100     100
     2     0    12      25      25      80      80      80      80      80      80      80      80      80      80      80      80      80      80      80      80      80      80      80      80      80      80      80      80      80
     2     0    13      50      50      40      40      40      40      40      40      40      40      40      40      40      40      40      40      40      40      40      40      40      40      40      40      40      40      40      40      40      40      40      40      40      40      40      40      40      40      40      40      40      40      40      40      40      40      40      40      40      40      40      40
     2     0    14     100     100      20      20      20      20      20      20      20      20      20      20      20      20      20      20      20      20      20      20      20      20      20      20      20      20      20      20      20      20      20      20      20      20      20      20      20      20      20      20      20      20      20      20      20      20      20      20      20      20      20      20      20      20      20      20      20      20      20      20      20      20      20      20      20      20      20      20      20      20      20      20      20      20      20      20      20      20      20      20      20      20      20      20      20      20      20      20      20      20      20      20      20      20      20      20      20      20      20      20      20      20
     2     1     1       2       2      53      47
     2     1     2       5       5      22      22      21      21      14
     2     1     3      10      10      15      13      12      11      10       9       9       8       7       6
     2     1     4      20      20       9       8       8       7       7       6       6       6       5       5       5       4       4       4       3       3       3       3       2       2
     2     1     5      25      25       7       7       7       6       6       6       6       5       5       5       5       4       4       4       3       3       3       2       2       2       2       2       2       1       1
     2     1     6      50      44       6       5       4       4       4       4       3       3       3       3       3       3       3       3       3       2       2       2       2       2       2       2       2       2       2       2       2       2       2       2       2       2       1       1       1       1       1       1       1       1       1       1       1       1       0       0       0       0       0       0
     2     1     7     100      63       4       4       3       3       3       3       3       3       2       2       2       2       2       2       2       2       2       2       2       2       2       2       2       2       2       2       2       1       1       1       1       1       1       1       1       1       1       1       1       1       1       1       1       1       1       1       1       1       1       1       1       1       1       1       1       1       1       1       1       1       1       1       1       0       0       0       0       0       0       0       0       0       0       0       0       0       0       0       0       0       0       0       0       0       0       0       0       0       0       0       0       0       0       0       0       0       0       0       0       0
     2     1     8       2       2      55      45
     2     1     9       5       5      23      23      21      17      16
     2     1    10      10      10      16      13      12      12      10      10       9       6       6       6
     2     1    11      20      20       9       8       8       6       6       6       6       5       5       5       5       5       4       4       4       4       3       3       2       2
     2     1    12      25      25       6       6       6       6       5       5       5       5       5       4       4       4       4       4       4       4       3       3       3       3       3       2       2       2       2
     2     1    13      50      37       7       7       7       6       5       5       4       4       3       3       3       3       3       3       3       2       2       2       2       2       2       2       2       2       2       2       2       1       1       1       1       1       1       1       1       1       1       0       0       0       0       0       0       0       0       0       0       0       0       0
     2     1    14     100      64       4       4       4       3       3       3       3       3       2       2       2       2       2       2       2       2       2       2       2       2       2       2       2       2       2       1       1       1       1       1       1       1       1       1       1       1       1       1       1       1       1       1       1       1       1       1       1       1       1       1       1       1       1       1       1       1       1       1       1       1       1       1       1       1       0       0       0       0       0       0       0       0       0       0       0       0       0       0       0       0       0       0       0       0       0       0       0       0       0       0       0       0       0       0       0       0       0       0       0       0
     2     2     1       2       2      54      46
     2     2     2       5       5      27      23      21      15      14
     2     2     3      10      10      20      13      13      12      10      10       9       6       4       3
     2     2     4      20      19      14      10       8       7       7       6       6       5       5       5       4       4       4       3       3       3       2       2       2       0
     2     2     5      25      24       8       8       8       7       7       7       6       6       6       5       5       4       3       3       3       2       2       2       2       2       1       1       1       1       0
     2     2     6      50      33       9       8       7       5       4       4       4       4       4       3       3       3       3       3       3       3       3       2       2       2       2       2       2       2       2       2       2       2       1       1       1       1       1       0       0       0       0       0       0       0       0       0       0       0       0       0       0       0       0       0
     2     2     7     100      43       6       5       5       4       4       4       4       4       3       3       3       3       3       3       3       2       2       2       2       2       2       2       2       2       2       2       2       2       2       2       1       1       1       1       1       1       1       1       1       1       1       1       1       0       0       0       0       0       0       0       0       0       0       0       0       0       0       0       0       0       0       0       0       0       0       0       0       0       0       0       0       0       0       0       0       0       0       0       0       0       0       0       0       0       0       0       0       0       0       0       0       0       0       0       0       0       0       0       0       0
     2     2     8       2       2      56      44
     2     2     9       5       5      32      21      17      17      13
     2     2    10      10      10      21      15      14      11      10      10       7       6       4       2
     2     2    11      20      19      18       8       7       7       6       6       5       5       5       5       4       4       4       3       3       3       3       2       2       0
     2     2    12      25      23      10       8       8       7       6       6       5       5       5       4       4       4       4       4       4       4       3       3       2       1       1       1       1       0       0
     2     2    13      50      30       9       8       6       5       5       5       5       4       4       4       3       3       3       3       3       3       3       3       2       2       2       2       2       2       2       2       2       1       1       1       0       0       0       0       0       0       0       0       0       0       0       0       0       0       0       0       0       0       0       0
     2     2    14     100      47       7       5       5       5       5       4       4       3       3       3       3       2       2       2       2       2       2       2       2       2       2       2       2       2       2       2       2       2       1       1       1       1       1       1       1       1       1       1       1       1       1       1       1       1       1       1       1       0       0       0       0       0       0       0       0       0       0       0       0       0       0       0       0       0       0       0       0       0       0       0       0       0       0       0       0       0       0       0       0       0       0       0       0       0       0       0       0       0       0       0       0       0       0       0       0       0       0       0       0       0
     2     3     1       2       2      59      41
     2     3     2       5       5      30      26      18      15      11
     2     3     3      10      10      17      16      15      14      12       7       7       7       4       1
     2     3     4      20      18      16      11       8       7       7       6       6       6       5       5       5       4       4       4       2       2       1       1       0       0
     2     3     5      25      22      12      10       8       7       7       7       7       5       4       4       4       4       4       4       2       2       2       2       2       1       1       1       0       0       0
     2     3     6      50      30      10       8       6       6       4       4       4       4       3       3       3       3       3       3       3       3       3       3       3       3       3       3       2       2       2       2       1       1       1       1       0       0       0       0       0       0       0       0       0       0       0       0       0       0       0       0       0       0       0       0
     2     3     7     100      39       7       5       5       5       4       4       4       4       4       4       3       3       3       3       3       3       3       2       2       2       2       2       2       2       2       2       2       2       1       1       1       1       1       1       1       1       1       1       1       0       0       0       0       0       0       0       0       0       0       0       0       0       0       0       0       0       0       0       0       0       0       0       0       0       0       0       0       0       0       0       0       0       0       0       0       0       0       0       0       0       0       0       0       0       0       0       0       0       0       0       0       0       0       0       0       0       0       0       0       0
     2     3     8       2       2      52      48
     2     3     9       5       5      26      23      20      19      12
     2     3    10      10      10      23      15      14      12      10      10       9       3       3       1
     2     3    11      20      19      19      10       8       7       7       6       5       5       5       4       4       4       4       3       3       2       2       1       1       0
     2     3    12      25      22      16      11      11       7       5       5       4       4       4       4       4       4       4       4       3       3       2       1       1       1       1       1       0       0       0
     2     3    13      50      27      10       9       8       7       5       5       5       5       4       4       4       3       3       3       3       3       3       2       2       2       2       2       2       1       1       1       1       0       0       0       0       0       0       0       0       0       0       0       0       0       0       0       0       0       0       0       0       0       0       0
     2     3    14     100      36      10       7       7       5       4       4       3       3       3       3       3       3       3       3       3       3       3       2       2       2       2       2       2       2       2       2       2       2       1       1       1       1       1       1       1       1       0       0       0       0       0       0       0       0       0       0       0       0       0       0       0       0       0       0       0       0       0       0       0       0       0       0       0       0       0       0       0       0       0       0       0       0       0       0       0       0       0       0       0       0       0       0       0       0       0       0       0       0       0       0       0       0       0       0       0       0       0       0       0       0
     2     4     1       2       2      61      39
     2     4     2       5       5      40      24      18      11       7
     2     4     3      10       9      20      15      14      12      11       9       7       7       5       0
     2     4     4      20      17      14      12      10       9       9       8       8       7       4       4       4       3       2       2       2       1       1       0       0       0
     2     4     5      25      21      13      12       8       8       7       7       6       4       4       4       4       4       3       3       3       2       2       2       2       1       1       0       0       0       0
     2     4     6      50      29      12       9       8       6       6       5       5       4       4       4       4       3       3       3       3       2       2       2       2       2       2       2       1       1       1       1       1       1       1       0       0       0       0       0       0       0       0       0       0       0       0       0       0       0       0       0       0       0       0       0
     2     4     7     100      35       8       7       6       6       5       5       4       4       4       3       3       3       3       3       3       2       2       2       2       2       2       2       2       2       2       2       2       2       1       1       1       1       1       1       1       0       0       0       0       0       0       0       0       0       0       0       0       0       0       0       0       0       0       0       0       0       0       0       0       0       0       0       0       0       0       0       0       0       0       0       0       0       0       0       0       0       0       0       0       0       0       0       0       0       0       0       0       0       0       0       0       0       0       0       0       0       0       0       0       0
     2     4     8       2       2      63      37
     2     4     9       5       5      39      20      19      12      10
     2     4    10      10      10      31      19      17       9       9       6       3       3       2       1
     2     4    11      20      18      20      12       9       8       7       6       5       4       4       4       3       3       3       3       3       2       2       2       0       0
     2     4    12      25      19      18      15      12       8       7       7       6       5       4       4       3       2       2       2       1       1       1       1       1       0       0       0       0       0       0
     2     4    13      50      24      13      11      11       8       7       6       5       5       4       3       3       3       2       2       2       2       2       2       2       2       2       1       1       1       0       0       0       0       0       0       0       0       0       0       0       0       0       0       0       0       0       0       0       0       0       0       0       0       0       0
     2     4    14     100      34      14       9       6       5       5       5       4       4       4       4       3       3       3       3       3       3       2       2       2       2       1       1       1       1       1       1       1       1       1       1       1       1       1       1       0       0       0       0       0       0       0       0       0       0       0       0       0       0       0       0       0       0       0       0       0       0       0       0       0       0       0       0       0       0       0       0       0       0       0       0       0       0       0       0       0       0       0       0       0       0       0       0       0       0       0       0       0       0       0       0       0       0       0       0       0       0       0       0       0       0
     2     5     1       2       2      56      44
     2     5     2       5       5      42      22      18      11       7
     2     5     3      10       9      15      14      13      13      12      12      11       5       5       0
     2     5     4      20      16      12      11      11       9       8       7       7       7       6       5       4       4       3       3       2       1       0       0       0       0
     2     5     5      25      17      16      11      11       9       9       8       6       5       5       4       3       3       3       3       2       1       1       0       0       0       0       0       0       0       0
     2     5     6      50      26      11      11       8       7       6       6       5       5       5       4       4       4       3       3       3       2       2       2       2       1       1       1       1       1       1       1       0       0       0       0       0       0       0       0       0       0       0       0       0       0       0       0       0       0       0       0       0       0       0       0
     2     5     7     100      27      11       8       8       8       7       6       6       5       5       4       3       3       3       3       2       2       2       2       2       2       2       1       1       1       1       1       1       0       0       0       0       0       0       0       0       0       0       0       0       0       0       0       0       0       0       0       0       0       0       0       0       0       0       0       0       0       0       0       0       0       0       0       0       0       0       0       0       0       0       0       0       0       0       0       0       0       0       0       0       0       0       0       0       0       0       0       0       0       0       0       0       0       0       0       0       0       0       0       0       0
     2     5     8       2       2      72      28
     2     5     9       5       5      42      27      15       8       8
     2     5    10      10      10      32      21      19       6       5       5       4       4       2       2
     2     5    11      20      18      13      12      10      10       9       7       6       6       5       4       4       4       4       2       1       1       1       1       0       0
     2     5    12      25      18      14      12      11      10      10       7       6       5       5       5       4       2       2       2       2       1       1       1       0       0       0       0       0       0       0
     2     5    13      50      24      10       9       9       8       7       6       6       6       6       5       4       3       3       3       3       2       2       2       1       1       1       1       1       1       0       0       0       0       0       0       0       0       0       0       0       0       0       0       0       0       0       0       0       0       0       0       0       0       0       0
     2     5    14     100      32      18       8       6       6       5       5       4       4       4       3       3       3       3       3       3       2       2       2       2       2       1       1       1       1       1       1       1       1       1       1       1       1       0       0       0       0       0       0       0       0       0       0       0       0       0       0       0       0       0       0       0       0       0       0       0       0       0       0       0       0       0       0       0       0       0       0       0       0       0       0       0       0       0       0       0       0       0       0       0       0       0       0       0       0       0       0       0       0       0       0       0       0       0       0       0       0       0       0       0       0
     2     6     1       2       2      58      42
     2     6     2       5       5      43      25      14      11       7
     2     6     3      10       9      16      14      13      12      12      10      10       8       5       0
     2     6     4      20      16      18      15      11       8       8       8       6       5       5       4       3       3       2       2       1       1       0       0       0       0
     2     6     5      25      15      18      12       9       9       8       8       7       7       5       4       3       3       3       2       2       0       0       0       0       0       0       0       0       0       0
     2     6     6      50      18      15      11      11      10      10       9       5       5       4       4       3       3       3       2       2       1       1       1       0       0       0       0       0       0       0       0       0       0       0       0       0       0       0       0       0       0       0       0       0       0       0       0       0       0       0       0       0       0       0       0
     2     6     7     100      21      16      12      11       8       8       6       5       4       4       4       3       3       3       3       2       2       2       1       1       1       1       0       0       0       0       0       0       0       0       0       0       0       0       0       0       0       0       0       0       0       0       0       0       0       0       0       0       0       0       0       0       0       0       0       0       0       0       0       0       0       0       0       0       0       0       0       0       0       0       0       0       0       0       0       0       0       0       0       0       0       0       0       0       0       0       0       0       0       0       0       0       0       0       0       0       0       0       0       0       0
     2     6     8       2       2      72      28
     2     6     9       5       5      38      28      14      11       9
     2     6    10      10       9      34      24      17       7       6       5       4       2       1       0
     2     6    11      20      15      16      16      11      11       7       7       6       6       5       4       3       3       2       2       1       0       0       0       0       0
     2     6    12      25      16      17      13      11      10       9       7       6       5       5       4       3       3       3       2       1       1       0       0       0       0       0       0       0       0       0
     2     6    13      50      22      11      10       8       7       6       6       5       5       5       5       5       5       3       3       3       3       2       2       2       2       1       1       0       0       0       0       0       0       0       0       0       0       0       0       0       0       0       0       0       0       0       0       0       0       0       0       0       0       0       0
     2     6    14     100      27      18       9       8       8       7       5       5       4       3       3       3       3       3       2       2       2       2       2       2       2       1       1       1       1       1       1       1       0       0       0       0       0       0       0       0       0       0       0       0       0       0       0       0       0       0       0       0       0       0       0       0       0       0       0       0       0       0       0       0       0       0       0       0       0       0       0       0       0       0       0       0       0       0       0       0       0       0       0       0       0       0       0       0       0       0       0       0       0       0       0       0       0       0       0       0       0       0       0       0       0
     2     7     1       2       2      58      42
     2     7     2       5       5      44      22      15      12       7
     2     7     3      10       9      21      16      15      13      10       8       7       6       4       0
     2     7     4      20      15      16      13      10      10       9       7       6       6       5       5       5       3       2       2       1       0       0       0       0       0
     2     7     5      25      15      17      11      11       9       8       8       7       5       5       4       4       3       3       3       2       0       0       0       0       0       0       0       0       0       0
     2     7     6      50      18      15      15      10       9       9       8       5       5       5       4       4       3       3       1       1       1       1       1       0       0       0       0       0       0       0       0       0       0       0       0       0       0       0       0       0       0       0       0       0       0       0       0       0       0       0       0       0       0       0       0
     2     7     7     100      19      14      12      12       9       8       7       6       6       5       4       3       3       2       2       2       2       1       1       1       0       0       0       0       0       0       0       0       0       0       0       0       0       0       0       0       0       0       0       0       0       0       0       0       0       0       0       0       0       0       0       0       0       0       0       0       0       0       0       0       0       0       0       0       0       0       0       0       0       0       0       0       0       0       0       0       0       0       0       0       0       0       0       0       0       0       0       0       0       0       0       0       0       0       0       0       0       0       0       0       0
     2     7     8       2       2      76      24
     2     7     9       5       5      37      29      14      12       8
     2     7    10      10       9      32      25      13      10       9       4       4       2       1       0
     2     7    11      20      14      15      14      13      12       8       6       6       6       5       5       4       2       2       2       0       0       0       0       0       0
     2     7    12      25      15      20      15      11       9       8       6       5       5       5       4       4       3       3       1       1       0       0       0       0       0       0       0       0       0       0
     2     7    13      50      22      10       9       9       8       8       6       6       6       6       5       5       3       3       3       2       2       2       2       2       1       1       1       0       0       0       0       0       0       0       0       0       0       0       0       0       0       0       0       0       0       0       0       0       0       0       0       0       0       0       0
     2     7    14     100      23      14      10       9       7       7       7       6       6       5       5       4       3       3       2       2       2       2       1       1       1       1       1       1       0       0       0       0       0       0       0       0       0       0       0       0       0       0       0       0       0       0       0       0       0       0       0       0       0       0       0       0       0       0       0       0       0       0       0       0       0       0       0       0       0       0       0       0       0       0       0       0       0       0       0       0       0       0       0       0       0       0       0       0       0       0       0       0       0       0       0       0       0       0       0       0       0       0       0       0       0
     2     8     1       2       2      50      50
     2     8     2       5       5      53      18      14      11       4
     2     8     3      10       9      27      16      16       9       7       7       7       6       5       0
     2     8     4      20      14      15      15      13      10       9       8       6       5       5       4       4       2       2       2       0       0       0       0       0       0
     2     8     5      25      13      22      14      10      10       9       8       8       7       5       2       2       2       1       0       0       0       0       0       0       0       0       0       0       0       0
     2     8     6      50      16      22      17      12       8       8       6       5       4       3       3       3       3       2       2       1       1       0       0       0       0       0       0       0       0       0       0       0       0       0       0       0       0       0       0       0       0       0       0       0       0       0       0       0       0       0       0       0       0       0       0
     2     8     7     100      15      20      14      14      10       9       7       5       5       4       3       3       2       2       1       1       0       0       0       0       0       0       0       0       0       0       0       0       0       0       0       0       0       0       0       0       0       0       0       0       0       0       0       0       0       0       0       0       0       0       0       0       0       0       0       0       0       0       0       0       0       0       0       0       0       0       0       0       0       0       0       0       0       0       0       0       0       0       0       0       0       0       0       0       0       0       0       0       0       0       0       0       0       0       0       0       0       0       0       0       0
     2     8     8       2       2      78      22
     2     8     9       5       5      35      30      14      12       9
     2     8    10      10       7      33      29      13       9       9       5       2       0       0       0
     2     8    11      20      13      21      16      15       8       8       7       7       6       5       3       2       1       1       0       0       0       0       0       0       0
     2     8    12      25      14      21      13      11       9       8       7       6       6       6       4       3       2       2       2       0       0       0       0       0       0       0       0       0       0       0
     2     8    13      50      19      16      13      11       8       6       6       6       4       4       4       4       3       3       3       3       2       2       1       1       0       0       0       0       0       0       0       0       0       0       0       0       0       0       0       0       0       0       0       0       0       0       0       0       0       0       0       0       0       0       0
     2     8    14     100      20      13      11       9       9       6       6       6       6       5       5       4       3       3       3       3       2       2       2       1       1       0       0       0       0       0       0       0       0       0       0       0       0       0       0       0       0       0       0       0       0       0       0       0       0       0       0       0       0       0       0       0       0       0       0       0       0       0       0       0       0       0       0       0       0       0       0       0       0       0       0       0       0       0       0       0       0       0       0       0       0       0       0       0       0       0       0       0       0       0       0       0       0       0       0       0       0       0       0       0       0
     2     9     1       2       2      55      45
     2     9     2       5       5      57      17      15       7       4
     2     9     3      10       9      26      17      16       8       8       8       6       6       5       0
     2     9     4      20      14      17      15      11      10       9       7       6       6       5       4       4       4       1       1       0       0       0       0       0       0
     2     9     5      25      12      21      12      12      11      11       9       6       6       5       4       2       1       0       0       0       0       0       0       0       0       0       0       0       0       0
     2     9     6      50      16      17      16      15      10      10       7       6       4       4       3       2       2       1       1       1       1       0       0       0       0       0       0       0       0       0       0       0       0       0       0       0       0       0       0       0       0       0       0       0       0       0       0       0       0       0       0       0       0       0       0
     2     9     7     100      16      15      15      13      12       9       6       6       6       5       3       2       2       2       2       1       1       0       0       0       0       0       0       0       0       0       0       0       0       0       0       0       0       0       0       0       0       0       0       0       0       0       0       0       0       0       0       0       0       0       0       0       0       0       0       0       0       0       0       0       0       0       0       0       0       0       0       0       0       0       0       0       0       0       0       0       0       0       0       0       0       0       0       0       0       0       0       0       0       0       0       0       0       0       0       0       0       0       0       0       0
     2     9     8       2       2      84      16
     2     9     9       5       5      37      21      18      16       8
     2     9    10      10       7      32      32      12       8       7       5       4       0       0       0
     2     9    11      20      13      23      15      15       8       8       7       6       5       4       4       3       1       1       0       0       0       0       0       0       0
     2     9    12      25      14      25      12      12      11       7       7       6       5       5       3       2       2       2       1       0       0       0       0       0       0       0       0       0       0       0
     2     9    13      50      17      18      15      11       8       7       7       7       5       4       4       3       3       2       2       2       1       1       0       0       0       0       0       0       0       0       0       0       0       0       0       0       0       0       0       0       0       0       0       0       0       0       0       0       0       0       0       0       0       0       0
     2     9    14     100      19      17      16       9       7       6       6       6       6       6       5       5       3       2       1       1       1       1       1       1       0       0       0       0       0       0       0       0       0       0       0       0       0       0       0       0       0       0       0       0       0       0       0       0       0       0       0       0       0       0       0       0       0       0       0       0       0       0       0       0       0       0       0       0       0       0       0       0       0       0       0       0       0       0       0       0       0       0       0       0       0       0       0       0       0       0       0       0       0       0       0       0       0       0       0       0       0       0       0       0       0
     2    10     1       2       2      57      43
     2    10     2       5       5      50      25      16       6       3
     2    10     3      10       9      27      20      17      10       8       6       6       3       3       0
     2    10     4      20      13      17      11      11      10       9       9       8       6       6       5       4       3       1       0       0       0       0       0       0       0
     2    10     5      25      12      21      16      12      11       9       8       6       5       5       4       2       1       0       0       0       0       0       0       0       0       0       0       0       0       0
     2    10     6      50      14      17      17      12      10       9       9       8       7       3       3       2       1       1       1       0       0       0       0       0       0       0       0       0       0       0       0       0       0       0       0       0       0       0       0       0       0       0       0       0       0       0       0       0       0       0       0       0       0       0       0
     2    10     7     100      13      17      16      13      10       9       8       8       6       5       2       2       2       2       0       0       0       0       0       0       0       0       0       0       0       0       0       0       0       0       0       0       0       0       0       0       0       0       0       0       0       0       0       0       0       0       0       0       0       0       0       0       0       0       0       0       0       0       0       0       0       0       0       0       0       0       0       0       0       0       0       0       0       0       0       0       0       0       0       0       0       0       0       0       0       0       0       0       0       0       0       0       0       0       0       0       0       0       0       0       0
     2    10     8       2       2      81      19
     2    10     9       5       5      41      20      20      14       5
     2    10    10      10       7      35      29      10       8       7       6       5       0       0       0
     2    10    11      20      11      21      19      12      11       9       8       8       4       4       3       1       0       0       0       0       0       0       0       0       0
     2    10    12      25      13      22      14      11       9       8       8       7       7       6       4       2       1       1       0       0       0       0       0       0       0       0       0       0       0       0
     2    10    13      50      17      17      14      10       7       6       6       6       6       6       5       4       4       2       2       2       2       1       0       0       0       0       0       0       0       0       0       0       0       0       0       0       0       0       0       0       0       0       0       0       0       0       0       0       0       0       0       0       0       0       0
     2    10    14     100      18      19      16      10       9       8       8       6       5       3       3       3       2       2       2       1       1       1       1       0       0       0       0       0       0       0       0       0       0       0       0       0       0       0       0       0       0       0       0       0       0       0       0       0       0       0       0       0       0       0       0       0       0       0       0       0       0       0       0       0       0       0       0       0       0       0       0       0       0       0       0       0       0       0       0       0       0       0       0       0       0       0       0       0       0       0       0       0       0       0       0       0       0       0       0       0       0       0       0       0       0
     2    11     1       2       2      58      42
     2    11     2       5       5      43      30      22       4       1
     2    11     3      10       9      22      18      16      11      10       8       6       6       3       0
     2    11     4      20      13      14      14      10       9       9       9       7       6       6       6       5       3       2       0       0       0       0       0       0       0
     2    11     5      25      13      20      19      12      12       9       7       6       5       3       2       2       2       1       0       0       0       0       0       0       0       0       0       0       0       0
     2    11     6      50      13      22      17      14      11       9       8       5       4       3       3       2       1       1       0       0       0       0       0       0       0       0       0       0       0       0       0       0       0       0       0       0       0       0       0       0       0       0       0       0       0       0       0       0       0       0       0       0       0       0       0
     2    11     7     100      14      16      15      11      10       9       9       8       7       4       3       3       2       2       1       0       0       0       0       0       0       0       0       0       0       0       0       0       0       0       0       0       0       0       0       0       0       0       0       0       0       0       0       0       0       0       0       0       0       0       0       0       0       0       0       0       0       0       0       0       0       0       0       0       0       0       0       0       0       0       0       0       0       0       0       0       0       0       0       0       0       0       0       0       0       0       0       0       0       0       0       0       0       0       0       0       0       0       0       0       0
     2    11     8       2       2      84      16
     2    11     9       5       5      48      21      17      12       2
     2    11    10      10       7      36      28      12      11       5       5       3       0       0       0
     2    11    11      20      10      26      17      14      13       8       7       5       4       3       3       0       0       0       0       0       0       0       0       0       0
     2    11    12      25      13      17      15      15      11       9       8       6       5       5       3       3       2       1       0       0       0       0       0       0       0       0       0       0       0       0
     2    11    13      50      17      16      13      13       8       7       7       7       6       5       4       4       3       3       1       1       1       1       0       0       0       0       0       0       0       0       0       0       0       0       0       0       0       0       0       0       0       0       0       0       0       0       0       0       0       0       0       0       0       0       0
     2    11    14     100      17      21      11      10       9       8       7       6       6       5       5       4       2       2       1       1       1       1       0       0       0       0       0       0       0       0       0       0       0       0       0       0       0       0       0       0       0       0       0       0       0       0       0       0       0       0       0       0       0       0       0       0       0       0       0       0       0       0       0       0       0       0       0       0       0       0       0       0       0       0       0       0       0       0       0       0       0       0       0       0       0       0       0       0       0       0       0       0       0       0       0       0       0       0       0       0       0       0       0       0       0
     2    12     1       2       2      55      45
     2    12     2       5       5      43      31      21       4       1
     2    12     3      10       9      20      20      13      10      10      10       7       7       3       0
     2    12     4      20      13      15      15      12      10       9       8       7       7       6       4       3       3       1       0       0       0       0       0       0       0
     2    12     5      25      12      18      16      14      13       9       9       7       5       4       2       2       1       0       0       0       0       0       0       0       0       0       0       0       0       0
     2    12     6      50      13      26      15      13       9       7       6       6       6       5       3       2       1       1       0       0       0       0       0       0       0       0       0       0       0       0       0       0       0       0       0       0       0       0       0       0       0       0       0       0       0       0       0       0       0       0       0       0       0       0       0
     2    12     7     100      13      17      14      13      12      10       7       6       6       4       4       3       3       1       0       0       0       0       0       0       0       0       0       0       0       0       0       0       0       0       0       0       0       0       0       0       0       0       0       0       0       0       0       0       0       0       0       0       0       0       0       0       0       0       0       0       0       0       0       0       0       0       0       0       0       0       0       0       0       0       0       0       0       0       0       0       0       0       0       0       0       0       0       0       0       0       0       0       0       0       0       0       0       0       0       0       0       0       0       0       0
     2    12     8       2       2      78      22
     2    12     9       5       5      53      21      13      11       2
     2    12    10      10       7      33      31      11       9       9       5       2       0       0       0
     2    12    11      20      10      28      15      13      11      11       8       6       3       3       2       0       0       0       0       0       0       0       0       0       0
     2    12    12      25      13      20      18      17      10       8       7       5       4       4       3       2       1       1       0       0       0       0       0       0       0       0       0       0       0       0
     2    12    13      50      18      13      12      10       9       9       8       7       7       5       4       4       3       3       2       1       1       1       1       0       0       0       0       0       0       0       0       0       0       0       0       0       0       0       0       0       0       0       0       0       0       0       0       0       0       0       0       0       0       0       0
     2    12    14     100      17      29      13       8       8       7       7       5       5       4       3       3       2       2       1       1       1       1       0       0       0       0       0       0       0       0       0       0       0       0       0       0       0       0       0       0       0       0       0       0       0       0       0       0       0       0       0       0       0       0       0       0       0       0       0       0       0       0       0       0       0       0       0       0       0       0       0       0       0       0       0       0       0       0       0       0       0       0       0       0       0       0       0       0       0       0       0       0       0       0       0       0       0       0       0       0       0       0       0       0       0
     2    13     1       2       2      54      46
     2    13     2       5       5      44      27      24       4       1
     2    13     3      10       9      27      18      12      11       9       8       7       6       2       0
     2    13     4      20      13      15      11      11      10      10       9       8       7       6       6       4       2       1       0       0       0       0       0       0       0
     2    13     5      25      11      16      15      15      12      11       8       7       7       5       2       2       0       0       0       0       0       0       0       0       0       0       0       0       0       0
     2    13     6      50      12      20      14      13      10       9       8       7       6       6       4       2       1       0       0       0       0       0       0       0       0       0       0       0       0       0       0       0       0       0       0       0       0       0       0       0       0       0       0       0       0       0       0       0       0       0       0       0       0       0       0
     2    13     7     100      13      13      13      13      13      12       9       8       6       4       3       3       2       1       0       0       0       0       0       0       0       0       0       0       0       0       0       0       0       0       0       0       0       0       0       0       0       0       0       0       0       0       0       0       0       0       0       0       0       0       0       0       0       0       0       0       0       0       0       0       0       0       0       0       0       0       0       0       0       0       0       0       0       0       0       0       0       0       0       0       0       0       0       0       0       0       0       0       0       0       0       0       0       0       0       0       0       0       0       0       0
     2    13     8       2       2      75      25
     2    13     9       5       5      51      21      14      13       1
     2    13    10      10       6      34      29      16      12       8       1       0       0       0       0
     2    13    11      20      11      32      15      15      14       8       4       4       3       2       2       1       0       0       0       0       0       0       0       0       0
     2    13    12      25      12      22      16      14       9       8       8       8       5       5       2       2       1       0       0       0       0       0       0       0       0       0       0       0       0       0
     2    13    13      50      16      14      11      10      10       9       9       8       7       6       5       4       2       2       1       1       1       0       0       0       0       0       0       0       0       0       0       0       0       0       0       0       0       0       0       0       0       0       0       0       0       0       0       0       0       0       0       0       0       0       0
     2    13    14     100      18      28      14      11       9       7       6       5       4       3       2       2       2       2       1       1       1       1       1       0       0       0       0       0       0       0       0       0       0       0       0       0       0       0       0       0       0       0       0       0       0       0       0       0       0       0       0       0       0       0       0       0       0       0       0       0       0       0       0       0       0       0       0       0       0       0       0       0       0       0       0       0       0       0       0       0       0       0       0       0       0       0       0       0       0       0       0       0       0       0       0       0       0       0       0       0       0       0       0       0       0
     2    14     1       2       2      51      49
     2    14     2       5       5      50      25      23       1       1
     2    14     3      10       8      20      17      16      14      14       8       7       4       0       0
     2    14     4      20      12      18      17      10      10       7       7       7       6       6       5       4       3       0       0       0       0       0       0       0       0
     2    14     5      25      11      19      16      15      10       8       8       8       8       4       2       2       0       0       0       0       0       0       0       0       0       0       0       0       0       0
     2    14     6      50      11      24      13      13      11       9       8       6       5       4       4       3       0       0       0       0       0       0       0       0       0       0       0       0       0       0       0       0       0       0       0       0       0       0       0       0       0       0       0       0       0       0       0       0       0       0       0       0       0       0       0
     2    14     7     100      12      18      16      14       9       9       8       6       6       6       3       3       2       0       0       0       0       0       0       0       0       0       0       0       0       0       0       0       0       0       0       0       0       0       0       0       0       0       0       0       0       0       0       0       0       0       0       0       0       0       0       0       0       0       0       0       0       0       0       0       0       0       0       0       0       0       0       0       0       0       0       0       0       0       0       0       0       0       0       0       0       0       0       0       0       0       0       0       0       0       0       0       0       0       0       0       0       0       0       0       0
     2    14     8       2       2      77      23
     2    14     9       5       5      40      24      20      14       2
     2    14    10      10       5      30      24      18      15      13       0       0       0       0       0
     2    14    11      20       9      35      26      13       7       6       5       4       3       1       0       0       0       0       0       0       0       0       0       0       0
     2    14    12      25      11      19      14      14      14       8       8       6       6       6       4       1       0       0       0       0       0       0       0       0       0       0       0       0       0       0
     2    14    13      50      15      18      12      11      10      10       9       6       6       5       4       3       3       1       1       1       0       0       0       0       0       0       0       0       0       0       0       0       0       0       0       0       0       0       0       0       0       0       0       0       0       0       0       0       0       0       0       0       0       0       0
     2    14    14     100      20      27      14      10       9       8       7       6       3       2       2       2       2       1       1       1       1       1       1       1       1       0       0       0       0       0       0       0       0       0       0       0       0       0       0       0       0       0       0       0       0       0       0       0       0       0       0       0       0       0       0       0       0       0       0       0       0       0       0       0       0       0       0       0       0       0       0       0       0       0       0       0       0       0       0       0       0       0       0       0       0       0       0       0       0       0       0       0       0       0       0       0       0       0       0       0       0       0       0       0       0
     2    15     1       2       2      50      50
     2    15     2       5       5      39      30      28       2       1
     2    15     3      10       8      22      20      17      11      11       9       6       4       0       0
     2    15     4      20      13      20      14      12      11       7       7       6       6       6       5       4       1       1       0       0       0       0       0       0       0
     2    15     5      25      11      24      18      12       9       9       7       5       5       4       4       3       0       0       0       0       0       0       0       0       0       0       0       0       0       0
     2    15     6      50      11      22      19      11       9       9       7       7       7       4       4       1       0       0       0       0       0       0       0       0       0       0       0       0       0       0       0       0       0       0       0       0       0       0       0       0       0       0       0       0       0       0       0       0       0       0       0       0       0       0       0
     2    15     7     100      12      20      15      14      10       7       7       6       6       4       4       4       3       0       0       0       0       0       0       0       0       0       0       0       0       0       0       0       0       0       0       0       0       0       0       0       0       0       0       0       0       0       0       0       0       0       0       0       0       0       0       0       0       0       0       0       0       0       0       0       0       0       0       0       0       0       0       0       0       0       0       0       0       0       0       0       0       0       0       0       0       0       0       0       0       0       0       0       0       0       0       0       0       0       0       0       0       0       0       0       0
     2    15     8       2       2      83      17
     2    15     9       5       5      36      32      16      12       4
     2    15    10      10       6      36      28      16      12       7       1       0       0       0       0
     2    15    11      20       9      30      23      14       9       7       7       5       4       1       0       0       0       0       0       0       0       0       0       0       0
     2    15    12      25      11      20      15      12      11       9       9       7       6       6       4       1       0       0       0       0       0       0       0       0       0       0       0       0       0       0
     2    15    13      50      14      18      12      10       9       9       9       8       8       5       3       3       2       2       2       0       0       0       0       0       0       0       0       0       0       0       0       0       0       0       0       0       0       0       0       0       0       0       0       0       0       0       0       0       0       0       0       0       0       0       0
     2    15    14     100      16      30      14      12       9       8       8       4       3       3       2       2       1       1       1       1       1       0       0       0       0       0       0       0       0       0       0       0       0       0       0       0       0       0       0       0       0       0       0       0       0       0       0       0       0       0       0       0       0       0       0       0       0       0       0       0       0       0       0       0       0       0       0       0       0       0       0       0       0       0       0       0       0       0       0       0       0       0       0       0       0       0       0       0       0       0       0       0       0       0       0       0       0       0       0       0       0       0       0       0       0
     2    16     1       2       2      53      47
     2    16     2       5       4      44      31      23       2       0
     2    16     3      10       8      20      17      17      11      11      10       7       7       0       0
     2    16     4      20      13      20      18      16      10       6       6       5       5       4       4       3       2       1       0       0       0       0       0       0       0
     2    16     5      25      11      21      18      11      11       9       8       7       6       4       3       2       0       0       0       0       0       0       0       0       0       0       0       0       0       0
     2    16     6      50      11      21      15      15      11       8       7       6       6       4       4       3       0       0       0       0       0       0       0       0       0       0       0       0       0       0       0       0       0       0       0       0       0       0       0       0       0       0       0       0       0       0       0       0       0       0       0       0       0       0       0
     2    16     7     100      15      22      19      12      10       7       6       4       4       4       4       3       2       1       1       1       0       0       0       0       0       0       0       0       0       0       0       0       0       0       0       0       0       0       0       0       0       0       0       0       0       0       0       0       0       0       0       0       0       0       0       0       0       0       0       0       0       0       0       0       0       0       0       0       0       0       0       0       0       0       0       0       0       0       0       0       0       0       0       0       0       0       0       0       0       0       0       0       0       0       0       0       0       0       0       0       0       0       0       0       0
     2    16     8       2       2      74      26
     2    16     9       5       5      42      29      15      12       2
     2    16    10      10       6      40      23      13      12      11       1       0       0       0       0
     2    16    11      20       9      32      19      13      10       9       7       5       4       1       0       0       0       0       0       0       0       0       0       0       0
     2    16    12      25      12      24      13      12      11       9       7       7       6       6       3       1       1       0       0       0       0       0       0       0       0       0       0       0       0       0
     2    16    13      50      13      22      15      12      11       9       9       6       4       3       3       2       2       2       0       0       0       0       0       0       0       0       0       0       0       0       0       0       0       0       0       0       0       0       0       0       0       0       0       0       0       0       0       0       0       0       0       0       0       0       0
     2    16    14     100      14      34      12      10       8       8       7       6       4       3       2       2       2       1       1       0       0       0       0       0       0       0       0       0       0       0       0       0       0       0       0       0       0       0       0       0       0       0       0       0       0       0       0       0       0       0       0       0       0       0       0       0       0       0       0       0       0       0       0       0       0       0       0       0       0       0       0       0       0       0       0       0       0       0       0       0       0       0       0       0       0       0       0       0       0       0       0       0       0       0       0       0       0       0       0       0       0       0       0       0       0
     2    17     1       2       2      52      48
     2    17     2       5       4      43      36      20       1       0
     2    17     3      10       8      28      25      15      10       8       7       4       3       0       0
     2    17     4      20      12      23      15      13      13       8       7       6       5       5       2       2       1       0       0       0       0       0       0       0       0
     2    17     5      25      10      17      16      14      12      11       9       9       7       3       2       0       0       0       0       0       0       0       0       0       0       0       0       0       0       0
     2    17     6      50      15      17      14      12      11       8       7       7       7       6       5       2       1       1       1       1       0       0       0       0       0       0       0       0       0       0       0       0       0       0       0       0       0       0       0       0       0       0       0       0       0       0       0       0       0       0       0       0       0       0       0
     2    17     7     100      14      23      23      15      13       4       3       3       3       3       3       2       2       2       1       0       0       0       0       0       0       0       0       0       0       0       0       0       0       0       0       0       0       0       0       0       0       0       0       0       0       0       0       0       0       0       0       0       0       0       0       0       0       0       0       0       0       0       0       0       0       0       0       0       0       0       0       0       0       0       0       0       0       0       0       0       0       0       0       0       0       0       0       0       0       0       0       0       0       0       0       0       0       0       0       0       0       0       0       0       0
     2    17     8       2       2      69      31
     2    17     9       5       5      42      26      15      12       5
     2    17    10      10       6      42      16      16      13      12       1       0       0       0       0
     2    17    11      20       9      30      17      14      13       8       7       6       3       2       0       0       0       0       0       0       0       0       0       0       0
     2    17    12      25      10      22      14      12      12      11       8       8       5       4       4       0       0       0       0       0       0       0       0       0       0       0       0       0       0       0
     2    17    13      50      14      20      16      13      12       9       8       4       4       4       3       3       2       1       1       0       0       0       0       0       0       0       0       0       0       0       0       0       0       0       0       0       0       0       0       0       0       0       0       0       0       0       0       0       0       0       0       0       0       0       0
     2    17    14     100      13      32      12      12      11       9       7       6       4       2       2       1       1       1       0       0       0       0       0       0       0       0       0       0       0       0       0       0       0       0       0       0       0       0       0       0       0       0       0       0       0       0       0       0       0       0       0       0       0       0       0       0       0       0       0       0       0       0       0       0       0       0       0       0       0       0       0       0       0       0       0       0       0       0       0       0       0       0       0       0       0       0       0       0       0       0       0       0       0       0       0       0       0       0       0       0       0       0       0       0       0
     2    18     1       2       2      57      43
     2    18     2       5       4      48      33      17       2       0
     2    18     3      10       8      34      18      16      12       7       5       5       3       0       0
     2    18     4      20      11      19      18      14      11      10       9       7       4       3       3       2       0       0       0       0       0       0       0       0       0
     2    18     5      25      10      17      16      15      15      15      10       5       3       3       1       0       0       0       0       0       0       0       0       0       0       0       0       0       0       0
     2    18     6      50      13      18      12      11      10       9       8       8       7       7       4       3       2       1       0       0       0       0       0       0       0       0       0       0       0       0       0       0       0       0       0       0       0       0       0       0       0       0       0       0       0       0       0       0       0       0       0       0       0       0       0
     2    18     7     100      14      26      21      16      12       6       4       3       2       2       2       2       2       1       1       0       0       0       0       0       0       0       0       0       0       0       0       0       0       0       0       0       0       0       0       0       0       0       0       0       0       0       0       0       0       0       0       0       0       0       0       0       0       0       0       0       0       0       0       0       0       0       0       0       0       0       0       0       0       0       0       0       0       0       0       0       0       0       0       0       0       0       0       0       0       0       0       0       0       0       0       0       0       0       0       0       0       0       0       0       0
     2    18     8       2       2      71      29
     2    18     9       5       5      42      28      12      11       7
     2    18    10      10       6      46      15      14      13       9       3       0       0       0       0
     2    18    11      20       9      30      22      14      10       9       7       4       2       2       0       0       0       0       0       0       0       0       0       0       0
     2    18    12      25      10      25      14      12      10      10       9       7       7       4       2       0       0       0       0       0       0       0       0       0       0       0       0       0       0       0
     2    18    13      50      13      18      14      14      12       8       8       7       6       4       4       3       1       1       0       0       0       0       0       0       0       0       0       0       0       0       0       0       0       0       0       0       0       0       0       0       0       0       0       0       0       0       0       0       0       0       0       0       0       0       0
     2    18    14     100      16      31      18      11      10       7       7       4       3       2       1       1       1       1       1       1       1       0       0       0       0       0       0       0       0       0       0       0       0       0       0       0       0       0       0       0       0       0       0       0       0       0       0       0       0       0       0       0       0       0       0       0       0       0       0       0       0       0       0       0       0       0       0       0       0       0       0       0       0       0       0       0       0       0       0       0       0       0       0       0       0       0       0       0       0       0       0       0       0       0       0       0       0       0       0       0       0       0       0       0       0
     2    19     1       2       2      53      47
     2    19     2       5       3      43      33      24       0       0
     2    19     3      10       8      35      21      15      12       6       5       4       2       0       0
     2    19     4      20      11      20      16      13      13      13      10       6       5       2       1       1       0       0       0       0       0       0       0       0       0
     2    19     5      25      10      18      16      15      15      13       9       6       5       2       1       0       0       0       0       0       0       0       0       0       0       0       0       0       0       0
     2    19     6      50      12      16      15      12      12      10       8       8       6       6       3       2       2       0       0       0       0       0       0       0       0       0       0       0       0       0       0       0       0       0       0       0       0       0       0       0       0       0       0       0       0       0       0       0       0       0       0       0       0       0       0
     2    19     7     100      14      30      23      14      11       6       4       2       2       2       2       1       1       1       1       0       0       0       0       0       0       0       0       0       0       0       0       0       0       0       0       0       0       0       0       0       0       0       0       0       0       0       0       0       0       0       0       0       0       0       0       0       0       0       0       0       0       0       0       0       0       0       0       0       0       0       0       0       0       0       0       0       0       0       0       0       0       0       0       0       0       0       0       0       0       0       0       0       0       0       0       0       0       0       0       0       0       0       0       0       0
     2    19     8       2       2      72      28
     2    19     9       5       5      46      27      11       9       7
     2    19    10      10       6      28      24      18      14      12       4       0       0       0       0
     2    19    11      20      10      37      15      15      10       9       7       3       2       1       1       0       0       0       0       0       0       0       0       0       0
     2    19    12      25      10      25      14      11      11      10      10       7       5       4       3       0       0       0       0       0       0       0       0       0       0       0       0       0       0       0
     2    19    13      50      14      19      13      13      12      12       8       6       4       3       3       3       2       1       1       0       0       0       0       0       0       0       0       0       0       0       0       0       0       0       0       0       0       0       0       0       0       0       0       0       0       0       0       0       0       0       0       0       0       0       0
     2    19    14     100      14      29      16       9       9       7       7       6       4       4       3       2       2       1       1       0       0       0       0       0       0       0       0       0       0       0       0       0       0       0       0       0       0       0       0       0       0       0       0       0       0       0       0       0       0       0       0       0       0       0       0       0       0       0       0       0       0       0       0       0       0       0       0       0       0       0       0       0       0       0       0       0       0       0       0       0       0       0       0       0       0       0       0       0       0       0       0       0       0       0       0       0       0       0       0       0       0       0       0       0       0
     2    20     1       2       2      51      49
     2    20     2       5       3      36      36      28       0       0
     2    20     3      10       8      31      21      21      13       5       4       3       2       0       0
     2    20     4      20      10      25      15      14      12      10       7       6       6       3       2       0       0       0       0       0       0       0       0       0       0
     2    20     5      25      11      20      17      17      17      12       8       3       3       1       1       1       0       0       0       0       0       0       0       0       0       0       0       0       0       0
     2    20     6      50      12      18      16      12       9       9       7       7       6       6       5       4       1       0       0       0       0       0       0       0       0       0       0       0       0       0       0       0       0       0       0       0       0       0       0       0       0       0       0       0       0       0       0       0       0       0       0       0       0       0       0
     2    20     7     100      14      33      21      13       9       6       6       3       2       2       1       1       1       1       1       0       0       0       0       0       0       0       0       0       0       0       0       0       0       0       0       0       0       0       0       0       0       0       0       0       0       0       0       0       0       0       0       0       0       0       0       0       0       0       0       0       0       0       0       0       0       0       0       0       0       0       0       0       0       0       0       0       0       0       0       0       0       0       0       0       0       0       0       0       0       0       0       0       0       0       0       0       0       0       0       0       0       0       0       0       0
     2    20     8       2       2      72      28
     2    20     9       5       5      40      32      12      10       6
     2    20    10      10       6      25      23      20      16      10       6       0       0       0       0
     2    20    11      20      10      33      20      17      13       5       4       3       3       1       1       0       0       0       0       0       0       0       0       0       0
     2    20    12      25      10      21      17      15      10       9       8       8       5       4       3       0       0       0       0       0       0       0       0       0       0       0       0       0       0       0
     2    20    13      50      18      17      14      13      13       9       6       6       5       4       3       2       2       1       1       1       1       1       1       0       0       0       0       0       0       0       0       0       0       0       0       0       0       0       0       0       0       0       0       0       0       0       0       0       0       0       0       0       0       0       0
     2    20    14     100      13      28      15      12       9       8       8       5       4       4       3       2       1       1       0       0       0       0       0       0       0       0       0       0       0       0       0       0       0       0       0       0       0       0       0       0       0       0       0       0       0       0       0       0       0       0       0       0       0       0       0       0       0       0       0       0       0       0       0       0       0       0       0       0       0       0       0       0       0       0       0       0       0       0       0       0       0       0       0       0       0       0       0       0       0       0       0       0       0       0       0       0       0       0       0       0       0       0       0       0       0
     3     0     1       2       2    1000    1000
     3     0     2       5       5     400     400     400     400     400
     3     0     3      10      10     200     200     200     200     200     200     200     200     200     200
     3     0     4      20      20     100     100     100     100     100     100     100     100     100     100     100     100     100     100     100     100     100     100     100     100
     3     0     5      25      25      80      80      80      80      80      80      80      80      80      80      80      80      80      80      80      80      80      80      80      80      80      80      80      80      80
     3     0     6      50      50      40      40      40      40      40      40      40      40      40      40      40      40      40      40      40      40      40      40      40      40      40      40      40      40      40      40      40      40      40      40      40      40      40      40      40      40      40      40      40      40      40      40      40      40      40      40      40      40      40      40
     3     0     7     100     100      20      20      20      20      20      20      20      20      20      20      20      20      20      20      20      20      20      20      20      20      20      20      20      20      20      20      20      20      20      20      20      20      20      20      20      20      20      20      20      20      20      20      20      20      20      20      20      20      20      20      20      20      20      20      20      20      20      20      20      20      20      20      20      20      20      20      20      20      20      20      20      20      20      20      20      20      20      20      20      20      20      20      20      20      20      20      20      20      20      20      20      20      20      20      20      20      20      20      20      20
     3     0     8       2       2    1000    1000
     3     0     9       5       5     400     400     400     400     400
     3     0    10      10      10     200     200     200     200     200     200     200     200     200     200
     3     0    11      20      20     100     100     100     100     100     100     100     100     100     100     100     100     100     100     100     100     100     100     100     100
     3     0    12      25      25      80      80      80      80      80      80      80      80      80      80      80      80      80      80      80      80      80      80      80      80      80      80      80      80      80
     3     0    13      50      50      40      40      40      40      40      40      40      40      40      40      40      40      40      40      40      40      40      40      40      40      40      40      40      40      40      40      40      40      40      40      40      40      40      40      40      40      40      40      40      40      40      40      40      40      40      40      40      40      40      40
     3     0    14     100     100      20      20      20      20      20      20      20      20      20      20      20      20      20      20      20      20      20      20      20      20      20      20      20      20      20      20      20      20      20      20      20      20      20      20      20      20      20      20      20      20      20      20      20      20      20      20      20      20      20      20      20      20      20      20      20      20      20      20      20      20      20      20      20      20      20      20      20      20      20      20      20      20      20      20      20      20      20      20      20      20      20      20      20      20      20      20      20      20      20      20      20      20      20      20      20      20      20      20      20      20
     3     1     1       2       2      50      50
     3     1     2       5       5      23      22      21      19      15
     3     1     3      10      10      18      14      13      12       9       8       7       7       7       5
     3     1     4      20      20      10       8       8       7       6       6       5       5       5       5       5       5       4       4       4       3       3       3       2       2
     3     1     5      25      25       9       8       5       5       5       5       5       4       4       4       4       4       4       4       4       3       3       3       3       3       3       3       2       2       1
     3     1     6      50      43       5       5       4       4       4       4       4       3       3       3       3       3       3       3       3       3       3       3       3       2       2       2       2       2       2       2       2       2       2       1       1       1       1       1       1       1       1       1       1       1       1       1       1       0       0       0       0       0       0       0
     3     1     7     100      59       5       5       4       4       3       3       3       3       3       3       2       2       2       2       2       2       2       2       2       2       2       2       2       2       2       1       1       1       1       1       1       1       1       1       1       1       1       1       1       1       1       1       1       1       1       1       1       1       1       1       1       1       1       1       1       1       1       1       1       0       0       0       0       0       0       0       0       0       0       0       0       0       0       0       0       0       0       0       0       0       0       0       0       0       0       0       0       0       0       0       0       0       0       0       0       0       0       0       0       0
     3     1     8       2       2      55      45
     3     1     9       5       5      29      24      19      15      13
     3     1    10      10      10      15      14      14      11      10       9       9       8       6       4
     3     1    11      20      20       9       9       8       7       7       7       6       5       5       5       5       4       4       4       4       4       3       2       1       1
     3     1    12      25      24       9       6       6       6       6       5       5       5       5       5       4       4       4       4       4       3       3       3       3       3       2       2       2       1       0
     3     1    13      50      43       6       5       4       4       4       3       3       3       3       3       3       3       3       3       3       3       3       3       2       2       2       2       2       2       2       2       2       2       2       2       2       1       1       1       1       1       1       1       1       1       1       1       1       0       0       0       0       0       0       0
     3     1    14     100      60       5       5       4       3       3       3       3       3       3       3       2       2       2       2       2       2       2       2       2       2       2       2       2       2       2       1       1       1       1       1       1       1       1       1       1       1       1       1       1       1       1       1       1       1       1       1       1       1       1       1       1       1       1       1       1       1       1       1       1       1       0       0       0       0       0       0       0       0       0       0       0       0       0       0       0       0       0       0       0       0       0       0       0       0       0       0       0       0       0       0       0       0       0       0       0       0       0       0       0       0
     3     2     1       2       2      54      46
     3     2     2       5       5      26      20      19      18      17
     3     2     3      10      10      16      14      13      12      11      10       9       5       5       5
     3     2     4      20      20      10       8       7       7       7       7       7       6       5       5       5       5       4       4       3       3       2       2       2       1
     3     2     5      25      24       9       8       7       7       6       6       5       5       5       5       4       4       4       3       3       3       3       3       3       2       2       1       1       1       0
     3     2     6      50      34       7       7       6       6       5       4       4       4       4       3       3       3       3       3       3       3       3       3       2       2       2       2       2       2       2       2       2       2       1       1       1       1       1       1       0       0       0       0       0       0       0       0       0       0       0       0       0       0       0       0
     3     2     7     100      43       8       8       8       7       5       5       4       4       4       3       3       2       2       2       2       2       2       2       2       2       1       1       1       1       1       1       1       1       1       1       1       1       1       1       1       1       1       1       1       1       1       1       1       0       0       0       0       0       0       0       0       0       0       0       0       0       0       0       0       0       0       0       0       0       0       0       0       0       0       0       0       0       0       0       0       0       0       0       0       0       0       0       0       0       0       0       0       0       0       0       0       0       0       0       0       0       0       0       0       0
     3     2     8       2       2      51      49
     3     2     9       5       5      30      21      21      18      10
     3     2    10      10      10      18      16      16      11      10       8       8       6       4       3
     3     2    11      20      19      12      11       9       8       7       6       6       6       5       4       4       4       4       4       3       2       2       2       1       0
     3     2    12      25      23       9       9       8       7       7       6       6       5       5       5       5       4       3       3       3       3       3       2       2       2       1       1       1       0       0
     3     2    13      50      36       8       7       7       6       6       4       4       4       4       4       3       3       3       3       3       3       2       2       2       2       2       2       2       2       1       1       1       1       1       1       1       1       1       1       1       1       0       0       0       0       0       0       0       0       0       0       0       0       0       0
     3     2    14     100      48       8       7       5       4       4       4       3       3       3       3       3       3       3       3       2       2       2       2       2       2       2       2       2       2       1       1       1       1       1       1       1       1       1       1       1       1       1       1       1       1       1       1       1       1       1       1       1       1       0       0       0       0       0       0       0       0       0       0       0       0       0       0       0       0       0       0       0       0       0       0       0       0       0       0       0       0       0       0       0       0       0       0       0       0       0       0       0       0       0       0       0       0       0       0       0       0       0       0       0       0
     3     3     1       2       2      57      43
     3     3     2       5       5      23      23      21      18      15
     3     3     3      10      10      17      14      13      12      11      11       9       6       4       3
     3     3     4      20      20      15      10       9       8       6       6       6       5       5       4       4       4       3       3       3       3       2       2       1       1
     3     3     5      25      23      12       9       7       7       6       6       6       6       5       4       4       3       3       3       3       3       3       2       2       2       2       1       1       0       0
     3     3     6      50      30       9       9       6       6       5       5       4       4       4       4       4       3       3       3       3       3       3       3       3       2       2       2       2       2       1       1       1       1       1       1       0       0       0       0       0       0       0       0       0       0       0       0       0       0       0       0       0       0       0       0
     3     3     7     100      34       9       9       9       8       8       7       4       4       4       3       3       3       3       2       2       2       2       2       1       1       1       1       1       1       1       1       1       1       1       1       1       1       1       1       0       0       0       0       0       0       0       0       0       0       0       0       0       0       0       0       0       0       0       0       0       0       0       0       0       0       0       0       0       0       0       0       0       0       0       0       0       0       0       0       0       0       0       0       0       0       0       0       0       0       0       0       0       0       0       0       0       0       0       0       0       0       0       0       0       0
     3     3     8       2       2      50      50
     3     3     9       5       5      35      21      17      16      11
     3     3    10      10      10      19      18      14      12      11       7       7       6       5       1
     3     3    11      20      19      15      15       8       7       7       6       6       5       4       4       4       3       3       3       3       3       2       1       1       0
     3     3    12      25      20      10       9       8       8       6       6       6       6       6       5       5       5       4       3       3       3       3       2       1       1       0       0       0       0       0
     3     3    13      50      29       9       9       8       7       6       6       5       5       4       4       4       4       3       3       3       2       2       2       2       2       2       1       1       1       1       1       1       1       1       0       0       0       0       0       0       0       0       0       0       0       0       0       0       0       0       0       0       0       0       0
     3     3    14     100      41       7       6       6       6       5       4       4       4       3       3       3       3       3       2       2       2       2       2       2       2       2       2       2       2       2       2       2       2       1       1       1       1       1       1       1       1       1       1       1       1       1       0       0       0       0       0       0       0       0       0       0       0       0       0       0       0       0       0       0       0       0       0       0       0       0       0       0       0       0       0       0       0       0       0       0       0       0       0       0       0       0       0       0       0       0       0       0       0       0       0       0       0       0       0       0       0       0       0       0       0
     3     4     1       2       2      59      41
     3     4     2       5       5      30      25      20      13      12
     3     4     3      10      10      17      15      13      10      10       9       8       7       7       4
     3     4     4      20      19      15      13      12       8       7       6       6       5       5       3       3       3       3       3       3       2       1       1       1       0
     3     4     5      25      22      16      10       8       8       7       6       5       5       4       4       4       3       3       3       2       2       2       2       2       2       1       1       0       0       0
     3     4     6      50      27      11       9       8       6       6       6       6       6       5       4       4       4       4       3       3       2       2       2       1       1       1       1       1       1       1       1       1       0       0       0       0       0       0       0       0       0       0       0       0       0       0       0       0       0       0       0       0       0       0       0
     3     4     7     100      30      17      11       9       7       6       6       5       5       4       3       3       2       2       2       2       2       1       1       1       1       1       1       1       1       1       1       1       1       1       1       0       0       0       0       0       0       0       0       0       0       0       0       0       0       0       0       0       0       0       0       0       0       0       0       0       0       0       0       0       0       0       0       0       0       0       0       0       0       0       0       0       0       0       0       0       0       0       0       0       0       0       0       0       0       0       0       0       0       0       0       0       0       0       0       0       0       0       0       0       0
     3     4     8       2       2      52      48
     3     4     9       5       5      35      25      17      13      10
     3     4    10      10      10      19      16      13      12      12       9       9       8       1       1
     3     4    11      20      19      15      14      10       7       6       6       6       5       4       4       4       4       4       2       2       2       2       2       1       0
     3     4    12      25      17      14      13      10       8       7       7       7       7       6       6       4       3       2       2       2       1       1       0       0       0       0       0       0       0       0
     3     4    13      50      28      10       9       9       8       7       6       5       4       4       4       4       3       3       2       2       2       2       2       2       2       2       2       1       1       1       1       1       1       0       0       0       0       0       0       0       0       0       0       0       0       0       0       0       0       0       0       0       0       0       0
     3     4    14     100      35      10       8       6       6       5       5       4       4       4       4       3       3       3       3       3       3       2       2       2       2       2       2       2       1       1       1       1       1       1       1       1       1       1       1       1       0       0       0       0       0       0       0       0       0       0       0       0       0       0       0       0       0       0       0       0       0       0       0       0       0       0       0       0       0       0       0       0       0       0       0       0       0       0       0       0       0       0       0       0       0       0       0       0       0       0       0       0       0       0       0       0       0       0       0       0       0       0       0       0       0
     3     5     1       2       2      59      41
     3     5     2       5       5      33      22      19      16      10
     3     5     3      10      10      24      16      16      11       9       8       5       5       4       2
     3     5     4      20      16      15      14      10      10       9       9       6       5       5       5       3       2       2       2       2       1       0       0       0       0
     3     5     5      25      20      13      13       9       9       9       8       7       5       4       4       3       3       2       2       2       2       2       1       1       1       0       0       0       0       0
     3     5     6      50      21      10       9       9       8       8       7       7       6       5       4       4       4       4       3       3       3       2       1       1       1       1       0       0       0       0       0       0       0       0       0       0       0       0       0       0       0       0       0       0       0       0       0       0       0       0       0       0       0       0       0
     3     5     7     100      26      22      12      11       8       6       5       5       4       4       3       2       2       2       2       1       1       1       1       1       1       1       1       1       1       1       1       0       0       0       0       0       0       0       0       0       0       0       0       0       0       0       0       0       0       0       0       0       0       0       0       0       0       0       0       0       0       0       0       0       0       0       0       0       0       0       0       0       0       0       0       0       0       0       0       0       0       0       0       0       0       0       0       0       0       0       0       0       0       0       0       0       0       0       0       0       0       0       0       0       0
     3     5     8       2       2      61      39
     3     5     9       5       5      43      20      15      14       8
     3     5    10      10      10      18      14      13      12      11      10       8       6       5       3
     3     5    11      20      17      18      12       9       8       8       7       7       5       5       5       4       4       3       2       1       1       1       0       0       0
     3     5    12      25      17      12      12      11       9       8       7       7       6       6       4       4       4       3       3       2       1       1       0       0       0       0       0       0       0       0
     3     5    13      50      25      10       9       9       8       7       7       6       6       6       4       4       4       4       3       2       2       1       1       1       1       1       1       1       1       1       0       0       0       0       0       0       0       0       0       0       0       0       0       0       0       0       0       0       0       0       0       0       0       0       0
     3     5    14     100      31      10       9       9       8       6       5       5       5       4       4       4       3       3       3       2       2       2       2       2       1       1       1       1       1       1       1       1       1       1       1       1       0       0       0       0       0       0       0       0       0       0       0       0       0       0       0       0       0       0       0       0       0       0       0       0       0       0       0       0       0       0       0       0       0       0       0       0       0       0       0       0       0       0       0       0       0       0       0       0       0       0       0       0       0       0       0       0       0       0       0       0       0       0       0       0       0       0       0       0       0
     3     6     1       2       2      64      36
     3     6     2       5       5      31      26      19      15       9
     3     6     3      10      10      19      16      16      14      12      10       5       4       3       1
     3     6     4      20      16      19      13      12      11       9       7       7       5       4       4       3       2       1       1       1       1       0       0       0       0
     3     6     5      25      18      16      15      11       9       8       8       6       6       6       3       2       2       2       2       1       1       1       1       0       0       0       0       0       0       0
     3     6     6      50      22      12      12       8       7       7       6       6       6       5       5       4       3       3       3       3       2       2       2       1       1       1       1       0       0       0       0       0       0       0       0       0       0       0       0       0       0       0       0       0       0       0       0       0       0       0       0       0       0       0       0
     3     6     7     100      23      23      13       7       7       6       6       5       5       5       4       4       3       2       1       1       1       1       1       1       1       1       1       1       0       0       0       0       0       0       0       0       0       0       0       0       0       0       0       0       0       0       0       0       0       0       0       0       0       0       0       0       0       0       0       0       0       0       0       0       0       0       0       0       0       0       0       0       0       0       0       0       0       0       0       0       0       0       0       0       0       0       0       0       0       0       0       0       0       0       0       0       0       0       0       0       0       0       0       0       0
     3     6     8       2       2      64      36
     3     6     9       5       5      42      23      19      11       5
     3     6    10      10      10      17      16      13      12      12      12       6       6       4       2
     3     6    11      20      15      20      15      10       9       8       7       7       6       5       5       3       2       1       1       1       0       0       0       0       0
     3     6    12      25      15      14      10      10      10       8       7       7       7       5       5       4       4       3       3       3       0       0       0       0       0       0       0       0       0       0
     3     6    13      50      20      10      10      10       9       8       7       7       6       6       5       5       3       3       2       2       2       2       1       1       1       0       0       0       0       0       0       0       0       0       0       0       0       0       0       0       0       0       0       0       0       0       0       0       0       0       0       0       0       0       0
     3     6    14     100      27      10       9       9       8       7       6       5       5       5       4       4       4       3       3       2       2       2       2       2       1       1       1       1       1       1       1       1       0       0       0       0       0       0       0       0       0       0       0       0       0       0       0       0       0       0       0       0       0       0       0       0       0       0       0       0       0       0       0       0       0       0       0       0       0       0       0       0       0       0       0       0       0       0       0       0       0       0       0       0       0       0       0       0       0       0       0       0       0       0       0       0       0       0       0       0       0       0       0       0       0
     3     7     1       2       2      64      36
     3     7     2       5       5      27      24      22      14      13
     3     7     3      10      10      23      19      15      13      11       6       5       4       3       1
     3     7     4      20      15      18      16      14       9       8       6       6       5       4       4       3       2       2       2       1       0       0       0       0       0
     3     7     5      25      16      18      17      15       8       6       6       5       5       4       3       3       3       2       2       2       1       0       0       0       0       0       0       0       0       0
     3     7     6      50      22      15      10       8       6       6       6       6       4       4       4       4       3       3       3       3       3       3       2       2       2       2       1       0       0       0       0       0       0       0       0       0       0       0       0       0       0       0       0       0       0       0       0       0       0       0       0       0       0       0       0
     3     7     7     100      19      21      16       9       9       8       8       4       4       3       3       2       2       2       2       2       2       1       1       1       0       0       0       0       0       0       0       0       0       0       0       0       0       0       0       0       0       0       0       0       0       0       0       0       0       0       0       0       0       0       0       0       0       0       0       0       0       0       0       0       0       0       0       0       0       0       0       0       0       0       0       0       0       0       0       0       0       0       0       0       0       0       0       0       0       0       0       0       0       0       0       0       0       0       0       0       0       0       0       0       0
     3     7     8       2       2      67      33
     3     7     9       5       5      44      25      16       9       6
     3     7    10      10      10      19      16      15      14      11       7       6       5       4       3
     3     7    11      20      13      19      16      12       9       8       8       7       6       6       5       2       1       1       0       0       0       0       0       0       0
     3     7    12      25      15      15      14      12       9       7       7       7       6       6       5       5       2       2       2       1       0       0       0       0       0       0       0       0       0       0
     3     7    13      50      19      14      10       9       9       8       8       6       6       5       4       4       4       3       3       3       1       1       1       1       0       0       0       0       0       0       0       0       0       0       0       0       0       0       0       0       0       0       0       0       0       0       0       0       0       0       0       0       0       0       0
     3     7    14     100      24       9       7       7       6       6       6       6       5       5       5       4       4       4       3       3       3       3       3       3       2       2       2       1       1       0       0       0       0       0       0       0       0       0       0       0       0       0       0       0       0       0       0       0       0       0       0       0       0       0       0       0       0       0       0       0       0       0       0       0       0       0       0       0       0       0       0       0       0       0       0       0       0       0       0       0       0       0       0       0       0       0       0       0       0       0       0       0       0       0       0       0       0       0       0       0       0       0       0       0       0
     3     8     1       2       2      65      35
     3     8     2       5       5      26      23      21      17      13
     3     8     3      10      10      20      20      15      15       8       7       5       5       4       1
     3     8     4      20      15      19      17      14      10       8       7       6       5       3       3       2       2       2       1       1       0       0       0       0       0
     3     8     5      25      16      23      17       9       9       7       6       6       6       4       3       3       2       2       1       1       1       0       0       0       0       0       0       0       0       0
     3     8     6      50      22      19      13      13       9       7       5       5       4       4       3       3       2       2       2       2       1       1       1       1       1       1       1       0       0       0       0       0       0       0       0       0       0       0       0       0       0       0       0       0       0       0       0       0       0       0       0       0       0       0       0
     3     8     7     100      16      27      17       9       6       6       6       5       4       4       4       3       3       2       2       1       1       0       0       0       0       0       0       0       0       0       0       0       0       0       0       0       0       0       0       0       0       0       0       0       0       0       0       0       0       0       0       0       0       0       0       0       0       0       0       0       0       0       0       0       0       0       0       0       0       0       0       0       0       0       0       0       0       0       0       0       0       0       0       0       0       0       0       0       0       0       0       0       0       0       0       0       0       0       0       0       0       0       0       0       0
     3     8     8       2       2      65      35
     3     8     9       5       5      43      21      16      14       6
     3     8    10      10      10      18      18      16      15      12       9       5       4       2       1
     3     8    11      20      13      17      12      12      12      10       8       8       8       5       3       2       2       1       0       0       0       0       0       0       0
     3     8    12      25      15      16      15      12      12       9       8       6       5       5       4       2       2       2       1       1       0       0       0       0       0       0       0       0       0       0
     3     8    13      50      18      11      11      10      10      10       7       6       5       5       4       4       4       3       2       2       2       2       2       0       0       0       0       0       0       0       0       0       0       0       0       0       0       0       0       0       0       0       0       0       0       0       0       0       0       0       0       0       0       0       0
     3     8    14     100      26      11      10       9       8       7       6       6       5       4       4       3       3       3       3       3       2       2       2       2       1       1       1       1       1       1       1       0       0       0       0       0       0       0       0       0       0       0       0       0       0       0       0       0       0       0       0       0       0       0       0       0       0       0       0       0       0       0       0       0       0       0       0       0       0       0       0       0       0       0       0       0       0       0       0       0       0       0       0       0       0       0       0       0       0       0       0       0       0       0       0       0       0       0       0       0       0       0       0       0       0
     3     9     1       2       2      64      36
     3     9     2       5       5      29      25      17      15      14
     3     9     3      10      10      25      21      20      10       8       6       3       3       3       1
     3     9     4      20      14      22      18      13      13       7       7       6       6       2       2       1       1       1       1       0       0       0       0       0       0
     3     9     5      25      15      22      13      13       8       7       7       6       6       6       3       3       2       2       1       1       0       0       0       0       0       0       0       0       0       0
     3     9     6      50      21      16      16      10       9       8       7       4       4       4       3       3       3       2       2       2       2       1       1       1       1       1       0       0       0       0       0       0       0       0       0       0       0       0       0       0       0       0       0       0       0       0       0       0       0       0       0       0       0       0       0
     3     9     7     100      16      29      14      10       8       6       6       5       4       4       3       3       2       2       2       1       1       0       0       0       0       0       0       0       0       0       0       0       0       0       0       0       0       0       0       0       0       0       0       0       0       0       0       0       0       0       0       0       0       0       0       0       0       0       0       0       0       0       0       0       0       0       0       0       0       0       0       0       0       0       0       0       0       0       0       0       0       0       0       0       0       0       0       0       0       0       0       0       0       0       0       0       0       0       0       0       0       0       0       0       0
     3     9     8       2       2      65      35
     3     9     9       5       5      56      17      13       8       6
     3     9    10      10      10      16      16      14      13      11      11       8       7       3       1
     3     9    11      20      14      20      15      11      11      10       8       8       6       4       3       1       1       1       1       0       0       0       0       0       0
     3     9    12      25      15      17      14      13       9       9       7       7       6       5       5       3       2       1       1       1       0       0       0       0       0       0       0       0       0       0
     3     9    13      50      18      13      11       9       9       7       6       6       5       5       5       5       4       4       3       2       2       2       2       0       0       0       0       0       0       0       0       0       0       0       0       0       0       0       0       0       0       0       0       0       0       0       0       0       0       0       0       0       0       0       0
     3     9    14     100      24      15      11      10       7       7       5       5       5       5       4       4       3       3       2       2       2       2       2       1       1       1       1       1       1       0       0       0       0       0       0       0       0       0       0       0       0       0       0       0       0       0       0       0       0       0       0       0       0       0       0       0       0       0       0       0       0       0       0       0       0       0       0       0       0       0       0       0       0       0       0       0       0       0       0       0       0       0       0       0       0       0       0       0       0       0       0       0       0       0       0       0       0       0       0       0       0       0       0       0       0
     3    10     1       2       2      64      36
     3    10     2       5       5      31      26      17      13      13
     3    10     3      10      10      27      25      21       6       6       5       5       2       2       1
     3    10     4      20      12      27      18      14      13       8       7       4       3       2       2       1       1       0       0       0       0       0       0       0       0
     3    10     5      25      14      24      21      13       9       7       6       6       4       3       2       2       1       1       1       0       0       0       0       0       0       0       0       0       0       0
     3    10     6      50      17      20      14      12       9       8       7       6       4       4       3       3       2       2       2       2       1       1       0       0       0       0       0       0       0       0       0       0       0       0       0       0       0       0       0       0       0       0       0       0       0       0       0       0       0       0       0       0       0       0       0
     3    10     7     100      14      27      16      12      10       8       5       4       4       3       3       2       2       2       2       0       0       0       0       0       0       0       0       0       0       0       0       0       0       0       0       0       0       0       0       0       0       0       0       0       0       0       0       0       0       0       0       0       0       0       0       0       0       0       0       0       0       0       0       0       0       0       0       0       0       0       0       0       0       0       0       0       0       0       0       0       0       0       0       0       0       0       0       0       0       0       0       0       0       0       0       0       0       0       0       0       0       0       0       0       0
     3    10     8       2       2      65      35
     3    10     9       5       5      51      22      18       5       4
     3    10    10      10      10      21      14      14      13      12       9       9       3       3       2
     3    10    11      20      14      24      15      12      12       9       8       5       5       3       2       2       1       1       1       0       0       0       0       0       0
     3    10    12      25      15      23      12      12      10       7       7       7       7       5       3       2       2       1       1       1       0       0       0       0       0       0       0       0       0       0
     3    10    13      50      17      12      11      10       7       7       6       6       6       6       6       5       4       4       3       3       2       2       0       0       0       0       0       0       0       0       0       0       0       0       0       0       0       0       0       0       0       0       0       0       0       0       0       0       0       0       0       0       0       0       0
     3    10    14     100      24      19      12       7       5       5       5       5       4       4       4       4       4       4       4       3       2       2       1       1       1       1       1       1       1       0       0       0       0       0       0       0       0       0       0       0       0       0       0       0       0       0       0       0       0       0       0       0       0       0       0       0       0       0       0       0       0       0       0       0       0       0       0       0       0       0       0       0       0       0       0       0       0       0       0       0       0       0       0       0       0       0       0       0       0       0       0       0       0       0       0       0       0       0       0       0       0       0       0       0       0
     3    11     1       2       2      70      30
     3    11     2       5       5      36      23      19      11      11
     3    11     3      10       9      37      19      16       7       7       5       5       3       1       0
     3    11     4      20      12      26      18      14      12       9       9       4       2       2       2       1       1       0       0       0       0       0       0       0       0
     3    11     5      25      14      24      17      12       9       9       6       5       5       4       2       2       2       2       1       0       0       0       0       0       0       0       0       0       0       0
     3    11     6      50      18      21      16      15       9       9       7       5       3       3       3       2       1       1       1       1       1       1       1       0       0       0       0       0       0       0       0       0       0       0       0       0       0       0       0       0       0       0       0       0       0       0       0       0       0       0       0       0       0       0       0
     3    11     7     100      14      23      19      11      11       8       5       5       5       4       3       3       1       1       1       0       0       0       0       0       0       0       0       0       0       0       0       0       0       0       0       0       0       0       0       0       0       0       0       0       0       0       0       0       0       0       0       0       0       0       0       0       0       0       0       0       0       0       0       0       0       0       0       0       0       0       0       0       0       0       0       0       0       0       0       0       0       0       0       0       0       0       0       0       0       0       0       0       0       0       0       0       0       0       0       0       0       0       0       0       0
     3    11     8       2       2      64      36
     3    11     9       5       5      46      24      18       7       5
     3    11    10      10      10      23      17      12      11      10      10       5       5       4       3
     3    11    11      20      11      31      18      13      12       8       5       4       4       3       1       1       0       0       0       0       0       0       0       0       0
     3    11    12      25      14      24      14      11      10       9       7       5       5       4       4       3       2       1       1       0       0       0       0       0       0       0       0       0       0       0
     3    11    13      50      16      12      12      10      10       8       8       8       6       5       4       4       3       3       3       2       2       0       0       0       0       0       0       0       0       0       0       0       0       0       0       0       0       0       0       0       0       0       0       0       0       0       0       0       0       0       0       0       0       0       0
     3    11    14     100      21      14      11       9       7       6       6       6       6       6       5       4       3       3       3       2       2       2       2       1       1       1       0       0       0       0       0       0       0       0       0       0       0       0       0       0       0       0       0       0       0       0       0       0       0       0       0       0       0       0       0       0       0       0       0       0       0       0       0       0       0       0       0       0       0       0       0       0       0       0       0       0       0       0       0       0       0       0       0       0       0       0       0       0       0       0       0       0       0       0       0       0       0       0       0       0       0       0       0       0       0
     3    12     1       2       2      79      21
     3    12     2       5       5      43      22      16      10       9
     3    12     3      10       9      42      17      14      10       6       4       4       2       1       0
     3    12     4      20      11      30      16      16      11       7       6       5       3       3       2       1       0       0       0       0       0       0       0       0       0
     3    12     5      25      14      30      15      12      11       5       5       4       4       4       3       3       2       1       1       0       0       0       0       0       0       0       0       0       0       0
     3    12     6      50      17      25      18      16      10       8       4       4       3       3       2       1       1       1       1       1       1       1       0       0       0       0       0       0       0       0       0       0       0       0       0       0       0       0       0       0       0       0       0       0       0       0       0       0       0       0       0       0       0       0       0
     3    12     7     100      14      24      20      11      10      10       9       4       3       3       2       1       1       1       1       0       0       0       0       0       0       0       0       0       0       0       0       0       0       0       0       0       0       0       0       0       0       0       0       0       0       0       0       0       0       0       0       0       0       0       0       0       0       0       0       0       0       0       0       0       0       0       0       0       0       0       0       0       0       0       0       0       0       0       0       0       0       0       0       0       0       0       0       0       0       0       0       0       0       0       0       0       0       0       0       0       0       0       0       0       0
     3    12     8       2       2      62      38
     3    12     9       5       5      47      25      11      10       7
     3    12    10      10      10      22      18      13      13       9       8       8       5       3       1
     3    12    11      20      11      26      17      17      11      11       5       5       3       2       2       1       0       0       0       0       0       0       0       0       0
     3    12    12      25      14      22      19      13      11      10       8       6       4       2       1       1       1       1       1       0       0       0       0       0       0       0       0       0       0       0
     3    12    13      50      17      12      11      11      11       9       8       7       7       6       5       5       2       2       1       1       1       1       0       0       0       0       0       0       0       0       0       0       0       0       0       0       0       0       0       0       0       0       0       0       0       0       0       0       0       0       0       0       0       0       0
     3    12    14     100      18      22      11      11       9       7       6       5       4       4       4       3       3       3       3       2       1       1       1       0       0       0       0       0       0       0       0       0       0       0       0       0       0       0       0       0       0       0       0       0       0       0       0       0       0       0       0       0       0       0       0       0       0       0       0       0       0       0       0       0       0       0       0       0       0       0       0       0       0       0       0       0       0       0       0       0       0       0       0       0       0       0       0       0       0       0       0       0       0       0       0       0       0       0       0       0       0       0       0       0       0
     3    13     1       2       2      76      24
     3    13     2       5       5      40      23      18      10       9
     3    13     3      10       9      40      15      14      13       7       6       2       2       1       0
     3    13     4      20      11      28      26      17      10       6       4       3       2       2       1       1       0       0       0       0       0       0       0       0       0
     3    13     5      25      13      21      18      18      15       6       5       4       4       3       2       2       1       1       0       0       0       0       0       0       0       0       0       0       0       0
     3    13     6      50      17      28      22      13       9       6       4       3       3       2       2       2       1       1       1       1       1       1       0       0       0       0       0       0       0       0       0       0       0       0       0       0       0       0       0       0       0       0       0       0       0       0       0       0       0       0       0       0       0       0       0
     3    13     7     100      13      22      18      15       9       8       8       7       5       3       2       1       1       1       0       0       0       0       0       0       0       0       0       0       0       0       0       0       0       0       0       0       0       0       0       0       0       0       0       0       0       0       0       0       0       0       0       0       0       0       0       0       0       0       0       0       0       0       0       0       0       0       0       0       0       0       0       0       0       0       0       0       0       0       0       0       0       0       0       0       0       0       0       0       0       0       0       0       0       0       0       0       0       0       0       0       0       0       0       0       0
     3    13     8       2       2      60      40
     3    13     9       5       5      52      27       9       7       5
     3    13    10      10       9      33      13      13      13       9       9       5       3       2       0
     3    13    11      20      11      29      25      15       8       8       7       4       1       1       1       1       0       0       0       0       0       0       0       0       0
     3    13    12      25      13      19      16      13      13      11       8       8       4       3       2       1       1       1       0       0       0       0       0       0       0       0       0       0       0       0
     3    13    13      50      17      13      11      11      11      10       7       6       6       6       5       5       3       2       1       1       1       1       0       0       0       0       0       0       0       0       0       0       0       0       0       0       0       0       0       0       0       0       0       0       0       0       0       0       0       0       0       0       0       0       0
     3    13    14     100      17      20      16      10       9       9       6       5       4       4       4       3       3       2       2       1       1       1       0       0       0       0       0       0       0       0       0       0       0       0       0       0       0       0       0       0       0       0       0       0       0       0       0       0       0       0       0       0       0       0       0       0       0       0       0       0       0       0       0       0       0       0       0       0       0       0       0       0       0       0       0       0       0       0       0       0       0       0       0       0       0       0       0       0       0       0       0       0       0       0       0       0       0       0       0       0       0       0       0       0       0
     3    14     1       2       2      77      23
     3    14     2       5       5      40      31      16       9       4
     3    14     3      10       8      46      15      12      11       9       5       1       1       0       0
     3    14     4      20      10      29      27      16       9       6       5       5       1       1       1       0       0       0       0       0       0       0       0       0       0
     3    14     5      25      11      21      19      14      12       8       8       5       5       4       2       2       0       0       0       0       0       0       0       0       0       0       0       0       0       0
     3    14     6      50      14      22      18      15      14       8       4       4       4       4       2       2       1       1       1       0       0       0       0       0       0       0       0       0       0       0       0       0       0       0       0       0       0       0       0       0       0       0       0       0       0       0       0       0       0       0       0       0       0       0       0
     3    14     7     100      14      22      22      12       9       7       5       5       5       4       3       2       2       1       1       0       0       0       0       0       0       0       0       0       0       0       0       0       0       0       0       0       0       0       0       0       0       0       0       0       0       0       0       0       0       0       0       0       0       0       0       0       0       0       0       0       0       0       0       0       0       0       0       0       0       0       0       0       0       0       0       0       0       0       0       0       0       0       0       0       0       0       0       0       0       0       0       0       0       0       0       0       0       0       0       0       0       0       0       0       0
     3    14     8       2       2      66      34
     3    14     9       5       5      45      28      11       9       7
     3    14    10      10       9      36      18      13       9       8       6       4       3       3       0
     3    14    11      20      11      29      21      15      12       8       8       2       2       1       1       1       0       0       0       0       0       0       0       0       0
     3    14    12      25      13      29      15      13      12       8       6       5       4       2       2       2       1       1       0       0       0       0       0       0       0       0       0       0       0       0
     3    14    13      50      17      17      11      10      10       6       6       6       6       6       5       5       4       3       2       1       1       1       0       0       0       0       0       0       0       0       0       0       0       0       0       0       0       0       0       0       0       0       0       0       0       0       0       0       0       0       0       0       0       0       0
     3    14    14     100      19      20      16      12      11      10       6       5       3       3       2       2       2       2       1       1       1       1       1       1       0       0       0       0       0       0       0       0       0       0       0       0       0       0       0       0       0       0       0       0       0       0       0       0       0       0       0       0       0       0       0       0       0       0       0       0       0       0       0       0       0       0       0       0       0       0       0       0       0       0       0       0       0       0       0       0       0       0       0       0       0       0       0       0       0       0       0       0       0       0       0       0       0       0       0       0       0       0       0       0       0
     3    15     1       2       2      78      22
     3    15     2       5       5      41      28      21       6       4
     3    15     3      10       7      38      26      12      10       8       4       2       0       0       0
     3    15     4      20       8      26      25      21      11       7       6       3       1       0       0       0       0       0       0       0       0       0       0       0       0
     3    15     5      25      11      24      19      13      12       9       6       5       4       4       2       2       0       0       0       0       0       0       0       0       0       0       0       0       0       0
     3    15     6      50      14      16      16      13      11       9       8       6       5       4       4       2       2       2       2       0       0       0       0       0       0       0       0       0       0       0       0       0       0       0       0       0       0       0       0       0       0       0       0       0       0       0       0       0       0       0       0       0       0       0       0
     3    15     7     100      12      21      18      16      12      11       6       5       3       3       2       2       1       0       0       0       0       0       0       0       0       0       0       0       0       0       0       0       0       0       0       0       0       0       0       0       0       0       0       0       0       0       0       0       0       0       0       0       0       0       0       0       0       0       0       0       0       0       0       0       0       0       0       0       0       0       0       0       0       0       0       0       0       0       0       0       0       0       0       0       0       0       0       0       0       0       0       0       0       0       0       0       0       0       0       0       0       0       0       0       0
     3    15     8       2       2      66      34
     3    15     9       5       5      53      23      11       8       5
     3    15    10      10       9      30      19      14      12      11       6       4       2       2       0
     3    15    11      20      10      33      24      12      11       6       6       3       2       2       1       0       0       0       0       0       0       0       0       0       0
     3    15    12      25      14      29      17      14      13       6       5       4       3       2       2       2       1       1       1       0       0       0       0       0       0       0       0       0       0       0
     3    15    13      50      17      17      13      12      11      11       6       6       6       6       4       2       1       1       1       1       1       1       0       0       0       0       0       0       0       0       0       0       0       0       0       0       0       0       0       0       0       0       0       0       0       0       0       0       0       0       0       0       0       0       0
     3    15    14     100      21      19      15      12       9       9       6       4       3       3       3       2       2       2       2       2       2       1       1       1       1       1       0       0       0       0       0       0       0       0       0       0       0       0       0       0       0       0       0       0       0       0       0       0       0       0       0       0       0       0       0       0       0       0       0       0       0       0       0       0       0       0       0       0       0       0       0       0       0       0       0       0       0       0       0       0       0       0       0       0       0       0       0       0       0       0       0       0       0       0       0       0       0       0       0       0       0       0       0       0       0
     3    16     1       2       2      80      20
     3    16     2       5       5      41      33      15       8       3
     3    16     3      10       7      36      32      10       9       7       4       2       0       0       0
     3    16     4      20       7      25      24      19      13       8       7       4       0       0       0       0       0       0       0       0       0       0       0       0       0
     3    16     5      25      11      22      19      13      13      10      10       6       2       2       2       1       0       0       0       0       0       0       0       0       0       0       0       0       0       0
     3    16     6      50      15      19      18      16      10       9       6       6       4       3       3       2       1       1       1       1       0       0       0       0       0       0       0       0       0       0       0       0       0       0       0       0       0       0       0       0       0       0       0       0       0       0       0       0       0       0       0       0       0       0       0
     3    16     7     100      11      28      25      11      11       8       6       3       3       2       2       1       0       0       0       0       0       0       0       0       0       0       0       0       0       0       0       0       0       0       0       0       0       0       0       0       0       0       0       0       0       0       0       0       0       0       0       0       0       0       0       0       0       0       0       0       0       0       0       0       0       0       0       0       0       0       0       0       0       0       0       0       0       0       0       0       0       0       0       0       0       0       0       0       0       0       0       0       0       0       0       0       0       0       0       0       0       0       0       0       0
     3    16     8       2       2      65      35
     3    16     9       5       5      59      25       7       7       2
     3    16    10      10       9      24      24      15      14       9       5       4       3       2       0
     3    16    11      20       9      29      24      10       9       9       9       4       4       2       0       0       0       0       0       0       0       0       0       0       0
     3    16    12      25      13      28      24      16       7       7       5       3       3       3       1       1       1       1       0       0       0       0       0       0       0       0       0       0       0       0
     3    16    13      50      15      14      13      13      12      10       9       7       6       5       3       2       2       2       1       1       0       0       0       0       0       0       0       0       0       0       0       0       0       0       0       0       0       0       0       0       0       0       0       0       0       0       0       0       0       0       0       0       0       0       0
     3    16    14     100      18      19      18      17      13      11       4       3       2       2       2       2       1       1       1       1       1       1       1       0       0       0       0       0       0       0       0       0       0       0       0       0       0       0       0       0       0       0       0       0       0       0       0       0       0       0       0       0       0       0       0       0       0       0       0       0       0       0       0       0       0       0       0       0       0       0       0       0       0       0       0       0       0       0       0       0       0       0       0       0       0       0       0       0       0       0       0       0       0       0       0       0       0       0       0       0       0       0       0       0       0
     3    17     1       2       2      82      18
     3    17     2       5       5      35      33      18       9       5
     3    17     3      10       7      39      36       6       6       5       5       3       0       0       0
     3    17     4      20       7      24      23      22      15       6       6       4       0       0       0       0       0       0       0       0       0       0       0       0       0
     3    17     5      25      11      28      17      14      13      11       4       4       3       2       2       2       0       0       0       0       0       0       0       0       0       0       0       0       0       0
     3    17     6      50      12      25      17      14      12       7       6       6       5       4       2       1       1       0       0       0       0       0       0       0       0       0       0       0       0       0       0       0       0       0       0       0       0       0       0       0       0       0       0       0       0       0       0       0       0       0       0       0       0       0       0
     3    17     7     100      10      34      20      15      12       8       5       2       2       1       1       0       0       0       0       0       0       0       0       0       0       0       0       0       0       0       0       0       0       0       0       0       0       0       0       0       0       0       0       0       0       0       0       0       0       0       0       0       0       0       0       0       0       0       0       0       0       0       0       0       0       0       0       0       0       0       0       0       0       0       0       0       0       0       0       0       0       0       0       0       0       0       0       0       0       0       0       0       0       0       0       0       0       0       0       0       0       0       0       0       0
     3    17     8       2       2      64      36
     3    17     9       5       5      58      23      12       4       3
     3    17    10      10       9      30      21      17      15       8       5       2       1       1       0
     3    17    11      20       9      32      26      13      10      10       5       2       1       1       0       0       0       0       0       0       0       0       0       0       0
     3    17    12      25      11      32      17      17       8       7       6       5       3       3       1       1       0       0       0       0       0       0       0       0       0       0       0       0       0       0
     3    17    13      50      13      18      15      14      12       9       9       6       6       4       3       2       1       1       0       0       0       0       0       0       0       0       0       0       0       0       0       0       0       0       0       0       0       0       0       0       0       0       0       0       0       0       0       0       0       0       0       0       0       0       0
     3    17    14     100      13      23      22      13      12      10       5       4       3       3       2       1       1       1       0       0       0       0       0       0       0       0       0       0       0       0       0       0       0       0       0       0       0       0       0       0       0       0       0       0       0       0       0       0       0       0       0       0       0       0       0       0       0       0       0       0       0       0       0       0       0       0       0       0       0       0       0       0       0       0       0       0       0       0       0       0       0       0       0       0       0       0       0       0       0       0       0       0       0       0       0       0       0       0       0       0       0       0       0       0       0
     3    18     1       2       2      81      19
     3    18     2       5       5      43      29      14       9       5
     3    18     3      10       7      44      34      10       4       3       3       2       0       0       0
     3    18     4      20       8      24      23      21      14       7       6       4       1       0       0       0       0       0       0       0       0       0       0       0       0
     3    18     5      25      10      29      19      15      12      10       4       4       3       3       1       0       0       0       0       0       0       0       0       0       0       0       0       0       0       0
     3    18     6      50      12      24      16      12       9       9       8       5       5       4       3       3       2       0       0       0       0       0       0       0       0       0       0       0       0       0       0       0       0       0       0       0       0       0       0       0       0       0       0       0       0       0       0       0       0       0       0       0       0       0       0
     3    18     7     100      10      33      19      14      12       8       7       4       1       1       1       0       0       0       0       0       0       0       0       0       0       0       0       0       0       0       0       0       0       0       0       0       0       0       0       0       0       0       0       0       0       0       0       0       0       0       0       0       0       0       0       0       0       0       0       0       0       0       0       0       0       0       0       0       0       0       0       0       0       0       0       0       0       0       0       0       0       0       0       0       0       0       0       0       0       0       0       0       0       0       0       0       0       0       0       0       0       0       0       0       0
     3    18     8       2       2      63      37
     3    18     9       5       5      62      22      12       3       1
     3    18    10      10       8      35      20      19      15       8       1       1       1       0       0
     3    18    11      20       7      28      27      16      14      12       2       1       0       0       0       0       0       0       0       0       0       0       0       0       0
     3    18    12      25      10      33      22      18       7       6       4       4       3       2       1       0       0       0       0       0       0       0       0       0       0       0       0       0       0       0
     3    18    13      50      14      16      14      13      12      11       9       7       7       3       3       2       1       1       1       0       0       0       0       0       0       0       0       0       0       0       0       0       0       0       0       0       0       0       0       0       0       0       0       0       0       0       0       0       0       0       0       0       0       0       0
     3    18    14     100      14      24      22      16       9       8       5       4       3       3       2       1       1       1       1       0       0       0       0       0       0       0       0       0       0       0       0       0       0       0       0       0       0       0       0       0       0       0       0       0       0       0       0       0       0       0       0       0       0       0       0       0       0       0       0       0       0       0       0       0       0       0       0       0       0       0       0       0       0       0       0       0       0       0       0       0       0       0       0       0       0       0       0       0       0       0       0       0       0       0       0       0       0       0       0       0       0       0       0       0       0
     3    19     1       2       2      88      12
     3    19     2       5       5      36      29      19      10       6
     3    19     3      10       6      44      39      11       3       2       1       0       0       0       0
     3    19     4      20       7      27      25      22      12       7       4       3       0       0       0       0       0       0       0       0       0       0       0       0       0
     3    19     5      25      10      31      17      15      10       9       5       5       4       3       1       0       0       0       0       0       0       0       0       0       0       0       0       0       0       0
     3    19     6      50      12      23      19      13      11       9       8       4       4       3       3       2       1       0       0       0       0       0       0       0       0       0       0       0       0       0       0       0       0       0       0       0       0       0       0       0       0       0       0       0       0       0       0       0       0       0       0       0       0       0       0
     3    19     7     100       9      26      19      16      13      10       7       4       4       1       0       0       0       0       0       0       0       0       0       0       0       0       0       0       0       0       0       0       0       0       0       0       0       0       0       0       0       0       0       0       0       0       0       0       0       0       0       0       0       0       0       0       0       0       0       0       0       0       0       0       0       0       0       0       0       0       0       0       0       0       0       0       0       0       0       0       0       0       0       0       0       0       0       0       0       0       0       0       0       0       0       0       0       0       0       0       0       0       0       0       0
     3    19     8       2       2      65      35
     3    19     9       5       5      54      25      16       3       2
     3    19    10      10       6      49      18      18      11       3       1       0       0       0       0
     3    19    11      20       6      27      26      15      15      13       4       0       0       0       0       0       0       0       0       0       0       0       0       0       0
     3    19    12      25      10      38      22      17       7       7       3       3       1       1       1       0       0       0       0       0       0       0       0       0       0       0       0       0       0       0
     3    19    13      50      13      15      14      13      12      10      10       9       5       4       4       2       1       1       0       0       0       0       0       0       0       0       0       0       0       0       0       0       0       0       0       0       0       0       0       0       0       0       0       0       0       0       0       0       0       0       0       0       0       0       0
     3    19    14     100      15      25      17      12      11      10       6       4       3       3       2       2       2       1       1       1       0       0       0       0       0       0       0       0       0       0       0       0       0       0       0       0       0       0       0       0       0       0       0       0       0       0       0       0       0       0       0       0       0       0       0       0       0       0       0       0       0       0       0       0       0       0       0       0       0       0       0       0       0       0       0       0       0       0       0       0       0       0       0       0       0       0       0       0       0       0       0       0       0       0       0       0       0       0       0       0       0       0       0       0       0
     3    20     1       2       2      84      16
     3    20     2       5       5      33      31      21      11       4
     3    20     3      10       6      45      41       9       3       1       1       0       0       0       0
     3    20     4      20       7      27      23      23      10      10       4       3       0       0       0       0       0       0       0       0       0       0       0       0       0
     3    20     5      25       9      35      19      12      12       9       4       3       3       3       0       0       0       0       0       0       0       0       0       0       0       0       0       0       0       0
     3    20     6      50      13      25      21      13      10      10       6       3       3       3       2       2       1       1       0       0       0       0       0       0       0       0       0       0       0       0       0       0       0       0       0       0       0       0       0       0       0       0       0       0       0       0       0       0       0       0       0       0       0       0       0
     3    20     7     100       9      29      17      16      13       9       7       4       4       1       0       0       0       0       0       0       0       0       0       0       0       0       0       0       0       0       0       0       0       0       0       0       0       0       0       0       0       0       0       0       0       0       0       0       0       0       0       0       0       0       0       0       0       0       0       0       0       0       0       0       0       0       0       0       0       0       0       0       0       0       0       0       0       0       0       0       0       0       0       0       0       0       0       0       0       0       0       0       0       0       0       0       0       0       0       0       0       0       0       0       0
     3    20     8       2       2      60      40
     3    20     9       5       5      51      25      19       3       2
     3    20    10      10       5      48      19      18      12       3       0       0       0       0       0
     3    20    11      20       6      26      24      21      15       8       6       0       0       0       0       0       0       0       0       0       0       0       0       0       0
     3    20    12      25       8      38      18      16      10       9       4       3       2       0       0       0       0       0       0       0       0       0       0       0       0       0       0       0       0       0
     3    20    13      50      13      21      15      12      11       8       8       7       6       5       3       2       1       1       0       0       0       0       0       0       0       0       0       0       0       0       0       0       0       0       0       0       0       0       0       0       0       0       0       0       0       0       0       0       0       0       0       0       0       0       0
     3    20    14     100      14      21      19      16      12       9       6       6       3       2       2       1       1       1       1       0       0       0       0       0       0       0       0       0       0       0       0       0       0       0       0       0       0       0       0       0       0       0       0       0       0       0       0       0       0       0       0       0       0       0       0       0       0       0       0       0       0       0       0       0       0       0       0       0       0       0       0       0       0       0       0       0       0       0       0       0       0       0       0       0       0       0       0       0       0       0       0       0       0       0       0       0       0       0       0       0       0       0       0       0       0
     4     0     1       2       2    1000    1000
     4     0     2       5       5     400     400     400     400     400
     4     0     3      10      10     200     200     200     200     200     200     200     200     200     200
     4     0     4      20      20     100     100     100     100     100     100     100     100     100     100     100     100     100     100     100     100     100     100     100     100
     4     0     5      25      25      80      80      80      80      80      80      80      80      80      80      80      80      80      80      80      80      80      80      80      80      80      80      80      80      80
     4     0     6      50      50      40      40      40      40      40      40      40      40      40      40      40      40      40      40      40      40      40      40      40      40      40      40      40      40      40      40      40      40      40      40      40      40      40      40      40      40      40      40      40      40      40      40      40      40      40      40      40      40      40      40
     4     0     7     100     100      20      20      20      20      20      20      20      20      20      20      20      20      20      20      20      20      20      20      20      20      20      20      20      20      20      20      20      20      20      20      20      20      20      20      20      20      20      20      20      20      20      20      20      20      20      20      20      20      20      20      20      20      20      20      20      20      20      20      20      20      20      20      20      20      20      20      20      20      20      20      20      20      20      20      20      20      20      20      20      20      20      20      20      20      20      20      20      20      20      20      20      20      20      20      20      20      20      20      20      20
     4     0     8       2       2    1000    1000
     4     0     9       5       5     400     400     400     400     400
     4     0    10      10      10     200     200     200     200     200     200     200     200     200     200
     4     0    11      20      20     100     100     100     100     100     100     100     100     100     100     100     100     100     100     100     100     100     100     100     100
     4     0    12      25      25      80      80      80      80      80      80      80      80      80      80      80      80      80      80      80      80      80      80      80      80      80      80      80      80      80
     4     0    13      50      50      40      40      40      40      40      40      40      40      40      40      40      40      40      40      40      40      40      40      40      40      40      40      40      40      40      40      40      40      40      40      40      40      40      40      40      40      40      40      40      40      40      40      40      40      40      40      40      40      40      40
     4     0    14     100     100      20      20      20      20      20      20      20      20      20      20      20      20      20      20      20      20      20      20      20      20      20      20      20      20      20      20      20      20      20      20      20      20      20      20      20      20      20      20      20      20      20      20      20      20      20      20      20      20      20      20      20      20      20      20      20      20      20      20      20      20      20      20      20      20      20      20      20      20      20      20      20      20      20      20      20      20      20      20      20      20      20      20      20      20      20      20      20      20      20      20      20      20      20      20      20      20      20      20      20      20
     4     1     1       2       2      62      38
     4     1     2       5       5      24      23      21      18      14
     4     1     3      10      10      17      14      12      11       9       8       8       8       7       6
     4     1     4      20      20      10       8       8       8       6       6       6       6       5       5       4       4       4       4       4       3       3       3       2       1
     4     1     5      25      25       8       8       6       6       5       5       4       4       4       4       4       4       4       4       3       3       3       3       3       3       3       3       2       2       2
     4     1     6      50      46       5       5       4       4       4       4       3       3       3       3       3       3       3       3       3       2       2       2       2       2       2       2       2       2       2       2       2       2       2       2       2       1       1       1       1       1       1       1       1       1       1       1       1       1       1       1       0       0       0       0
     4     1     7     100      59       6       4       3       3       3       3       3       3       2       2       2       2       2       2       2       2       2       2       2       2       2       2       2       2       2       2       2       2       2       1       1       1       1       1       1       1       1       1       1       1       1       1       1       1       1       1       1       1       1       1       1       1       1       1       1       1       1       1       1       0       0       0       0       0       0       0       0       0       0       0       0       0       0       0       0       0       0       0       0       0       0       0       0       0       0       0       0       0       0       0       0       0       0       0       0       0       0       0       0       0
     4     1     8       2       2      53      47
     4     1     9       5       5      27      22      20      16      15
     4     1    10      10      10      16      15      13      11       9       8       8       8       7       5
     4     1    11      20      20       9       9       8       8       7       7       6       5       5       5       5       4       4       4       3       3       2       2       2       2
     4     1    12      25      25      10       8       7       5       5       5       5       4       4       4       4       4       4       4       4       4       3       3       3       2       2       2       2       1       1
     4     1    13      50      42       5       5       5       5       4       4       3       3       3       3       3       3       3       3       3       3       3       2       2       2       2       2       2       2       2       2       2       2       2       2       2       1       1       1       1       1       1       1       1       1       1       1       0       0       0       0       0       0       0       0
     4     1    14     100      62       4       4       3       3       3       3       3       3       3       3       3       2       2       2       2       2       2       2       2       2       2       2       2       2       2       1       1       1       1       1       1       1       1       1       1       1       1       1       1       1       1       1       1       1       1       1       1       1       1       1       1       1       1       1       1       1       1       1       1       1       1       1       0       0       0       0       0       0       0       0       0       0       0       0       0       0       0       0       0       0       0       0       0       0       0       0       0       0       0       0       0       0       0       0       0       0       0       0       0       0
     4     2     1       2       2      50      50
     4     2     2       5       5      29      22      19      18      12
     4     2     3      10      10      23      16      12       9       9       8       8       8       4       3
     4     2     4      20      20       9       9       8       8       7       6       6       5       5       5       5       5       4       4       4       4       2       2       1       1
     4     2     5      25      24      11      11       8       7       6       6       6       5       4       4       4       3       3       3       3       3       3       2       2       2       1       1       1       1       0
     4     2     6      50      38       7       7       6       5       5       4       4       4       4       4       4       4       4       3       3       3       3       2       2       2       2       2       1       1       1       1       1       1       1       1       1       1       1       1       1       1       1       1       0       0       0       0       0       0       0       0       0       0       0       0
     4     2     7     100      47       8       6       5       5       4       3       3       3       3       3       3       3       3       3       2       2       2       2       2       2       2       2       2       2       2       2       1       1       1       1       1       1       1       1       1       1       1       1       1       1       1       1       1       1       1       1       1       0       0       0       0       0       0       0       0       0       0       0       0       0       0       0       0       0       0       0       0       0       0       0       0       0       0       0       0       0       0       0       0       0       0       0       0       0       0       0       0       0       0       0       0       0       0       0       0       0       0       0       0       0
     4     2     8       2       2      51      49
     4     2     9       5       5      29      20      19      17      15
     4     2    10      10      10      19      17      15      15       9       7       7       5       3       3
     4     2    11      20      19      12       9       8       7       7       6       6       5       5       5       5       4       4       4       3       3       3       2       2       0
     4     2    12      25      22       8       8       8       7       6       6       6       6       5       4       4       4       4       4       3       3       3       3       3       2       2       1       0       0       0
     4     2    13      50      34       8       7       5       5       5       4       4       4       4       4       4       3       3       3       3       3       3       3       2       2       2       2       2       2       2       2       2       1       1       1       1       1       1       1       0       0       0       0       0       0       0       0       0       0       0       0       0       0       0       0
     4     2    14     100      43       6       6       5       4       4       4       3       3       3       3       3       3       3       3       3       2       2       2       2       2       2       2       2       2       2       2       2       2       2       2       2       1       1       1       1       1       1       1       1       1       1       1       1       0       0       0       0       0       0       0       0       0       0       0       0       0       0       0       0       0       0       0       0       0       0       0       0       0       0       0       0       0       0       0       0       0       0       0       0       0       0       0       0       0       0       0       0       0       0       0       0       0       0       0       0       0       0       0       0       0
     4     3     1       2       2      53      47
     4     3     2       5       5      30      23      21      20       6
     4     3     3      10      10      19      18      13      11      11      10       7       6       3       2
     4     3     4      20      19      10       8       8       7       7       6       6       6       6       6       6       5       4       3       3       3       3       2       1       0
     4     3     5      25      23      12      10      10       8       6       6       5       5       5       4       4       4       3       3       3       2       2       2       2       1       1       1       1       0       0
     4     3     6      50      35       9       8       6       6       5       5       5       4       4       4       4       3       3       3       3       3       2       2       2       2       2       2       1       1       1       1       1       1       1       1       1       1       1       1       1       0       0       0       0       0       0       0       0       0       0       0       0       0       0       0
     4     3     7     100      38       6       6       6       6       5       5       5       5       5       4       4       3       3       3       2       2       2       2       2       2       2       2       2       2       1       1       1       1       1       1       1       1       1       1       1       1       1       1       0       0       0       0       0       0       0       0       0       0       0       0       0       0       0       0       0       0       0       0       0       0       0       0       0       0       0       0       0       0       0       0       0       0       0       0       0       0       0       0       0       0       0       0       0       0       0       0       0       0       0       0       0       0       0       0       0       0       0       0       0       0
     4     3     8       2       2      57      43
     4     3     9       5       5      25      24      20      17      14
     4     3    10      10      10      23      17      15      12      10      10       9       2       1       1
     4     3    11      20      19       9       9       8       7       7       7       6       6       6       6       5       4       4       4       3       3       3       2       1       0
     4     3    12      25      21       8       8       7       7       6       6       6       6       6       6       5       5       4       4       3       3       3       3       2       1       1       0       0       0       0
     4     3    13      50      30      10       9       7       6       5       5       5       5       5       4       3       3       3       3       3       3       3       2       2       2       2       2       1       1       1       1       1       1       1       1       0       0       0       0       0       0       0       0       0       0       0       0       0       0       0       0       0       0       0       0
     4     3    14     100      41       9       5       5       5       4       4       4       4       3       3       3       3       3       3       3       3       2       2       2       2       2       2       2       2       2       2       2       1       1       1       1       1       1       1       1       1       1       1       1       1       1       0       0       0       0       0       0       0       0       0       0       0       0       0       0       0       0       0       0       0       0       0       0       0       0       0       0       0       0       0       0       0       0       0       0       0       0       0       0       0       0       0       0       0       0       0       0       0       0       0       0       0       0       0       0       0       0       0       0       0
     4     4     1       2       2      56      44
     4     4     2       5       5      32      24      21      20       3
     4     4     3      10      10      22      18      14      11      10       9       5       5       3       3
     4     4     4      20      18      12      11      10       9       7       7       6       5       5       5       5       4       4       3       3       2       1       1       0       0
     4     4     5      25      20      13       9       9       8       7       6       6       6       5       5       5       3       3       3       3       2       2       2       2       1       0       0       0       0       0
     4     4     6      50      28      11       9       9       8       7       7       6       6       5       4       3       3       2       2       2       2       2       2       1       1       1       1       1       1       1       1       1       1       0       0       0       0       0       0       0       0       0       0       0       0       0       0       0       0       0       0       0       0       0       0
     4     4     7     100      32      10       9       7       7       5       5       5       4       4       4       4       4       3       3       3       3       2       2       2       2       1       1       1       1       1       1       1       1       1       1       1       1       0       0       0       0       0       0       0       0       0       0       0       0       0       0       0       0       0       0       0       0       0       0       0       0       0       0       0       0       0       0       0       0       0       0       0       0       0       0       0       0       0       0       0       0       0       0       0       0       0       0       0       0       0       0       0       0       0       0       0       0       0       0       0       0       0       0       0       0
     4     4     8       2       2      55      45
     4     4     9       5       5      23      22      22      21      12
     4     4    10      10       9      28      20      20       9       9       6       4       3       1       0
     4     4    11      20      19      10       9       9       8       7       7       6       6       6       5       5       5       3       3       3       3       2       2       1       0
     4     4    12      25      21      11       9       8       8       7       7       7       5       5       5       5       4       3       3       3       2       2       2       2       1       1       0       0       0       0
     4     4    13      50      24      12       8       8       7       7       7       7       5       5       5       4       4       3       3       3       3       2       1       1       1       1       1       1       1       0       0       0       0       0       0       0       0       0       0       0       0       0       0       0       0       0       0       0       0       0       0       0       0       0       0
     4     4    14     100      33      10      10       6       6       6       5       5       4       4       4       4       3       3       3       2       2       2       2       2       2       2       2       1       1       1       1       1       1       1       1       1       1       1       0       0       0       0       0       0       0       0       0       0       0       0       0       0       0       0       0       0       0       0       0       0       0       0       0       0       0       0       0       0       0       0       0       0       0       0       0       0       0       0       0       0       0       0       0       0       0       0       0       0       0       0       0       0       0       0       0       0       0       0       0       0       0       0       0       0       0
     4     5     1       2       2      64      36
     4     5     2       5       5      34      23      20      18       5
     4     5     3      10      10      23      15      13      13      11       8       7       6       3       1
     4     5     4      20      18      12      12      10       9       8       7       6       5       4       4       4       4       3       3       3       2       2       2       0       0
     4     5     5      25      18      11      11      10       9       9       7       6       5       5       5       4       4       4       3       3       2       1       1       0       0       0       0       0       0       0
     4     5     6      50      26      11      11      10       8       8       7       6       5       5       4       3       3       2       2       2       2       2       1       1       1       1       1       1       1       1       1       0       0       0       0       0       0       0       0       0       0       0       0       0       0       0       0       0       0       0       0       0       0       0       0
     4     5     7     100      28       8       8       7       7       6       6       6       6       5       5       4       4       3       3       3       2       2       2       2       2       2       1       1       1       1       1       1       1       0       0       0       0       0       0       0       0       0       0       0       0       0       0       0       0       0       0       0       0       0       0       0       0       0       0       0       0       0       0       0       0       0       0       0       0       0       0       0       0       0       0       0       0       0       0       0       0       0       0       0       0       0       0       0       0       0       0       0       0       0       0       0       0       0       0       0       0       0       0       0       0
     4     5     8       2       2      55      45
     4     5     9       5       5      23      23      22      17      15
     4     5    10      10       9      29      20      17      11       8       5       4       4       2       0
     4     5    11      20      19      11      11      11      10      10       7       7       5       4       4       4       4       3       2       2       2       1       1       1       0
     4     5    12      25      21      12      10       9       8       8       7       6       5       4       4       4       4       3       3       3       3       2       2       1       1       1       0       0       0       0
     4     5    13      50      24      11      10      10       8       8       7       7       6       6       5       4       3       2       2       2       1       1       1       1       1       1       1       1       1       0       0       0       0       0       0       0       0       0       0       0       0       0       0       0       0       0       0       0       0       0       0       0       0       0       0
     4     5    14     100      29      10      10       9       6       6       6       5       5       5       4       4       3       2       2       2       2       2       2       2       2       2       2       1       1       1       1       1       1       1       0       0       0       0       0       0       0       0       0       0       0       0       0       0       0       0       0       0       0       0       0       0       0       0       0       0       0       0       0       0       0       0       0       0       0       0       0       0       0       0       0       0       0       0       0       0       0       0       0       0       0       0       0       0       0       0       0       0       0       0       0       0       0       0       0       0       0       0       0       0       0
     4     6     1       2       2      65      35
     4     6     2       5       5      31      25      23      19       2
     4     6     3      10       9      18      15      14      14      13      10       8       6       2       0
     4     6     4      20      18       9       9       9       9       9       8       6       6       5       5       4       4       4       3       3       3       2       2       0       0
     4     6     5      25      18      18       9       7       7       7       7       6       6       5       5       5       5       3       3       2       2       2       1       0       0       0       0       0       0       0
     4     6     6      50      22      13      11      10      10       8       6       6       6       5       3       3       3       3       3       2       2       1       1       1       1       1       1       0       0       0       0       0       0       0       0       0       0       0       0       0       0       0       0       0       0       0       0       0       0       0       0       0       0       0       0
     4     6     7     100      23      14      11      11       8       8       6       4       4       4       4       3       3       3       3       2       2       2       2       2       1       1       1       1       0       0       0       0       0       0       0       0       0       0       0       0       0       0       0       0       0       0       0       0       0       0       0       0       0       0       0       0       0       0       0       0       0       0       0       0       0       0       0       0       0       0       0       0       0       0       0       0       0       0       0       0       0       0       0       0       0       0       0       0       0       0       0       0       0       0       0       0       0       0       0       0       0       0       0       0       0
     4     6     8       2       2      50      50
     4     6     9       5       5      26      23      22      16      13
     4     6    10      10       9      30      21      13      12      11       6       4       2       1       0
     4     6    11      20      17      15      14      12      11       9       8       7       5       4       3       3       2       2       2       1       1       1       0       0       0
     4     6    12      25      21      14      10       9       9       9       7       5       5       5       5       4       4       3       2       2       2       1       1       1       1       1       0       0       0       0
     4     6    13      50      23       9       9       9       8       8       7       7       6       5       4       4       3       3       3       3       3       2       2       1       1       1       1       1       0       0       0       0       0       0       0       0       0       0       0       0       0       0       0       0       0       0       0       0       0       0       0       0       0       0       0
     4     6    14     100      29      13      10       7       6       6       5       5       4       4       4       4       3       3       3       3       2       2       2       2       2       2       1       1       1       1       1       1       1       1       0       0       0       0       0       0       0       0       0       0       0       0       0       0       0       0       0       0       0       0       0       0       0       0       0       0       0       0       0       0       0       0       0       0       0       0       0       0       0       0       0       0       0       0       0       0       0       0       0       0       0       0       0       0       0       0       0       0       0       0       0       0       0       0       0       0       0       0       0       0       0
     4     7     1       2       2      55      45
     4     7     2       5       5      34      25      24      16       1
     4     7     3      10       9      21      14      13      12      11      10       9       9       1       0
     4     7     4      20      18      10       9       8       8       7       6       6       6       6       6       6       5       4       4       3       3       2       1       0       0
     4     7     5      25      17      17      12      11       8       7       6       6       6       5       5       4       3       3       2       2       2       1       0       0       0       0       0       0       0       0
     4     7     6      50      23      13      13      12      10       8       6       5       4       3       3       3       3       3       3       2       2       1       1       1       1       1       1       1       0       0       0       0       0       0       0       0       0       0       0       0       0       0       0       0       0       0       0       0       0       0       0       0       0       0       0
     4     7     7     100      22      21      12      12      10       8       6       5       4       3       3       3       2       2       1       1       1       1       1       1       1       1       1       0       0       0       0       0       0       0       0       0       0       0       0       0       0       0       0       0       0       0       0       0       0       0       0       0       0       0       0       0       0       0       0       0       0       0       0       0       0       0       0       0       0       0       0       0       0       0       0       0       0       0       0       0       0       0       0       0       0       0       0       0       0       0       0       0       0       0       0       0       0       0       0       0       0       0       0       0       0
     4     7     8       2       2      59      41
     4     7     9       5       5      28      24      23      14      11
     4     7    10      10       8      27      22      16      14      10       5       4       2       0       0
     4     7    11      20      16      18      14      13      12      12       5       5       5       4       3       3       2       1       1       1       1       0       0       0       0
     4     7    12      25      19      14      12       8       8       7       7       6       6       6       4       4       4       3       3       2       2       2       1       1       0       0       0       0       0       0
     4     7    13      50      22      11      11      10       9       9       6       6       5       5       5       4       3       2       2       2       2       2       2       1       1       1       1       0       0       0       0       0       0       0       0       0       0       0       0       0       0       0       0       0       0       0       0       0       0       0       0       0       0       0       0
     4     7    14     100      23      16       9       8       6       6       6       6       5       4       4       4       3       3       3       3       3       3       2       2       1       1       1       1       0       0       0       0       0       0       0       0       0       0       0       0       0       0       0       0       0       0       0       0       0       0       0       0       0       0       0       0       0       0       0       0       0       0       0       0       0       0       0       0       0       0       0       0       0       0       0       0       0       0       0       0       0       0       0       0       0       0       0       0       0       0       0       0       0       0       0       0       0       0       0       0       0       0       0       0       0
     4     8     1       2       2      51      49
     4     8     2       5       5      30      23      23      22       2
     4     8     3      10       9      20      18      12      11      10      10       9       8       2       0
     4     8     4      20      17       9       8       8       8       7       7       6       6       6       6       6       6       5       5       4       2       1       0       0       0
     4     8     5      25      16      17      13      10       9       7       7       6       6       5       4       3       3       3       3       2       2       0       0       0       0       0       0       0       0       0
     4     8     6      50      20      18      14      11       9       6       6       5       4       4       3       3       3       3       2       2       2       2       1       1       1       0       0       0       0       0       0       0       0       0       0       0       0       0       0       0       0       0       0       0       0       0       0       0       0       0       0       0       0       0       0
     4     8     7     100      19      23      14      10       8       7       7       5       4       4       3       3       3       2       2       1       1       1       1       1       0       0       0       0       0       0       0       0       0       0       0       0       0       0       0       0       0       0       0       0       0       0       0       0       0       0       0       0       0       0       0       0       0       0       0       0       0       0       0       0       0       0       0       0       0       0       0       0       0       0       0       0       0       0       0       0       0       0       0       0       0       0       0       0       0       0       0       0       0       0       0       0       0       0       0       0       0       0       0       0       0
     4     8     8       2       2      61      39
     4     8     9       5       5      32      28      17      13      10
     4     8    10      10       8      23      22      21      15       9       5       4       1       0       0
     4     8    11      20      16      18      15      14      14       7       5       5       4       4       4       3       3       1       1       1       1       0       0       0       0
     4     8    12      25      17      16      13       8       8       8       7       6       6       5       4       4       4       3       3       2       2       1       0       0       0       0       0       0       0       0
     4     8    13      50      18      14      13      10       8       7       7       6       6       5       5       4       3       3       3       2       2       1       1       0       0       0       0       0       0       0       0       0       0       0       0       0       0       0       0       0       0       0       0       0       0       0       0       0       0       0       0       0       0       0       0
     4     8    14     100      26      17      10       9       7       6       6       5       5       4       4       3       3       3       3       2       2       2       1       1       1       1       1       1       1       1       1       0       0       0       0       0       0       0       0       0       0       0       0       0       0       0       0       0       0       0       0       0       0       0       0       0       0       0       0       0       0       0       0       0       0       0       0       0       0       0       0       0       0       0       0       0       0       0       0       0       0       0       0       0       0       0       0       0       0       0       0       0       0       0       0       0       0       0       0       0       0       0       0       0       0
     4     9     1       2       2      55      45
     4     9     2       5       5      31      28      19      19       3
     4     9     3      10       9      23      16      14      13      10       9       7       6       2       0
     4     9     4      20      16      12      12      10       8       8       7       7       6       5       5       4       4       4       4       3       1       0       0       0       0
     4     9     5      25      16      16      11      11       9       8       8       7       6       5       5       3       3       2       2       2       2       0       0       0       0       0       0       0       0       0
     4     9     6      50      16      19      13      11      10       9       8       5       5       4       4       4       2       2       2       1       1       0       0       0       0       0       0       0       0       0       0       0       0       0       0       0       0       0       0       0       0       0       0       0       0       0       0       0       0       0       0       0       0       0       0
     4     9     7     100      18      31      11       9       8       6       5       5       5       4       3       2       2       2       2       2       1       1       1       0       0       0       0       0       0       0       0       0       0       0       0       0       0       0       0       0       0       0       0       0       0       0       0       0       0       0       0       0       0       0       0       0       0       0       0       0       0       0       0       0       0       0       0       0       0       0       0       0       0       0       0       0       0       0       0       0       0       0       0       0       0       0       0       0       0       0       0       0       0       0       0       0       0       0       0       0       0       0       0       0       0
     4     9     8       2       2      68      32
     4     9     9       5       5      31      30      16      12      11
     4     9    10      10       7      23      22      18      15      11       6       5       0       0       0
     4     9    11      20      14      23      18      10       9       9       6       5       5       4       4       3       2       1       1       0       0       0       0       0       0
     4     9    12      25      16      13      12      11      10       9       9       8       5       5       5       3       3       2       2       2       1       0       0       0       0       0       0       0       0       0
     4     9    13      50      17      14      11       9       9       8       7       6       6       5       5       4       4       4       3       2       2       1       0       0       0       0       0       0       0       0       0       0       0       0       0       0       0       0       0       0       0       0       0       0       0       0       0       0       0       0       0       0       0       0       0
     4     9    14     100      26      14      11       9       8       6       5       5       4       4       4       4       3       3       3       2       2       2       2       2       1       1       1       1       1       1       1       0       0       0       0       0       0       0       0       0       0       0       0       0       0       0       0       0       0       0       0       0       0       0       0       0       0       0       0       0       0       0       0       0       0       0       0       0       0       0       0       0       0       0       0       0       0       0       0       0       0       0       0       0       0       0       0       0       0       0       0       0       0       0       0       0       0       0       0       0       0       0       0       0       0
     4    10     1       2       2      53      47
     4    10     2       5       5      32      27      18      18       5
     4    10     3      10       8      20      19      14      13      12      10       7       5       0       0
     4    10     4      20      15      15      15      13      10       7       6       6       5       5       5       5       3       3       1       1       0       0       0       0       0
     4    10     5      25      14      17      12      12      11       8       8       6       6       6       6       3       3       1       1       0       0       0       0       0       0       0       0       0       0       0
     4    10     6      50      15      20      11      11       9       9       8       7       6       6       4       4       2       1       1       1       0       0       0       0       0       0       0       0       0       0       0       0       0       0       0       0       0       0       0       0       0       0       0       0       0       0       0       0       0       0       0       0       0       0       0
     4    10     7     100      18      36       9       8       8       6       5       5       4       4       3       3       2       2       1       1       1       1       1       0       0       0       0       0       0       0       0       0       0       0       0       0       0       0       0       0       0       0       0       0       0       0       0       0       0       0       0       0       0       0       0       0       0       0       0       0       0       0       0       0       0       0       0       0       0       0       0       0       0       0       0       0       0       0       0       0       0       0       0       0       0       0       0       0       0       0       0       0       0       0       0       0       0       0       0       0       0       0       0       0       0
     4    10     8       2       2      69      31
     4    10     9       5       5      31      27      16      13      13
     4    10    10      10       7      33      16      15      14      14       7       1       0       0       0
     4    10    11      20      13      28      23      12       8       6       5       4       3       3       3       2       2       1       0       0       0       0       0       0       0
     4    10    12      25      14      17      14      13      10       9       8       7       6       4       4       2       2       2       2       0       0       0       0       0       0       0       0       0       0       0
     4    10    13      50      17      18      17      12      11       7       6       6       6       3       3       3       2       2       1       1       1       1       0       0       0       0       0       0       0       0       0       0       0       0       0       0       0       0       0       0       0       0       0       0       0       0       0       0       0       0       0       0       0       0       0
     4    10    14     100      24      18      14      11      10       6       4       4       4       4       4       3       2       2       2       2       2       1       1       1       1       1       1       1       1       0       0       0       0       0       0       0       0       0       0       0       0       0       0       0       0       0       0       0       0       0       0       0       0       0       0       0       0       0       0       0       0       0       0       0       0       0       0       0       0       0       0       0       0       0       0       0       0       0       0       0       0       0       0       0       0       0       0       0       0       0       0       0       0       0       0       0       0       0       0       0       0       0       0       0       0
     4    11     1       2       2      58      42
     4    11     2       5       5      34      26      24      12       4
     4    11     3      10       8      23      21      15      13      11       9       4       4       0       0
     4    11     4      20      14      21      15      14      13       7       5       5       5       4       4       3       2       1       1       0       0       0       0       0       0
     4    11     5      25      12      20      15      13      11      11       9       5       4       4       4       3       1       0       0       0       0       0       0       0       0       0       0       0       0       0
     4    11     6      50      14      16      14      10       9       9       7       7       6       5       4       4       3       3       3       0       0       0       0       0       0       0       0       0       0       0       0       0       0       0       0       0       0       0       0       0       0       0       0       0       0       0       0       0       0       0       0       0       0       0       0
     4    11     7     100      15      33      12      11       7       6       6       4       4       4       4       3       2       2       1       1       0       0       0       0       0       0       0       0       0       0       0       0       0       0       0       0       0       0       0       0       0       0       0       0       0       0       0       0       0       0       0       0       0       0       0       0       0       0       0       0       0       0       0       0       0       0       0       0       0       0       0       0       0       0       0       0       0       0       0       0       0       0       0       0       0       0       0       0       0       0       0       0       0       0       0       0       0       0       0       0       0       0       0       0       0
     4    11     8       2       2      62      38
     4    11     9       5       5      30      25      24      16       5
     4    11    10      10       6      34      19      17      13       9       8       0       0       0       0
     4    11    11      20      13      25      19      14      13       6       5       4       4       3       3       2       1       1       0       0       0       0       0       0       0
     4    11    12      25      14      24      14       9       8       8       7       7       6       5       4       4       2       1       1       0       0       0       0       0       0       0       0       0       0       0
     4    11    13      50      17      23      16      14       9       8       5       5       4       4       2       2       2       2       1       1       1       1       0       0       0       0       0       0       0       0       0       0       0       0       0       0       0       0       0       0       0       0       0       0       0       0       0       0       0       0       0       0       0       0       0
     4    11    14     100      18      24      15      10       8       7       6       5       4       4       4       3       2       2       2       1       1       1       1       0       0       0       0       0       0       0       0       0       0       0       0       0       0       0       0       0       0       0       0       0       0       0       0       0       0       0       0       0       0       0       0       0       0       0       0       0       0       0       0       0       0       0       0       0       0       0       0       0       0       0       0       0       0       0       0       0       0       0       0       0       0       0       0       0       0       0       0       0       0       0       0       0       0       0       0       0       0       0       0       0       0
     4    12     1       2       2      57      43
     4    12     2       5       5      42      24      19      13       2
     4    12     3      10       8      22      21      19      13      13       6       5       1       0       0
     4    12     4      20      13      23      19      12       9       8       8       8       3       3       2       2       2       1       0       0       0       0       0       0       0
     4    12     5      25      11      17      15      14      14      13      11       6       4       3       2       1       0       0       0       0       0       0       0       0       0       0       0       0       0       0
     4    12     6      50      14      15      14      14      11      11       6       6       6       6       3       3       2       2       1       0       0       0       0       0       0       0       0       0       0       0       0       0       0       0       0       0       0       0       0       0       0       0       0       0       0       0       0       0       0       0       0       0       0       0       0
     4    12     7     100      14      38      13       8       6       6       6       5       5       4       3       3       1       1       1       0       0       0       0       0       0       0       0       0       0       0       0       0       0       0       0       0       0       0       0       0       0       0       0       0       0       0       0       0       0       0       0       0       0       0       0       0       0       0       0       0       0       0       0       0       0       0       0       0       0       0       0       0       0       0       0       0       0       0       0       0       0       0       0       0       0       0       0       0       0       0       0       0       0       0       0       0       0       0       0       0       0       0       0       0       0
     4    12     8       2       2      64      36
     4    12     9       5       5      28      27      22      18       5
     4    12    10      10       6      27      21      17      16      10       9       0       0       0       0
     4    12    11      20      12      23      20      17       9       9       6       4       4       4       2       1       1       0       0       0       0       0       0       0       0
     4    12    12      25      12      32      18      12       8       6       6       5       4       3       3       2       1       0       0       0       0       0       0       0       0       0       0       0       0       0
     4    12    13      50      16      32      12      12       8       6       5       4       4       4       4       3       2       1       1       1       1       0       0       0       0       0       0       0       0       0       0       0       0       0       0       0       0       0       0       0       0       0       0       0       0       0       0       0       0       0       0       0       0       0       0
     4    12    14     100      15      23      15      10       9       9       7       5       5       5       3       3       2       2       1       1       0       0       0       0       0       0       0       0       0       0       0       0       0       0       0       0       0       0       0       0       0       0       0       0       0       0       0       0       0       0       0       0       0       0       0       0       0       0       0       0       0       0       0       0       0       0       0       0       0       0       0       0       0       0       0       0       0       0       0       0       0       0       0       0       0       0       0       0       0       0       0       0       0       0       0       0       0       0       0       0       0       0       0       0       0
     4    13     1       2       2      56      44
     4    13     2       5       5      48      24      20       6       2
     4    13     3      10       7      25      25      17      13      10       6       4       0       0       0
     4    13     4      20      13      22      19      17       9       9       4       4       4       3       3       3       2       1       0       0       0       0       0       0       0
     4    13     5      25      11      17      15      14      12      12      11       8       4       3       2       2       0       0       0       0       0       0       0       0       0       0       0       0       0       0
     4    13     6      50      14      16      15      15      15       6       6       6       6       4       4       2       2       2       1       0       0       0       0       0       0       0       0       0       0       0       0       0       0       0       0       0       0       0       0       0       0       0       0       0       0       0       0       0       0       0       0       0       0       0       0
     4    13     7     100      13      34      11      11       8       8       7       6       4       3       3       2       2       1       0       0       0       0       0       0       0       0       0       0       0       0       0       0       0       0       0       0       0       0       0       0       0       0       0       0       0       0       0       0       0       0       0       0       0       0       0       0       0       0       0       0       0       0       0       0       0       0       0       0       0       0       0       0       0       0       0       0       0       0       0       0       0       0       0       0       0       0       0       0       0       0       0       0       0       0       0       0       0       0       0       0       0       0       0       0       0
     4    13     8       2       2      66      34
     4    13     9       5       5      30      23      22      21       4
     4    13    10      10       6      25      20      18      16      11      10       0       0       0       0
     4    13    11      20      11      23      20      17      13       8       7       5       4       1       1       1       0       0       0       0       0       0       0       0       0
     4    13    12      25      13      21      20      15      12       9       5       4       3       3       3       2       2       1       0       0       0       0       0       0       0       0       0       0       0       0
     4    13    13      50      14      33      14      13       8       7       6       6       5       3       1       1       1       1       1       0       0       0       0       0       0       0       0       0       0       0       0       0       0       0       0       0       0       0       0       0       0       0       0       0       0       0       0       0       0       0       0       0       0       0       0
     4    13    14     100      16      14      13      12      12      10      10       8       5       4       4       2       2       1       1       1       1       0       0       0       0       0       0       0       0       0       0       0       0       0       0       0       0       0       0       0       0       0       0       0       0       0       0       0       0       0       0       0       0       0       0       0       0       0       0       0       0       0       0       0       0       0       0       0       0       0       0       0       0       0       0       0       0       0       0       0       0       0       0       0       0       0       0       0       0       0       0       0       0       0       0       0       0       0       0       0       0       0       0       0       0
     4    14     1       2       2      59      41
     4    14     2       5       5      53      22      22       2       1
     4    14     3      10       7      25      23      18      15      10       8       1       0       0       0
     4    14     4      20      13      21      19      18      15       6       6       4       3       2       2       2       1       1       0       0       0       0       0       0       0
     4    14     5      25      11      20      16      14      14      10      10       6       3       3       3       1       0       0       0       0       0       0       0       0       0       0       0       0       0       0
     4    14     6      50      14      23      15      14      10       9       7       5       4       4       2       2       2       2       1       0       0       0       0       0       0       0       0       0       0       0       0       0       0       0       0       0       0       0       0       0       0       0       0       0       0       0       0       0       0       0       0       0       0       0       0
     4    14     7     100      14      35      10       9       8       7       7       6       5       4       3       3       1       1       1       0       0       0       0       0       0       0       0       0       0       0       0       0       0       0       0       0       0       0       0       0       0       0       0       0       0       0       0       0       0       0       0       0       0       0       0       0       0       0       0       0       0       0       0       0       0       0       0       0       0       0       0       0       0       0       0       0       0       0       0       0       0       0       0       0       0       0       0       0       0       0       0       0       0       0       0       0       0       0       0       0       0       0       0       0       0
     4    14     8       2       2      64      36
     4    14     9       5       5      25      25      23      21       6
     4    14    10      10       6      27      21      20      16       9       7       0       0       0       0
     4    14    11      20      10      27      21      18      11       9       5       4       2       2       1       0       0       0       0       0       0       0       0       0       0
     4    14    12      25      12      23      19      17      14       6       5       4       3       3       3       2       1       0       0       0       0       0       0       0       0       0       0       0       0       0
     4    14    13      50      13      34      13      12       9       7       7       7       5       2       1       1       1       1       0       0       0       0       0       0       0       0       0       0       0       0       0       0       0       0       0       0       0       0       0       0       0       0       0       0       0       0       0       0       0       0       0       0       0       0       0
     4    14    14     100      14      19      14      14      13      10       9       4       4       3       3       3       2       1       1       0       0       0       0       0       0       0       0       0       0       0       0       0       0       0       0       0       0       0       0       0       0       0       0       0       0       0       0       0       0       0       0       0       0       0       0       0       0       0       0       0       0       0       0       0       0       0       0       0       0       0       0       0       0       0       0       0       0       0       0       0       0       0       0       0       0       0       0       0       0       0       0       0       0       0       0       0       0       0       0       0       0       0       0       0       0
     4    15     1       2       2      57      43
     4    15     2       5       3      58      27      15       0       0
     4    15     3      10       6      29      25      21       9       8       8       0       0       0       0
     4    15     4      20      11      24      21      17      13       8       6       4       2       2       2       1       0       0       0       0       0       0       0       0       0
     4    15     5      25      10      28      19      11       9       9       7       6       5       3       3       0       0       0       0       0       0       0       0       0       0       0       0       0       0       0
     4    15     6      50      13      37      18      10      10       9       4       3       3       2       1       1       1       1       0       0       0       0       0       0       0       0       0       0       0       0       0       0       0       0       0       0       0       0       0       0       0       0       0       0       0       0       0       0       0       0       0       0       0       0       0
     4    15     7     100      11      33      16      10      10       8       8       4       4       4       2       1       0       0       0       0       0       0       0       0       0       0       0       0       0       0       0       0       0       0       0       0       0       0       0       0       0       0       0       0       0       0       0       0       0       0       0       0       0       0       0       0       0       0       0       0       0       0       0       0       0       0       0       0       0       0       0       0       0       0       0       0       0       0       0       0       0       0       0       0       0       0       0       0       0       0       0       0       0       0       0       0       0       0       0       0       0       0       0       0       0
     4    15     8       2       2      63      37
     4    15     9       5       5      34      22      20      17       7
     4    15    10      10       6      27      25      21      14       8       5       0       0       0       0
     4    15    11      20      10      28      19      12      11      10       8       6       4       1       1       0       0       0       0       0       0       0       0       0       0
     4    15    12      25      11      23      23      19      13       7       4       4       3       2       1       1       0       0       0       0       0       0       0       0       0       0       0       0       0       0
     4    15    13      50      11      34      18      15       9       7       5       4       3       3       1       1       0       0       0       0       0       0       0       0       0       0       0       0       0       0       0       0       0       0       0       0       0       0       0       0       0       0       0       0       0       0       0       0       0       0       0       0       0       0       0
     4    15    14     100      15      16      15      14      13      12      10       6       4       2       2       2       1       1       1       1       0       0       0       0       0       0       0       0       0       0       0       0       0       0       0       0       0       0       0       0       0       0       0       0       0       0       0       0       0       0       0       0       0       0       0       0       0       0       0       0       0       0       0       0       0       0       0       0       0       0       0       0       0       0       0       0       0       0       0       0       0       0       0       0       0       0       0       0       0       0       0       0       0       0       0       0       0       0       0       0       0       0       0       0       0
     4    16     1       2       2      52      48
     4    16     2       5       3      67      23      10       0       0
     4    16     3      10       6      26      24      23      12      11       4       0       0       0       0
     4    16     4      20      11      26      26      17       9       7       6       3       3       1       1       1       0       0       0       0       0       0       0       0       0
     4    16     5      25       8      25      22      14      13      11       7       5       3       0       0       0       0       0       0       0       0       0       0       0       0       0       0       0       0       0
     4    16     6      50      13      37      21      10       8       7       5       4       2       2       1       1       1       1       0       0       0       0       0       0       0       0       0       0       0       0       0       0       0       0       0       0       0       0       0       0       0       0       0       0       0       0       0       0       0       0       0       0       0       0       0
     4    16     7     100      12      29      16      12      12      11       8       5       3       1       1       1       1       0       0       0       0       0       0       0       0       0       0       0       0       0       0       0       0       0       0       0       0       0       0       0       0       0       0       0       0       0       0       0       0       0       0       0       0       0       0       0       0       0       0       0       0       0       0       0       0       0       0       0       0       0       0       0       0       0       0       0       0       0       0       0       0       0       0       0       0       0       0       0       0       0       0       0       0       0       0       0       0       0       0       0       0       0       0       0       0
     4    16     8       2       2      54      46
     4    16     9       5       5      31      31      25       8       5
     4    16    10      10       6      35      26      15      13       7       4       0       0       0       0
     4    16    11      20       9      33      21      12      10       9       4       4       4       3       0       0       0       0       0       0       0       0       0       0       0
     4    16    12      25      11      21      16      16      13      10       7       5       5       4       2       1       0       0       0       0       0       0       0       0       0       0       0       0       0       0
     4    16    13      50      11      35      15      14      10       7       6       4       4       2       2       1       0       0       0       0       0       0       0       0       0       0       0       0       0       0       0       0       0       0       0       0       0       0       0       0       0       0       0       0       0       0       0       0       0       0       0       0       0       0       0
     4    16    14     100      11      21      17      16      10       8       8       6       5       4       3       2       0       0       0       0       0       0       0       0       0       0       0       0       0       0       0       0       0       0       0       0       0       0       0       0       0       0       0       0       0       0       0       0       0       0       0       0       0       0       0       0       0       0       0       0       0       0       0       0       0       0       0       0       0       0       0       0       0       0       0       0       0       0       0       0       0       0       0       0       0       0       0       0       0       0       0       0       0       0       0       0       0       0       0       0       0       0       0       0       0
     4    17     1       2       2      52      48
     4    17     2       5       3      68      19      13       0       0
     4    17     3      10       6      29      24      19      14       9       5       0       0       0       0
     4    17     4      20       9      26      25      18      10       6       5       4       4       2       0       0       0       0       0       0       0       0       0       0       0
     4    17     5      25       8      29      22      15      13       8       5       5       3       0       0       0       0       0       0       0       0       0       0       0       0       0       0       0       0       0
     4    17     6      50      13      29      19      13      12       6       5       4       4       2       2       2       1       1       0       0       0       0       0       0       0       0       0       0       0       0       0       0       0       0       0       0       0       0       0       0       0       0       0       0       0       0       0       0       0       0       0       0       0       0       0
     4    17     7     100      11      21      17      16      14      14       6       6       2       2       1       1       0       0       0       0       0       0       0       0       0       0       0       0       0       0       0       0       0       0       0       0       0       0       0       0       0       0       0       0       0       0       0       0       0       0       0       0       0       0       0       0       0       0       0       0       0       0       0       0       0       0       0       0       0       0       0       0       0       0       0       0       0       0       0       0       0       0       0       0       0       0       0       0       0       0       0       0       0       0       0       0       0       0       0       0       0       0       0       0       0
     4    17     8       2       2      56      44
     4    17     9       5       5      35      33      21       7       4
     4    17    10      10       6      30      23      18      15       9       5       0       0       0       0
     4    17    11      20       8      36      31      12       7       6       4       2       2       0       0       0       0       0       0       0       0       0       0       0       0
     4    17    12      25      12      19      17      17      13       9       7       7       5       2       2       1       1       0       0       0       0       0       0       0       0       0       0       0       0       0
     4    17    13      50      10      40      14      10      10       6       6       5       4       3       2       0       0       0       0       0       0       0       0       0       0       0       0       0       0       0       0       0       0       0       0       0       0       0       0       0       0       0       0       0       0       0       0       0       0       0       0       0       0       0       0
     4    17    14     100      13      23      19      17       8       7       6       6       5       3       2       2       1       1       0       0       0       0       0       0       0       0       0       0       0       0       0       0       0       0       0       0       0       0       0       0       0       0       0       0       0       0       0       0       0       0       0       0       0       0       0       0       0       0       0       0       0       0       0       0       0       0       0       0       0       0       0       0       0       0       0       0       0       0       0       0       0       0       0       0       0       0       0       0       0       0       0       0       0       0       0       0       0       0       0       0       0       0       0       0       0
     4    18     1       2       2      58      42
     4    18     2       5       3      72      17      11       0       0
     4    18     3      10       6      28      22      20      18       8       4       0       0       0       0
     4    18     4      20       9      24      24      15      10       9       6       6       5       1       0       0       0       0       0       0       0       0       0       0       0
     4    18     5      25       8      39      21      12       8       7       5       5       3       0       0       0       0       0       0       0       0       0       0       0       0       0       0       0       0       0
     4    18     6      50      13      28      13      13      11       8       7       5       5       4       2       2       1       1       0       0       0       0       0       0       0       0       0       0       0       0       0       0       0       0       0       0       0       0       0       0       0       0       0       0       0       0       0       0       0       0       0       0       0       0       0
     4    18     7     100      11      27      19      18      14       7       4       4       3       2       1       1       0       0       0       0       0       0       0       0       0       0       0       0       0       0       0       0       0       0       0       0       0       0       0       0       0       0       0       0       0       0       0       0       0       0       0       0       0       0       0       0       0       0       0       0       0       0       0       0       0       0       0       0       0       0       0       0       0       0       0       0       0       0       0       0       0       0       0       0       0       0       0       0       0       0       0       0       0       0       0       0       0       0       0       0       0       0       0       0       0
     4    18     8       2       2      55      45
     4    18     9       5       5      40      30      19       6       5
     4    18    10      10       7      32      27      17      16       6       1       1       0       0       0
     4    18    11      20       8      36      31      10       7       5       5       5       1       0       0       0       0       0       0       0       0       0       0       0       0
     4    18    12      25      11      25      19      16      11       7       6       5       5       4       1       1       0       0       0       0       0       0       0       0       0       0       0       0       0       0
     4    18    13      50      11      47      14       9       6       6       5       5       3       2       2       1       0       0       0       0       0       0       0       0       0       0       0       0       0       0       0       0       0       0       0       0       0       0       0       0       0       0       0       0       0       0       0       0       0       0       0       0       0       0       0
     4    18    14     100      15      22      21      17       6       6       5       5       5       4       3       2       1       1       1       1       0       0       0       0       0       0       0       0       0       0       0       0       0       0       0       0       0       0       0       0       0       0       0       0       0       0       0       0       0       0       0       0       0       0       0       0       0       0       0       0       0       0       0       0       0       0       0       0       0       0       0       0       0       0       0       0       0       0       0       0       0       0       0       0       0       0       0       0       0       0       0       0       0       0       0       0       0       0       0       0       0       0       0       0       0
     4    19     1       2       2      56      44
     4    19     2       5       3      71      19      10       0       0
     4    19     3      10       6      31      24      17      17       6       5       0       0       0       0
     4    19     4      20       9      22      21      20      15       7       5       5       4       1       0       0       0       0       0       0       0       0       0       0       0
     4    19     5      25       9      32      20      16      13       8       7       2       1       1       0       0       0       0       0       0       0       0       0       0       0       0       0       0       0       0
     4    19     6      50      12      18      17      16      13      11       7       7       6       2       1       1       1       0       0       0       0       0       0       0       0       0       0       0       0       0       0       0       0       0       0       0       0       0       0       0       0       0       0       0       0       0       0       0       0       0       0       0       0       0       0
     4    19     7     100      10      22      21      21       9       7       6       6       4       3       1       0       0       0       0       0       0       0       0       0       0       0       0       0       0       0       0       0       0       0       0       0       0       0       0       0       0       0       0       0       0       0       0       0       0       0       0       0       0       0       0       0       0       0       0       0       0       0       0       0       0       0       0       0       0       0       0       0       0       0       0       0       0       0       0       0       0       0       0       0       0       0       0       0       0       0       0       0       0       0       0       0       0       0       0       0       0       0       0       0       0
     4    19     8       2       2      57      43
     4    19     9       5       5      38      26      24       6       6
     4    19    10      10       6      35      26      19      17       2       1       0       0       0       0
     4    19    11      20       8      39      31      10       7       7       3       2       1       0       0       0       0       0       0       0       0       0       0       0       0
     4    19    12      25      10      27      16      13      13       9       7       6       5       3       1       0       0       0       0       0       0       0       0       0       0       0       0       0       0       0
     4    19    13      50      10      49      10      10       8       7       6       6       2       1       1       0       0       0       0       0       0       0       0       0       0       0       0       0       0       0       0       0       0       0       0       0       0       0       0       0       0       0       0       0       0       0       0       0       0       0       0       0       0       0       0
     4    19    14     100      15      24      19      10       8       7       7       5       5       4       4       2       2       1       1       1       0       0       0       0       0       0       0       0       0       0       0       0       0       0       0       0       0       0       0       0       0       0       0       0       0       0       0       0       0       0       0       0       0       0       0       0       0       0       0       0       0       0       0       0       0       0       0       0       0       0       0       0       0       0       0       0       0       0       0       0       0       0       0       0       0       0       0       0       0       0       0       0       0       0       0       0       0       0       0       0       0       0       0       0       0
     4    20     1       2       2      53      47
     4    20     2       5       3      70      21       9       0       0
     4    20     3      10       6      30      28      18      16       5       3       0       0       0       0
     4    20     4      20       9      23      20      18      17       9       7       4       1       1       0       0       0       0       0       0       0       0       0       0       0
     4    20     5      25       9      33      23      16      12       7       3       3       2       1       0       0       0       0       0       0       0       0       0       0       0       0       0       0       0       0
     4    20     6      50      11      20      16      16      16       9       7       5       5       3       2       1       0       0       0       0       0       0       0       0       0       0       0       0       0       0       0       0       0       0       0       0       0       0       0       0       0       0       0       0       0       0       0       0       0       0       0       0       0       0       0
     4    20     7     100      15      27      19      16       9       7       5       5       4       2       1       1       1       1       1       1       0       0       0       0       0       0       0       0       0       0       0       0       0       0       0       0       0       0       0       0       0       0       0       0       0       0       0       0       0       0       0       0       0       0       0       0       0       0       0       0       0       0       0       0       0       0       0       0       0       0       0       0       0       0       0       0       0       0       0       0       0       0       0       0       0       0       0       0       0       0       0       0       0       0       0       0       0       0       0       0       0       0       0       0       0
     4    20     8       2       2      59      41
     4    20     9       5       5      41      25      24       6       4
     4    20    10      10       5      37      24      23      15       1       0       0       0       0       0
     4    20    11      20       9      38      29       9       8       4       4       4       3       1       0       0       0       0       0       0       0       0       0       0       0
     4    20    12      25      11      26      12      12      12      10       9       8       8       1       1       1       0       0       0       0       0       0       0       0       0       0       0       0       0       0
     4    20    13      50       9      53       9       8       8       7       6       5       3       1       0       0       0       0       0       0       0       0       0       0       0       0       0       0       0       0       0       0       0       0       0       0       0       0       0       0       0       0       0       0       0       0       0       0       0       0       0       0       0       0       0
     4    20    14     100      17      26      16      11      10      10       8       5       3       2       2       1       1       1       1       1       1       1       0       0       0       0       0       0       0       0       0       0       0       0       0       0       0       0       0       0       0       0       0       0       0       0       0       0       0       0       0       0       0       0       0       0       0       0       0       0       0       0       0       0       0       0       0       0       0       0       0       0       0       0       0       0       0       0       0       0       0       0       0       0       0       0       0       0       0       0       0       0       0       0       0       0       0       0       0       0       0       0       0       0       0
     5     0     1       2       2    1000    1000
     5     0     2       5       5     400     400     400     400     400
     5     0     3      10      10     200     200     200     200     200     200     200     200     200     200
     5     0     4      20      20     100     100     100     100     100     100     100     100     100     100     100     100     100     100     100     100     100     100     100     100
     5     0     5      25      25      80      80      80      80      80      80      80      80      80      80      80      80      80      80      80      80      80      80      80      80      80      80      80      80      80
     5     0     6      50      50      40      40      40      40      40      40      40      40      40      40      40      40      40      40      40      40      40      40      40      40      40      40      40      40      40      40      40      40      40      40      40      40      40      40      40      40      40      40      40      40      40      40      40      40      40      40      40      40      40      40
     5     0     7     100     100      20      20      20      20      20      20      20      20      20      20      20      20      20      20      20      20      20      20      20      20      20      20      20      20      20      20      20      20      20      20      20      20      20      20      20      20      20      20      20      20      20      20      20      20      20      20      20      20      20      20      20      20      20      20      20      20      20      20      20      20      20      20      20      20      20      20      20      20      20      20      20      20      20      20      20      20      20      20      20      20      20      20      20      20      20      20      20      20      20      20      20      20      20      20      20      20      20      20      20      20
     5     0     8       2       2    1000    1000
     5     0     9       5       5     400     400     400     400     400
     5     0    10      10      10     200     200     200     200     200     200     200     200     200     200
     5     0    11      20      20     100     100     100     100     100     100     100     100     100     100     100     100     100     100     100     100     100     100     100     100
     5     0    12      25      25      80      80      80      80      80      80      80      80      80      80      80      80      80      80      80      80      80      80      80      80      80      80      80      80      80
     5     0    13      50      50      40      40      40      40      40      40      40      40      40      40      40      40      40      40      40      40      40      40      40      40      40      40      40      40      40      40      40      40      40      40      40      40      40      40      40      40      40      40      40      40      40      40      40      40      40      40      40      40      40      40
     5     0    14     100     100      20      20      20      20      20      20      20      20      20      20      20      20      20      20      20      20      20      20      20      20      20      20      20      20      20      20      20      20      20      20      20      20      20      20      20      20      20      20      20      20      20      20      20      20      20      20      20      20      20      20      20      20      20      20      20      20      20      20      20      20      20      20      20      20      20      20      20      20      20      20      20      20      20      20      20      20      20      20      20      20      20      20      20      20      20      20      20      20      20      20      20      20      20      20      20      20      20      20      20      20
     5     1     1       2       2      58      42
     5     1     2       5       5      27      24      19      16      14
     5     1     3      10      10      14      13      13      11      10       9       9       7       7       7
     5     1     4      20      20      10       8       7       7       7       7       7       6       5       5       5       5       4       3       3       3       3       2       2       1
     5     1     5      25      25       8       8       8       6       6       5       5       5       5       5       4       4       3       3       3       3       3       2       2       2       2       2       2       2       2
     5     1     6      50      42       6       5       5       4       4       4       4       4       3       3       3       3       3       3       3       3       3       3       3       3       2       2       2       2       2       2       1       1       1       1       1       1       1       1       1       1       1       1       1       1       1       1       0       0       0       0       0       0       0       0
     5     1     7     100      65       5       3       3       3       3       3       3       3       3       3       2       2       2       2       2       2       2       2       2       2       2       2       2       1       1       1       1       1       1       1       1       1       1       1       1       1       1       1       1       1       1       1       1       1       1       1       1       1       1       1       1       1       1       1       1       1       1       1       1       1       1       1       1       1       1       0       0       0       0       0       0       0       0       0       0       0       0       0       0       0       0       0       0       0       0       0       0       0       0       0       0       0       0       0       0       0       0       0       0       0
     5     1     8       2       2      52      48
     5     1     9       5       5      25      23      18      18      16
     5     1    10      10      10      13      11      11      10      10      10      10       9       8       8
     5     1    11      20      20       9       8       7       7       6       6       6       6       6       5       5       5       5       3       3       3       3       3       2       2
     5     1    12      25      25       7       7       6       6       5       5       5       5       4       4       4       4       4       4       4       4       4       3       3       3       3       2       2       1       1
     5     1    13      50      39       6       6       6       4       4       4       4       4       3       3       3       3       3       3       3       3       3       2       2       2       2       2       2       2       2       2       2       2       2       2       1       1       1       1       1       1       1       1       1       0       0       0       0       0       0       0       0       0       0       0
     5     1    14     100      59       4       4       3       3       3       3       2       2       2       2       2       2       2       2       2       2       2       2       2       2       2       2       2       2       2       2       2       2       2       2       2       2       2       1       1       1       1       1       1       1       1       1       1       1       1       1       1       1       1       1       1       1       1       1       1       1       1       1       1       0       0       0       0       0       0       0       0       0       0       0       0       0       0       0       0       0       0       0       0       0       0       0       0       0       0       0       0       0       0       0       0       0       0       0       0       0       0       0       0       0
     5     2     1       2       2      51      49
     5     2     2       5       5      26      24      18      17      15
     5     2     3      10      10      15      14      13      11       9       9       8       8       7       6
     5     2     4      20      20      14      12      12       7       6       6       5       5       4       4       4       3       3       3       3       2       2       2       2       1
     5     2     5      25      23      10       8       8       8       7       7       5       5       4       4       4       4       4       4       4       3       2       2       2       2       1       1       1       0       0
     5     2     6      50      34      11       7       6       5       5       5       4       4       4       3       3       3       3       3       3       3       3       2       2       2       2       2       2       2       2       1       1       1       1       1       1       1       1       1       0       0       0       0       0       0       0       0       0       0       0       0       0       0       0       0
     5     2     7     100      52       6       5       5       5       4       4       4       3       3       3       2       2       2       2       2       2       2       2       2       2       2       2       2       2       2       2       1       1       1       1       1       1       1       1       1       1       1       1       1       1       1       1       1       1       1       1       1       1       1       1       1       1       0       0       0       0       0       0       0       0       0       0       0       0       0       0       0       0       0       0       0       0       0       0       0       0       0       0       0       0       0       0       0       0       0       0       0       0       0       0       0       0       0       0       0       0       0       0       0       0
     5     2     8       2       2      52      48
     5     2     9       5       5      28      21      21      19      11
     5     2    10      10      10      15      14      13      12      10       9       8       7       6       6
     5     2    11      20      20      13       8       8       7       7       6       6       5       5       5       5       4       4       4       3       3       2       2       2       1
     5     2    12      25      24       7       7       7       7       6       5       5       5       5       5       5       5       5       4       3       3       3       3       3       2       2       1       1       1       0
     5     2    13      50      35       6       6       6       6       5       5       4       4       4       4       4       3       3       3       3       3       3       3       2       2       2       2       2       2       2       2       1       1       1       1       1       1       1       1       1       0       0       0       0       0       0       0       0       0       0       0       0       0       0       0
     5     2    14     100      40       7       6       5       5       4       4       3       3       3       3       3       3       3       3       3       3       3       2       2       2       2       2       2       2       2       2       2       2       2       2       1       1       1       1       1       1       1       1       1       1       0       0       0       0       0       0       0       0       0       0       0       0       0       0       0       0       0       0       0       0       0       0       0       0       0       0       0       0       0       0       0       0       0       0       0       0       0       0       0       0       0       0       0       0       0       0       0       0       0       0       0       0       0       0       0       0       0       0       0       0
     5     3     1       2       2      53      47
     5     3     2       5       5      30      25      20      16       9
     5     3     3      10      10      19      14      11      10      10       9       9       7       6       5
     5     3     4      20      18      15      13      10       8       7       6       5       5       5       4       4       4       3       3       3       2       2       1       0       0
     5     3     5      25      22      14      10       8       7       7       6       6       6       5       4       4       4       4       2       2       2       2       2       2       1       1       1       0       0       0
     5     3     6      50      29      13      12      11       6       6       5       5       5       4       4       3       3       2       2       2       2       2       2       1       1       1       1       1       1       1       1       1       1       1       0       0       0       0       0       0       0       0       0       0       0       0       0       0       0       0       0       0       0       0       0
     5     3     7     100      42       7       6       4       4       4       4       4       4       4       3       3       3       3       3       3       2       2       2       2       2       2       2       2       2       2       2       2       2       2       1       1       1       1       1       1       1       1       1       1       1       1       1       0       0       0       0       0       0       0       0       0       0       0       0       0       0       0       0       0       0       0       0       0       0       0       0       0       0       0       0       0       0       0       0       0       0       0       0       0       0       0       0       0       0       0       0       0       0       0       0       0       0       0       0       0       0       0       0       0       0
     5     3     8       2       2      56      44
     5     3     9       5       5      27      23      21      15      14
     5     3    10      10      10      19      13      12      11      10       9       8       7       7       4
     5     3    11      20      20      14      10      10       9       7       7       5       5       5       5       4       4       3       3       3       2       1       1       1       1
     5     3    12      25      22      10      10       8       7       6       6       6       6       5       5       4       4       4       4       3       3       2       2       2       1       1       1       0       0       0
     5     3    13      50      29       8       8       7       7       5       5       5       5       4       4       4       3       3       3       3       3       3       3       3       2       2       2       2       1       1       1       1       1       1       0       0       0       0       0       0       0       0       0       0       0       0       0       0       0       0       0       0       0       0       0
     5     3    14     100      32       8       7       6       6       5       5       5       4       4       4       4       3       3       3       3       3       3       3       2       2       2       2       2       2       2       1       1       1       1       1       1       1       0       0       0       0       0       0       0       0       0       0       0       0       0       0       0       0       0       0       0       0       0       0       0       0       0       0       0       0       0       0       0       0       0       0       0       0       0       0       0       0       0       0       0       0       0       0       0       0       0       0       0       0       0       0       0       0       0       0       0       0       0       0       0       0       0       0       0       0
     5     4     1       2       2      52      48
     5     4     2       5       5      35      21      20      17       7
     5     4     3      10      10      20      16      16      14       8       8       6       5       4       3
     5     4     4      20      17      13      12      12       9       8       7       7       6       5       5       4       4       3       2       1       1       1       0       0       0
     5     4     5      25      20      13      11       9       8       7       7       6       6       5       5       4       3       3       3       2       2       2       2       1       1       0       0       0       0       0
     5     4     6      50      24      15      12       8       8       6       5       5       5       5       4       3       3       3       3       2       2       2       2       2       1       1       1       1       1       0       0       0       0       0       0       0       0       0       0       0       0       0       0       0       0       0       0       0       0       0       0       0       0       0       0
     5     4     7     100      40       9       6       6       5       5       4       4       4       4       4       4       3       3       3       2       2       2       2       2       2       2       2       2       2       1       1       1       1       1       1       1       1       1       1       1       1       1       1       1       1       0       0       0       0       0       0       0       0       0       0       0       0       0       0       0       0       0       0       0       0       0       0       0       0       0       0       0       0       0       0       0       0       0       0       0       0       0       0       0       0       0       0       0       0       0       0       0       0       0       0       0       0       0       0       0       0       0       0       0       0
     5     4     8       2       2      58      42
     5     4     9       5       5      26      25      25      13      11
     5     4    10      10      10      21      14      11      10       9       9       8       7       6       5
     5     4    11      20      18      13      13      10       9       8       8       7       6       4       4       4       3       3       3       2       1       1       1       0       0
     5     4    12      25      21      11      10       9       8       7       7       6       5       5       4       4       4       4       3       3       3       2       2       1       1       1       0       0       0       0
     5     4    13      50      29      13      10       9       8       5       5       4       4       4       4       4       3       3       2       2       2       2       2       2       2       2       1       1       1       1       1       1       1       1       0       0       0       0       0       0       0       0       0       0       0       0       0       0       0       0       0       0       0       0       0
     5     4    14     100      32       9       9       7       7       6       5       5       5       4       4       3       3       3       3       3       2       2       2       2       2       2       2       1       1       1       1       1       1       1       1       1       1       0       0       0       0       0       0       0       0       0       0       0       0       0       0       0       0       0       0       0       0       0       0       0       0       0       0       0       0       0       0       0       0       0       0       0       0       0       0       0       0       0       0       0       0       0       0       0       0       0       0       0       0       0       0       0       0       0       0       0       0       0       0       0       0       0       0       0       0
     5     5     1       2       2      52      48
     5     5     2       5       5      37      19      18      15      11
     5     5     3      10      10      19      17      15      12      10       8       7       5       4       3
     5     5     4      20      17      12      11      11      10       9       7       6       6       5       5       5       5       2       2       2       1       1       0       0       0
     5     5     5      25      17      12       9       9       9       8       8       7       6       5       5       4       4       4       3       3       2       2       0       0       0       0       0       0       0       0
     5     5     6      50      20      19       9       8       8       7       7       6       5       5       4       4       3       3       2       2       2       2       2       1       1       0       0       0       0       0       0       0       0       0       0       0       0       0       0       0       0       0       0       0       0       0       0       0       0       0       0       0       0       0       0
     5     5     7     100      38       8       8       7       7       6       6       5       5       4       3       3       3       3       2       2       2       2       2       2       2       1       1       1       1       1       1       1       1       1       1       1       1       1       1       1       1       1       1       0       0       0       0       0       0       0       0       0       0       0       0       0       0       0       0       0       0       0       0       0       0       0       0       0       0       0       0       0       0       0       0       0       0       0       0       0       0       0       0       0       0       0       0       0       0       0       0       0       0       0       0       0       0       0       0       0       0       0       0       0       0
     5     5     8       2       2      50      50
     5     5     9       5       5      33      27      16      16       8
     5     5    10      10      10      15      15      13      12       9       9       9       7       6       5
     5     5    11      20      16      15      14      11      10       9       7       6       6       5       4       4       3       2       2       1       1       0       0       0       0
     5     5    12      25      20      12      11      10       9       8       7       7       5       5       5       4       3       3       2       2       2       2       1       1       1       0       0       0       0       0
     5     5    13      50      25      12      10       8       7       6       6       5       5       5       5       4       3       3       3       3       2       2       2       2       2       1       1       1       1       1       0       0       0       0       0       0       0       0       0       0       0       0       0       0       0       0       0       0       0       0       0       0       0       0       0
     5     5    14     100      29      12       9       7       7       7       6       5       5       5       4       4       3       3       2       2       2       2       2       2       2       1       1       1       1       1       1       1       1       1       0       0       0       0       0       0       0       0       0       0       0       0       0       0       0       0       0       0       0       0       0       0       0       0       0       0       0       0       0       0       0       0       0       0       0       0       0       0       0       0       0       0       0       0       0       0       0       0       0       0       0       0       0       0       0       0       0       0       0       0       0       0       0       0       0       0       0       0       0       0       0
     5     6     1       2       2      53      47
     5     6     2       5       5      39      26      15      12       8
     5     6     3      10      10      26      20      15      10       8       6       5       4       3       3
     5     6     4      20      16      14      14      12      10       8       7       6       6       5       5       3       3       2       2       2       1       0       0       0       0
     5     6     5      25      18      14      13      10       9       8       7       7       6       5       4       4       3       3       2       2       1       1       1       0       0       0       0       0       0       0
     5     6     6      50      20      14      11       9       8       8       7       7       6       4       4       4       3       3       3       3       2       1       1       1       1       0       0       0       0       0       0       0       0       0       0       0       0       0       0       0       0       0       0       0       0       0       0       0       0       0       0       0       0       0       0
     5     6     7     100      29      10      10       7       6       6       6       5       4       4       3       3       3       3       3       3       3       3       3       3       2       2       1       1       1       1       1       1       1       1       0       0       0       0       0       0       0       0       0       0       0       0       0       0       0       0       0       0       0       0       0       0       0       0       0       0       0       0       0       0       0       0       0       0       0       0       0       0       0       0       0       0       0       0       0       0       0       0       0       0       0       0       0       0       0       0       0       0       0       0       0       0       0       0       0       0       0       0       0       0       0
     5     6     8       2       2      50      50
     5     6     9       5       5      36      23      17      16       8
     5     6    10      10      10      19      19      16      14       8       7       6       4       4       3
     5     6    11      20      16      17      15      12      10       7       7       6       4       4       4       4       3       2       2       2       1       0       0       0       0
     5     6    12      25      19      14      11      11      10       9       7       7       6       4       3       3       3       3       2       2       2       1       1       1       0       0       0       0       0       0
     5     6    13      50      22      14      12      11       8       6       6       5       5       5       4       4       3       3       2       2       2       2       2       1       1       1       1       0       0       0       0       0       0       0       0       0       0       0       0       0       0       0       0       0       0       0       0       0       0       0       0       0       0       0       0
     5     6    14     100      28      11      10      10       9       9       7       5       5       5       3       3       2       2       2       2       2       2       1       1       1       1       1       1       1       1       1       1       1       0       0       0       0       0       0       0       0       0       0       0       0       0       0       0       0       0       0       0       0       0       0       0       0       0       0       0       0       0       0       0       0       0       0       0       0       0       0       0       0       0       0       0       0       0       0       0       0       0       0       0       0       0       0       0       0       0       0       0       0       0       0       0       0       0       0       0       0       0       0       0       0
     5     7     1       2       2      52      48
     5     7     2       5       5      40      27      18      10       5
     5     7     3      10      10      25      20      15      11       8       7       6       4       3       1
     5     7     4      20      16      20      13      11      10      10       6       6       4       4       3       3       3       2       2       2       1       0       0       0       0
     5     7     5      25      18      18      15      14       8       8       7       5       4       3       3       2       2       2       2       2       2       2       1       0       0       0       0       0       0       0
     5     7     6      50      17      14      13      10       8       8       8       6       6       5       5       4       3       3       2       2       2       1       0       0       0       0       0       0       0       0       0       0       0       0       0       0       0       0       0       0       0       0       0       0       0       0       0       0       0       0       0       0       0       0       0
     5     7     7     100      25      13      11      11      10       7       6       5       4       4       3       3       3       3       2       2       2       2       2       1       1       1       1       1       1       1       0       0       0       0       0       0       0       0       0       0       0       0       0       0       0       0       0       0       0       0       0       0       0       0       0       0       0       0       0       0       0       0       0       0       0       0       0       0       0       0       0       0       0       0       0       0       0       0       0       0       0       0       0       0       0       0       0       0       0       0       0       0       0       0       0       0       0       0       0       0       0       0       0       0       0
     5     7     8       2       2      52      48
     5     7     9       5       5      32      20      19      17      12
     5     7    10      10      10      22      17      16      15       6       6       6       5       4       3
     5     7    11      20      16      19      15      12       9       9       6       6       4       4       3       3       3       2       2       2       1       0       0       0       0
     5     7    12      25      17      14      13      13      11       9       9       7       6       5       3       2       2       2       1       1       1       1       0       0       0       0       0       0       0       0
     5     7    13      50      21      12      12      10       9       7       6       6       5       5       5       4       4       3       3       2       2       1       1       1       1       1       0       0       0       0       0       0       0       0       0       0       0       0       0       0       0       0       0       0       0       0       0       0       0       0       0       0       0       0       0
     5     7    14     100      25      16      10       9       9       7       7       5       5       5       4       3       3       2       2       2       2       1       1       1       1       1       1       1       1       1       0       0       0       0       0       0       0       0       0       0       0       0       0       0       0       0       0       0       0       0       0       0       0       0       0       0       0       0       0       0       0       0       0       0       0       0       0       0       0       0       0       0       0       0       0       0       0       0       0       0       0       0       0       0       0       0       0       0       0       0       0       0       0       0       0       0       0       0       0       0       0       0       0       0       0
     5     8     1       2       2      51      49
     5     8     2       5       5      34      31      21       7       7
     5     8     3      10      10      22      22      14      10       9       8       6       5       2       2
     5     8     4      20      15      17      17      15       9       7       7       5       4       4       4       3       3       2       2       1       0       0       0       0       0
     5     8     5      25      17      21      17      17       9       8       4       4       3       3       3       3       2       2       1       1       1       1       0       0       0       0       0       0       0       0
     5     8     6      50      17      17      12      11       8       7       7       7       6       4       4       4       3       3       3       2       1       1       0       0       0       0       0       0       0       0       0       0       0       0       0       0       0       0       0       0       0       0       0       0       0       0       0       0       0       0       0       0       0       0       0
     5     8     7     100      22      14      12      11       9       8       6       5       5       4       4       3       3       3       2       2       2       2       1       1       1       1       1       0       0       0       0       0       0       0       0       0       0       0       0       0       0       0       0       0       0       0       0       0       0       0       0       0       0       0       0       0       0       0       0       0       0       0       0       0       0       0       0       0       0       0       0       0       0       0       0       0       0       0       0       0       0       0       0       0       0       0       0       0       0       0       0       0       0       0       0       0       0       0       0       0       0       0       0       0       0
     5     8     8       2       2      61      39
     5     8     9       5       5      38      22      21      13       6
     5     8    10      10      10      24      19      13      11       6       6       6       6       5       4
     5     8    11      20      15      17      16      14      10      10       8       6       4       4       3       3       2       1       1       1       0       0       0       0       0
     5     8    12      25      15      14      13      13      10       8       8       7       7       6       4       4       3       1       1       1       0       0       0       0       0       0       0       0       0       0
     5     8    13      50      22      17      10       9       7       7       7       6       6       6       5       3       3       2       2       2       2       1       1       1       1       1       1       0       0       0       0       0       0       0       0       0       0       0       0       0       0       0       0       0       0       0       0       0       0       0       0       0       0       0       0
     5     8    14     100      23      13      11       8       8       8       7       7       5       4       4       3       3       2       2       2       2       2       2       2       2       1       1       1       0       0       0       0       0       0       0       0       0       0       0       0       0       0       0       0       0       0       0       0       0       0       0       0       0       0       0       0       0       0       0       0       0       0       0       0       0       0       0       0       0       0       0       0       0       0       0       0       0       0       0       0       0       0       0       0       0       0       0       0       0       0       0       0       0       0       0       0       0       0       0       0       0       0       0       0       0
     5     9     1       2       2      52      48
     5     9     2       5       5      35      31      15      11       8
     5     9     3      10       9      28      18      10      10       9       9       9       6       1       0
     5     9     4      20      14      23      16      14       9       7       7       5       4       4       3       3       3       1       1       0       0       0       0       0       0
     5     9     5      25      16      20      19      15      12      11       5       4       3       2       2       2       1       1       1       1       1       0       0       0       0       0       0       0       0       0
     5     9     6      50      15      19      16      11       9       8       7       6       5       4       3       3       3       3       2       1       0       0       0       0       0       0       0       0       0       0       0       0       0       0       0       0       0       0       0       0       0       0       0       0       0       0       0       0       0       0       0       0       0       0       0
     5     9     7     100      20      19      13      11      10       7       6       5       4       4       4       4       3       2       2       1       1       1       1       1       1       0       0       0       0       0       0       0       0       0       0       0       0       0       0       0       0       0       0       0       0       0       0       0       0       0       0       0       0       0       0       0       0       0       0       0       0       0       0       0       0       0       0       0       0       0       0       0       0       0       0       0       0       0       0       0       0       0       0       0       0       0       0       0       0       0       0       0       0       0       0       0       0       0       0       0       0       0       0       0       0
     5     9     8       2       2      61      39
     5     9     9       5       5      40      23      17      15       5
     5     9    10      10      10      27      23      16      10       6       5       4       4       3       2
     5     9    11      20      12      24      15      14      13      11       5       4       4       3       3       2       2       0       0       0       0       0       0       0       0
     5     9    12      25      14      17      12      11      10       8       8       8       7       5       5       3       3       2       1       0       0       0       0       0       0       0       0       0       0       0
     5     9    13      50      19      18      12      10       9       7       7       6       5       4       4       4       4       2       2       2       1       1       1       1       0       0       0       0       0       0       0       0       0       0       0       0       0       0       0       0       0       0       0       0       0       0       0       0       0       0       0       0       0       0       0
     5     9    14     100      22      13       9       8       8       7       7       6       5       5       5       4       4       4       3       2       2       2       2       1       1       1       1       0       0       0       0       0       0       0       0       0       0       0       0       0       0       0       0       0       0       0       0       0       0       0       0       0       0       0       0       0       0       0       0       0       0       0       0       0       0       0       0       0       0       0       0       0       0       0       0       0       0       0       0       0       0       0       0       0       0       0       0       0       0       0       0       0       0       0       0       0       0       0       0       0       0       0       0       0       0
     5    10     1       2       2      50      50
     5    10     2       5       5      38      34      14       8       6
     5    10     3      10       9      23      19      15      12      11       8       5       5       2       0
     5    10     4      20      14      21      13      11      11      10       8       5       4       4       4       3       3       2       1       0       0       0       0       0       0
     5    10     5      25      13      24      17      17      11      10       6       6       2       2       2       1       1       1       0       0       0       0       0       0       0       0       0       0       0       0
     5    10     6      50      13      20      18      11       9       8       7       6       6       5       5       2       2       1       0       0       0       0       0       0       0       0       0       0       0       0       0       0       0       0       0       0       0       0       0       0       0       0       0       0       0       0       0       0       0       0       0       0       0       0       0
     5    10     7     100      19      20      13      12      10       8       7       5       4       4       3       3       2       2       2       1       1       1       1       1       0       0       0       0       0       0       0       0       0       0       0       0       0       0       0       0       0       0       0       0       0       0       0       0       0       0       0       0       0       0       0       0       0       0       0       0       0       0       0       0       0       0       0       0       0       0       0       0       0       0       0       0       0       0       0       0       0       0       0       0       0       0       0       0       0       0       0       0       0       0       0       0       0       0       0       0       0       0       0       0       0
     5    10     8       2       2      61      39
     5    10     9       5       5      34      23      22      16       5
     5    10    10      10      10      26      24      17      10       7       6       4       3       2       1
     5    10    11      20      11      19      14      14      11      10       7       6       6       6       5       2       0       0       0       0       0       0       0       0       0
     5    10    12      25      14      14      14      13      11      11      10       5       5       5       4       4       2       1       1       0       0       0       0       0       0       0       0       0       0       0
     5    10    13      50      16      20      14       9       9       8       7       6       6       6       4       3       3       2       1       1       1       0       0       0       0       0       0       0       0       0       0       0       0       0       0       0       0       0       0       0       0       0       0       0       0       0       0       0       0       0       0       0       0       0       0
     5    10    14     100      21      12      12       8       8       6       6       5       5       5       4       4       4       4       3       3       3       2       2       2       1       1       0       0       0       0       0       0       0       0       0       0       0       0       0       0       0       0       0       0       0       0       0       0       0       0       0       0       0       0       0       0       0       0       0       0       0       0       0       0       0       0       0       0       0       0       0       0       0       0       0       0       0       0       0       0       0       0       0       0       0       0       0       0       0       0       0       0       0       0       0       0       0       0       0       0       0       0       0       0       0
     5    11     1       2       2      52      48
     5    11     2       5       5      40      36      12       8       4
     5    11     3      10       9      25      22      15      13      11       8       3       2       1       0
     5    11     4      20      13      22      19      14      12      10       7       4       4       2       2       2       1       1       0       0       0       0       0       0       0
     5    11     5      25      11      26      19      19      11      11       6       2       2       2       1       1       0       0       0       0       0       0       0       0       0       0       0       0       0       0
     5    11     6      50      12      21      11      11      10       9       8       8       7       6       4       3       2       0       0       0       0       0       0       0       0       0       0       0       0       0       0       0       0       0       0       0       0       0       0       0       0       0       0       0       0       0       0       0       0       0       0       0       0       0       0
     5    11     7     100      15      24      12      12      11       9       6       6       5       4       3       3       2       1       1       1       0       0       0       0       0       0       0       0       0       0       0       0       0       0       0       0       0       0       0       0       0       0       0       0       0       0       0       0       0       0       0       0       0       0       0       0       0       0       0       0       0       0       0       0       0       0       0       0       0       0       0       0       0       0       0       0       0       0       0       0       0       0       0       0       0       0       0       0       0       0       0       0       0       0       0       0       0       0       0       0       0       0       0       0       0
     5    11     8       2       2      58      42
     5    11     9       5       5      38      20      19      18       5
     5    11    10      10       9      28      26      12       8       8       6       6       4       2       0
     5    11    11      20      11      19      18      17      13       9       7       6       4       3       3       1       0       0       0       0       0       0       0       0       0
     5    11    12      25      14      16      16      12      11       9       8       7       6       5       4       3       1       1       1       0       0       0       0       0       0       0       0       0       0       0
     5    11    13      50      16      16      16      13      11       8       7       6       5       5       3       3       2       2       1       1       1       0       0       0       0       0       0       0       0       0       0       0       0       0       0       0       0       0       0       0       0       0       0       0       0       0       0       0       0       0       0       0       0       0       0
     5    11    14     100      20      15      12       8       8       6       6       5       5       5       4       4       4       4       4       2       2       2       2       1       1       0       0       0       0       0       0       0       0       0       0       0       0       0       0       0       0       0       0       0       0       0       0       0       0       0       0       0       0       0       0       0       0       0       0       0       0       0       0       0       0       0       0       0       0       0       0       0       0       0       0       0       0       0       0       0       0       0       0       0       0       0       0       0       0       0       0       0       0       0       0       0       0       0       0       0       0       0       0       0       0
     5    12     1       2       2      50      50
     5    12     2       5       5      47      30      14       7       2
     5    12     3      10       9      28      22      16      11       8       8       5       1       1       0
     5    12     4      20      11      22      21      15      13      10       6       6       3       2       1       1       0       0       0       0       0       0       0       0       0
     5    12     5      25      10      22      21      20      18       6       4       3       3       2       1       0       0       0       0       0       0       0       0       0       0       0       0       0       0       0
     5    12     6      50      13      16      14      13      12       9       8       8       7       7       3       1       1       1       0       0       0       0       0       0       0       0       0       0       0       0       0       0       0       0       0       0       0       0       0       0       0       0       0       0       0       0       0       0       0       0       0       0       0       0       0
     5    12     7     100      14      19      18      17      13       6       6       5       5       5       2       1       1       1       1       0       0       0       0       0       0       0       0       0       0       0       0       0       0       0       0       0       0       0       0       0       0       0       0       0       0       0       0       0       0       0       0       0       0       0       0       0       0       0       0       0       0       0       0       0       0       0       0       0       0       0       0       0       0       0       0       0       0       0       0       0       0       0       0       0       0       0       0       0       0       0       0       0       0       0       0       0       0       0       0       0       0       0       0       0       0
     5    12     8       2       2      55      45
     5    12     9       5       5      44      18      17      16       5
     5    12    10      10       9      26      24      16      14       8       6       2       2       2       0
     5    12    11      20      11      23      21      17      15       8       6       3       3       2       1       1       0       0       0       0       0       0       0       0       0
     5    12    12      25      12      17      15      11      10       9       8       8       7       6       5       2       2       0       0       0       0       0       0       0       0       0       0       0       0       0
     5    12    13      50      15      18      13      11      11       8       7       7       5       5       5       4       3       1       1       1       0       0       0       0       0       0       0       0       0       0       0       0       0       0       0       0       0       0       0       0       0       0       0       0       0       0       0       0       0       0       0       0       0       0       0
     5    12    14     100      23      19      13      11       8       7       6       5       4       4       3       3       2       2       2       2       2       1       1       1       1       1       1       1       0       0       0       0       0       0       0       0       0       0       0       0       0       0       0       0       0       0       0       0       0       0       0       0       0       0       0       0       0       0       0       0       0       0       0       0       0       0       0       0       0       0       0       0       0       0       0       0       0       0       0       0       0       0       0       0       0       0       0       0       0       0       0       0       0       0       0       0       0       0       0       0       0       0       0       0       0
     5    13     1       2       2      54      46
     5    13     2       5       5      49      33      13       4       1
     5    13     3      10       7      32      26      11      10       9       7       5       0       0       0
     5    13     4      20      10      18      18      17      15      11       9       6       3       2       1       0       0       0       0       0       0       0       0       0       0
     5    13     5      25      10      24      23      20      17       5       5       3       1       1       1       0       0       0       0       0       0       0       0       0       0       0       0       0       0       0
     5    13     6      50      12      22      14      13      12       9       8       7       6       5       2       1       1       0       0       0       0       0       0       0       0       0       0       0       0       0       0       0       0       0       0       0       0       0       0       0       0       0       0       0       0       0       0       0       0       0       0       0       0       0       0
     5    13     7     100      16      21      19      16       9       6       5       5       4       4       3       2       2       1       1       1       1       0       0       0       0       0       0       0       0       0       0       0       0       0       0       0       0       0       0       0       0       0       0       0       0       0       0       0       0       0       0       0       0       0       0       0       0       0       0       0       0       0       0       0       0       0       0       0       0       0       0       0       0       0       0       0       0       0       0       0       0       0       0       0       0       0       0       0       0       0       0       0       0       0       0       0       0       0       0       0       0       0       0       0       0
     5    13     8       2       2      56      44
     5    13     9       5       5      40      24      18      16       2
     5    13    10      10       9      26      20      17      14      11       5       3       3       1       0
     5    13    11      20      10      24      19      18      15       8       6       3       3       3       1       0       0       0       0       0       0       0       0       0       0
     5    13    12      25      11      16      16      12      12      11      11       7       7       3       3       2       0       0       0       0       0       0       0       0       0       0       0       0       0       0
     5    13    13      50      16      19      12      11      11      10       9       8       5       4       3       3       1       1       1       1       1       0       0       0       0       0       0       0       0       0       0       0       0       0       0       0       0       0       0       0       0       0       0       0       0       0       0       0       0       0       0       0       0       0       0
     5    13    14     100      19      17      17      10       7       6       6       6       5       4       4       4       2       2       2       2       2       2       1       1       0       0       0       0       0       0       0       0       0       0       0       0       0       0       0       0       0       0       0       0       0       0       0       0       0       0       0       0       0       0       0       0       0       0       0       0       0       0       0       0       0       0       0       0       0       0       0       0       0       0       0       0       0       0       0       0       0       0       0       0       0       0       0       0       0       0       0       0       0       0       0       0       0       0       0       0       0       0       0       0       0
     5    14     1       2       2      53      47
     5    14     2       5       5      49      28      10      10       3
     5    14     3      10       7      33      22      16      10      10       6       3       0       0       0
     5    14     4      20      10      21      20      19      13      10       8       3       2       2       2       0       0       0       0       0       0       0       0       0       0
     5    14     5      25      10      27      21      19      10       6       6       4       3       2       2       0       0       0       0       0       0       0       0       0       0       0       0       0       0       0
     5    14     6      50      12      27      14      13      11       6       6       6       5       5       4       2       1       0       0       0       0       0       0       0       0       0       0       0       0       0       0       0       0       0       0       0       0       0       0       0       0       0       0       0       0       0       0       0       0       0       0       0       0       0       0
     5    14     7     100      13      28      20      10       9       8       5       5       5       4       2       2       1       1       0       0       0       0       0       0       0       0       0       0       0       0       0       0       0       0       0       0       0       0       0       0       0       0       0       0       0       0       0       0       0       0       0       0       0       0       0       0       0       0       0       0       0       0       0       0       0       0       0       0       0       0       0       0       0       0       0       0       0       0       0       0       0       0       0       0       0       0       0       0       0       0       0       0       0       0       0       0       0       0       0       0       0       0       0       0       0
     5    14     8       2       2      52      48
     5    14     9       5       5      48      25      14      12       1
     5    14    10      10       8      33      22      15      13      12       2       2       1       0       0
     5    14    11      20      10      26      18      14      13       8       6       6       5       3       1       0       0       0       0       0       0       0       0       0       0
     5    14    12      25      11      16      16      14      11      10      10       9       7       4       2       1       0       0       0       0       0       0       0       0       0       0       0       0       0       0
     5    14    13      50      16      21      15      11      10       8       6       6       5       4       3       3       3       2       1       1       1       0       0       0       0       0       0       0       0       0       0       0       0       0       0       0       0       0       0       0       0       0       0       0       0       0       0       0       0       0       0       0       0       0       0
     5    14    14     100      18      29      14       9       7       7       6       6       4       4       3       3       2       1       1       1       1       1       1       0       0       0       0       0       0       0       0       0       0       0       0       0       0       0       0       0       0       0       0       0       0       0       0       0       0       0       0       0       0       0       0       0       0       0       0       0       0       0       0       0       0       0       0       0       0       0       0       0       0       0       0       0       0       0       0       0       0       0       0       0       0       0       0       0       0       0       0       0       0       0       0       0       0       0       0       0       0       0       0       0       0
     5    15     1       2       2      60      40
     5    15     2       5       5      54      34       6       3       3
     5    15     3      10       7      30      22      16      13       9       6       4       0       0       0
     5    15     4      20      10      22      16      16      16      15       7       3       2       2       1       0       0       0       0       0       0       0       0       0       0
     5    15     5      25      11      28      27      16      11       5       3       3       3       2       1       1       0       0       0       0       0       0       0       0       0       0       0       0       0       0
     5    15     6      50      12      29      18      13       7       7       6       5       5       4       4       1       1       0       0       0       0       0       0       0       0       0       0       0       0       0       0       0       0       0       0       0       0       0       0       0       0       0       0       0       0       0       0       0       0       0       0       0       0       0       0
     5    15     7     100      14      24      23      12       9       9       7       4       3       2       2       2       1       1       1       0       0       0       0       0       0       0       0       0       0       0       0       0       0       0       0       0       0       0       0       0       0       0       0       0       0       0       0       0       0       0       0       0       0       0       0       0       0       0       0       0       0       0       0       0       0       0       0       0       0       0       0       0       0       0       0       0       0       0       0       0       0       0       0       0       0       0       0       0       0       0       0       0       0       0       0       0       0       0       0       0       0       0       0       0       0
     5    15     8       2       2      60      40
     5    15     9       5       5      49      21      18      11       1
     5    15    10      10       8      34      24      16      12       9       2       2       1       0       0
     5    15    11      20      10      33      17      12      11       6       6       6       5       3       1       0       0       0       0       0       0       0       0       0       0
     5    15    12      25      12      17      16      14      10       9       9       9       6       6       2       1       1       0       0       0       0       0       0       0       0       0       0       0       0       0
     5    15    13      50      16      19      16      12      11       9       8       6       6       3       3       2       1       1       1       1       1       0       0       0       0       0       0       0       0       0       0       0       0       0       0       0       0       0       0       0       0       0       0       0       0       0       0       0       0       0       0       0       0       0       0
     5    15    14     100      16      30      16      14       6       5       5       5       5       3       3       2       2       1       1       1       1       0       0       0       0       0       0       0       0       0       0       0       0       0       0       0       0       0       0       0       0       0       0       0       0       0       0       0       0       0       0       0       0       0       0       0       0       0       0       0       0       0       0       0       0       0       0       0       0       0       0       0       0       0       0       0       0       0       0       0       0       0       0       0       0       0       0       0       0       0       0       0       0       0       0       0       0       0       0       0       0       0       0       0       0
     5    16     1       2       2      58      42
     5    16     2       5       5      53      41       3       2       1
     5    16     3      10       7      36      17      15      14       8       5       5       0       0       0
     5    16     4      20      10      23      19      16      15       9       5       5       5       2       1       0       0       0       0       0       0       0       0       0       0
     5    16     5      25      10      34      23      14      14       5       4       3       1       1       1       0       0       0       0       0       0       0       0       0       0       0       0       0       0       0
     5    16     6      50      13      30      19      11       7       6       6       5       5       4       4       1       1       1       0       0       0       0       0       0       0       0       0       0       0       0       0       0       0       0       0       0       0       0       0       0       0       0       0       0       0       0       0       0       0       0       0       0       0       0       0
     5    16     7     100      12      23      19      16       9       8       8       7       6       1       1       1       1       0       0       0       0       0       0       0       0       0       0       0       0       0       0       0       0       0       0       0       0       0       0       0       0       0       0       0       0       0       0       0       0       0       0       0       0       0       0       0       0       0       0       0       0       0       0       0       0       0       0       0       0       0       0       0       0       0       0       0       0       0       0       0       0       0       0       0       0       0       0       0       0       0       0       0       0       0       0       0       0       0       0       0       0       0       0       0       0
     5    16     8       2       2      58      42
     5    16     9       5       4      49      27      13      11       0
     5    16    10      10       8      30      27      12      11      10       7       2       1       0       0
     5    16    11      20      10      41      14      11      10       8       5       4       3       3       1       0       0       0       0       0       0       0       0       0       0
     5    16    12      25      12      19      14      13      12      11       9       7       7       4       2       1       1       0       0       0       0       0       0       0       0       0       0       0       0       0
     5    16    13      50      14      21      18      10       9       9       7       6       6       5       3       3       1       1       1       0       0       0       0       0       0       0       0       0       0       0       0       0       0       0       0       0       0       0       0       0       0       0       0       0       0       0       0       0       0       0       0       0       0       0       0
     5    16    14     100      15      28      17      16       5       5       5       5       4       3       3       3       2       2       1       1       0       0       0       0       0       0       0       0       0       0       0       0       0       0       0       0       0       0       0       0       0       0       0       0       0       0       0       0       0       0       0       0       0       0       0       0       0       0       0       0       0       0       0       0       0       0       0       0       0       0       0       0       0       0       0       0       0       0       0       0       0       0       0       0       0       0       0       0       0       0       0       0       0       0       0       0       0       0       0       0       0       0       0       0       0
     5    17     1       2       2      62      38
     5    17     2       5       5      55      39       4       1       1
     5    17     3      10       7      37      17      16      11       8       6       5       0       0       0
     5    17     4      20       9      24      16      16      15      13       6       5       3       2       0       0       0       0       0       0       0       0       0       0       0
     5    17     5      25      10      32      27      17      11       6       3       1       1       1       1       0       0       0       0       0       0       0       0       0       0       0       0       0       0       0
     5    17     6      50      12      28      21      12      11       6       5       5       4       3       2       2       1       0       0       0       0       0       0       0       0       0       0       0       0       0       0       0       0       0       0       0       0       0       0       0       0       0       0       0       0       0       0       0       0       0       0       0       0       0       0
     5    17     7     100      11      23      20      15      10       8       8       5       5       2       2       2       0       0       0       0       0       0       0       0       0       0       0       0       0       0       0       0       0       0       0       0       0       0       0       0       0       0       0       0       0       0       0       0       0       0       0       0       0       0       0       0       0       0       0       0       0       0       0       0       0       0       0       0       0       0       0       0       0       0       0       0       0       0       0       0       0       0       0       0       0       0       0       0       0       0       0       0       0       0       0       0       0       0       0       0       0       0       0       0       0
     5    17     8       2       2      60      40
     5    17     9       5       4      43      36      13       8       0
     5    17    10      10       8      31      21      15      13      10       8       1       1       0       0
     5    17    11      20      11      43      13      11       9       9       5       4       3       1       1       1       0       0       0       0       0       0       0       0       0
     5    17    12      25      10      19      16      15      14       9       8       7       6       4       2       0       0       0       0       0       0       0       0       0       0       0       0       0       0       0
     5    17    13      50      14      26      14      10       8       7       6       6       5       5       4       3       2       2       2       0       0       0       0       0       0       0       0       0       0       0       0       0       0       0       0       0       0       0       0       0       0       0       0       0       0       0       0       0       0       0       0       0       0       0       0
     5    17    14     100      17      30      17      14       7       5       4       4       4       3       3       2       2       1       1       1       1       1       0       0       0       0       0       0       0       0       0       0       0       0       0       0       0       0       0       0       0       0       0       0       0       0       0       0       0       0       0       0       0       0       0       0       0       0       0       0       0       0       0       0       0       0       0       0       0       0       0       0       0       0       0       0       0       0       0       0       0       0       0       0       0       0       0       0       0       0       0       0       0       0       0       0       0       0       0       0       0       0       0       0       0
     5    18     1       2       2      62      38
     5    18     2       5       5      52      43       2       2       1
     5    18     3      10       7      34      20      17      11      10       4       4       0       0       0
     5    18     4      20       9      21      17      17      15      12       7       5       3       3       0       0       0       0       0       0       0       0       0       0       0
     5    18     5      25       8      36      21      21      14       4       2       1       1       0       0       0       0       0       0       0       0       0       0       0       0       0       0       0       0       0
     5    18     6      50      12      32      17      14      10       8       5       4       3       3       2       1       1       0       0       0       0       0       0       0       0       0       0       0       0       0       0       0       0       0       0       0       0       0       0       0       0       0       0       0       0       0       0       0       0       0       0       0       0       0       0
     5    18     7     100      11      23      21      11      10       9       8       7       5       3       2       1       0       0       0       0       0       0       0       0       0       0       0       0       0       0       0       0       0       0       0       0       0       0       0       0       0       0       0       0       0       0       0       0       0       0       0       0       0       0       0       0       0       0       0       0       0       0       0       0       0       0       0       0       0       0       0       0       0       0       0       0       0       0       0       0       0       0       0       0       0       0       0       0       0       0       0       0       0       0       0       0       0       0       0       0       0       0       0       0       0
     5    18     8       2       2      58      42
     5    18     9       5       4      43      31      17       9       0
     5    18    10      10       8      35      17      15      13      12       4       3       1       0       0
     5    18    11      20      11      41      16      12       8       8       5       4       3       1       1       1       0       0       0       0       0       0       0       0       0
     5    18    12      25      10      28      15      12      12       8       7       7       5       4       2       0       0       0       0       0       0       0       0       0       0       0       0       0       0       0
     5    18    13      50      13      28      13      10      10       9       6       6       5       5       3       2       2       1       0       0       0       0       0       0       0       0       0       0       0       0       0       0       0       0       0       0       0       0       0       0       0       0       0       0       0       0       0       0       0       0       0       0       0       0       0
     5    18    14     100      17      26      19      14       8       5       5       5       3       3       2       2       2       2       1       1       1       1       0       0       0       0       0       0       0       0       0       0       0       0       0       0       0       0       0       0       0       0       0       0       0       0       0       0       0       0       0       0       0       0       0       0       0       0       0       0       0       0       0       0       0       0       0       0       0       0       0       0       0       0       0       0       0       0       0       0       0       0       0       0       0       0       0       0       0       0       0       0       0       0       0       0       0       0       0       0       0       0       0       0       0
     5    19     1       2       2      70      30
[truncated: 7,714 more chars]
