# Supplementary material for: Blib is a multi-module simulation platform for genetics studies and intelligent breeding
Source: Commun Biol. 2022 Nov 3;5:1167. doi: 10.1038/s42003-022-04151-9 (PMC9630530; doi:10.1038/s42003-022-04151-9)
Supplement: Supplementary file 4 — Supplementary Software 1 [file 42003_2022_4151_MOESM4_ESM.zip › Supplementary software/ISB/study4-groupA.pop]

!********************************************************************
!********************************************************************
!
!Required information to define a genetic and breeding population    
!
!********************************************************************
!********************************************************************
!!!psize   pdefn: population size (psize) and defination method (pdefn)
      50       3
!!!locus  nallel   alleles at each locus (one comumn for one individual)
       1       2   2   2   1   1   1   1   1   1   1   1   1   2   1   1   1   1   1   1   1   1   1   1   1   1   1   1   1   1   2   1   1   1   1   1   1   1   2   1   1   1   2   2   1   1   1   2   2   1   2   1
                   2   2   1   1   1   1   1   1   1   1   1   2   1   1   1   1   1   1   1   1   1   1   1   1   1   1   1   1   2   1   1   1   1   1   1   1   2   1   1   1   2   2   1   1   1   2   2   1   2   1
       2       2   1   1   1   2   2   1   1   1   1   1   1   1   1   1   1   1   1   1   2   1   2   2   1   1   1   1   1   2   1   1   2   1   2   1   1   1   1   1   1   1   1   1   1   1   1   2   1   1   2   1
                   1   1   1   2   2   1   1   1   1   1   1   1   1   1   1   1   1   1   2   1   2   2   1   1   1   1   1   2   1   1   2   1   2   1   1   1   1   1   1   1   1   1   1   1   1   2   1   1   2   1
       3       2   1   1   1   1   1   1   1   2   1   1   1   1   2   2   1   1   1   2   1   2   1   1   1   1   1   1   1   1   1   1   1   2   1   2   1   1   2   1   1   1   2   1   1   1   1   1   1   1   1   2
                   1   1   1   1   1   1   1   2   1   1   1   1   2   2   1   1   1   2   1   2   1   1   1   1   1   1   1   1   1   1   1   2   1   2   1   1   2   1   1   1   2   1   1   1   1   1   1   1   1   2
       4       2   1   1   1   2   1   1   2   1   2   1   1   1   1   1   1   1   1   1   1   1   1   2   2   2   1   1   2   1   1   2   1   1   1   1   1   1   1   1   1   2   1   1   2   1   1   1   1   1   1   1
                   1   1   1   2   1   1   2   1   2   1   1   1   1   1   1   1   1   1   1   1   1   2   2   2   1   1   2   1   1   2   1   1   1   1   1   1   1   1   1   2   1   1   2   1   1   1   1   1   1   1
       5       2   1   1   1   1   2   1   1   2   1   1   1   1   1   1   1   1   2   2   1   1   1   2   1   2   1   1   1   1   2   1   2   2   1   1   1   1   1   1   1   1   1   1   1   1   1   1   1   1   1   2
                   1   1   1   1   2   1   1   2   1   1   1   1   1   1   1   1   2   2   1   1   1   2   1   2   1   1   1   1   2   1   2   2   1   1   1   1   1   1   1   1   1   1   1   1   1   1   1   1   1   2
       6       2   1   2   1   1   1   1   1   1   1   1   1   1   1   1   1   1   2   1   1   2   1   2   1   2   1   1   1   1   1   2   1   1   2   1   2   1   1   1   1   1   1   1   1   1   2   1   1   1   1   2
                   1   2   1   1   1   1   1   1   1   1   1   1   1   1   1   1   2   1   1   2   1   2   1   2   1   1   1   1   1   2   1   1   2   1   2   1   1   1   1   1   1   1   1   1   2   1   1   1   1   2
       7       2   1   1   1   1   2   1   1   2   1   2   1   1   1   1   1   1   1   1   2   1   1   2   1   1   1   2   1   1   2   1   1   1   1   2   2   1   1   1   1   1   1   1   1   1   1   2   1   1   1   1
                   1   1   1   1   2   1   1   2   1   2   1   1   1   1   1   1   1   1   2   1   1   2   1   1   1   2   1   1   2   1   1   1   1   2   2   1   1   1   1   1   1   1   1   1   1   2   1   1   1   1
       8       2   2   1   1   1   2   2   1   1   1   1   1   2   2   1   1   1   1   1   1   1   2   1   2   2   1   1   1   1   1   1   1   1   1   1   1   2   1   1   1   1   1   1   1   1   1   1   1   2   1   1
                   2   1   1   1   2   2   1   1   1   1   1   2   2   1   1   1   1   1   1   1   2   1   2   2   1   1   1   1   1   1   1   1   1   1   1   2   1   1   1   1   1   1   1   1   1   1   1   2   1   1
       9       2   2   2   1   1   1   1   1   1   2   1   2   1   1   2   1   1   1   1   1   1   1   1   1   1   1   1   2   1   2   1   1   1   2   1   1   1   1   1   1   1   1   1   1   1   2   1   2   1   1   1
                   2   2   1   1   1   1   1   1   2   1   2   1   1   2   1   1   1   1   1   1   1   1   1   1   1   1   2   1   2   1   1   1   2   1   1   1   1   1   1   1   1   1   1   1   2   1   2   1   1   1
      10       2   1   1   1   1   1   1   1   1   1   2   2   1   1   2   2   2   2   1   1   1   1   1   1   1   2   1   2   1   1   1   1   1   1   1   1   1   2   1   1   2   1   1   1   1   1   1   1   1   1   1
                   1   1   1   1   1   1   1   1   1   2   2   1   1   2   2   2   2   1   1   1   1   1   1   1   2   1   2   1   1   1   1   1   1   1   1   1   2   1   1   2   1   1   1   1   1   1   1   1   1   1
      11       2   1   1   1   1   2   1   1   1   1   1   1   1   1   1   1   1   1   1   2   1   1   1   1   2   1   1   1   1   1   2   1   2   1   2   1   1   2   2   1   2   1   1   1   1   1   2   1   1   1   1
                   1   1   1   1   2   1   1   1   1   1   1   1   1   1   1   1   1   1   2   1   1   1   1   2   1   1   1   1   1   2   1   2   1   2   1   1   2   2   1   2   1   1   1   1   1   2   1   1   1   1
      12       2   1   2   2   1   1   1   1   1   1   1   1   1   1   1   1   1   2   1   2   1   1   2   2   1   1   1   1   1   1   2   1   1   1   1   1   2   2   1   1   1   1   1   1   1   1   1   2   1   1   1
                   1   2   2   1   1   1   1   1   1   1   1   1   1   1   1   1   2   1   2   1   1   2   2   1   1   1   1   1   1   2   1   1   1   1   1   2   2   1   1   1   1   1   1   1   1   1   2   1   1   1
      13       2   1   1   1   1   1   1   2   2   2   1   1   1   1   1   1   2   1   1   1   1   1   1   1   1   1   2   2   2   2   1   2   1   1   1   1   1   1   1   1   1   1   1   2   1   1   1   1   1   1   1
                   1   1   1   1   1   1   2   2   2   1   1   1   1   1   1   2   1   1   1   1   1   1   1   1   1   2   2   2   2   1   2   1   1   1   1   1   1   1   1   1   1   1   2   1   1   1   1   1   1   1
      14       2   1   1   1   1   1   2   1   2   1   1   1   1   1   1   2   1   1   1   1   1   1   1   1   1   2   1   1   1   1   1   1   1   1   2   1   2   2   2   1   1   1   1   2   1   1   2   1   1   1   1
                   1   1   1   1   1   2   1   2   1   1   1   1   1   1   2   1   1   1   1   1   1   1   1   1   2   1   1   1   1   1   1   1   1   2   1   2   2   2   1   1   1   1   2   1   1   2   1   1   1   1
      15       2   1   1   1   1   1   1   1   1   1   1   1   1   2   1   1   1   1   2   1   1   1   2   1   1   1   1   1   2   1   1   2   1   1   1   2   1   1   2   1   1   2   2   2   1   1   1   1   1   1   1
                   1   1   1   1   1   1   1   1   1   1   1   1   2   1   1   1   1   2   1   1   1   2   1   1   1   1   1   2   1   1   2   1   1   1   2   1   1   2   1   1   2   2   2   1   1   1   1   1   1   1
      16       2   1   1   1   2   1   1   1   1   1   1   1   1   1   2   1   1   1   1   1   1   1   1   1   2   2   1   1   1   2   1   2   1   1   2   1   1   2   2   1   1   1   1   1   2   1   1   1   1   1   1
                   1   1   1   2   1   1   1   1   1   1   1   1   1   2   1   1   1   1   1   1   1   1   1   2   2   1   1   1   2   1   2   1   1   2   1   1   2   2   1   1   1   1   1   2   1   1   1   1   1   1
      17       2   1   2   1   1   1   2   1   1   1   2   1   1   2   2   1   1   1   2   1   2   1   1   2   1   1   1   1   1   1   1   1   1   1   1   1   1   2   1   1   1   1   1   1   1   1   2   1   1   1   1
                   1   2   1   1   1   2   1   1   1   2   1   1   2   2   1   1   1   2   1   2   1   1   2   1   1   1   1   1   1   1   1   1   1   1   1   1   2   1   1   1   1   1   1   1   1   2   1   1   1   1
      18       2   1   2   1   1   2   1   1   1   2   1   1   1   1   1   1   1   1   2   1   1   2   1   2   1   1   1   1   1   1   1   1   1   1   1   1   2   1   1   1   1   2   1   1   2   2   1   1   1   1   1
                   1   2   1   1   2   1   1   1   2   1   1   1   1   1   1   1   1   2   1   1   2   1   2   1   1   1   1   1   1   1   1   1   1   1   1   2   1   1   1   1   2   1   1   2   2   1   1   1   1   1
      19       2   1   1   1   2   1   1   2   2   1   1   1   1   2   1   1   2   1   2   1   1   2   1   1   1   1   1   1   1   1   1   1   1   2   1   2   1   1   1   1   2   1   1   1   1   1   1   1   1   1   1
                   1   1   1   2   1   1   2   2   1   1   1   1   2   1   1   2   1   2   1   1   2   1   1   1   1   1   1   1   1   1   1   1   2   1   2   1   1   1   1   2   1   1   1   1   1   1   1   1   1   1
      20       2   2   2   2   1   1   1   2   1   1   1   1   2   1   1   1   2   1   1   1   1   1   1   1   1   1   1   1   1   1   1   2   1   1   1   1   1   1   2   1   2   1   1   1   2   1   1   1   1   1   1
                   2   2   2   1   1   1   2   1   1   1   1   2   1   1   1   2   1   1   1   1   1   1   1   1   1   1   1   1   1   1   2   1   1   1   1   1   1   2   1   2   1   1   1   2   1   1   1   1   1   1
      21       2   1   1   1   1   1   2   1   1   2   1   1   2   1   1   1   1   1   1   1   1   1   1   1   1   2   1   1   1   2   1   1   1   1   1   1   1   2   1   2   1   1   1   1   1   1   2   2   2   1   1
                   1   1   1   1   1   2   1   1   2   1   1   2   1   1   1   1   1   1   1   1   1   1   1   1   2   1   1   1   2   1   1   1   1   1   1   1   2   1   2   1   1   1   1   1   1   2   2   2   1   1
      22       2   1   2   1   1   1   1   1   1   1   1   2   1   1   1   1   2   1   1   1   1   1   1   2   1   1   1   1   1   1   1   2   1   1   1   2   1   2   2   1   2   1   1   1   1   1   1   1   1   1   2
                   1   2   1   1   1   1   1   1   1   1   2   1   1   1   1   2   1   1   1   1   1   1   2   1   1   1   1   1   1   1   2   1   1   1   2   1   2   2   1   2   1   1   1   1   1   1   1   1   1   2
      23       2   1   1   1   2   2   1   1   1   1   1   2   1   1   1   2   2   1   1   1   1   1   2   1   1   1   1   1   1   1   1   1   1   1   1   1   1   1   1   1   2   1   1   2   1   2   2   1   1   1   1
                   1   1   1   2   2   1   1   1   1   1   2   1   1   1   2   2   1   1   1   1   1   2   1   1   1   1   1   1   1   1   1   1   1   1   1   1   1   1   1   2   1   1   2   1   2   2   1   1   1   1
      24       2   1   1   1   1   1   1   1   1   1   1   1   1   2   1   1   1   1   1   1   1   2   1   1   1   1   2   1   2   1   1   1   2   1   1   1   1   1   1   1   1   1   1   2   1   2   1   2   2   2   1
                   1   1   1   1   1   1   1   1   1   1   1   1   2   1   1   1   1   1   1   1   2   1   1   1   1   2   1   2   1   1   1   2   1   1   1   1   1   1   1   1   1   1   2   1   2   1   2   2   2   1
      25       2   2   1   1   1   2   1   1   1   2   1   2   1   2   2   1   1   1   1   1   2   1   1   1   1   1   1   1   2   1   1   1   1   1   1   1   1   1   2   1   1   1   1   1   1   2   1   1   1   1   1
                   2   1   1   1   2   1   1   1   2   1   2   1   2   2   1   1   1   1   1   2   1   1   1   1   1   1   1   2   1   1   1   1   1   1   1   1   1   2   1   1   1   1   1   1   2   1   1   1   1   1
      26       2   1   1   1   1   1   1   1   1   2   1   1   1   1   1   2   1   2   2   1   1   1   1   2   1   2   1   1   1   1   1   1   1   1   2   1   1   1   1   1   1   1   1   1   1   2   2   1   1   1   2
                   1   1   1   1   1   1   1   1   2   1   1   1   1   1   2   1   2   2   1   1   1   1   2   1   2   1   1   1   1   1   1   1   1   2   1   1   1   1   1   1   1   1   1   1   2   2   1   1   1   2
      27       2   2   1   1   1   1   1   1   1   1   1   2   1   2   1   1   1   1   1   1   2   1   1   1   1   1   2   1   1   1   2   1   1   2   1   1   1   1   2   1   1   2   1   2   1   1   1   1   1   1   1
                   2   1   1   1   1   1   1   1   1   1   2   1   2   1   1   1   1   1   1   2   1   1   1   1   1   2   1   1   1   2   1   1   2   1   1   1   1   2   1   1   2   1   2   1   1   1   1   1   1   1
      28       2   2   1   1   1   1   1   1   1   2   1   1   1   1   1   1   2   1   1   1   1   1   1   1   1   2   2   2   1   1   1   1   1   2   1   2   1   1   2   1   1   1   1   1   1   1   2   1   1   1   1
                   2   1   1   1   1   1   1   1   2   1   1   1   1   1   1   2   1   1   1   1   1   1   1   1   2   2   2   1   1   1   1   1   2   1   2   1   1   2   1   1   1   1   1   1   1   2   1   1   1   1
      29       2   2   1   1   1   1   1   1   2   1   1   1   1   2   1   1   1   1   1   1   1   1   2   1   1   1   1   1   2   1   1   1   1   1   2   1   1   2   2   1   2   2   1   1   1   1   1   1   1   1   1
                   2   1   1   1   1   1   1   2   1   1   1   1   2   1   1   1   1   1   1   1   1   2   1   1   1   1   1   2   1   1   1   1   1   2   1   1   2   2   1   2   2   1   1   1   1   1   1   1   1   1
      30       2   2   2   2   1   1   1   1   1   2   1   2   1   1   1   1   1   1   1   2   1   1   1   1   2   1   1   1   1   1   1   1   1   1   1   1   1   1   1   1   1   1   2   1   2   1   2   1   1   1   1
                   2   2   2   1   1   1   1   1   2   1   2   1   1   1   1   1   1   1   2   1   1   1   1   2   1   1   1   1   1   1   1   1   1   1   1   1   1   1   1   1   1   2   1   2   1   2   1   1   1   1
      31       2   2   1   1   1   2   1   1   1   1   1   1   1   1   1   2   2   1   1   2   1   1   1   1   1   2   1   1   1   2   1   1   1   1   1   1   2   2   1   1   1   1   1   1   1   2   1   1   1   1   1
                   2   1   1   1   2   1   1   1   1   1   1   1   1   1   2   2   1   1   2   1   1   1   1   1   2   1   1   1   2   1   1   1   1   1   1   2   2   1   1   1   1   1   1   1   2   1   1   1   1   1
      32       2   1   1   1   1   1   1   1   2   1   2   1   1   1   1   1   1   2   1   2   2   1   1   1   1   1   1   2   1   2   1   1   1   2   1   1   1   1   1   1   1   1   1   1   2   1   1   1   1   2   1
                   1   1   1   1   1   1   1   2   1   2   1   1   1   1   1   1   2   1   2   2   1   1   1   1   1   1   2   1   2   1   1   1   2   1   1   1   1   1   1   1   1   1   1   2   1   1   1   1   2   1
      33       2   1   1   2   1   1   1   1   1   1   1   1   2   1   2   1   1   1   1   1   2   1   1   1   1   2   1   1   1   2   1   1   2   1   1   1   1   1   1   2   1   2   2   1   1   1   1   1   1   1   1
                   1   1   2   1   1   1   1   1   1   1   1   2   1   2   1   1   1   1   1   2   1   1   1   1   2   1   1   1   2   1   1   2   1   1   1   1   1   1   2   1   2   2   1   1   1   1   1   1   1   1
      34       2   1   1   1   1   1   1   1   2   1   1   1   1   1   2   2   1   1   1   1   1   1   2   2   1   1   1   1   2   2   1   1   1   1   1   1   1   1   1   1   1   1   1   1   1   2   2   2   1   1   1
                   1   1   1   1   1   1   1   2   1   1   1   1   1   2   2   1   1   1   1   1   1   2   2   1   1   1   1   2   2   1   1   1   1   1   1   1   1   1   1   1   1   1   1   1   2   2   2   1   1   1
      35       2   1   1   1   1   1   1   1   1   2   1   1   1   1   1   1   2   1   1   1   1   1   1   2   1   1   2   1   2   1   1   2   2   2   1   1   1   1   1   1   1   2   2   1   1   1   1   1   1   1   1
                   1   1   1   1   1   1   1   1   2   1   1   1   1   1   1   2   1   1   1   1   1   1   2   1   1   2   1   2   1   1   2   2   2   1   1   1   1   1   1   1   2   2   1   1   1   1   1   1   1   1
      36       2   1   1   1   1   1   1   1   1   2   1   1   1   1   1   1   2   1   2   2   1   1   2   1   1   1   2   2   1   1   1   1   1   1   1   1   1   1   1   1   2   1   1   1   1   2   2   1   1   1   1
                   1   1   1   1   1   1   1   1   2   1   1   1   1   1   1   2   1   2   2   1   1   2   1   1   1   2   2   1   1   1   1   1   1   1   1   1   1   1   1   2   1   1   1   1   2   2   1   1   1   1
      37       2   1   2   1   2   1   1   1   2   1   1   1   1   1   1   1   1   1   1   2   2   1   1   1   2   1   1   1   1   1   1   1   1   1   1   2   2   1   1   1   1   1   1   2   1   1   1   2   1   1   1
                   1   2   1   2   1   1   1   2   1   1   1   1   1   1   1   1   1   1   2   2   1   1   1   2   1   1   1   1   1   1   1   1   1   1   2   2   1   1   1   1   1   1   2   1   1   1   2   1   1   1
      38       2   1   1   1   1   2   2   1   1   1   1   1   1   1   1   1   2   1   1   1   1   1   1   2   2   1   1   2   1   1   1   1   1   1   2   1   1   1   1   2   1   2   1   1   1   2   1   1   1   1   1
                   1   1   1   1   2   2   1   1   1   1   1   1   1   1   1   2   1   1   1   1   1   1   2   2   1   1   2   1   1   1   1   1   1   2   1   1   1   1   2   1   2   1   1   1   2   1   1   1   1   1
      39       2   2   1   1   1   2   2   1   1   2   1   2   1   1   1   1   2   1   1   1   1   1   1   2   1   2   1   1   1   1   1   1   1   1   1   1   1   1   1   1   1   1   1   1   1   2   1   2   1   1   1
                   2   1   1   1   2   2   1   1   2   1   2   1   1   1   1   2   1   1   1   1   1   1   2   1   2   1   1   1   1   1   1   1   1   1   1   1   1   1   1   1   1   1   1   1   2   1   2   1   1   1
      40       2   1   1   1   2   1   1   2   1   1   1   1   1   1   2   1   1   1   1   1   1   1   1   1   1   2   2   1   1   1   1   2   1   1   1   1   1   1   1   1   1   1   2   1   1   2   1   2   1   2   1
                   1   1   1   2   1   1   2   1   1   1   1   1   1   2   1   1   1   1   1   1   1   1   1   1   2   2   1   1   1   1   2   1   1   1   1   1   1   1   1   1   1   2   1   1   2   1   2   1   2   1
      41       2   2   1   1   1   1   1   2   2   2   1   1   1   2   1   1   1   1   2   2   1   1   1   2   1   2   1   1   1   1   1   1   1   2   1   1   1   1   1   1   1   1   1   1   1   1   1   1   1   1   1
                   2   1   1   1   1   1   2   2   2   1   1   1   2   1   1   1   1   2   2   1   1   1   2   1   2   1   1   1   1   1   1   1   2   1   1   1   1   1   1   1   1   1   1   1   1   1   1   1   1   1
      42       2   1   2   1   2   1   1   1   1   1   1   1   1   1   1   1   1   1   1   2   1   1   2   1   1   1   1   1   1   1   2   2   1   1   1   1   1   2   1   2   1   2   1   1   1   1   1   2   1   1   1
                   1   2   1   2   1   1   1   1   1   1   1   1   1   1   1   1   1   1   2   1   1   2   1   1   1   1   1   1   1   2   2   1   1   1   1   1   2   1   2   1   2   1   1   1   1   1   2   1   1   1
      43       2   1   1   1   1   1   1   2   2   1   1   1   1   1   1   1   1   2   1   1   1   1   1   2   1   1   1   1   1   2   1   2   1   1   1   1   1   2   1   1   1   2   1   1   1   2   2   1   1   1   1
                   1   1   1   1   1   1   2   2   1   1   1   1   1   1   1   1   2   1   1   1   1   1   2   1   1   1   1   1   2   1   2   1   1   1   1   1   2   1   1   1   2   1   1   1   2   2   1   1   1   1
      44       2   1   1   1   1   1   2   1   1   1   1   2   1   2   1   2   1   1   1   1   1   1   2   2   1   2   1   1   1   2   1   1   1   1   1   1   1   1   1   1   1   1   2   1   1   1   1   1   2   1   1
                   1   1   1   1   1   2   1   1   1   1   2   1   2   1   2   1   1   1   1   1   1   2   2   1   2   1   1   1   2   1   1   1   1   1   1   1   1   1   1   1   1   2   1   1   1   1   1   2   1   1
      45       2   1   1   1   1   1   1   1   1   1   1   1   1   1   1   1   1   2   2   1   1   1   1   1   2   1   2   1   1   2   2   1   1   1   2   2   1   1   1   1   1   2   1   1   1   1   2   1   1   1   1
                   1   1   1   1   1   1   1   1   1   1   1   1   1   1   1   1   2   2   1   1   1   1   1   2   1   2   1   1   2   2   1   1   1   2   2   1   1   1   1   1   2   1   1   1   1   2   1   1   1   1
      46       2   1   2   1   2   2   1   1   1   1   1   1   1   1   1   1   1   1   1   1   1   1   1   1   1   2   1   1   2   2   1   1   2   1   1   2   1   1   1   1   1   1   1   1   1   1   1   2   1   1   2
                   1   2   1   2   2   1   1   1   1   1   1   1   1   1   1   1   1   1   1   1   1   1   1   1   2   1   1   2   2   1   1   2   1   1   2   1   1   1   1   1   1   1   1   1   1   1   2   1   1   2
      47       2   1   2   2   2   1   1   1   1   1   2   1   2   1   1   1   1   1   1   1   2   1   1   1   1   1   1   2   1   1   1   1   1   1   1   1   1   1   1   1   1   2   1   2   1   2   1   1   1   1   1
                   1   2   2   2   1   1   1   1   1   2   1   2   1   1   1   1   1   1   1   2   1   1   1   1   1   1   2   1   1   1   1   1   1   1   1   1   1   1   1   1   2   1   2   1   2   1   1   1   1   1
      48       2   1   1   1   2   2   2   1   1   1   1   1   1   1   1   1   1   1   1   2   1   1   1   1   2   2   1   1   2   1   1   1   1   1   1   1   1   2   1   1   1   1   1   1   2   1   1   2   1   1   1
                   1   1   1   2   2   2   1   1   1   1   1   1   1   1   1   1   1   1   2   1   1   1   1   2   2   1   1   2   1   1   1   1   1   1   1   1   2   1   1   1   1   1   1   2   1   1   2   1   1   1
      49       2   1   2   1   1   2   1   1   1   1   2   2   1   1   2   1   1   1   1   1   1   1   1   1   1   1   1   1   1   1   1   1   1   1   1   1   1   1   2   2   1   1   2   1   1   1   2   2   1   1   1
                   1   2   1   1   2   1   1   1   1   2   2   1   1   2   1   1   1   1   1   1   1   1   1   1   1   1   1   1   1   1   1   1   1   1   1   1   1   2   2   1   1   2   1   1   1   2   2   1   1   1
      50       2   1   2   1   1   1   1   1   1   1   1   1   1   2   2   2   2   1   2   1   2   1   1   1   1   1   1   1   1   1   1   1   1   1   1   1   2   1   1   1   1   1   1   2   1   1   1   1   1   2   1
                   1   2   1   1   1   1   1   1   1   1   1   1   2   2   2   2   1   2   1   2   1   1   1   1   1   1   1   1   1   1   1   1   1   1   1   2   1   1   1   1   1   1   2   1   1   1   1   1   2   1
      51       2   1   2   1   2   2   2   1   2   1   2   2   1   2   2   2   2   2   2   2   2   2   2   2   2   2   2   2   2   2   2   2   2   2   2   2   1   2   1   1   2   2   2   1   2   1   2   2   2   2   2
                   1   2   1   2   2   2   1   2   1   2   2   1   2   2   2   2   2   2   2   2   2   2   2   2   2   2   2   2   2   2   2   2   2   2   2   1   2   1   1   2   2   2   1   2   1   2   2   2   2   2
      52       2   1   2   2   1   2   2   1   2   2   1   2   2   2   1   2   2   2   2   2   2   2   2   2   2   2   2   2   2   2   1   2   2   1   2   1   2   1   2   2   2   2   1   2   2   2   2   2   2   2   2
                   1   2   2   1   2   2   1   2   2   1   2   2   2   1   2   2   2   2   2   2   2   2   2   2   2   2   2   2   2   1   2   2   1   2   1   2   1   2   2   2   2   1   2   2   2   2   2   2   2   2
      53       2   2   2   2   1   2   1   2   2   2   2   2   2   2   2   2   2   1   2   2   1   1   2   1   2   2   1   2   2   2   2   2   1   2   2   2   2   2   2   2   1   2   2   2   2   2   2   2   2   2   1
                   2   2   2   1   2   1   2   2   2   2   2   2   2   2   2   2   1   2   2   1   1   2   1   2   2   1   2   2   2   2   2   1   2   2   2   2   2   2   2   1   2   2   2   2   2   2   2   2   2   1
      54       2   2   2   1   2   2   2   2   2   1   2   2   2   2   1   2   1   2   2   2   2   2   1   1   2   2   2   2   2   2   2   1   2   2   2   1   2   2   2   1   2   2   2   2   2   2   2   2   2   2   1
                   2   2   1   2   2   2   2   2   1   2   2   2   2   1   2   1   2   2   2   2   2   1   1   2   2   2   2   2   2   2   1   2   2   2   1   2   2   2   1   2   2   2   2   2   2   2   2   2   2   1
      55       2   2   1   2   2   2   2   2   2   1   1   2   2   2   1   2   2   2   2   2   1   2   2   2   1   2   2   2   2   2   2   2   1   2   2   2   2   2   2   2   2   2   1   2   2   2   1   2   2   1   2
                   2   1   2   2   2   2   2   2   1   1   2   2   2   1   2   2   2   2   2   1   2   2   2   1   2   2   2   2   2   2   2   1   2   2   2   2   2   2   2   2   2   1   2   2   2   1   2   2   1   2
      56       2   2   2   2   2   2   2   2   1   1   2   2   1   2   2   2   2   1   2   1   2   2   2   2   2   1   2   2   1   2   2   2   1   2   1   1   2   2   2   2   2   2   2   2   2   2   2   2   2   2   2
                   2   2   2   2   2   2   2   1   1   2   2   1   2   2   2   2   1   2   1   2   2   2   2   2   1   2   2   1   2   2   2   1   2   1   1   2   2   2   2   2   2   2   2   2   2   2   2   2   2   2
      57       2   1   2   2   2   1   1   2   2   2   2   1   1   1   2   2   2   1   2   2   2   1   2   2   2   2   1   2   2   2   2   2   2   2   2   1   2   2   2   2   2   2   2   2   2   2   2   2   2   2   2
                   1   2   2   2   1   1   2   2   2   2   1   1   1   2   2   2   1   2   2   2   1   2   2   2   2   1   2   2   2   2   2   2   2   2   1   2   2   2   2   2   2   2   2   2   2   2   2   2   2   2
      58       2   2   1   2   2   2   2   2   2   1   1   2   2   2   2   1   2   2   1   2   2   1   2   2   2   2   2   1   2   2   1   2   2   2   1   2   1   2   2   2   2   2   2   2   2   2   2   2   2   2   2
                   2   1   2   2   2   2   2   2   1   1   2   2   2   2   1   2   2   1   2   2   1   2   2   2   2   2   1   2   2   1   2   2   2   1   2   1   2   2   2   2   2   2   2   2   2   2   2   2   2   2
      59       2   2   2   2   1   1   2   2   2   2   2   2   2   2   2   2   1   2   2   1   2   1   2   2   1   2   2   2   2   2   2   1   2   2   2   2   1   1   2   2   1   2   2   2   2   2   2   2   2   2   2
                   2   2   2   1   1   2   2   2   2   2   2   2   2   2   2   1   2   2   1   2   1   2   2   1   2   2   2   2   2   2   1   2   2   2   2   1   1   2   2   1   2   2   2   2   2   2   2   2   2   2
      60       2   1   2   2   2   2   2   1   2   1   2   2   2   2   1   2   2   2   2   2   2   2   2   2   2   2   2   2   2   2   2   2   1   1   2   1   1   2   2   2   2   2   2   2   2   2   2   1   1   2   2
                   1   2   2   2   2   2   1   2   1   2   2   2   2   1   2   2   2   2   2   2   2   2   2   2   2   2   2   2   2   2   2   1   1   2   1   1   2   2   2   2   2   2   2   2   2   2   1   1   2   2
      61       2   2   1   2   2   1   2   2   1   1   1   1   2   2   2   2   2   2   2   2   2   2   2   1   1   2   2   2   2   2   2   2   2   2   2   2   2   2   2   2   2   2   2   1   2   2   1   2   2   2   2
                   2   1   2   2   1   2   2   1   1   1   1   2   2   2   2   2   2   2   2   2   2   2   1   1   2   2   2   2   2   2   2   2   2   2   2   2   2   2   2   2   2   2   1   2   2   1   2   2   2   2
      62       2   2   2   1   2   2   2   2   1   1   1   2   2   2   1   1   2   2   2   2   2   2   2   2   2   2   2   2   1   1   2   2   2   2   2   1   2   2   1   2   2   2   2   2   2   2   2   2   2   2   2
                   2   2   1   2   2   2   2   1   1   1   2   2   2   1   1   2   2   2   2   2   2   2   2   2   2   2   2   1   1   2   2   2   2   2   1   2   2   1   2   2   2   2   2   2   2   2   2   2   2   2
      63       2   2   2   2   2   2   2   2   1   2   2   2   1   2   2   1   2   2   2   2   2   2   1   1   2   2   1   2   2   2   1   2   2   2   2   2   2   2   2   1   1   2   2   2   2   2   2   2   2   2   1
                   2   2   2   2   2   2   2   1   2   2   2   1   2   2   1   2   2   2   2   2   2   1   1   2   2   1   2   2   2   1   2   2   2   2   2   2   2   2   1   1   2   2   2   2   2   2   2   2   2   1
      64       2   1   1   2   2   2   2   2   2   2   2   2   2   2   1   1   2   2   2   2   2   1   2   1   1   2   1   2   2   2   2   1   2   2   2   2   2   2   2   2   2   2   2   2   2   2   2   2   2   1   2
                   1   1   2   2   2   2   2   2   2   2   2   2   2   1   1   2   2   2   2   2   1   2   1   1   2   1   2   2   2   2   1   2   2   2   2   2   2   2   2   2   2   2   2   2   2   2   2   2   1   2
      65       2   2   1   2   2   2   2   2   2   2   2   2   1   2   1   2   2   2   1   2   2   2   2   1   2   1   2   2   2   2   2   2   1   2   2   1   1   2   2   2   2   2   2   2   2   2   2   2   1   2   2
                   2   1   2   2   2   2   2   2   2   2   2   1   2   1   2   2   2   1   2   2   2   2   1   2   1   2   2   2   2   2   2   1   2   2   1   1   2   2   2   2   2   2   2   2   2   2   2   1   2   2
      66       2   2   2   1   2   1   2   1   2   2   2   2   2   2   1   1   2   1   2   2   2   2   1   2   2   2   2   2   2   2   2   2   2   2   2   2   2   2   2   2   2   2   1   2   2   2   1   2   2   2   1
                   2   2   1   2   1   2   1   2   2   2   2   2   2   1   1   2   1   2   2   2   2   1   2   2   2   2   2   2   2   2   2   2   2   2   2   2   2   2   2   2   2   1   2   2   2   1   2   2   2   1
      67       2   2   2   2   2   1   2   2   2   2   2   1   2   2   2   2   2   2   2   1   2   2   2   2   2   1   2   2   2   2   2   2   1   2   1   1   2   2   2   2   2   1   2   2   2   2   2   1   2   2   1
                   2   2   2   2   1   2   2   2   2   2   1   2   2   2   2   2   2   2   1   2   2   2   2   2   1   2   2   2   2   2   2   1   2   1   1   2   2   2   2   2   1   2   2   2   2   2   1   2   2   1
      68       2   2   2   2   2   2   2   2   1   2   2   2   2   1   2   2   2   1   2   2   2   2   2   2   2   1   2   1   1   2   2   1   2   2   2   2   2   2   1   1   2   1   2   2   2   2   2   2   2   2   2
                   2   2   2   2   2   2   2   1   2   2   2   2   1   2   2   2   1   2   2   2   2   2   2   2   1   2   1   1   2   2   1   2   2   2   2   2   2   1   1   2   1   2   2   2   2   2   2   2   2   2
      69       2   2   2   2   1   2   2   2   1   2   2   2   2   2   2   2   1   2   2   2   2   2   1   2   2   1   2   2   2   1   2   2   2   2   2   1   2   2   2   2   1   2   1   2   2   2   2   1   2   2   2
                   2   2   2   1   2   2   2   1   2   2   2   2   2   2   2   1   2   2   2   2   2   1   2   2   1   2   2   2   1   2   2   2   2   2   1   2   2   2   2   1   2   1   2   2   2   2   1   2   2   2
      70       2   2   2   2   2   2   2   2   2   2   2   1   2   1   2   2   1   2   2   2   2   2   2   2   2   2   2   2   2   1   2   2   2   2   1   1   1   2   2   2   1   2   1   2   2   2   2   1   2   2   2
                   2   2   2   2   2   2   2   2   2   2   1   2   1   2   2   1   2   2   2   2   2   2   2   2   2   2   2   2   1   2   2   2   2   1   1   1   2   2   2   1   2   1   2   2   2   2   1   2   2   2
      71       2   2   2   2   1   1   2   2   2   2   2   2   2   2   2   2   1   2   2   1   2   2   1   1   2   2   2   2   2   2   2   2   2   2   1   2   2   2   2   2   2   2   1   1   2   2   1   2   2   2   2
                   2   2   2   1   1   2   2   2   2   2   2   2   2   2   2   1   2   2   1   2   2   1   1   2   2   2   2   2   2   2   2   2   2   1   2   2   2   2   2   2   2   1   1   2   2   1   2   2   2   2
      72       2   2   2   1   2   2   2   1   2   1   2   2   2   2   2   2   2   2   2   2   2   2   2   2   2   2   1   2   2   2   2   2   2   2   2   1   2   1   2   2   2   1   2   2   2   2   1   1   1   2   2
                   2   2   1   2   2   2   1   2   1   2   2   2   2   2   2   2   2   2   2   2   2   2   2   2   2   1   2   2   2   2   2   2   2   2   1   2   1   2   2   2   1   2   2   2   2   1   1   1   2   2
      73       2   2   1   2   2   1   2   2   2   2   2   2   2   2   1   2   2   2   2   2   2   1   2   1   2   2   2   2   2   1   2   2   2   2   2   1   2   1   1   2   2   2   2   2   2   2   2   2   2   1   2
                   2   1   2   2   1   2   2   2   2   2   2   2   2   1   2   2   2   2   2   2   1   2   1   2   2   2   2   2   1   2   2   2   2   2   1   2   1   1   2   2   2   2   2   2   2   2   2   2   1   2
      74       2   2   1   2   1   2   2   2   2   2   2   2   2   2   2   1   2   1   2   2   1   1   2   2   2   2   2   2   2   2   2   2   2   2   2   2   2   2   1   2   2   2   1   2   2   1   2   1   2   2   2
                   2   1   2   1   2   2   2   2   2   2   2   2   2   2   1   2   1   2   2   1   1   2   2   2   2   2   2   2   2   2   2   2   2   2   2   2   2   1   2   2   2   1   2   2   1   2   1   2   2   2
      75       2   2   2   2   1   2   2   2   2   2   2   2   2   2   1   2   2   2   2   2   2   2   2   2   1   2   2   2   1   2   1   1   2   2   1   2   2   2   2   2   2   2   1   2   1   2   2   2   1   2   2
                   2   2   2   1   2   2   2   2   2   2   2   2   2   1   2   2   2   2   2   2   2   2   2   1   2   2   2   1   2   1   1   2   2   1   2   2   2   2   2   2   2   1   2   1   2   2   2   1   2   2
      76       2   2   2   2   2   2   2   2   2   2   2   2   1   1   2   2   1   2   2   2   2   2   2   1   2   2   2   2   2   2   2   2   2   1   1   2   2   1   2   2   2   2   2   2   1   1   2   2   2   2   1
                   2   2   2   2   2   2   2   2   2   2   2   1   1   2   2   1   2   2   2   2   2   2   1   2   2   2   2   2   2   2   2   2   1   1   2   2   1   2   2   2   2   2   2   1   1   2   2   2   2   1
      77       2   2   2   2   1   1   1   2   2   2   1   1   2   1   2   2   2   2   2   2   2   2   2   2   2   2   2   2   2   2   2   1   2   2   2   2   2   2   2   2   1   1   2   1   2   2   2   2   2   2   2
                   2   2   2   1   1   1   2   2   2   1   1   2   1   2   2   2   2   2   2   2   2   2   2   2   2   2   2   2   2   2   1   2   2   2   2   2   2   2   2   1   1   2   1   2   2   2   2   2   2   2
      78       2   2   1   2   2   1   2   2   2   2   2   2   2   2   2   2   1   2   2   1   2   2   2   2   2   2   2   2   2   2   1   2   1   2   1   2   2   1   2   2   1   2   2   2   2   2   2   2   2   1   2
                   2   1   2   2   1   2   2   2   2   2   2   2   2   2   2   1   2   2   1   2   2   2   2   2   2   2   2   2   2   1   2   1   2   1   2   2   1   2   2   1   2   2   2   2   2   2   2   2   1   2
      79       2   2   2   1   2   1   1   2   2   1   2   2   2   2   2   2   1   2   2   2   2   2   2   2   2   2   2   1   2   2   1   2   2   2   2   1   2   2   2   2   1   2   2   2   2   2   2   2   2   1   2
                   2   2   1   2   1   1   2   2   1   2   2   2   2   2   2   1   2   2   2   2   2   2   2   2   2   2   1   2   2   1   2   2   2   2   1   2   2   2   2   1   2   2   2   2   2   2   2   2   1   2
      80       2   1   2   2   2   2   2   1   2   1   1   1   2   1   1   1   2   2   2   2   2   2   2   2   2   2   2   2   1   2   2   2   2   2   2   2   2   2   2   2   2   2   2   2   2   1   2   2   2   2   2
                   1   2   2   2   2   2   1   2   1   1   1   2   1   1   1   2   2   2   2   2   2   2   2   2   2   2   2   1   2   2   2   2   2   2   2   2   2   2   2   2   2   2   2   2   1   2   2   2   2   2
      81       2   2   2   2   2   1   2   2   2   2   2   2   1   2   2   1   2   2   1   2   2   2   1   2   2   2   2   1   2   1   2   1   2   2   2   2   2   2   2   2   2   2   2   2   2   1   2   2   1   2   2
                   2   2   2   2   1   2   2   2   2   2   2   1   2   2   1   2   2   1   2   2   2   1   2   2   2   2   1   2   1   2   1   2   2   2   2   2   2   2   2   2   2   2   2   2   1   2   2   1   2   2
      82       2   2   2   1   2   2   2   2   2   2   1   2   2   2   1   2   2   2   2   2   2   1   2   2   2   2   2   2   2   2   2   2   2   2   2   2   2   2   1   1   1   1   1   2   2   2   2   2   1   2   2
                   2   2   1   2   2   2   2   2   2   1   2   2   2   1   2   2   2   2   2   2   1   2   2   2   2   2   2   2   2   2   2   2   2   2   2   2   2   1   1   1   1   1   2   2   2   2   2   1   2   2
      83       2   2   2   1   1   2   2   1   1   2   2   2   2   2   2   2   2   1   2   2   1   2   2   2   2   2   2   2   2   2   2   2   1   2   2   2   2   1   2   2   2   2   2   2   2   2   2   1   2   2   1
                   2   2   1   1   2   2   1   1   2   2   2   2   2   2   2   2   1   2   2   1   2   2   2   2   2   2   2   2   2   2   2   1   2   2   2   2   1   2   2   2   2   2   2   2   2   2   1   2   2   1
      84       2   2   2   2   1   2   2   2   1   1   2   2   2   1   2   2   2   1   1   2   2   2   2   2   2   2   2   2   1   2   2   2   2   2   2   2   2   2   2   2   2   2   2   2   1   1   1   2   2   2   2
                   2   2   2   1   2   2   2   1   1   2   2   2   1   2   2   2   1   1   2   2   2   2   2   2   2   2   2   1   2   2   2   2   2   2   2   2   2   2   2   2   2   2   2   1   1   1   2   2   2   2
      85       2   1   2   2   2   2   2   2   1   2   1   2   2   2   2   2   2   1   2   2   2   2   2   2   1   1   2   2   2   1   2   2   2   2   2   2   2   2   2   2   2   1   2   2   2   2   1   2   2   1   2
                   1   2   2   2   2   2   2   1   2   1   2   2   2   2   2   2   1   2   2   2   2   2   2   1   1   2   2   2   1   2   2   2   2   2   2   2   2   2   2   2   1   2   2   2   2   1   2   2   1   2
      86       2   2   2   2   1   2   2   2   2   2   2   2   1   2   2   2   1   2   1   2   2   2   2   2   2   1   2   2   2   2   2   2   2   2   2   1   2   2   2   2   1   1   2   2   2   2   2   1   2   2   1
                   2   2   2   1   2   2   2   2   2   2   2   1   2   2   2   1   2   1   2   2   2   2   2   2   1   2   2   2   2   2   2   2   2   2   1   2   2   2   2   1   1   2   2   2   2   2   1   2   2   1
      87       2   2   1   2   1   1   1   2   2   2   1   2   2   2   2   2   2   2   2   2   2   2   2   2   2   2   2   2   2   2   1   2   2   2   2   2   2   2   1   2   2   2   2   1   1   2   2   2   2   1   2
                   2   1   2   1   1   1   2   2   2   1   2   2   2   2   2   2   2   2   2   2   2   2   2   2   2   2   2   2   2   1   2   2   2   2   2   2   2   1   2   2   2   2   1   1   2   2   2   2   1   2
      88       2   2   2   2   2   2   2   2   2   2   1   2   2   2   2   2   2   1   2   2   2   2   2   2   2   1   2   1   1   2   2   1   1   2   2   2   2   2   2   2   1   2   1   2   2   2   1   2   2   2   2
                   2   2   2   2   2   2   2   2   2   1   2   2   2   2   2   2   1   2   2   2   2   2   2   2   1   2   1   1   2   2   1   1   2   2   2   2   2   2   2   1   2   1   2   2   2   1   2   2   2   2
      89       2   1   2   1   2   2   2   2   2   2   2   2   1   2   2   2   1   2   2   1   2   2   2   2   2   2   2   2   2   2   1   2   1   1   2   1   2   2   2   2   2   2   2   2   2   2   2   1   2   2   2
                   1   2   1   2   2   2   2   2   2   2   2   1   2   2   2   1   2   2   1   2   2   2   2   2   2   2   2   2   2   1   2   1   1   2   1   2   2   2   2   2   2   2   2   2   2   2   1   2   2   2
      90       2   2   2   2   2   2   2   2   2   1   2   2   2   2   2   2   1   2   2   2   2   2   2   1   2   2   1   2   2   2   2   1   1   2   2   2   2   2   1   2   2   2   2   1   2   2   1   2   1   2   2
                   2   2   2   2   2   2   2   2   1   2   2   2   2   2   2   1   2   2   2   2   2   2   1   2   2   1   2   2   2   2   1   1   2   2   2   2   2   1   2   2   2   2   1   2   2   1   2   1   2   2
      91       2   2   2   2   2   2   2   2   2   2   1   2   2   2   2   1   2   2   2   2   2   2   1   1   2   2   2   2   2   1   2   1   2   1   2   2   2   1   2   2   2   2   2   2   2   2   1   2   2   1   2
                   2   2   2   2   2   2   2   2   2   1   2   2   2   2   1   2   2   2   2   2   2   1   1   2   2   2   2   2   1   2   1   2   1   2   2   2   1   2   2   2   2   2   2   2   2   1   2   2   1   2
      92       2   1   2   1   2   2   2   2   2   2   2   2   2   2   2   2   2   1   2   2   2   2   2   2   2   2   2   2   2   2   2   2   2   2   2   2   1   2   2   2   1   1   1   2   2   1   1   2   1   2   2
                   1   2   1   2   2   2   2   2   2   2   2   2   2   2   2   2   1   2   2   2   2   2   2   2   2   2   2   2   2   2   2   2   2   2   2   1   2   2   2   1   1   1   2   2   1   1   2   1   2   2
      93       2   1   2   2   2   2   2   2   2   2   1   1   2   2   2   2   2   1   2   2   2   2   2   1   2   2   2   2   2   2   2   2   1   1   2   2   2   1   2   2   2   2   2   2   1   2   2   1   2   2   2
                   1   2   2   2   2   2   2   2   2   1   1   2   2   2   2   2   1   2   2   2   2   2   1   2   2   2   2   2   2   2   2   1   1   2   2   2   1   2   2   2   2   2   2   1   2   2   1   2   2   2
      94       2   2   2   2   2   2   2   2   2   2   2   2   2   2   2   2   2   2   2   2   2   1   2   1   1   2   2   2   1   1   1   2   2   2   1   2   1   2   2   2   2   1   2   2   2   2   1   2   2   2   2
                   2   2   2   2   2   2   2   2   2   2   2   2   2   2   2   2   2   2   2   2   1   2   1   1   2   2   2   1   1   1   2   2   2   1   2   1   2   2   2   2   1   2   2   2   2   1   2   2   2   2
      95       2   2   2   2   1   2   2   2   2   1   2   1   2   2   2   2   2   2   2   2   1   2   2   1   2   2   2   2   2   2   2   2   2   2   2   1   1   1   2   2   1   2   2   2   1   2   2   2   2   2   2
                   2   2   2   1   2   2   2   2   1   2   1   2   2   2   2   2   2   2   2   1   2   2   1   2   2   2   2   2   2   2   2   2   2   2   1   1   1   2   2   1   2   2   2   1   2   2   2   2   2   2
      96       2   2   2   2   2   2   2   1   2   2   2   2   2   2   2   2   2   2   2   2   2   2   2   1   1   1   2   1   2   2   2   2   1   2   2   1   2   2   2   2   1   2   1   2   2   2   2   2   1   2   2
                   2   2   2   2   2   2   1   2   2   2   2   2   2   2   2   2   2   2   2   2   2   2   1   1   1   2   1   2   2   2   2   1   2   2   1   2   2   2   2   1   2   1   2   2   2   2   2   1   2   2
      97       2   1   2   2   2   2   2   1   1   2   2   2   1   2   2   2   2   2   2   2   1   1   2   1   2   2   2   2   2   2   2   2   2   2   2   2   1   2   2   2   2   1   2   2   1   2   2   2   2   2   2
                   1   2   2   2   2   2   1   1   2   2   2   1   2   2   2   2   2   2   2   1   1   2   1   2   2   2   2   2   2   2   2   2   2   2   2   1   2   2   2   2   1   2   2   1   2   2   2   2   2   2
      98       2   2   1   2   2   1   2   2   2   2   2   1   2   2   1   2   2   1   2   2   2   1   2   2   2   2   2   2   2   2   2   2   1   2   2   2   2   2   2   2   1   2   2   2   2   2   1   1   2   2   2
                   2   1   2   2   1   2   2   2   2   2   1   2   2   1   2   2   1   2   2   2   1   2   2   2   2   2   2   2   2   2   2   1   2   2   2   2   2   2   2   1   2   2   2   2   2   1   1   2   2   2
      99       2   1   1   2   2   1   2   2   2   2   2   2   2   2   2   2   1   2   2   2   2   2   2   2   2   2   2   2   2   2   1   1   2   2   2   2   1   2   2   2   2   2   1   2   1   2   2   2   2   2   1
                   1   1   2   2   1   2   2   2   2   2   2   2   2   2   2   1   2   2   2   2   2   2   2   2   2   2   2   2   2   1   1   2   2   2   2   1   2   2   2   2   2   1   2   1   2   2   2   2   2   1
     100       2   2   2   2   2   2   2   1   2   2   2   2   2   1   2   2   1   2   1   1   2   2   2   2   2   2   2   2   2   1   1   2   2   1   2   2   2   2   2   2   2   2   2   1   1   2   2   2   2   2   2
                   2   2   2   2   2   2   1   2   2   2   2   2   1   2   2   1   2   1   1   2   2   2   2   2   2   2   2   2   1   1   2   2   1   2   2   2   2   2   2   2   2   2   1   1   2   2   2   2   2   2

!pdefn=1, defined by equal allele frequencies (no need to give)
!pdefn=2, defined by specified allele frequencies (need to give)
!pdefn=3, defined by allele combination (row for locus)
!pdefn=4, defined by allele combination (column for locus)
!pdefn=5, pure lines defined by allele combination (row for locus)
!pdefn=6, pure lines defined by allele combination (column for locus)
!pdefn=7, simulated populations (same outputing format as pdefn=3)
!pdefn=8, simulated populations (same outputing format as pdefn=4)
!when ncyto=0, the row of iloucs=0 is not needed
!unknown cytotype or haploid type can be specified as 0, which will be imputated by equal allele frequencies
