# Supplementary material for: Blib is a multi-module simulation platform for genetics studies and intelligent breeding
Source: Commun Biol. 2022 Nov 3;5:1167. doi: 10.1038/s42003-022-04151-9 (PMC9630530; doi:10.1038/s42003-022-04151-9)
Supplement: Supplementary file 4 — Supplementary Software 1 [file 42003_2022_4151_MOESM4_ESM.zip › Supplementary software/ISB/study4.b4h]

!***********************************************************************************
!**** ISB is developed and owned by The Quantitative Genetics Group, ICS-CAAS ******
!**** ISB is an application module based on the BLIB paltform **********************
!**** ISB can simulate plant breeding programs with three different objectives *****
!******** B4L: breeding for pure-lines as the final objective **********************
!******** B4H: breeding for hybrids as the final objectives ************************
!******** B4C: breeding for clonal lines as the final objectives *******************
!**** This file defines the breeding procedures or stratgeies to be simulated ******
!***********************************************************************************
!
!***********************************************************************************
!Part 1: General information for simulation (notes attached at the end)
!***********************************************************************************
!nrun nstr ncycle ncross  outFRE outPOP outHIS outROG outCOE outVAR crosstab 
 100  1    10     100     0      0      0      0      0      0      random


!***********************************************************************************
!Part 2: Name and number of generations for each strategy 
!***********************************************************************************
!strID  name        ngeneration
 1      DH          2


!***********************************************************************************
!Part 3: Digital definition of strategy 1
!***********************************************************************************
!NR SS  GT        PT        GA        RP PS     NL  ET...           Row 1
!                                               AF (ID  SM  SP)...  Row 2
!                                               WF (ID  SM  SP)...  Row 3
 1  0   CB        clone     bulk      1  1      1   1
                                                0
                                                0
 1  0   F1      singlecross bulk      1  10     1   1
                                                0
                                                0
 3  0   DH        DH        pedigree  1  100    1   1
                                                0
                                                0
        TC1       testcross  bulk     2  50     1   1 
                                                1   1  T  0.05
                                                0
        TC2       testcross  bulk     2  50     4   1  1  1  1
                                                1   1  T  0.1
                                                0


!***********************************************************************************
!**** Notes for Part 1: General information for simulation experiment **************
!nstr(>0)  : number of breeding strategies or procedures to be simulated 
!nrun(>0)  : number of simulation runs 
!ncycle(>0): number of breeding cycles 
!            Loops of the ISB simulation: 
!            DO istr=1, nstr 
!               DO irun=1, nrun
!                  DO icycle=1, ncycle 
!                  ENDDO
!               ENDDO
!            ENDDO
!ncross(>0): number of crosses to be made, applicable for all strategies
!outFRE: 0, no output of allele frequency (*.fre) and gene diversity (*.div) 
!        1, output frequency of cytoplasm (*.fre) 
!        2, output frequency (*.fre) and diversity (*.div) for each locus 
!        3, output frequency (*.fre) and diversity (*.div) for each marker 
!        4, output frequency (*.fre) and diversity (*.div) for each gene 
!        5, output frequency (*.fre) and diversity (*.div) for each trait 
!        6, output frequency (*.fre) and diversity (*.div) for each chromosome 
!        7, output frequency (*.fre) and diversity (*.div) for each epistasis action 
!outPOP: 0, no output of the final selected population
!        1, output the selected population at the end of each cycle
!outHIS: 0, no output of selection history on final selected population
!        1, output selection history on final selected population
!outROG: 0, no output of the Rogers distance for each cross 
!        1, output of the Rogers distance for each cross 
!outCOE: 0, no output of the trait and environment correlations
!        1, output trait and environment correlations in *.cot and *.coe 
!outVAR: 0, no output of additive and dominant variances, and heritabilities 
!        1, output additive and dominant variances, and heritabilities 
!crosstab: If given by 'random', it means the parents of crosses are randomly 
!             chosen from the parental population during simulation; 
!          Otherwise, it tells the name of an external file from which parents of 
!             all crosses are specified 
!***********************************************************************************


!***********************************************************************************
!**** Notes for Part 2: Title and number of generations in each strategy ***********
!strID:           the strategy ID number (from 1 to nstr) 
!name :           name of the strategy (maximum 15 characters) 
!ngeneration(>0): number of generations in the strategy 
!***********************************************************************************


!***********************************************************************************
!**** Notes for Part 3: Digital definition for the strategies to be simulated 
!***********************************************************************************
!All generataions follow the same format. The planting of parental lines is treated 
!  as generation 0. The first two variables for each generation are,
!  NR : Number of selection rounds in the generation (>=1, 1 for most generations) 
!  SS : Seed source indicator for multiple rounds of selection, two options 
!         0, seeds for round 2 to NR-1 are all from round 1
!         1, seed for round i (1<i<NR) is from round i-1 
!       SS must be defined for each generation, even though it has no effect for 
!          generations with one round of selection. Obviously, SS=0 and SS=1 are 
!          equivilent for generations with two rounds of selection. 
！      Be noted that the seed for any generation comes from the selected families 
!         and individuals in previous generation and the first round of selection. 
!
!All selection rounds follow the same three-row format. 
!  Row 1, GT : Generation title for the selection round (maximum 15 characters) 
!         PT : Seed propagation type, having ten options 
!              clone,       clonal propagation 
!              self,        selfing propagation 
!              singlecross, crossing between two parents in initial population 
!              backcross,   backcrossed with the recurrent parent in initial population 
!              topcross,    topcrossed with one third parent in initial population 
!              doublecross, crossed with one other F1 between two parents in initial population 
!              DH,          doubled haploids of the female or male gametes 
!              random,      random mating within the family 
!              noself,      random mating within the family but selfing is excluded  
!              testcross,   crossed with one tester population  
!          Some restrictions on HowPropagate are described below: 
!            For generation=0, 
!                only clone and self are allowed for B4L and B4H; 
!                only clone is allowed for B4C 
!            For generation=1 and round=1, 
!                only singlecross is allowed for B4L, B4H and B4C
!            For generation>1 and round=1, 
!                anyones except singlecross and testcross are allowed for B4L, B4H and B4C
!            For generation>1 and round>1, 
!              anyones except singlecross and testcross are allowed for B4L; 
!              anyones except singlecross are allowed for B4H; 
!              only clone is allowed for B4C 
!
!         GA : Generation advance or the way to harvest selected individuals, three options
!              pedigree,  each selected individual forms a new family in next generation
!              bulk,      selected individuals in each family are harvested in bulk 
!                         and form a new family in next generation
!              superbulk, all selected individuals in all selected families are 
!                         harvested in bulk and form one single family in next generation 
!              Round 2 and afterwards are solely used for among-family selection. 
!              Therefore, GA for round 2 and afterwards won't make any effects, however 
!                it still needs to be given for the simple reason of consistency 
!         RP : Number of replications for each family 
!         PS : Population size for each family in each replication 
!         NL : Number of testing locations 
!         ET : Environment types of the testing locations (0 or a valid environment type) 
!              Environment types have same meaning as defined in Gmodel. One valid 
!                environment type will be assigned to locations with ET=0 while simulating,
!                depending on the occurence frquency of each environment type in TPE 
!  Row 2, AF : Number of traits in among-family selection, 0 (no more input is required) or  
!                a positive integer. Then for each trait, 
!           ID : Trait ID number, 0 (for marker score) or a valid trait as defined in Gmodel 
!           SM : Selection mode, nine options 
!                  T (top),  M (middle), B (bottom), R (random), selected by proportions
!                  TV (top value), BV (bottom value), selected by threshold values
!                  TN (top number), BN (bottom number), RN (random), selected by given numbers
!           SP : selected proportion, threshold value or given number depending on SM 
!                (1) selected proportion (0.0 to 1.0), if SM=T, B, M, or R 
!                (2) threshold values in truncated selection (any real number), if SM=TV or BV
!                    Families above SP (for SM=TV) or below SP (for SM=BV) will be selected
!                (3) number of families to be selected, if SM=TN, BN, or RN
!  Row 3, WF : Number of traits in within-family selection, 0 (no more input is required) or  
!                a positive integer. Then for each trait, 
!           ID : Trait ID number, 0 (for marker score) or a valid trait as defined in Gmodel 
!           SM : Selection mode, nine options 
!                  T (top),  M (middle), B (bottom), R (random), selected by proportions
!                  TV (top value), BV (bottom value), selected by threshold values
!                  TN (top number), BN (bottom number), RN (random), selected by given numbers
!           SP : selected proportion, threshold value or given number depending on SM 
!                (1) selected proportion (0.0 to 1.0), if SM=T, B, M, or R 
!                (2) threshold values in truncated selection (any real number), if SM=TV or BV
!                    Individual above SP (for SM=TV) or below SP (for SM=BV) will be selected
!                (3) number of individuals to be selected, if SM=TN, BN, or RN
!  Obviously, among-family selection and within-family selection take the same format 
!  In addition, selection can also be defined on parental lines, i.e. generation 0
!     Among-family selection for generation 0 determines the female parents in crossing 
!     Within-family selection for generation 0 determines the male parents in crossing 
!     Only the selcted female and male parents are used in making the crosses 
