# Supplementary material for: Blib is a multi-module simulation platform for genetics studies and intelligent breeding
Source: Commun Biol. 2022 Nov 3;5:1167. doi: 10.1038/s42003-022-04151-9 (PMC9630530; doi:10.1038/s42003-022-04151-9)
Supplement: Supplementary file 4 — Supplementary Software 1 [file 42003_2022_4151_MOESM4_ESM.zip › Supplementary software/ISB/study4.gmd]

!***********************************************************************************								
!********** All rights reserved. The Quantitative Genetics Group, ICS-CAAS *********								
!***********************************************************************************								
!								
!***********************************************************************************								
!Required information to define a generalized genetic model (Gmodel) in Blib which								
!  can be separated into 10 parts. Nine general parameters have to be defined first:								
!  nenv  [1,10] : number of environment types 								
!  ntrt  [0,99] : number of traits affected by gene, cytoplasm and cyto-locus action								
!  nctrt [0,9]  : number of composite traits derived from the ntrt basic traits								
!  nchr  [1,100]: number of chromosomes (or linkage groups) in the nuclear genome								
!  nepn  (>=0)  : number of epistatic networks between two or multiple loci								
!  ncyto [0,125]: number of cytoplasm								
!  ncact (>=0)  : number of cytoplasm and cyto-locus actions on traits								
!  nfert (>=0)  : number of cytoplasm and cyto-locus actions on gamete fertility								
!  hetbp [1,2]  : indicator for heterozygosity in base population, 1 for homo only; 								
!    2 for homo and heter. Base population is used to convert between heritability 								
!    and error variance with a size of 500 and equal allele frequencies 								
!***********************************************************************************								
!nenv	ntrt	nctrt	nchr	nepn	ncyto	ncact	nfert	hetbp
1	1	0	10	0	0	0	0	2


!***********************************************************************************		
!Part 1: Environment types (at least one) 		
!***********************************************************************************		
!env	name	freq
1	Normal	1.000


!***********************************************************************************
!Part 2: Traits affected by genes, cytoplasms and their interactions (can be zero)
!***********************************************************************************					
!trt	name	wenv	iserr	err_H	ploterr
1	Yield	1      	0	0.200  	1.000


!***********************************************************************************				
!Part 3: Composite traits (can be zero), +, -, *, / of traits defined in Part 2 				
!***********************************************************************************				
!ctrt	name	wcalc	ntrt	
!			wtrt	weight


!***********************************************************************************																										
!Part 4: Chromosomes (1 to 100) and loci on each chromosome (at least one)																										
!***********************************************************************************																										
!chr	name	nlocus																								
1	Chr1	10
2	Chr2	10
3	Chr3	10
4	Chr4	10
5	Chr5	10
6	Chr6	10
7	Chr7	10
8	Chr8	10
9	Chr9	10
10	Chr10	10

!locus	name	wchr	pos	nallel	isgene	mutate	murate (reciprocal mutation rates) 																			
1	locus001	1	0.00 	2	1	0
2	locus002	1	10.00 	2	1	0
3	locus003	1	20.00 	2	1	0
4	locus004	1	30.00 	2	1	0
5	locus005	1	40.00 	2	1	0
6	locus006	1	50.00 	2	1	0
7	locus007	1	60.00 	2	1	0
8	locus008	1	70.00 	2	1	0
9	locus009	1	80.00 	2	1	0
10	locus010	1	90.00 	2	1	0
11	locus011	2	0.00 	2	1	0
12	locus012	2	10.00 	2	1	0
13	locus013	2	20.00 	2	1	0
14	locus014	2	30.00 	2	1	0
15	locus015	2	40.00 	2	1	0
16	locus016	2	50.00 	2	1	0
17	locus017	2	60.00 	2	1	0
18	locus018	2	70.00 	2	1	0
19	locus019	2	80.00 	2	1	0
20	locus020	2	90.00 	2	1	0
21	locus021	3	0.00 	2	1	0
22	locus022	3	10.00 	2	1	0
23	locus023	3	20.00 	2	1	0
24	locus024	3	30.00 	2	1	0
25	locus025	3	40.00 	2	1	0
26	locus026	3	50.00 	2	1	0
27	locus027	3	60.00 	2	1	0
28	locus028	3	70.00 	2	1	0
29	locus029	3	80.00 	2	1	0
30	locus030	3	90.00 	2	1	0
31	locus031	4	0.00 	2	1	0
32	locus032	4	10.00 	2	1	0
33	locus033	4	20.00 	2	1	0
34	locus034	4	30.00 	2	1	0
35	locus035	4	40.00 	2	1	0
36	locus036	4	50.00 	2	1	0
37	locus037	4	60.00 	2	1	0
38	locus038	4	70.00 	2	1	0
39	locus039	4	80.00 	2	1	0
40	locus040	4	90.00 	2	1	0
41	locus041	5	0.00 	2	1	0
42	locus042	5	10.00 	2	1	0
43	locus043	5	20.00 	2	1	0
44	locus044	5	30.00 	2	1	0
45	locus045	5	40.00 	2	1	0
46	locus046	5	50.00 	2	1	0
47	locus047	5	60.00 	2	1	0
48	locus048	5	70.00 	2	1	0
49	locus049	5	80.00 	2	1	0
50	locus050	5	90.00 	2	1	0
51	locus051	6	0.00 	2	1	0
52	locus052	6	10.00 	2	1	0
53	locus053	6	20.00 	2	1	0
54	locus054	6	30.00 	2	1	0
55	locus055	6	40.00 	2	1	0
56	locus056	6	50.00 	2	1	0
57	locus057	6	60.00 	2	1	0
58	locus058	6	70.00 	2	1	0
59	locus059	6	80.00 	2	1	0
60	locus060	6	90.00 	2	1	0
61	locus061	7	0.00 	2	1	0
62	locus062	7	10.00 	2	1	0
63	locus063	7	20.00 	2	1	0
64	locus064	7	30.00 	2	1	0
65	locus065	7	40.00 	2	1	0
66	locus066	7	50.00 	2	1	0
67	locus067	7	60.00 	2	1	0
68	locus068	7	70.00 	2	1	0
69	locus069	7	80.00 	2	1	0
70	locus070	7	90.00 	2	1	0
71	locus071	8	0.00 	2	1	0
72	locus072	8	10.00 	2	1	0
73	locus073	8	20.00 	2	1	0
74	locus074	8	30.00 	2	1	0
75	locus075	8	40.00 	2	1	0
76	locus076	8	50.00 	2	1	0
77	locus077	8	60.00 	2	1	0
78	locus078	8	70.00 	2	1	0
79	locus079	8	80.00 	2	1	0
80	locus080	8	90.00 	2	1	0
81	locus081	9	0.00 	2	1	0
82	locus082	9	10.00 	2	1	0
83	locus083	9	20.00 	2	1	0
84	locus084	9	30.00 	2	1	0
85	locus085	9	40.00 	2	1	0
86	locus086	9	50.00 	2	1	0
87	locus087	9	60.00 	2	1	0
88	locus088	9	70.00 	2	1	0
89	locus089	9	80.00 	2	1	0
90	locus090	9	90.00 	2	1	0
91	locus091	10	0.00 	2	1	0
92	locus092	10	10.00 	2	1	0
93	locus093	10	20.00 	2	1	0
94	locus094	10	30.00 	2	1	0
95	locus095	10	40.00 	2	1	0
96	locus096	10	50.00 	2	1	0
97	locus097	10	60.00 	2	1	0
98	locus098	10	70.00 	2	1	0
99	locus099	10	80.00 	2	1	0
100	locus100	10	90.00 	2	1	0


!***********************************************************************************																		
!Part 5: Markers in the genome (can be zero, defined by isgene in Part 4) 																		
!***********************************************************************************																		
!mrk	wlocus	nallel	score (marker scores of all genotypes at the locus)														


!***********************************************************************************																
!Part 6: Genes in the genome (can be zero, defined by isgene in Part 4) 																
!***********************************************************************************																
!gene	wlocus	nallel	ntrt											
!	 		wtrt	wenv	gvalue (genotypic values of the additive-dominant gene)									
1	1	2	1				
			1	1	0.201 	0.487 	0.985 
2	2	2	1				
			1	1	0.187 	0.867 	0.839 
3	3	2	1				
			1	1	0.670 	0.542 	0.399 
4	4	2	1				
			1	1	0.536 	0.367 	0.563 
5	5	2	1				
			1	1	0.233 	0.223 	0.517 
6	6	2	1				
			1	1	0.429 	0.159 	0.701 
7	7	2	1				
			1	1	0.298 	0.104 	0.878 
8	8	2	1				
			1	1	0.363 	0.437 	0.237 
9	9	2	1				
			1	1	0.233 	0.789 	0.573 
10	10	2	1				
			1	1	0.493 	0.599 	0.957 
11	11	2	1				
			1	1	0.699 	0.141 	0.989 
12	12	2	1				
			1	1	0.072 	0.634 	0.952 
13	13	2	1				
			1	1	0.596 	0.503 	0.899 
14	14	2	1				
			1	1	0.339 	0.304 	0.036 
15	15	2	1				
			1	1	0.724 	0.930 	0.856 
16	16	2	1				
			1	1	0.644 	0.010 	0.691 
17	17	2	1				
			1	1	0.565 	0.956 	0.213 
18	18	2	1				
			1	1	0.059 	0.952 	0.290 
19	19	2	1				
			1	1	0.934 	0.526 	0.186 
20	20	2	1				
			1	1	0.111 	0.154 	0.050 
21	21	2	1				
			1	1	0.381 	0.097 	0.507 
22	22	2	1				
			1	1	0.345 	0.640 	0.719 
23	23	2	1				
			1	1	0.120 	0.253 	0.457 
24	24	2	1				
			1	1	0.060 	0.389 	0.473 
25	25	2	1				
			1	1	0.378 	0.613 	0.629 
26	26	2	1				
			1	1	0.349 	0.817 	0.371 
27	27	2	1				
			1	1	0.301 	0.573 	0.635 
28	28	2	1				
			1	1	0.903 	0.353 	0.011 
29	29	2	1				
			1	1	0.711 	0.492 	0.118 
30	30	2	1				
			1	1	0.624 	0.554 	0.110 
31	31	2	1				
			1	1	0.724 	0.420 	0.672 
32	32	2	1				
			1	1	0.149 	0.868 	0.291 
33	33	2	1				
			1	1	0.605 	0.942 	0.816 
34	34	2	1				
			1	1	0.546 	0.976 	0.647 
35	35	2	1				
			1	1	0.729 	0.734 	0.547 
36	36	2	1				
			1	1	0.805 	0.017 	0.341 
37	37	2	1				
			1	1	0.519 	0.739 	0.132 
38	38	2	1				
			1	1	0.073 	0.582 	0.284 
39	39	2	1				
			1	1	0.659 	0.188 	0.390 
40	40	2	1				
			1	1	0.816 	0.601 	0.278 
41	41	2	1				
			1	1	0.889 	0.192 	0.545 
42	42	2	1				
			1	1	0.337 	0.113 	0.134 
43	43	2	1				
			1	1	0.679 	0.944 	0.440 
44	44	2	1				
			1	1	0.948 	0.301 	0.230 
45	45	2	1				
			1	1	0.645 	0.858 	0.048 
46	46	2	1				
			1	1	0.660 	0.807 	0.047 
47	47	2	1				
			1	1	0.152 	0.971 	0.594 
48	48	2	1				
			1	1	0.733 	0.537 	0.338 
49	49	2	1				
			1	1	0.184 	0.029 	0.443 
50	50	2	1				
			1	1	0.974 	0.324 	0.453 
51	51	2	1				
			1	1	0.776 	0.617 	0.042 
52	52	2	1				
			1	1	0.649 	0.927 	0.734 
53	53	2	1				
			1	1	0.519 	0.648 	0.860 
54	54	2	1				
			1	1	0.694 	0.486 	0.479 
55	55	2	1				
			1	1	0.670 	0.757 	0.908 
56	56	2	1				
			1	1	0.178 	0.968 	0.720 
57	57	2	1				
			1	1	0.877 	0.307 	0.646 
58	58	2	1				
			1	1	0.834 	0.343 	0.305 
59	59	2	1				
			1	1	0.514 	0.032 	0.471 
60	60	2	1				
			1	1	0.608 	0.914 	0.637 
61	61	2	1				
			1	1	0.562 	0.128 	0.076 
62	62	2	1				
			1	1	0.148 	0.897 	0.078 
63	63	2	1				
			1	1	0.471 	0.467 	0.127 
64	64	2	1				
			1	1	0.656 	0.532 	0.966 
65	65	2	1				
			1	1	0.984 	0.594 	0.516 
66	66	2	1				
			1	1	0.489 	0.114 	0.093 
67	67	2	1				
			1	1	0.514 	0.669 	0.183 
68	68	2	1				
			1	1	0.619 	0.143 	0.062 
69	69	2	1				
			1	1	0.593 	0.454 	0.414 
70	70	2	1				
			1	1	0.125 	0.391 	0.492 
71	71	2	1				
			1	1	0.003 	0.909 	0.402 
72	72	2	1				
			1	1	0.582 	0.970 	0.044 
73	73	2	1				
			1	1	0.450 	0.117 	0.238 
74	74	2	1				
			1	1	0.250 	0.066 	0.977 
75	75	2	1				
			1	1	0.022 	0.696 	0.926 
76	76	2	1				
			1	1	0.471 	0.110 	0.786 
77	77	2	1				
			1	1	0.508 	0.679 	0.730 
78	78	2	1				
			1	1	0.348 	0.094 	0.836 
79	79	2	1				
			1	1	0.774 	0.885 	0.990 
80	80	2	1				
			1	1	0.252 	0.507 	0.738 
81	81	2	1				
			1	1	0.110 	0.967 	0.423 
82	82	2	1				
			1	1	0.194 	0.098 	0.892 
83	83	2	1				
			1	1	0.403 	0.851 	0.215 
84	84	2	1				
			1	1	0.143 	0.021 	0.293 
85	85	2	1				
			1	1	0.492 	0.214 	0.964 
86	86	2	1				
			1	1	0.383 	0.446 	0.210 
87	87	2	1				
			1	1	0.056 	0.012 	0.866 
88	88	2	1				
			1	1	0.191 	0.587 	0.771 
89	89	2	1				
			1	1	0.424 	0.013 	0.172 
90	90	2	1				
			1	1	0.039 	0.061 	0.124 
91	91	2	1				
			1	1	0.342 	0.781 	0.799 
92	92	2	1				
			1	1	0.741 	0.836 	0.141 
93	93	2	1				
			1	1	0.999 	0.156 	0.204 
94	94	2	1				
			1	1	0.376 	0.173 	0.445 
95	95	2	1				
			1	1	0.185 	0.854 	0.501 
96	96	2	1				
			1	1	0.957 	0.191 	0.381 
97	97	2	1				
			1	1	0.146 	0.215 	0.026 
98	98	2	1				
			1	1	0.415 	0.988 	0.815 
99	99	2	1				
			1	1	0.652 	0.194 	0.791 
100	100	2	1				
			1	1	0.982 	0.432 	0.570 


!***********************************************************************************												
!Part 7: Epistasis networks in the genome (can be zero) 												
!***********************************************************************************												
!epn	wtrt	wenv	nlocus	wlocus								


!***********************************************************************************						
!Part 8: Cytoplasms in the genome (can be zero) 						
!***********************************************************************************						
!cyto	name	mutate	murate (mutation rates to other cytoplasms)			


!***********************************************************************************									
!Part 9: Cytoplasm and cyto-locus actions (can be zero) 									
!***********************************************************************************									
!cact	wcyto	wtrt	wenv	nlocus	wlocus				
!					cvalue (cytoplasm or cytoplasm-locus values)				

!***********************************************************************************																														
!Part 10: Fertility values of female and male gametes (can be zero) 																														
!***********************************************************************************																														
!fert	wcyto	nlocus	wlocus					
!			fvalue (female gamete fertility)					
!			mvalue (male gamete fertility)					
