# Supplementary material for: Blib is a multi-module simulation platform for genetics studies and intelligent breeding
Source: Commun Biol. 2022 Nov 3;5:1167. doi: 10.1038/s42003-022-04151-9 (PMC9630530; doi:10.1038/s42003-022-04151-9)
Supplement: Supplementary file 4 — Supplementary Software 1 [file 42003_2022_4151_MOESM4_ESM.zip › Supplementary software/ISB with output files/ISB.bat]

copy tester1.mio ISB.mio
ISB.exe
copy tester2.mio ISB.mio
ISB.exe
copy tester3.mio ISB.mio
ISB.exe
copy tester4.mio ISB.mio
ISB.exe
