# Supplementary material for: Blib is a multi-module simulation platform for genetics studies and intelligent breeding
Source: Commun Biol. 2022 Nov 3;5:1167. doi: 10.1038/s42003-022-04151-9 (PMC9630530; doi:10.1038/s42003-022-04151-9)
Supplement: Supplementary file 4 — Supplementary Software 1 [file 42003_2022_4151_MOESM4_ESM.zip › Supplementary software/ISB with output files/ISB.log]

Genetics and breeding simulation tools, built on BLIB ver 1.00 - 10 Jan 2020
Developed by the Quantitative Genetics Group, ICS-CAAS 

Program starts at 15:22:18.156 on 2022/08/15 (yyyy/mm/dd)
Open and read the *.mio file...
The *.mio file read successfully! 

Read the *.gmd file... 
  General parameters read successfully! 
  Environment information read successfully! 
  Trait information read successfully! 
  Number of composite traits is equal to 0! 
  Chromosome information read successfully! 
  Locus information read successfully! 
  Number of markers is equal to 0! 
  Gene information read successfully! 
  Number of epistatic networks is equal to 0! 
  Number of cytoplasms is equal to 0! 
  Number of cytoplasm and cyto-locus actions is equal to 0! 
  Number of fertility actions is equal to 0! 
The *.gmd file read successfully! 

Read the *.pop file... 
The *.pop file read successfully! 

Read the *.pop file... 
The *.pop file read successfully! 

Read the *.pop file... 
The *.pop file read successfully! 

Read the *.b4h file to Bmethod... 
  read simulation parameters... 
  simulation parameters read successfully! 
  cross table of parents read successfully! 
  read breeding strategies... 
  Strategy=   1
  Strategy=   1
  generation in the strategy read successfully! Strategy, Generation=   1   0
  generation in the strategy read successfully! Strategy, Generation=   1   1
  generation in the strategy read successfully! Strategy, Generation=   1   2
  the strategy read successfully! 
  breeding strategies read successfully! 
The *.b4h file read successfully! 

Simulation is running... 

Simulation completed! 

Program ends at 17:14:03.617 on 2022/08/15 (yyyy/mm/dd)
The BLIB application runs successfully.
