# Supplementary material for: Blib is a multi-module simulation platform for genetics studies and intelligent breeding
Source: Commun Biol. 2022 Nov 3;5:1167. doi: 10.1038/s42003-022-04151-9 (PMC9630530; doi:10.1038/s42003-022-04151-9)
Supplement: Supplementary file 4 — Supplementary Software 1 [file 42003_2022_4151_MOESM4_ESM.zip › Supplementary software/ISB with output files/outTester1.gbe]

     Run Bmethod   Cycle       Yield       Yield       Yield
     Run Bmethod   Cycle     varGeno      varEnv     varGbyE
       1       1       0      2.7998      2.7998      0.0000
       1       1       1      1.8759      1.8759      0.0000
       1       1       2      1.7556      1.7556      0.0000
       1       1       3      1.3425      1.3425      0.0000
       1       1       4      1.5725      1.5725      0.0000
       1       1       5      1.8553      1.8553      0.0000
       1       1       6      1.8850      1.8850      0.0000
       1       1       7      2.0988      2.0988      0.0000
       1       1       8      1.5934      1.5934      0.0000
       1       1       9      1.5444      1.5444      0.0000
       1       1      10      1.1478      1.1478      0.0000
       2       1       0      2.7998      2.7998      0.0000
       2       1       1      2.0387      2.0387      0.0000
       2       1       2      2.3450      2.3450      0.0000
       2       1       3      1.6517      1.6517      0.0000
       2       1       4      1.2914      1.2914      0.0000
       2       1       5      1.4922      1.4922      0.0000
       2       1       6      1.3044      1.3044      0.0000
       2       1       7      0.9475      0.9475      0.0000
       2       1       8      1.4362      1.4362      0.0000
       2       1       9      1.4256      1.4256      0.0000
       2       1      10      1.1562      1.1562      0.0000
       3       1       0      2.7998      2.7998      0.0000
       3       1       1      2.5216      2.5216      0.0000
       3       1       2      1.7836      1.7836      0.0000
       3       1       3      2.6009      2.6009      0.0000
       3       1       4      2.2622      2.2622      0.0000
       3       1       5      1.4416      1.4416      0.0000
       3       1       6      1.6416      1.6416      0.0000
       3       1       7      1.5616      1.5616      0.0000
       3       1       8      1.4909      1.4909      0.0000
       3       1       9      1.3409      1.3409      0.0000
       3       1      10      0.8997      0.8997      0.0000
       4       1       0      2.7998      2.7998      0.0000
       4       1       1      2.8614      2.8614      0.0000
       4       1       2      2.3006      2.3006      0.0000
       4       1       3      1.7455      1.7455      0.0000
       4       1       4      1.9153      1.9153      0.0000
       4       1       5      1.6875      1.6875      0.0000
       4       1       6      1.6991      1.6991      0.0000
       4       1       7      1.0828      1.0828      0.0000
       4       1       8      1.1409      1.1409      0.0000
       4       1       9      0.6878      0.6878      0.0000
       4       1      10      0.7009      0.7009      0.0000
       5       1       0      2.7998      2.7998      0.0000
       5       1       1      2.5273      2.5273      0.0000
       5       1       2      2.6166      2.6166      0.0000
       5       1       3      1.3950      1.3950      0.0000
       5       1       4      1.2434      1.2434      0.0000
       5       1       5      1.4141      1.4141      0.0000
       5       1       6      1.7322      1.7322      0.0000
       5       1       7      2.0047      2.0047      0.0000
       5       1       8      1.2616      1.2616      0.0000
       5       1       9      0.9756      0.9756      0.0000
       5       1      10      0.6506      0.6506      0.0000
       6       1       0      2.7998      2.7998      0.0000
       6       1       1      2.6148      2.6148      0.0000
       6       1       2      1.9825      1.9825      0.0000
       6       1       3      1.8703      1.8703      0.0000
       6       1       4      1.6047      1.6047      0.0000
       6       1       5      1.8141      1.8141      0.0000
       6       1       6      1.4816      1.4816      0.0000
       6       1       7      1.2472      1.2472      0.0000
       6       1       8      0.7262      0.7262      0.0000
       6       1       9      0.9584      0.9584      0.0000
       6       1      10      1.1981      1.1981      0.0000
       7       1       0      2.7998      2.7998      0.0000
       7       1       1      2.9281      2.9281      0.0000
       7       1       2      2.0883      2.0883      0.0000
       7       1       3      2.3795      2.3795      0.0000
       7       1       4      2.2131      2.2131      0.0000
       7       1       5      2.3484      2.3484      0.0000
       7       1       6      2.2528      2.2528      0.0000
       7       1       7      1.4734      1.4734      0.0000
       7       1       8      1.5994      1.5994      0.0000
       7       1       9      0.8566      0.8566      0.0000
       7       1      10      1.0253      1.0253      0.0000
       8       1       0      2.7998      2.7998      0.0000
       8       1       1      1.7775      1.7775      0.0000
       8       1       2      1.6256      1.6256      0.0000
       8       1       3      2.7839      2.7839      0.0000
       8       1       4      2.3247      2.3247      0.0000
       8       1       5      3.1278      3.1278      0.0000
       8       1       6      1.7291      1.7291      0.0000
       8       1       7      1.6478      1.6478      0.0000
       8       1       8      0.9216      0.9216      0.0000
       8       1       9      1.2028      1.2028      0.0000
       8       1      10      1.7413      1.7413      0.0000
       9       1       0      2.7998      2.7998      0.0000
       9       1       1      2.6142      2.6142      0.0000
       9       1       2      2.4808      2.4808      0.0000
       9       1       3      2.6209      2.6209      0.0000
       9       1       4      1.6712      1.6712      0.0000
       9       1       5      1.9672      1.9672      0.0000
       9       1       6      1.4894      1.4894      0.0000
       9       1       7      1.0137      1.0137      0.0000
       9       1       8      0.9028      0.9028      0.0000
       9       1       9      0.7516      0.7516      0.0000
       9       1      10      0.6400      0.6400      0.0000
      10       1       0      2.7998      2.7998      0.0000
      10       1       1      3.5417      3.5417      0.0000
      10       1       2      2.6073      2.6073      0.0000
      10       1       3      2.0438      2.0438      0.0000
      10       1       4      2.0447      2.0447      0.0000
      10       1       5      1.7144      1.7144      0.0000
      10       1       6      1.2613      1.2613      0.0000
      10       1       7      0.9547      0.9547      0.0000
      10       1       8      0.8294      0.8294      0.0000
      10       1       9      0.8659      0.8659      0.0000
      10       1      10      0.7806      0.7806      0.0000
      11       1       0      2.7998      2.7998      0.0000
      11       1       1      1.6998      1.6998      0.0000
      11       1       2      1.4914      1.4914      0.0000
      11       1       3      1.7444      1.7444      0.0000
      11       1       4      1.6828      1.6828      0.0000
      11       1       5      2.1019      2.1019      0.0000
      11       1       6      2.2503      2.2503      0.0000
      11       1       7      1.2519      1.2519      0.0000
      11       1       8      1.6756      1.6756      0.0000
      11       1       9      1.4456      1.4456      0.0000
      11       1      10      1.6131      1.6131      0.0000
      12       1       0      2.7998      2.7998      0.0000
      12       1       1      3.3634      3.3634      0.0000
      12       1       2      2.6903      2.6903      0.0000
      12       1       3      2.4495      2.4495      0.0000
      12       1       4      2.1391      2.1391      0.0000
      12       1       5      2.1378      2.1378      0.0000
      12       1       6      1.8369      1.8369      0.0000
      12       1       7      1.4963      1.4963      0.0000
      12       1       8      1.6375      1.6375      0.0000
      12       1       9      1.0831      1.0831      0.0000
      12       1      10      1.1766      1.1766      0.0000
      13       1       0      2.7998      2.7998      0.0000
      13       1       1      2.7419      2.7419      0.0000
      13       1       2      1.7173      1.7173      0.0000
      13       1       3      1.4517      1.4517      0.0000
      13       1       4      1.6320      1.6320      0.0000
      13       1       5      1.6912      1.6912      0.0000
      13       1       6      1.6091      1.6091      0.0000
      13       1       7      1.4344      1.4344      0.0000
      13       1       8      1.0781      1.0781      0.0000
      13       1       9      0.8697      0.8697      0.0000
      13       1      10      1.0147      1.0147      0.0000
      14       1       0      2.7998      2.7998      0.0000
      14       1       1      1.8633      1.8633      0.0000
      14       1       2      1.8131      1.8131      0.0000
      14       1       3      1.9219      1.9219      0.0000
      14       1       4      1.5380      1.5380      0.0000
      14       1       5      2.0064      2.0064      0.0000
      14       1       6      1.8545      1.8545      0.0000
      14       1       7      1.3922      1.3922      0.0000
      14       1       8      1.2994      1.2994      0.0000
      14       1       9      1.3931      1.3931      0.0000
      14       1      10      1.7950      1.7950      0.0000
      15       1       0      2.7998      2.7998      0.0000
      15       1       1      3.1970      3.1970      0.0000
      15       1       2      2.8709      2.8709      0.0000
      15       1       3      1.8919      1.8919      0.0000
      15       1       4      1.7947      1.7947      0.0000
      15       1       5      2.0166      2.0166      0.0000
      15       1       6      1.1797      1.1797      0.0000
      15       1       7      1.1337      1.1337      0.0000
      15       1       8      1.0084      1.0084      0.0000
      15       1       9      1.1669      1.1669      0.0000
      15       1      10      0.8594      0.8594      0.0000
      16       1       0      2.7998      2.7998      0.0000
      16       1       1      2.7028      2.7028      0.0000
      16       1       2      2.0581      2.0581      0.0000
      16       1       3      1.1094      1.1094      0.0000
      16       1       4      1.2142      1.2142      0.0000
      16       1       5      1.0334      1.0334      0.0000
      16       1       6      0.9447      0.9447      0.0000
      16       1       7      1.1387      1.1387      0.0000
      16       1       8      1.0194      1.0194      0.0000
      16       1       9      1.4759      1.4759      0.0000
      16       1      10      0.9503      0.9503      0.0000
      17       1       0      2.7998      2.7998      0.0000
      17       1       1      2.9417      2.9417      0.0000
      17       1       2      2.1717      2.1717      0.0000
      17       1       3      2.0503      2.0503      0.0000
      17       1       4      1.4191      1.4191      0.0000
      17       1       5      1.6728      1.6728      0.0000
      17       1       6      1.2716      1.2716      0.0000
      17       1       7      1.1328      1.1328      0.0000
      17       1       8      1.2684      1.2684      0.0000
      17       1       9      1.2753      1.2753      0.0000
      17       1      10      1.2541      1.2541      0.0000
      18       1       0      2.7998      2.7998      0.0000
      18       1       1      1.7125      1.7125      0.0000
      18       1       2      1.1580      1.1580      0.0000
      18       1       3      1.1519      1.1519      0.0000
      18       1       4      1.6377      1.6377      0.0000
      18       1       5      1.6063      1.6063      0.0000
      18       1       6      1.3159      1.3159      0.0000
      18       1       7      2.1900      2.1900      0.0000
      18       1       8      1.4913      1.4913      0.0000
      18       1       9      1.3631      1.3631      0.0000
      18       1      10      1.0794      1.0794      0.0000
      19       1       0      2.7998      2.7998      0.0000
      19       1       1      2.3766      2.3766      0.0000
      19       1       2      1.7247      1.7247      0.0000
      19       1       3      1.7169      1.7169      0.0000
      19       1       4      1.7862      1.7862      0.0000
      19       1       5      1.0206      1.0206      0.0000
      19       1       6      1.5347      1.5347      0.0000
      19       1       7      1.4184      1.4184      0.0000
      19       1       8      0.8131      0.8131      0.0000
      19       1       9      0.9312      0.9312      0.0000
      19       1      10      0.8400      0.8400      0.0000
      20       1       0      2.7998      2.7998      0.0000
      20       1       1      2.8253      2.8253      0.0000
      20       1       2      1.8394      1.8394      0.0000
      20       1       3      1.6514      1.6514      0.0000
      20       1       4      1.8317      1.8317      0.0000
      20       1       5      1.4131      1.4131      0.0000
      20       1       6      2.1025      2.1025      0.0000
      20       1       7      1.9750      1.9750      0.0000
      20       1       8      1.6147      1.6147      0.0000
      20       1       9      0.8778      0.8778      0.0000
      20       1      10      0.8091      0.8091      0.0000
      21       1       0      2.7998      2.7998      0.0000
      21       1       1      3.1775      3.1775      0.0000
      21       1       2      3.5900      3.5900      0.0000
      21       1       3      3.2916      3.2916      0.0000
      21       1       4      2.0878      2.0878      0.0000
      21       1       5      1.1975      1.1975      0.0000
      21       1       6      1.1481      1.1481      0.0000
      21       1       7      1.6056      1.6056      0.0000
      21       1       8      1.9388      1.9388      0.0000
      21       1       9      1.5522      1.5522      0.0000
      21       1      10      1.1841      1.1841      0.0000
      22       1       0      2.7998      2.7998      0.0000
      22       1       1      1.9028      1.9028      0.0000
      22       1       2      1.7808      1.7808      0.0000
      22       1       3      1.8520      1.8520      0.0000
      22       1       4      1.8877      1.8877      0.0000
      22       1       5      2.1437      2.1437      0.0000
      22       1       6      1.5688      1.5688      0.0000
      22       1       7      1.7094      1.7094      0.0000
      22       1       8      1.5016      1.5016      0.0000
      22       1       9      0.8122      0.8122      0.0000
      22       1      10      0.6853      0.6853      0.0000
      23       1       0      2.7998      2.7998      0.0000
      23       1       1      3.1150      3.1150      0.0000
      23       1       2      2.2966      2.2966      0.0000
      23       1       3      2.7231      2.7231      0.0000
      23       1       4      1.4147      1.4147      0.0000
      23       1       5      1.1728      1.1728      0.0000
      23       1       6      1.4456      1.4456      0.0000
      23       1       7      1.4644      1.4644      0.0000
      23       1       8      0.9837      0.9837      0.0000
      23       1       9      0.8997      0.8997      0.0000
      23       1      10      1.0237      1.0237      0.0000
      24       1       0      2.7998      2.7998      0.0000
      24       1       1      3.1192      3.1192      0.0000
      24       1       2      3.2917      3.2917      0.0000
      24       1       3      3.0169      3.0169      0.0000
      24       1       4      1.9991      1.9991      0.0000
      24       1       5      2.0322      2.0322      0.0000
      24       1       6      1.4800      1.4800      0.0000
      24       1       7      0.8781      0.8781      0.0000
      24       1       8      1.3834      1.3834      0.0000
      24       1       9      1.5388      1.5388      0.0000
      24       1      10      1.7594      1.7594      0.0000
      25       1       0      2.7998      2.7998      0.0000
      25       1       1      3.4088      3.4088      0.0000
      25       1       2      3.1531      3.1531      0.0000
      25       1       3      2.1922      2.1922      0.0000
      25       1       4      1.7506      1.7506      0.0000
      25       1       5      1.7922      1.7922      0.0000
      25       1       6      1.3694      1.3694      0.0000
      25       1       7      0.9638      0.9638      0.0000
      25       1       8      0.9547      0.9547      0.0000
      25       1       9      0.5891      0.5891      0.0000
      25       1      10      0.6994      0.6994      0.0000
      26       1       0      2.7998      2.7998      0.0000
      26       1       1      2.5097      2.5097      0.0000
      26       1       2      1.9203      1.9203      0.0000
      26       1       3      0.8753      0.8753      0.0000
      26       1       4      1.2478      1.2478      0.0000
      26       1       5      1.4897      1.4897      0.0000
      26       1       6      1.5981      1.5981      0.0000
      26       1       7      1.3162      1.3162      0.0000
      26       1       8      1.0425      1.0425      0.0000
      26       1       9      0.6653      0.6653      0.0000
      26       1      10      0.7538      0.7538      0.0000
      27       1       0      2.7998      2.7998      0.0000
      27       1       1      3.1853      3.1853      0.0000
      27       1       2      3.0252      3.0252      0.0000
      27       1       3      3.7777      3.7777      0.0000
      27       1       4      2.0478      2.0478      0.0000
      27       1       5      1.5425      1.5425      0.0000
      27       1       6      1.2200      1.2200      0.0000
      27       1       7      1.6175      1.6175      0.0000
      27       1       8      0.8356      0.8356      0.0000
      27       1       9      0.6869      0.6869      0.0000
      27       1      10      0.7019      0.7019      0.0000
      28       1       0      2.7998      2.7998      0.0000
      28       1       1      4.4436      4.4436      0.0000
      28       1       2      3.1356      3.1356      0.0000
      28       1       3      1.8328      1.8328      0.0000
      28       1       4      1.5753      1.5753      0.0000
      28       1       5      1.5716      1.5716      0.0000
      28       1       6      1.2447      1.2447      0.0000
      28       1       7      0.7000      0.7000      0.0000
      28       1       8      0.9663      0.9663      0.0000
      28       1       9      0.9684      0.9684      0.0000
      28       1      10      1.1809      1.1809      0.0000
      29       1       0      2.7998      2.7998      0.0000
      29       1       1      1.4095      1.4095      0.0000
      29       1       2      1.9933      1.9933      0.0000
      29       1       3      2.3611      2.3611      0.0000
      29       1       4      2.1641      2.1641      0.0000
      29       1       5      1.7875      1.7875      0.0000
      29       1       6      1.4125      1.4125      0.0000
      29       1       7      1.5491      1.5491      0.0000
      29       1       8      1.4913      1.4913      0.0000
      29       1       9      0.9709      0.9709      0.0000
      29       1      10      1.0747      1.0747      0.0000
      30       1       0      2.7998      2.7998      0.0000
      30       1       1      2.7694      2.7694      0.0000
      30       1       2      2.1395      2.1395      0.0000
      30       1       3      2.0494      2.0494      0.0000
      30       1       4      1.2497      1.2497      0.0000
      30       1       5      0.7866      0.7866      0.0000
      30       1       6      0.5647      0.5647      0.0000
      30       1       7      0.4347      0.4347      0.0000
      30       1       8      0.6944      0.6944      0.0000
      30       1       9      0.6719      0.6719      0.0000
      30       1      10      0.6541      0.6541      0.0000
      31       1       0      2.7998      2.7998      0.0000
      31       1       1      3.2214      3.2214      0.0000
      31       1       2      2.2630      2.2630      0.0000
      31       1       3      1.5527      1.5527      0.0000
      31       1       4      1.6089      1.6089      0.0000
      31       1       5      1.7281      1.7281      0.0000
      31       1       6      1.9844      1.9844      0.0000
      31       1       7      2.7522      2.7522      0.0000
      31       1       8      2.1312      2.1312      0.0000
      31       1       9      1.7753      1.7753      0.0000
      31       1      10      1.7409      1.7409      0.0000
      32       1       0      2.7998      2.7998      0.0000
      32       1       1      1.4206      1.4206      0.0000
      32       1       2      1.3591      1.3591      0.0000
      32       1       3      1.8177      1.8177      0.0000
      32       1       4      1.1909      1.1909      0.0000
      32       1       5      1.1662      1.1662      0.0000
      32       1       6      1.9288      1.9288      0.0000
      32       1       7      1.4747      1.4747      0.0000
      32       1       8      1.0591      1.0591      0.0000
      32       1       9      1.0888      1.0888      0.0000
      32       1      10      1.1897      1.1897      0.0000
      33       1       0      2.7998      2.7998      0.0000
      33       1       1      2.4019      2.4019      0.0000
      33       1       2      2.4402      2.4402      0.0000
      33       1       3      1.9486      1.9486      0.0000
      33       1       4      1.4288      1.4288      0.0000
      33       1       5      1.9884      1.9884      0.0000
      33       1       6      1.6653      1.6653      0.0000
      33       1       7      1.5506      1.5506      0.0000
      33       1       8      1.0006      1.0006      0.0000
      33       1       9      0.7241      0.7241      0.0000
      33       1      10      0.5088      0.5088      0.0000
      34       1       0      2.7998      2.7998      0.0000
      34       1       1      2.4159      2.4159      0.0000
      34       1       2      1.3091      1.3091      0.0000
      34       1       3      1.3275      1.3275      0.0000
      34       1       4      0.8594      0.8594      0.0000
      34       1       5      1.4009      1.4009      0.0000
      34       1       6      1.1375      1.1375      0.0000
      34       1       7      0.5709      0.5709      0.0000
      34       1       8      0.6472      0.6472      0.0000
      34       1       9      0.8297      0.8297      0.0000
      34       1      10      0.7041      0.7041      0.0000
      35       1       0      2.7998      2.7998      0.0000
      35       1       1      2.2336      2.2336      0.0000
      35       1       2      2.4336      2.4336      0.0000
      35       1       3      2.8919      2.8919      0.0000
      35       1       4      2.3831      2.3831      0.0000
      35       1       5      2.5184      2.5184      0.0000
      35       1       6      2.3166      2.3166      0.0000
      35       1       7      1.9031      1.9031      0.0000
      35       1       8      1.4978      1.4978      0.0000
      35       1       9      1.1862      1.1862      0.0000
      35       1      10      0.9647      0.9647      0.0000
      36       1       0      2.7998      2.7998      0.0000
      36       1       1      2.6714      2.6714      0.0000
      36       1       2      2.6406      2.6406      0.0000
      36       1       3      1.7791      1.7791      0.0000
      36       1       4      1.5512      1.5512      0.0000
      36       1       5      1.4044      1.4044      0.0000
      36       1       6      1.6022      1.6022      0.0000
      36       1       7      1.7578      1.7578      0.0000
      36       1       8      1.2331      1.2331      0.0000
      36       1       9      0.8700      0.8700      0.0000
      36       1      10      0.5225      0.5225      0.0000
      37       1       0      2.7998      2.7998      0.0000
      37       1       1      3.1753      3.1753      0.0000
      37       1       2      2.0655      2.0655      0.0000
      37       1       3      1.5309      1.5309      0.0000
      37       1       4      1.2156      1.2156      0.0000
      37       1       5      1.3669      1.3669      0.0000
      37       1       6      1.0472      1.0472      0.0000
      37       1       7      1.4887      1.4887      0.0000
      37       1       8      1.3206      1.3206      0.0000
      37       1       9      1.4219      1.4219      0.0000
      37       1      10      0.7663      0.7663      0.0000
      38       1       0      2.7998      2.7998      0.0000
      38       1       1      2.1272      2.1272      0.0000
      38       1       2      1.2766      1.2766      0.0000
      38       1       3      1.0917      1.0917      0.0000
      38       1       4      1.3627      1.3627      0.0000
      38       1       5      1.0950      1.0950      0.0000
      38       1       6      1.3388      1.3388      0.0000
      38       1       7      1.4519      1.4519      0.0000
      38       1       8      1.2766      1.2766      0.0000
      38       1       9      1.3797      1.3797      0.0000
      38       1      10      1.3359      1.3359      0.0000
      39       1       0      2.7998      2.7998      0.0000
      39       1       1      1.3527      1.3527      0.0000
      39       1       2      1.3769      1.3769      0.0000
      39       1       3      2.5661      2.5661      0.0000
      39       1       4      1.9097      1.9097      0.0000
      39       1       5      1.5634      1.5634      0.0000
      39       1       6      0.8562      0.8562      0.0000
      39       1       7      0.6553      0.6553      0.0000
      39       1       8      0.5622      0.5622      0.0000
      39       1       9      0.5841      0.5841      0.0000
      39       1      10      0.3897      0.3897      0.0000
      40       1       0      2.7998      2.7998      0.0000
      40       1       1      2.9291      2.9291      0.0000
      40       1       2      1.8019      1.8019      0.0000
      40       1       3      1.9728      1.9728      0.0000
      40       1       4      1.5728      1.5728      0.0000
      40       1       5      2.1147      2.1147      0.0000
      40       1       6      1.8837      1.8837      0.0000
      40       1       7      1.0347      1.0347      0.0000
      40       1       8      0.9428      0.9428      0.0000
      40       1       9      0.6956      0.6956      0.0000
      40       1      10      1.0266      1.0266      0.0000
      41       1       0      2.7998      2.7998      0.0000
      41       1       1      3.1511      3.1511      0.0000
      41       1       2      3.6220      3.6220      0.0000
      41       1       3      2.7969      2.7969      0.0000
      41       1       4      2.7644      2.7644      0.0000
      41       1       5      2.3219      2.3219      0.0000
      41       1       6      1.8750      1.8750      0.0000
      41       1       7      1.6428      1.6428      0.0000
      41       1       8      1.7341      1.7341      0.0000
      41       1       9      1.0916      1.0916      0.0000
      41       1      10      0.9234      0.9234      0.0000
      42       1       0      2.7998      2.7998      0.0000
      42       1       1      2.1766      2.1766      0.0000
      42       1       2      1.5242      1.5242      0.0000
      42       1       3      2.6578      2.6578      0.0000
      42       1       4      2.5869      2.5869      0.0000
      42       1       5      1.5125      1.5125      0.0000
      42       1       6      2.1709      2.1709      0.0000
      42       1       7      2.0156      2.0156      0.0000
      42       1       8      1.6656      1.6656      0.0000
      42       1       9      1.1984      1.1984      0.0000
      42       1      10      1.1216      1.1216      0.0000
      43       1       0      2.7998      2.7998      0.0000
      43       1       1      2.8791      2.8791      0.0000
      43       1       2      1.9692      1.9692      0.0000
      43       1       3      2.6542      2.6542      0.0000
      43       1       4      2.2511      2.2511      0.0000
      43       1       5      2.0659      2.0659      0.0000
      43       1       6      1.5731      1.5731      0.0000
      43       1       7      1.7044      1.7044      0.0000
      43       1       8      1.0956      1.0956      0.0000
      43       1       9      0.9653      0.9653      0.0000
      43       1      10      0.8856      0.8856      0.0000
      44       1       0      2.7998      2.7998      0.0000
      44       1       1      2.8203      2.8203      0.0000
      44       1       2      1.8377      1.8377      0.0000
      44       1       3      2.0184      2.0184      0.0000
      44       1       4      1.4497      1.4497      0.0000
      44       1       5      1.7859      1.7859      0.0000
      44       1       6      0.8994      0.8994      0.0000
      44       1       7      0.8984      0.8984      0.0000
      44       1       8      0.9287      0.9287      0.0000
      44       1       9      0.9438      0.9438      0.0000
      44       1      10      1.0800      1.0800      0.0000
      45       1       0      2.7998      2.7998      0.0000
      45       1       1      3.2534      3.2534      0.0000
      45       1       2      3.2152      3.2152      0.0000
      45       1       3      1.8675      1.8675      0.0000
      45       1       4      1.6825      1.6825      0.0000
      45       1       5      1.7384      1.7384      0.0000
      45       1       6      1.2331      1.2331      0.0000
      45       1       7      1.4772      1.4772      0.0000
      45       1       8      0.9534      0.9534      0.0000
      45       1       9      1.0034      1.0034      0.0000
      45       1      10      0.5922      0.5922      0.0000
      46       1       0      2.7998      2.7998      0.0000
      46       1       1      2.5142      2.5142      0.0000
      46       1       2      1.7255      1.7255      0.0000
      46       1       3      1.6223      1.6223      0.0000
      46       1       4      1.4919      1.4919      0.0000
      46       1       5      1.3128      1.3128      0.0000
      46       1       6      1.1759      1.1759      0.0000
      46       1       7      0.7591      0.7591      0.0000
      46       1       8      1.1400      1.1400      0.0000
      46       1       9      0.7325      0.7325      0.0000
      46       1      10      0.3831      0.3831      0.0000
      47       1       0      2.7998      2.7998      0.0000
      47       1       1      2.4536      2.4536      0.0000
      47       1       2      2.0736      2.0736      0.0000
      47       1       3      1.6536      1.6536      0.0000
      47       1       4      2.2469      2.2469      0.0000
      47       1       5      1.7313      1.7313      0.0000
      47       1       6      2.2863      2.2863      0.0000
      47       1       7      1.8653      1.8653      0.0000
      47       1       8      1.2069      1.2069      0.0000
      47       1       9      1.3050      1.3050      0.0000
      47       1      10      0.9403      0.9403      0.0000
      48       1       0      2.7998      2.7998      0.0000
      48       1       1      2.5041      2.5041      0.0000
      48       1       2      2.0072      2.0072      0.0000
      48       1       3      1.5669      1.5669      0.0000
      48       1       4      1.3369      1.3369      0.0000
      48       1       5      1.8900      1.8900      0.0000
      48       1       6      1.8781      1.8781      0.0000
      48       1       7      1.7791      1.7791      0.0000
      48       1       8      1.0488      1.0488      0.0000
      48       1       9      1.0397      1.0397      0.0000
      48       1      10      0.6344      0.6344      0.0000
      49       1       0      2.7998      2.7998      0.0000
      49       1       1      2.1845      2.1845      0.0000
      49       1       2      1.9658      1.9658      0.0000
      49       1       3      1.9467      1.9467      0.0000
      49       1       4      1.3922      1.3922      0.0000
      49       1       5      1.6697      1.6697      0.0000
      49       1       6      0.9597      0.9597      0.0000
      49       1       7      1.0575      1.0575      0.0000
      49       1       8      0.6831      0.6831      0.0000
      49       1       9      0.6087      0.6087      0.0000
      49       1      10      0.7144      0.7144      0.0000
      50       1       0      2.7998      2.7998      0.0000
      50       1       1      2.9819      2.9819      0.0000
      50       1       2      2.7389      2.7389      0.0000
      50       1       3      2.1781      2.1781      0.0000
      50       1       4      1.6275      1.6275      0.0000
      50       1       5      1.0469      1.0469      0.0000
      50       1       6      1.2800      1.2800      0.0000
      50       1       7      1.1925      1.1925      0.0000
      50       1       8      1.4512      1.4512      0.0000
      50       1       9      1.2750      1.2750      0.0000
      50       1      10      1.1316      1.1316      0.0000
      51       1       0      2.7998      2.7998      0.0000
      51       1       1      2.3031      2.3031      0.0000
      51       1       2      2.4783      2.4783      0.0000
      51       1       3      1.6469      1.6469      0.0000
      51       1       4      1.7016      1.7016      0.0000
      51       1       5      1.0981      1.0981      0.0000
      51       1       6      1.0113      1.0113      0.0000
      51       1       7      0.6294      0.6294      0.0000
      51       1       8      0.8191      0.8191      0.0000
      51       1       9      0.6031      0.6031      0.0000
      51       1      10      0.5644      0.5644      0.0000
      52       1       0      2.7998      2.7998      0.0000
      52       1       1      1.8617      1.8617      0.0000
      52       1       2      2.1430      2.1430      0.0000
      52       1       3      2.1869      2.1869      0.0000
      52       1       4      1.5361      1.5361      0.0000
      52       1       5      2.0769      2.0769      0.0000
      52       1       6      1.3853      1.3853      0.0000
      52       1       7      0.8616      0.8616      0.0000
      52       1       8      1.0069      1.0069      0.0000
      52       1       9      0.7475      0.7475      0.0000
      52       1      10      0.6144      0.6144      0.0000
      53       1       0      2.7998      2.7998      0.0000
      53       1       1      1.8498      1.8498      0.0000
      53       1       2      1.9300      1.9300      0.0000
      53       1       3      1.9225      1.9225      0.0000
      53       1       4      1.9000      1.9000      0.0000
      53       1       5      1.8331      1.8331      0.0000
      53       1       6      1.2919      1.2919      0.0000
      53       1       7      1.2413      1.2413      0.0000
      53       1       8      1.0078      1.0078      0.0000
      53       1       9      1.0125      1.0125      0.0000
      53       1      10      0.8197      0.8197      0.0000
      54       1       0      2.7998      2.7998      0.0000
      54       1       1      1.8722      1.8722      0.0000
      54       1       2      1.5383      1.5383      0.0000
      54       1       3      2.6408      2.6408      0.0000
      54       1       4      1.4972      1.4972      0.0000
      54       1       5      1.6544      1.6544      0.0000
      54       1       6      1.6506      1.6506      0.0000
      54       1       7      1.3012      1.3012      0.0000
      54       1       8      1.5603      1.5603      0.0000
      54       1       9      1.4388      1.4388      0.0000
      54       1      10      1.4013      1.4013      0.0000
      55       1       0      2.7998      2.7998      0.0000
      55       1       1      3.2431      3.2431      0.0000
      55       1       2      2.3705      2.3705      0.0000
      55       1       3      2.9844      2.9844      0.0000
      55       1       4      2.1047      2.1047      0.0000
      55       1       5      1.8809      1.8809      0.0000
      55       1       6      1.7144      1.7144      0.0000
      55       1       7      1.8166      1.8166      0.0000
      55       1       8      1.4850      1.4850      0.0000
      55       1       9      1.4022      1.4022      0.0000
      55       1      10      0.9116      0.9116      0.0000
      56       1       0      2.7998      2.7998      0.0000
      56       1       1      2.7528      2.7528      0.0000
      56       1       2      1.9622      1.9622      0.0000
      56       1       3      2.4673      2.4673      0.0000
      56       1       4      1.6966      1.6966      0.0000
      56       1       5      1.4653      1.4653      0.0000
      56       1       6      2.0684      2.0684      0.0000
      56       1       7      1.5053      1.5053      0.0000
      56       1       8      1.3981      1.3981      0.0000
      56       1       9      1.2366      1.2366      0.0000
      56       1      10      1.5369      1.5369      0.0000
      57       1       0      2.7998      2.7998      0.0000
      57       1       1      2.8461      2.8461      0.0000
      57       1       2      3.5709      3.5709      0.0000
      57       1       3      3.3664      3.3664      0.0000
      57       1       4      1.4456      1.4456      0.0000
      57       1       5      1.4066      1.4066      0.0000
      57       1       6      1.9934      1.9934      0.0000
      57       1       7      1.4328      1.4328      0.0000
      57       1       8      1.3031      1.3031      0.0000
      57       1       9      1.3653      1.3653      0.0000
      57       1      10      1.0866      1.0866      0.0000
      58       1       0      2.7998      2.7998      0.0000
      58       1       1      2.2658      2.2658      0.0000
      58       1       2      3.1184      3.1184      0.0000
      58       1       3      2.2487      2.2487      0.0000
      58       1       4      1.8934      1.8934      0.0000
      58       1       5      1.8787      1.8787      0.0000
      58       1       6      2.1816      2.1816      0.0000
      58       1       7      1.8575      1.8575      0.0000
      58       1       8      1.4566      1.4566      0.0000
      58       1       9      2.2284      2.2284      0.0000
      58       1      10      1.8756      1.8756      0.0000
      59       1       0      2.7998      2.7998      0.0000
      59       1       1      3.7305      3.7305      0.0000
      59       1       2      3.0834      3.0834      0.0000
      59       1       3      1.5187      1.5187      0.0000
      59       1       4      0.8766      0.8766      0.0000
      59       1       5      1.1722      1.1722      0.0000
      59       1       6      1.4731      1.4731      0.0000
      59       1       7      1.1256      1.1256      0.0000
      59       1       8      1.0619      1.0619      0.0000
      59       1       9      1.5622      1.5622      0.0000
      59       1      10      1.0494      1.0494      0.0000
      60       1       0      2.7998      2.7998      0.0000
      60       1       1      2.7503      2.7503      0.0000
      60       1       2      3.1136      3.1136      0.0000
      60       1       3      2.8534      2.8534      0.0000
      60       1       4      2.0659      2.0659      0.0000
      60       1       5      1.6097      1.6097      0.0000
      60       1       6      1.3609      1.3609      0.0000
      60       1       7      1.2372      1.2372      0.0000
      60       1       8      1.0319      1.0319      0.0000
      60       1       9      0.9544      0.9544      0.0000
      60       1      10      0.7584      0.7584      0.0000
      61       1       0      2.7998      2.7998      0.0000
      61       1       1      2.2275      2.2275      0.0000
      61       1       2      1.3380      1.3380      0.0000
      61       1       3      1.7106      1.7106      0.0000
      61       1       4      1.2784      1.2784      0.0000
      61       1       5      0.7970      0.7970      0.0000
      61       1       6      0.9634      0.9634      0.0000
      61       1       7      1.0838      1.0838      0.0000
      61       1       8      1.2434      1.2434      0.0000
      61       1       9      1.2606      1.2606      0.0000
      61       1      10      1.0647      1.0647      0.0000
      62       1       0      2.7998      2.7998      0.0000
      62       1       1      2.5394      2.5394      0.0000
      62       1       2      1.9358      1.9358      0.0000
      62       1       3      2.0816      2.0816      0.0000
      62       1       4      2.2666      2.2666      0.0000
      62       1       5      1.1875      1.1875      0.0000
      62       1       6      1.2844      1.2844      0.0000
      62       1       7      1.5631      1.5631      0.0000
      62       1       8      1.2069      1.2069      0.0000
      62       1       9      0.8644      0.8644      0.0000
      62       1      10      1.0756      1.0756      0.0000
      63       1       0      2.7998      2.7998      0.0000
      63       1       1      3.2223      3.2223      0.0000
      63       1       2      2.9608      2.9608      0.0000
      63       1       3      1.3250      1.3250      0.0000
      63       1       4      0.8828      0.8828      0.0000
      63       1       5      1.4066      1.4066      0.0000
      63       1       6      1.2050      1.2050      0.0000
      63       1       7      1.0078      1.0078      0.0000
      63       1       8      1.2669      1.2669      0.0000
      63       1       9      1.2578      1.2578      0.0000
      63       1      10      0.8216      0.8216      0.0000
      64       1       0      2.7998      2.7998      0.0000
      64       1       1      2.6186      2.6186      0.0000
      64       1       2      3.8650      3.8650      0.0000
      64       1       3      2.3227      2.3227      0.0000
      64       1       4      2.1822      2.1822      0.0000
      64       1       5      1.2447      1.2447      0.0000
      64       1       6      1.9312      1.9312      0.0000
      64       1       7      1.5359      1.5359      0.0000
      64       1       8      2.0991      2.0991      0.0000
      64       1       9      1.4709      1.4709      0.0000
      64       1      10      1.1791      1.1791      0.0000
      65       1       0      2.7998      2.7998      0.0000
      65       1       1      3.1495      3.1495      0.0000
      65       1       2      1.6764      1.6764      0.0000
      65       1       3      1.8220      1.8220      0.0000
      65       1       4      1.6716      1.6716      0.0000
      65       1       5      1.3587      1.3587      0.0000
      65       1       6      1.2422      1.2422      0.0000
      65       1       7      1.1144      1.1144      0.0000
      65       1       8      0.9053      0.9053      0.0000
      65       1       9      1.0597      1.0597      0.0000
      65       1      10      1.0050      1.0050      0.0000
      66       1       0      2.7998      2.7998      0.0000
      66       1       1      1.5975      1.5975      0.0000
      66       1       2      1.8317      1.8317      0.0000
      66       1       3      1.5205      1.5205      0.0000
      66       1       4      1.5588      1.5588      0.0000
      66       1       5      1.0019      1.0019      0.0000
      66       1       6      1.4516      1.4516      0.0000
      66       1       7      1.4028      1.4028      0.0000
      66       1       8      1.0456      1.0456      0.0000
      66       1       9      0.8659      0.8659      0.0000
      66       1      10      0.8591      0.8591      0.0000
      67       1       0      2.7998      2.7998      0.0000
      67       1       1      2.8934      2.8934      0.0000
      67       1       2      1.9280      1.9280      0.0000
      67       1       3      1.3947      1.3947      0.0000
      67       1       4      1.2542      1.2542      0.0000
      67       1       5      1.1294      1.1294      0.0000
      67       1       6      0.8516      0.8516      0.0000
      67       1       7      0.7644      0.7644      0.0000
      67       1       8      0.6347      0.6347      0.0000
      67       1       9      0.7281      0.7281      0.0000
      67       1      10      0.4672      0.4672      0.0000
      68       1       0      2.7998      2.7998      0.0000
      68       1       1      3.0605      3.0605      0.0000
      68       1       2      2.1294      2.1294      0.0000
      68       1       3      1.7106      1.7106      0.0000
      68       1       4      1.4600      1.4600      0.0000
      68       1       5      2.0925      2.0925      0.0000
      68       1       6      1.8953      1.8953      0.0000
      68       1       7      1.6272      1.6272      0.0000
      68       1       8      1.6309      1.6309      0.0000
      68       1       9      0.9219      0.9219      0.0000
      68       1      10      0.8925      0.8925      0.0000
      69       1       0      2.7998      2.7998      0.0000
      69       1       1      2.7423      2.7423      0.0000
      69       1       2      3.6017      3.6017      0.0000
      69       1       3      2.5556      2.5556      0.0000
      69       1       4      1.8372      1.8372      0.0000
      69       1       5      1.3872      1.3872      0.0000
      69       1       6      1.4188      1.4188      0.0000
      69       1       7      1.8763      1.8763      0.0000
      69       1       8      1.6994      1.6994      0.0000
      69       1       9      1.6194      1.6194      0.0000
      69       1      10      1.1925      1.1925      0.0000
      70       1       0      2.7998      2.7998      0.0000
      70       1       1      1.5666      1.5666      0.0000
      70       1       2      1.2277      1.2277      0.0000
      70       1       3      1.1191      1.1191      0.0000
      70       1       4      0.9759      0.9759      0.0000
      70       1       5      1.5081      1.5081      0.0000
      70       1       6      2.0431      2.0431      0.0000
      70       1       7      1.9322      1.9322      0.0000
      70       1       8      1.1328      1.1328      0.0000
      70       1       9      0.6716      0.6716      0.0000
      70       1      10      0.4966      0.4966      0.0000
      71       1       0      2.7998      2.7998      0.0000
      71       1       1      2.7170      2.7170      0.0000
      71       1       2      2.6009      2.6009      0.0000
      71       1       3      1.8016      1.8016      0.0000
      71       1       4      2.1059      2.1059      0.0000
      71       1       5      2.2659      2.2659      0.0000
      71       1       6      1.6191      1.6191      0.0000
      71       1       7      1.5556      1.5556      0.0000
      71       1       8      0.8184      0.8184      0.0000
      71       1       9      1.3459      1.3459      0.0000
      71       1      10      1.1247      1.1247      0.0000
      72       1       0      2.7998      2.7998      0.0000
      72       1       1      3.3300      3.3300      0.0000
      72       1       2      3.7925      3.7925      0.0000
      72       1       3      2.7203      2.7203      0.0000
      72       1       4      1.9147      1.9147      0.0000
      72       1       5      1.6278      1.6278      0.0000
      72       1       6      1.7237      1.7237      0.0000
      72       1       7      1.5047      1.5047      0.0000
      72       1       8      1.6163      1.6163      0.0000
      72       1       9      1.1409      1.1409      0.0000
      72       1      10      0.7881      0.7881      0.0000
      73       1       0      2.7998      2.7998      0.0000
      73       1       1      2.6945      2.6945      0.0000
      73       1       2      2.0294      2.0294      0.0000
      73       1       3      1.6673      1.6673      0.0000
      73       1       4      2.2762      2.2762      0.0000
      73       1       5      1.8497      1.8497      0.0000
      73       1       6      1.5925      1.5925      0.0000
      73       1       7      1.8500      1.8500      0.0000
      73       1       8      1.5219      1.5219      0.0000
      73       1       9      1.2797      1.2797      0.0000
      73       1      10      1.1059      1.1059      0.0000
      74       1       0      2.7998      2.7998      0.0000
      74       1       1      2.5227      2.5227      0.0000
      74       1       2      2.8191      2.8191      0.0000
      74       1       3      1.7723      1.7723      0.0000
      74       1       4      1.6981      1.6981      0.0000
      74       1       5      1.0716      1.0716      0.0000
      74       1       6      1.4194      1.4194      0.0000
      74       1       7      1.6091      1.6091      0.0000
      74       1       8      1.0159      1.0159      0.0000
      74       1       9      0.6053      0.6053      0.0000
      74       1      10      0.3516      0.3516      0.0000
      75       1       0      2.7998      2.7998      0.0000
      75       1       1      4.0650      4.0650      0.0000
      75       1       2      2.8495      2.8495      0.0000
      75       1       3      1.7481      1.7481      0.0000
      75       1       4      1.7637      1.7637      0.0000
      75       1       5      1.4825      1.4825      0.0000
      75       1       6      1.5875      1.5875      0.0000
      75       1       7      1.4253      1.4253      0.0000
      75       1       8      0.9250      0.9250      0.0000
      75       1       9      0.4978      0.4978      0.0000
      75       1      10      0.6441      0.6441      0.0000
      76       1       0      2.7998      2.7998      0.0000
      76       1       1      2.8247      2.8247      0.0000
      76       1       2      2.4995      2.4995      0.0000
      76       1       3      2.4758      2.4758      0.0000
      76       1       4      2.2722      2.2722      0.0000
      76       1       5      2.5194      2.5194      0.0000
      76       1       6      2.1206      2.1206      0.0000
      76       1       7      1.2150      1.2150      0.0000
      76       1       8      0.9181      0.9181      0.0000
      76       1       9      1.0025      1.0025      0.0000
      76       1      10      1.0341      1.0341      0.0000
      77       1       0      2.7998      2.7998      0.0000
      77       1       1      2.1637      2.1637      0.0000
      77       1       2      2.2220      2.2220      0.0000
      77       1       3      2.2358      2.2358      0.0000
      77       1       4      2.0684      2.0684      0.0000
      77       1       5      1.8500      1.8500      0.0000
      77       1       6      1.5306      1.5306      0.0000
      77       1       7      1.4681      1.4681      0.0000
      77       1       8      0.9431      0.9431      0.0000
      77       1       9      1.2731      1.2731      0.0000
      77       1      10      1.3569      1.3569      0.0000
      78       1       0      2.7998      2.7998      0.0000
      78       1       1      2.6777      2.6777      0.0000
      78       1       2      2.3519      2.3519      0.0000
      78       1       3      1.4488      1.4488      0.0000
      78       1       4      1.5175      1.5175      0.0000
      78       1       5      1.1816      1.1816      0.0000
      78       1       6      1.8766      1.8766      0.0000
      78       1       7      1.3678      1.3678      0.0000
      78       1       8      1.6722      1.6722      0.0000
      78       1       9      0.9103      0.9103      0.0000
      78       1      10      0.9241      0.9241      0.0000
      79       1       0      2.7998      2.7998      0.0000
      79       1       1      2.5966      2.5966      0.0000
      79       1       2      2.5463      2.5463      0.0000
      79       1       3      1.4250      1.4250      0.0000
      79       1       4      0.7525      0.7525      0.0000
      79       1       5      0.8172      0.8172      0.0000
      79       1       6      0.6938      0.6938      0.0000
      79       1       7      0.6803      0.6803      0.0000
      79       1       8      1.0856      1.0856      0.0000
      79       1       9      1.4609      1.4609      0.0000
      79       1      10      0.8203      0.8203      0.0000
      80       1       0      2.7998      2.7998      0.0000
      80       1       1      1.7109      1.7109      0.0000
      80       1       2      1.9852      1.9852      0.0000
      80       1       3      2.6080      2.6080      0.0000
      80       1       4      1.6352      1.6352      0.0000
      80       1       5      1.5500      1.5500      0.0000
      80       1       6      1.8456      1.8456      0.0000
      80       1       7      1.7959      1.7959      0.0000
      80       1       8      1.5972      1.5972      0.0000
      80       1       9      1.2637      1.2637      0.0000
      80       1      10      0.8031      0.8031      0.0000
      81       1       0      2.7998      2.7998      0.0000
      81       1       1      2.1475      2.1475      0.0000
      81       1       2      1.8356      1.8356      0.0000
      81       1       3      1.5864      1.5864      0.0000
      81       1       4      1.6009      1.6009      0.0000
      81       1       5      0.7509      0.7509      0.0000
      81       1       6      0.8878      0.8878      0.0000
      81       1       7      0.8703      0.8703      0.0000
      81       1       8      0.8838      0.8838      0.0000
      81       1       9      0.8497      0.8497      0.0000
      81       1      10      0.7312      0.7312      0.0000
      82       1       0      2.7998      2.7998      0.0000
      82       1       1      3.1405      3.1405      0.0000
      82       1       2      3.8270      3.8270      0.0000
      82       1       3      2.4311      2.4311      0.0000
      82       1       4      1.7862      1.7862      0.0000
      82       1       5      1.7263      1.7263      0.0000
      82       1       6      1.2241      1.2241      0.0000
      82       1       7      1.3144      1.3144      0.0000
      82       1       8      1.0841      1.0841      0.0000
      82       1       9      1.3469      1.3469      0.0000
      82       1      10      1.4347      1.4347      0.0000
      83       1       0      2.7998      2.7998      0.0000
      83       1       1      2.5825      2.5825      0.0000
      83       1       2      2.2783      2.2783      0.0000
      83       1       3      1.9481      1.9481      0.0000
      83       1       4      1.5773      1.5773      0.0000
      83       1       5      1.5425      1.5425      0.0000
      83       1       6      1.5806      1.5806      0.0000
      83       1       7      1.2272      1.2272      0.0000
      83       1       8      1.0956      1.0956      0.0000
      83       1       9      1.0606      1.0606      0.0000
      83       1      10      0.9250      0.9250      0.0000
      84       1       0      2.7998      2.7998      0.0000
      84       1       1      1.8319      1.8319      0.0000
      84       1       2      2.2759      2.2759      0.0000
      84       1       3      2.1825      2.1825      0.0000
      84       1       4      1.3047      1.3047      0.0000
      84       1       5      1.3928      1.3928      0.0000
      84       1       6      1.7516      1.7516      0.0000
      84       1       7      1.3072      1.3072      0.0000
      84       1       8      1.2622      1.2622      0.0000
      84       1       9      0.8659      0.8659      0.0000
      84       1      10      0.7253      0.7253      0.0000
      85       1       0      2.7998      2.7998      0.0000
      85       1       1      2.5273      2.5273      0.0000
      85       1       2      3.3447      3.3447      0.0000
      85       1       3      1.7850      1.7850      0.0000
      85       1       4      0.9469      0.9469      0.0000
      85       1       5      1.5384      1.5384      0.0000
      85       1       6      1.3816      1.3816      0.0000
      85       1       7      0.8413      0.8413      0.0000
      85       1       8      0.7191      0.7191      0.0000
      85       1       9      0.8869      0.8869      0.0000
      85       1      10      1.1131      1.1131      0.0000
      86       1       0      2.7998      2.7998      0.0000
      86       1       1      2.3020      2.3020      0.0000
      86       1       2      1.8577      1.8577      0.0000
      86       1       3      1.8981      1.8981      0.0000
      86       1       4      1.9781      1.9781      0.0000
      86       1       5      1.4234      1.4234      0.0000
      86       1       6      1.1206      1.1206      0.0000
      86       1       7      1.1500      1.1500      0.0000
      86       1       8      0.7262      0.7262      0.0000
      86       1       9      0.3919      0.3919      0.0000
      86       1      10      0.7375      0.7375      0.0000
      87       1       0      2.7998      2.7998      0.0000
      87       1       1      2.1367      2.1367      0.0000
      87       1       2      2.2734      2.2734      0.0000
      87       1       3      1.4636      1.4636      0.0000
      87       1       4      1.5605      1.5605      0.0000
      87       1       5      1.6483      1.6483      0.0000
      87       1       6      1.7994      1.7994      0.0000
      87       1       7      1.9128      1.9128      0.0000
      87       1       8      2.3903      2.3903      0.0000
      87       1       9      1.6900      1.6900      0.0000
      87       1      10      1.5694      1.5694      0.0000
      88       1       0      2.7998      2.7998      0.0000
      88       1       1      3.7177      3.7177      0.0000
      88       1       2      3.2467      3.2467      0.0000
      88       1       3      2.6163      2.6163      0.0000
      88       1       4      1.3147      1.3147      0.0000
      88       1       5      1.1712      1.1712      0.0000
      88       1       6      1.0984      1.0984      0.0000
      88       1       7      1.2128      1.2128      0.0000
      88       1       8      1.3109      1.3109      0.0000
      88       1       9      1.3591      1.3591      0.0000
      88       1      10      1.6081      1.6081      0.0000
      89       1       0      2.7998      2.7998      0.0000
      89       1       1      1.6367      1.6367      0.0000
      89       1       2      1.4616      1.4616      0.0000
      89       1       3      1.3425      1.3425      0.0000
      89       1       4      1.8300      1.8300      0.0000
      89       1       5      1.2888      1.2888      0.0000
      89       1       6      1.2584      1.2584      0.0000
      89       1       7      1.4916      1.4916      0.0000
      89       1       8      1.4322      1.4322      0.0000
      89       1       9      1.4641      1.4641      0.0000
      89       1      10      1.1722      1.1722      0.0000
      90       1       0      2.7998      2.7998      0.0000
      90       1       1      2.0980      2.0980      0.0000
      90       1       2      2.7114      2.7114      0.0000
      90       1       3      1.8414      1.8414      0.0000
      90       1       4      2.0202      2.0202      0.0000
      90       1       5      2.0997      2.0997      0.0000
      90       1       6      1.1184      1.1184      0.0000
      90       1       7      0.7350      0.7350      0.0000
      90       1       8      0.7944      0.7944      0.0000
      90       1       9      0.8450      0.8450      0.0000
      90       1      10      0.7853      0.7853      0.0000
      91       1       0      2.7998      2.7998      0.0000
      91       1       1      1.3994      1.3994      0.0000
      91       1       2      2.1772      2.1772      0.0000
      91       1       3      2.2675      2.2675      0.0000
      91       1       4      1.7206      1.7206      0.0000
      91       1       5      1.4378      1.4378      0.0000
      91       1       6      1.0300      1.0300      0.0000
      91       1       7      0.7403      0.7403      0.0000
      91       1       8      0.4897      0.4897      0.0000
      91       1       9      0.8503      0.8503      0.0000
      91       1      10      0.8241      0.8241      0.0000
      92       1       0      2.7998      2.7998      0.0000
      92       1       1      2.1463      2.1463      0.0000
      92       1       2      2.0648      2.0648      0.0000
      92       1       3      2.0245      2.0245      0.0000
      92       1       4      1.6487      1.6487      0.0000
      92       1       5      1.7997      1.7997      0.0000
      92       1       6      1.8806      1.8806      0.0000
      92       1       7      1.0625      1.0625      0.0000
      92       1       8      1.3034      1.3034      0.0000
      92       1       9      1.2909      1.2909      0.0000
      92       1      10      1.2466      1.2466      0.0000
      93       1       0      2.7998      2.7998      0.0000
      93       1       1      3.4356      3.4356      0.0000
      93       1       2      2.9692      2.9692      0.0000
      93       1       3      1.5253      1.5253      0.0000
      93       1       4      1.4092      1.4092      0.0000
      93       1       5      1.3627      1.3627      0.0000
      93       1       6      1.7884      1.7884      0.0000
      93       1       7      1.6603      1.6603      0.0000
      93       1       8      1.6147      1.6147      0.0000
      93       1       9      1.5831      1.5831      0.0000
      93       1      10      1.4662      1.4662      0.0000
      94       1       0      2.7998      2.7998      0.0000
      94       1       1      1.7619      1.7619      0.0000
      94       1       2      1.6573      1.6573      0.0000
      94       1       3      2.3498      2.3498      0.0000
      94       1       4      2.7597      2.7597      0.0000
      94       1       5      1.6662      1.6662      0.0000
      94       1       6      1.4128      1.4128      0.0000
      94       1       7      2.2041      2.2041      0.0000
      94       1       8      2.9066      2.9066      0.0000
      94       1       9      2.0869      2.0869      0.0000
      94       1      10      1.4525      1.4525      0.0000
      95       1       0      2.7998      2.7998      0.0000
      95       1       1      2.0919      2.0919      0.0000
      95       1       2      2.3195      2.3195      0.0000
      95       1       3      1.8009      1.8009      0.0000
      95       1       4      1.7372      1.7372      0.0000
      95       1       5      1.1897      1.1897      0.0000
      95       1       6      0.8931      0.8931      0.0000
      95       1       7      1.0541      1.0541      0.0000
      95       1       8      1.0972      1.0972      0.0000
      95       1       9      0.9281      0.9281      0.0000
      95       1      10      0.9356      0.9356      0.0000
      96       1       0      2.7998      2.7998      0.0000
      96       1       1      1.8753      1.8753      0.0000
      96       1       2      1.7270      1.7270      0.0000
      96       1       3      1.5442      1.5442      0.0000
      96       1       4      1.5100      1.5100      0.0000
      96       1       5      1.6303      1.6303      0.0000
      96       1       6      1.1447      1.1447      0.0000
      96       1       7      1.2941      1.2941      0.0000
      96       1       8      1.4253      1.4253      0.0000
      96       1       9      1.7619      1.7619      0.0000
      96       1      10      1.3819      1.3819      0.0000
      97       1       0      2.7998      2.7998      0.0000
      97       1       1      2.5564      2.5564      0.0000
      97       1       2      1.7034      1.7034      0.0000
      97       1       3      2.6684      2.6684      0.0000
      97       1       4      1.8116      1.8116      0.0000
      97       1       5      1.1744      1.1744      0.0000
      97       1       6      1.4269      1.4269      0.0000
      97       1       7      0.9828      0.9828      0.0000
      97       1       8      1.0569      1.0569      0.0000
      97       1       9      0.9103      0.9103      0.0000
      97       1      10      0.5169      0.5169      0.0000
      98       1       0      2.7998      2.7998      0.0000
      98       1       1      3.5820      3.5820      0.0000
      98       1       2      2.3753      2.3753      0.0000
      98       1       3      2.7050      2.7050      0.0000
      98       1       4      2.5491      2.5491      0.0000
      98       1       5      2.6284      2.6284      0.0000
      98       1       6      2.5812      2.5812      0.0000
      98       1       7      1.4438      1.4438      0.0000
      98       1       8      1.0319      1.0319      0.0000
      98       1       9      0.6350      0.6350      0.0000
      98       1      10      0.8300      0.8300      0.0000
      99       1       0      2.7998      2.7998      0.0000
      99       1       1      1.6630      1.6630      0.0000
      99       1       2      1.9794      1.9794      0.0000
      99       1       3      1.9545      1.9545      0.0000
      99       1       4      2.5644      2.5644      0.0000
      99       1       5      3.0378      3.0378      0.0000
      99       1       6      1.1216      1.1216      0.0000
      99       1       7      1.2450      1.2450      0.0000
      99       1       8      0.9481      0.9481      0.0000
      99       1       9      0.6778      0.6778      0.0000
      99       1      10      0.9681      0.9681      0.0000
     100       1       0      2.7998      2.7998      0.0000
     100       1       1      2.3953      2.3953      0.0000
     100       1       2      3.8911      3.8911      0.0000
     100       1       3      2.9498      2.9498      0.0000
     100       1       4      1.7684      1.7684      0.0000
     100       1       5      1.8697      1.8697      0.0000
     100       1       6      1.6069      1.6069      0.0000
     100       1       7      1.5025      1.5025      0.0000
     100       1       8      1.2844      1.2844      0.0000
     100       1       9      0.8575      0.8575      0.0000
     100       1      10      0.9425      0.9425      0.0000
