# Supplementary material for: Blib is a multi-module simulation platform for genetics studies and intelligent breeding
Source: Commun Biol. 2022 Nov 3;5:1167. doi: 10.1038/s42003-022-04151-9 (PMC9630530; doi:10.1038/s42003-022-04151-9)
Supplement: Supplementary file 4 — Supplementary Software 1 [file 42003_2022_4151_MOESM4_ESM.zip › Supplementary software/ISB with output files/outTester1.h2b]

     Run Bmethod   Cycle Environment       Yield       Yield
     Run Bmethod   Cycle Environment     varGeno    H2_broad
       1       1       0      Normal      2.8005      0.1138
       1       1       1      Normal      1.8753      0.0792
       1       1       2      Normal      1.7556      0.0745
       1       1       3      Normal      1.3431      0.0580
       1       1       4      Normal      1.5722      0.0673
       1       1       5      Normal      1.8559      0.0784
       1       1       6      Normal      1.8853      0.0796
       1       1       7      Normal      2.0984      0.0878
       1       1       8      Normal      1.5925      0.0681
       1       1       9      Normal      1.5447      0.0662
       1       1      10      Normal      1.1481      0.0500
       1       2       0      Normal      2.8005      0.1138
       1       2       1      Normal      2.0386      0.0855
       1       2       2      Normal      2.3450      0.0971
       1       2       3      Normal      1.6525      0.0705
       1       2       4      Normal      1.2916      0.0559
       1       2       5      Normal      1.4919      0.0640
       1       2       6      Normal      1.3038      0.0564
       1       2       7      Normal      0.9475      0.0416
       1       2       8      Normal      1.4369      0.0618
       1       2       9      Normal      1.4259      0.0614
       1       2      10      Normal      1.1566      0.0504
       1       3       0      Normal      2.8005      0.1138
       1       3       1      Normal      2.5217      0.1037
       1       3       2      Normal      1.7831      0.0756
       1       3       3      Normal      2.6009      0.1066
       1       3       4      Normal      2.2623      0.0940
       1       3       5      Normal      1.4419      0.0620
       1       3       6      Normal      1.6413      0.0700
       1       3       7      Normal      1.5609      0.0668
       1       3       8      Normal      1.4906      0.0640
       1       3       9      Normal      1.3416      0.0580
       1       3      10      Normal      0.8997      0.0396
       1       4       0      Normal      2.8005      0.1138
       1       4       1      Normal      2.8620      0.1160
       1       4       2      Normal      2.3000      0.0954
       1       4       3      Normal      1.7452      0.0741
       1       4       4      Normal      1.9156      0.0808
       1       4       5      Normal      1.6875      0.0718
       1       4       6      Normal      1.6988      0.0723
       1       4       7      Normal      1.0828      0.0473
       1       4       8      Normal      1.1409      0.0497
       1       4       9      Normal      0.6884      0.0306
       1       4      10      Normal      0.7006      0.0311
       1       5       0      Normal      2.8005      0.1138
       1       5       1      Normal      2.5270      0.1039
       1       5       2      Normal      2.6166      0.1072
       1       5       3      Normal      1.3959      0.0602
       1       5       4      Normal      1.2425      0.0539
       1       5       5      Normal      1.4150      0.0609
       1       5       6      Normal      1.7322      0.0736
       1       5       7      Normal      2.0056      0.0842
       1       5       8      Normal      1.2619      0.0547
       1       5       9      Normal      0.9753      0.0428
       1       5      10      Normal      0.6506      0.0290
       1       6       0      Normal      2.8005      0.1138
       1       6       1      Normal      2.6155      0.1071
       1       6       2      Normal      1.9816      0.0833
       1       6       3      Normal      1.8703      0.0790
       1       6       4      Normal      1.6053      0.0686
       1       6       5      Normal      1.8141      0.0768
       1       6       6      Normal      1.4822      0.0637
       1       6       7      Normal      1.2472      0.0541
       1       6       8      Normal      0.7259      0.0322
       1       6       9      Normal      0.9594      0.0421
       1       6      10      Normal      1.1981      0.0521
       1       7       0      Normal      2.8005      0.1138
       1       7       1      Normal      2.9281      0.1184
       1       7       2      Normal      2.0883      0.0874
       1       7       3      Normal      2.3797      0.0984
       1       7       4      Normal      2.2131      0.0922
       1       7       5      Normal      2.3494      0.0973
       1       7       6      Normal      2.2522      0.0936
       1       7       7      Normal      1.4731      0.0633
       1       7       8      Normal      1.5984      0.0683
       1       7       9      Normal      0.8566      0.0378
       1       7      10      Normal      1.0253      0.0449
       1       8       0      Normal      2.8005      0.1138
       1       8       1      Normal      1.7775      0.0754
       1       8       2      Normal      1.6252      0.0694
       1       8       3      Normal      2.7841      0.1132
       1       8       4      Normal      2.3250      0.0964
       1       8       5      Normal      3.1278      0.1255
       1       8       6      Normal      1.7291      0.0735
       1       8       7      Normal      1.6481      0.0703
       1       8       8      Normal      0.9212      0.0405
       1       8       9      Normal      1.2025      0.0523
       1       8      10      Normal      1.7400      0.0739
       1       9       0      Normal      2.8005      0.1138
       1       9       1      Normal      2.6141      0.1071
       1       9       2      Normal      2.4811      0.1022
       1       9       3      Normal      2.6214      0.1073
       1       9       4      Normal      1.6722      0.0712
       1       9       5      Normal      1.9672      0.0828
       1       9       6      Normal      1.4884      0.0639
       1       9       7      Normal      1.0137      0.0444
       1       9       8      Normal      0.9041      0.0398
       1       9       9      Normal      0.7509      0.0333
       1       9      10      Normal      0.6397      0.0285
       1      10       0      Normal      2.8005      0.1138
       1      10       1      Normal      3.5414      0.1397
       1      10       2      Normal      2.6078      0.1068
       1      10       3      Normal      2.0431      0.0857
       1      10       4      Normal      2.0444      0.0857
       1      10       5      Normal      1.7144      0.0729
       1      10       6      Normal      1.2613      0.0547
       1      10       7      Normal      0.9547      0.0420
       1      10       8      Normal      0.8291      0.0366
       1      10       9      Normal      0.8662      0.0382
       1      10      10      Normal      0.7812      0.0346
       1      11       0      Normal      2.8005      0.1138
       1      11       1      Normal      1.7000      0.0723
       1      11       2      Normal      1.4920      0.0641
       1      11       3      Normal      1.7444      0.0741
       1      11       4      Normal      1.6822      0.0716
       1      11       5      Normal      2.1022      0.0879
       1      11       6      Normal      2.2503      0.0936
       1      11       7      Normal      1.2519      0.0543
       1      11       8      Normal      1.6756      0.0714
       1      11       9      Normal      1.4459      0.0622
       1      11      10      Normal      1.6128      0.0689
       1      12       0      Normal      2.8005      0.1138
       1      12       1      Normal      3.3628      0.1336
       1      12       2      Normal      2.6903      0.1098
       1      12       3      Normal      2.4505      0.1010
       1      12       4      Normal      2.1391      0.0893
       1      12       5      Normal      2.1378      0.0893
       1      12       6      Normal      1.8372      0.0777
       1      12       7      Normal      1.4959      0.0642
       1      12       8      Normal      1.6369      0.0698
       1      12       9      Normal      1.0831      0.0473
       1      12      10      Normal      1.1769      0.0512
       1      13       0      Normal      2.8005      0.1138
       1      13       1      Normal      2.7413      0.1117
       1      13       2      Normal      1.7178      0.0730
       1      13       3      Normal      1.4519      0.0624
       1      13       4      Normal      1.6316      0.0696
       1      13       5      Normal      1.6909      0.0720
       1      13       6      Normal      1.6094      0.0687
       1      13       7      Normal      1.4341      0.0617
       1      13       8      Normal      1.0781      0.0471
       1      13       9      Normal      0.8700      0.0384
       1      13      10      Normal      1.0153      0.0445
       1      14       0      Normal      2.8005      0.1138
       1      14       1      Normal      1.8637      0.0788
       1      14       2      Normal      1.8131      0.0768
       1      14       3      Normal      1.9219      0.0810
       1      14       4      Normal      1.5378      0.0659
       1      14       5      Normal      2.0066      0.0843
       1      14       6      Normal      1.8545      0.0784
       1      14       7      Normal      1.3922      0.0600
       1      14       8      Normal      1.2994      0.0562
       1      14       9      Normal      1.3931      0.0601
       1      14      10      Normal      1.7947      0.0761
       1      15       0      Normal      2.8005      0.1138
       1      15       1      Normal      3.1972      0.1279
       1      15       2      Normal      2.8714      0.1164
       1      15       3      Normal      1.8919      0.0798
       1      15       4      Normal      1.7934      0.0760
       1      15       5      Normal      2.0172      0.0847
       1      15       6      Normal      1.1791      0.0513
       1      15       7      Normal      1.1337      0.0494
       1      15       8      Normal      1.0084      0.0442
       1      15       9      Normal      1.1666      0.0508
       1      15      10      Normal      0.8594      0.0379
       1      16       0      Normal      2.8005      0.1138
       1      16       1      Normal      2.7028      0.1103
       1      16       2      Normal      2.0581      0.0863
       1      16       3      Normal      1.1100      0.0484
       1      16       4      Normal      1.2142      0.0528
       1      16       5      Normal      1.0336      0.0453
       1      16       6      Normal      0.9450      0.0415
       1      16       7      Normal      1.1394      0.0497
       1      16       8      Normal      1.0197      0.0447
       1      16       9      Normal      1.4759      0.0634
       1      16      10      Normal      0.9503      0.0418
       1      17       0      Normal      2.8005      0.1138
       1      17       1      Normal      2.9417      0.1189
       1      17       2      Normal      2.1717      0.0906
       1      17       3      Normal      2.0503      0.0860
       1      17       4      Normal      1.4191      0.0611
       1      17       5      Normal      1.6728      0.0713
       1      17       6      Normal      1.2716      0.0551
       1      17       7      Normal      1.1322      0.0494
       1      17       8      Normal      1.2684      0.0550
       1      17       9      Normal      1.2756      0.0553
       1      17      10      Normal      1.2541      0.0544
       1      18       0      Normal      2.8005      0.1138
       1      18       1      Normal      1.7119      0.0728
       1      18       2      Normal      1.1578      0.0504
       1      18       3      Normal      1.1522      0.0502
       1      18       4      Normal      1.6370      0.0698
       1      18       5      Normal      1.6064      0.0686
       1      18       6      Normal      1.3159      0.0569
       1      18       7      Normal      2.1906      0.0913
       1      18       8      Normal      1.4906      0.0640
       1      18       9      Normal      1.3634      0.0589
       1      18      10      Normal      1.0791      0.0472
       1      19       0      Normal      2.8005      0.1138
       1      19       1      Normal      2.3761      0.0983
       1      19       2      Normal      1.7252      0.0733
       1      19       3      Normal      1.7169      0.0730
       1      19       4      Normal      1.7862      0.0757
       1      19       5      Normal      1.0203      0.0447
       1      19       6      Normal      1.5353      0.0658
       1      19       7      Normal      1.4184      0.0611
       1      19       8      Normal      0.8131      0.0360
       1      19       9      Normal      0.9316      0.0410
       1      19      10      Normal      0.8403      0.0371
       1      20       0      Normal      2.8005      0.1138
       1      20       1      Normal      2.8255      0.1147
       1      20       2      Normal      1.8389      0.0778
       1      20       3      Normal      1.6514      0.0704
       1      20       4      Normal      1.8311      0.0775
       1      20       5      Normal      1.4128      0.0609
       1      20       6      Normal      2.1022      0.0879
       1      20       7      Normal      1.9753      0.0831
       1      20       8      Normal      1.6156      0.0690
       1      20       9      Normal      0.8775      0.0387
       1      20      10      Normal      0.8087      0.0358
       1      21       0      Normal      2.8005      0.1138
       1      21       1      Normal      3.1770      0.1272
       1      21       2      Normal      3.5897      0.1414
       1      21       3      Normal      3.2909      0.1311
       1      21       4      Normal      2.0878      0.0874
       1      21       5      Normal      1.1962      0.0520
       1      21       6      Normal      1.1475      0.0500
       1      21       7      Normal      1.6063      0.0686
       1      21       8      Normal      1.9388      0.0817
       1      21       9      Normal      1.5531      0.0665
       1      21      10      Normal      1.1834      0.0515
       1      22       0      Normal      2.8005      0.1138
       1      22       1      Normal      1.9031      0.0803
       1      22       2      Normal      1.7808      0.0755
       1      22       3      Normal      1.8520      0.0783
       1      22       4      Normal      1.8883      0.0797
       1      22       5      Normal      2.1437      0.0895
       1      22       6      Normal      1.5688      0.0671
       1      22       7      Normal      1.7094      0.0727
       1      22       8      Normal      1.5013      0.0644
       1      22       9      Normal      0.8122      0.0359
       1      22      10      Normal      0.6847      0.0304
       1      23       0      Normal      2.8005      0.1138
       1      23       1      Normal      3.1150      0.1250
       1      23       2      Normal      2.2966      0.0953
       1      23       3      Normal      2.7238      0.1111
       1      23       4      Normal      1.4147      0.0609
       1      23       5      Normal      1.1734      0.0511
       1      23       6      Normal      1.4459      0.0622
       1      23       7      Normal      1.4644      0.0629
       1      23       8      Normal      0.9834      0.0432
       1      23       9      Normal      0.9000      0.0396
       1      23      10      Normal      1.0241      0.0449
       1      24       0      Normal      2.8005      0.1138
       1      24       1      Normal      3.1191      0.1252
       1      24       2      Normal      3.2922      0.1312
       1      24       3      Normal      3.0166      0.1215
       1      24       4      Normal      2.0000      0.0840
       1      24       5      Normal      2.0319      0.0853
       1      24       6      Normal      1.4794      0.0635
       1      24       7      Normal      0.8788      0.0387
       1      24       8      Normal      1.3831      0.0597
       1      24       9      Normal      1.5384      0.0659
       1      24      10      Normal      1.7587      0.0746
       1      25       0      Normal      2.8005      0.1138
       1      25       1      Normal      3.4091      0.1352
       1      25       2      Normal      3.1531      0.1264
       1      25       3      Normal      2.1931      0.0914
       1      25       4      Normal      1.7509      0.0743
       1      25       5      Normal      1.7925      0.0760
       1      25       6      Normal      1.3687      0.0591
       1      25       7      Normal      0.9631      0.0423
       1      25       8      Normal      0.9541      0.0419
       1      25       9      Normal      0.5891      0.0263
       1      25      10      Normal      0.6994      0.0311
       1      26       0      Normal      2.8005      0.1138
       1      26       1      Normal      2.5095      0.1032
       1      26       2      Normal      1.9203      0.0809
       1      26       3      Normal      0.8752      0.0386
       1      26       4      Normal      1.2473      0.0541
       1      26       5      Normal      1.4897      0.0640
       1      26       6      Normal      1.5984      0.0683
       1      26       7      Normal      1.3169      0.0570
       1      26       8      Normal      1.0428      0.0456
       1      26       9      Normal      0.6653      0.0296
       1      26      10      Normal      0.7528      0.0334
       1      27       0      Normal      2.8005      0.1138
       1      27       1      Normal      3.1859      0.1275
       1      27       2      Normal      3.0258      0.1219
       1      27       3      Normal      3.7786      0.1477
       1      27       4      Normal      2.0484      0.0859
       1      27       5      Normal      1.5419      0.0661
       1      27       6      Normal      1.2197      0.0530
       1      27       7      Normal      1.6172      0.0691
       1      27       8      Normal      0.8353      0.0369
       1      27       9      Normal      0.6869      0.0305
       1      27      10      Normal      0.7019      0.0312
       1      28       0      Normal      2.8005      0.1138
       1      28       1      Normal      4.4441      0.1693
       1      28       2      Normal      3.1358      0.1257
       1      28       3      Normal      1.8328      0.0775
       1      28       4      Normal      1.5753      0.0674
       1      28       5      Normal      1.5716      0.0672
       1      28       6      Normal      1.2444      0.0540
       1      28       7      Normal      0.7000      0.0311
       1      28       8      Normal      0.9663      0.0424
       1      28       9      Normal      0.9681      0.0425
       1      28      10      Normal      1.1812      0.0514
       1      29       0      Normal      2.8005      0.1138
       1      29       1      Normal      1.4094      0.0607
       1      29       2      Normal      1.9920      0.0837
       1      29       3      Normal      2.3619      0.0977
       1      29       4      Normal      2.1641      0.0903
       1      29       5      Normal      1.7875      0.0758
       1      29       6      Normal      1.4125      0.0608
       1      29       7      Normal      1.5491      0.0663
       1      29       8      Normal      1.4919      0.0640
       1      29       9      Normal      0.9709      0.0426
       1      29      10      Normal      1.0744      0.0470
       1      30       0      Normal      2.8005      0.1138
       1      30       1      Normal      2.7695      0.1127
       1      30       2      Normal      2.1400      0.0894
       1      30       3      Normal      2.0498      0.0859
       1      30       4      Normal      1.2503      0.0542
       1      30       5      Normal      0.7869      0.0348
       1      30       6      Normal      0.5656      0.0253
       1      30       7      Normal      0.4341      0.0195
       1      30       8      Normal      0.6947      0.0309
       1      30       9      Normal      0.6712      0.0299
       1      30      10      Normal      0.6538      0.0291
       1      31       0      Normal      2.8005      0.1138
       1      31       1      Normal      3.2219      0.1288
       1      31       2      Normal      2.2631      0.0940
       1      31       3      Normal      1.5528      0.0665
       1      31       4      Normal      1.6095      0.0687
       1      31       5      Normal      1.7281      0.0734
       1      31       6      Normal      1.9834      0.0834
       1      31       7      Normal      2.7516      0.1121
       1      31       8      Normal      2.1306      0.0890
       1      31       9      Normal      1.7756      0.0753
       1      31      10      Normal      1.7409      0.0739
       1      32       0      Normal      2.8005      0.1138
       1      32       1      Normal      1.4211      0.0612
       1      32       2      Normal      1.3602      0.0587
       1      32       3      Normal      1.8177      0.0770
       1      32       4      Normal      1.1914      0.0518
       1      32       5      Normal      1.1656      0.0508
       1      32       6      Normal      1.9294      0.0813
       1      32       7      Normal      1.4750      0.0634
       1      32       8      Normal      1.0584      0.0463
       1      32       9      Normal      1.0891      0.0476
       1      32      10      Normal      1.1888      0.0517
       1      33       0      Normal      2.8005      0.1138
       1      33       1      Normal      2.4017      0.0992
       1      33       2      Normal      2.4397      0.1006
       1      33       3      Normal      1.9494      0.0821
       1      33       4      Normal      1.4288      0.0615
       1      33       5      Normal      1.9881      0.0836
       1      33       6      Normal      1.6647      0.0709
       1      33       7      Normal      1.5503      0.0664
       1      33       8      Normal      1.0000      0.0439
       1      33       9      Normal      0.7241      0.0321
       1      33      10      Normal      0.5088      0.0228
       1      34       0      Normal      2.8005      0.1138
       1      34       1      Normal      2.4159      0.0998
       1      34       2      Normal      1.3097      0.0567
       1      34       3      Normal      1.3278      0.0574
       1      34       4      Normal      0.8591      0.0379
       1      34       5      Normal      1.4013      0.0604
       1      34       6      Normal      1.1375      0.0496
       1      34       7      Normal      0.5716      0.0255
       1      34       8      Normal      0.6475      0.0288
       1      34       9      Normal      0.8297      0.0367
       1      34      10      Normal      0.7031      0.0312
       1      35       0      Normal      2.8005      0.1138
       1      35       1      Normal      2.2342      0.0930
       1      35       2      Normal      2.4331      0.1004
       1      35       3      Normal      2.8925      0.1171
       1      35       4      Normal      2.3831      0.0985
       1      35       5      Normal      2.5175      0.1035
       1      35       6      Normal      2.3166      0.0960
       1      35       7      Normal      1.9028      0.0803
       1      35       8      Normal      1.4972      0.0643
       1      35       9      Normal      1.1862      0.0516
       1      35      10      Normal      0.9644      0.0424
       1      36       0      Normal      2.8005      0.1138
       1      36       1      Normal      2.6716      0.1092
       1      36       2      Normal      2.6403      0.1080
       1      36       3      Normal      1.7791      0.0754
       1      36       4      Normal      1.5512      0.0664
       1      36       5      Normal      1.4053      0.0606
       1      36       6      Normal      1.6025      0.0685
       1      36       7      Normal      1.7584      0.0746
       1      36       8      Normal      1.2328      0.0535
       1      36       9      Normal      0.8694      0.0383
       1      36      10      Normal      0.5225      0.0234
       1      37       0      Normal      2.8005      0.1138
       1      37       1      Normal      3.1753      0.1271
       1      37       2      Normal      2.0655      0.0865
       1      37       3      Normal      1.5309      0.0656
       1      37       4      Normal      1.2150      0.0528
       1      37       5      Normal      1.3659      0.0590
       1      37       6      Normal      1.0478      0.0459
       1      37       7      Normal      1.4894      0.0639
       1      37       8      Normal      1.3206      0.0571
       1      37       9      Normal      1.4222      0.0612
       1      37      10      Normal      0.7669      0.0340
       1      38       0      Normal      2.8005      0.1138
       1      38       1      Normal      2.1270      0.0889
       1      38       2      Normal      1.2766      0.0553
       1      38       3      Normal      1.0922      0.0477
       1      38       4      Normal      1.3631      0.0588
       1      38       5      Normal      1.0947      0.0478
       1      38       6      Normal      1.3381      0.0578
       1      38       7      Normal      1.4516      0.0624
       1      38       8      Normal      1.2763      0.0553
       1      38       9      Normal      1.3784      0.0595
       1      38      10      Normal      1.3356      0.0577
       1      39       0      Normal      2.8005      0.1138
       1      39       1      Normal      1.3519      0.0584
       1      39       2      Normal      1.3767      0.0594
       1      39       3      Normal      2.5659      0.1053
       1      39       4      Normal      1.9097      0.0805
       1      39       5      Normal      1.5641      0.0669
       1      39       6      Normal      0.8572      0.0378
       1      39       7      Normal      0.6559      0.0292
       1      39       8      Normal      0.5619      0.0251
       1      39       9      Normal      0.5831      0.0260
       1      39      10      Normal      0.3894      0.0175
       1      40       0      Normal      2.8005      0.1138
       1      40       1      Normal      2.9294      0.1184
       1      40       2      Normal      1.8019      0.0763
       1      40       3      Normal      1.9733      0.0830
       1      40       4      Normal      1.5727      0.0673
       1      40       5      Normal      2.1147      0.0884
       1      40       6      Normal      1.8837      0.0795
       1      40       7      Normal      1.0341      0.0453
       1      40       8      Normal      0.9422      0.0414
       1      40       9      Normal      0.6963      0.0309
       1      40      10      Normal      1.0269      0.0450
       1      41       0      Normal      2.8005      0.1138
       1      41       1      Normal      3.1512      0.1263
       1      41       2      Normal      3.6220      0.1425
       1      41       3      Normal      2.7969      0.1137
       1      41       4      Normal      2.7650      0.1125
       1      41       5      Normal      2.3216      0.0962
       1      41       6      Normal      1.8756      0.0792
       1      41       7      Normal      1.6422      0.0700
       1      41       8      Normal      1.7344      0.0737
       1      41       9      Normal      1.0919      0.0477
       1      41      10      Normal      0.9241      0.0407
       1      42       0      Normal      2.8005      0.1138
       1      42       1      Normal      2.1764      0.0908
       1      42       2      Normal      1.5237      0.0653
       1      42       3      Normal      2.6580      0.1087
       1      42       4      Normal      2.5869      0.1061
       1      42       5      Normal      1.5125      0.0649
       1      42       6      Normal      2.1716      0.0906
       1      42       7      Normal      2.0159      0.0846
       1      42       8      Normal      1.6659      0.0710
       1      42       9      Normal      1.1991      0.0521
       1      42      10      Normal      1.1216      0.0489
       1      43       0      Normal      2.8005      0.1138
       1      43       1      Normal      2.8789      0.1166
       1      43       2      Normal      1.9686      0.0828
       1      43       3      Normal      2.6536      0.1085
       1      43       4      Normal      2.2517      0.0936
       1      43       5      Normal      2.0663      0.0866
       1      43       6      Normal      1.5722      0.0673
       1      43       7      Normal      1.7041      0.0725
       1      43       8      Normal      1.0959      0.0479
       1      43       9      Normal      0.9659      0.0424
       1      43      10      Normal      0.8866      0.0391
       1      44       0      Normal      2.8005      0.1138
       1      44       1      Normal      2.8195      0.1145
       1      44       2      Normal      1.8381      0.0778
       1      44       3      Normal      2.0184      0.0847
       1      44       4      Normal      1.4494      0.0623
       1      44       5      Normal      1.7859      0.0757
       1      44       6      Normal      0.8994      0.0396
       1      44       7      Normal      0.8988      0.0396
       1      44       8      Normal      0.9287      0.0409
       1      44       9      Normal      0.9438      0.0415
       1      44      10      Normal      1.0800      0.0472
       1      45       0      Normal      2.8005      0.1138
       1      45       1      Normal      3.2534      0.1298
       1      45       2      Normal      3.2148      0.1285
       1      45       3      Normal      1.8675      0.0789
       1      45       4      Normal      1.6828      0.0717
       1      45       5      Normal      1.7387      0.0739
       1      45       6      Normal      1.2334      0.0535
       1      45       7      Normal      1.4766      0.0634
       1      45       8      Normal      0.9538      0.0419
       1      45       9      Normal      1.0028      0.0440
       1      45      10      Normal      0.5909      0.0264
       1      46       0      Normal      2.8005      0.1138
       1      46       1      Normal      2.5148      0.1034
       1      46       2      Normal      1.7248      0.0733
       1      46       3      Normal      1.6220      0.0692
       1      46       4      Normal      1.4919      0.0640
       1      46       5      Normal      1.3134      0.0568
       1      46       6      Normal      1.1769      0.0512
       1      46       7      Normal      0.7594      0.0337
       1      46       8      Normal      1.1403      0.0497
       1      46       9      Normal      0.7322      0.0325
       1      46      10      Normal      0.3831      0.0173
       1      47       0      Normal      2.8005      0.1138
       1      47       1      Normal      2.4539      0.1012
       1      47       2      Normal      2.0733      0.0868
       1      47       3      Normal      1.6537      0.0705
       1      47       4      Normal      2.2475      0.0935
       1      47       5      Normal      1.7313      0.0736
       1      47       6      Normal      2.2850      0.0949
       1      47       7      Normal      1.8656      0.0788
       1      47       8      Normal      1.2072      0.0525
       1      47       9      Normal      1.3056      0.0565
       1      47      10      Normal      0.9403      0.0413
       1      48       0      Normal      2.8005      0.1138
       1      48       1      Normal      2.5041      0.1030
       1      48       2      Normal      2.0067      0.0843
       1      48       3      Normal      1.5661      0.0670
       1      48       4      Normal      1.3369      0.0578
       1      48       5      Normal      1.8903      0.0798
       1      48       6      Normal      1.8784      0.0793
       1      48       7      Normal      1.7791      0.0754
       1      48       8      Normal      1.0484      0.0459
       1      48       9      Normal      1.0397      0.0455
       1      48      10      Normal      0.6347      0.0283
       1      49       0      Normal      2.8005      0.1138
       1      49       1      Normal      2.1842      0.0911
       1      49       2      Normal      1.9652      0.0827
       1      49       3      Normal      1.9462      0.0820
       1      49       4      Normal      1.3925      0.0600
       1      49       5      Normal      1.6694      0.0711
       1      49       6      Normal      0.9603      0.0422
       1      49       7      Normal      1.0575      0.0463
       1      49       8      Normal      0.6834      0.0304
       1      49       9      Normal      0.6087      0.0272
       1      49      10      Normal      0.7144      0.0317
       1      50       0      Normal      2.8005      0.1138
       1      50       1      Normal      2.9820      0.1203
       1      50       2      Normal      2.7389      0.1116
       1      50       3      Normal      2.1781      0.0908
       1      50       4      Normal      1.6278      0.0695
       1      50       5      Normal      1.0472      0.0458
       1      50       6      Normal      1.2806      0.0555
       1      50       7      Normal      1.1925      0.0519
       1      50       8      Normal      1.4509      0.0624
       1      50       9      Normal      1.2747      0.0552
       1      50      10      Normal      1.1313      0.0493
       1      51       0      Normal      2.8005      0.1138
       1      51       1      Normal      2.3031      0.0955
       1      51       2      Normal      2.4784      0.1021
       1      51       3      Normal      1.6469      0.0702
       1      51       4      Normal      1.7016      0.0724
       1      51       5      Normal      1.0984      0.0480
       1      51       6      Normal      1.0113      0.0443
       1      51       7      Normal      0.6300      0.0281
       1      51       8      Normal      0.8188      0.0362
       1      51       9      Normal      0.6031      0.0269
       1      51      10      Normal      0.5653      0.0253
       1      52       0      Normal      2.8005      0.1138
       1      52       1      Normal      1.8617      0.0787
       1      52       2      Normal      2.1431      0.0895
       1      52       3      Normal      2.1869      0.0912
       1      52       4      Normal      1.5358      0.0658
       1      52       5      Normal      2.0775      0.0870
       1      52       6      Normal      1.3847      0.0597
       1      52       7      Normal      0.8612      0.0380
       1      52       8      Normal      1.0069      0.0441
       1      52       9      Normal      0.7469      0.0331
       1      52      10      Normal      0.6147      0.0274
       1      53       0      Normal      2.8005      0.1138
       1      53       1      Normal      1.8492      0.0782
       1      53       2      Normal      1.9305      0.0813
       1      53       3      Normal      1.9231      0.0811
       1      53       4      Normal      1.9000      0.0802
       1      53       5      Normal      1.8334      0.0776
       1      53       6      Normal      1.2916      0.0559
       1      53       7      Normal      1.2409      0.0539
       1      53       8      Normal      1.0078      0.0442
       1      53       9      Normal      1.0122      0.0444
       1      53      10      Normal      0.8200      0.0362
       1      54       0      Normal      2.8005      0.1138
       1      54       1      Normal      1.8722      0.0791
       1      54       2      Normal      1.5377      0.0659
       1      54       3      Normal      2.6403      0.1080
       1      54       4      Normal      1.4964      0.0642
       1      54       5      Normal      1.6541      0.0705
       1      54       6      Normal      1.6506      0.0704
       1      54       7      Normal      1.3009      0.0563
       1      54       8      Normal      1.5600      0.0668
       1      54       9      Normal      1.4388      0.0619
       1      54      10      Normal      1.4013      0.0604
       1      55       0      Normal      2.8005      0.1138
       1      55       1      Normal      3.2431      0.1295
       1      55       2      Normal      2.3706      0.0981
       1      55       3      Normal      2.9842      0.1204
       1      55       4      Normal      2.1050      0.0880
       1      55       5      Normal      1.8809      0.0794
       1      55       6      Normal      1.7144      0.0729
       1      55       7      Normal      1.8166      0.0769
       1      55       8      Normal      1.4863      0.0638
       1      55       9      Normal      1.4028      0.0605
       1      55      10      Normal      0.9112      0.0401
       1      56       0      Normal      2.8005      0.1138
       1      56       1      Normal      2.7523      0.1121
       1      56       2      Normal      1.9622      0.0826
       1      56       3      Normal      2.4669      0.1016
       1      56       4      Normal      1.6966      0.0722
       1      56       5      Normal      1.4659      0.0630
       1      56       6      Normal      2.0684      0.0867
       1      56       7      Normal      1.5059      0.0646
       1      56       8      Normal      1.3994      0.0603
       1      56       9      Normal      1.2366      0.0537
       1      56      10      Normal      1.5359      0.0658
       1      57       0      Normal      2.8005      0.1138
       1      57       1      Normal      2.8461      0.1155
       1      57       2      Normal      3.5703      0.1407
       1      57       3      Normal      3.3667      0.1338
       1      57       4      Normal      1.4450      0.0622
       1      57       5      Normal      1.4062      0.0606
       1      57       6      Normal      1.9944      0.0838
       1      57       7      Normal      1.4331      0.0617
       1      57       8      Normal      1.3031      0.0564
       1      57       9      Normal      1.3650      0.0589
       1      57      10      Normal      1.0866      0.0475
       1      58       0      Normal      2.8005      0.1138
       1      58       1      Normal      2.2658      0.0941
       1      58       2      Normal      3.1178      0.1251
       1      58       3      Normal      2.2487      0.0935
       1      58       4      Normal      1.8937      0.0799
       1      58       5      Normal      1.8787      0.0793
       1      58       6      Normal      2.1819      0.0910
       1      58       7      Normal      1.8575      0.0785
       1      58       8      Normal      1.4569      0.0626
       1      58       9      Normal      2.2287      0.0927
       1      58      10      Normal      1.8753      0.0792
       1      59       0      Normal      2.8005      0.1138
       1      59       1      Normal      3.7303      0.1461
       1      59       2      Normal      3.0831      0.1239
       1      59       3      Normal      1.5191      0.0651
       1      59       4      Normal      0.8763      0.0386
       1      59       5      Normal      1.1725      0.0510
       1      59       6      Normal      1.4725      0.0633
       1      59       7      Normal      1.1259      0.0491
       1      59       8      Normal      1.0616      0.0464
       1      59       9      Normal      1.5619      0.0668
       1      59      10      Normal      1.0500      0.0459
       1      60       0      Normal      2.8005      0.1138
       1      60       1      Normal      2.7508      0.1120
       1      60       2      Normal      3.1136      0.1250
       1      60       3      Normal      2.8536      0.1157
       1      60       4      Normal      2.0663      0.0866
       1      60       5      Normal      1.6097      0.0688
       1      60       6      Normal      1.3609      0.0588
       1      60       7      Normal      1.2375      0.0537
       1      60       8      Normal      1.0316      0.0452
       1      60       9      Normal      0.9544      0.0419
       1      60      10      Normal      0.7597      0.0337
       1      61       0      Normal      2.8005      0.1138
       1      61       1      Normal      2.2277      0.0927
       1      61       2      Normal      1.3380      0.0578
       1      61       3      Normal      1.7108      0.0728
       1      61       4      Normal      1.2789      0.0554
       1      61       5      Normal      0.7972      0.0353
       1      61       6      Normal      0.9641      0.0423
       1      61       7      Normal      1.0838      0.0474
       1      61       8      Normal      1.2444      0.0540
       1      61       9      Normal      1.2606      0.0547
       1      61      10      Normal      1.0647      0.0466
       1      62       0      Normal      2.8005      0.1138
       1      62       1      Normal      2.5392      0.1043
       1      62       2      Normal      1.9364      0.0816
       1      62       3      Normal      2.0822      0.0872
       1      62       4      Normal      2.2666      0.0942
       1      62       5      Normal      1.1875      0.0517
       1      62       6      Normal      1.2844      0.0556
       1      62       7      Normal      1.5631      0.0669
       1      62       8      Normal      1.2078      0.0525
       1      62       9      Normal      0.8644      0.0381
       1      62      10      Normal      1.0759      0.0470
       1      63       0      Normal      2.8005      0.1138
       1      63       1      Normal      3.2220      0.1288
       1      63       2      Normal      2.9606      0.1196
       1      63       3      Normal      1.3248      0.0573
       1      63       4      Normal      0.8828      0.0389
       1      63       5      Normal      1.4066      0.0606
       1      63       6      Normal      1.2050      0.0524
       1      63       7      Normal      1.0075      0.0442
       1      63       8      Normal      1.2675      0.0549
       1      63       9      Normal      1.2578      0.0545
       1      63      10      Normal      0.8216      0.0363
       1      64       0      Normal      2.8005      0.1138
       1      64       1      Normal      2.6184      0.1072
       1      64       2      Normal      3.8650      0.1506
       1      64       3      Normal      2.3227      0.0963
       1      64       4      Normal      2.1828      0.0910
       1      64       5      Normal      1.2450      0.0540
       1      64       6      Normal      1.9316      0.0814
       1      64       7      Normal      1.5369      0.0659
       1      64       8      Normal      2.0991      0.0878
       1      64       9      Normal      1.4709      0.0632
       1      64      10      Normal      1.1788      0.0513
       1      65       0      Normal      2.8005      0.1138
       1      65       1      Normal      3.1497      0.1262
       1      65       2      Normal      1.6764      0.0714
       1      65       3      Normal      1.8217      0.0771
       1      65       4      Normal      1.6716      0.0712
       1      65       5      Normal      1.3587      0.0587
       1      65       6      Normal      1.2422      0.0539
       1      65       7      Normal      1.1141      0.0486
       1      65       8      Normal      0.9053      0.0399
       1      65       9      Normal      1.0588      0.0463
       1      65      10      Normal      1.0050      0.0441
       1      66       0      Normal      2.8005      0.1138
       1      66       1      Normal      1.5977      0.0683
       1      66       2      Normal      1.8320      0.0775
       1      66       3      Normal      1.5203      0.0652
       1      66       4      Normal      1.5588      0.0667
       1      66       5      Normal      1.0016      0.0439
       1      66       6      Normal      1.4516      0.0624
       1      66       7      Normal      1.4019      0.0604
       1      66       8      Normal      1.0456      0.0458
       1      66       9      Normal      0.8659      0.0382
       1      66      10      Normal      0.8587      0.0379
       1      67       0      Normal      2.8005      0.1138
       1      67       1      Normal      2.8934      0.1172
       1      67       2      Normal      1.9281      0.0813
       1      67       3      Normal      1.3941      0.0601
       1      67       4      Normal      1.2545      0.0544
       1      67       5      Normal      1.1294      0.0493
       1      67       6      Normal      0.8512      0.0376
       1      67       7      Normal      0.7638      0.0338
       1      67       8      Normal      0.6347      0.0283
       1      67       9      Normal      0.7281      0.0323
       1      67      10      Normal      0.4678      0.0210
       1      68       0      Normal      2.8005      0.1138
       1      68       1      Normal      3.0606      0.1231
       1      68       2      Normal      2.1292      0.0890
       1      68       3      Normal      1.7100      0.0727
       1      68       4      Normal      1.4603      0.0628
       1      68       5      Normal      2.0931      0.0876
       1      68       6      Normal      1.8959      0.0800
       1      68       7      Normal      1.6278      0.0695
       1      68       8      Normal      1.6309      0.0696
       1      68       9      Normal      0.9222      0.0406
       1      68      10      Normal      0.8925      0.0393
       1      69       0      Normal      2.8005      0.1138
       1      69       1      Normal      2.7430      0.1118
       1      69       2      Normal      3.6017      0.1418
       1      69       3      Normal      2.5563      0.1049
       1      69       4      Normal      1.8369      0.0777
       1      69       5      Normal      1.3866      0.0598
       1      69       6      Normal      1.4191      0.0611
       1      69       7      Normal      1.8763      0.0792
       1      69       8      Normal      1.6988      0.0723
       1      69       9      Normal      1.6187      0.0691
       1      69      10      Normal      1.1931      0.0519
       1      70       0      Normal      2.8005      0.1138
       1      70       1      Normal      1.5669      0.0670
       1      70       2      Normal      1.2275      0.0533
       1      70       3      Normal      1.1191      0.0488
       1      70       4      Normal      0.9756      0.0428
       1      70       5      Normal      1.5078      0.0647
       1      70       6      Normal      2.0438      0.0857
       1      70       7      Normal      1.9328      0.0814
       1      70       8      Normal      1.1322      0.0494
       1      70       9      Normal      0.6716      0.0299
       1      70      10      Normal      0.4969      0.0223
       1      71       0      Normal      2.8005      0.1138
       1      71       1      Normal      2.7173      0.1108
       1      71       2      Normal      2.6009      0.1066
       1      71       3      Normal      1.8020      0.0763
       1      71       4      Normal      2.1072      0.0881
       1      71       5      Normal      2.2659      0.0941
       1      71       6      Normal      1.6197      0.0692
       1      71       7      Normal      1.5562      0.0666
       1      71       8      Normal      0.8181      0.0362
       1      71       9      Normal      1.3459      0.0581
       1      71      10      Normal      1.1237      0.0490
       1      72       0      Normal      2.8005      0.1138
       1      72       1      Normal      3.3298      0.1325
       1      72       2      Normal      3.7927      0.1482
       1      72       3      Normal      2.7208      0.1109
       1      72       4      Normal      1.9144      0.0807
       1      72       5      Normal      1.6278      0.0695
       1      72       6      Normal      1.7234      0.0733
       1      72       7      Normal      1.5047      0.0646
       1      72       8      Normal      1.6166      0.0690
       1      72       9      Normal      1.1406      0.0497
       1      72      10      Normal      0.7878      0.0349
       1      73       0      Normal      2.8005      0.1138
       1      73       1      Normal      2.6952      0.1100
       1      73       2      Normal      2.0295      0.0852
       1      73       3      Normal      1.6678      0.0711
       1      73       4      Normal      2.2767      0.0946
       1      73       5      Normal      1.8497      0.0782
       1      73       6      Normal      1.5928      0.0681
       1      73       7      Normal      1.8497      0.0782
       1      73       8      Normal      1.5213      0.0652
       1      73       9      Normal      1.2797      0.0554
       1      73      10      Normal      1.1050      0.0482
       1      74       0      Normal      2.8005      0.1138
       1      74       1      Normal      2.5227      0.1037
       1      74       2      Normal      2.8191      0.1145
       1      74       3      Normal      1.7716      0.0752
       1      74       4      Normal      1.6988      0.0723
       1      74       5      Normal      1.0719      0.0469
       1      74       6      Normal      1.4194      0.0611
       1      74       7      Normal      1.6091      0.0687
       1      74       8      Normal      1.0169      0.0446
       1      74       9      Normal      0.6050      0.0270
       1      74      10      Normal      0.3516      0.0159
       1      75       0      Normal      2.8005      0.1138
       1      75       1      Normal      4.0650      0.1572
       1      75       2      Normal      2.8495      0.1156
       1      75       3      Normal      1.7484      0.0742
       1      75       4      Normal      1.7641      0.0749
       1      75       5      Normal      1.4825      0.0637
       1      75       6      Normal      1.5878      0.0679
       1      75       7      Normal      1.4247      0.0613
       1      75       8      Normal      0.9250      0.0407
       1      75       9      Normal      0.4984      0.0224
       1      75      10      Normal      0.6441      0.0287
       1      76       0      Normal      2.8005      0.1138
       1      76       1      Normal      2.8244      0.1147
       1      76       2      Normal      2.4995      0.1029
       1      76       3      Normal      2.4758      0.1020
       1      76       4      Normal      2.2722      0.0944
       1      76       5      Normal      2.5191      0.1036
       1      76       6      Normal      2.1219      0.0887
       1      76       7      Normal      1.2156      0.0528
       1      76       8      Normal      0.9178      0.0404
       1      76       9      Normal      1.0031      0.0440
       1      76      10      Normal      1.0341      0.0453
       1      77       0      Normal      2.8005      0.1138
       1      77       1      Normal      2.1636      0.0903
       1      77       2      Normal      2.2219      0.0925
       1      77       3      Normal      2.2347      0.0930
       1      77       4      Normal      2.0684      0.0867
       1      77       5      Normal      1.8497      0.0782
       1      77       6      Normal      1.5306      0.0656
       1      77       7      Normal      1.4678      0.0631
       1      77       8      Normal      0.9431      0.0415
       1      77       9      Normal      1.2725      0.0551
       1      77      10      Normal      1.3569      0.0586
       1      78       0      Normal      2.8005      0.1138
       1      78       1      Normal      2.6783      0.1094
       1      78       2      Normal      2.3520      0.0974
       1      78       3      Normal      1.4494      0.0623
       1      78       4      Normal      1.5181      0.0651
       1      78       5      Normal      1.1816      0.0514
       1      78       6      Normal      1.8766      0.0793
       1      78       7      Normal      1.3669      0.0590
       1      78       8      Normal      1.6722      0.0712
       1      78       9      Normal      0.9103      0.0401
       1      78      10      Normal      0.9244      0.0407
       1      79       0      Normal      2.8005      0.1138
       1      79       1      Normal      2.5969      0.1064
       1      79       2      Normal      2.5459      0.1046
       1      79       3      Normal      1.4250      0.0614
       1      79       4      Normal      0.7534      0.0334
       1      79       5      Normal      0.8172      0.0361
       1      79       6      Normal      0.6938      0.0308
       1      79       7      Normal      0.6800      0.0302
       1      79       8      Normal      1.0856      0.0474
       1      79       9      Normal      1.4616      0.0628
       1      79      10      Normal      0.8206      0.0363
       1      80       0      Normal      2.8005      0.1138
       1      80       1      Normal      1.7109      0.0728
       1      80       2      Normal      1.9853      0.0835
       1      80       3      Normal      2.6086      0.1069
       1      80       4      Normal      1.6356      0.0698
       1      80       5      Normal      1.5500      0.0664
       1      80       6      Normal      1.8450      0.0780
       1      80       7      Normal      1.7959      0.0761
       1      80       8      Normal      1.5969      0.0682
       1      80       9      Normal      1.2628      0.0548
       1      80      10      Normal      0.8028      0.0355
       1      81       0      Normal      2.8005      0.1138
       1      81       1      Normal      2.1475      0.0897
       1      81       2      Normal      1.8361      0.0777
       1      81       3      Normal      1.5869      0.0678
       1      81       4      Normal      1.6016      0.0684
       1      81       5      Normal      0.7509      0.0333
       1      81       6      Normal      0.8872      0.0391
       1      81       7      Normal      0.8706      0.0384
       1      81       8      Normal      0.8841      0.0390
       1      81       9      Normal      0.8503      0.0375
       1      81      10      Normal      0.7306      0.0324
       1      82       0      Normal      2.8005      0.1138
       1      82       1      Normal      3.1411      0.1259
       1      82       2      Normal      3.8269      0.1493
       1      82       3      Normal      2.4302      0.1003
       1      82       4      Normal      1.7862      0.0757
       1      82       5      Normal      1.7253      0.0733
       1      82       6      Normal      1.2231      0.0531
       1      82       7      Normal      1.3138      0.0568
       1      82       8      Normal      1.0841      0.0474
       1      82       9      Normal      1.3466      0.0582
       1      82      10      Normal      1.4344      0.0617
       1      83       0      Normal      2.8005      0.1138
       1      83       1      Normal      2.5825      0.1059
       1      83       2      Normal      2.2786      0.0946
       1      83       3      Normal      1.9484      0.0820
       1      83       4      Normal      1.5778      0.0675
       1      83       5      Normal      1.5419      0.0661
       1      83       6      Normal      1.5816      0.0676
       1      83       7      Normal      1.2266      0.0533
       1      83       8      Normal      1.0959      0.0479
       1      83       9      Normal      1.0603      0.0464
       1      83      10      Normal      0.9247      0.0407
       1      84       0      Normal      2.8005      0.1138
       1      84       1      Normal      1.8309      0.0775
       1      84       2      Normal      2.2764      0.0945
       1      84       3      Normal      2.1819      0.0910
       1      84       4      Normal      1.3041      0.0564
       1      84       5      Normal      1.3928      0.0600
       1      84       6      Normal      1.7513      0.0744
       1      84       7      Normal      1.3075      0.0566
       1      84       8      Normal      1.2619      0.0547
       1      84       9      Normal      0.8659      0.0382
       1      84      10      Normal      0.7256      0.0322
       1      85       0      Normal      2.8005      0.1138
       1      85       1      Normal      2.5273      0.1039
       1      85       2      Normal      3.3439      0.1330
       1      85       3      Normal      1.7856      0.0757
       1      85       4      Normal      0.9466      0.0416
       1      85       5      Normal      1.5388      0.0659
       1      85       6      Normal      1.3813      0.0596
       1      85       7      Normal      0.8413      0.0372
       1      85       8      Normal      0.7191      0.0319
       1      85       9      Normal      0.8869      0.0391
       1      85      10      Normal      1.1134      0.0486
       1      86       0      Normal      2.8005      0.1138
       1      86       1      Normal      2.3023      0.0955
       1      86       2      Normal      1.8573      0.0785
       1      86       3      Normal      1.8984      0.0801
       1      86       4      Normal      1.9781      0.0832
       1      86       5      Normal      1.4228      0.0613
       1      86       6      Normal      1.1216      0.0489
       1      86       7      Normal      1.1503      0.0501
       1      86       8      Normal      0.7275      0.0323
       1      86       9      Normal      0.3916      0.0176
       1      86      10      Normal      0.7375      0.0327
       1      87       0      Normal      2.8005      0.1138
       1      87       1      Normal      2.1367      0.0893
       1      87       2      Normal      2.2739      0.0944
       1      87       3      Normal      1.4630      0.0629
       1      87       4      Normal      1.5603      0.0668
       1      87       5      Normal      1.6481      0.0703
       1      87       6      Normal      1.7997      0.0763
       1      87       7      Normal      1.9138      0.0807
       1      87       8      Normal      2.3903      0.0988
       1      87       9      Normal      1.6900      0.0719
       1      87      10      Normal      1.5697      0.0672
       1      88       0      Normal      2.8005      0.1138
       1      88       1      Normal      3.7170      0.1457
       1      88       2      Normal      3.2456      0.1296
       1      88       3      Normal      2.6166      0.1072
       1      88       4      Normal      1.3153      0.0569
       1      88       5      Normal      1.1716      0.0510
       1      88       6      Normal      1.0987      0.0480
       1      88       7      Normal      1.2125      0.0527
       1      88       8      Normal      1.3109      0.0567
       1      88       9      Normal      1.3594      0.0587
       1      88      10      Normal      1.6084      0.0687
       1      89       0      Normal      2.8005      0.1138
       1      89       1      Normal      1.6366      0.0698
       1      89       2      Normal      1.4619      0.0628
       1      89       3      Normal      1.3423      0.0580
       1      89       4      Normal      1.8298      0.0774
       1      89       5      Normal      1.2883      0.0558
       1      89       6      Normal      1.2584      0.0546
       1      89       7      Normal      1.4925      0.0641
       1      89       8      Normal      1.4319      0.0616
       1      89       9      Normal      1.4641      0.0629
       1      89      10      Normal      1.1725      0.0510
       1      90       0      Normal      2.8005      0.1138
       1      90       1      Normal      2.0986      0.0878
       1      90       2      Normal      2.7117      0.1106
       1      90       3      Normal      1.8409      0.0779
       1      90       4      Normal      2.0206      0.0848
       1      90       5      Normal      2.0997      0.0878
       1      90       6      Normal      1.1191      0.0488
       1      90       7      Normal      0.7356      0.0326
       1      90       8      Normal      0.7947      0.0352
       1      90       9      Normal      0.8444      0.0373
       1      90      10      Normal      0.7850      0.0348
       1      91       0      Normal      2.8005      0.1138
       1      91       1      Normal      1.3991      0.0603
       1      91       2      Normal      2.1778      0.0908
       1      91       3      Normal      2.2677      0.0942
       1      91       4      Normal      1.7203      0.0731
       1      91       5      Normal      1.4378      0.0619
       1      91       6      Normal      1.0306      0.0451
       1      91       7      Normal      0.7412      0.0329
       1      91       8      Normal      0.4894      0.0220
       1      91       9      Normal      0.8500      0.0375
       1      91      10      Normal      0.8234      0.0364
       1      92       0      Normal      2.8005      0.1138
       1      92       1      Normal      2.1464      0.0896
       1      92       2      Normal      2.0656      0.0865
       1      92       3      Normal      2.0247      0.0850
       1      92       4      Normal      1.6494      0.0703
       1      92       5      Normal      1.7994      0.0762
       1      92       6      Normal      1.8803      0.0794
       1      92       7      Normal      1.0628      0.0465
       1      92       8      Normal      1.3047      0.0565
       1      92       9      Normal      1.2906      0.0559
       1      92      10      Normal      1.2466      0.0541
       1      93       0      Normal      2.8005      0.1138
       1      93       1      Normal      3.4356      0.1361
       1      93       2      Normal      2.9691      0.1199
       1      93       3      Normal      1.5253      0.0654
       1      93       4      Normal      1.4084      0.0607
       1      93       5      Normal      1.3630      0.0588
       1      93       6      Normal      1.7875      0.0758
       1      93       7      Normal      1.6603      0.0708
       1      93       8      Normal      1.6147      0.0690
       1      93       9      Normal      1.5834      0.0677
       1      93      10      Normal      1.4666      0.0630
       1      94       0      Normal      2.8005      0.1138
       1      94       1      Normal      1.7616      0.0748
       1      94       2      Normal      1.6573      0.0706
       1      94       3      Normal      2.3505      0.0973
       1      94       4      Normal      2.7597      0.1124
       1      94       5      Normal      1.6662      0.0710
       1      94       6      Normal      1.4128      0.0609
       1      94       7      Normal      2.2031      0.0918
       1      94       8      Normal      2.9072      0.1177
       1      94       9      Normal      2.0869      0.0874
       1      94      10      Normal      1.4519      0.0624
       1      95       0      Normal      2.8005      0.1138
       1      95       1      Normal      2.0912      0.0875
       1      95       2      Normal      2.3195      0.0962
       1      95       3      Normal      1.8002      0.0763
       1      95       4      Normal      1.7378      0.0738
       1      95       5      Normal      1.1897      0.0517
       1      95       6      Normal      0.8931      0.0394
       1      95       7      Normal      1.0547      0.0461
       1      95       8      Normal      1.0963      0.0479
       1      95       9      Normal      0.9281      0.0408
       1      95      10      Normal      0.9356      0.0411
       1      96       0      Normal      2.8005      0.1138
       1      96       1      Normal      1.8753      0.0792
       1      96       2      Normal      1.7270      0.0734
       1      96       3      Normal      1.5444      0.0662
       1      96       4      Normal      1.5106      0.0648
       1      96       5      Normal      1.6306      0.0696
       1      96       6      Normal      1.1447      0.0499
       1      96       7      Normal      1.2941      0.0560
       1      96       8      Normal      1.4256      0.0614
       1      96       9      Normal      1.7625      0.0748
       1      96      10      Normal      1.3822      0.0596
       1      97       0      Normal      2.8005      0.1138
       1      97       1      Normal      2.5564      0.1049
       1      97       2      Normal      1.7034      0.0725
       1      97       3      Normal      2.6678      0.1090
       1      97       4      Normal      1.8119      0.0767
       1      97       5      Normal      1.1738      0.0511
       1      97       6      Normal      1.4266      0.0614
       1      97       7      Normal      0.9825      0.0431
       1      97       8      Normal      1.0575      0.0463
       1      97       9      Normal      0.9100      0.0401
       1      97      10      Normal      0.5166      0.0231
       1      98       0      Normal      2.8005      0.1138
       1      98       1      Normal      3.5816      0.1411
       1      98       2      Normal      2.3753      0.0982
       1      98       3      Normal      2.7047      0.1104
       1      98       4      Normal      2.5494      0.1047
       1      98       5      Normal      2.6284      0.1076
       1      98       6      Normal      2.5809      0.1059
       1      98       7      Normal      1.4438      0.0621
       1      98       8      Normal      1.0325      0.0452
       1      98       9      Normal      0.6347      0.0283
       1      98      10      Normal      0.8300      0.0367
       1      99       0      Normal      2.8005      0.1138
       1      99       1      Normal      1.6630      0.0709
       1      99       2      Normal      1.9784      0.0832
       1      99       3      Normal      1.9548      0.0823
       1      99       4      Normal      2.5647      0.1053
       1      99       5      Normal      3.0378      0.1223
       1      99       6      Normal      1.1216      0.0489
       1      99       7      Normal      1.2447      0.0540
       1      99       8      Normal      0.9484      0.0417
       1      99       9      Normal      0.6772      0.0301
       1      99      10      Normal      0.9669      0.0425
       1     100       0      Normal      2.8005      0.1138
       1     100       1      Normal      2.3961      0.0990
       1     100       2      Normal      3.8911      0.1514
       1     100       3      Normal      2.9500      0.1192
       1     100       4      Normal      1.7684      0.0750
       1     100       5      Normal      1.8700      0.0790
       1     100       6      Normal      1.6063      0.0686
       1     100       7      Normal      1.5009      0.0644
       1     100       8      Normal      1.2850      0.0557
       1     100       9      Normal      0.8578      0.0379
       1     100      10      Normal      0.9425      0.0414
