# Supplementary material for: Blib is a multi-module simulation platform for genetics studies and intelligent breeding
Source: Commun Biol. 2022 Nov 3;5:1167. doi: 10.1038/s42003-022-04151-9 (PMC9630530; doi:10.1038/s42003-022-04151-9)
Supplement: Supplementary file 4 — Supplementary Software 1 [file 42003_2022_4151_MOESM4_ESM.zip › Supplementary software/ISB with output files/outTester1.hbd]

     Run Bmethod   Cycle Environment       Yield    Yield_AD
       1       1       0         TPE     48.5409      0.4923
       1       1       0      Normal     48.5409      0.4923
       1       1       1         TPE     49.8789      0.5178
       1       1       1      Normal     49.8789      0.5178
       1       1       2         TPE     51.0471      0.5401
       1       1       2      Normal     51.0471      0.5401
       1       1       3         TPE     52.1513      0.5611
       1       1       3      Normal     52.1513      0.5611
       1       1       4         TPE     53.1672      0.5805
       1       1       4      Normal     53.1672      0.5805
       1       1       5         TPE     53.7663      0.5919
       1       1       5      Normal     53.7663      0.5919
       1       1       6         TPE     54.3329      0.6027
       1       1       6      Normal     54.3329      0.6027
       1       1       7         TPE     55.2753      0.6207
       1       1       7      Normal     55.2753      0.6207
       1       1       8         TPE     56.0711      0.6358
       1       1       8      Normal     56.0711      0.6358
       1       1       9         TPE     56.5500      0.6450
       1       1       9      Normal     56.5500      0.6450
       1       1      10         TPE     57.0561      0.6546
       1       1      10      Normal     57.0561      0.6546
       2       1       0         TPE     48.5409      0.4923
       2       1       0      Normal     48.5409      0.4923
       2       1       1         TPE     49.5830      0.5122
       2       1       1      Normal     49.5830      0.5122
       2       1       2         TPE     50.4897      0.5294
       2       1       2      Normal     50.4897      0.5294
       2       1       3         TPE     51.3044      0.5450
       2       1       3      Normal     51.3044      0.5450
       2       1       4         TPE     52.2676      0.5633
       2       1       4      Normal     52.2676      0.5633
       2       1       5         TPE     53.1092      0.5794
       2       1       5      Normal     53.1092      0.5794
       2       1       6         TPE     54.0248      0.5968
       2       1       6      Normal     54.0248      0.5968
       2       1       7         TPE     54.6926      0.6096
       2       1       7      Normal     54.6926      0.6096
       2       1       8         TPE     55.2746      0.6207
       2       1       8      Normal     55.2746      0.6207
       2       1       9         TPE     55.6249      0.6273
       2       1       9      Normal     55.6249      0.6273
       2       1      10         TPE     55.7904      0.6305
       2       1      10      Normal     55.7904      0.6305
       3       1       0         TPE     48.5409      0.4923
       3       1       0      Normal     48.5409      0.4923
       3       1       1         TPE     49.6072      0.5126
       3       1       1      Normal     49.6072      0.5126
       3       1       2         TPE     51.1542      0.5421
       3       1       2      Normal     51.1542      0.5421
       3       1       3         TPE     52.0435      0.5591
       3       1       3      Normal     52.0435      0.5591
       3       1       4         TPE     53.0246      0.5778
       3       1       4      Normal     53.0246      0.5778
       3       1       5         TPE     54.0605      0.5975
       3       1       5      Normal     54.0605      0.5975
       3       1       6         TPE     54.5835      0.6075
       3       1       6      Normal     54.5835      0.6075
       3       1       7         TPE     55.1816      0.6189
       3       1       7      Normal     55.1816      0.6189
       3       1       8         TPE     55.8286      0.6312
       3       1       8      Normal     55.8286      0.6312
       3       1       9         TPE     56.3225      0.6406
       3       1       9      Normal     56.3225      0.6406
       3       1      10         TPE     56.6839      0.6475
       3       1      10      Normal     56.6839      0.6475
       4       1       0         TPE     48.5409      0.4923
       4       1       0      Normal     48.5409      0.4923
       4       1       1         TPE     49.6787      0.5140
       4       1       1      Normal     49.6787      0.5140
       4       1       2         TPE     50.9504      0.5382
       4       1       2      Normal     50.9504      0.5382
       4       1       3         TPE     51.8124      0.5547
       4       1       3      Normal     51.8124      0.5547
       4       1       4         TPE     52.6890      0.5714
       4       1       4      Normal     52.6890      0.5714
       4       1       5         TPE     53.7221      0.5911
       4       1       5      Normal     53.7221      0.5911
       4       1       6         TPE     54.7209      0.6101
       4       1       6      Normal     54.7209      0.6101
       4       1       7         TPE     55.4402      0.6238
       4       1       7      Normal     55.4402      0.6238
       4       1       8         TPE     56.0040      0.6346
       4       1       8      Normal     56.0040      0.6346
       4       1       9         TPE     56.3060      0.6403
       4       1       9      Normal     56.3060      0.6403
       4       1      10         TPE     56.7179      0.6482
       4       1      10      Normal     56.7179      0.6482
       5       1       0         TPE     48.5409      0.4923
       5       1       0      Normal     48.5409      0.4923
       5       1       1         TPE     49.7156      0.5147
       5       1       1      Normal     49.7156      0.5147
       5       1       2         TPE     50.6249      0.5320
       5       1       2      Normal     50.6249      0.5320
       5       1       3         TPE     51.7678      0.5538
       5       1       3      Normal     51.7678      0.5538
       5       1       4         TPE     52.2430      0.5629
       5       1       4      Normal     52.2430      0.5629
       5       1       5         TPE     52.9295      0.5759
       5       1       5      Normal     52.9295      0.5759
       5       1       6         TPE     53.6707      0.5901
       5       1       6      Normal     53.6707      0.5901
       5       1       7         TPE     54.4263      0.6045
       5       1       7      Normal     54.4263      0.6045
       5       1       8         TPE     54.8885      0.6133
       5       1       8      Normal     54.8885      0.6133
       5       1       9         TPE     55.3783      0.6226
       5       1       9      Normal     55.3783      0.6226
       5       1      10         TPE     55.6577      0.6280
       5       1      10      Normal     55.6577      0.6280
       6       1       0         TPE     48.5409      0.4923
       6       1       0      Normal     48.5409      0.4923
       6       1       1         TPE     50.0645      0.5213
       6       1       1      Normal     50.0645      0.5213
       6       1       2         TPE     51.1217      0.5415
       6       1       2      Normal     51.1217      0.5415
       6       1       3         TPE     52.4844      0.5675
       6       1       3      Normal     52.4844      0.5675
       6       1       4         TPE     53.4478      0.5858
       6       1       4      Normal     53.4478      0.5858
       6       1       5         TPE     54.3210      0.6025
       6       1       5      Normal     54.3210      0.6025
       6       1       6         TPE     54.7523      0.6107
       6       1       6      Normal     54.7523      0.6107
       6       1       7         TPE     55.1806      0.6189
       6       1       7      Normal     55.1806      0.6189
       6       1       8         TPE     55.6282      0.6274
       6       1       8      Normal     55.6282      0.6274
       6       1       9         TPE     55.8858      0.6323
       6       1       9      Normal     55.8858      0.6323
       6       1      10         TPE     56.0843      0.6361
       6       1      10      Normal     56.0843      0.6361
       7       1       0         TPE     48.5409      0.4923
       7       1       0      Normal     48.5409      0.4923
       7       1       1         TPE     50.0382      0.5208
       7       1       1      Normal     50.0382      0.5208
       7       1       2         TPE     51.2384      0.5437
       7       1       2      Normal     51.2384      0.5437
       7       1       3         TPE     52.0181      0.5586
       7       1       3      Normal     52.0181      0.5586
       7       1       4         TPE     52.9617      0.5766
       7       1       4      Normal     52.9617      0.5766
       7       1       5         TPE     53.7427      0.5914
       7       1       5      Normal     53.7427      0.5914
       7       1       6         TPE     54.3032      0.6021
       7       1       6      Normal     54.3032      0.6021
       7       1       7         TPE     54.8024      0.6117
       7       1       7      Normal     54.8024      0.6117
       7       1       8         TPE     55.3137      0.6214
       7       1       8      Normal     55.3137      0.6214
       7       1       9         TPE     55.6080      0.6270
       7       1       9      Normal     55.6080      0.6270
       7       1      10         TPE     55.9581      0.6337
       7       1      10      Normal     55.9581      0.6337
       8       1       0         TPE     48.5409      0.4923
       8       1       0      Normal     48.5409      0.4923
       8       1       1         TPE     49.8880      0.5180
       8       1       1      Normal     49.8880      0.5180
       8       1       2         TPE     51.0431      0.5400
       8       1       2      Normal     51.0431      0.5400
       8       1       3         TPE     51.6967      0.5524
       8       1       3      Normal     51.6967      0.5524
       8       1       4         TPE     52.6122      0.5699
       8       1       4      Normal     52.6122      0.5699
       8       1       5         TPE     53.5886      0.5885
       8       1       5      Normal     53.5886      0.5885
       8       1       6         TPE     54.2187      0.6005
       8       1       6      Normal     54.2187      0.6005
       8       1       7         TPE     54.9327      0.6141
       8       1       7      Normal     54.9327      0.6141
       8       1       8         TPE     55.2667      0.6205
       8       1       8      Normal     55.2667      0.6205
       8       1       9         TPE     55.6190      0.6272
       8       1       9      Normal     55.6190      0.6272
       8       1      10         TPE     55.8940      0.6325
       8       1      10      Normal     55.8940      0.6325
       9       1       0         TPE     48.5409      0.4923
       9       1       0      Normal     48.5409      0.4923
       9       1       1         TPE     49.9221      0.5186
       9       1       1      Normal     49.9221      0.5186
       9       1       2         TPE     51.2350      0.5436
       9       1       2      Normal     51.2350      0.5436
       9       1       3         TPE     52.0379      0.5590
       9       1       3      Normal     52.0379      0.5590
       9       1       4         TPE     52.5991      0.5696
       9       1       4      Normal     52.5991      0.5696
       9       1       5         TPE     53.2131      0.5814
       9       1       5      Normal     53.2131      0.5814
       9       1       6         TPE     54.0537      0.5974
       9       1       6      Normal     54.0537      0.5974
       9       1       7         TPE     55.0085      0.6156
       9       1       7      Normal     55.0085      0.6156
       9       1       8         TPE     55.5229      0.6254
       9       1       8      Normal     55.5229      0.6254
       9       1       9         TPE     55.9649      0.6338
       9       1       9      Normal     55.9649      0.6338
       9       1      10         TPE     56.1996      0.6383
       9       1      10      Normal     56.1996      0.6383
      10       1       0         TPE     48.5409      0.4923
      10       1       0      Normal     48.5409      0.4923
      10       1       1         TPE     49.9237      0.5186
      10       1       1      Normal     49.9237      0.5186
      10       1       2         TPE     51.0555      0.5402
      10       1       2      Normal     51.0555      0.5402
      10       1       3         TPE     52.0167      0.5585
      10       1       3      Normal     52.0167      0.5585
      10       1       4         TPE     52.9447      0.5762
      10       1       4      Normal     52.9447      0.5762
      10       1       5         TPE     53.3440      0.5838
      10       1       5      Normal     53.3440      0.5838
      10       1       6         TPE     53.9943      0.5962
      10       1       6      Normal     53.9943      0.5962
      10       1       7         TPE     54.2903      0.6019
      10       1       7      Normal     54.2903      0.6019
      10       1       8         TPE     54.7017      0.6097
      10       1       8      Normal     54.7017      0.6097
      10       1       9         TPE     54.9639      0.6147
      10       1       9      Normal     54.9639      0.6147
      10       1      10         TPE     55.0370      0.6161
      10       1      10      Normal     55.0370      0.6161
      11       1       0         TPE     48.5409      0.4923
      11       1       0      Normal     48.5409      0.4923
      11       1       1         TPE     49.6990      0.5144
      11       1       1      Normal     49.6990      0.5144
      11       1       2         TPE     50.5943      0.5314
      11       1       2      Normal     50.5943      0.5314
      11       1       3         TPE     51.7023      0.5526
      11       1       3      Normal     51.7023      0.5526
      11       1       4         TPE     52.6394      0.5704
      11       1       4      Normal     52.6394      0.5704
      11       1       5         TPE     53.3419      0.5838
      11       1       5      Normal     53.3419      0.5838
      11       1       6         TPE     53.6381      0.5895
      11       1       6      Normal     53.6381      0.5895
      11       1       7         TPE     53.9649      0.5957
      11       1       7      Normal     53.9649      0.5957
      11       1       8         TPE     54.1850      0.5999
      11       1       8      Normal     54.1850      0.5999
      11       1       9         TPE     54.7340      0.6103
      11       1       9      Normal     54.7340      0.6103
      11       1      10         TPE     54.9294      0.6141
      11       1      10      Normal     54.9294      0.6141
      12       1       0         TPE     48.5409      0.4923
      12       1       0      Normal     48.5409      0.4923
      12       1       1         TPE     50.0390      0.5208
      12       1       1      Normal     50.0390      0.5208
      12       1       2         TPE     50.8642      0.5366
      12       1       2      Normal     50.8642      0.5366
      12       1       3         TPE     51.6807      0.5521
      12       1       3      Normal     51.6807      0.5521
      12       1       4         TPE     52.4122      0.5661
      12       1       4      Normal     52.4122      0.5661
      12       1       5         TPE     53.3444      0.5839
      12       1       5      Normal     53.3444      0.5839
      12       1       6         TPE     53.8582      0.5937
      12       1       6      Normal     53.8582      0.5937
      12       1       7         TPE     54.3606      0.6032
      12       1       7      Normal     54.3606      0.6032
      12       1       8         TPE     54.8571      0.6127
      12       1       8      Normal     54.8571      0.6127
      12       1       9         TPE     55.1780      0.6188
      12       1       9      Normal     55.1780      0.6188
      12       1      10         TPE     55.4907      0.6248
      12       1      10      Normal     55.4907      0.6248
      13       1       0         TPE     48.5409      0.4923
      13       1       0      Normal     48.5409      0.4923
      13       1       1         TPE     49.5976      0.5124
      13       1       1      Normal     49.5976      0.5124
      13       1       2         TPE     50.5783      0.5311
      13       1       2      Normal     50.5783      0.5311
      13       1       3         TPE     51.3598      0.5460
      13       1       3      Normal     51.3598      0.5460
      13       1       4         TPE     52.2566      0.5631
      13       1       4      Normal     52.2566      0.5631
      13       1       5         TPE     53.2712      0.5825
      13       1       5      Normal     53.2712      0.5825
      13       1       6         TPE     53.9504      0.5954
      13       1       6      Normal     53.9504      0.5954
      13       1       7         TPE     54.5311      0.6065
      13       1       7      Normal     54.5311      0.6065
      13       1       8         TPE     54.9297      0.6141
      13       1       8      Normal     54.9297      0.6141
      13       1       9         TPE     55.0832      0.6170
      13       1       9      Normal     55.0832      0.6170
      13       1      10         TPE     55.3233      0.6216
      13       1      10      Normal     55.3233      0.6216
      14       1       0         TPE     48.5409      0.4923
      14       1       0      Normal     48.5409      0.4923
      14       1       1         TPE     49.5718      0.5119
      14       1       1      Normal     49.5718      0.5119
      14       1       2         TPE     50.2893      0.5256
      14       1       2      Normal     50.2893      0.5256
      14       1       3         TPE     51.2783      0.5445
      14       1       3      Normal     51.2783      0.5445
      14       1       4         TPE     52.3553      0.5650
      14       1       4      Normal     52.3553      0.5650
      14       1       5         TPE     53.2434      0.5819
      14       1       5      Normal     53.2434      0.5819
      14       1       6         TPE     54.0233      0.5968
      14       1       6      Normal     54.0233      0.5968
      14       1       7         TPE     54.5775      0.6074
      14       1       7      Normal     54.5775      0.6074
      14       1       8         TPE     54.9679      0.6148
      14       1       8      Normal     54.9679      0.6148
      14       1       9         TPE     55.1822      0.6189
      14       1       9      Normal     55.1822      0.6189
      14       1      10         TPE     55.4875      0.6247
      14       1      10      Normal     55.4875      0.6247
      15       1       0         TPE     48.5409      0.4923
      15       1       0      Normal     48.5409      0.4923
      15       1       1         TPE     49.7974      0.5162
      15       1       1      Normal     49.7974      0.5162
      15       1       2         TPE     51.1619      0.5423
      15       1       2      Normal     51.1619      0.5423
      15       1       3         TPE     52.3635      0.5652
      15       1       3      Normal     52.3635      0.5652
      15       1       4         TPE     53.2868      0.5828
      15       1       4      Normal     53.2868      0.5828
      15       1       5         TPE     54.1916      0.6000
      15       1       5      Normal     54.1916      0.6000
      15       1       6         TPE     54.8519      0.6126
      15       1       6      Normal     54.8519      0.6126
      15       1       7         TPE     55.3322      0.6218
      15       1       7      Normal     55.3322      0.6218
      15       1       8         TPE     55.9522      0.6336
      15       1       8      Normal     55.9522      0.6336
      15       1       9         TPE     56.2169      0.6386
      15       1       9      Normal     56.2169      0.6386
      15       1      10         TPE     56.6013      0.6459
      15       1      10      Normal     56.6013      0.6459
      16       1       0         TPE     48.5409      0.4923
      16       1       0      Normal     48.5409      0.4923
      16       1       1         TPE     49.7782      0.5159
      16       1       1      Normal     49.7782      0.5159
      16       1       2         TPE     50.5686      0.5309
      16       1       2      Normal     50.5686      0.5309
      16       1       3         TPE     51.2312      0.5436
      16       1       3      Normal     51.2312      0.5436
      16       1       4         TPE     51.6903      0.5523
      16       1       4      Normal     51.6903      0.5523
      16       1       5         TPE     52.1839      0.5617
      16       1       5      Normal     52.1839      0.5617
      16       1       6         TPE     52.6214      0.5701
      16       1       6      Normal     52.6214      0.5701
      16       1       7         TPE     53.3305      0.5836
      16       1       7      Normal     53.3305      0.5836
      16       1       8         TPE     53.7138      0.5909
      16       1       8      Normal     53.7138      0.5909
      16       1       9         TPE     53.9568      0.5955
      16       1       9      Normal     53.9568      0.5955
      16       1      10         TPE     54.2760      0.6016
      16       1      10      Normal     54.2760      0.6016
      17       1       0         TPE     48.5409      0.4923
      17       1       0      Normal     48.5409      0.4923
      17       1       1         TPE     50.1670      0.5233
      17       1       1      Normal     50.1670      0.5233
      17       1       2         TPE     51.2050      0.5431
      17       1       2      Normal     51.2050      0.5431
      17       1       3         TPE     52.1116      0.5604
      17       1       3      Normal     52.1116      0.5604
      17       1       4         TPE     52.7212      0.5720
      17       1       4      Normal     52.7212      0.5720
      17       1       5         TPE     53.3604      0.5842
      17       1       5      Normal     53.3604      0.5842
      17       1       6         TPE     53.9350      0.5951
      17       1       6      Normal     53.9350      0.5951
      17       1       7         TPE     54.6124      0.6080
      17       1       7      Normal     54.6124      0.6080
      17       1       8         TPE     55.1495      0.6183
      17       1       8      Normal     55.1495      0.6183
      17       1       9         TPE     55.5274      0.6255
      17       1       9      Normal     55.5274      0.6255
      17       1      10         TPE     55.8094      0.6308
      17       1      10      Normal     55.8094      0.6308
      18       1       0         TPE     48.5409      0.4923
      18       1       0      Normal     48.5409      0.4923
      18       1       1         TPE     49.6120      0.5127
      18       1       1      Normal     49.6120      0.5127
      18       1       2         TPE     50.4685      0.5290
      18       1       2      Normal     50.4685      0.5290
      18       1       3         TPE     51.5049      0.5488
      18       1       3      Normal     51.5049      0.5488
      18       1       4         TPE     52.0469      0.5591
      18       1       4      Normal     52.0469      0.5591
      18       1       5         TPE     52.7522      0.5726
      18       1       5      Normal     52.7522      0.5726
      18       1       6         TPE     53.5177      0.5872
      18       1       6      Normal     53.5177      0.5872
      18       1       7         TPE     54.0668      0.5976
      18       1       7      Normal     54.0668      0.5976
      18       1       8         TPE     54.6013      0.6078
      18       1       8      Normal     54.6013      0.6078
      18       1       9         TPE     55.0946      0.6172
      18       1       9      Normal     55.0946      0.6172
      18       1      10         TPE     55.4806      0.6246
      18       1      10      Normal     55.4806      0.6246
      19       1       0         TPE     48.5409      0.4923
      19       1       0      Normal     48.5409      0.4923
      19       1       1         TPE     49.4243      0.5091
      19       1       1      Normal     49.4243      0.5091
      19       1       2         TPE     50.4687      0.5290
      19       1       2      Normal     50.4687      0.5290
      19       1       3         TPE     51.3009      0.5449
      19       1       3      Normal     51.3009      0.5449
      19       1       4         TPE     52.0070      0.5584
      19       1       4      Normal     52.0070      0.5584
      19       1       5         TPE     52.5993      0.5697
      19       1       5      Normal     52.5993      0.5697
      19       1       6         TPE     53.3677      0.5843
      19       1       6      Normal     53.3677      0.5843
      19       1       7         TPE     53.9142      0.5947
      19       1       7      Normal     53.9142      0.5947
      19       1       8         TPE     54.4795      0.6055
      19       1       8      Normal     54.4795      0.6055
      19       1       9         TPE     54.7379      0.6104
      19       1       9      Normal     54.7379      0.6104
      19       1      10         TPE     54.9929      0.6153
      19       1      10      Normal     54.9929      0.6153
      20       1       0         TPE     48.5409      0.4923
      20       1       0      Normal     48.5409      0.4923
      20       1       1         TPE     49.5422      0.5114
      20       1       1      Normal     49.5422      0.5114
      20       1       2         TPE     50.5829      0.5312
      20       1       2      Normal     50.5829      0.5312
      20       1       3         TPE     51.6461      0.5515
      20       1       3      Normal     51.6461      0.5515
      20       1       4         TPE     52.7891      0.5733
      20       1       4      Normal     52.7891      0.5733
      20       1       5         TPE     53.8245      0.5930
      20       1       5      Normal     53.8245      0.5930
      20       1       6         TPE     54.3460      0.6030
      20       1       6      Normal     54.3460      0.6030
      20       1       7         TPE     55.1517      0.6183
      20       1       7      Normal     55.1517      0.6183
      20       1       8         TPE     55.4186      0.6234
      20       1       8      Normal     55.4186      0.6234
      20       1       9         TPE     55.9039      0.6326
      20       1       9      Normal     55.9039      0.6326
      20       1      10         TPE     56.1020      0.6364
      20       1      10      Normal     56.1020      0.6364
      21       1       0         TPE     48.5409      0.4923
      21       1       0      Normal     48.5409      0.4923
      21       1       1         TPE     49.7816      0.5159
      21       1       1      Normal     49.7816      0.5159
      21       1       2         TPE     50.8209      0.5358
      21       1       2      Normal     50.8209      0.5358
      21       1       3         TPE     52.0033      0.5583
      21       1       3      Normal     52.0033      0.5583
      21       1       4         TPE     53.0962      0.5791
      21       1       4      Normal     53.0962      0.5791
      21       1       5         TPE     53.9111      0.5947
      21       1       5      Normal     53.9111      0.5947
      21       1       6         TPE     54.3924      0.6038
      21       1       6      Normal     54.3924      0.6038
      21       1       7         TPE     54.8991      0.6135
      21       1       7      Normal     54.8991      0.6135
      21       1       8         TPE     55.5652      0.6262
      21       1       8      Normal     55.5652      0.6262
      21       1       9         TPE     55.9735      0.6340
      21       1       9      Normal     55.9735      0.6340
      21       1      10         TPE     56.0694      0.6358
      21       1      10      Normal     56.0694      0.6358
      22       1       0         TPE     48.5409      0.4923
      22       1       0      Normal     48.5409      0.4923
      22       1       1         TPE     49.7833      0.5160
      22       1       1      Normal     49.7833      0.5160
      22       1       2         TPE     50.7157      0.5337
      22       1       2      Normal     50.7157      0.5337
      22       1       3         TPE     51.1038      0.5411
      22       1       3      Normal     51.1038      0.5411
      22       1       4         TPE     51.6210      0.5510
      22       1       4      Normal     51.6210      0.5510
      22       1       5         TPE     52.3432      0.5648
      22       1       5      Normal     52.3432      0.5648
      22       1       6         TPE     53.0438      0.5781
      22       1       6      Normal     53.0438      0.5781
      22       1       7         TPE     53.6572      0.5898
      22       1       7      Normal     53.6572      0.5898
      22       1       8         TPE     54.1902      0.6000
      22       1       8      Normal     54.1902      0.6000
      22       1       9         TPE     54.4489      0.6049
      22       1       9      Normal     54.4489      0.6049
      22       1      10         TPE     54.8249      0.6121
      22       1      10      Normal     54.8249      0.6121
      23       1       0         TPE     48.5409      0.4923
      23       1       0      Normal     48.5409      0.4923
      23       1       1         TPE     49.5204      0.5110
      23       1       1      Normal     49.5204      0.5110
      23       1       2         TPE     50.8301      0.5359
      23       1       2      Normal     50.8301      0.5359
      23       1       3         TPE     51.9272      0.5568
      23       1       3      Normal     51.9272      0.5568
      23       1       4         TPE     52.7037      0.5716
      23       1       4      Normal     52.7037      0.5716
      23       1       5         TPE     53.5057      0.5869
      23       1       5      Normal     53.5057      0.5869
      23       1       6         TPE     54.1833      0.5998
      23       1       6      Normal     54.1833      0.5998
      23       1       7         TPE     54.9418      0.6143
      23       1       7      Normal     54.9418      0.6143
      23       1       8         TPE     55.5221      0.6254
      23       1       8      Normal     55.5221      0.6254
      23       1       9         TPE     55.7057      0.6289
      23       1       9      Normal     55.7057      0.6289
      23       1      10         TPE     55.9491      0.6335
      23       1      10      Normal     55.9491      0.6335
      24       1       0         TPE     48.5409      0.4923
      24       1       0      Normal     48.5409      0.4923
      24       1       1         TPE     50.0233      0.5205
      24       1       1      Normal     50.0233      0.5205
      24       1       2         TPE     51.3598      0.5460
      24       1       2      Normal     51.3598      0.5460
      24       1       3         TPE     52.5268      0.5683
      24       1       3      Normal     52.5268      0.5683
      24       1       4         TPE     53.2862      0.5827
      24       1       4      Normal     53.2862      0.5827
      24       1       5         TPE     53.5629      0.5880
      24       1       5      Normal     53.5629      0.5880
      24       1       6         TPE     54.1147      0.5985
      24       1       6      Normal     54.1147      0.5985
      24       1       7         TPE     54.4487      0.6049
      24       1       7      Normal     54.4487      0.6049
      24       1       8         TPE     54.7174      0.6100
      24       1       8      Normal     54.7174      0.6100
      24       1       9         TPE     55.0667      0.6167
      24       1       9      Normal     55.0667      0.6167
      24       1      10         TPE     55.0452      0.6163
      24       1      10      Normal     55.0452      0.6163
      25       1       0         TPE     48.5409      0.4923
      25       1       0      Normal     48.5409      0.4923
      25       1       1         TPE     50.0503      0.5211
      25       1       1      Normal     50.0503      0.5211
      25       1       2         TPE     51.4228      0.5472
      25       1       2      Normal     51.4228      0.5472
      25       1       3         TPE     52.7327      0.5722
      25       1       3      Normal     52.7327      0.5722
      25       1       4         TPE     53.6028      0.5888
      25       1       4      Normal     53.6028      0.5888
      25       1       5         TPE     54.1190      0.5986
      25       1       5      Normal     54.1190      0.5986
      25       1       6         TPE     54.5565      0.6070
      25       1       6      Normal     54.5565      0.6070
      25       1       7         TPE     54.7789      0.6112
      25       1       7      Normal     54.7789      0.6112
      25       1       8         TPE     55.0502      0.6164
      25       1       8      Normal     55.0502      0.6164
      25       1       9         TPE     55.2031      0.6193
      25       1       9      Normal     55.2031      0.6193
      25       1      10         TPE     55.5860      0.6266
      25       1      10      Normal     55.5860      0.6266
      26       1       0         TPE     48.5409      0.4923
      26       1       0      Normal     48.5409      0.4923
      26       1       1         TPE     49.7636      0.5156
      26       1       1      Normal     49.7636      0.5156
      26       1       2         TPE     50.7184      0.5338
      26       1       2      Normal     50.7184      0.5338
      26       1       3         TPE     51.8106      0.5546
      26       1       3      Normal     51.8106      0.5546
      26       1       4         TPE     52.5438      0.5686
      26       1       4      Normal     52.5438      0.5686
      26       1       5         TPE     53.5149      0.5871
      26       1       5      Normal     53.5149      0.5871
      26       1       6         TPE     53.9690      0.5958
      26       1       6      Normal     53.9690      0.5958
      26       1       7         TPE     54.5124      0.6061
      26       1       7      Normal     54.5124      0.6061
      26       1       8         TPE     55.0349      0.6161
      26       1       8      Normal     55.0349      0.6161
      26       1       9         TPE     55.3198      0.6215
      26       1       9      Normal     55.3198      0.6215
      26       1      10         TPE     55.6093      0.6270
      26       1      10      Normal     55.6093      0.6270
      27       1       0         TPE     48.5409      0.4923
      27       1       0      Normal     48.5409      0.4923
      27       1       1         TPE     49.4665      0.5099
      27       1       1      Normal     49.4665      0.5099
      27       1       2         TPE     50.4432      0.5286
      27       1       2      Normal     50.4432      0.5286
      27       1       3         TPE     51.3351      0.5456
      27       1       3      Normal     51.3351      0.5456
      27       1       4         TPE     52.2101      0.5622
      27       1       4      Normal     52.2101      0.5622
      27       1       5         TPE     52.6682      0.5710
      27       1       5      Normal     52.6682      0.5710
      27       1       6         TPE     53.1445      0.5800
      27       1       6      Normal     53.1445      0.5800
      27       1       7         TPE     53.7972      0.5925
      27       1       7      Normal     53.7972      0.5925
      27       1       8         TPE     54.3068      0.6022
      27       1       8      Normal     54.3068      0.6022
      27       1       9         TPE     54.6814      0.6093
      27       1       9      Normal     54.6814      0.6093
      27       1      10         TPE     54.8955      0.6134
      27       1      10      Normal     54.8955      0.6134
      28       1       0         TPE     48.5409      0.4923
      28       1       0      Normal     48.5409      0.4923
      28       1       1         TPE     49.6985      0.5144
      28       1       1      Normal     49.6985      0.5144
      28       1       2         TPE     51.1895      0.5428
      28       1       2      Normal     51.1895      0.5428
      28       1       3         TPE     52.3609      0.5651
      28       1       3      Normal     52.3609      0.5651
      28       1       4         TPE     53.0732      0.5787
      28       1       4      Normal     53.0732      0.5787
      28       1       5         TPE     53.4848      0.5865
      28       1       5      Normal     53.4848      0.5865
      28       1       6         TPE     53.9847      0.5961
      28       1       6      Normal     53.9847      0.5961
      28       1       7         TPE     54.3831      0.6037
      28       1       7      Normal     54.3831      0.6037
      28       1       8         TPE     54.6359      0.6085
      28       1       8      Normal     54.6359      0.6085
      28       1       9         TPE     54.9352      0.6142
      28       1       9      Normal     54.9352      0.6142
      28       1      10         TPE     55.3434      0.6220
      28       1      10      Normal     55.3434      0.6220
      29       1       0         TPE     48.5409      0.4923
      29       1       0      Normal     48.5409      0.4923
      29       1       1         TPE     49.6585      0.5136
      29       1       1      Normal     49.6585      0.5136
      29       1       2         TPE     50.5710      0.5310
      29       1       2      Normal     50.5710      0.5310
      29       1       3         TPE     51.4596      0.5479
      29       1       3      Normal     51.4596      0.5479
      29       1       4         TPE     52.2177      0.5624
      29       1       4      Normal     52.2177      0.5624
      29       1       5         TPE     52.9023      0.5754
      29       1       5      Normal     52.9023      0.5754
      29       1       6         TPE     53.4607      0.5861
      29       1       6      Normal     53.4607      0.5861
      29       1       7         TPE     53.9711      0.5958
      29       1       7      Normal     53.9711      0.5958
      29       1       8         TPE     54.3932      0.6039
      29       1       8      Normal     54.3932      0.6039
      29       1       9         TPE     54.9127      0.6138
      29       1       9      Normal     54.9127      0.6138
      29       1      10         TPE     55.3710      0.6225
      29       1      10      Normal     55.3710      0.6225
      30       1       0         TPE     48.5409      0.4923
      30       1       0      Normal     48.5409      0.4923
      30       1       1         TPE     49.5927      0.5123
      30       1       1      Normal     49.5927      0.5123
      30       1       2         TPE     50.5060      0.5297
      30       1       2      Normal     50.5060      0.5297
      30       1       3         TPE     51.7332      0.5531
      30       1       3      Normal     51.7332      0.5531
      30       1       4         TPE     53.0684      0.5786
      30       1       4      Normal     53.0684      0.5786
      30       1       5         TPE     53.7209      0.5910
      30       1       5      Normal     53.7209      0.5910
      30       1       6         TPE     54.2087      0.6003
      30       1       6      Normal     54.2087      0.6003
      30       1       7         TPE     54.6423      0.6086
      30       1       7      Normal     54.6423      0.6086
      30       1       8         TPE     55.0206      0.6158
      30       1       8      Normal     55.0206      0.6158
      30       1       9         TPE     55.6558      0.6279
      30       1       9      Normal     55.6558      0.6279
      30       1      10         TPE     56.0442      0.6353
      30       1      10      Normal     56.0442      0.6353
      31       1       0         TPE     48.5409      0.4923
      31       1       0      Normal     48.5409      0.4923
      31       1       1         TPE     49.7462      0.5153
      31       1       1      Normal     49.7462      0.5153
      31       1       2         TPE     50.7221      0.5339
      31       1       2      Normal     50.7221      0.5339
      31       1       3         TPE     51.3523      0.5459
      31       1       3      Normal     51.3523      0.5459
      31       1       4         TPE     52.0735      0.5596
      31       1       4      Normal     52.0735      0.5596
      31       1       5         TPE     52.9297      0.5760
      31       1       5      Normal     52.9297      0.5760
      31       1       6         TPE     53.6837      0.5903
      31       1       6      Normal     53.6837      0.5903
      31       1       7         TPE     54.1217      0.5987
      31       1       7      Normal     54.1217      0.5987
      31       1       8         TPE     54.6237      0.6082
      31       1       8      Normal     54.6237      0.6082
      31       1       9         TPE     55.1934      0.6191
      31       1       9      Normal     55.1934      0.6191
      31       1      10         TPE     55.6707      0.6282
      31       1      10      Normal     55.6707      0.6282
      32       1       0         TPE     48.5409      0.4923
      32       1       0      Normal     48.5409      0.4923
      32       1       1         TPE     49.4135      0.5089
      32       1       1      Normal     49.4135      0.5089
      32       1       2         TPE     50.3443      0.5267
      32       1       2      Normal     50.3443      0.5267
      32       1       3         TPE     51.2982      0.5449
      32       1       3      Normal     51.2982      0.5449
      32       1       4         TPE     51.9838      0.5579
      32       1       4      Normal     51.9838      0.5579
      32       1       5         TPE     52.6313      0.5703
      32       1       5      Normal     52.6313      0.5703
      32       1       6         TPE     53.1659      0.5805
      32       1       6      Normal     53.1659      0.5805
      32       1       7         TPE     53.8246      0.5930
      32       1       7      Normal     53.8246      0.5930
      32       1       8         TPE     54.2887      0.6019
      32       1       8      Normal     54.2887      0.6019
      32       1       9         TPE     54.6727      0.6092
      32       1       9      Normal     54.6727      0.6092
      32       1      10         TPE     55.1313      0.6179
      32       1      10      Normal     55.1313      0.6179
      33       1       0         TPE     48.5409      0.4923
      33       1       0      Normal     48.5409      0.4923
      33       1       1         TPE     49.4918      0.5104
      33       1       1      Normal     49.4918      0.5104
      33       1       2         TPE     50.5705      0.5310
      33       1       2      Normal     50.5705      0.5310
      33       1       3         TPE     51.4373      0.5475
      33       1       3      Normal     51.4373      0.5475
      33       1       4         TPE     52.4285      0.5664
      33       1       4      Normal     52.4285      0.5664
      33       1       5         TPE     53.5541      0.5879
      33       1       5      Normal     53.5541      0.5879
      33       1       6         TPE     54.1861      0.5999
      33       1       6      Normal     54.1861      0.5999
      33       1       7         TPE     54.8174      0.6119
      33       1       7      Normal     54.8174      0.6119
      33       1       8         TPE     55.5231      0.6254
      33       1       8      Normal     55.5231      0.6254
      33       1       9         TPE     55.9451      0.6334
      33       1       9      Normal     55.9451      0.6334
      33       1      10         TPE     56.3028      0.6403
      33       1      10      Normal     56.3028      0.6403
      34       1       0         TPE     48.5409      0.4923
      34       1       0      Normal     48.5409      0.4923
      34       1       1         TPE     50.1542      0.5230
      34       1       1      Normal     50.1542      0.5230
      34       1       2         TPE     51.2514      0.5440
      34       1       2      Normal     51.2514      0.5440
      34       1       3         TPE     52.1628      0.5613
      34       1       3      Normal     52.1628      0.5613
      34       1       4         TPE     52.6249      0.5701
      34       1       4      Normal     52.6249      0.5701
      34       1       5         TPE     53.1298      0.5798
      34       1       5      Normal     53.1298      0.5798
      34       1       6         TPE     53.7588      0.5918
      34       1       6      Normal     53.7588      0.5918
      34       1       7         TPE     54.2608      0.6013
      34       1       7      Normal     54.2608      0.6013
      34       1       8         TPE     54.8789      0.6131
      34       1       8      Normal     54.8789      0.6131
      34       1       9         TPE     55.3615      0.6223
      34       1       9      Normal     55.3615      0.6223
      34       1      10         TPE     55.6154      0.6272
      34       1      10      Normal     55.6154      0.6272
      35       1       0         TPE     48.5409      0.4923
      35       1       0      Normal     48.5409      0.4923
      35       1       1         TPE     49.8064      0.5164
      35       1       1      Normal     49.8064      0.5164
      35       1       2         TPE     50.2178      0.5243
      35       1       2      Normal     50.2178      0.5243
      35       1       3         TPE     51.0434      0.5400
      35       1       3      Normal     51.0434      0.5400
      35       1       4         TPE     52.0047      0.5583
      35       1       4      Normal     52.0047      0.5583
      35       1       5         TPE     52.9967      0.5772
      35       1       5      Normal     52.9967      0.5772
      35       1       6         TPE     54.0507      0.5973
      35       1       6      Normal     54.0507      0.5973
      35       1       7         TPE     54.9170      0.6138
      35       1       7      Normal     54.9170      0.6138
      35       1       8         TPE     55.7330      0.6294
      35       1       8      Normal     55.7330      0.6294
      35       1       9         TPE     56.1965      0.6382
      35       1       9      Normal     56.1965      0.6382
      35       1      10         TPE     56.4444      0.6430
      35       1      10      Normal     56.4444      0.6430
      36       1       0         TPE     48.5409      0.4923
      36       1       0      Normal     48.5409      0.4923
      36       1       1         TPE     49.7990      0.5163
      36       1       1      Normal     49.7990      0.5163
      36       1       2         TPE     51.0373      0.5399
      36       1       2      Normal     51.0373      0.5399
      36       1       3         TPE     52.0068      0.5584
      36       1       3      Normal     52.0068      0.5584
      36       1       4         TPE     52.7251      0.5721
      36       1       4      Normal     52.7251      0.5721
      36       1       5         TPE     53.4870      0.5866
      36       1       5      Normal     53.4870      0.5866
      36       1       6         TPE     54.3483      0.6030
      36       1       6      Normal     54.3483      0.6030
      36       1       7         TPE     55.1067      0.6175
      36       1       7      Normal     55.1067      0.6175
      36       1       8         TPE     55.6491      0.6278
      36       1       8      Normal     55.6491      0.6278
      36       1       9         TPE     55.9241      0.6330
      36       1       9      Normal     55.9241      0.6330
      36       1      10         TPE     56.1742      0.6378
      36       1      10      Normal     56.1742      0.6378
      37       1       0         TPE     48.5409      0.4923
      37       1       0      Normal     48.5409      0.4923
      37       1       1         TPE     49.8241      0.5167
      37       1       1      Normal     49.8241      0.5167
      37       1       2         TPE     51.0719      0.5405
      37       1       2      Normal     51.0719      0.5405
      37       1       3         TPE     52.0320      0.5588
      37       1       3      Normal     52.0320      0.5588
      37       1       4         TPE     53.1765      0.5807
      37       1       4      Normal     53.1765      0.5807
      37       1       5         TPE     54.0920      0.5981
      37       1       5      Normal     54.0920      0.5981
      37       1       6         TPE     54.7727      0.6111
      37       1       6      Normal     54.7727      0.6111
      37       1       7         TPE     55.3324      0.6218
      37       1       7      Normal     55.3324      0.6218
      37       1       8         TPE     55.6964      0.6287
      37       1       8      Normal     55.6964      0.6287
      37       1       9         TPE     56.0072      0.6346
      37       1       9      Normal     56.0072      0.6346
      37       1      10         TPE     56.4508      0.6431
      37       1      10      Normal     56.4508      0.6431
      38       1       0         TPE     48.5409      0.4923
      38       1       0      Normal     48.5409      0.4923
      38       1       1         TPE     49.5924      0.5123
      38       1       1      Normal     49.5924      0.5123
      38       1       2         TPE     50.9358      0.5379
      38       1       2      Normal     50.9358      0.5379
      38       1       3         TPE     51.6741      0.5520
      38       1       3      Normal     51.6741      0.5520
      38       1       4         TPE     52.4087      0.5660
      38       1       4      Normal     52.4087      0.5660
      38       1       5         TPE     53.0078      0.5774
      38       1       5      Normal     53.0078      0.5774
      38       1       6         TPE     53.5310      0.5874
      38       1       6      Normal     53.5310      0.5874
      38       1       7         TPE     54.1703      0.5996
      38       1       7      Normal     54.1703      0.5996
      38       1       8         TPE     54.5024      0.6059
      38       1       8      Normal     54.5024      0.6059
      38       1       9         TPE     54.9354      0.6142
      38       1       9      Normal     54.9354      0.6142
      38       1      10         TPE     55.3399      0.6219
      38       1      10      Normal     55.3399      0.6219
      39       1       0         TPE     48.5409      0.4923
      39       1       0      Normal     48.5409      0.4923
      39       1       1         TPE     49.7751      0.5158
      39       1       1      Normal     49.7751      0.5158
      39       1       2         TPE     50.5022      0.5297
      39       1       2      Normal     50.5022      0.5297
      39       1       3         TPE     51.7956      0.5543
      39       1       3      Normal     51.7956      0.5543
      39       1       4         TPE     53.0303      0.5779
      39       1       4      Normal     53.0303      0.5779
      39       1       5         TPE     53.9391      0.5952
      39       1       5      Normal     53.9391      0.5952
      39       1       6         TPE     54.6090      0.6080
      39       1       6      Normal     54.6090      0.6080
      39       1       7         TPE     54.8264      0.6121
      39       1       7      Normal     54.8264      0.6121
      39       1       8         TPE     55.2271      0.6197
      39       1       8      Normal     55.2271      0.6197
      39       1       9         TPE     55.5324      0.6256
      39       1       9      Normal     55.5324      0.6256
      39       1      10         TPE     55.7293      0.6293
      39       1      10      Normal     55.7293      0.6293
      40       1       0         TPE     48.5409      0.4923
      40       1       0      Normal     48.5409      0.4923
      40       1       1         TPE     50.2069      0.5240
      40       1       1      Normal     50.2069      0.5240
      40       1       2         TPE     51.0681      0.5405
      40       1       2      Normal     51.0681      0.5405
      40       1       3         TPE     51.6524      0.5516
      40       1       3      Normal     51.6524      0.5516
      40       1       4         TPE     52.2823      0.5636
      40       1       4      Normal     52.2823      0.5636
      40       1       5         TPE     52.9812      0.5769
      40       1       5      Normal     52.9812      0.5769
      40       1       6         TPE     53.5652      0.5881
      40       1       6      Normal     53.5652      0.5881
      40       1       7         TPE     54.1334      0.5989
      40       1       7      Normal     54.1334      0.5989
      40       1       8         TPE     54.5052      0.6060
      40       1       8      Normal     54.5052      0.6060
      40       1       9         TPE     54.7737      0.6111
      40       1       9      Normal     54.7737      0.6111
      40       1      10         TPE     55.1656      0.6186
      40       1      10      Normal     55.1656      0.6186
      41       1       0         TPE     48.5409      0.4923
      41       1       0      Normal     48.5409      0.4923
      41       1       1         TPE     49.5883      0.5123
      41       1       1      Normal     49.5883      0.5123
      41       1       2         TPE     50.7791      0.5350
      41       1       2      Normal     50.7791      0.5350
      41       1       3         TPE     52.3507      0.5649
      41       1       3      Normal     52.3507      0.5649
      41       1       4         TPE     53.8011      0.5926
      41       1       4      Normal     53.8011      0.5926
      41       1       5         TPE     54.7450      0.6106
      41       1       5      Normal     54.7450      0.6106
      41       1       6         TPE     55.6996      0.6288
      41       1       6      Normal     55.6996      0.6288
      41       1       7         TPE     56.2702      0.6396
      41       1       7      Normal     56.2702      0.6396
      41       1       8         TPE     56.5462      0.6449
      41       1       8      Normal     56.5462      0.6449
      41       1       9         TPE     56.6757      0.6474
      41       1       9      Normal     56.6757      0.6474
      41       1      10         TPE     56.8607      0.6509
      41       1      10      Normal     56.8607      0.6509
      42       1       0         TPE     48.5409      0.4923
      42       1       0      Normal     48.5409      0.4923
      42       1       1         TPE     49.6428      0.5133
      42       1       1      Normal     49.6428      0.5133
      42       1       2         TPE     51.0440      0.5400
      42       1       2      Normal     51.0440      0.5400
      42       1       3         TPE     51.7809      0.5541
      42       1       3      Normal     51.7809      0.5541
      42       1       4         TPE     52.3562      0.5650
      42       1       4      Normal     52.3562      0.5650
      42       1       5         TPE     52.7317      0.5722
      42       1       5      Normal     52.7317      0.5722
      42       1       6         TPE     53.4660      0.5862
      42       1       6      Normal     53.4660      0.5862
      42       1       7         TPE     54.2319      0.6008
      42       1       7      Normal     54.2319      0.6008
      42       1       8         TPE     54.8708      0.6130
      42       1       8      Normal     54.8708      0.6130
      42       1       9         TPE     55.1844      0.6189
      42       1       9      Normal     55.1844      0.6189
      42       1      10         TPE     55.5104      0.6251
      42       1      10      Normal     55.5104      0.6251
      43       1       0         TPE     48.5409      0.4923
      43       1       0      Normal     48.5409      0.4923
      43       1       1         TPE     49.6122      0.5127
      43       1       1      Normal     49.6122      0.5127
      43       1       2         TPE     50.6625      0.5327
      43       1       2      Normal     50.6625      0.5327
      43       1       3         TPE     51.4299      0.5474
      43       1       3      Normal     51.4299      0.5474
      43       1       4         TPE     52.3876      0.5656
      43       1       4      Normal     52.3876      0.5656
      43       1       5         TPE     52.9733      0.5768
      43       1       5      Normal     52.9733      0.5768
      43       1       6         TPE     53.6569      0.5898
      43       1       6      Normal     53.6569      0.5898
      43       1       7         TPE     54.2602      0.6013
      43       1       7      Normal     54.2602      0.6013
      43       1       8         TPE     54.6921      0.6095
      43       1       8      Normal     54.6921      0.6095
      43       1       9         TPE     55.2121      0.6195
      43       1       9      Normal     55.2121      0.6195
      43       1      10         TPE     55.4837      0.6246
      43       1      10      Normal     55.4837      0.6246
      44       1       0         TPE     48.5409      0.4923
      44       1       0      Normal     48.5409      0.4923
      44       1       1         TPE     50.1443      0.5229
      44       1       1      Normal     50.1443      0.5229
      44       1       2         TPE     51.8879      0.5561
      44       1       2      Normal     51.8879      0.5561
      44       1       3         TPE     52.7360      0.5723
      44       1       3      Normal     52.7360      0.5723
      44       1       4         TPE     53.0872      0.5790
      44       1       4      Normal     53.0872      0.5790
      44       1       5         TPE     53.7385      0.5914
      44       1       5      Normal     53.7385      0.5914
      44       1       6         TPE     54.1845      0.5999
      44       1       6      Normal     54.1845      0.5999
      44       1       7         TPE     54.8106      0.6118
      44       1       7      Normal     54.8106      0.6118
      44       1       8         TPE     55.5620      0.6261
      44       1       8      Normal     55.5620      0.6261
      44       1       9         TPE     55.8288      0.6312
      44       1       9      Normal     55.8288      0.6312
      44       1      10         TPE     56.3747      0.6416
      44       1      10      Normal     56.3747      0.6416
      45       1       0         TPE     48.5409      0.4923
      45       1       0      Normal     48.5409      0.4923
      45       1       1         TPE     50.2475      0.5248
      45       1       1      Normal     50.2475      0.5248
      45       1       2         TPE     51.4121      0.5470
      45       1       2      Normal     51.4121      0.5470
      45       1       3         TPE     52.1362      0.5608
      45       1       3      Normal     52.1362      0.5608
      45       1       4         TPE     52.8264      0.5740
      45       1       4      Normal     52.8264      0.5740
      45       1       5         TPE     53.4527      0.5859
      45       1       5      Normal     53.4527      0.5859
      45       1       6         TPE     54.1654      0.5995
      45       1       6      Normal     54.1654      0.5995
      45       1       7         TPE     54.5619      0.6071
      45       1       7      Normal     54.5619      0.6071
      45       1       8         TPE     55.0927      0.6172
      45       1       8      Normal     55.0927      0.6172
      45       1       9         TPE     55.5733      0.6263
      45       1       9      Normal     55.5733      0.6263
      45       1      10         TPE     56.0518      0.6355
      45       1      10      Normal     56.0518      0.6355
      46       1       0         TPE     48.5409      0.4923
      46       1       0      Normal     48.5409      0.4923
      46       1       1         TPE     49.5440      0.5114
      46       1       1      Normal     49.5440      0.5114
      46       1       2         TPE     50.8432      0.5362
      46       1       2      Normal     50.8432      0.5362
      46       1       3         TPE     51.7458      0.5534
      46       1       3      Normal     51.7458      0.5534
      46       1       4         TPE     52.4907      0.5676
      46       1       4      Normal     52.4907      0.5676
      46       1       5         TPE     53.1249      0.5797
      46       1       5      Normal     53.1249      0.5797
      46       1       6         TPE     53.7163      0.5909
      46       1       6      Normal     53.7163      0.5909
      46       1       7         TPE     54.2208      0.6006
      46       1       7      Normal     54.2208      0.6006
      46       1       8         TPE     54.3306      0.6027
      46       1       8      Normal     54.3306      0.6027
      46       1       9         TPE     54.6538      0.6088
      46       1       9      Normal     54.6538      0.6088
      46       1      10         TPE     54.8540      0.6126
      46       1      10      Normal     54.8540      0.6126
      47       1       0         TPE     48.5409      0.4923
      47       1       0      Normal     48.5409      0.4923
      47       1       1         TPE     49.6781      0.5140
      47       1       1      Normal     49.6781      0.5140
      47       1       2         TPE     51.0933      0.5409
      47       1       2      Normal     51.0933      0.5409
      47       1       3         TPE     52.2816      0.5636
      47       1       3      Normal     52.2816      0.5636
      47       1       4         TPE     52.9183      0.5757
      47       1       4      Normal     52.9183      0.5757
      47       1       5         TPE     53.7761      0.5921
      47       1       5      Normal     53.7761      0.5921
      47       1       6         TPE     54.4179      0.6043
      47       1       6      Normal     54.4179      0.6043
      47       1       7         TPE     55.2147      0.6195
      47       1       7      Normal     55.2147      0.6195
      47       1       8         TPE     55.8460      0.6315
      47       1       8      Normal     55.8460      0.6315
      47       1       9         TPE     56.1234      0.6368
      47       1       9      Normal     56.1234      0.6368
      47       1      10         TPE     56.3202      0.6406
      47       1      10      Normal     56.3202      0.6406
      48       1       0         TPE     48.5409      0.4923
      48       1       0      Normal     48.5409      0.4923
      48       1       1         TPE     49.8854      0.5179
      48       1       1      Normal     49.8854      0.5179
      48       1       2         TPE     50.9613      0.5384
      48       1       2      Normal     50.9613      0.5384
      48       1       3         TPE     51.8323      0.5550
      48       1       3      Normal     51.8323      0.5550
      48       1       4         TPE     52.6162      0.5700
      48       1       4      Normal     52.6162      0.5700
      48       1       5         TPE     53.3107      0.5832
      48       1       5      Normal     53.3107      0.5832
      48       1       6         TPE     53.8200      0.5929
      48       1       6      Normal     53.8200      0.5929
      48       1       7         TPE     54.3523      0.6031
      48       1       7      Normal     54.3523      0.6031
      48       1       8         TPE     54.9315      0.6141
      48       1       8      Normal     54.9315      0.6141
      48       1       9         TPE     55.4418      0.6238
      48       1       9      Normal     55.4418      0.6238
      48       1      10         TPE     55.7275      0.6293
      48       1      10      Normal     55.7275      0.6293
      49       1       0         TPE     48.5409      0.4923
      49       1       0      Normal     48.5409      0.4923
      49       1       1         TPE     49.7950      0.5162
      49       1       1      Normal     49.7950      0.5162
      49       1       2         TPE     50.9837      0.5389
      49       1       2      Normal     50.9837      0.5389
      49       1       3         TPE     52.1395      0.5609
      49       1       3      Normal     52.1395      0.5609
      49       1       4         TPE     52.9253      0.5759
      49       1       4      Normal     52.9253      0.5759
      49       1       5         TPE     53.7007      0.5906
      49       1       5      Normal     53.7007      0.5906
      49       1       6         TPE     54.1272      0.5988
      49       1       6      Normal     54.1272      0.5988
      49       1       7         TPE     54.5480      0.6068
      49       1       7      Normal     54.5480      0.6068
      49       1       8         TPE     54.7308      0.6103
      49       1       8      Normal     54.7308      0.6103
      49       1       9         TPE     54.8414      0.6124
      49       1       9      Normal     54.8414      0.6124
      49       1      10         TPE     55.0602      0.6166
      49       1      10      Normal     55.0602      0.6166
      50       1       0         TPE     48.5409      0.4923
      50       1       0      Normal     48.5409      0.4923
      50       1       1         TPE     49.8347      0.5170
      50       1       1      Normal     49.8347      0.5170
      50       1       2         TPE     51.0832      0.5408
      50       1       2      Normal     51.0832      0.5408
      50       1       3         TPE     52.0605      0.5594
      50       1       3      Normal     52.0605      0.5594
      50       1       4         TPE     52.6110      0.5699
      50       1       4      Normal     52.6110      0.5699
      50       1       5         TPE     53.3411      0.5838
      50       1       5      Normal     53.3411      0.5838
      50       1       6         TPE     54.1129      0.5985
      50       1       6      Normal     54.1129      0.5985
      50       1       7         TPE     54.7381      0.6104
      50       1       7      Normal     54.7381      0.6104
      50       1       8         TPE     55.2309      0.6198
      50       1       8      Normal     55.2309      0.6198
      50       1       9         TPE     55.8415      0.6315
      50       1       9      Normal     55.8415      0.6315
      50       1      10         TPE     56.1583      0.6375
      50       1      10      Normal     56.1583      0.6375
      51       1       0         TPE     48.5409      0.4923
      51       1       0      Normal     48.5409      0.4923
      51       1       1         TPE     49.7751      0.5158
      51       1       1      Normal     49.7751      0.5158
      51       1       2         TPE     50.8057      0.5355
      51       1       2      Normal     50.8057      0.5355
      51       1       3         TPE     51.5166      0.5490
      51       1       3      Normal     51.5166      0.5490
      51       1       4         TPE     52.3818      0.5655
      51       1       4      Normal     52.3818      0.5655
      51       1       5         TPE     53.1542      0.5802
      51       1       5      Normal     53.1542      0.5802
      51       1       6         TPE     53.7362      0.5913
      51       1       6      Normal     53.7362      0.5913
      51       1       7         TPE     54.3315      0.6027
      51       1       7      Normal     54.3315      0.6027
      51       1       8         TPE     54.7917      0.6114
      51       1       8      Normal     54.7917      0.6114
      51       1       9         TPE     55.0194      0.6158
      51       1       9      Normal     55.0194      0.6158
      51       1      10         TPE     55.3477      0.6220
      51       1      10      Normal     55.3477      0.6220
      52       1       0         TPE     48.5409      0.4923
      52       1       0      Normal     48.5409      0.4923
      52       1       1         TPE     49.9123      0.5184
      52       1       1      Normal     49.9123      0.5184
      52       1       2         TPE     51.1602      0.5422
      52       1       2      Normal     51.1602      0.5422
      52       1       3         TPE     51.9831      0.5579
      52       1       3      Normal     51.9831      0.5579
      52       1       4         TPE     52.8783      0.5750
      52       1       4      Normal     52.8783      0.5750
      52       1       5         TPE     53.7101      0.5908
      52       1       5      Normal     53.7101      0.5908
      52       1       6         TPE     54.5957      0.6077
      52       1       6      Normal     54.5957      0.6077
      52       1       7         TPE     55.2701      0.6206
      52       1       7      Normal     55.2701      0.6206
      52       1       8         TPE     55.6343      0.6275
      52       1       8      Normal     55.6343      0.6275
      52       1       9         TPE     55.8669      0.6319
      52       1       9      Normal     55.8669      0.6319
      52       1      10         TPE     56.1196      0.6368
      52       1      10      Normal     56.1196      0.6368
      53       1       0         TPE     48.5409      0.4923
      53       1       0      Normal     48.5409      0.4923
      53       1       1         TPE     49.5864      0.5122
      53       1       1      Normal     49.5864      0.5122
      53       1       2         TPE     50.6665      0.5328
      53       1       2      Normal     50.6665      0.5328
      53       1       3         TPE     51.4381      0.5475
      53       1       3      Normal     51.4381      0.5475
      53       1       4         TPE     52.2648      0.5633
      53       1       4      Normal     52.2648      0.5633
      53       1       5         TPE     53.2096      0.5813
      53       1       5      Normal     53.2096      0.5813
      53       1       6         TPE     53.9791      0.5960
      53       1       6      Normal     53.9791      0.5960
      53       1       7         TPE     54.5726      0.6073
      53       1       7      Normal     54.5726      0.6073
      53       1       8         TPE     55.0223      0.6158
      53       1       8      Normal     55.0223      0.6158
      53       1       9         TPE     55.2952      0.6210
      53       1       9      Normal     55.2952      0.6210
      53       1      10         TPE     55.5892      0.6267
      53       1      10      Normal     55.5892      0.6267
      54       1       0         TPE     48.5409      0.4923
      54       1       0      Normal     48.5409      0.4923
      54       1       1         TPE     49.5291      0.5111
      54       1       1      Normal     49.5291      0.5111
      54       1       2         TPE     50.1819      0.5236
      54       1       2      Normal     50.1819      0.5236
      54       1       3         TPE     51.4227      0.5472
      54       1       3      Normal     51.4227      0.5472
      54       1       4         TPE     52.2868      0.5637
      54       1       4      Normal     52.2868      0.5637
      54       1       5         TPE     52.7624      0.5728
      54       1       5      Normal     52.7624      0.5728
      54       1       6         TPE     53.4063      0.5850
      54       1       6      Normal     53.4063      0.5850
      54       1       7         TPE     54.0543      0.5974
      54       1       7      Normal     54.0543      0.5974
      54       1       8         TPE     54.4985      0.6059
      54       1       8      Normal     54.4985      0.6059
      54       1       9         TPE     54.8975      0.6135
      54       1       9      Normal     54.8975      0.6135
      54       1      10         TPE     55.3821      0.6227
      54       1      10      Normal     55.3821      0.6227
      55       1       0         TPE     48.5409      0.4923
      55       1       0      Normal     48.5409      0.4923
      55       1       1         TPE     50.1983      0.5239
      55       1       1      Normal     50.1983      0.5239
      55       1       2         TPE     51.2127      0.5432
      55       1       2      Normal     51.2127      0.5432
      55       1       3         TPE     51.9586      0.5574
      55       1       3      Normal     51.9586      0.5574
      55       1       4         TPE     52.9402      0.5762
      55       1       4      Normal     52.9402      0.5762
      55       1       5         TPE     53.6279      0.5893
      55       1       5      Normal     53.6279      0.5893
      55       1       6         TPE     54.2125      0.6004
      55       1       6      Normal     54.2125      0.6004
      55       1       7         TPE     54.8760      0.6131
      55       1       7      Normal     54.8760      0.6131
      55       1       8         TPE     55.5817      0.6265
      55       1       8      Normal     55.5817      0.6265
      55       1       9         TPE     56.0651      0.6357
      55       1       9      Normal     56.0651      0.6357
      55       1      10         TPE     56.4800      0.6436
      55       1      10      Normal     56.4800      0.6436
      56       1       0         TPE     48.5409      0.4923
      56       1       0      Normal     48.5409      0.4923
      56       1       1         TPE     49.9148      0.5185
      56       1       1      Normal     49.9148      0.5185
      56       1       2         TPE     50.7328      0.5341
      56       1       2      Normal     50.7328      0.5341
      56       1       3         TPE     51.9561      0.5574
      56       1       3      Normal     51.9561      0.5574
      56       1       4         TPE     52.8986      0.5754
      56       1       4      Normal     52.8986      0.5754
      56       1       5         TPE     53.8020      0.5926
      56       1       5      Normal     53.8020      0.5926
      56       1       6         TPE     54.4985      0.6059
      56       1       6      Normal     54.4985      0.6059
      56       1       7         TPE     55.3062      0.6213
      56       1       7      Normal     55.3062      0.6213
      56       1       8         TPE     55.8275      0.6312
      56       1       8      Normal     55.8275      0.6312
      56       1       9         TPE     56.2905      0.6400
      56       1       9      Normal     56.2905      0.6400
      56       1      10         TPE     56.6597      0.6471
      56       1      10      Normal     56.6597      0.6471
      57       1       0         TPE     48.5409      0.4923
      57       1       0      Normal     48.5409      0.4923
      57       1       1         TPE     49.7216      0.5148
      57       1       1      Normal     49.7216      0.5148
      57       1       2         TPE     51.1172      0.5414
      57       1       2      Normal     51.1172      0.5414
      57       1       3         TPE     51.8771      0.5559
      57       1       3      Normal     51.8771      0.5559
      57       1       4         TPE     53.2595      0.5822
      57       1       4      Normal     53.2595      0.5822
      57       1       5         TPE     53.8617      0.5937
      57       1       5      Normal     53.8617      0.5937
      57       1       6         TPE     54.2140      0.6004
      57       1       6      Normal     54.2140      0.6004
      57       1       7         TPE     54.7793      0.6112
      57       1       7      Normal     54.7793      0.6112
      57       1       8         TPE     55.3324      0.6218
      57       1       8      Normal     55.3324      0.6218
      57       1       9         TPE     55.8679      0.6320
      57       1       9      Normal     55.8679      0.6320
      57       1      10         TPE     56.0951      0.6363
      57       1      10      Normal     56.0951      0.6363
      58       1       0         TPE     48.5409      0.4923
      58       1       0      Normal     48.5409      0.4923
      58       1       1         TPE     49.9145      0.5185
      58       1       1      Normal     49.9145      0.5185
      58       1       2         TPE     50.9671      0.5385
      58       1       2      Normal     50.9671      0.5385
      58       1       3         TPE     52.0936      0.5600
      58       1       3      Normal     52.0936      0.5600
      58       1       4         TPE     52.6168      0.5700
      58       1       4      Normal     52.6168      0.5700
      58       1       5         TPE     53.2853      0.5827
      58       1       5      Normal     53.2853      0.5827
      58       1       6         TPE     53.9318      0.5951
      58       1       6      Normal     53.9318      0.5951
      58       1       7         TPE     54.5791      0.6074
      58       1       7      Normal     54.5791      0.6074
      58       1       8         TPE     55.2626      0.6204
      58       1       8      Normal     55.2626      0.6204
      58       1       9         TPE     55.7849      0.6304
      58       1       9      Normal     55.7849      0.6304
      58       1      10         TPE     56.3522      0.6412
      58       1      10      Normal     56.3522      0.6412
      59       1       0         TPE     48.5409      0.4923
      59       1       0      Normal     48.5409      0.4923
      59       1       1         TPE     49.9116      0.5184
      59       1       1      Normal     49.9116      0.5184
      59       1       2         TPE     51.3804      0.5464
      59       1       2      Normal     51.3804      0.5464
      59       1       3         TPE     52.5444      0.5686
      59       1       3      Normal     52.5444      0.5686
      59       1       4         TPE     53.2056      0.5812
      59       1       4      Normal     53.2056      0.5812
      59       1       5         TPE     53.7880      0.5923
      59       1       5      Normal     53.7880      0.5923
      59       1       6         TPE     54.1297      0.5988
      59       1       6      Normal     54.1297      0.5988
      59       1       7         TPE     54.8153      0.6119
      59       1       7      Normal     54.8153      0.6119
      59       1       8         TPE     55.2364      0.6199
      59       1       8      Normal     55.2364      0.6199
      59       1       9         TPE     55.7091      0.6289
      59       1       9      Normal     55.7091      0.6289
      59       1      10         TPE     56.1779      0.6379
      59       1      10      Normal     56.1779      0.6379
      60       1       0         TPE     48.5409      0.4923
      60       1       0      Normal     48.5409      0.4923
      60       1       1         TPE     49.7862      0.5160
      60       1       1      Normal     49.7862      0.5160
      60       1       2         TPE     50.5045      0.5297
      60       1       2      Normal     50.5045      0.5297
      60       1       3         TPE     51.0949      0.5410
      60       1       3      Normal     51.0949      0.5410
      60       1       4         TPE     51.9620      0.5575
      60       1       4      Normal     51.9620      0.5575
      60       1       5         TPE     52.6946      0.5715
      60       1       5      Normal     52.6946      0.5715
      60       1       6         TPE     53.3034      0.5831
      60       1       6      Normal     53.3034      0.5831
      60       1       7         TPE     53.7079      0.5908
      60       1       7      Normal     53.7079      0.5908
      60       1       8         TPE     54.2697      0.6015
      60       1       8      Normal     54.2697      0.6015
      60       1       9         TPE     54.7318      0.6103
      60       1       9      Normal     54.7318      0.6103
      60       1      10         TPE     55.1882      0.6190
      60       1      10      Normal     55.1882      0.6190
      61       1       0         TPE     48.5409      0.4923
      61       1       0      Normal     48.5409      0.4923
      61       1       1         TPE     49.6701      0.5138
      61       1       1      Normal     49.6701      0.5138
      61       1       2         TPE     50.1014      0.5220
      61       1       2      Normal     50.1014      0.5220
      61       1       3         TPE     50.8018      0.5354
      61       1       3      Normal     50.8018      0.5354
      61       1       4         TPE     51.5045      0.5488
      61       1       4      Normal     51.5045      0.5488
      61       1       5         TPE     52.2055      0.5621
      61       1       5      Normal     52.2055      0.5621
      61       1       6         TPE     53.0429      0.5781
      61       1       6      Normal     53.0429      0.5781
      61       1       7         TPE     53.7675      0.5919
      61       1       7      Normal     53.7675      0.5919
      61       1       8         TPE     54.2319      0.6008
      61       1       8      Normal     54.2319      0.6008
      61       1       9         TPE     54.6786      0.6093
      61       1       9      Normal     54.6786      0.6093
      61       1      10         TPE     55.1769      0.6188
      61       1      10      Normal     55.1769      0.6188
      62       1       0         TPE     48.5409      0.4923
      62       1       0      Normal     48.5409      0.4923
      62       1       1         TPE     49.8464      0.5172
      62       1       1      Normal     49.8464      0.5172
      62       1       2         TPE     51.3511      0.5459
      62       1       2      Normal     51.3511      0.5459
      62       1       3         TPE     52.4015      0.5659
      62       1       3      Normal     52.4015      0.5659
      62       1       4         TPE     53.3332      0.5836
      62       1       4      Normal     53.3332      0.5836
      62       1       5         TPE     54.0159      0.5967
      62       1       5      Normal     54.0159      0.5967
      62       1       6         TPE     54.2608      0.6013
      62       1       6      Normal     54.2608      0.6013
      62       1       7         TPE     54.6788      0.6093
      62       1       7      Normal     54.6788      0.6093
      62       1       8         TPE     55.2199      0.6196
      62       1       8      Normal     55.2199      0.6196
      62       1       9         TPE     55.4865      0.6247
      62       1       9      Normal     55.4865      0.6247
      62       1      10         TPE     55.8164      0.6310
      62       1      10      Normal     55.8164      0.6310
      63       1       0         TPE     48.5409      0.4923
      63       1       0      Normal     48.5409      0.4923
      63       1       1         TPE     49.7893      0.5161
      63       1       1      Normal     49.7893      0.5161
      63       1       2         TPE     50.9630      0.5385
      63       1       2      Normal     50.9630      0.5385
      63       1       3         TPE     51.8920      0.5562
      63       1       3      Normal     51.8920      0.5562
      63       1       4         TPE     52.6594      0.5708
      63       1       4      Normal     52.6594      0.5708
      63       1       5         TPE     53.4173      0.5852
      63       1       5      Normal     53.4173      0.5852
      63       1       6         TPE     54.1496      0.5992
      63       1       6      Normal     54.1496      0.5992
      63       1       7         TPE     54.8094      0.6118
      63       1       7      Normal     54.8094      0.6118
      63       1       8         TPE     55.1402      0.6181
      63       1       8      Normal     55.1402      0.6181
      63       1       9         TPE     55.4058      0.6232
      63       1       9      Normal     55.4058      0.6232
      63       1      10         TPE     55.7686      0.6301
      63       1      10      Normal     55.7686      0.6301
      64       1       0         TPE     48.5409      0.4923
      64       1       0      Normal     48.5409      0.4923
      64       1       1         TPE     49.8628      0.5175
      64       1       1      Normal     49.8628      0.5175
      64       1       2         TPE     50.7237      0.5339
      64       1       2      Normal     50.7237      0.5339
      64       1       3         TPE     51.8932      0.5562
      64       1       3      Normal     51.8932      0.5562
      64       1       4         TPE     52.7873      0.5732
      64       1       4      Normal     52.7873      0.5732
      64       1       5         TPE     53.2937      0.5829
      64       1       5      Normal     53.2937      0.5829
      64       1       6         TPE     53.7132      0.5909
      64       1       6      Normal     53.7132      0.5909
      64       1       7         TPE     54.4032      0.6040
      64       1       7      Normal     54.4032      0.6040
      64       1       8         TPE     55.0440      0.6163
      64       1       8      Normal     55.0440      0.6163
      64       1       9         TPE     55.6980      0.6287
      64       1       9      Normal     55.6980      0.6287
      64       1      10         TPE     55.9377      0.6333
      64       1      10      Normal     55.9377      0.6333
      65       1       0         TPE     48.5409      0.4923
      65       1       0      Normal     48.5409      0.4923
      65       1       1         TPE     49.9740      0.5196
      65       1       1      Normal     49.9740      0.5196
      65       1       2         TPE     51.2187      0.5433
      65       1       2      Normal     51.2187      0.5433
      65       1       3         TPE     52.3171      0.5643
      65       1       3      Normal     52.3171      0.5643
      65       1       4         TPE     52.9423      0.5762
      65       1       4      Normal     52.9423      0.5762
      65       1       5         TPE     53.7067      0.5908
      65       1       5      Normal     53.7067      0.5908
      65       1       6         TPE     54.4439      0.6048
      65       1       6      Normal     54.4439      0.6048
      65       1       7         TPE     55.1233      0.6178
      65       1       7      Normal     55.1233      0.6178
      65       1       8         TPE     55.8564      0.6317
      65       1       8      Normal     55.8564      0.6317
      65       1       9         TPE     56.1749      0.6378
      65       1       9      Normal     56.1749      0.6378
      65       1      10         TPE     56.7252      0.6483
      65       1      10      Normal     56.7252      0.6483
      66       1       0         TPE     48.5409      0.4923
      66       1       0      Normal     48.5409      0.4923
      66       1       1         TPE     50.0427      0.5209
      66       1       1      Normal     50.0427      0.5209
      66       1       2         TPE     51.0550      0.5402
      66       1       2      Normal     51.0550      0.5402
      66       1       3         TPE     51.8401      0.5552
      66       1       3      Normal     51.8401      0.5552
      66       1       4         TPE     53.0179      0.5776
      66       1       4      Normal     53.0179      0.5776
      66       1       5         TPE     53.7858      0.5923
      66       1       5      Normal     53.7858      0.5923
      66       1       6         TPE     54.3589      0.6032
      66       1       6      Normal     54.3589      0.6032
      66       1       7         TPE     54.8666      0.6129
      66       1       7      Normal     54.8666      0.6129
      66       1       8         TPE     55.2533      0.6202
      66       1       8      Normal     55.2533      0.6202
      66       1       9         TPE     55.6746      0.6283
      66       1       9      Normal     55.6746      0.6283
      66       1      10         TPE     55.9569      0.6337
      66       1      10      Normal     55.9569      0.6337
      67       1       0         TPE     48.5409      0.4923
      67       1       0      Normal     48.5409      0.4923
      67       1       1         TPE     50.2271      0.5244
      67       1       1      Normal     50.2271      0.5244
      67       1       2         TPE     51.1809      0.5426
      67       1       2      Normal     51.1809      0.5426
      67       1       3         TPE     51.9107      0.5565
      67       1       3      Normal     51.9107      0.5565
      67       1       4         TPE     52.8465      0.5744
      67       1       4      Normal     52.8465      0.5744
      67       1       5         TPE     53.5056      0.5869
      67       1       5      Normal     53.5056      0.5869
      67       1       6         TPE     53.8369      0.5932
      67       1       6      Normal     53.8369      0.5932
      67       1       7         TPE     54.2535      0.6012
      67       1       7      Normal     54.2535      0.6012
      67       1       8         TPE     54.6012      0.6078
      67       1       8      Normal     54.6012      0.6078
      67       1       9         TPE     54.9010      0.6135
      67       1       9      Normal     54.9010      0.6135
      67       1      10         TPE     55.2203      0.6196
      67       1      10      Normal     55.2203      0.6196
      68       1       0         TPE     48.5409      0.4923
      68       1       0      Normal     48.5409      0.4923
      68       1       1         TPE     49.6883      0.5142
      68       1       1      Normal     49.6883      0.5142
      68       1       2         TPE     50.9122      0.5375
      68       1       2      Normal     50.9122      0.5375
      68       1       3         TPE     51.5255      0.5492
      68       1       3      Normal     51.5255      0.5492
      68       1       4         TPE     52.2841      0.5636
      68       1       4      Normal     52.2841      0.5636
      68       1       5         TPE     52.9364      0.5761
      68       1       5      Normal     52.9364      0.5761
      68       1       6         TPE     53.7636      0.5918
      68       1       6      Normal     53.7636      0.5918
      68       1       7         TPE     54.4095      0.6042
      68       1       7      Normal     54.4095      0.6042
      68       1       8         TPE     54.9312      0.6141
      68       1       8      Normal     54.9312      0.6141
      68       1       9         TPE     55.3972      0.6230
      68       1       9      Normal     55.3972      0.6230
      68       1      10         TPE     55.7122      0.6290
      68       1      10      Normal     55.7122      0.6290
      69       1       0         TPE     48.5409      0.4923
      69       1       0      Normal     48.5409      0.4923
      69       1       1         TPE     49.9398      0.5190
      69       1       1      Normal     49.9398      0.5190
      69       1       2         TPE     51.2678      0.5443
      69       1       2      Normal     51.2678      0.5443
      69       1       3         TPE     52.2759      0.5635
      69       1       3      Normal     52.2759      0.5635
      69       1       4         TPE     52.9248      0.5759
      69       1       4      Normal     52.9248      0.5759
      69       1       5         TPE     53.1257      0.5797
      69       1       5      Normal     53.1257      0.5797
      69       1       6         TPE     53.6499      0.5897
      69       1       6      Normal     53.6499      0.5897
      69       1       7         TPE     54.0528      0.5974
      69       1       7      Normal     54.0528      0.5974
      69       1       8         TPE     54.3359      0.6028
      69       1       8      Normal     54.3359      0.6028
      69       1       9         TPE     54.9431      0.6143
      69       1       9      Normal     54.9431      0.6143
      69       1      10         TPE     55.3758      0.6226
      69       1      10      Normal     55.3758      0.6226
      70       1       0         TPE     48.5409      0.4923
      70       1       0      Normal     48.5409      0.4923
      70       1       1         TPE     50.3138      0.5261
      70       1       1      Normal     50.3138      0.5261
      70       1       2         TPE     51.3676      0.5462
      70       1       2      Normal     51.3676      0.5462
      70       1       3         TPE     52.3457      0.5648
      70       1       3      Normal     52.3457      0.5648
      70       1       4         TPE     53.0659      0.5785
      70       1       4      Normal     53.0659      0.5785
      70       1       5         TPE     53.5720      0.5882
      70       1       5      Normal     53.5720      0.5882
      70       1       6         TPE     54.2192      0.6005
      70       1       6      Normal     54.2192      0.6005
      70       1       7         TPE     55.1283      0.6179
      70       1       7      Normal     55.1283      0.6179
      70       1       8         TPE     55.6090      0.6270
      70       1       8      Normal     55.6090      0.6270
      70       1       9         TPE     55.9736      0.6340
      70       1       9      Normal     55.9736      0.6340
      70       1      10         TPE     56.1663      0.6377
      70       1      10      Normal     56.1663      0.6377
      71       1       0         TPE     48.5409      0.4923
      71       1       0      Normal     48.5409      0.4923
      71       1       1         TPE     49.9550      0.5192
      71       1       1      Normal     49.9550      0.5192
      71       1       2         TPE     51.5273      0.5492
      71       1       2      Normal     51.5273      0.5492
      71       1       3         TPE     52.5088      0.5679
      71       1       3      Normal     52.5088      0.5679
      71       1       4         TPE     53.3850      0.5846
      71       1       4      Normal     53.3850      0.5846
      71       1       5         TPE     54.0677      0.5976
      71       1       5      Normal     54.0677      0.5976
      71       1       6         TPE     54.3646      0.6033
      71       1       6      Normal     54.3646      0.6033
      71       1       7         TPE     54.7615      0.6109
      71       1       7      Normal     54.7615      0.6109
      71       1       8         TPE     55.2788      0.6207
      71       1       8      Normal     55.2788      0.6207
      71       1       9         TPE     55.6248      0.6273
      71       1       9      Normal     55.6248      0.6273
      71       1      10         TPE     56.0692      0.6358
      71       1      10      Normal     56.0692      0.6358
      72       1       0         TPE     48.5409      0.4923
      72       1       0      Normal     48.5409      0.4923
      72       1       1         TPE     50.0350      0.5208
      72       1       1      Normal     50.0350      0.5208
      72       1       2         TPE     50.6342      0.5322
      72       1       2      Normal     50.6342      0.5322
      72       1       3         TPE     51.9559      0.5574
      72       1       3      Normal     51.9559      0.5574
      72       1       4         TPE     52.8635      0.5747
      72       1       4      Normal     52.8635      0.5747
      72       1       5         TPE     53.4283      0.5855
      72       1       5      Normal     53.4283      0.5855
      72       1       6         TPE     54.3251      0.6026
      72       1       6      Normal     54.3251      0.6026
      72       1       7         TPE     54.8130      0.6119
      72       1       7      Normal     54.8130      0.6119
      72       1       8         TPE     55.1969      0.6192
      72       1       8      Normal     55.1969      0.6192
      72       1       9         TPE     55.6938      0.6286
      72       1       9      Normal     55.6938      0.6286
      72       1      10         TPE     55.9448      0.6334
      72       1      10      Normal     55.9448      0.6334
      73       1       0         TPE     48.5409      0.4923
      73       1       0      Normal     48.5409      0.4923
      73       1       1         TPE     49.5795      0.5121
      73       1       1      Normal     49.5795      0.5121
      73       1       2         TPE     50.8024      0.5354
      73       1       2      Normal     50.8024      0.5354
      73       1       3         TPE     51.5812      0.5502
      73       1       3      Normal     51.5812      0.5502
      73       1       4         TPE     52.2913      0.5638
      73       1       4      Normal     52.2913      0.5638
      73       1       5         TPE     52.9342      0.5760
      73       1       5      Normal     52.9342      0.5760
      73       1       6         TPE     53.5518      0.5878
      73       1       6      Normal     53.5518      0.5878
      73       1       7         TPE     54.2937      0.6020
      73       1       7      Normal     54.2937      0.6020
      73       1       8         TPE     55.0106      0.6156
      73       1       8      Normal     55.0106      0.6156
      73       1       9         TPE     55.4590      0.6242
      73       1       9      Normal     55.4590      0.6242
      73       1      10         TPE     55.9092      0.6328
      73       1      10      Normal     55.9092      0.6328
      74       1       0         TPE     48.5409      0.4923
      74       1       0      Normal     48.5409      0.4923
      74       1       1         TPE     49.8455      0.5172
      74       1       1      Normal     49.8455      0.5172
      74       1       2         TPE     51.3174      0.5452
      74       1       2      Normal     51.3174      0.5452
      74       1       3         TPE     52.1576      0.5612
      74       1       3      Normal     52.1576      0.5612
      74       1       4         TPE     52.6072      0.5698
      74       1       4      Normal     52.6072      0.5698
      74       1       5         TPE     53.4797      0.5864
      74       1       5      Normal     53.4797      0.5864
      74       1       6         TPE     54.0764      0.5978
      74       1       6      Normal     54.0764      0.5978
      74       1       7         TPE     54.3557      0.6031
      74       1       7      Normal     54.3557      0.6031
      74       1       8         TPE     54.8162      0.6119
      74       1       8      Normal     54.8162      0.6119
      74       1       9         TPE     55.5369      0.6257
      74       1       9      Normal     55.5369      0.6257
      74       1      10         TPE     55.9169      0.6329
      74       1      10      Normal     55.9169      0.6329
      75       1       0         TPE     48.5409      0.4923
      75       1       0      Normal     48.5409      0.4923
      75       1       1         TPE     49.9244      0.5187
      75       1       1      Normal     49.9244      0.5187
      75       1       2         TPE     50.9845      0.5389
      75       1       2      Normal     50.9845      0.5389
      75       1       3         TPE     51.9835      0.5579
      75       1       3      Normal     51.9835      0.5579
      75       1       4         TPE     52.8341      0.5741
      75       1       4      Normal     52.8341      0.5741
      75       1       5         TPE     53.5388      0.5876
      75       1       5      Normal     53.5388      0.5876
      75       1       6         TPE     54.0995      0.5983
      75       1       6      Normal     54.0995      0.5983
      75       1       7         TPE     54.7418      0.6105
      75       1       7      Normal     54.7418      0.6105
      75       1       8         TPE     55.1339      0.6180
      75       1       8      Normal     55.1339      0.6180
      75       1       9         TPE     55.7462      0.6296
      75       1       9      Normal     55.7462      0.6296
      75       1      10         TPE     55.9944      0.6344
      75       1      10      Normal     55.9944      0.6344
      76       1       0         TPE     48.5409      0.4923
      76       1       0      Normal     48.5409      0.4923
      76       1       1         TPE     49.7485      0.5153
      76       1       1      Normal     49.7485      0.5153
      76       1       2         TPE     50.8883      0.5370
      76       1       2      Normal     50.8883      0.5370
      76       1       3         TPE     52.0112      0.5584
      76       1       3      Normal     52.0112      0.5584
      76       1       4         TPE     52.9262      0.5759
      76       1       4      Normal     52.9262      0.5759
      76       1       5         TPE     54.0001      0.5964
      76       1       5      Normal     54.0001      0.5964
      76       1       6         TPE     54.6768      0.6093
      76       1       6      Normal     54.6768      0.6093
      76       1       7         TPE     55.3167      0.6215
      76       1       7      Normal     55.3167      0.6215
      76       1       8         TPE     55.6946      0.6287
      76       1       8      Normal     55.6946      0.6287
      76       1       9         TPE     56.1496      0.6373
      76       1       9      Normal     56.1496      0.6373
      76       1      10         TPE     56.4669      0.6434
      76       1      10      Normal     56.4669      0.6434
      77       1       0         TPE     48.5409      0.4923
      77       1       0      Normal     48.5409      0.4923
      77       1       1         TPE     49.9143      0.5185
      77       1       1      Normal     49.9143      0.5185
      77       1       2         TPE     50.9599      0.5384
      77       1       2      Normal     50.9599      0.5384
      77       1       3         TPE     51.6899      0.5523
      77       1       3      Normal     51.6899      0.5523
      77       1       4         TPE     52.5727      0.5691
      77       1       4      Normal     52.5727      0.5691
      77       1       5         TPE     53.1295      0.5798
      77       1       5      Normal     53.1295      0.5798
      77       1       6         TPE     53.7362      0.5913
      77       1       6      Normal     53.7362      0.5913
      77       1       7         TPE     54.2653      0.6014
      77       1       7      Normal     54.2653      0.6014
      77       1       8         TPE     54.7101      0.6099
      77       1       8      Normal     54.7101      0.6099
      77       1       9         TPE     55.3544      0.6222
      77       1       9      Normal     55.3544      0.6222
      77       1      10         TPE     55.6573      0.6279
      77       1      10      Normal     55.6573      0.6279
      78       1       0         TPE     48.5409      0.4923
      78       1       0      Normal     48.5409      0.4923
      78       1       1         TPE     49.9396      0.5190
      78       1       1      Normal     49.9396      0.5190
      78       1       2         TPE     51.1487      0.5420
      78       1       2      Normal     51.1487      0.5420
      78       1       3         TPE     52.2773      0.5635
      78       1       3      Normal     52.2773      0.5635
      78       1       4         TPE     53.1762      0.5807
      78       1       4      Normal     53.1762      0.5807
      78       1       5         TPE     54.0050      0.5965
      78       1       5      Normal     54.0050      0.5965
      78       1       6         TPE     54.7607      0.6109
      78       1       6      Normal     54.7607      0.6109
      78       1       7         TPE     55.3093      0.6213
      78       1       7      Normal     55.3093      0.6213
      78       1       8         TPE     55.7762      0.6302
      78       1       8      Normal     55.7762      0.6302
      78       1       9         TPE     56.1403      0.6372
      78       1       9      Normal     56.1403      0.6372
      78       1      10         TPE     56.1731      0.6378
      78       1      10      Normal     56.1731      0.6378
      79       1       0         TPE     48.5409      0.4923
      79       1       0      Normal     48.5409      0.4923
      79       1       1         TPE     50.0101      0.5203
      79       1       1      Normal     50.0101      0.5203
      79       1       2         TPE     51.2905      0.5447
      79       1       2      Normal     51.2905      0.5447
      79       1       3         TPE     52.3752      0.5654
      79       1       3      Normal     52.3752      0.5654
      79       1       4         TPE     53.2202      0.5815
      79       1       4      Normal     53.2202      0.5815
      79       1       5         TPE     53.7146      0.5909
      79       1       5      Normal     53.7146      0.5909
      79       1       6         TPE     54.2867      0.6018
      79       1       6      Normal     54.2867      0.6018
      79       1       7         TPE     54.6070      0.6079
      79       1       7      Normal     54.6070      0.6079
      79       1       8         TPE     54.7831      0.6113
      79       1       8      Normal     54.7831      0.6113
      79       1       9         TPE     55.1553      0.6184
      79       1       9      Normal     55.1553      0.6184
      79       1      10         TPE     55.6239      0.6273
      79       1      10      Normal     55.6239      0.6273
      80       1       0         TPE     48.5409      0.4923
      80       1       0      Normal     48.5409      0.4923
      80       1       1         TPE     49.7062      0.5145
      80       1       1      Normal     49.7062      0.5145
      80       1       2         TPE     50.4532      0.5287
      80       1       2      Normal     50.4532      0.5287
      80       1       3         TPE     51.3948      0.5467
      80       1       3      Normal     51.3948      0.5467
      80       1       4         TPE     52.1356      0.5608
      80       1       4      Normal     52.1356      0.5608
      80       1       5         TPE     52.7425      0.5724
      80       1       5      Normal     52.7425      0.5724
      80       1       6         TPE     53.3449      0.5839
      80       1       6      Normal     53.3449      0.5839
      80       1       7         TPE     53.9813      0.5960
      80       1       7      Normal     53.9813      0.5960
      80       1       8         TPE     54.4042      0.6041
      80       1       8      Normal     54.4042      0.6041
      80       1       9         TPE     54.9572      0.6146
      80       1       9      Normal     54.9572      0.6146
      80       1      10         TPE     55.3312      0.6217
      80       1      10      Normal     55.3312      0.6217
      81       1       0         TPE     48.5409      0.4923
      81       1       0      Normal     48.5409      0.4923
      81       1       1         TPE     50.0921      0.5219
      81       1       1      Normal     50.0921      0.5219
      81       1       2         TPE     51.2305      0.5436
      81       1       2      Normal     51.2305      0.5436
      81       1       3         TPE     52.1756      0.5616
      81       1       3      Normal     52.1756      0.5616
      81       1       4         TPE     53.0089      0.5775
      81       1       4      Normal     53.0089      0.5775
      81       1       5         TPE     53.7724      0.5920
      81       1       5      Normal     53.7724      0.5920
      81       1       6         TPE     54.4575      0.6051
      81       1       6      Normal     54.4575      0.6051
      81       1       7         TPE     54.9309      0.6141
      81       1       7      Normal     54.9309      0.6141
      81       1       8         TPE     55.3683      0.6224
      81       1       8      Normal     55.3683      0.6224
      81       1       9         TPE     55.7456      0.6296
      81       1       9      Normal     55.7456      0.6296
      81       1      10         TPE     55.9028      0.6326
      81       1      10      Normal     55.9028      0.6326
      82       1       0         TPE     48.5409      0.4923
      82       1       0      Normal     48.5409      0.4923
      82       1       1         TPE     50.0430      0.5209
      82       1       1      Normal     50.0430      0.5209
      82       1       2         TPE     51.2459      0.5439
      82       1       2      Normal     51.2459      0.5439
      82       1       3         TPE     52.0929      0.5600
      82       1       3      Normal     52.0929      0.5600
      82       1       4         TPE     52.7575      0.5727
      82       1       4      Normal     52.7575      0.5727
      82       1       5         TPE     53.4265      0.5854
      82       1       5      Normal     53.4265      0.5854
      82       1       6         TPE     53.9883      0.5961
      82       1       6      Normal     53.9883      0.5961
      82       1       7         TPE     54.3775      0.6036
      82       1       7      Normal     54.3775      0.6036
      82       1       8         TPE     54.6637      0.6090
      82       1       8      Normal     54.6637      0.6090
      82       1       9         TPE     54.8865      0.6133
      82       1       9      Normal     54.8865      0.6133
      82       1      10         TPE     54.9831      0.6151
      82       1      10      Normal     54.9831      0.6151
      83       1       0         TPE     48.5409      0.4923
      83       1       0      Normal     48.5409      0.4923
      83       1       1         TPE     49.9627      0.5194
      83       1       1      Normal     49.9627      0.5194
      83       1       2         TPE     50.9086      0.5374
      83       1       2      Normal     50.9086      0.5374
      83       1       3         TPE     51.5346      0.5494
      83       1       3      Normal     51.5346      0.5494
      83       1       4         TPE     52.5108      0.5680
      83       1       4      Normal     52.5108      0.5680
      83       1       5         TPE     52.9552      0.5764
      83       1       5      Normal     52.9552      0.5764
      83       1       6         TPE     53.5600      0.5880
      83       1       6      Normal     53.5600      0.5880
      83       1       7         TPE     54.0385      0.5971
      83       1       7      Normal     54.0385      0.5971
      83       1       8         TPE     54.3225      0.6025
      83       1       8      Normal     54.3225      0.6025
      83       1       9         TPE     54.8167      0.6119
      83       1       9      Normal     54.8167      0.6119
      83       1      10         TPE     55.3236      0.6216
      83       1      10      Normal     55.3236      0.6216
      84       1       0         TPE     48.5409      0.4923
      84       1       0      Normal     48.5409      0.4923
      84       1       1         TPE     49.7133      0.5146
      84       1       1      Normal     49.7133      0.5146
      84       1       2         TPE     50.4902      0.5294
      84       1       2      Normal     50.4902      0.5294
      84       1       3         TPE     51.7301      0.5531
      84       1       3      Normal     51.7301      0.5531
      84       1       4         TPE     52.6882      0.5713
      84       1       4      Normal     52.6882      0.5713
      84       1       5         TPE     53.2727      0.5825
      84       1       5      Normal     53.2727      0.5825
      84       1       6         TPE     54.0075      0.5965
      84       1       6      Normal     54.0075      0.5965
      84       1       7         TPE     55.0005      0.6154
      84       1       7      Normal     55.0005      0.6154
      84       1       8         TPE     55.4902      0.6248
      84       1       8      Normal     55.4902      0.6248
      84       1       9         TPE     55.8342      0.6313
      84       1       9      Normal     55.8342      0.6313
      84       1      10         TPE     56.1493      0.6373
      84       1      10      Normal     56.1493      0.6373
      85       1       0         TPE     48.5409      0.4923
      85       1       0      Normal     48.5409      0.4923
      85       1       1         TPE     49.6355      0.5132
      85       1       1      Normal     49.6355      0.5132
      85       1       2         TPE     50.3684      0.5271
      85       1       2      Normal     50.3684      0.5271
      85       1       3         TPE     51.6202      0.5510
      85       1       3      Normal     51.6202      0.5510
      85       1       4         TPE     52.4712      0.5672
      85       1       4      Normal     52.4712      0.5672
      85       1       5         TPE     53.0301      0.5779
      85       1       5      Normal     53.0301      0.5779
      85       1       6         TPE     53.5317      0.5874
      85       1       6      Normal     53.5317      0.5874
      85       1       7         TPE     54.0105      0.5966
      85       1       7      Normal     54.0105      0.5966
      85       1       8         TPE     54.6240      0.6083
      85       1       8      Normal     54.6240      0.6083
      85       1       9         TPE     54.8749      0.6130
      85       1       9      Normal     54.8749      0.6130
      85       1      10         TPE     55.2022      0.6193
      85       1      10      Normal     55.2022      0.6193
      86       1       0         TPE     48.5409      0.4923
      86       1       0      Normal     48.5409      0.4923
      86       1       1         TPE     50.2067      0.5240
      86       1       1      Normal     50.2067      0.5240
      86       1       2         TPE     50.9713      0.5386
      86       1       2      Normal     50.9713      0.5386
      86       1       3         TPE     51.9205      0.5567
      86       1       3      Normal     51.9205      0.5567
      86       1       4         TPE     52.9926      0.5771
      86       1       4      Normal     52.9926      0.5771
      86       1       5         TPE     53.7425      0.5914
      86       1       5      Normal     53.7425      0.5914
      86       1       6         TPE     54.5928      0.6077
      86       1       6      Normal     54.5928      0.6077
      86       1       7         TPE     55.3027      0.6212
      86       1       7      Normal     55.3027      0.6212
      86       1       8         TPE     55.7954      0.6306
      86       1       8      Normal     55.7954      0.6306
      86       1       9         TPE     56.1681      0.6377
      86       1       9      Normal     56.1681      0.6377
      86       1      10         TPE     56.2794      0.6398
      86       1      10      Normal     56.2794      0.6398
      87       1       0         TPE     48.5409      0.4923
      87       1       0      Normal     48.5409      0.4923
      87       1       1         TPE     49.8374      0.5170
      87       1       1      Normal     49.8374      0.5170
      87       1       2         TPE     50.8647      0.5366
      87       1       2      Normal     50.8647      0.5366
      87       1       3         TPE     51.5768      0.5502
      87       1       3      Normal     51.5768      0.5502
      87       1       4         TPE     52.1898      0.5618
      87       1       4      Normal     52.1898      0.5618
      87       1       5         TPE     52.8880      0.5752
      87       1       5      Normal     52.8880      0.5752
      87       1       6         TPE     53.5549      0.5879
      87       1       6      Normal     53.5549      0.5879
      87       1       7         TPE     54.2209      0.6006
      87       1       7      Normal     54.2209      0.6006
      87       1       8         TPE     54.8943      0.6134
      87       1       8      Normal     54.8943      0.6134
      87       1       9         TPE     55.4793      0.6246
      87       1       9      Normal     55.4793      0.6246
      87       1      10         TPE     55.6476      0.6278
      87       1      10      Normal     55.6476      0.6278
      88       1       0         TPE     48.5409      0.4923
      88       1       0      Normal     48.5409      0.4923
      88       1       1         TPE     49.8105      0.5165
      88       1       1      Normal     49.8105      0.5165
      88       1       2         TPE     50.8792      0.5369
      88       1       2      Normal     50.8792      0.5369
      88       1       3         TPE     51.9525      0.5573
      88       1       3      Normal     51.9525      0.5573
      88       1       4         TPE     52.8531      0.5745
      88       1       4      Normal     52.8531      0.5745
      88       1       5         TPE     53.4230      0.5854
      88       1       5      Normal     53.4230      0.5854
      88       1       6         TPE     53.8261      0.5930
      88       1       6      Normal     53.8261      0.5930
      88       1       7         TPE     54.4132      0.6042
      88       1       7      Normal     54.4132      0.6042
      88       1       8         TPE     54.5850      0.6075
      88       1       8      Normal     54.5850      0.6075
      88       1       9         TPE     54.7784      0.6112
      88       1       9      Normal     54.7784      0.6112
      88       1      10         TPE     55.0598      0.6166
      88       1      10      Normal     55.0598      0.6166
      89       1       0         TPE     48.5409      0.4923
      89       1       0      Normal     48.5409      0.4923
      89       1       1         TPE     49.5110      0.5108
      89       1       1      Normal     49.5110      0.5108
      89       1       2         TPE     50.5007      0.5296
      89       1       2      Normal     50.5007      0.5296
      89       1       3         TPE     51.2822      0.5445
      89       1       3      Normal     51.2822      0.5445
      89       1       4         TPE     51.8534      0.5554
      89       1       4      Normal     51.8534      0.5554
      89       1       5         TPE     52.6473      0.5706
      89       1       5      Normal     52.6473      0.5706
      89       1       6         TPE     53.2501      0.5821
      89       1       6      Normal     53.2501      0.5821
      89       1       7         TPE     54.0345      0.5970
      89       1       7      Normal     54.0345      0.5970
      89       1       8         TPE     54.4088      0.6041
      89       1       8      Normal     54.4088      0.6041
      89       1       9         TPE     54.8777      0.6131
      89       1       9      Normal     54.8777      0.6131
      89       1      10         TPE     55.2467      0.6201
      89       1      10      Normal     55.2467      0.6201
      90       1       0         TPE     48.5409      0.4923
      90       1       0      Normal     48.5409      0.4923
      90       1       1         TPE     50.1244      0.5225
      90       1       1      Normal     50.1244      0.5225
      90       1       2         TPE     50.9798      0.5388
      90       1       2      Normal     50.9798      0.5388
      90       1       3         TPE     51.8278      0.5549
      90       1       3      Normal     51.8278      0.5549
      90       1       4         TPE     52.3368      0.5646
      90       1       4      Normal     52.3368      0.5646
      90       1       5         TPE     53.2704      0.5824
      90       1       5      Normal     53.2704      0.5824
      90       1       6         TPE     53.8104      0.5927
      90       1       6      Normal     53.8104      0.5927
      90       1       7         TPE     54.4313      0.6046
      90       1       7      Normal     54.4313      0.6046
      90       1       8         TPE     54.9795      0.6150
      90       1       8      Normal     54.9795      0.6150
      90       1       9         TPE     55.3088      0.6213
      90       1       9      Normal     55.3088      0.6213
      90       1      10         TPE     55.6452      0.6277
      90       1      10      Normal     55.6452      0.6277
      91       1       0         TPE     48.5409      0.4923
      91       1       0      Normal     48.5409      0.4923
      91       1       1         TPE     50.1080      0.5222
      91       1       1      Normal     50.1080      0.5222
      91       1       2         TPE     51.2182      0.5433
      91       1       2      Normal     51.2182      0.5433
      91       1       3         TPE     52.0819      0.5598
      91       1       3      Normal     52.0819      0.5598
      91       1       4         TPE     52.9143      0.5757
      91       1       4      Normal     52.9143      0.5757
      91       1       5         TPE     54.1458      0.5991
      91       1       5      Normal     54.1458      0.5991
      91       1       6         TPE     54.5818      0.6074
      91       1       6      Normal     54.5818      0.6074
      91       1       7         TPE     55.1278      0.6179
      91       1       7      Normal     55.1278      0.6179
      91       1       8         TPE     55.3979      0.6230
      91       1       8      Normal     55.3979      0.6230
      91       1       9         TPE     55.6056      0.6270
      91       1       9      Normal     55.6056      0.6270
      91       1      10         TPE     55.9437      0.6334
      91       1      10      Normal     55.9437      0.6334
      92       1       0         TPE     48.5409      0.4923
      92       1       0      Normal     48.5409      0.4923
      92       1       1         TPE     49.3953      0.5086
      92       1       1      Normal     49.3953      0.5086
      92       1       2         TPE     50.4640      0.5289
      92       1       2      Normal     50.4640      0.5289
      92       1       3         TPE     51.2916      0.5447
      92       1       3      Normal     51.2916      0.5447
      92       1       4         TPE     52.1827      0.5617
      92       1       4      Normal     52.1827      0.5617
      92       1       5         TPE     53.0328      0.5779
      92       1       5      Normal     53.0328      0.5779
      92       1       6         TPE     53.5970      0.5887
      92       1       6      Normal     53.5970      0.5887
      92       1       7         TPE     54.3096      0.6023
      92       1       7      Normal     54.3096      0.6023
      92       1       8         TPE     54.7712      0.6111
      92       1       8      Normal     54.7712      0.6111
      92       1       9         TPE     55.1937      0.6191
      92       1       9      Normal     55.1937      0.6191
      92       1      10         TPE     55.3524      0.6221
      92       1      10      Normal     55.3524      0.6221
      93       1       0         TPE     48.5409      0.4923
      93       1       0      Normal     48.5409      0.4923
      93       1       1         TPE     49.6769      0.5139
      93       1       1      Normal     49.6769      0.5139
      93       1       2         TPE     50.9841      0.5389
      93       1       2      Normal     50.9841      0.5389
      93       1       3         TPE     51.8242      0.5549
      93       1       3      Normal     51.8242      0.5549
      93       1       4         TPE     52.4729      0.5672
      93       1       4      Normal     52.4729      0.5672
      93       1       5         TPE     53.1198      0.5796
      93       1       5      Normal     53.1198      0.5796
      93       1       6         TPE     53.6509      0.5897
      93       1       6      Normal     53.6509      0.5897
      93       1       7         TPE     54.1080      0.5984
      93       1       7      Normal     54.1080      0.5984
      93       1       8         TPE     54.6903      0.6095
      93       1       8      Normal     54.6903      0.6095
      93       1       9         TPE     55.2434      0.6201
      93       1       9      Normal     55.2434      0.6201
      93       1      10         TPE     55.5528      0.6260
      93       1      10      Normal     55.5528      0.6260
      94       1       0         TPE     48.5409      0.4923
      94       1       0      Normal     48.5409      0.4923
      94       1       1         TPE     49.4898      0.5104
      94       1       1      Normal     49.4898      0.5104
      94       1       2         TPE     50.6152      0.5318
      94       1       2      Normal     50.6152      0.5318
      94       1       3         TPE     51.4839      0.5484
      94       1       3      Normal     51.4839      0.5484
      94       1       4         TPE     52.1569      0.5612
      94       1       4      Normal     52.1569      0.5612
      94       1       5         TPE     53.1562      0.5803
      94       1       5      Normal     53.1562      0.5803
      94       1       6         TPE     53.7586      0.5918
      94       1       6      Normal     53.7586      0.5918
      94       1       7         TPE     54.5630      0.6071
      94       1       7      Normal     54.5630      0.6071
      94       1       8         TPE     54.9733      0.6149
      94       1       8      Normal     54.9733      0.6149
      94       1       9         TPE     55.2502      0.6202
      94       1       9      Normal     55.2502      0.6202
      94       1      10         TPE     55.7448      0.6296
      94       1      10      Normal     55.7448      0.6296
      95       1       0         TPE     48.5409      0.4923
      95       1       0      Normal     48.5409      0.4923
      95       1       1         TPE     49.8908      0.5180
      95       1       1      Normal     49.8908      0.5180
      95       1       2         TPE     50.7772      0.5349
      95       1       2      Normal     50.7772      0.5349
      95       1       3         TPE     51.7212      0.5529
      95       1       3      Normal     51.7212      0.5529
      95       1       4         TPE     52.4453      0.5667
      95       1       4      Normal     52.4453      0.5667
      95       1       5         TPE     53.0751      0.5787
      95       1       5      Normal     53.0751      0.5787
      95       1       6         TPE     53.7552      0.5917
      95       1       6      Normal     53.7552      0.5917
      95       1       7         TPE     54.2115      0.6004
      95       1       7      Normal     54.2115      0.6004
      95       1       8         TPE     54.7503      0.6107
      95       1       8      Normal     54.7503      0.6107
      95       1       9         TPE     55.2870      0.6209
      95       1       9      Normal     55.2870      0.6209
      95       1      10         TPE     55.8394      0.6314
      95       1      10      Normal     55.8394      0.6314
      96       1       0         TPE     48.5409      0.4923
      96       1       0      Normal     48.5409      0.4923
      96       1       1         TPE     49.9222      0.5186
      96       1       1      Normal     49.9222      0.5186
      96       1       2         TPE     51.0910      0.5409
      96       1       2      Normal     51.0910      0.5409
      96       1       3         TPE     52.0113      0.5584
      96       1       3      Normal     52.0113      0.5584
      96       1       4         TPE     52.9914      0.5771
      96       1       4      Normal     52.9914      0.5771
      96       1       5         TPE     53.6149      0.5890
      96       1       5      Normal     53.6149      0.5890
      96       1       6         TPE     54.2528      0.6012
      96       1       6      Normal     54.2528      0.6012
      96       1       7         TPE     54.9082      0.6137
      96       1       7      Normal     54.9082      0.6137
      96       1       8         TPE     55.2621      0.6204
      96       1       8      Normal     55.2621      0.6204
      96       1       9         TPE     55.3854      0.6228
      96       1       9      Normal     55.3854      0.6228
      96       1      10         TPE     55.8792      0.6322
      96       1      10      Normal     55.8792      0.6322
      97       1       0         TPE     48.5409      0.4923
      97       1       0      Normal     48.5409      0.4923
      97       1       1         TPE     50.0274      0.5206
      97       1       1      Normal     50.0274      0.5206
      97       1       2         TPE     51.4756      0.5482
      97       1       2      Normal     51.4756      0.5482
      97       1       3         TPE     52.6010      0.5697
      97       1       3      Normal     52.6010      0.5697
      97       1       4         TPE     53.1067      0.5793
      97       1       4      Normal     53.1067      0.5793
      97       1       5         TPE     53.7696      0.5920
      97       1       5      Normal     53.7696      0.5920
      97       1       6         TPE     54.3753      0.6035
      97       1       6      Normal     54.3753      0.6035
      97       1       7         TPE     54.7873      0.6114
      97       1       7      Normal     54.7873      0.6114
      97       1       8         TPE     55.0738      0.6168
      97       1       8      Normal     55.0738      0.6168
      97       1       9         TPE     55.4630      0.6242
      97       1       9      Normal     55.4630      0.6242
      97       1      10         TPE     55.6529      0.6279
      97       1      10      Normal     55.6529      0.6279
      98       1       0         TPE     48.5409      0.4923
      98       1       0      Normal     48.5409      0.4923
      98       1       1         TPE     49.9182      0.5185
      98       1       1      Normal     49.9182      0.5185
      98       1       2         TPE     51.0363      0.5399
      98       1       2      Normal     51.0363      0.5399
      98       1       3         TPE     51.7012      0.5525
      98       1       3      Normal     51.7012      0.5525
      98       1       4         TPE     52.5201      0.5681
      98       1       4      Normal     52.5201      0.5681
      98       1       5         TPE     53.5178      0.5872
      98       1       5      Normal     53.5178      0.5872
      98       1       6         TPE     54.1183      0.5986
      98       1       6      Normal     54.1183      0.5986
      98       1       7         TPE     54.7959      0.6115
      98       1       7      Normal     54.7959      0.6115
      98       1       8         TPE     55.3187      0.6215
      98       1       8      Normal     55.3187      0.6215
      98       1       9         TPE     56.0615      0.6357
      98       1       9      Normal     56.0615      0.6357
      98       1      10         TPE     56.3965      0.6420
      98       1      10      Normal     56.3965      0.6420
      99       1       0         TPE     48.5409      0.4923
      99       1       0      Normal     48.5409      0.4923
      99       1       1         TPE     49.7438      0.5152
      99       1       1      Normal     49.7438      0.5152
      99       1       2         TPE     50.7670      0.5347
      99       1       2      Normal     50.7670      0.5347
      99       1       3         TPE     51.4425      0.5476
      99       1       3      Normal     51.4425      0.5476
      99       1       4         TPE     52.0559      0.5593
      99       1       4      Normal     52.0559      0.5593
      99       1       5         TPE     53.1371      0.5799
      99       1       5      Normal     53.1371      0.5799
      99       1       6         TPE     54.1367      0.5990
      99       1       6      Normal     54.1367      0.5990
      99       1       7         TPE     54.7083      0.6099
      99       1       7      Normal     54.7083      0.6099
      99       1       8         TPE     55.2196      0.6196
      99       1       8      Normal     55.2196      0.6196
      99       1       9         TPE     55.6640      0.6281
      99       1       9      Normal     55.6640      0.6281
      99       1      10         TPE     56.1820      0.6380
      99       1      10      Normal     56.1820      0.6380
     100       1       0         TPE     48.5409      0.4923
     100       1       0      Normal     48.5409      0.4923
     100       1       1         TPE     49.9261      0.5187
     100       1       1      Normal     49.9261      0.5187
     100       1       2         TPE     51.0648      0.5404
     100       1       2      Normal     51.0648      0.5404
     100       1       3         TPE     51.8057      0.5545
     100       1       3      Normal     51.8057      0.5545
     100       1       4         TPE     52.7325      0.5722
     100       1       4      Normal     52.7325      0.5722
     100       1       5         TPE     53.3379      0.5837
     100       1       5      Normal     53.3379      0.5837
     100       1       6         TPE     53.8629      0.5937
     100       1       6      Normal     53.8629      0.5937
     100       1       7         TPE     54.3061      0.6022
     100       1       7      Normal     54.3061      0.6022
     100       1       8         TPE     54.7778      0.6112
     100       1       8      Normal     54.7778      0.6112
     100       1       9         TPE     55.0745      0.6168
     100       1       9      Normal     55.0745      0.6168
     100       1      10         TPE     55.4707      0.6244
     100       1      10      Normal     55.4707      0.6244
    Mean       1       0         TPE     48.5409      0.4923
    Mean       1       0      Normal     48.5409      0.4923
    Mean       1       1         TPE     49.8195      0.5167
    Mean       1       1      Normal     49.8195      0.5167
    Mean       1       2         TPE     50.9060      0.5374
    Mean       1       2      Normal     50.9060      0.5374
    Mean       1       3         TPE     51.8415      0.5552
    Mean       1       3      Normal     51.8415      0.5552
    Mean       1       4         TPE     52.6566      0.5707
    Mean       1       4      Normal     52.6566      0.5707
    Mean       1       5         TPE     53.3812      0.5846
    Mean       1       5      Normal     53.3812      0.5846
    Mean       1       6         TPE     54.0020      0.5964
    Mean       1       6      Normal     54.0020      0.5964
    Mean       1       7         TPE     54.5864      0.6075
    Mean       1       7      Normal     54.5864      0.6075
    Mean       1       8         TPE     55.0550      0.6165
    Mean       1       8      Normal     55.0550      0.6165
    Mean       1       9         TPE     55.4434      0.6239
    Mean       1       9      Normal     55.4434      0.6239
    Mean       1      10         TPE     55.7652      0.6300
    Mean       1      10      Normal     55.7652      0.6300
  StdDev       1       0         TPE      0.0585         NaN
  StdDev       1       0      Normal      0.0585         NaN
  StdDev       1       1         TPE      0.2090      0.0040
  StdDev       1       1      Normal      0.2090      0.0040
  StdDev       1       2         TPE      0.3326      0.0064
  StdDev       1       2      Normal      0.3326      0.0064
  StdDev       1       3         TPE      0.3965      0.0075
  StdDev       1       3      Normal      0.3965      0.0075
  StdDev       1       4         TPE      0.4406      0.0084
  StdDev       1       4      Normal      0.4406      0.0084
  StdDev       1       5         TPE      0.4695      0.0089
  StdDev       1       5      Normal      0.4695      0.0089
  StdDev       1       6         TPE      0.4693      0.0089
  StdDev       1       6      Normal      0.4693      0.0089
  StdDev       1       7         TPE      0.4826      0.0092
  StdDev       1       7      Normal      0.4826      0.0092
  StdDev       1       8         TPE      0.5135      0.0098
  StdDev       1       8      Normal      0.5135      0.0098
  StdDev       1       9         TPE      0.5140      0.0098
  StdDev       1       9      Normal      0.5140      0.0098
  StdDev       1      10         TPE      0.5192      0.0099
  StdDev       1      10      Normal      0.5192      0.0099
