# Supplementary material for: Blib is a multi-module simulation platform for genetics studies and intelligent breeding
Source: Commun Biol. 2022 Nov 3;5:1167. doi: 10.1038/s42003-022-04151-9 (PMC9630530; doi:10.1038/s42003-022-04151-9)
Supplement: Supplementary file 4 — Supplementary Software 1 [file 42003_2022_4151_MOESM4_ESM.zip › Supplementary software/ISB with output files/outTester1.pox]

     Run Bmethod   Cycle   Cross    SCP1    CSP2     BCP     TCP    DCP3    DCP4
       1       1       1       1      18      29      18      12      40      37
       1       1       1       2      37      50      37       8      42      35
       1       1       1       3      13      17      13      49      10      22
       1       1       1       4      25      50      25      24      46       7
       1       1       1       5      19      42      19      13      27      36
       1       1       1       6      23      24      23      26      47      44
       1       1       1       7       4      16       4       6      27      21
       1       1       1       8       6      33       6      18      27      36
       1       1       1       9       1      25       1      50      44      45
       1       1       1      10       2      21       2      36      31      16
       1       1       1      11      27      14      27      49      23      47
       1       1       1      12      32      17      32       3      50      29
       1       1       1      13      15      22      15       9      39      13
       1       1       1      14      36      17      36      42      28      31
       1       1       1      15      40      41      40      36       8       9
       1       1       1      16      23       8      23      46      17      50
       1       1       1      17       5       6       5      36      45       5
       1       1       1      18      14      20      14      36      29      19
       1       1       1      19      16      20      16      48      44      24
       1       1       1      20      43       9      43      42      11       5
       1       1       1      21      17      48      17       3      44      38
       1       1       1      22      40      41      40      26      25      50
       1       1       1      23      29       2      29      18      29       9
       1       1       1      24      23      27      23      44      44       2
       1       1       1      25      44      27      44       9      39      12
       1       1       1      26      24      35      24      15       1       8
       1       1       1      27       4       7       4      30      25      37
       1       1       1      28       2      42       2      19      49      27
       1       1       1      29       7      24       7       4      27      17
       1       1       1      30      32      29      32      37       5       6
       1       1       1      31      25      36      25      31      11       1
       1       1       1      32      33      29      33      40      36      40
       1       1       1      33      31      17      31      16      19       7
       1       1       1      34      37      41      37      30      18      46
       1       1       1      35      27      19      27      28      40      47
       1       1       1      36      18      23      18       1      39      44
       1       1       1      37       6      28       6      14      39      29
       1       1       1      38       9       6       9      43      41       1
       1       1       1      39      37       2      37      46      31      19
       1       1       1      40      49      12      49      26      46      21
       1       1       1      41      32      41      32      19      45      39
       1       1       1      42      40      12      40      43      26      25
       1       1       1      43      18      37      18      21      26      27
       1       1       1      44      12       9      12      28      40      18
       1       1       1      45      10      22      10      27      43       9
       1       1       1      46      35      20      35      41      34      48
       1       1       1      47      42      34      42      44      24      20
       1       1       1      48      33      44      33      44       5      20
       1       1       1      49      24      40      24      10      27      31
       1       1       1      50      27      47      27      19      36      34
       1       1       1      51       3      10       3       2      15      50
       1       1       1      52      39      17      39      29      46      47
       1       1       1      53      45      22      45      37       6      10
       1       1       1      54       9      15       9       5       1      41
       1       1       1      55      42      20      42      22      13      14
       1       1       1      56      26       3      26      42      22      38
       1       1       1      57      23      10      23       5      11       4
       1       1       1      58      29      15      29      13       8      37
       1       1       1      59      32      39      32      26       4      46
       1       1       1      60      36      30      36      26      40      49
       1       1       1      61      27      38      27      14      20      34
       1       1       1      62      34      39      34      49      14       5
       1       1       1      63      27      10      27      47      45      46
       1       1       1      64      21      23      21      50      38       4
       1       1       1      65      37       2      37      22       3      26
       1       1       1      66      11      30      11      41      17      48
       1       1       1      67       1      29       1      28      16      19
       1       1       1      68      17       8      17      48      23      21
       1       1       1      69       3      37       3      25      18      49
       1       1       1      70       9      39       9      10      31      22
       1       1       1      71       1      37       1      34      29      35
       1       1       1      72       3      19       3      17      10      15
       1       1       1      73       1      44       1      35      45      44
       1       1       1      74       5      32       5      23      26      49
       1       1       1      75      26      31      26      11       8      36
       1       1       1      76       5      14       5      15      35      26
       1       1       1      77       5      12       5      19      43      26
       1       1       1      78      12      34      12      31       3      31
       1       1       1      79       3      29       3      29       2       4
       1       1       1      80      13      41      13      22      40      13
       1       1       1      81       9      19       9       6      10      27
       1       1       1      82      10       2      10      49       2      38
       1       1       1      83      38      44      38      41      27      32
       1       1       1      84       6      15       6      41      10      50
       1       1       1      85      25       1      25      45      46       5
       1       1       1      86       9      25       9      27      34      17
       1       1       1      87      48      16      48      45      46      12
       1       1       1      88      14      33      14       3      19      21
       1       1       1      89      21       7      21      27      24      44
       1       1       1      90      37       2      37      48      48       5
       1       1       1      91      10      45      10      44      29      35
       1       1       1      92      34      48      34      25      33       8
       1       1       1      93       7      29       7      48       8       9
       1       1       1      94      11      26      11       2      23      32
       1       1       1      95      32      31      32      32      46      22
       1       1       1      96      23      12      23      22      22      40
       1       1       1      97      47      37      47      48      19      48
       1       1       1      98      32      45      32      20      19      35
       1       1       1      99      26       3      26      40      25      26
       1       1       1     100      39      31      39      33      43      14
       1       1       2       1      27       5      27      35      26       2
       1       1       2       2      49      27      49      49       4       8
       1       1       2       3      39      23      39      30      18      14
       1       1       2       4      50      20      50      37      23      38
       1       1       2       5      12       2      12      42       5      13
       1       1       2       6      14      21      14      20      34      47
       1       1       2       7      15      24      15      26      46      34
       1       1       2       8      17       3      17       6      28      21
       1       1       2       9      33      30      33      26      29      39
       1       1       2      10      36      20      36      39      41      43
       1       1       2      11      38       3      38      40      17      42
       1       1       2      12       1       6       1       4      31      29
       1       1       2      13      41      23      41      44      49      20
       1       1       2      14       6      13       6      42      39      15
       1       1       2      15      46      14      46      35      41       3
       1       1       2      16      19      18      19      29      17      19
       1       1       2      17      27      12      27       7      49      29
       1       1       2      18      46       9      46      17      17      27
       1       1       2      19      17      18      17       4      37      42
       1       1       2      20       1      47       1      49       7       8
       1       1       2      21      31       4      31       9      26      38
       1       1       2      22      31      36      31      14      36      27
       1       1       2      23      33      14      33      19      14      17
       1       1       2      24       5      18       5      40      31      47
       1       1       2      25      26      40      26      49      26       2
       1       1       2      26      22       4      22       3      13      14
       1       1       2      27      19      12      19      17       7      12
       1       1       2      28      21      43      21      26      35      41
       1       1       2      29      41      37      41       9      27      11
       1       1       2      30      50      48      50      45      15       7
       1       1       2      31      23      35      23      10       3      36
       1       1       2      32      31      43      31      24      31       1
       1       1       2      33      11      42      11      13      10      34
       1       1       2      34      11      28      11      38      48      45
       1       1       2      35      24       7      24      31      11      34
       1       1       2      36      41      26      41      18      42      43
       1       1       2      37      31      11      31      37       2      48
       1       1       2      38      44       3      44      41       9       7
       1       1       2      39      27      35      27      50      28      36
       1       1       2      40       5      33       5      49      43      25
       1       1       2      41      48      18      48      32      29      43
       1       1       2      42      10       1      10      47       1      30
       1       1       2      43      11      28      11      21      47      33
       1       1       2      44      47      11      47      36      48      45
       1       1       2      45      48      22      48      46      16       1
       1       1       2      46      34      39      34      37      37      21
       1       1       2      47      26       8      26      32      20      33
       1       1       2      48      36      10      36      16       6       7
       1       1       2      49      14      32      14      17      50      44
       1       1       2      50      48      35      48      19      46      26
       1       1       2      51      15      43      15      44       3      34
       1       1       2      52      45      22      45      27      11       2
       1       1       2      53      34      14      34       9      39      21
       1       1       2      54      17      32      17      29      43       7
       1       1       2      55      30      34      30      50      12      41
       1       1       2      56      34      11      34      22       6      29
       1       1       2      57       5      20       5      19      13      47
       1       1       2      58      29      49      29      35      28      30
       1       1       2      59       4      19       4      48      27      16
       1       1       2      60      30      43      30      18      13       1
       1       1       2      61      37       4      37      29      41       3
       1       1       2      62      41      45      41      32      30      22
       1       1       2      63       4      24       4      31      18      17
       1       1       2      64      30      35      30      34      25      50
       1       1       2      65      48      23      48       8      44      16
       1       1       2      66      17      22      17      37      39       8
       1       1       2      67      20      49      20      49      36      37
       1       1       2      68       4      18       4      23      38      24
       1       1       2      69      24      36      24      42      42      33
       1       1       2      70      40      38      40      20       8      36
       1       1       2      71      31      18      31      43      30      41
       1       1       2      72       4      23       4       1      36      32
       1       1       2      73      20      45      20       2      32      28
       1       1       2      74      11      43      11      16       2      16
       1       1       2      75       5      31       5      16      23      11
       1       1       2      76      18      36      18      39      23      27
       1       1       2      77      13      31      13      46       8      45
       1       1       2      78      21      31      21      20      39      13
       1       1       2      79      16      49      16      26      18       6
       1       1       2      80      14      23      14      36       6      50
       1       1       2      81      16      30      16      26      33       1
       1       1       2      82       9      31       9      25      41      29
       1       1       2      83      22       6      22       2      11      42
       1       1       2      84      26      19      26      21      19      37
       1       1       2      85      43      40      43      25      48       7
       1       1       2      86      39       1      39      27       2      31
       1       1       2      87      41      22      41      23      18      42
       1       1       2      88      22      47      22      21      37      36
       1       1       2      89      40      31      40      40      26      17
       1       1       2      90      22      35      22      18      34      47
       1       1       2      91      31      15      31       4      24      47
       1       1       2      92       5      42       5      27      12       8
       1       1       2      93      43      47      43      14      14       7
       1       1       2      94      21       7      21      50      35      14
       1       1       2      95      31      49      31      39      27       3
       1       1       2      96       9      38       9      32      13      38
       1       1       2      97       3      37       3       5       3      30
       1       1       2      98      15      19      15       9      34      32
       1       1       2      99       3      15       3      21       7      24
       1       1       2     100      10      50      10      32      21       9
       1       1       3       1      21      37      21      21      11       1
       1       1       3       2      50      22      50       9       1      39
       1       1       3       3      29      10      29      45      44      28
       1       1       3       4      13      31      13      39       5       9
       1       1       3       5      34      18      34      43      48      43
       1       1       3       6      26      44      26      49      48      49
       1       1       3       7      42      20      42       9      15      12
       1       1       3       8      25      44      25      26       6      17
       1       1       3       9       7      26       7      12      37      27
       1       1       3      10      20      50      20      30      49      41
       1       1       3      11      49       5      49      43      27      29
       1       1       3      12      19       6      19      30      44      32
       1       1       3      13      13      39      13      40      36      33
       1       1       3      14      20      46      20      50      12      42
       1       1       3      15      42      15      42      26      22       7
       1       1       3      16      32      50      32      31      40       6
       1       1       3      17      44      13      44      14      24      21
       1       1       3      18      40      47      40      33      31      45
       1       1       3      19      28      21      28      36      42      21
       1       1       3      20      23      17      23      37      17      10
       1       1       3      21      18      19      18      40      35      25
       1       1       3      22      27      28      27      34      11      12
       1       1       3      23      45      32      45      27      25      40
       1       1       3      24       5       1       5      24      39      46
       1       1       3      25      44      16      44      38      40      50
       1       1       3      26      47      43      47      45      43      17
       1       1       3      27      15      28      15      34      31      16
       1       1       3      28      29      25      29      17      14      15
       1       1       3      29      10      27      10      10      18      43
       1       1       3      30      12      24      12      28      31      29
       1       1       3      31      33      48      33      45      18      17
       1       1       3      32       2      21       2      31      11       5
       1       1       3      33       6      36       6      47       8      34
       1       1       3      34      50      39      50      12      19      38
       1       1       3      35      49      12      49      45      40       2
       1       1       3      36       9       3       9      10      24      26
       1       1       3      37       2      40       2       8      36      18
       1       1       3      38      22      31      22      37      10      37
       1       1       3      39      23      42      23      33      38       7
       1       1       3      40      19       8      19      32      20      46
       1       1       3      41      36      21      36      45      38      49
       1       1       3      42      23      15      23      32      43      10
       1       1       3      43       3      36       3      16      20      38
       1       1       3      44      10      28      10      23      38       4
       1       1       3      45      17      22      17       4      49      45
       1       1       3      46      15      35      15       5      31      37
       1       1       3      47       1      23       1      50      25      37
       1       1       3      48      18      43      18      39      24      28
       1       1       3      49      34      45      34      17      48      49
       1       1       3      50      32      34      32      35      11       2
       1       1       3      51      12      25      12       4      30      22
       1       1       3      52      14      41      14      38       1      31
       1       1       3      53       5      27       5      21      46      30
       1       1       3      54      21      40      21      39      35      38
       1       1       3      55      34      42      34      40      11      36
       1       1       3      56       7       5       7      50      35      23
       1       1       3      57       8      47       8       1       9      43
       1       1       3      58      10      38      10       3      45      41
       1       1       3      59      39      50      39      35       8      20
       1       1       3      60      42      30      42      27      43      26
       1       1       3      61      20      40      20       6       4      48
       1       1       3      62       5      31       5       7      21      13
       1       1       3      63      27       8      27      21      34      37
       1       1       3      64      48      27      48       8      38      34
       1       1       3      65      20      37      20      27      23      50
       1       1       3      66      38      35      38      43      31      14
       1       1       3      67      11      34      11      22       9       7
       1       1       3      68      13       7      13      23       1      17
       1       1       3      69      28      47      28      44      44      40
       1       1       3      70      36       3      36       5      15      13
       1       1       3      71      39      14      39      25       1      34
       1       1       3      72      33      27      33       4      17      30
       1       1       3      73      20       5      20      48       6      15
       1       1       3      74      39      41      39      32      17       3
       1       1       3      75      21      23      21      28      47       2
       1       1       3      76      22      23      22      43       1      17
       1       1       3      77      19      30      19      40      15      38
       1       1       3      78      37      39      37      42      48      24
       1       1       3      79      19      10      19      38      43      31
       1       1       3      80      10      34      10      27      25      26
       1       1       3      81      19       8      19      36      13      11
       1       1       3      82      22      25      22      24      49      36
       1       1       3      83      32      39      32       1      21       2
       1       1       3      84      26      32      26      10      26       1
       1       1       3      85      13       6      13      35      37       9
       1       1       3      86      30      24      30      12      46      24
       1       1       3      87      16      11      16      43      17      13
       1       1       3      88      14      29      14      42      42      33
       1       1       3      89      18      24      18      22       7      12
       1       1       3      90      33      48      33       5      29      30
       1       1       3      91      10      22      10      35      26      12
       1       1       3      92      31      50      31       4      28       8
       1       1       3      93       4       3       4      13      23      35
       1       1       3      94      42      49      42      12       2      17
       1       1       3      95      36      18      36      39      19      15
       1       1       3      96      39      50      39      36      20      14
       1       1       3      97      33      19      33      44      44      32
       1       1       3      98      44      50      44      11      43      42
       1       1       3      99      15      23      15      37      42       4
       1       1       3     100       5      23       5      23      46      45
       1       1       4       1       9      43       9      41      50      16
       1       1       4       2      48      34      48      50      34      10
       1       1       4       3      22      43      22      28      31      12
       1       1       4       4      46      37      46      32       2      47
       1       1       4       5       8       6       8      26      49      17
       1       1       4       6      42       1      42      39       8      24
       1       1       4       7      40       8      40      29      48      26
       1       1       4       8      34      39      34      49       3      26
       1       1       4       9      42      22      42       2      49       4
       1       1       4      10       3      24       3      44      24      22
       1       1       4      11      16       4      16      14      30      13
       1       1       4      12      16      17      16      21       8      10
       1       1       4      13      37      30      37      25       5      50
       1       1       4      14      14      22      14       3      50       1
       1       1       4      15      45      26      45      49      37      11
       1       1       4      16      21      41      21      25      38      41
       1       1       4      17      11      15      11      21      32      42
       1       1       4      18      34      15      34      16      10      13
       1       1       4      19       3       4       3       4      17      47
       1       1       4      20      27       6      27      42       1      18
       1       1       4      21      49      10      49      27      43       7
       1       1       4      22       9      18       9      37      44       7
       1       1       4      23      44      48      44      26      29      32
       1       1       4      24      39      47      39      48      13      26
       1       1       4      25      40      31      40      45      42      26
       1       1       4      26       4      20       4      28       7      20
       1       1       4      27      21      30      21      30      41      29
       1       1       4      28      17      30      17      12      43      28
       1       1       4      29       1      43       1      10       9      36
       1       1       4      30      48      17      48      13      22      29
       1       1       4      31      32      41      32      23      47      20
       1       1       4      32      47      43      47      25      39       1
       1       1       4      33      42      21      42       2      50      28
       1       1       4      34       2      25       2      11      42       3
       1       1       4      35       6      50       6      20      14      23
       1       1       4      36      21      10      21      16      48      19
       1       1       4      37      21      20      21      21      33      27
       1       1       4      38      25      18      25      17      27       9
       1       1       4      39      33      37      33       1      43      17
       1       1       4      40      29      47      29      15       7      35
       1       1       4      41      33      39      33       4      19      45
       1       1       4      42      32      34      32      31      20      41
       1       1       4      43       5      50       5       7      18      11
       1       1       4      44      48      45      48      44      46      33
       1       1       4      45      31      19      31      47      26       4
       1       1       4      46       3      38       3      18      19      26
       1       1       4      47       4      18       4       2       3      43
       1       1       4      48      28      29      28      25       2      27
       1       1       4      49       5      34       5       5      18       3
       1       1       4      50      30      19      30      41      44      15
       1       1       4      51      31      50      31      42      47      50
       1       1       4      52      15      40      15      15      44      23
       1       1       4      53       3      49       3       8      15      42
       1       1       4      54      26      47      26      11       8      46
       1       1       4      55      37      50      37      15      10      18
       1       1       4      56      39      32      39      37      32      15
       1       1       4      57       8      26       8      16       4      18
       1       1       4      58      20      33      20      36      13      46
       1       1       4      59      17      22      17      26      40      20
       1       1       4      60      39      36      39      34      42      27
       1       1       4      61       5       6       5      36       9      39
       1       1       4      62      45      13      45      15      44      36
       1       1       4      63      45      19      45      36      15      13
       1       1       4      64      22      28      22      22       1      46
       1       1       4      65       2      16       2      41      11      14
       1       1       4      66      11      24      11      29      22       2
       1       1       4      67      38      22      38      25       8      15
       1       1       4      68      31      39      31      28      37      24
       1       1       4      69      25       1      25      24      18      12
       1       1       4      70      16      28      16      12      40      39
       1       1       4      71      50      22      50      29       3       4
       1       1       4      72      22      24      22      16      23      31
       1       1       4      73      19      42      19      41      30      19
       1       1       4      74      17      11      17       5      12      43
       1       1       4      75      16      37      16      25      32      45
       1       1       4      76      47      25      47      24      29      39
       1       1       4      77       3      43       3      32      17      21
       1       1       4      78      35      48      35      48      42      38
       1       1       4      79       6       2       6      46      36      10
       1       1       4      80      20      25      20      36      49      27
       1       1       4      81       8      32       8      19      10      40
       1       1       4      82      29      13      29      36      10      13
       1       1       4      83       6      19       6      15      14      10
       1       1       4      84      39      12      39      41      27      42
       1       1       4      85       5      31       5       6      18      50
       1       1       4      86      46      19      46      23       6      34
       1       1       4      87      29      10      29      26      26       6
       1       1       4      88      29       5      29      16      21       2
       1       1       4      89      11      24      11      28      25      44
       1       1       4      90      41      46      41      47      47      15
       1       1       4      91      18      25      18      16      27      44
       1       1       4      92      45      22      45       9      41      44
       1       1       4      93      17      38      17      37       6      37
       1       1       4      94      32      24      32       2      46      36
       1       1       4      95      46      15      46      39      31      29
       1       1       4      96      43      20      43      42      42      49
       1       1       4      97      23      27      23      18      25      32
       1       1       4      98      39       8      39       6      36      28
       1       1       4      99       8       2       8       2      37       2
       1       1       4     100       4      14       4      50       7      32
       1       1       5       1      22       6      22      33      13      26
       1       1       5       2      34      36      34      25      47      40
       1       1       5       3      42       9      42       5      16      45
       1       1       5       4      32      43      32       1      11      50
       1       1       5       5      39      17      39      48      23      32
       1       1       5       6      41      15      41      41      42      22
       1       1       5       7      50       4      50      39      47      12
       1       1       5       8       7      35       7      45      42      40
       1       1       5       9      42      40      42       1      48      24
       1       1       5      10      39      40      39      23      19      12
       1       1       5      11       2      45       2      39      27      17
       1       1       5      12      34       1      34      38      15      39
       1       1       5      13      40      21      40      12      50      10
       1       1       5      14      17      28      17       9      46       1
       1       1       5      15      37       8      37      17      31      48
       1       1       5      16       8       2       8      43       7       5
       1       1       5      17       5      32       5      44      32      46
       1       1       5      18      41      33      41      22      15      16
       1       1       5      19      18      41      18      17       3      21
       1       1       5      20      41      20      41      16      21      26
       1       1       5      21      17      38      17      38      19      49
       1       1       5      22      22      27      22      41      27      15
       1       1       5      23       6       3       6      39      15      16
       1       1       5      24      10      11      10      23      16       2
       1       1       5      25      46       4      46      12      29      18
       1       1       5      26      21      50      21      44      12      41
       1       1       5      27      28      35      28      29      42      27
       1       1       5      28      44       6      44      27      46      38
       1       1       5      29      13       4      13       2      10      15
       1       1       5      30      45      43      45      37      25      26
       1       1       5      31       2      26       2      29      22      41
       1       1       5      32      28      14      28      25      15       2
       1       1       5      33      22      23      22      50      17      29
       1       1       5      34      42      33      42       3      36      49
       1       1       5      35      26      44      26       8      47      10
       1       1       5      36       4       7       4       2      23       4
       1       1       5      37      40      13      40       5       5      50
       1       1       5      38      47      18      47      12      41      11
       1       1       5      39      19      24      19      50      35       9
       1       1       5      40      38      50      38      24      34      16
       1       1       5      41      32      26      32       6      44      36
       1       1       5      42      45      20      45      10      32      11
       1       1       5      43      34      12      34      30      17       8
       1       1       5      44       1      34       1      47      15      48
       1       1       5      45      16      34      16      46      11      49
       1       1       5      46      27      47      27      40      29      42
       1       1       5      47      22      13      22      22       9       8
       1       1       5      48      39      32      39       6      43      18
       1       1       5      49      34       1      34      32      19      16
       1       1       5      50       9      25       9      18      23      30
       1       1       5      51       5      42       5      20      38      37
       1       1       5      52      41      16      41       2      38      20
       1       1       5      53      45      27      45       5      37      19
       1       1       5      54       7      27       7      18      27      25
       1       1       5      55      11      47      11      35       9      30
       1       1       5      56      25      16      25      14      27      12
       1       1       5      57       1      16       1      16      34      22
       1       1       5      58      30      40      30      28      38      36
       1       1       5      59      43      30      43      39      25      18
       1       1       5      60      50      37      50      17       5      35
       1       1       5      61       9      29       9      39      19      36
       1       1       5      62      18       6      18      40      31      46
       1       1       5      63      17      19      17      27      12      34
       1       1       5      64      17       7      17       5      10      14
       1       1       5      65      37      15      37      17      18      34
       1       1       5      66      25       8      25      22      15      30
       1       1       5      67      19      22      19      22      12       7
       1       1       5      68      34      44      34       8      34      29
       1       1       5      69      45      17      45      37      28       5
       1       1       5      70      25      42      25       9      33      48
       1       1       5      71      12       9      12      43      23      20
       1       1       5      72      26      49      26      21      49      50
       1       1       5      73      41      42      41      42       5      50
       1       1       5      74      11      33      11      13      44      34
       1       1       5      75      48      16      48      49      11      37
       1       1       5      76      49      13      49      11       9       2
       1       1       5      77       8      32       8      47      23      25
       1       1       5      78      19      23      19      46       9      20
       1       1       5      79       5      45       5       6      16      32
       1       1       5      80      13       7      13      13      22      37
       1       1       5      81      44      26      44       8      21      19
       1       1       5      82      41      46      41      35       4      44
       1       1       5      83      30      43      30      27      22      31
       1       1       5      84      20      49      20      45      18      14
       1       1       5      85      22      50      22      13      19      20
       1       1       5      86      18       4      18      27       5      20
       1       1       5      87      10      23      10      27      28      12
       1       1       5      88      45      17      45      28      26      32
       1       1       5      89      45      42      45      24      11      27
       1       1       5      90      10      27      10      31      31       2
       1       1       5      91      47      34      47      48      19      26
       1       1       5      92      14       9      14      42      29      23
       1       1       5      93       5       6       5       4      29      21
       1       1       5      94      11      49      11      48      26      27
       1       1       5      95      42       7      42      45      32      33
       1       1       5      96      46      30      46      13       2      45
       1       1       5      97      14      40      14      30       3      22
       1       1       5      98      19      31      19      34      24       8
       1       1       5      99      44      21      44      23       3      46
       1       1       5     100       4      35       4      27      29       7
       1       1       6       1      38      39      38      36      28      43
       1       1       6       2      36      32      36      22       6      50
       1       1       6       3       9      49       9       5      41      15
       1       1       6       4       3      44       3      47      21       2
       1       1       6       5      37      50      37      40      12      22
       1       1       6       6      28      33      28       5      35      29
       1       1       6       7      27      15      27      34      14      18
       1       1       6       8       3      23       3      34      38      28
       1       1       6       9      47       7      47      48      20      43
       1       1       6      10      48      49      48       4      24      10
       1       1       6      11      21      22      21      49      41       4
       1       1       6      12      10      35      10       8      19      37
       1       1       6      13      49      50      49       5      17      16
       1       1       6      14       9      12       9      42       7       4
       1       1       6      15      29      14      29      23       4      35
       1       1       6      16      30      13      30       8      12      39
       1       1       6      17       3      50       3      30      16      27
       1       1       6      18      24      44      24      10      28      46
       1       1       6      19      12      44      12       1      36      22
       1       1       6      20      47      34      47      46      42       1
       1       1       6      21      16      22      16       4      29      30
       1       1       6      22      10      11      10       5      17      16
       1       1       6      23       3       9       3      10      45      22
       1       1       6      24      22      18      22       3      20      43
       1       1       6      25      44      20      44      25      38      42
       1       1       6      26       3      43       3      22      37      35
       1       1       6      27      13      28      13      48      43      24
       1       1       6      28      46      13      46       6      28      15
       1       1       6      29      28      18      28      41      27      12
       1       1       6      30       8      23       8      49      21      22
       1       1       6      31      19      21      19       8      31      42
       1       1       6      32       4      27       4      18       9      13
       1       1       6      33      31       3      31      41      20      44
       1       1       6      34       9      12       9       3      48      47
       1       1       6      35      25      37      25      27      47      24
       1       1       6      36      42      39      42       8      39       9
       1       1       6      37      28      29      28      36      48       9
       1       1       6      38       7      34       7       2      11       5
       1       1       6      39      34      11      34      27      29      26
       1       1       6      40      48      32      48      27      40       1
       1       1       6      41      21      44      21      34      10      19
       1       1       6      42      49      42      49      21       6      47
       1       1       6      43      13      28      13      16      49      50
       1       1       6      44      28      40      28      37       1       2
       1       1       6      45      24       7      24      29      17      32
       1       1       6      46       1      17       1      40      31      39
       1       1       6      47      33      45      33       8       7      12
       1       1       6      48      18      45      18      22      39      40
       1       1       6      49      22      38      22       5      15      34
       1       1       6      50       2      13       2       4      20      11
       1       1       6      51       3      22       3      40      47      43
       1       1       6      52       7      15       7      45      37      49
       1       1       6      53       4       3       4       1      13      35
       1       1       6      54      43      13      43      45      24      13
       1       1       6      55      31       9      31      47      23      27
       1       1       6      56      24      31      24      40       5      38
       1       1       6      57      48       9      48       2      43      22
       1       1       6      58      31       8      31      35       5      44
       1       1       6      59      19      11      19       5      10      23
       1       1       6      60      25      45      25      22      24      17
       1       1       6      61       7      19       7      49       3      49
       1       1       6      62      15      22      15      27       6      32
       1       1       6      63      24      19      24      16       2      37
       1       1       6      64       1      13       1       9      14      49
       1       1       6      65      19      39      19      27      13      17
       1       1       6      66      26      47      26      33       2      46
       1       1       6      67      46       8      46      11      11      32
       1       1       6      68      42      39      42      48       6      23
       1       1       6      69      26      18      26       6      11      42
       1       1       6      70      25      33      25      15      21      29
       1       1       6      71      36      21      36      12      46      21
       1       1       6      72      18      19      18      43       7      31
       1       1       6      73      31      30      31      34      48      11
       1       1       6      74      14      29      14      50      16      10
       1       1       6      75       4      44       4      30      24      23
       1       1       6      76      38       1      38      41      45      27
       1       1       6      77      36      21      36      16       9      45
       1       1       6      78      50       8      50      27      27      26
       1       1       6      79      41       8      41      27      38       7
       1       1       6      80      30      13      30       5      13      42
       1       1       6      81      22      19      22      11       6      38
       1       1       6      82      22      29      22      16      25      39
       1       1       6      83      23      46      23      37      20      12
       1       1       6      84       8      19       8       9       3      45
       1       1       6      85      26       1      26      30      35      32
       1       1       6      86      42      50      42      12      19      20
       1       1       6      87      15       8      15      22       3      25
       1       1       6      88      26      48      26      47      19      38
       1       1       6      89       1      45       1      36      21      33
       1       1       6      90      12      32      12      23      24      43
       1       1       6      91      31      15      31      20       9      18
       1       1       6      92      28      44      28      33      25      41
       1       1       6      93       7       9       7      32      35       8
       1       1       6      94      45      21      45      35      19      41
       1       1       6      95      18      33      18      14      28       3
       1       1       6      96      25      20      25      48       4      21
       1       1       6      97      21       2      21       4      43       2
       1       1       6      98      17      31      17      38      20      22
       1       1       6      99      34      21      34      48      25      45
       1       1       6     100      16      50      16       3      16      43
       1       1       7       1      49      38      49      47      34      45
       1       1       7       2       9      23       9      34      47      35
       1       1       7       3      17       5      17       5      36      21
       1       1       7       4      21       6      21      38      17       5
       1       1       7       5      26      34      26       8      29       1
       1       1       7       6      23       2      23      45       4       6
       1       1       7       7      27      13      27      14      14      40
       1       1       7       8      37       6      37      50       7      28
       1       1       7       9      45       8      45      24      22      48
       1       1       7      10      43      10      43      29      48      44
       1       1       7      11      25      36      25      18      12      46
       1       1       7      12       6      39       6      23      28      29
       1       1       7      13       2      41       2      45      48      34
       1       1       7      14      12      22      12      48      14       3
       1       1       7      15      47      36      47      48      42       4
       1       1       7      16      19      13      19      47      28      18
       1       1       7      17       9      24       9      25      37      38
       1       1       7      18      41      49      41      31       8       3
       1       1       7      19      16      48      16       3       5      10
       1       1       7      20      23      50      23      48      10      27
       1       1       7      21      45      32      45      15      22       1
       1       1       7      22      19       6      19      27      16       2
       1       1       7      23      11      24      11      18      32      48
       1       1       7      24      23       1      23      36      21      46
       1       1       7      25       2       3       2      44       3      11
       1       1       7      26      31      47      31       2      24      47
       1       1       7      27      50      15      50      13      28      50
       1       1       7      28       2      14       2      48      38      37
       1       1       7      29      17      32      17      34      21      46
       1       1       7      30      24      44      24      34      49      29
       1       1       7      31       7      26       7       6      49      43
       1       1       7      32       9      44       9      19      33      15
       1       1       7      33      15      20      15       4      10      18
       1       1       7      34      20      43      20       1      20      47
       1       1       7      35      49      20      49      33      34      49
       1       1       7      36       2      23       2      19       1      25
       1       1       7      37      30       9      30      24      22      29
       1       1       7      38      12       8      12      35      45       5
       1       1       7      39      39       3      39      28      43      28
       1       1       7      40      29      10      29      10      45      29
       1       1       7      41      17      23      17       8      14      25
       1       1       7      42      49      38      49      19       5      49
       1       1       7      43      30      17      30      12      29      48
       1       1       7      44      10      15      10       1      42      16
       1       1       7      45      13      19      13      31      13      18
       1       1       7      46      24      42      24      22      26       2
       1       1       7      47      32      24      32      21      46      50
       1       1       7      48      37      46      37      28       6      21
       1       1       7      49      47      13      47      14      33      21
       1       1       7      50      48       1      48      32       9      11
       1       1       7      51      20      50      20      14      20      46
       1       1       7      52      29      23      29      35       6      24
       1       1       7      53      22      15      22      33      40      37
       1       1       7      54       4       1       4      20       8      25
       1       1       7      55      24      44      24      16      39       4
       1       1       7      56      50      17      50      21      32      10
       1       1       7      57       2      42       2      18      18      33
       1       1       7      58      46      22      46      48      50       4
       1       1       7      59      21      47      21      12      26      35
       1       1       7      60      19      11      19      41       4      13
       1       1       7      61      11      38      11      50      44      45
       1       1       7      62      20       7      20       9      16      17
       1       1       7      63      47      32      47      10      15       6
       1       1       7      64      45      24      45      15      33      10
       1       1       7      65      35      50      35       6      48      43
       1       1       7      66      35      48      35      42       8      36
       1       1       7      67      22      43      22      29      39      37
       1       1       7      68      34      11      34      25       7      34
       1       1       7      69      34       6      34      17      35      45
       1       1       7      70      47      32      47      15       5      19
       1       1       7      71      31       3      31      13      21      14
       1       1       7      72      43      40      43      27      37      46
       1       1       7      73      25      37      25      47      28      16
       1       1       7      74      14      28      14      33      30       7
       1       1       7      75      50      16      50      46      23       8
       1       1       7      76      17      37      17      27      25       2
       1       1       7      77      40      19      40      35      19      42
       1       1       7      78      10      28      10      13      43      19
       1       1       7      79       4       3       4      14      15      24
       1       1       7      80       6      20       6      30      45      37
       1       1       7      81       5      46       5      46      28       3
       1       1       7      82      46      18      46      46      40      16
       1       1       7      83      45      17      45      47      45       5
       1       1       7      84      41      21      41      17      22       2
       1       1       7      85       7       8       7      23      16      21
       1       1       7      86       2       1       2      11      23      20
       1       1       7      87      27      34      27      35      43      13
       1       1       7      88      11      46      11      16      14      34
       1       1       7      89       6      36       6      23      16      12
       1       1       7      90      48      26      48       4      26      16
       1       1       7      91      23      33      23      46      44      30
       1       1       7      92      42      43      42       6      26      39
       1       1       7      93      14       3      14      27       1      23
       1       1       7      94       8      45       8      23      31      22
       1       1       7      95      14       8      14      18      41       9
       1       1       7      96      32      42      32      14       3      47
       1       1       7      97       6      15       6      50      11      41
       1       1       7      98      28      40      28      25      14      37
       1       1       7      99      13      11      13      22      44      46
       1       1       7     100      37      36      37      29       2      32
       1       1       8       1      40      46      40      18       1      47
       1       1       8       2      24      38      24       4      11       6
       1       1       8       3      46      33      46      41      48      27
       1       1       8       4       8      20       8      29      49      28
       1       1       8       5       6       7       6      15      18      44
       1       1       8       6      30       4      30      41      19      22
       1       1       8       7      18      26      18      35      48      46
       1       1       8       8       6       7       6      25      41      43
       1       1       8       9      13      46      13      11      21      49
       1       1       8      10       8      38       8      35       4       3
       1       1       8      11      25      27      25      44       2      28
       1       1       8      12      39       8      39      16      29      11
       1       1       8      13      22      35      22       7       5      12
       1       1       8      14      37      36      37      41      34      49
       1       1       8      15      11      31      11      26       2      44
       1       1       8      16      45      29      45      32      31      38
       1       1       8      17      49      22      49      45      10      24
       1       1       8      18      30      17      30      18      10       4
       1       1       8      19       9       5       9      25      23       5
       1       1       8      20      38      49      38      48       1       9
       1       1       8      21      30       1      30      34       3      48
       1       1       8      22      15      17      15      50      31      29
       1       1       8      23      32       3      32      39      12      21
       1       1       8      24      50      27      50      28      31      50
       1       1       8      25      45       4      45      35      15      41
       1       1       8      26      26       4      26       5      16      45
       1       1       8      27      38      45      38      17      44       5
       1       1       8      28      28      17      28      19      18      40
       1       1       8      29       6       8       6      46      12      35
       1       1       8      30       3      20       3      39      18      29
       1       1       8      31      49      34      49      37      16      24
       1       1       8      32      16      31      16      18       3      10
       1       1       8      33      23       2      23      22      48      12
       1       1       8      34      48      12      48      17      49      18
       1       1       8      35      11      42      11       3      35      20
       1       1       8      36      45       2      45      37       7      17
       1       1       8      37      38      31      38      41      12      42
       1       1       8      38      38       4      38      11       5      28
       1       1       8      39      13      11      13      18       1      16
       1       1       8      40      35       9      35       5      12      14
       1       1       8      41      47      34      47      34      27       7
       1       1       8      42      13      33      13      41      27      49
       1       1       8      43      21      45      21      38       7      41
       1       1       8      44      29      27      29       3      30       1
       1       1       8      45      45       4      45      46      32      30
       1       1       8      46      31      10      31      25      26      38
       1       1       8      47      11      42      11      49      23      37
       1       1       8      48      27      21      27      48      11      21
       1       1       8      49      47       7      47       2      42      28
       1       1       8      50      29      42      29      22      39      15
       1       1       8      51      40       4      40      27      14      15
       1       1       8      52      27      30      27      25      42      29
       1       1       8      53      30      35      30       3      22       7
       1       1       8      54      17       1      17      47      16      15
       1       1       8      55      45       1      45      39      16      25
       1       1       8      56      40       2      40      46      21       1
       1       1       8      57      34       7      34      38      18      39
       1       1       8      58      15      37      15      25      13      34
       1       1       8      59      13      15      13      14       4      11
       1       1       8      60      33      47      33      38      37      11
       1       1       8      61      13       3      13      19      43      25
       1       1       8      62      11      40      11      33      33      34
       1       1       8      63      31      36      31      38      46      43
       1       1       8      64      22      18      22       3      10      29
       1       1       8      65      40      28      40      48      47      45
       1       1       8      66      30      20      30      42      12      37
       1       1       8      67       2      41       2      16      13      40
       1       1       8      68      20      24      20      23      29      42
       1       1       8      69       8      38       8      14      27      19
       1       1       8      70      47      22      47      13      20      43
       1       1       8      71      19      14      19      26      14      46
       1       1       8      72      45      17      45      27      47      38
       1       1       8      73      43      36      43       2      26       2
       1       1       8      74      18      22      18      36      42       9
       1       1       8      75       7       1       7      23       3      27
       1       1       8      76      19      49      19      14      47      48
       1       1       8      77      39      22      39      14      13       5
       1       1       8      78      10       4      10      38      31      14
       1       1       8      79      11       5      11      36      26      42
       1       1       8      80      41      34      41      35      11      48
       1       1       8      81       6       9       6      24      25       8
       1       1       8      82      31       6      31      11      12      34
       1       1       8      83      46      19      46      50      15      33
       1       1       8      84      24       4      24      22      47      14
       1       1       8      85      12      34      12      45      33      14
       1       1       8      86      43      45      43      31      11      17
       1       1       8      87      42      29      42      41      30      20
       1       1       8      88      16      36      16      23       9      50
       1       1       8      89      44      34      44       2      14       8
       1       1       8      90      33       5      33      39      25      28
       1       1       8      91      31      30      31      20      35      45
       1       1       8      92      36      15      36      23       3      21
       1       1       8      93      36      24      36      22      42      32
       1       1       8      94       5      14       5      15       1      50
       1       1       8      95      29      19      29      43      37      30
       1       1       8      96      26      25      26      36      20       4
       1       1       8      97      21       7      21      15      44       2
       1       1       8      98      18      11      18      44      23      46
       1       1       8      99      34      44      34      23      29      23
       1       1       8     100      48      31      48      43      19      39
       1       1       9       1      41      12      41      30       9      30
       1       1       9       2      30      37      30      34      41      22
       1       1       9       3      11       8      11      19      12      11
       1       1       9       4      27       4      27      35      19      46
       1       1       9       5      30       5      30      16      41      11
       1       1       9       6      49      45      49      31       2      20
       1       1       9       7      24      29      24      36      21      49
       1       1       9       8       8      42       8      38       2      49
       1       1       9       9      26       1      26      32      44      36
       1       1       9      10       5       3       5      40      50      19
       1       1       9      11      39      43      39      44      44       9
       1       1       9      12      45      35      45      32      16      25
       1       1       9      13      25      48      25      40       1      21
       1       1       9      14      19       7      19      39      19       5
       1       1       9      15      28      26      28      44      23      26
       1       1       9      16      20      44      20       8       2      28
       1       1       9      17      20      43      20      13      23      25
       1       1       9      18      12      20      12      19      39      21
       1       1       9      19       7      37       7       8      32      40
       1       1       9      20       5      32       5      46      12      17
       1       1       9      21      10      11      10      48      22      16
       1       1       9      22      41       2      41      28      20       5
       1       1       9      23      20      22      20      34      22      26
       1       1       9      24      19      24      19      36      16      17
       1       1       9      25      32      24      32      43      25      15
       1       1       9      26      38      10      38      11      37      12
       1       1       9      27      29      50      29      16      23      14
       1       1       9      28      27       6      27      25      30       2
       1       1       9      29      39      29      39      14       9      35
       1       1       9      30      45      20      45      34      49      34
       1       1       9      31      45      34      45      19      21      14
       1       1       9      32       9      38       9      19       9      47
       1       1       9      33      23      16      23      35      29      32
       1       1       9      34      50      28      50      42      30      19
       1       1       9      35      45      38      45      28       4      12
       1       1       9      36       3      23       3      28       4       9
       1       1       9      37      48      38      48      41      32      22
       1       1       9      38       7      16       7      31      43       9
       1       1       9      39       2      19       2      46      44      16
       1       1       9      40      14      13      14      41      23      29
       1       1       9      41      16      28      16      46      17      42
       1       1       9      42       5       8       5      11      10      19
       1       1       9      43      34      14      34      19      42      19
       1       1       9      44      21      20      21      29       2      43
       1       1       9      45      28      46      28      14      29      34
       1       1       9      46      18      30      18      16       8       7
       1       1       9      47      13      14      13      43      47      45
       1       1       9      48       4      49       4      37       5      50
       1       1       9      49       2      28       2       9      35       2
       1       1       9      50      23      24      23      41      27      47
       1       1       9      51      13      39      13      47      10      17
       1       1       9      52      19      11      19      12       8      38
       1       1       9      53       2       3       2       6      43       4
       1       1       9      54      37      50      37      28      43      36
       1       1       9      55      11       1      11      42       3       5
       1       1       9      56      46      35      46      27      27      37
       1       1       9      57       4      43       4       2      36      13
       1       1       9      58      37      18      37      14      24      49
       1       1       9      59      40      39      40      25      33      35
       1       1       9      60      18      46      18      21      17      24
       1       1       9      61      29      43      29      38      30      33
       1       1       9      62      11      26      11      29      26      34
       1       1       9      63       5      50       5      13       4      50
       1       1       9      64      25      21      25      12      50      36
       1       1       9      65      29      30      29       8      25      18
       1       1       9      66      17       5      17       3      36      17
       1       1       9      67      47      20      47      43      48      22
       1       1       9      68      44      32      44      37      23      32
       1       1       9      69      29      46      29      30      35       7
       1       1       9      70      48      17      48       9      16      12
       1       1       9      71      35       2      35       5      34      38
       1       1       9      72      21      19      21      39      26      17
       1       1       9      73      42      40      42      49      25      15
       1       1       9      74      19      23      19      46       1      19
       1       1       9      75      46      31      46       7      16      50
       1       1       9      76      23      48      23      47       9      38
       1       1       9      77      37      34      37      28      42      11
       1       1       9      78      24      17      24      37      44      37
       1       1       9      79       8      27       8      17      32      17
       1       1       9      80      25      22      25       7      41      12
       1       1       9      81      11      42      11      19      34      26
       1       1       9      82      15      25      15      21      24      30
       1       1       9      83      47       4      47      32      44      36
       1       1       9      84      47      39      47      35      35      38
       1       1       9      85      33      36      33      44      20      50
       1       1       9      86      37      24      37      22      49      19
       1       1       9      87       8      26       8      44      29       5
       1       1       9      88      15      25      15      32      18      26
       1       1       9      89      45       3      45      39      27      34
       1       1       9      90      12      40      12      43      26      27
       1       1       9      91      24      37      24      37       9      44
       1       1       9      92      30      10      30      28      32      35
       1       1       9      93      44      30      44      47      16      49
       1       1       9      94      29      26      29       6       5      46
       1       1       9      95      11       7      11      12       4      38
       1       1       9      96      12      17      12       8      19      47
       1       1       9      97      41      32      41       9      45      26
       1       1       9      98      31      50      31      15      15      43
       1       1       9      99      45      20      45      30       4      10
       1       1       9     100       2      11       2      12      30      36
       1       1      10       1       8      46       8      31      44      17
       1       1      10       2      37      40      37       1      22      25
       1       1      10       3      49      15      49      30      38      24
       1       1      10       4      35      25      35       6      29      30
       1       1      10       5      40      25      40       9      30       9
       1       1      10       6      14      41      14      42      14      37
       1       1      10       7      10      32      10      34      27      30
       1       1      10       8      46      34      46      31      41      14
       1       1      10       9      34       8      34       2      36      47
       1       1      10      10      12      41      12       5       1      34
       1       1      10      11      50       5      50      12      39      46
       1       1      10      12      12       5      12      42       3       4
       1       1      10      13      15      18      15       5      35      46
       1       1      10      14      18      32      18      43       8      30
       1       1      10      15      46      27      46      16      12      43
       1       1      10      16      18       5      18      43      34       3
       1       1      10      17       7      12       7      35       6      47
       1       1      10      18      39      20      39      23       4      17
       1       1      10      19      39      28      39      45       3      44
       1       1      10      20       4      36       4      41      39      15
       1       1      10      21      39       9      39      32      28      40
       1       1      10      22      44      22      44      24      21      14
       1       1      10      23      38      17      38       3      17       9
       1       1      10      24      18      45      18      20      45      44
       1       1      10      25      50      35      50      46      25      15
       1       1      10      26      17       8      17      12      11      28
       1       1      10      27      15       7      15      39       4      33
       1       1      10      28       4      14       4      11      49      46
       1       1      10      29      50      42      50      24      33      17
       1       1      10      30      36      29      36      36       5       4
       1       1      10      31      37       3      37      21      15      44
       1       1      10      32      40      41      40      21      41       6
       1       1      10      33       6      36       6      28       8      19
       1       1      10      34      10      13      10      47       5      27
       1       1      10      35      49      21      49      16       5      42
       1       1      10      36      12      43      12      14      16      21
       1       1      10      37      37      40      37       7      13      47
       1       1      10      38      40      16      40      24      50      33
       1       1      10      39      50      11      50      20      44      45
       1       1      10      40       9      15       9      43       8      36
       1       1      10      41       8      31       8      19      13       2
       1       1      10      42       3      46       3      44      30      26
       1       1      10      43      37      50      37      44       4      15
       1       1      10      44      10      16      10      37       2      49
       1       1      10      45      34      12      34      32       6      32
       1       1      10      46      17      33      17      18      50      49
       1       1      10      47      23       3      23      31      22      21
       1       1      10      48      48      37      48      19      47       3
       1       1      10      49       9      12       9      19      17      41
       1       1      10      50      35      18      35      45      25      42
       1       1      10      51      44      25      44      23      11      36
       1       1      10      52      48       5      48      21      43      27
       1       1      10      53      32      44      32       8      36      49
       1       1      10      54      34      15      34      20      18      29
       1       1      10      55      35       5      35      26      22      20
       1       1      10      56      18      47      18      18      34      44
       1       1      10      57      20      38      20      33      34      29
       1       1      10      58      44      11      44      28      40       5
       1       1      10      59      47      31      47      26      21      23
       1       1      10      60      10       3      10      37      45       5
       1       1      10      61      24      39      24      34      44      12
       1       1      10      62       2      23       2      10      47      49
       1       1      10      63      20      15      20      47      38       6
       1       1      10      64      35       6      35      22       5      27
       1       1      10      65      27      42      27       8      16      15
       1       1      10      66      26      18      26      16      20      48
       1       1      10      67      40      38      40      19      45      28
       1       1      10      68       8      37       8      24      24      22
       1       1      10      69      10       3      10      13      23      30
       1       1      10      70      20      11      20      18      43       7
       1       1      10      71      38      35      38      30      48      17
       1       1      10      72      19      41      19      21      45       5
       1       1      10      73      35      16      35      36      11      44
       1       1      10      74       8      27       8      25      15      29
       1       1      10      75      26      34      26      41      15      11
       1       1      10      76      35      21      35       7      45      46
       1       1      10      77      26      43      26       9      11      44
       1       1      10      78      45      19      45      39      24      38
       1       1      10      79      46      26      46      40      13      39
       1       1      10      80      18      14      18      14       5       9
       1       1      10      81      37      47      37      11      15      28
       1       1      10      82       4      41       4      16      15      30
       1       1      10      83      22       2      22       9      31      14
       1       1      10      84      20       3      20      31      23      32
       1       1      10      85      36      21      36      39      40      37
       1       1      10      86      47      46      47       3      11      40
       1       1      10      87      49      44      49      22      45       6
       1       1      10      88       2      33       2      25      45      23
       1       1      10      89      24      21      24      35       4      50
       1       1      10      90      45      35      45      22      11      29
       1       1      10      91      23      11      23       3      49      21
       1       1      10      92      24      13      24       1      11       2
       1       1      10      93      21      49      21      22      32      47
       1       1      10      94      13      11      13      28      46      22
       1       1      10      95      45      34      45       1      18      28
       1       1      10      96      35      49      35      24      12      47
       1       1      10      97      27      30      27      16       3      28
       1       1      10      98      26      14      26      32      17       1
       1       1      10      99      10      40      10       6      14      40
       1       1      10     100      27      18      27       9      21      25
       2       1       1       1      29      19      29      12      49       1
       2       1       1       2      40      45      40      16      30       8
       2       1       1       3      20      13      20      45      11      29
       2       1       1       4      20       2      20      17      50      20
       2       1       1       5      48      32      48      11       3      50
       2       1       1       6      35      44      35       9      27       9
       2       1       1       7      43      37      43      11      11      25
       2       1       1       8       7      44       7      50      45      41
       2       1       1       9      16       1      16      15       3      31
       2       1       1      10      20      19      20      43      19      37
       2       1       1      11      32      33      32      34      11      41
       2       1       1      12       9      20       9       8      15      40
       2       1       1      13      16      27      16      30       6      31
       2       1       1      14      15      42      15      19      35      34
       2       1       1      15      38      21      38      31      17      24
       2       1       1      16       1      46       1       9       1      44
       2       1       1      17      12       1      12      45      35      21
       2       1       1      18       9       6       9      43       2      40
       2       1       1      19      10      21      10      41      24      28
       2       1       1      20       5      47       5      46      21      22
       2       1       1      21      26      47      26       8       7      47
       2       1       1      22      11       2      11      24      14       8
       2       1       1      23       2      22       2      49      42       5
       2       1       1      24      28      43      28      31      43      37
       2       1       1      25      47       3      47      37      17      42
       2       1       1      26      17      24      17       3      32      41
       2       1       1      27      42       6      42      16      13      25
       2       1       1      28      50      30      50       6      40       7
       2       1       1      29      42      13      42      23      22      29
       2       1       1      30       2      50       2      45      50       7
       2       1       1      31      40       5      40      21      30      16
       2       1       1      32      29      28      29       3      47       1
       2       1       1      33      33      23      33      36      22       4
       2       1       1      34      39      25      39      35      38      13
       2       1       1      35       1      50       1      11      14      35
       2       1       1      36      45      19      45      16      32       8
       2       1       1      37       5      15       5      24       9      25
       2       1       1      38      24       9      24      26      23       2
       2       1       1      39      13      22      13      49      19      44
       2       1       1      40      49      43      49      22      35      28
       2       1       1      41      50       1      50      10      30      42
       2       1       1      42      16      37      16      26       4      48
       2       1       1      43      16      20      16      49      27       2
       2       1       1      44      14      45      14       2      33      49
       2       1       1      45      15      21      15      15      35      33
       2       1       1      46      45      36      45      28      12      31
       2       1       1      47       4       7       4      16      45      41
       2       1       1      48      42      33      42      13      27      31
       2       1       1      49      32      33      32      43      44       1
       2       1       1      50      22       3      22      25      44      34
       2       1       1      51      43      42      43       1      15      27
       2       1       1      52       8       7       8      37      30      25
       2       1       1      53      36      20      36      40      34       6
       2       1       1      54      17       2      17      27      36       2
       2       1       1      55      21      36      21      48      43      40
       2       1       1      56      44      11      44      27       5      42
       2       1       1      57       4       7       4       3      46      44
       2       1       1      58       1      36       1      31      19      31
       2       1       1      59      18      31      18      17       4      50
       2       1       1      60      27      35      27      32      12      15
       2       1       1      61      13      28      13      27      50      43
       2       1       1      62      28       5      28      48      32      38
       2       1       1      63      39      27      39      21      15       8
       2       1       1      64      31      15      31       6      19      28
       2       1       1      65      42      22      42       5      13      41
       2       1       1      66      21      26      21      48      42      20
       2       1       1      67      34      46      34       9      25      39
       2       1       1      68      38      16      38      26      35       9
       2       1       1      69      48      47      48      21      30      13
       2       1       1      70      22      24      22      36       4      11
       2       1       1      71      18      31      18      28      10      22
       2       1       1      72      13      34      13      17      36      34
       2       1       1      73       3      20       3       5      26      39
       2       1       1      74      35      16      35      45      49      25
       2       1       1      75       5      21       5      18      24      43
       2       1       1      76      27      38      27      31      41      16
       2       1       1      77      44       5      44       3      46      18
       2       1       1      78      32      27      32      10      20       4
       2       1       1      79       3       9       3      22      16      18
       2       1       1      80      50      16      50      36      16      36
       2       1       1      81      43      17      43      40      37      30
       2       1       1      82      30       8      30      31      12      30
       2       1       1      83      28      42      28      25       6      25
       2       1       1      84       3      33       3      26      29      30
       2       1       1      85      40      19      40      30       9      47
       2       1       1      86      39      27      39      36      25      44
       2       1       1      87      32      12      32      27      42      35
       2       1       1      88       7      43       7      23      38      21
       2       1       1      89      30       3      30      19      40      39
       2       1       1      90      48      42      48      15       3      46
       2       1       1      91      11      47      11      26      50      18
       2       1       1      92      33      36      33      29      25      17
       2       1       1      93      42      33      42      24       2       8
       2       1       1      94      24      10      24      50      31       5
       2       1       1      95      17      16      17      23      15      10
       2       1       1      96      48      10      48       2      22      32
       2       1       1      97      39       4      39      23       3       5
       2       1       1      98      42      19      42      14       5      33
       2       1       1      99       8      40       8      30      11      35
       2       1       1     100      35      27      35      23      30      20
       2       1       2       1       7      38       7      13      11      41
       2       1       2       2       9       3       9      32      38      49
       2       1       2       3      22       4      22      40      37      20
       2       1       2       4       8      15       8      17       9      10
       2       1       2       5      14      43      14      29       9      34
       2       1       2       6       6      12       6      34      26       1
       2       1       2       7      46       1      46      37      11      35
       2       1       2       8      18      39      18      49      34       3
       2       1       2       9       5      35       5      16      31      32
       2       1       2      10      15      48      15      20      24      10
       2       1       2      11       8      13       8      39      34      18
       2       1       2      12      31       2      31      15      15       9
       2       1       2      13      14      42      14      22      33      21
       2       1       2      14      11      39      11      39      41       8
       2       1       2      15      41       7      41      38      48      49
       2       1       2      16       4      30       4       1      30      36
       2       1       2      17      47       9      47      16       9      34
       2       1       2      18      40      31      40      28       1      38
       2       1       2      19      37      29      37      25      35      32
       2       1       2      20       9      10       9      32       6      29
       2       1       2      21       6      34       6      42      23      45
       2       1       2      22      28      17      28      48      45      43
       2       1       2      23      41       6      41      50      37      48
       2       1       2      24      23      42      23      42      10      29
       2       1       2      25      16      31      16      34       9      19
       2       1       2      26      23      30      23       9      49      11
       2       1       2      27      48      12      48      26      40      32
       2       1       2      28       6      26       6      45      41      45
       2       1       2      29      46       8      46      41      36      41
       2       1       2      30      44       6      44      22      12       8
       2       1       2      31       8      17       8      31      29      36
       2       1       2      32      17      20      17      14      32      47
       2       1       2      33      20      40      20      16      17      42
       2       1       2      34      14      48      14      16       5      25
       2       1       2      35      10      22      10       1      43      27
       2       1       2      36      14       6      14      24       9      48
       2       1       2      37      29      25      29      42       8      38
       2       1       2      38      45      38      45      45      16      43
       2       1       2      39      39       5      39      16       1      20
       2       1       2      40       1      37       1      29      31      12
       2       1       2      41      28       4      28      16      24      46
       2       1       2      42       4      24       4      24      39      26
       2       1       2      43      28      21      28      28      37      17
       2       1       2      44      33      32      33       2      35      13
       2       1       2      45      30      27      30       9      11      32
       2       1       2      46       4       5       4      20      12      30
       2       1       2      47      18      30      18      36      42      22
       2       1       2      48      47      16      47      41      49      17
       2       1       2      49      43       5      43      40      27      12
       2       1       2      50      15      29      15       7      38      20
       2       1       2      51      34      27      34      14      14      15
       2       1       2      52      40      25      40      41       7      45
       2       1       2      53      15      35      15      20      24      19
       2       1       2      54      25      37      25      18      16      10
       2       1       2      55      49      45      49      26      41      28
       2       1       2      56      25      10      25      21      19      50
       2       1       2      57      39       3      39      49       6      14
       2       1       2      58      43      16      43      10       4       9
       2       1       2      59       8      40       8      10      43      34
       2       1       2      60      32      30      32      41      42      32
       2       1       2      61      16      30      16      50      18      39
       2       1       2      62      17      36      17      14       9      32
       2       1       2      63      31      30      31      30       9      46
       2       1       2      64      22      40      22      33      17      45
       2       1       2      65      28       6      28       1      17       3
       2       1       2      66      28      29      28      41      48      37
       2       1       2      67      23       3      23      35      13      35
       2       1       2      68       6      49       6       9      22      31
       2       1       2      69      48      37      48      44      21      13
       2       1       2      70      20      47      20       8      13      12
       2       1       2      71      45      36      45       5       3      49
       2       1       2      72      21      24      21      11      32      28
       2       1       2      73      29      23      29       4      41      34
       2       1       2      74      43       6      43      24      17      13
       2       1       2      75      40      35      40      46      22      30
       2       1       2      76      41      32      41      25      43      18
       2       1       2      77       8      47       8      30      15      23
       2       1       2      78      25      16      25      15       4      45
       2       1       2      79      31      32      31      36       7      31
       2       1       2      80      25      13      25      24      21      10
       2       1       2      81      35      36      35      45      16       7
       2       1       2      82      40      23      40      23      45      14
       2       1       2      83      41      34      41      30      32      33
       2       1       2      84      34      47      34      23      21      39
       2       1       2      85      30      23      30       1      26      45
       2       1       2      86      16      47      16      41      33      47
       2       1       2      87       4       2       4      36       5       4
       2       1       2      88      30       7      30       7       2      50
       2       1       2      89      33      40      33      31      42      29
       2       1       2      90      39      22      39      32      41       6
       2       1       2      91      40      43      40      47       5      16
       2       1       2      92      29       1      29      44      47      27
       2       1       2      93      49       5      49      47      43      25
       2       1       2      94      46      29      46      35      10      46
       2       1       2      95      20       3      20      35       7      49
       2       1       2      96      37      47      37       4      13       7
       2       1       2      97      42      18      42      45       8       3
       2       1       2      98      35      44      35       4      19      50
       2       1       2      99       9       6       9       8      47      16
       2       1       2     100      13       4      13      44      19      31
       2       1       3       1       1       6       1      21      43       3
       2       1       3       2      15       3      15      30      14      12
       2       1       3       3      30      48      30      37      49      42
       2       1       3       4      16      19      16      20      49      44
       2       1       3       5      18       3      18      31      12      48
       2       1       3       6      22      46      22      17      26      13
       2       1       3       7      32      33      32      28       8      13
       2       1       3       8       5      36       5      35      16      11
       2       1       3       9      27      41      27      10      30      22
       2       1       3      10      10      22      10       9      26       8
       2       1       3      11      16      36      16      50      10       1
       2       1       3      12      46      27      46      38       9      20
       2       1       3      13      11      46      11      12      39      28
       2       1       3      14      29       5      29      24      38       1
       2       1       3      15      26       8      26      31      11      14
       2       1       3      16      39      42      39       8      17      49
       2       1       3      17      11      22      11      43      37      45
       2       1       3      18      21      30      21      41      28      48
       2       1       3      19      25      41      25      30       4      25
       2       1       3      20       5      11       5      33       6      38
       2       1       3      21      42      16      42      30      17      28
       2       1       3      22       2      32       2       2      49      42
       2       1       3      23      31      36      31      17      36      17
       2       1       3      24      28      43      28       6       5      47
       2       1       3      25      20      37      20      11      13      27
       2       1       3      26      15      37      15      35      41      40
       2       1       3      27      10      14      10      24      23      32
       2       1       3      28      49      39      49       9      33       7
       2       1       3      29      46      45      46      24      25      11
       2       1       3      30      38       8      38      31      26      19
       2       1       3      31      13       8      13      13      50      33
       2       1       3      32      22      29      22       5      45      13
       2       1       3      33      19      22      19       6      45      41
       2       1       3      34      14      15      14      47      31      13
       2       1       3      35      48       6      48      36      21      37
       2       1       3      36       3      33       3       6      36      44
       2       1       3      37      27      44      27      49       3      24
       2       1       3      38      20      39      20      33      14      37
       2       1       3      39       5      14       5       3      36      29
       2       1       3      40      25      33      25      16      11      26
       2       1       3      41      22      14      22       5      50      21
       2       1       3      42      39      26      39      40      38      22
       2       1       3      43      43      44      43      12      40      32
       2       1       3      44      10      41      10      33      11      32
       2       1       3      45      38      36      38      40      19      37
       2       1       3      46      49      47      49      33      41      13
       2       1       3      47       4      25       4      22      23      34
       2       1       3      48      31      39      31      36      31      50
       2       1       3      49      44      16      44      21      17       7
       2       1       3      50      44      45      44      37      34      29
       2       1       3      51      32      23      32      40      49      30
       2       1       3      52      47      25      47      48      44       9
       2       1       3      53      14      42      14      20       8      10
       2       1       3      54      44      49      44      19      47       9
       2       1       3      55      42      39      42      15      24      28
       2       1       3      56       7       2       7      39      42       9
       2       1       3      57      47      45      47      10       9      11
       2       1       3      58      31      39      31      17      49      11
       2       1       3      59      19      18      19      26      41      37
       2       1       3      60      10       9      10      41      38      37
       2       1       3      61      37      14      37      20      30      19
       2       1       3      62       5       6       5      35      45      49
       2       1       3      63      20       8      20      19      28      29
       2       1       3      64      35      42      35      29      37      44
       2       1       3      65      15      39      15      23       7       3
       2       1       3      66      49      45      49      50      49      15
       2       1       3      67      40      43      40      20      19      27
       2       1       3      68       4      29       4      32      26       9
       2       1       3      69       1      48       1      43      23      46
       2       1       3      70      35       4      35      40      46      37
       2       1       3      71      16      34      16      18       6      13
       2       1       3      72      33      38      33      32      35      14
       2       1       3      73      11      20      11      38      46      27
       2       1       3      74      10      31      10      32      10      28
       2       1       3      75      37      28      37      42       7      29
       2       1       3      76       1      20       1      50      29      35
       2       1       3      77       9      22       9       1      26      46
       2       1       3      78      44      42      44       6      22      20
       2       1       3      79       3      26       3       1      17      27
       2       1       3      80      44      26      44       9      20      18
       2       1       3      81      50      24      50      45       7      45
       2       1       3      82      27      42      27       3       4      35
       2       1       3      83      13      29      13      40      40      33
       2       1       3      84      31      15      31       9      46      24
       2       1       3      85      18      25      18      22      15      37
       2       1       3      86      20      24      20      45       2      28
       2       1       3      87      34      13      34       3      18      31
       2       1       3      88      35       1      35      35       1       3
       2       1       3      89      38      44      38      34      23      36
       2       1       3      90      42      44      42       8      36      13
       2       1       3      91      20       8      20      37      29      42
       2       1       3      92      50      14      50      40       1      34
       2       1       3      93       4      46       4      29       5      36
       2       1       3      94      19      22      19      49       2      20
       2       1       3      95      40      16      40      27       1      45
       2       1       3      96       6      17       6      23      45      49
       2       1       3      97      17      30      17      36      48      25
       2       1       3      98      38       2      38      48       7      40
       2       1       3      99      41       6      41      42       6       2
       2       1       3     100      40      49      40      31       7      44
       2       1       4       1      49      45      49      20       4      28
       2       1       4       2      27      37      27      23      40      30
       2       1       4       3      18      50      18      44      18       7
       2       1       4       4      47      30      47       6       2      41
       2       1       4       5      29      35      29      15      38       3
       2       1       4       6      20      25      20       9      28       1
       2       1       4       7       7      12       7      40      29      23
       2       1       4       8       3       8       3      27      24      32
       2       1       4       9      22       4      22      19       1      37
       2       1       4      10      34      19      34      17      25      39
       2       1       4      11      10      17      10       6      32      11
       2       1       4      12      39      46      39       8      45      44
       2       1       4      13      15      23      15      11       3      21
       2       1       4      14       8      46       8      14       4      46
       2       1       4      15      30       5      30      20       1      20
       2       1       4      16       7      16       7      49      45      40
       2       1       4      17      32      44      32      19      26      25
       2       1       4      18      32      14      32      10      31      12
       2       1       4      19      34      50      34      47      31      43
       2       1       4      20       1      34       1      31      10      22
       2       1       4      21       6      49       6      25      50      10
       2       1       4      22      11      31      11      38      44      30
       2       1       4      23       8       9       8      45      36      37
       2       1       4      24      31      28      31      22      42       9
       2       1       4      25      37      23      37      28      21       2
       2       1       4      26      31      13      31       1      11      12
       2       1       4      27      42      43      42      12      28      21
       2       1       4      28      43      22      43       9      34       4
       2       1       4      29      10      23      10       4      25      49
       2       1       4      30      11      14      11       8       7      29
       2       1       4      31      39      27      39      11      12      13
       2       1       4      32      24      49      24       6      41      49
       2       1       4      33      33      38      33      45      19      12
       2       1       4      34      10      19      10      15      25      26
       2       1       4      35      27       5      27      22      26      33
       2       1       4      36      18      40      18      31      38      12
       2       1       4      37      10      31      10      23      16      50
       2       1       4      38      37      50      37      11       4      26
       2       1       4      39      45      42      45      38      21       2
       2       1       4      40      24       1      24      27      11      28
       2       1       4      41      29      33      29      28      19      31
       2       1       4      42      23      40      23      22      19      15
       2       1       4      43      26       6      26       8       8       6
       2       1       4      44      25      18      25      22      43      25
       2       1       4      45      10      33      10      21      33      21
       2       1       4      46       1      38       1       8      23      31
       2       1       4      47       9      34       9      20      36      30
       2       1       4      48      18      19      18      19      46      32
       2       1       4      49      43      12      43       8      20      27
       2       1       4      50      22      12      22       8      50      28
       2       1       4      51      38      50      38      14      12      47
       2       1       4      52      14      50      14       6      27      20
       2       1       4      53       4      43       4      48      35      45
       2       1       4      54      45      12      45      24       6      47
       2       1       4      55      47      13      47       6      18      19
       2       1       4      56       9      22       9      29       4      49
       2       1       4      57      13       4      13      12       7      36
       2       1       4      58      34       6      34      21      34      11
       2       1       4      59      30      40      30      15       5      22
       2       1       4      60       3       8       3       1      34      24
       2       1       4      61      36      10      36      10      41      49
       2       1       4      62      44      12      44      43       4      22
       2       1       4      63      17      14      17       7      32       2
       2       1       4      64       1      46       1      12      45      46
       2       1       4      65      38      39      38      50      47      35
       2       1       4      66      49      33      49      37      37      25
       2       1       4      67       1      19       1      36      45      23
       2       1       4      68       1       6       1      49      36      25
       2       1       4      69      34      47      34      37      38      13
       2       1       4      70      19      49      19      34      17       5
       2       1       4      71      26      50      26      49      36      20
       2       1       4      72      18      45      18      32       3      42
       2       1       4      73      45      33      45      14      23      35
       2       1       4      74      16      50      16      32      27      32
       2       1       4      75       8       5       8       6      32      50
       2       1       4      76       2      46       2      38       2      42
       2       1       4      77      30      39      30      17       8      14
       2       1       4      78      28      20      28      30      40      16
       2       1       4      79       1       7       1      50       5      45
       2       1       4      80      49      25      49      21       9       4
       2       1       4      81       7       5       7      47       5      35
       2       1       4      82      28      20      28       7      23       9
       2       1       4      83      24      38      24      15      42      14
       2       1       4      84      42       9      42      21      25      32
       2       1       4      85      16      11      16      31      43       1
       2       1       4      86      35      14      35      29      48      49
       2       1       4      87      25      24      25      14      40       1
       2       1       4      88      37      39      37      48      36       2
       2       1       4      89      26      27      26      43      34      19
       2       1       4      90      13      46      13      23       6       7
       2       1       4      91      21      22      21      35       4      29
       2       1       4      92      47      27      47      22      22      30
       2       1       4      93      12      27      12      37       4      36
       2       1       4      94      12      35      12      29       5      47
       2       1       4      95      43      31      43      46      46       2
       2       1       4      96       2      30       2      46      47      23
       2       1       4      97      28      21      28      31      43       9
       2       1       4      98      15      43      15      44      37      48
       2       1       4      99      30      36      30      14       5      48
       2       1       4     100      48      49      48      18      28      41
       2       1       5       1      47      33      47      22      24      22
       2       1       5       2      21       3      21      48       6       7
       2       1       5       3      23      41      23      20      43      10
       2       1       5       4      17      18      17      38      42      10
       2       1       5       5      18      32      18      30      37      47
       2       1       5       6      32       9      32       8      43      41
       2       1       5       7      20      44      20      27      45      22
       2       1       5       8      33      38      33      14       8      34
       2       1       5       9      33      44      33      49      27      18
       2       1       5      10      35      40      35      46      44      19
       2       1       5      11      16      50      16       5      14      23
       2       1       5      12      48      45      48      48      39      14
       2       1       5      13      13       7      13      38      49      43
       2       1       5      14      19      39      19      47      30      14
       2       1       5      15      11      25      11       7      26      31
       2       1       5      16      30      17      30      25      25      18
       2       1       5      17      13      19      13      19      20      31
       2       1       5      18       1      45       1      45      38      48
       2       1       5      19      24      39      24      45      22      14
       2       1       5      20      10      11      10      10       2       3
       2       1       5      21      15      25      15       3      13      37
       2       1       5      22      35      22      35      40      30      42
       2       1       5      23      39      25      39      46      39       6
       2       1       5      24       5      31       5      32      48      19
       2       1       5      25      46      15      46      40      26      24
       2       1       5      26      27      37      27      30      37      39
       2       1       5      27      37      22      37      41      43      28
       2       1       5      28       9      37       9      19      16       2
       2       1       5      29      28      22      28       1      26      38
       2       1       5      30      11      24      11       1      17      28
       2       1       5      31      45      12      45      23      23      42
       2       1       5      32      42      22      42      33      34      45
       2       1       5      33      41      30      41      26      33      34
       2       1       5      34      20      21      20      22      22      29
       2       1       5      35       8      44       8      49       2      38
       2       1       5      36      18      23      18      43      13       1
       2       1       5      37      24      40      24      20      31      36
       2       1       5      38      48      43      48      26      36       9
       2       1       5      39      42       3      42       6      49       1
       2       1       5      40      22      12      22      23      33      35
       2       1       5      41       9      20       9      20      47      12
       2       1       5      42       9      36       9      12      35      31
       2       1       5      43       9      49       9      29      47      18
       2       1       5      44      48      36      48      16      24      30
       2       1       5      45      21      18      21      26      22      36
       2       1       5      46      18      37      18      44      43      25
       2       1       5      47      40      22      40      30       9      35
       2       1       5      48      50      38      50      22      22       1
       2       1       5      49      35      16      35      36       5       6
       2       1       5      50       9      16       9      33      46      45
       2       1       5      51      28       7      28      12       9      44
       2       1       5      52      38      34      38       8      39      47
       2       1       5      53      20      24      20       4      25      10
       2       1       5      54      50      32      50      32       5      28
       2       1       5      55      41      31      41      36      26      18
       2       1       5      56      50      32      50      32      26      39
       2       1       5      57       6      43       6      27      25       9
       2       1       5      58      22      17      22      12      23      49
       2       1       5      59      10      17      10      42      21      32
       2       1       5      60      33      14      33      29       4       2
       2       1       5      61       6      43       6      25      35      46
       2       1       5      62      30      22      30      40      16      28
       2       1       5      63      35      11      35      50      23      39
       2       1       5      64       1      23       1      18       8       1
       2       1       5      65       5      17       5      43      26      14
       2       1       5      66      11      24      11      34      44      32
       2       1       5      67       4       5       4      11      39      27
       2       1       5      68      16      29      16      34      31      29
       2       1       5      69      41      50      41      15      18      24
       2       1       5      70      34      38      34      12      48      44
       2       1       5      71      16      34      16      16      48      16
       2       1       5      72      23      48      23      13      31      41
       2       1       5      73      17      47      17      10      34      17
       2       1       5      74      45      49      45      50      26      45
       2       1       5      75       2      37       2      44       7       2
       2       1       5      76      41      11      41      21      29      19
       2       1       5      77      15      30      15       9      34      23
       2       1       5      78      33      36      33      28      11      10
       2       1       5      79       9      30       9      34      23      40
       2       1       5      80       2      34       2      26      41      21
       2       1       5      81      24       3      24      25       9       7
       2       1       5      82      21      10      21      18      49      47
       2       1       5      83       9      34       9      28       4      17
       2       1       5      84       5      34       5      14       8      11
       2       1       5      85      49      33      49      37      50      26
       2       1       5      86      43      21      43       2      49      23
       2       1       5      87      49      42      49      37      25       2
       2       1       5      88      26      16      26      18      24      47
       2       1       5      89      34       7      34      16      48      28
       2       1       5      90      19      10      19      36      28      25
       2       1       5      91      36       1      36      39      35      36
       2       1       5      92      23      29      23       6       7      28
       2       1       5      93      44      37      44      13      50      25
       2       1       5      94      11      21      11      28      42      27
       2       1       5      95      29      42      29      13      40      32
       2       1       5      96      20      31      20      34       7      47
       2       1       5      97      24      23      24      44      16      28
       2       1       5      98      16      37      16      37       3      20
       2       1       5      99      16      33      16      41      38       5
       2       1       5     100      15      37      15      12      12      19
       2       1       6       1      14      26      14       2      39      46
       2       1       6       2       3      10       3      32      35      39
       2       1       6       3      38      35      38      44       4      31
       2       1       6       4      28      20      28      23       1       9
       2       1       6       5      34      40      34      25      22       4
       2       1       6       6      36      31      36      36       1      30
       2       1       6       7      11      21      11       1      40      39
       2       1       6       8      38      19      38       1      37      49
       2       1       6       9      12      50      12      20      17      36
       2       1       6      10       3      43       3      10       3      35
       2       1       6      11      49       2      49      41      48       3
       2       1       6      12      39      34      39      15      26      34
       2       1       6      13       2      22       2      16       4      43
       2       1       6      14      40      42      40      28      38       1
       2       1       6      15      35      27      35      34       8      41
       2       1       6      16      25      23      25      21       1      36
       2       1       6      17      23       7      23      33      36      37
       2       1       6      18      12       8      12      41      44      49
       2       1       6      19      18      48      18      30      17      41
       2       1       6      20       3      16       3      27       6      19
       2       1       6      21      48      50      48       2      24       9
       2       1       6      22      19      22      19      45      31      23
       2       1       6      23       4       5       4      29       1      38
       2       1       6      24       4      40       4      43      14      20
       2       1       6      25      28      14      28      15      41       5
       2       1       6      26      39      34      39      29       8       5
       2       1       6      27      30      50      30      10      27      28
       2       1       6      28      43      16      43      50      29      27
       2       1       6      29      27       8      27      27       1       2
       2       1       6      30      43      13      43      27      39      14
       2       1       6      31      38      31      38      49      33      44
       2       1       6      32      29       7      29      12       4      45
       2       1       6      33      48      26      48       7      22       1
       2       1       6      34      22      18      22       5      47      30
       2       1       6      35      46      18      46      21      32       3
       2       1       6      36      24      23      24      26      31       7
       2       1       6      37      48      47      48      41      20       3
       2       1       6      38      20      22      20      11      50      22
       2       1       6      39      28      42      28      15      24      50
       2       1       6      40      39       4      39      47      40      30
       2       1       6      41      45       3      45       7      30      40
       2       1       6      42      13      45      13       2      31      35
       2       1       6      43      28      24      28       3      36      10
       2       1       6      44      37      16      37      48      32      23
       2       1       6      45       8      38       8       6      29       1
       2       1       6      46      18      28      18      13      21      14
       2       1       6      47      15      13      15       6      49       5
       2       1       6      48       6      50       6      26       9      41
       2       1       6      49      39       8      39      23      33      29
       2       1       6      50       4       7       4       1      28       1
       2       1       6      51      25      11      25       1      27       5
       2       1       6      52       9      16       9      42      14      24
       2       1       6      53       3      34       3      31      17      20
       2       1       6      54      40      30      40      17      30       1
       2       1       6      55      17      18      17      41      25      47
       2       1       6      56       2       6       2       7      43      11
       2       1       6      57      29      44      29      46      22      12
       2       1       6      58      24      31      24      48      16      25
       2       1       6      59      18      32      18      43      49       7
       2       1       6      60      50      36      50      26      44      39
       2       1       6      61      17      50      17       9      26       6
       2       1       6      62      37      16      37      15      19      45
       2       1       6      63      10      25      10      47      21      39
       2       1       6      64      26       4      26      38       9      10
       2       1       6      65      12      28      12      20      13       7
       2       1       6      66      25      17      25       3      35      26
       2       1       6      67      24       6      24       5      25      48
       2       1       6      68      36      25      36       7       3      32
       2       1       6      69      34       9      34      18      47      17
       2       1       6      70      35      36      35      43       8      22
       2       1       6      71      25      27      25      50      30      46
       2       1       6      72       1      40       1      13      34      29
       2       1       6      73      22      45      22       5      19       6
       2       1       6      74      12      14      12      45      46      22
       2       1       6      75      26      41      26      31      11      15
       2       1       6      76      15      28      15      43      32      45
       2       1       6      77      19      37      19      40       5       6
       2       1       6      78      37      14      37      44      20      32
       2       1       6      79      24       4      24      22      22       2
       2       1       6      80      16      45      16      30      20       8
       2       1       6      81      45      21      45      20      33       8
       2       1       6      82      47      40      47      31       7      38
       2       1       6      83      20      28      20      44      28      15
       2       1       6      84      44      18      44       7      50       3
       2       1       6      85      22      14      22      12      40      36
       2       1       6      86      21      42      21      47       7      16
       2       1       6      87      40       6      40      10      27      20
       2       1       6      88      33      38      33      40      29      20
       2       1       6      89       1      10       1      47      32      28
       2       1       6      90      26      31      26      33      16      13
       2       1       6      91      15      26      15       3      35      16
       2       1       6      92      13      30      13      36      48      11
       2       1       6      93      30      49      30      43      14       3
       2       1       6      94      23      46      23      46      42      50
       2       1       6      95      37      41      37      41      22      12
       2       1       6      96      10      45      10      24      49      10
       2       1       6      97       5      20       5       9      45      19
       2       1       6      98      33      28      33      19      40       2
       2       1       6      99      47      31      47      50       1      50
       2       1       6     100      42      30      42      33      18      14
       2       1       7       1       5      31       5      40       8       1
       2       1       7       2      20      22      20      49      16      44
       2       1       7       3      10      23      10       8       4      33
       2       1       7       4      12      11      12      18      33      38
       2       1       7       5       8      25       8      19      18       1
       2       1       7       6       2      34       2      21       5      29
       2       1       7       7      23      37      23      22      24      13
       2       1       7       8      13      16      13      48      33      28
       2       1       7       9      47      31      47      24       5      26
       2       1       7      10      11      39      11      19      15      23
       2       1       7      11      34      46      34      14      45      25
       2       1       7      12      12      49      12      24      26      20
       2       1       7      13      50      49      50       6      13       6
       2       1       7      14      45      47      45      44      44      15
       2       1       7      15       2       4       2       5       8      35
       2       1       7      16      36      30      36      24      41       4
       2       1       7      17       6      23       6      17      46       2
       2       1       7      18       5      28       5      19      13       7
       2       1       7      19      46      29      46      30      23      13
       2       1       7      20      47      13      47      14      25      41
       2       1       7      21      45      10      45      44      40      46
       2       1       7      22      31      35      31       5      18      47
       2       1       7      23      36      50      36      32       1      21
       2       1       7      24      48      43      48      47      27       8
       2       1       7      25      39       5      39      20      36      15
       2       1       7      26      50      38      50      17       5      43
       2       1       7      27       6      41       6       7      10      48
       2       1       7      28       4      19       4      16      10       1
       2       1       7      29       4       7       4      10      46      10
       2       1       7      30      47      12      47      24       3      22
       2       1       7      31      42      18      42       7      50      36
       2       1       7      32      35      18      35       2       5      47
       2       1       7      33      11       6      11       3      50       8
       2       1       7      34      18      26      18      14      16       7
       2       1       7      35      35      13      35      34      24      42
       2       1       7      36      40      28      40      12       2       3
       2       1       7      37      12      22      12      16      47       9
       2       1       7      38      35      40      35      13      12      42
       2       1       7      39       2      21       2      41      19      46
       2       1       7      40      50      17      50      18      44      31
       2       1       7      41       2      37       2      34      32      26
       2       1       7      42      33      50      33      49       4      22
       2       1       7      43      31      39      31      35       8      17
       2       1       7      44      48      47      48      48      23      16
       2       1       7      45       7      28       7      32      31      27
       2       1       7      46      34      12      34      20      24      44
       2       1       7      47      36      19      36      38      24      48
       2       1       7      48      41      43      41      40      34      40
       2       1       7      49      18       9      18      48      27      13
       2       1       7      50       2      41       2      37      12      49
       2       1       7      51      33      21      33       8      29      16
       2       1       7      52      40      41      40      17      19      39
       2       1       7      53       3      28       3      45      26       4
       2       1       7      54      24      17      24      20       9      27
       2       1       7      55       9      30       9      38      29      39
       2       1       7      56      42      33      42      22       8       9
       2       1       7      57      44      10      44       3      50      30
       2       1       7      58      16      11      16       6      29      10
       2       1       7      59      40      20      40       8      50      45
       2       1       7      60      14      34      14      23      10      23
       2       1       7      61      45      47      45      13      33      42
       2       1       7      62      29      13      29      41      29      12
       2       1       7      63      50       3      50       3      39      42
       2       1       7      64      36      18      36      20      16      13
       2       1       7      65      13      24      13      25      32       4
       2       1       7      66      39       3      39      49      39      22
       2       1       7      67       9      20       9      23      10       5
       2       1       7      68      25      21      25      11       8      16
       2       1       7      69      16      33      16      13      47      31
       2       1       7      70      15      31      15      30       8      41
       2       1       7      71      21      46      21       1      19       2
       2       1       7      72      12      27      12      17      48      14
       2       1       7      73       2      38       2      22      47      45
       2       1       7      74       3      15       3      47       9      48
       2       1       7      75      46      15      46      44       7      27
       2       1       7      76      31      44      31      46      31      44
       2       1       7      77      25      42      25      14      13      16
       2       1       7      78      26      35      26       1      49      35
       2       1       7      79       8      15       8      29       7      21
       2       1       7      80      17      19      17      14      11      35
       2       1       7      81      21      20      21      21      45      38
       2       1       7      82      11      24      11      14      23       9
       2       1       7      83      13      41      13      34      16       5
       2       1       7      84      29      37      29      19       8      46
       2       1       7      85      40      22      40      23      26      36
       2       1       7      86      43      17      43      28      47      12
       2       1       7      87      14      37      14      22      23      12
       2       1       7      88      29      27      29       2      18      20
       2       1       7      89       3      13       3      32      12      36
       2       1       7      90      24       5      24       2      21       5
       2       1       7      91       2       3       2      29      21      12
       2       1       7      92      26      28      26      32       1      28
       2       1       7      93      43      18      43      27      25      43
       2       1       7      94      19      50      19      44      10       2
       2       1       7      95      10      23      10       6      24       8
       2       1       7      96      46       8      46      32      42      39
       2       1       7      97      21      34      21      13      17      28
       2       1       7      98       8       3       8       6      14      15
       2       1       7      99      23      42      23      46      42      14
       2       1       7     100      14      50      14      46      29      19
       2       1       8       1      12      18      12      24      44      12
       2       1       8       2       2      42       2      11      43      28
       2       1       8       3      22      42      22      30      20      32
       2       1       8       4       7      45       7      43      33      17
       2       1       8       5       5      49       5      35      12      24
       2       1       8       6      16       9      16      12       3      27
       2       1       8       7      45      23      45      30       4      41
       2       1       8       8       7      45       7      46      48       1
       2       1       8       9      26      13      26      35      33      28
       2       1       8      10      13      46      13      29       3      23
       2       1       8      11      37       6      37      33       6      22
       2       1       8      12       1      50       1      15      40      45
       2       1       8      13       5      41       5      42      11      12
       2       1       8      14      31      21      31      12      29      36
       2       1       8      15      30      42      30       3       2      49
       2       1       8      16       9      23       9      20      35       4
       2       1       8      17      19       4      19      38      42      35
       2       1       8      18      11      38      11      12      13      16
       2       1       8      19      36      38      36      50      18      49
       2       1       8      20       4      12       4      22      22       5
       2       1       8      21      43      10      43       8      33       1
       2       1       8      22      21      44      21      47      27      23
       2       1       8      23      24      17      24      32      13      39
       2       1       8      24      24      39      24      43       8      18
       2       1       8      25      36      33      36      11       3      16
       2       1       8      26      37      11      37      30      15      35
       2       1       8      27      26      35      26      36      39      21
       2       1       8      28      21       6      21      24      31      49
       2       1       8      29      25      21      25       9      30      33
       2       1       8      30      29      13      29      12      13      38
       2       1       8      31      32       9      32      27      45      36
       2       1       8      32      40      47      40      41       8      25
       2       1       8      33      45      25      45      39       2      37
       2       1       8      34      31      19      31      48      41      14
       2       1       8      35       5      12       5      29      37      47
       2       1       8      36      23      10      23      41      14       6
       2       1       8      37      12       8      12       5      38      36
       2       1       8      38       4       2       4      35      21       6
       2       1       8      39      36      16      36      17      27       6
       2       1       8      40      18       5      18      38       5      50
       2       1       8      41      34       2      34      18      15      37
       2       1       8      42      27      48      27      37      17      21
       2       1       8      43      27      25      27      16      40      10
       2       1       8      44      45      16      45      21      44      46
       2       1       8      45      38      16      38      20       6      43
       2       1       8      46      11       9      11      22      31      38
       2       1       8      47       7      41       7      26       9      49
       2       1       8      48      25       4      25      31      27      41
       2       1       8      49      11      47      11      20      11      42
       2       1       8      50      28      10      28      48      43      35
       2       1       8      51      42      16      42      46      43       7
       2       1       8      52      22      50      22      40      10      36
       2       1       8      53      11      32      11      33      27      24
       2       1       8      54      11      36      11      11      45       5
       2       1       8      55       1      21       1      34      31      50
       2       1       8      56      38       2      38       5      36      11
       2       1       8      57      45       6      45      27      15      14
       2       1       8      58      42      46      42      19       7       2
       2       1       8      59      44      22      44      30      39      47
       2       1       8      60      42      36      42      23      25      12
       2       1       8      61      47      48      47      35      37      21
       2       1       8      62      28      21      28      19      19      46
       2       1       8      63       9      29       9       4      29       2
       2       1       8      64      49      42      49      22      10      42
       2       1       8      65      14      22      14      50      12      34
       2       1       8      66       5      35       5      35      23      35
       2       1       8      67      22      45      22      45      11      25
       2       1       8      68       9      27       9      26      20      45
       2       1       8      69      46      27      46      20      20       4
       2       1       8      70      23      22      23       4      23      36
       2       1       8      71      32       2      32      29      26      47
       2       1       8      72      17      32      17       3      13      44
       2       1       8      73      32      15      32       8      23      11
       2       1       8      74      35      48      35      23      45      47
       2       1       8      75       6      46       6      37      31       1
       2       1       8      76      11      33      11       3      31      46
       2       1       8      77      15      30      15       5      14      11
       2       1       8      78      27      45      27       9      43      49
       2       1       8      79      18      42      18      25      21      25
       2       1       8      80       5      21       5       7      26      34
       2       1       8      81       3      17       3      50      42      50
       2       1       8      82      25      13      25      49      35      28
       2       1       8      83      27      14      27      29      39      30
       2       1       8      84       5      34       5      36      50      36
       2       1       8      85      42      19      42      28      44       8
       2       1       8      86      22      36      22      23       8      41
       2       1       8      87      46      21      46      10      33       5
       2       1       8      88      28      13      28      42      13       5
       2       1       8      89      35      44      35      45      48      32
       2       1       8      90      32      45      32      35      10      44
       2       1       8      91      21       7      21      19      43      48
       2       1       8      92      35      23      35      11      18      34
       2       1       8      93      27      50      27      19       2       1
       2       1       8      94      35       4      35      36      34       5
       2       1       8      95      18      45      18      38       7      21
       2       1       8      96      41      39      41      26      21      13
       2       1       8      97       8      36       8      27      20      36
       2       1       8      98      20      46      20      21      19       6
       2       1       8      99      14      16      14      24      32      10
       2       1       8     100      35      37      35      42      41      20
       2       1       9       1      23       3      23      23       9      35
       2       1       9       2      44      47      44       5      47      26
       2       1       9       3      29      46      29      23      22      41
       2       1       9       4      33      26      33      30      21      22
       2       1       9       5      44      18      44      24      16      46
       2       1       9       6       3       7       3      12      16      33
       2       1       9       7       2       9       2       5      37      43
       2       1       9       8       5       1       5      18       3      24
       2       1       9       9      49      30      49       9      16       7
       2       1       9      10      20      15      20      28      25      14
       2       1       9      11       5      40       5      10      41       8
       2       1       9      12      48      37      48      36      10       7
       2       1       9      13      17      28      17       2       3      38
       2       1       9      14      29       2      29      22       3      36
       2       1       9      15      21      24      21      49      29      16
       2       1       9      16      36      49      36      17      31       7
       2       1       9      17      30      37      30      29      23      45
       2       1       9      18       4      12       4      16      41       9
       2       1       9      19       9       7       9      28      21      18
       2       1       9      20       6      35       6      31      39       1
       2       1       9      21      10       8      10      32      13      43
       2       1       9      22      18       7      18      21      49       9
       2       1       9      23       3      30       3       5      20      36
       2       1       9      24      33      46      33      23      32      18
       2       1       9      25      28      41      28      11      40       2
       2       1       9      26      40       1      40      36      24      49
       2       1       9      27      22      25      22      19       8       6
       2       1       9      28      20      30      20       3      28      41
       2       1       9      29      33      39      33      25      35      50
       2       1       9      30      39      35      39      41      42      36
       2       1       9      31      18      49      18      24       8      35
       2       1       9      32      16      19      16      14      14      42
       2       1       9      33      42      22      42      18      21      37
       2       1       9      34      33      16      33      27      12      24
       2       1       9      35      23      34      23      35      36      22
       2       1       9      36       6      47       6      48      19      37
       2       1       9      37      39      19      39      12      27      50
       2       1       9      38      38       4      38      16      18      16
       2       1       9      39      12      24      12       3      46      30
       2       1       9      40      26      41      26      30      46      43
       2       1       9      41      27      25      27      36      44       1
       2       1       9      42      40      15      40      19      43      11
       2       1       9      43      33      10      33       9      35      16
       2       1       9      44      40      27      40      18      15      32
       2       1       9      45      25       7      25      26      39      24
       2       1       9      46      44      49      44      39      34      24
       2       1       9      47      37      49      37      26      49      17
       2       1       9      48      24      20      24       6      16      32
       2       1       9      49      43      29      43      31      14      34
       2       1       9      50      27      48      27      23      19      33
       2       1       9      51      34      29      34      47      28      44
       2       1       9      52      42      19      42      37      13       5
       2       1       9      53      35       4      35      20      32      41
       2       1       9      54      11      47      11      30       4      38
       2       1       9      55      46       5      46       9      20       4
       2       1       9      56       8      39       8      18      16      40
       2       1       9      57      35      26      35      47      26      32
       2       1       9      58      28       5      28       8       5      12
       2       1       9      59      41      46      41      15       4       5
       2       1       9      60      29       4      29      40      40      33
       2       1       9      61       7      29       7      12      29      31
       2       1       9      62      12       8      12      39      40       3
       2       1       9      63      22       9      22       7      10      14
       2       1       9      64      38       3      38      29      15      31
       2       1       9      65      25       7      25      22      11      47
       2       1       9      66      41      19      41       2      19      24
       2       1       9      67      10      47      10      34      28       5
       2       1       9      68      22      48      22      11      19      20
       2       1       9      69      24      17      24      39      12      30
       2       1       9      70      31      45      31      21      36      20
       2       1       9      71      27      14      27      33       1      36
       2       1       9      72      13       1      13      35      22       1
       2       1       9      73      49      38      49      10      41      13
       2       1       9      74      38      11      38       7      45       3
       2       1       9      75      38       1      38      26       2      16
       2       1       9      76      23      47      23      28      26      18
       2       1       9      77       9      10       9      38      47       7
       2       1       9      78      30      16      30      42      28      46
       2       1       9      79      19       4      19      46      39       3
       2       1       9      80      35      32      35      11       9      31
       2       1       9      81       4       7       4       9      12      20
       2       1       9      82      10       2      10      22      35       2
       2       1       9      83      13      38      13      34      49       7
       2       1       9      84      50      31      50       9      28       7
       2       1       9      85       7      13       7      38      36       8
       2       1       9      86      40      50      40      28       9      30
       2       1       9      87      42      32      42      22      10      25
       2       1       9      88      23      48      23      41       3      50
       2       1       9      89       6       9       6       2      26       1
       2       1       9      90       1      18       1       8      43      38
       2       1       9      91      23       3      23      39      24      33
       2       1       9      92      16      13      16       1      17      26
       2       1       9      93      38      18      38      26      25       8
       2       1       9      94      31      22      31      44      20      14
       2       1       9      95       5      33       5      42       6       5
       2       1       9      96      27      30      27      10      15      35
       2       1       9      97      43      50      43       8      12      36
       2       1       9      98      25       9      25      40      41      48
       2       1       9      99      26       4      26       4      29       7
       2       1       9     100      34       8      34      35      45      34
       2       1      10       1      24      14      24      37      34      38
       2       1      10       2      33      40      33      29      11      25
       2       1      10       3      49      40      49      19      49      25
       2       1      10       4      10       4      10      19      28      26
       2       1      10       5      44      43      44      21       4      30
       2       1      10       6      17      20      17      27      15      22
       2       1      10       7      42      39      42      46      11      45
       2       1      10       8      28      50      28      40      25      29
       2       1      10       9      41      19      41      22      49      27
       2       1      10      10      14      13      14       1      23      11
       2       1      10      11      45      12      45      38      50      36
       2       1      10      12       1      50       1      38      18      13
       2       1      10      13      37      17      37      23      39       4
       2       1      10      14      39      23      39       1      28      14
       2       1      10      15      22       3      22       4      16      48
       2       1      10      16      16      46      16      45      38      28
       2       1      10      17      44      27      44      23       1       3
       2       1      10      18      31      13      31       1       7       1
       2       1      10      19       7      34       7      47       7      27
       2       1      10      20      38       2      38       8      41       5
       2       1      10      21       4      18       4      45      12      15
       2       1      10      22      37       3      37      12      49       2
       2       1      10      23      43      10      43      22      39      19
       2       1      10      24      23      36      23      20      49      18
       2       1      10      25       1      26       1      20      42      21
       2       1      10      26       9      34       9      14      42      35
       2       1      10      27       9      43       9      22      19      12
       2       1      10      28      44      29      44      37      33      32
       2       1      10      29      24      37      24      35      19      40
       2       1      10      30      14      34      14      22      22      23
       2       1      10      31       2      37       2      11       1       7
       2       1      10      32      16      30      16      39       4       6
       2       1      10      33      11      38      11      35      35      50
       2       1      10      34      50      49      50      47      11      47
       2       1      10      35      39      31      39      39      33       6
       2       1      10      36      26      43      26      19      42       4
       2       1      10      37      20      39      20       5      17       6
       2       1      10      38      28      22      28      40       1      23
       2       1      10      39       3      14       3      39      14      37
       2       1      10      40      30       3      30      17      17      29
       2       1      10      41      31      34      31      19      38      27
       2       1      10      42      10      11      10      23      30      45
       2       1      10      43      21      47      21      14      19       1
       2       1      10      44      50       2      50      10      42      16
       2       1      10      45       5       2       5      18       6      32
       2       1      10      46      21      17      21      47      42      25
       2       1      10      47      42      13      42      19      39       8
       2       1      10      48       5      37       5      20      47      49
       2       1      10      49       6      10       6      50      34      18
       2       1      10      50      10      20      10      20      25      49
       2       1      10      51       4      11       4       1      48      39
       2       1      10      52      39      13      39      48      14       7
       2       1      10      53      30       2      30       1      13      31
       2       1      10      54      26      43      26      50      28      27
       2       1      10      55      19      30      19      15      25      33
       2       1      10      56      14       3      14      17      15      45
       2       1      10      57       9      21       9       1      26       5
       2       1      10      58       9      40       9      34      44      21
       2       1      10      59      40      37      40      34      36       1
       2       1      10      60      43      18      43      29      31      45
       2       1      10      61       2      27       2      47      39      30
       2       1      10      62      38      17      38      49      33      38
       2       1      10      63      48      41      48       8       9      41
       2       1      10      64      32      23      32      42      27      15
       2       1      10      65      43      10      43      48      46      32
       2       1      10      66      18      29      18      26      49      43
       2       1      10      67      50      47      50      28      30      35
       2       1      10      68      24      42      24      38       4      26
       2       1      10      69       8      10       8      19      17      22
       2       1      10      70      37       6      37      19      37       4
       2       1      10      71      37       5      37      41      25      38
       2       1      10      72      25      20      25       6      46      30
       2       1      10      73      41       6      41      40      36      22
       2       1      10      74      11      29      11      22      35      50
       2       1      10      75      36      37      36      36       3       8
       2       1      10      76      41      44      41      24      49      46
       2       1      10      77      31      22      31      30      31      44
       2       1      10      78      14      12      14      37       7      11
       2       1      10      79      19       8      19       2      24      34
       2       1      10      80      39      47      39      24      13       2
       2       1      10      81      40      31      40      31      50      13
       2       1      10      82      43      48      43      45       1      37
       2       1      10      83       9      36       9      24      21      46
       2       1      10      84       8      20       8       3      23       6
       2       1      10      85      32       2      32      37       9      24
       2       1      10      86      46      25      46       9      33      36
       2       1      10      87      13      49      13      40      22      15
       2       1      10      88      24      39      24      42      11      29
       2       1      10      89      19      36      19      43      40      47
       2       1      10      90      35      43      35      29      23      32
       2       1      10      91      32      46      32      24      28      20
       2       1      10      92      28       6      28      38      18      33
       2       1      10      93      38      29      38      26      26      10
       2       1      10      94      46      20      46      27       9      37
       2       1      10      95      39      47      39      15      14      42
       2       1      10      96      18      22      18      22      15      11
       2       1      10      97      50      38      50      32      30      23
       2       1      10      98       4      18       4      45      20      44
       2       1      10      99      32      28      32      47      36      37
       2       1      10     100      13       5      13      47       2      49
       3       1       1       1      35      32      35      19      43      16
       3       1       1       2      30      10      30      15      15      29
       3       1       1       3      33      38      33      50       7      28
       3       1       1       4       1       9       1      49      30      33
       3       1       1       5      24      19      24       5       3      38
       3       1       1       6       8      16       8       7      44      40
       3       1       1       7      24      31      24      10       6      18
       3       1       1       8       4      49       4      40      15      17
       3       1       1       9      34      16      34      15      23      49
       3       1       1      10      37      48      37      28      24      48
       3       1       1      11      12      24      12      36      38      31
       3       1       1      12       8      45       8      36      44       8
       3       1       1      13      28      12      28      29      40      35
       3       1       1      14       6       9       6      24      32      18
       3       1       1      15      48       6      48       1      39      36
       3       1       1      16       5      33       5      48      36       7
       3       1       1      17      33      50      33       1      50      48
       3       1       1      18      11      23      11      29      46      39
       3       1       1      19      38      30      38      40      34      49
       3       1       1      20       1      24       1      26      32      14
       3       1       1      21      10      26      10      27       2      49
       3       1       1      22      18      13      18       2       6      16
       3       1       1      23      37      17      37      16       9      20
       3       1       1      24      17      45      17       5      26      47
       3       1       1      25      33       3      33      40      12      36
       3       1       1      26      46      10      46      38      30       3
       3       1       1      27      29       8      29      40      24      43
       3       1       1      28      39      47      39      37      50      48
       3       1       1      29      35      10      35      28       5       9
       3       1       1      30      25      50      25       1      14      30
       3       1       1      31      38      28      38      33      22       3
       3       1       1      32      48      26      48      10      30      28
       3       1       1      33      17       1      17      48      47      37
       3       1       1      34      37      14      37      28      44      37
       3       1       1      35      43      29      43      48      35      24
       3       1       1      36      41      35      41      17      35       9
       3       1       1      37      19      48      19      44      29      30
       3       1       1      38      38      10      38      42      38      49
       3       1       1      39      24      36      24      14      48       1
       3       1       1      40      39      19      39      33       5      25
       3       1       1      41      44      50      44      33      23      42
       3       1       1      42       5      24       5      26      44      19
       3       1       1      43      17      45      17      38      32      19
       3       1       1      44      30      27      30      45       3      32
       3       1       1      45      17      35      17      43      26      28
       3       1       1      46      19      21      19      39       9      32
       3       1       1      47       8      10       8      38      50      38
       3       1       1      48      28      29      28      17       1      12
       3       1       1      49      48      38      48      31       7      11
       3       1       1      50       8      18       8      25      26      43
       3       1       1      51      34      47      34       9      26      36
       3       1       1      52      40      21      40       2      48      42
       3       1       1      53      26      32      26      41      21      22
       3       1       1      54       7      42       7      15      42      28
       3       1       1      55       2      48       2       6       3      35
       3       1       1      56       6      13       6      22       7      10
       3       1       1      57      48      33      48      48      37      18
       3       1       1      58      15      30      15      14      24      41
       3       1       1      59       4      20       4       3      28      21
       3       1       1      60      30      15      30      17      48       6
       3       1       1      61      25       5      25      48      43      38
       3       1       1      62      13      14      13       7      48      29
       3       1       1      63       7      15       7      26      14      23
       3       1       1      64       2      42       2      49       3      30
       3       1       1      65      32      40      32      48      49      29
       3       1       1      66      11      25      11      46      47       5
       3       1       1      67      48      26      48       2      33      18
       3       1       1      68      22      36      22      38      45       3
       3       1       1      69      36      29      36      16      29       4
       3       1       1      70      11       9      11      18       4      22
       3       1       1      71       8      21       8      28      32      22
       3       1       1      72      29      30      29      14      31      14
       3       1       1      73      49      48      49      44      42      22
       3       1       1      74      44      11      44      39      26      27
       3       1       1      75      16      17      16      34      27      23
       3       1       1      76      42      23      42      48      28       9
       3       1       1      77      20      13      20       4      46      43
       3       1       1      78      43      26      43      36      36       4
       3       1       1      79      48      35      48      44       3      44
       3       1       1      80      19      32      19      12       3      11
       3       1       1      81      18      31      18      29      13      35
       3       1       1      82      17      25      17       1      43      20
       3       1       1      83      30      47      30       3       6      12
       3       1       1      84      48      16      48      41       1      10
       3       1       1      85      24      28      24      35      48      29
       3       1       1      86      22      41      22      29       2      29
       3       1       1      87      37      25      37      12      38      35
       3       1       1      88      44      50      44      18      47      50
       3       1       1      89      12       7      12       6      32      18
       3       1       1      90      34      22      34      30      18      49
       3       1       1      91      23      34      23      11      43       7
       3       1       1      92      47       2      47      22      21      41
       3       1       1      93      47      14      47      32      49      20
       3       1       1      94       7      26       7      14      44      30
       3       1       1      95      14      36      14       6      12      41
       3       1       1      96      26      22      26      50       5       4
       3       1       1      97       7      24       7      21       3      13
       3       1       1      98      32      42      32      47       4      49
       3       1       1      99       1      41       1      41      20      42
       3       1       1     100      32      45      32      41      32      13
       3       1       2       1      17       6      17       8       9      49
       3       1       2       2      25      13      25      26      31      33
       3       1       2       3       4      18       4      43      45       9
       3       1       2       4      21      50      21      43       9      19
       3       1       2       5      42      19      42      14       6      32
       3       1       2       6      19      12      19      15      28      29
       3       1       2       7      10      36      10       9       3      42
       3       1       2       8      22      28      22       8      42      26
       3       1       2       9      47      45      47       8       9      16
       3       1       2      10      30      14      30      47      45      19
       3       1       2      11      15       3      15      12      42      26
       3       1       2      12       3      19       3      39      33      12
       3       1       2      13      19       2      19      19      39      50
       3       1       2      14      18      12      18      16      35      47
       3       1       2      15      21      44      21      15      12       7
       3       1       2      16      34      44      34      46      10      29
       3       1       2      17      24      21      24      12      44       5
       3       1       2      18      20      21      20      12       2      46
       3       1       2      19      11       1      11      43      12      32
       3       1       2      20      10       3      10      26      13      47
       3       1       2      21      21       6      21      40      19      13
       3       1       2      22      48      31      48      49      47      45
       3       1       2      23      45      26      45      44       2      49
       3       1       2      24      15      37      15       4      35      47
       3       1       2      25      26       8      26      28       4      47
       3       1       2      26      18      15      18      24       5      11
       3       1       2      27      50      11      50      10       2      31
       3       1       2      28      48      46      48      12       8      21
       3       1       2      29      16      21      16      30       1       2
       3       1       2      30      50      22      50      32      27      22
       3       1       2      31      34      35      34       5      23      26
       3       1       2      32      50      26      50      43      42       3
       3       1       2      33      43      26      43      13      20      16
       3       1       2      34       4      42       4      50       6      22
       3       1       2      35      10      12      10      47      28      13
       3       1       2      36      13      18      13      12      44      40
       3       1       2      37      20       9      20      22      47      29
       3       1       2      38      41      33      41      11       7       8
       3       1       2      39      42      24      42       8      31      19
       3       1       2      40      20       4      20      33       9       8
       3       1       2      41      24      19      24      45      33      42
       3       1       2      42       5      14       5       7      20      27
       3       1       2      43       8       9       8      24      18      49
       3       1       2      44      34      36      34      14       3      42
       3       1       2      45      41      14      41      12      45       6
       3       1       2      46      36      24      36      29      14      13
       3       1       2      47      10      17      10      14      29      10
       3       1       2      48       9       8       9      22      31      45
       3       1       2      49       7      18       7      36      31      19
       3       1       2      50      20      35      20       7      46       9
       3       1       2      51      29      40      29      21      19      37
       3       1       2      52      20      46      20      19      44      37
       3       1       2      53      30      19      30      45      13      34
       3       1       2      54      44      29      44       6       6      32
       3       1       2      55      22      40      22      36      13       5
       3       1       2      56      28      38      28      16      47      20
       3       1       2      57      49      12      49      22      23      19
       3       1       2      58       9      38       9      41      28      25
       3       1       2      59      23      42      23      35      44      22
       3       1       2      60       5      33       5      31      10      20
       3       1       2      61      14      15      14      21      25      19
       3       1       2      62      36      48      36      17       7      16
       3       1       2      63      23      30      23       8      48      10
       3       1       2      64      21      18      21      13      13      20
       3       1       2      65      16      48      16      45      40      23
       3       1       2      66      13      24      13      46      42      24
       3       1       2      67       3      41       3      26      48      49
       3       1       2      68       6      49       6      34      25      40
       3       1       2      69      16      22      16      21      46      32
       3       1       2      70       9      40       9      49      27      13
       3       1       2      71      25      45      25      22      25      13
       3       1       2      72       5      23       5       9      18      22
       3       1       2      73       9      22       9      37      31      30
       3       1       2      74      16      24      16      49      40      38
       3       1       2      75       3      43       3       6      49      19
       3       1       2      76       3      50       3      22      25      34
       3       1       2      77      15      44      15      44      23      10
       3       1       2      78      14      45      14      29      38      15
       3       1       2      79      32      15      32      11      48      46
       3       1       2      80       3      48       3      20      48      41
       3       1       2      81      45      44      45      47      21       7
       3       1       2      82      33      40      33      29       9       1
       3       1       2      83       8      14       8      36       2      18
       3       1       2      84      18      12      18      49      42      49
       3       1       2      85      21      41      21      33      19      47
       3       1       2      86      22      23      22      21      26      32
       3       1       2      87      10       3      10      29      10      49
       3       1       2      88      19      11      19      39      29      10
       3       1       2      89      17      21      17       8      37      18
       3       1       2      90      28      41      28      32      39      40
       3       1       2      91      49      27      49      31      28      44
       3       1       2      92       2      16       2       3      18      49
       3       1       2      93      44       3      44      10       9      25
       3       1       2      94      37      35      37       1       2      37
       3       1       2      95       4      13       4      49      20      45
       3       1       2      96      41       8      41      23      21      17
       3       1       2      97      18      49      18      38      26       8
       3       1       2      98      24      30      24      15      34      32
       3       1       2      99      27      22      27      13       5      25
       3       1       2     100      44      19      44       6      16      22
       3       1       3       1      12      40      12      31      47       3
       3       1       3       2      26       7      26      23      29      49
       3       1       3       3      46      11      46      28      42      49
       3       1       3       4      37      17      37      16      48      21
       3       1       3       5      15       5      15       9      12      48
       3       1       3       6      32      18      32       2       8      11
       3       1       3       7      18       3      18       6       9      45
       3       1       3       8      48      27      48      16       5      26
       3       1       3       9      49      18      49      46      12      19
       3       1       3      10      46      14      46      25       5      30
       3       1       3      11       8       3       8       5      40      41
       3       1       3      12      15      16      15      26      18      22
       3       1       3      13      44      33      44      44      27      20
       3       1       3      14      16      43      16      40       2      14
       3       1       3      15      35      42      35       4      31       9
       3       1       3      16      24      28      24      39      14      39
       3       1       3      17      42      50      42      49       4      24
       3       1       3      18      44      39      44      39      32      15
       3       1       3      19      13      16      13      10      30      31
       3       1       3      20      19      38      19      47      41      11
       3       1       3      21      33      16      33      33      46      34
       3       1       3      22       9      13       9      29      10      20
       3       1       3      23      43      12      43      40      41      21
       3       1       3      24      42       3      42      15      27      34
       3       1       3      25      26      16      26       1      16       5
       3       1       3      26      29      13      29      33      37      49
       3       1       3      27      22      50      22      27      42      17
       3       1       3      28       1      48       1       7      48      23
       3       1       3      29      20      16      20      14      41      43
       3       1       3      30      40      44      40      35      38       9
       3       1       3      31      24      23      24      25      20      37
       3       1       3      32      32       8      32      21      39      48
       3       1       3      33      18      35      18      19       8      33
       3       1       3      34      43       5      43      16      32      18
       3       1       3      35      49      46      49       4      23      44
       3       1       3      36      38      27      38      30      16      17
       3       1       3      37      43       2      43      45      44      14
       3       1       3      38       7      10       7      17      31      24
       3       1       3      39       7       5       7      27      33      18
       3       1       3      40      31      26      31      11      44      12
       3       1       3      41      20      21      20      19      37      23
       3       1       3      42      28      15      28      31       6      44
       3       1       3      43      15      39      15      31      42      26
       3       1       3      44      47      34      47      19      11      21
       3       1       3      45      20      35      20       3      32      41
       3       1       3      46       3      48       3      16      43       8
       3       1       3      47       3      20       3      22      42      13
       3       1       3      48      49       4      49      37      16      20
       3       1       3      49       2      25       2       7      28      46
       3       1       3      50      13      24      13       8      45      14
       3       1       3      51      29      16      29       4      36      17
       3       1       3      52      40       7      40      34      19       5
       3       1       3      53       9      49       9      37      27       2
       3       1       3      54      50      24      50      27      46      18
       3       1       3      55      12      33      12      16      45      16
       3       1       3      56      14      10      14      21      33       7
       3       1       3      57      20      23      20      39      32      37
       3       1       3      58      24      28      24      14      47      23
       3       1       3      59       1      32       1      46      33      41
       3       1       3      60       8      47       8      24      20      31
       3       1       3      61      10      23      10       3      46      33
       3       1       3      62      18      19      18      50      14       8
       3       1       3      63      32      33      32      34      12       7
       3       1       3      64      17      15      17      48      38       8
       3       1       3      65       1      32       1      37      18       9
       3       1       3      66      36      19      36      21      33      27
       3       1       3      67      36      12      36      33      23      16
       3       1       3      68      29      12      29       9      40      41
       3       1       3      69      26      24      26      20      35      19
       3       1       3      70      42       2      42      16      41      16
       3       1       3      71      49       7      49      41      46      12
       3       1       3      72      39      50      39      13      49      39
       3       1       3      73      36      47      36      44      48      36
       3       1       3      74      47       7      47      28      41      46
       3       1       3      75      26      20      26      15      49      40
       3       1       3      76      25       7      25       7       8      10
       3       1       3      77      30      14      30       6      44      45
       3       1       3      78      42      13      42      37      35       3
       3       1       3      79       2      25       2      48      27      38
       3       1       3      80      35      12      35      35      20      15
       3       1       3      81      49      32      49      42       5       2
       3       1       3      82       2       9       2      14       1      28
       3       1       3      83      29      20      29       2       7      21
       3       1       3      84      48      25      48       3      38       1
       3       1       3      85       8      43       8      23      19      18
       3       1       3      86       8      36       8      22      35      19
       3       1       3      87      29      42      29      27      43      10
       3       1       3      88      41      50      41       6      23      28
       3       1       3      89      50      20      50      34      42      50
       3       1       3      90      36      39      36       1      31      32
       3       1       3      91      12      18      12      28      42      29
       3       1       3      92      38       7      38      46      28      10
       3       1       3      93      49       8      49      14       4      34
       3       1       3      94       6      42       6      23      49      41
       3       1       3      95      36      24      36      18       3      32
       3       1       3      96      49      36      49      13      37      38
       3       1       3      97      14      38      14      37      25      48
       3       1       3      98      43      46      43      47      10      17
       3       1       3      99      30      12      30      49      47      43
       3       1       3     100      44       5      44      25      22      31
       3       1       4       1       9      14       9      33      16       3
       3       1       4       2      19      38      19       1      28      36
       3       1       4       3       3      41       3      37       4      10
       3       1       4       4      25      50      25      48      12      17
       3       1       4       5      18       5      18      17      12      21
       3       1       4       6      32      23      32      13       3       9
       3       1       4       7      29       1      29      28      15      25
       3       1       4       8      29      18      29       6       1      30
       3       1       4       9      26      40      26      21      13      21
       3       1       4      10      29      20      29       3      48       6
       3       1       4      11      35      16      35      21      39      30
       3       1       4      12      13      29      13       2      30      10
       3       1       4      13      50       1      50      34       9      24
       3       1       4      14      44      41      44      35      23       6
       3       1       4      15       6      36       6       3      38      28
       3       1       4      16       9       1       9       5      48      26
       3       1       4      17      30       4      30      26      27      23
       3       1       4      18      17      23      17      29      31      29
       3       1       4      19      40       4      40       4      14       2
       3       1       4      20       1      29       1      47      48      12
       3       1       4      21      22       5      22      14      43      37
       3       1       4      22       8      10       8       6      34      14
       3       1       4      23       2      14       2      41       2       1
       3       1       4      24      33      30      33       1       8      25
       3       1       4      25      35       4      35       2      35      34
       3       1       4      26      31      44      31       5      20      41
       3       1       4      27      42       4      42      36      39      34
       3       1       4      28      41      23      41      40      35      30
       3       1       4      29      35      19      35       3      26      31
       3       1       4      30      49      17      49       9      20      11
       3       1       4      31       4      19       4       3      39      38
       3       1       4      32      44      13      44      49      14      30
       3       1       4      33       2      42       2      13      31      50
       3       1       4      34      22      27      22      17       1      10
       3       1       4      35      23      11      23       9      44       2
       3       1       4      36      41      49      41      27      12      50
       3       1       4      37      43      39      43       1      46      44
       3       1       4      38      43      26      43      16      32      28
       3       1       4      39      35      34      35      31      30      11
       3       1       4      40      22      38      22       5      33       2
       3       1       4      41       4      39       4      21      26      32
       3       1       4      42      40      14      40      30      47      49
       3       1       4      43       9      33       9      21       3      48
       3       1       4      44      23      11      23      12      38      16
       3       1       4      45      13      19      13      30      16      30
       3       1       4      46      13       2      13      24      30      41
       3       1       4      47      20      24      20      21      27      28
       3       1       4      48      25      47      25      50      29      28
       3       1       4      49      27      31      27      25      38      35
       3       1       4      50      23      18      23       2       8      35
       3       1       4      51      45      25      45      19      17      29
       3       1       4      52      20      35      20      28      21      18
       3       1       4      53      14      30      14      12      16      47
       3       1       4      54      47      28      47      28      22      25
       3       1       4      55      39      49      39      10      21      39
       3       1       4      56      47      41      47      23      14      19
       3       1       4      57      45      11      45      12       7      29
       3       1       4      58      18      17      18      12      23       9
       3       1       4      59       7      27       7      48      11      21
       3       1       4      60      17      22      17      30       2       8
       3       1       4      61      43      21      43      47       5      30
       3       1       4      62      36      50      36      34      41      21
       3       1       4      63      17      40      17      41       9      15
       3       1       4      64      14       6      14      27      37      36
       3       1       4      65       2       7       2      16      12      22
       3       1       4      66      41      11      41       5      24      29
       3       1       4      67       5      49       5      47      14      10
       3       1       4      68      19      10      19      30      30      23
       3       1       4      69      21      15      21       2      26       3
       3       1       4      70      16      47      16      45      14      10
       3       1       4      71       8      20       8      17      15      42
       3       1       4      72      12      17      12      34      11      25
       3       1       4      73      18      21      18      19      44      48
       3       1       4      74      39       2      39      45      18      36
       3       1       4      75       1      25       1      25      36      33
       3       1       4      76      15      33      15      15      25      30
       3       1       4      77      17      22      17      14      46      14
       3       1       4      78      10      16      10       3      21      13
       3       1       4      79      44      15      44       2      15      45
       3       1       4      80      37      43      37      31      22      15
       3       1       4      81      42      38      42      32      10      43
       3       1       4      82      12      41      12      16      30      17
       3       1       4      83      21      46      21       2      33      32
       3       1       4      84      24      42      24      49      50      48
       3       1       4      85       8      48       8      49      17      48
       3       1       4      86      43      37      43      45       9      38
       3       1       4      87      41      27      41       3      21       7
       3       1       4      88      37      43      37      26      25      15
       3       1       4      89       1      39       1      25      43      11
       3       1       4      90      37      48      37       3       5      19
       3       1       4      91      19      20      19      28      18      32
       3       1       4      92      49      43      49      18      12      13
       3       1       4      93      17      35      17      30      49      43
       3       1       4      94      30      50      30      29      10      11
       3       1       4      95       3       4       3      14      23       5
       3       1       4      96       2      33       2      27       2      33
       3       1       4      97      44      29      44      33      46      39
       3       1       4      98      36      49      36      36      16      31
       3       1       4      99      35      36      35      30      31      38
       3       1       4     100      42      12      42      50      50      23
       3       1       5       1       4      24       4      46      26       7
       3       1       5       2      47       9      47       5      42      32
       3       1       5       3      24      16      24      21      15       9
       3       1       5       4      44      36      44      20      26      11
       3       1       5       5      10      19      10      21      39      33
       3       1       5       6      18      15      18      47      10      21
       3       1       5       7      25      47      25      19      28       4
       3       1       5       8      31      37      31      17      14      25
       3       1       5       9      50      37      50      28      33       7
       3       1       5      10       3      11       3       8      37      10
       3       1       5      11      17       2      17      17      36      44
       3       1       5      12      13       5      13      14      28      24
       3       1       5      13      41      42      41      13      14       5
       3       1       5      14      16      20      16      25      18      13
       3       1       5      15       7      38       7      11       8      32
       3       1       5      16      42      22      42      50      22       2
       3       1       5      17      35       6      35      24      35      18
       3       1       5      18      12      15      12      17      27      29
       3       1       5      19      28      29      28      19      26      12
       3       1       5      20      25      38      25      28      36      15
       3       1       5      21       7      22       7      31      38       3
       3       1       5      22      20      50      20      24       9      17
       3       1       5      23      27       4      27      25      44      32
       3       1       5      24      28      10      28      25      35       4
       3       1       5      25       1       6       1      30      27      42
       3       1       5      26      13      40      13       6      41      34
       3       1       5      27      30      26      30      19      27      17
       3       1       5      28      20       3      20      36      47      48
       3       1       5      29      49      39      49      13      50      23
       3       1       5      30      27      40      27      29      47      43
       3       1       5      31      45       7      45      27      42       4
       3       1       5      32      16      17      16      16      38       4
       3       1       5      33      20      32      20       4      24      33
       3       1       5      34      38       1      38      31      18      40
       3       1       5      35      28      15      28      11      36      22
       3       1       5      36      23      10      23      31      11      35
       3       1       5      37      32      48      32      29      18      31
       3       1       5      38      25      15      25      38       5      35
       3       1       5      39      23       5      23       1      45      39
       3       1       5      40      39       6      39      31       4      24
       3       1       5      41      15      26      15      29      24      49
       3       1       5      42      17      20      17      27      38       2
       3       1       5      43       5       6       5      32      22      24
       3       1       5      44       8      25       8      35       5      42
       3       1       5      45       8      11       8      18      34      21
       3       1       5      46      35      47      35      25       4      39
       3       1       5      47      24      11      24      34      11      45
       3       1       5      48      30       5      30      47      35      45
       3       1       5      49      37      23      37      44       8      12
       3       1       5      50      49      40      49       3       3      35
       3       1       5      51      50      21      50      39      32      20
       3       1       5      52       6       1       6       4       4      32
       3       1       5      53      23      39      23      39       6      12
       3       1       5      54      40      26      40      39      35      48
       3       1       5      55      27      32      27      39      34      41
       3       1       5      56      40      50      40      17      25      26
       3       1       5      57      21      19      21      24       7      37
       3       1       5      58       1      39       1       3      14       1
       3       1       5      59       6      49       6      10      50      29
       3       1       5      60      33       1      33      19      29      49
       3       1       5      61      19       7      19      47       1      17
       3       1       5      62      20      21      20      22      38       2
       3       1       5      63      22      31      22       6       1      37
       3       1       5      64      32      11      32      45      14      29
       3       1       5      65       1      22       1      18      47      42
       3       1       5      66      40      39      40      36      24      34
       3       1       5      67      10      42      10      22       5      30
       3       1       5      68       4       6       4      44       1      12
       3       1       5      69       1      32       1      41       6       5
       3       1       5      70      16      13      16       7      17      48
       3       1       5      71      38      35      38      28      12      30
       3       1       5      72      40       3      40      33      27      18
       3       1       5      73       4      45       4       8      11       1
       3       1       5      74      39      17      39      10      35       3
       3       1       5      75       2      30       2      31      21      44
       3       1       5      76      49      37      49      39      36      40
       3       1       5      77      36      28      36      41       9      26
       3       1       5      78      20      12      20      34       2       1
       3       1       5      79      10      47      10      14       1      19
       3       1       5      80       7      20       7      31       7      22
       3       1       5      81      10      44      10      22      46       3
       3       1       5      82      37      36      37       5      44      32
       3       1       5      83      23      17      23      39      22      32
       3       1       5      84      12      41      12      38      10      48
       3       1       5      85      45      41      45       8      34      43
       3       1       5      86      32      22      32      40      31      47
       3       1       5      87      28      27      28      38      21       6
       3       1       5      88      17      34      17       4      42      15
       3       1       5      89      27      43      27      11      12      35
       3       1       5      90      44      43      44      46      46      15
       3       1       5      91      21      36      21      22      31      32
       3       1       5      92      14       4      14      16      18      36
       3       1       5      93      13      45      13      39      10       2
       3       1       5      94      18      12      18      48      15      28
       3       1       5      95      26      49      26      26      45      43
       3       1       5      96      11      39      11       6      10      33
       3       1       5      97      12      40      12      43      39       8
       3       1       5      98      18      22      18      11      50      35
       3       1       5      99      17      22      17      12      32      44
       3       1       5     100       4      19       4      35      11      36
       3       1       6       1      19       6      19      30      18      31
       3       1       6       2      27      30      27      35      17       1
       3       1       6       3      19      22      19      30      28      26
       3       1       6       4      30      15      30      44      22      16
       3       1       6       5      35      41      35       9      18      13
       3       1       6       6      19      36      19      20      30      43
       3       1       6       7       9      13       9      49      28      18
       3       1       6       8      21      12      21      21      45      23
       3       1       6       9       6      38       6      19      17      50
       3       1       6      10      26      16      26      43       8      41
       3       1       6      11      24      11      24      41      30      12
       3       1       6      12      27      14      27      28      30      38
       3       1       6      13      28      48      28      13      27      30
       3       1       6      14       2      25       2       8      46      27
       3       1       6      15      21       8      21      26      20       2
       3       1       6      16      23      14      23      15      33       4
       3       1       6      17      22      16      22      44       3      42
       3       1       6      18       9      13       9      34       5      23
       3       1       6      19      14      23      14      17      41      42
       3       1       6      20      42       6      42       2      33      35
       3       1       6      21      30      31      30      50      35      20
       3       1       6      22      16      28      16      21      28      16
       3       1       6      23      41      20      41       3      43      50
       3       1       6      24      31      36      31      14      27      45
       3       1       6      25      19      20      19      17      16      22
       3       1       6      26      41      30      41       6      22      28
       3       1       6      27      40      50      40      18      35       3
       3       1       6      28      36      26      36      30      43      47
       3       1       6      29      42      24      42      12      36       6
       3       1       6      30      27      35      27      26      33      46
       3       1       6      31      42      33      42      25      30       6
       3       1       6      32       7      16       7      43      37      16
       3       1       6      33      10      47      10      32      12      21
       3       1       6      34      24      31      24      43       7       1
       3       1       6      35      29       6      29      47      23       9
       3       1       6      36      22       5      22      15       1      34
       3       1       6      37      32      24      32      50      15      19
       3       1       6      38       8      46       8      10      49       3
       3       1       6      39      28      49      28      22      21      26
       3       1       6      40       3      26       3       6      25      21
       3       1       6      41      16      45      16      12       9      12
       3       1       6      42      24      33      24      11      25      36
       3       1       6      43      41      30      41      14      28      40
       3       1       6      44      28      38      28      25      38      16
       3       1       6      45      39       8      39      11       5      39
       3       1       6      46      30      34      30      20      39      15
       3       1       6      47      36       6      36      24      14      45
       3       1       6      48      14      35      14      31      45      26
       3       1       6      49      26      39      26      47      14      40
       3       1       6      50      26      34      26      25      27       5
       3       1       6      51      47      46      47      31      37       9
       3       1       6      52      17      48      17      26      26       3
       3       1       6      53      46       1      46       1      18      45
       3       1       6      54      48      21      48      50      17      50
       3       1       6      55       8      28       8       3      28      45
       3       1       6      56       8       4       8      44      24      49
       3       1       6      57      44      32      44      10      35      18
       3       1       6      58       3      31       3       8      17      26
       3       1       6      59      37       8      37      42      47       6
       3       1       6      60      15      38      15      35      47       4
       3       1       6      61      38      28      38      16      15      50
       3       1       6      62       4      44       4       6      44      40
       3       1       6      63       5      46       5      31      23       3
       3       1       6      64      10      23      10       2      27      49
       3       1       6      65      22      25      22      25      37      50
       3       1       6      66      42      26      42      12      20      50
       3       1       6      67      22      47      22      30      30      21
       3       1       6      68      38      28      38       7      34      24
       3       1       6      69      18      12      18      46      22      46
       3       1       6      70       2      36       2      45      31      50
       3       1       6      71      40      25      40      19      50      18
       3       1       6      72       3      15       3      11      34      44
       3       1       6      73       9      11       9       4      35      23
       3       1       6      74      38      41      38      13      42       1
       3       1       6      75      42      31      42      45      44      28
       3       1       6      76       9      49       9      39      39      35
       3       1       6      77      32      28      32      18       2      20
       3       1       6      78      14      27      14      37      26      41
       3       1       6      79      20      45      20       2       6      10
       3       1       6      80      26       6      26      31      17      28
       3       1       6      81      41      10      41      32      43      27
       3       1       6      82      11       9      11      45      39      18
       3       1       6      83       3      17       3      44      19      24
       3       1       6      84      46       2      46      42      12      38
       3       1       6      85      37       7      37      10      48      39
       3       1       6      86      43      10      43       1      24      26
       3       1       6      87      23       4      23      47      37       7
       3       1       6      88      26       6      26      14      38       6
       3       1       6      89      36      11      36      50       6      17
       3       1       6      90      15      39      15      48      30      18
       3       1       6      91      11      19      11       8      26      47
       3       1       6      92      23       2      23      16       9      29
       3       1       6      93      29      48      29      33      26      11
       3       1       6      94       8      16       8      48      33      34
       3       1       6      95       3      36       3       4      26      43
       3       1       6      96      20      44      20      50      30      41
       3       1       6      97      26      33      26      50      40      45
       3       1       6      98      39      46      39      16      39      26
       3       1       6      99      25      49      25      10      46      18
       3       1       6     100      38      39      38       5      11      30
       3       1       7       1       1       6       1       2      24      39
       3       1       7       2      29       2      29       5      16      44
       3       1       7       3      26      25      26      36      41      26
       3       1       7       4       6      16       6      38      25      24
       3       1       7       5      33      32      33       5       1       4
       3       1       7       6      37      26      37      24       4       7
       3       1       7       7      39       7      39      40      17      41
       3       1       7       8      19      33      19      14      24      46
       3       1       7       9       1      26       1      44      21      25
       3       1       7      10      15      10      15      10      18       1
       3       1       7      11      35      11      35       8      49       8
       3       1       7      12      33       4      33      15      17      19
       3       1       7      13      28      16      28      19      25      33
       3       1       7      14      36      10      36      14      31      10
       3       1       7      15      32       3      32       7      43       9
       3       1       7      16      10       9      10      15      12      44
       3       1       7      17      18       7      18       8      34      45
       3       1       7      18      40       6      40      25      41      46
       3       1       7      19      31      48      31       6      20      30
       3       1       7      20      12      31      12      38      50      17
       3       1       7      21      36      27      36      29       7      16
       3       1       7      22      30      31      30      18      42      14
       3       1       7      23      28      31      28      49      37      28
       3       1       7      24       3      11       3      25       1      16
       3       1       7      25       1      13       1       7       2      14
       3       1       7      26      47       1      47      39       4      40
       3       1       7      27      23      21      23      49       8      37
       3       1       7      28      18       5      18       6       1      17
       3       1       7      29      43      23      43      37      30      31
       3       1       7      30      25      21      25      41      41      35
       3       1       7      31       6      43       6      30       7       8
       3       1       7      32      11       2      11      45      37      22
       3       1       7      33      40       2      40      11      46      19
       3       1       7      34      33      37      33      32       7      10
       3       1       7      35      48      30      48      30      34       2
       3       1       7      36      21      31      21       7      43      20
       3       1       7      37       3      20       3       2       2      47
       3       1       7      38      38      37      38       9       2      50
       3       1       7      39      48      39      48      13       6      49
       3       1       7      40      31      12      31      35      30      15
       3       1       7      41      13       7      13      35      44      41
       3       1       7      42       4      42       4      38      18      35
       3       1       7      43       5      26       5       7      40       4
       3       1       7      44      47      30      47      12      37       1
       3       1       7      45       3      34       3      49      41      23
       3       1       7      46       1      50       1      15      26      16
       3       1       7      47      43      23      43       2      18      32
       3       1       7      48      23      34      23      49      24       2
       3       1       7      49      17      21      17      48      30      48
       3       1       7      50      20      49      20      48      34      16
       3       1       7      51      29      10      29      38      31      39
       3       1       7      52      47      31      47      48      45      18
       3       1       7      53       1       7       1      26      10       7
       3       1       7      54      44      40      44       4      23       3
       3       1       7      55      10       7      10      19      19      32
       3       1       7      56       3      36       3       6       7      35
       3       1       7      57      32      11      32      22      18      19
       3       1       7      58      16      21      16       3      49      31
       3       1       7      59       7      30       7      18      24      30
       3       1       7      60      15      49      15      14      23       9
       3       1       7      61      50       4      50      13       1      13
       3       1       7      62      14      20      14      18      17      47
       3       1       7      63      31       9      31      30      28      49
       3       1       7      64      42      46      42      31      39       6
       3       1       7      65      47      17      47      34      20      25
       3       1       7      66      17      43      17      50       4       2
       3       1       7      67      44      40      44      18      43       2
       3       1       7      68      18      12      18      23      40      47
       3       1       7      69      50      22      50      11      35      50
       3       1       7      70      24      50      24      40      27      26
       3       1       7      71       1      42       1      20       2      40
       3       1       7      72      34      18      34      33      22      23
       3       1       7      73      40       4      40       8      31      20
       3       1       7      74      10      24      10      27      15      10
       3       1       7      75      22       2      22      48       9       6
       3       1       7      76      16      12      16       1       7      47
       3       1       7      77       3      27       3      19      19      10
       3       1       7      78      17      29      17      10       5      50
       3       1       7      79      23      29      23      33      33      26
       3       1       7      80      41      35      41      24      47       8
       3       1       7      81      15      18      15      50       4       5
       3       1       7      82      14      24      14      26      50       1
       3       1       7      83       1      29       1      49       7      13
       3       1       7      84      30      11      30      47      12      14
       3       1       7      85      46      41      46       3      40      10
       3       1       7      86      10      24      10      32      47      50
       3       1       7      87      18      45      18      16      49       6
       3       1       7      88      41      45      41      15      34      48
       3       1       7      89      16      21      16      16      18      49
       3       1       7      90      13       1      13      47      37      16
       3       1       7      91      22      37      22      17      20      11
       3       1       7      92      19       9      19      12      46       4
       3       1       7      93      46      49      46       5      26      16
       3       1       7      94      50      46      50       3      48       7
       3       1       7      95      22      43      22       7      35      36
       3       1       7      96      12      46      12      14      25      10
       3       1       7      97       4       5       4       1      34      12
       3       1       7      98      26      41      26      15      21      29
       3       1       7      99      33      49      33       7      45      42
       3       1       7     100      19      36      19      32      35      37
       3       1       8       1      45      19      45      48      22      12
       3       1       8       2      15      25      15      31      26      36
       3       1       8       3      46      20      46       3      47      28
       3       1       8       4      32      42      32      45       3       7
       3       1       8       5      36      37      36      27      50      15
       3       1       8       6      17      35      17      19      45      22
       3       1       8       7      31       7      31      18      46      36
       3       1       8       8       7      24       7      34       2      19
       3       1       8       9      47       2      47      14      50      21
       3       1       8      10      47      16      47      32      47      41
       3       1       8      11      37      10      37      48      26      17
       3       1       8      12      23      35      23      49      48      31
       3       1       8      13      50      30      50      32       7      38
       3       1       8      14      49       2      49       6      35      42
       3       1       8      15      19      16      19       5      26       3
       3       1       8      16      24      19      24      22      37      47
       3       1       8      17      46       4      46       4      40      16
       3       1       8      18       3      10       3      23      42      34
       3       1       8      19      12      15      12      40      10      23
       3       1       8      20      24      49      24      27      49      44
       3       1       8      21       4      45       4       1      26       7
       3       1       8      22      13       1      13      13       3      31
       3       1       8      23       8       4       8      29      28      25
       3       1       8      24       2      19       2      25      38      31
       3       1       8      25      25      14      25      40      26      25
       3       1       8      26       9      44       9      32      32      22
       3       1       8      27      49      17      49      48      46      25
       3       1       8      28      12      26      12      30      43      46
       3       1       8      29       4      48       4      14      23      36
       3       1       8      30      34      44      34      35      50      13
       3       1       8      31       3       5       3      43      14       7
       3       1       8      32      41       7      41      40      39      33
       3       1       8      33      39      24      39      47      35      19
       3       1       8      34      19      30      19      31      10      19
       3       1       8      35       5      34       5      45      46      33
       3       1       8      36      12      45      12      48      17      42
       3       1       8      37      41       1      41      17      36      16
       3       1       8      38      48      39      48      15       6      23
       3       1       8      39      43      40      43      31       6      21
       3       1       8      40       5      30       5      14      18      22
       3       1       8      41      11      17      11      40      25      15
       3       1       8      42      25      44      25       7      11      25
       3       1       8      43      49       2      49      43       3      12
       3       1       8      44      40      20      40      40      40      45
       3       1       8      45      17      50      17      49      25      21
       3       1       8      46       1      37       1       2      15      32
       3       1       8      47      49       8      49       2       6       8
       3       1       8      48       9      40       9       5      37      11
       3       1       8      49      44      35      44      25       6      47
       3       1       8      50      43      12      43      39      48      31
       3       1       8      51      12       7      12      13      34       1
       3       1       8      52      41      42      41      43      43      35
       3       1       8      53      19      27      19      32      41      18
       3       1       8      54      27       3      27      41      39      37
       3       1       8      55      35      33      35      21      14       9
       3       1       8      56       3       8       3      46      17       8
       3       1       8      57      29       7      29      43       1      10
       3       1       8      58      22      31      22      30      40      39
       3       1       8      59      18      45      18      34      37      23
       3       1       8      60      22      10      22      41      45      50
       3       1       8      61      22      14      22      21      19      41
       3       1       8      62      39      35      39      50      10       3
       3       1       8      63      35       8      35      44      39      26
       3       1       8      64      36       3      36      18      48      36
       3       1       8      65      29       7      29      19      45      13
       3       1       8      66      42      48      42      40       6       4
       3       1       8      67      21      13      21      40      46      23
       3       1       8      68       5      30       5      37      16      20
       3       1       8      69       2      15       2      23      26      14
       3       1       8      70      31      24      31      21      20       9
       3       1       8      71      25      40      25      24      36      15
       3       1       8      72      23      46      23      31      40      44
       3       1       8      73      10      22      10      37      21      48
       3       1       8      74      12      45      12       6      22      25
       3       1       8      75      14      38      14       2      44      10
       3       1       8      76       6       8       6      48      20       4
       3       1       8      77       4      50       4      42      10       2
       3       1       8      78      13       3      13       2      10      38
       3       1       8      79      14      40      14      14      35      17
       3       1       8      80      43       9      43       2      43      45
       3       1       8      81      33      34      33      21      50      29
       3       1       8      82       8      23       8      27      10      11
       3       1       8      83      10      13      10       9       5       6
       3       1       8      84      15      34      15      41      16      42
       3       1       8      85      28       1      28      40      24       1
       3       1       8      86       6      15       6      13      50      49
       3       1       8      87      41      50      41      40       3      33
       3       1       8      88      34      44      34      40      46      25
       3       1       8      89      19      12      19      15      47      19
       3       1       8      90      48      29      48      28       3      32
       3       1       8      91      36      33      36       5       2      42
       3       1       8      92      46      28      46       7      46       7
       3       1       8      93      17      40      17      13      16      34
       3       1       8      94      13      36      13      37       6      31
       3       1       8      95      12      18      12      49      29      33
       3       1       8      96      46      34      46      13       2      20
       3       1       8      97      28       6      28      19      21      39
       3       1       8      98       7      21       7      48      34      33
       3       1       8      99      33      30      33      27      14      43
       3       1       8     100       7      38       7       1      40      30
       3       1       9       1      21      50      21       2       9      45
       3       1       9       2      23      28      23      37      25      32
       3       1       9       3      50      28      50      28      17      32
       3       1       9       4      14      45      14       9      29      10
       3       1       9       5      13       4      13      23      46      36
       3       1       9       6      33      16      33      18      15       5
       3       1       9       7      22      47      22      18      29      39
       3       1       9       8      23      36      23      46       7      48
       3       1       9       9      38      29      38      36      45       5
       3       1       9      10       6      43       6       3      38      41
       3       1       9      11      20       8      20      20      24      18
       3       1       9      12       9       2       9      43      42      50
       3       1       9      13      33      50      33      21      50      45
       3       1       9      14      23       5      23      45       3      19
       3       1       9      15      24      50      24      38      25       1
       3       1       9      16      40      37      40       9       3       7
       3       1       9      17      25      10      25      17      17      12
       3       1       9      18      49      32      49      28      49       2
       3       1       9      19      41      24      41      41      16       6
       3       1       9      20      44      49      44       2      26      10
       3       1       9      21      42      10      42      33      45      42
       3       1       9      22      34      35      34      42      35       7
       3       1       9      23       1      36       1      36      30      22
       3       1       9      24      39      44      39      40      35       9
       3       1       9      25      23      38      23      34      19      50
       3       1       9      26      25      22      25      18       2      16
       3       1       9      27      23      33      23      32      39      48
       3       1       9      28       3      23       3      42      49      22
       3       1       9      29      25      19      25      38      31      50
       3       1       9      30      31      45      31      39      41      13
       3       1       9      31      27       8      27      31      17      43
       3       1       9      32      44       5      44      37       8      26
       3       1       9      33      31      18      31      18      11      13
       3       1       9      34       8       7       8       2      28      29
       3       1       9      35      28       4      28      42       6       4
       3       1       9      36       7       4       7      10      31       6
       3       1       9      37      15       4      15      48      29      20
       3       1       9      38       7      31       7      37       4      44
       3       1       9      39      50      34      50      22      42      47
       3       1       9      40      46      42      46       2      28      42
       3       1       9      41      40      25      40      43      31      22
       3       1       9      42       5      11       5      38      36      25
       3       1       9      43      22       2      22      21      38       3
       3       1       9      44      40       2      40      18      43      20
       3       1       9      45      25      38      25       5      45      29
       3       1       9      46      25      47      25      50      29      30
       3       1       9      47      28      22      28      43      12      33
       3       1       9      48      50      49      50      26      13      21
       3       1       9      49      33      11      33      27      13      48
       3       1       9      50      19      36      19      47       7      16
       3       1       9      51      46      32      46      33       5      22
       3       1       9      52      11       3      11      19      34       7
       3       1       9      53      47      43      47      48       9      45
       3       1       9      54      33       6      33      36      17      26
       3       1       9      55      47      17      47      29      13      12
       3       1       9      56      28       8      28      40      10      18
       3       1       9      57      11      26      11       1      33      41
       3       1       9      58       8      36       8      26      35      41
       3       1       9      59      31       3      31      34       4      40
       3       1       9      60      32      22      32       2      21       9
       3       1       9      61      23      28      23      33      23      43
       3       1       9      62      16      28      16      41      24      48
       3       1       9      63       1      30       1      15      42       8
       3       1       9      64      20      50      20      25      45      12
       3       1       9      65      12      24      12      34      42       9
       3       1       9      66      21      41      21      23      48       2
       3       1       9      67      21      28      21      14      47      35
       3       1       9      68      23      30      23      46      23      19
       3       1       9      69       3      44       3      25      30      43
       3       1       9      70      15      37      15      32       6      42
       3       1       9      71      19      36      19      24      41      24
       3       1       9      72      38      33      38      27       9      44
       3       1       9      73      18      21      18      19      10      25
       3       1       9      74      24      20      24      10      16      48
       3       1       9      75      15      13      15       1      42      33
       3       1       9      76      23      10      23      27      13      20
       3       1       9      77       2      37       2       6      10      13
       3       1       9      78      36      40      36      18       7      33
       3       1       9      79      35      48      35      48      38      12
       3       1       9      80      36      38      36      31      44      38
       3       1       9      81       9      12       9       9      25      11
       3       1       9      82      19      13      19       7      30      26
       3       1       9      83      27      10      27      13       2      40
       3       1       9      84      19      46      19      49      21      11
       3       1       9      85      14      37      14       2      38      36
       3       1       9      86       2      35       2      26      42      36
       3       1       9      87      14      15      14       8      28      29
       3       1       9      88       9      37       9      24      45      47
       3       1       9      89      13      35      13       9       5       6
       3       1       9      90       5      20       5      48      17      39
       3       1       9      91       1       2       1      43      38      29
       3       1       9      92      34      30      34      41      35       7
       3       1       9      93      34       8      34       4      33      23
       3       1       9      94       9      50       9      33      40      19
       3       1       9      95       5      35       5       5      14      11
       3       1       9      96       9      19       9      27      31      21
       3       1       9      97      24      30      24      45      14       8
       3       1       9      98      20      19      20      37      47       2
       3       1       9      99      18      23      18      24      38      40
       3       1       9     100      31      49      31       4      42      10
       3       1      10       1       2      13       2      47      43      36
       3       1      10       2      34      44      34      46      34      20
       3       1      10       3      20       7      20       5      12      35
       3       1      10       4      50      45      50      35      37       8
       3       1      10       5      49      14      49      30       4      15
       3       1      10       6      29       4      29      22      41      27
       3       1      10       7      24      30      24      23      48      44
       3       1      10       8      22      30      22      50      40      17
       3       1      10       9       9      16       9      44       6      46
       3       1      10      10      19      26      19      18      30      36
       3       1      10      11      22      37      22       7      19      26
       3       1      10      12       9      41       9      10      26      10
       3       1      10      13      49       5      49       3      15      24
       3       1      10      14      26      11      26      45       8      16
       3       1      10      15      30      28      30      21      24      13
       3       1      10      16      16      30      16      23      44      37
       3       1      10      17      37      30      37      37      46      42
       3       1      10      18      23      24      23      14       1      17
       3       1      10      19      40      19      40      31      13       5
       3       1      10      20      43      25      43      41      48      27
       3       1      10      21      10      46      10      50      50      37
       3       1      10      22      29       6      29      19       5      14
       3       1      10      23      27       2      27      23       2       4
       3       1      10      24       3      31       3      21      39      32
       3       1      10      25      31      36      31      47      36      14
       3       1      10      26      47      48      47       7      19       4
       3       1      10      27      37      13      37      23      25      15
       3       1      10      28       5       7       5      16      29      17
       3       1      10      29      49      40      49       5      48       4
       3       1      10      30      23      19      23      47      26      27
       3       1      10      31      27      10      27      31      38      39
       3       1      10      32      21      42      21       6      47      11
       3       1      10      33      35      24      35      27      27      30
       3       1      10      34      44      46      44      42      38      12
       3       1      10      35       6      10       6      11      50      36
       3       1      10      36      26      38      26      46       6      30
       3       1      10      37      45      13      45       1       7      37
       3       1      10      38      31      12      31      43      47      33
       3       1      10      39      17      37      17       4      37      17
       3       1      10      40      35      26      35      50      20       5
       3       1      10      41      32      12      32      43      12      33
       3       1      10      42      38      40      38      41      16      23
       3       1      10      43       7      27       7      12      27      12
       3       1      10      44      48      22      48      33      17      15
       3       1      10      45      28      12      28      22      47      21
       3       1      10      46      40      41      40      35      26      17
       3       1      10      47      18       8      18      13      33       3
       3       1      10      48      26      46      26      19      24      36
       3       1      10      49      33      43      33       3      29      49
       3       1      10      50      47      29      47       7      22      12
       3       1      10      51       2      28       2      42      43      16
       3       1      10      52       5      32       5      33      26      14
       3       1      10      53      23      14      23      16      15      30
       3       1      10      54       5      33       5      16      48      15
       3       1      10      55      37       8      37       8       5      33
       3       1      10      56      44      45      44      18      50      40
       3       1      10      57       2      21       2      36      30       1
       3       1      10      58      26      31      26       5      41      16
       3       1      10      59      14       6      14      43      41      39
       3       1      10      60      24      16      24      40      34      23
       3       1      10      61      28      32      28      21      13      47
       3       1      10      62      11      40      11      30      42      37
       3       1      10      63      50       4      50      10       6      17
       3       1      10      64      44      25      44      38      29       1
       3       1      10      65      27      50      27      41      25      13
       3       1      10      66      47      41      47      45      35      37
       3       1      10      67      37      48      37      48      48      12
       3       1      10      68      32      13      32      27      40      18
       3       1      10      69      21      46      21      11      28       2
       3       1      10      70      23      42      23      12      20      31
       3       1      10      71      39       9      39      34      14      27
       3       1      10      72       4      20       4      21      13      34
       3       1      10      73      21      38      21       5      32      20
       3       1      10      74      37      41      37      19      39      11
       3       1      10      75      13      48      13      20      47      40
       3       1      10      76      22      39      22      16      18       8
       3       1      10      77      12      17      12      50      40       6
       3       1      10      78       1      35       1      38       2       7
       3       1      10      79      24      43      24      50      16      39
       3       1      10      80       5      36       5      10      25      15
       3       1      10      81      29      24      29      40      13       7
       3       1      10      82       9      16       9      32      21      38
       3       1      10      83      45      19      45      35      33      13
       3       1      10      84      21      22      21      39       5      11
       3       1      10      85      16      31      16      47      50       6
       3       1      10      86       9       7       9       2      42      49
       3       1      10      87      37       1      37      32       4      33
       3       1      10      88      12       1      12      34      31      19
       3       1      10      89      15      50      15       5       4       5
       3       1      10      90      40      19      40      39      20      16
       3       1      10      91      32      16      32       5      42      34
       3       1      10      92      16       6      16      18      47      11
       3       1      10      93      39      15      39      34      31      33
       3       1      10      94      29      35      29      35      20      12
       3       1      10      95       9      28       9      48      21      27
       3       1      10      96      38      20      38       4      50      41
       3       1      10      97      37       2      37      22      37      45
       3       1      10      98       9      46       9      30      42      14
       3       1      10      99      44      28      44      30      45       2
       3       1      10     100      46      29      46      22      32      49
       4       1       1       1      31      35      31      16      40      39
       4       1       1       2      31      44      31      18      16      45
       4       1       1       3      42      12      42       4      11      17
       4       1       1       4       3      17       3      44      15      16
       4       1       1       5       3      18       3      41      18      19
       4       1       1       6       9      50       9      46      22      10
       4       1       1       7      48       9      48      25      44      21
       4       1       1       8      41      27      41      38       7      28
       4       1       1       9      45       7      45      43      29      40
       4       1       1      10       8      34       8      40      33      11
       4       1       1      11      20      21      20       8       1      40
       4       1       1      12      38      37      38      13      41      22
       4       1       1      13      37      50      37      25      13      11
       4       1       1      14      21      49      21      20      27      28
       4       1       1      15       3      46       3      38      40      48
       4       1       1      16      32      41      32      24      49       7
       4       1       1      17      13      14      13      38      43      10
       4       1       1      18      36      26      36      30      28      36
       4       1       1      19       4      30       4       8      41       7
       4       1       1      20      22       8      22      23      21       3
       4       1       1      21      30      19      30      41      18      25
       4       1       1      22      45      37      45      37      48      31
       4       1       1      23       8      47       8      22      19      24
       4       1       1      24      22      33      22       6       2      45
       4       1       1      25       4      14       4      48      24      36
       4       1       1      26      47      28      47      24       3       4
       4       1       1      27      12      48      12      19      17      32
       4       1       1      28       6      20       6      41      15      32
       4       1       1      29      14      15      14       6      19       8
       4       1       1      30      28      14      28      18      24      20
       4       1       1      31      31      14      31      50      42      30
       4       1       1      32       8       9       8      25      43      23
       4       1       1      33      31      39      31       5       6      29
       4       1       1      34      35      37      35      31      29      33
       4       1       1      35      26       8      26      22      41      29
       4       1       1      36      22      19      22       9       9      46
       4       1       1      37       5      46       5      41       4       8
       4       1       1      38      50      45      50       5      34      45
       4       1       1      39      43      22      43      12      49      33
       4       1       1      40       2       6       2       2      14      40
       4       1       1      41      40      24      40      40      39       4
       4       1       1      42       7      39       7       2      40      23
       4       1       1      43      10       3      10      13      14      31
       4       1       1      44      26      25      26       9       7       6
       4       1       1      45       9       2       9      40      46      31
       4       1       1      46      46      22      46      47      24      29
       4       1       1      47      15      43      15      26      41      48
       4       1       1      48       6      11       6      10       8      38
       4       1       1      49      28      30      28       9      15      41
       4       1       1      50      42      23      42      34      43      44
       4       1       1      51      23      38      23      47      32      46
       4       1       1      52      41      43      41      12      31      17
       4       1       1      53      46      27      46      35       9      18
       4       1       1      54      12       9      12      32       4      12
       4       1       1      55      12      17      12      41      39      31
       4       1       1      56      31       1      31      12      24      49
       4       1       1      57      20      44      20      27      15      37
       4       1       1      58      32       4      32      48      25      44
       4       1       1      59      36      33      36      34      14      12
       4       1       1      60      32      50      32      17       4      15
       4       1       1      61      36      37      36      47      32      20
       4       1       1      62      48      31      48      38      33      21
       4       1       1      63      41      45      41      50       9      44
       4       1       1      64       6      15       6      42      14      43
       4       1       1      65      18      48      18      34       8      47
       4       1       1      66      45      32      45      44      49      38
       4       1       1      67      27       9      27       4       9      42
       4       1       1      68      21       4      21      35      21      34
       4       1       1      69      29      50      29       2      15      10
       4       1       1      70      45       9      45      22      28      34
       4       1       1      71      29      50      29      23      43      48
       4       1       1      72      44      37      44      34      35       2
       4       1       1      73      22      18      22      40      33      29
       4       1       1      74       4      20       4      28       5      15
       4       1       1      75      40      49      40      28      45      22
       4       1       1      76      18       6      18      23      25      13
       4       1       1      77       2      12       2      12      39      40
       4       1       1      78      17      18      17      13      24      35
       4       1       1      79      14      27      14      41      20      36
       4       1       1      80      16      44      16      43      18       7
       4       1       1      81      44      35      44       3      36      31
       4       1       1      82      36      27      36      17      50       7
       4       1       1      83      36      23      36       2      12      30
       4       1       1      84      13      25      13      41      40      21
       4       1       1      85      13      30      13      19       3      11
       4       1       1      86      12      30      12       9      47      32
       4       1       1      87      18      46      18      46      39      36
       4       1       1      88      33      19      33       9      15       8
       4       1       1      89      27      35      27      50      38      19
       4       1       1      90      10      44      10      22      25      26
       4       1       1      91      11      19      11      50       4      45
       4       1       1      92       4      49       4      49      12       1
       4       1       1      93      49      22      49       4      48      32
       4       1       1      94      48      47      48      17      20       9
       4       1       1      95      21       5      21       5      45      50
       4       1       1      96       5      45       5      27      29      49
       4       1       1      97      46      30      46      47      30      50
       4       1       1      98      16       5      16      36      31      20
       4       1       1      99      48      43      48      21      17      18
       4       1       1     100      13      30      13      50       6      10
       4       1       2       1      44      49      44      27       7       5
       4       1       2       2      37      35      37      26      33      26
       4       1       2       3      34      28      34      25      20      32
       4       1       2       4      30      45      30      10       7      22
       4       1       2       5      13       2      13      43      17      39
       4       1       2       6       1      23       1      21      32      15
       4       1       2       7      41      42      41       4      10      37
       4       1       2       8       2      40       2      11      28      13
       4       1       2       9      17      33      17      21      43       8
       4       1       2      10      39      47      39      29      10       1
       4       1       2      11      35      43      35      37      34      11
       4       1       2      12      27       6      27      28      19      40
       4       1       2      13      11      39      11       6      45      40
       4       1       2      14      33      43      33      49       1      12
       4       1       2      15      23      47      23      25      45      46
       4       1       2      16       2      18       2      22       6      40
       4       1       2      17      16       7      16       1      15      13
       4       1       2      18       3      23       3      39       5      23
       4       1       2      19      18      21      18      27      29       8
       4       1       2      20      38      50      38      38      23       9
       4       1       2      21      41      37      41      23      45      43
       4       1       2      22      11      31      11      39      33       9
       4       1       2      23      11      12      11      41      37      45
       4       1       2      24      27      19      27      15      14      50
       4       1       2      25      22      27      22      45      39      28
       4       1       2      26      14      43      14      48       4      16
       4       1       2      27      10      29      10      14      49      35
       4       1       2      28      26      44      26      32      35      40
       4       1       2      29      47      46      47      30      27      21
       4       1       2      30      42      10      42       3      36      33
       4       1       2      31      35      27      35      45      22       3
       4       1       2      32      45      27      45      41       9       6
       4       1       2      33      21      28      21       1      37      30
       4       1       2      34      32      28      32      34      39      20
       4       1       2      35      50      22      50      29      37      32
       4       1       2      36      49      10      49      12      15      25
       4       1       2      37       6       7       6      14      42      27
       4       1       2      38       8      36       8       8      49      35
       4       1       2      39      13      12      13      48      49      41
       4       1       2      40       2       3       2       2       9      28
       4       1       2      41      19      20      19       8      11      41
       4       1       2      42      21      44      21      16       6      16
       4       1       2      43      38       1      38      40      37      46
       4       1       2      44       5      31       5      47      48      25
       4       1       2      45      18      29      18      28      23      42
       4       1       2      46      15      40      15      45      29      28
       4       1       2      47      25       7      25      27      44      41
       4       1       2      48      30      26      30      35      40       8
       4       1       2      49      39       1      39       3       6      32
       4       1       2      50      29      19      29      36      44      45
       4       1       2      51      38      43      38      38      36       4
       4       1       2      52      24      11      24      46      33      16
       4       1       2      53      34      39      34      20      28      49
       4       1       2      54      13      21      13       6       4      24
       4       1       2      55      36      41      36      19      22       8
       4       1       2      56       7      49       7      23      46      24
       4       1       2      57      18       9      18      40      22      35
       4       1       2      58      49      31      49      38       6      48
       4       1       2      59       1      20       1       4       2      31
       4       1       2      60      12       5      12      13      43      30
       4       1       2      61      37      18      37      25      23       5
       4       1       2      62      18      28      18      20      13      43
       4       1       2      63       1      17       1      40      34      40
       4       1       2      64      28      12      28      36      40      22
       4       1       2      65       3       6       3      20      30      42
       4       1       2      66      41      26      41      11      28      20
       4       1       2      67      13       3      13      29      46      43
       4       1       2      68      26      27      26      30      31      19
       4       1       2      69      22      31      22      17       8      20
       4       1       2      70      35      42      35       5       6       7
       4       1       2      71      28      46      28       9      21      41
       4       1       2      72      15      48      15      47       5      36
       4       1       2      73      35      27      35      18      29       4
       4       1       2      74      18      26      18      35      43      42
       4       1       2      75       4      47       4      47      22       2
       4       1       2      76      11      39      11      32       3      32
       4       1       2      77       7      26       7       2      13      32
       4       1       2      78       7      47       7      39      12      39
       4       1       2      79      35      39      35      10       8      16
       4       1       2      80      37      21      37      40      47      32
       4       1       2      81      34      50      34      39       3      17
       4       1       2      82      16      32      16       7      11      37
       4       1       2      83       1       2       1      15      20       5
       4       1       2      84      32      27      32      21      35      39
       4       1       2      85       2      29       2      47       9      28
       4       1       2      86      14       1      14      26      25      24
       4       1       2      87      48      22      48      31      35      17
       4       1       2      88       5      49       5      22      39       6
       4       1       2      89      24      40      24      33      34      30
       4       1       2      90      26       6      26      30       2      27
       4       1       2      91      50      18      50      44       8      11
       4       1       2      92      41      11      41      37      11      29
       4       1       2      93       3      28       3      33      47      31
       4       1       2      94      17      20      17      45      23      19
       4       1       2      95       3      23       3      44      22      43
       4       1       2      96      10      19      10      50      27       6
       4       1       2      97      44       3      44      35      16      17
       4       1       2      98       8      10       8      28      26      33
       4       1       2      99      30      40      30      14       7      35
       4       1       2     100       1      37       1      25      18      24
       4       1       3       1      32      22      32       9      30      38
       4       1       3       2       5      32       5      10      47       1
       4       1       3       3      23      46      23      46       5       4
       4       1       3       4       2      25       2      19      40      39
       4       1       3       5      13      34      13      10      16      41
       4       1       3       6      14      31      14      26      47      42
       4       1       3       7      26      16      26      48       3       4
       4       1       3       8      32       4      32      17      28      49
       4       1       3       9      14       2      14      30      47       7
       4       1       3      10       4      21       4      43      34      41
       4       1       3      11      15      17      15       6      16      39
       4       1       3      12      10      14      10      27      27      45
       4       1       3      13      15      50      15      30      40      24
       4       1       3      14       1      40       1      32      20      15
       4       1       3      15       5       4       5      31      43       3
       4       1       3      16      41      50      41      20      48      17
       4       1       3      17      44       7      44      22      21      18
       4       1       3      18      24       4      24      25      30      45
       4       1       3      19      46      35      46      26      17      37
       4       1       3      20      45      32      45      10      50       1
       4       1       3      21      43      38      43      23       8      31
       4       1       3      22      14       1      14      11      36      29
       4       1       3      23      16      25      16      28      46      21
       4       1       3      24       7      32       7      43      17      38
       4       1       3      25      37      50      37      14      26      46
       4       1       3      26      49      43      49      35      43      26
       4       1       3      27      11      37      11      30      33       9
       4       1       3      28      50      26      50       9       5      10
       4       1       3      29      17      23      17      48       8      23
       4       1       3      30      37      11      37      15      50      15
       4       1       3      31      15      31      15      12      35       6
       4       1       3      32       1      30       1      48      45       9
       4       1       3      33      32       3      32      13      42       8
       4       1       3      34      32      19      32      40      13      48
       4       1       3      35      43      20      43      27      38       1
       4       1       3      36      48      43      48       8      32      18
       4       1       3      37      42      49      42      11      50       4
       4       1       3      38      39      38      39      42       7      11
       4       1       3      39      30      29      30      38       3      38
       4       1       3      40      18       6      18      19      28      48
       4       1       3      41      45      36      45       9      49      23
       4       1       3      42       9      24       9      37      28      23
       4       1       3      43      32      47      32      35      48      43
       4       1       3      44      43      24      43      26      47      33
       4       1       3      45      16      46      16      49      43      23
       4       1       3      46      33      49      33      49      22      37
       4       1       3      47      28      19      28      17      14      19
       4       1       3      48       4       8       4      23      21      40
       4       1       3      49       8      10       8      18      43      19
       4       1       3      50      26      42      26      16      16      41
       4       1       3      51      25      12      25      50       7      45
       4       1       3      52      15      38      15      12      10       3
       4       1       3      53       7      44       7      35      42       9
       4       1       3      54      19       3      19      46      21       2
       4       1       3      55      34       1      34      31      21      10
       4       1       3      56      41       5      41      39      18      27
       4       1       3      57      40      29      40      39      32       3
       4       1       3      58      42      46      42      49      22      35
       4       1       3      59      17      40      17      16       1       3
       4       1       3      60      42       7      42      46       4       2
       4       1       3      61       4      34       4      47      50       2
       4       1       3      62      36      47      36      21       6      23
       4       1       3      63      13      35      13      24      35      18
       4       1       3      64      16      11      16      10      13       9
       4       1       3      65      18      24      18      38      39      30
       4       1       3      66      37      44      37       8      15      41
       4       1       3      67       5      49       5      11      43      41
       4       1       3      68      30      39      30      45      48      32
       4       1       3      69      32      16      32      11      24      20
       4       1       3      70      29      45      29       4      50      38
       4       1       3      71       7      23       7      40      38      46
       4       1       3      72      39      13      39      43      48      25
       4       1       3      73      41       2      41      11      34      43
       4       1       3      74       7       4       7      45      44      10
       4       1       3      75       5      38       5      46      24      39
       4       1       3      76      14      48      14      41      37      39
       4       1       3      77      43      39      43       7      31      12
       4       1       3      78      23       2      23      20      20      33
       4       1       3      79      27       7      27      23       9      49
       4       1       3      80      14      15      14      16       7      33
       4       1       3      81      43      13      43      21      46      44
       4       1       3      82       1      47       1      17      23      50
       4       1       3      83      48      19      48      25      23      11
       4       1       3      84      26      42      26      40      20      37
       4       1       3      85      26       3      26       2       5      21
       4       1       3      86      43      21      43      11      27      32
       4       1       3      87      35       7      35       9       3      48
       4       1       3      88      37      35      37      14       7      37
       4       1       3      89       3      28       3      41       2      25
       4       1       3      90      47      26      47      17      41      47
       4       1       3      91      48      21      48      38      23      33
       4       1       3      92      16      29      16      17      12      27
       4       1       3      93      21      25      21      20      14      23
       4       1       3      94       9       2       9      32      23      49
       4       1       3      95      16      36      16      22      11      22
       4       1       3      96      28      49      28      37      36      39
       4       1       3      97       7      44       7      39      15       8
       4       1       3      98      24      30      24      31       2      25
       4       1       3      99      32       2      32      35      26      16
       4       1       3     100      10      38      10      13      22      29
       4       1       4       1      46       4      46      49      32      21
       4       1       4       2      13       6      13      46       4      47
       4       1       4       3      19      43      19      47      45      16
       4       1       4       4      25      45      25      38      42      23
       4       1       4       5      23      19      23      46      16      19
       4       1       4       6       1       2       1      44      36      27
       4       1       4       7      17      16      17       6      31      34
       4       1       4       8      43       4      43      36      34      36
       4       1       4       9      23      10      23      47      21      34
       4       1       4      10      45      15      45      47      50      44
       4       1       4      11      11      35      11      24      28      34
       4       1       4      12      42      45      42      39       4      49
       4       1       4      13      26      14      26       4      26      29
       4       1       4      14      32      15      32      28      14      38
       4       1       4      15      40       9      40      33       4      27
       4       1       4      16      17       8      17      43      22      15
       4       1       4      17      36      38      36      44       3      27
       4       1       4      18      50      36      50      37      45      15
       4       1       4      19       9      23       9      37      25      18
       4       1       4      20      19      10      19      37      40      23
       4       1       4      21      41      47      41      17      34      46
       4       1       4      22      31       2      31      47      46       5
       4       1       4      23      22      39      22      16      45      17
       4       1       4      24       9      12       9      35      32      37
       4       1       4      25       2      29       2      26       5      28
       4       1       4      26      41      33      41       8       3       7
       4       1       4      27      16      44      16      28      49       2
       4       1       4      28      12       7      12      15      32       5
       4       1       4      29      33      24      33      14      21      49
       4       1       4      30      17       8      17      15      33      43
       4       1       4      31      43      23      43      18      32      18
       4       1       4      32       4      20       4      48      22      14
       4       1       4      33      30      31      30       9      12      14
       4       1       4      34      15      42      15       8      10       3
       4       1       4      35      21      16      21      29      41      14
       4       1       4      36       1      33       1      46      33       2
       4       1       4      37      29      36      29      29      40      11
       4       1       4      38      29      47      29      38      42       9
       4       1       4      39      33      34      33      33      32       3
       4       1       4      40      32      31      32      32      10       1
       4       1       4      41      30      29      30      10      11       4
       4       1       4      42      18      43      18       2       3      12
       4       1       4      43      11      39      11      25      16      36
       4       1       4      44      32      27      32       9      49      46
       4       1       4      45      44      47      44      10      41      36
       4       1       4      46      44      26      44      37       1      43
       4       1       4      47      40      17      40      30      11       9
       4       1       4      48      47      33      47       6      31      43
       4       1       4      49      50      39      50      25       7      18
       4       1       4      50      47       7      47      38      43      35
       4       1       4      51       7      17       7      13      32      17
       4       1       4      52      45      41      45      21      20      38
       4       1       4      53      42      46      42      45      24      37
       4       1       4      54      25      34      25       1      50      23
       4       1       4      55      13      25      13      12      13      41
       4       1       4      56      35      10      35      46       7      45
       4       1       4      57      50      47      50      25      12       2
       4       1       4      58      15      10      15       5       2       5
       4       1       4      59      15      50      15      35      32      36
       4       1       4      60      44      30      44      17       3       1
       4       1       4      61      31      49      31       2      43       5
       4       1       4      62      29      26      29      47       5      48
       4       1       4      63       5      36       5      41      41       5
       4       1       4      64      29      13      29      44      42       2
       4       1       4      65      50      11      50       7       2      10
       4       1       4      66       6      45       6       3      36      10
       4       1       4      67      25      48      25       6      50      12
       4       1       4      68      32      25      32      47      10       7
       4       1       4      69      24       5      24      45      24      37
       4       1       4      70       2      10       2      22       1      19
       4       1       4      71      16      34      16      42      29       2
       4       1       4      72      37      49      37      45      30      48
       4       1       4      73      16      42      16      32      29      45
       4       1       4      74      22      28      22       8      41      39
       4       1       4      75      47      48      47      26      28      27
       4       1       4      76      47      34      47      13       6       2
       4       1       4      77      20      40      20      40      41       5
       4       1       4      78      46      16      46       5      35      27
       4       1       4      79      49      13      49      13      29      42
       4       1       4      80      19      29      19      32       5      34
       4       1       4      81      41      30      41      20      19      30
       4       1       4      82      23      26      23      25      45      25
       4       1       4      83      30      49      30      46      16      49
       4       1       4      84      25       9      25      14      37       4
       4       1       4      85      44      39      44      18      30      33
       4       1       4      86      30      38      30      41      13      20
       4       1       4      87      48       8      48       8      36      16
       4       1       4      88      48      12      48      36      38      27
       4       1       4      89      14      29      14      49      26      23
       4       1       4      90      37      47      37       6       8      10
       4       1       4      91      13      26      13      25      50      44
       4       1       4      92      14      29      14      27      22      19
       4       1       4      93      36      38      36      45      17      28
       4       1       4      94      11      18      11      11      10       9
       4       1       4      95      27       8      27      19      34      39
       4       1       4      96      41      11      41      28      30      10
       4       1       4      97       6      46       6      39      27      23
       4       1       4      98      33      13      33      34       3      32
       4       1       4      99      11      39      11      26      17      20
       4       1       4     100       3      34       3      12       5      15
       4       1       5       1      25      45      25      39      11      45
       4       1       5       2      25      20      25      29      18      23
       4       1       5       3      34      36      34      35      24      18
       4       1       5       4      37      26      37       1       1      36
       4       1       5       5       9      45       9      24      43      15
       4       1       5       6      26      37      26      12      26      50
       4       1       5       7      11      47      11      39      45      23
       4       1       5       8      15      10      15      32      45      14
       4       1       5       9      34       1      34      49      27      19
       4       1       5      10      40      27      40      22      47      28
       4       1       5      11      34      46      34       7      17      46
       4       1       5      12      48       4      48       3      44      19
       4       1       5      13      27      14      27       4      19      40
       4       1       5      14      46      41      46      36      11      29
       4       1       5      15      22      46      22      10      13      43
       4       1       5      16      19       9      19      12      40      48
       4       1       5      17      43      50      43      10      33      27
       4       1       5      18      22       8      22      50      25       4
       4       1       5      19      32      45      32      16      49      45
       4       1       5      20      44      15      44      40      49      24
       4       1       5      21      18      34      18      23      23      42
       4       1       5      22      27       1      27       7      50      18
       4       1       5      23      22      19      22      17      27       4
       4       1       5      24      37      23      37       1      41      23
       4       1       5      25      10      18      10      40      23      10
       4       1       5      26      24      19      24      14      31       5
       4       1       5      27      43      50      43      18       3      34
       4       1       5      28      29      21      29      29      44      14
       4       1       5      29       4      47       4      47      39      45
       4       1       5      30       5      49       5      24      13       5
       4       1       5      31      10      25      10       8      30      28
       4       1       5      32      26      46      26       2      48       4
       4       1       5      33      27      12      27      38      21      19
       4       1       5      34      27      28      27      50      26      37
       4       1       5      35      31       8      31      40      10       5
       4       1       5      36      31       9      31       1      31      29
       4       1       5      37      41      12      41      38      16      19
       4       1       5      38       6      42       6      35      16      37
       4       1       5      39      49      16      49      31      41      47
       4       1       5      40      15      21      15       4      10      42
       4       1       5      41      21       1      21      25       2      48
       4       1       5      42      35      29      35      12      24      43
       4       1       5      43      32      25      32      17      12       7
       4       1       5      44      47      35      47      35      18      50
       4       1       5      45      13      10      13       2      45      22
       4       1       5      46      24       3      24      34      33      29
       4       1       5      47      37      17      37      38      17      50
       4       1       5      48      21      39      21      28      45      46
       4       1       5      49      27      42      27      41      11      44
       4       1       5      50      19      20      19      33      13       9
       4       1       5      51       3      21       3       3      26      14
       4       1       5      52      36      18      36      15      31       4
       4       1       5      53      19      34      19      46      26      24
       4       1       5      54       6       7       6      10      30      35
       4       1       5      55      28      16      28      29       5      41
       4       1       5      56      19      10      19      38      44      41
       4       1       5      57       9      39       9       9      19      39
       4       1       5      58      36       8      36      40      18      41
       4       1       5      59      14      23      14      46      39      12
       4       1       5      60       8      15       8      41      23      37
       4       1       5      61      30      34      30      42      23      40
       4       1       5      62       2      31       2      10      13      21
       4       1       5      63      28      31      28      14      16      30
       4       1       5      64      41       5      41      18      20      27
       4       1       5      65      16      18      16      13      47      33
       4       1       5      66       3      26       3       4       1       5
       4       1       5      67      50      20      50      39      36      45
       4       1       5      68      31      37      31      39      16      37
       4       1       5      69      26      27      26      43      37      41
       4       1       5      70      38      46      38      14       5      45
       4       1       5      71      50      28      50       7      35      34
       4       1       5      72      35      26      35       9      24      32
       4       1       5      73       2      14       2      43      29      28
       4       1       5      74      14      16      14      18      25      47
       4       1       5      75       5      23       5      45      46       3
       4       1       5      76       9      29       9       4      50      25
       4       1       5      77       2      34       2       9      42      50
       4       1       5      78      26      36      26      15      10      21
       4       1       5      79       3      45       3      42      14      39
       4       1       5      80      39      50      39      23      25      26
       4       1       5      81      21      17      21      25      18      50
       4       1       5      82      19      10      19      37      40       2
       4       1       5      83      18      36      18      36      12      50
       4       1       5      84      32      39      32       1      29      46
       4       1       5      85      40      42      40      26      33      32
       4       1       5      86      47      13      47      30      31       1
       4       1       5      87      22      40      22      10      49      11
       4       1       5      88      22      40      22      31      19      37
       4       1       5      89      14      50      14       7      35      22
       4       1       5      90      23      28      23      29      39      19
       4       1       5      91      13      22      13      45      31      27
       4       1       5      92      30      48      30       6      45      10
       4       1       5      93       9      11       9       4      19      20
       4       1       5      94      48      17      48      50      41      48
       4       1       5      95       4      47       4      19      12      36
       4       1       5      96      49      31      49      18      32       7
       4       1       5      97      15      11      15      17       2       1
       4       1       5      98      23      34      23      30       9      36
       4       1       5      99      27      48      27      50       4      17
       4       1       5     100      29      20      29      16      27      37
       4       1       6       1       9      27       9      10      25      43
       4       1       6       2      35      28      35      17       4      12
       4       1       6       3      34      25      34      26      46      29
       4       1       6       4      27      50      27      27       2      22
       4       1       6       5       1       7       1      27      14      16
       4       1       6       6      18      30      18      12      47       1
       4       1       6       7      38      50      38      22      29      47
       4       1       6       8       3      25       3      46      46      34
       4       1       6       9      35       7      35      43       7      29
       4       1       6      10      44      49      44      31       9      41
       4       1       6      11      41      38      41      16      36      48
       4       1       6      12      21      30      21      17      47      41
       4       1       6      13      41      43      41      19      44      25
       4       1       6      14      39       1      39      13       5      10
       4       1       6      15       4      14       4      17       5      13
       4       1       6      16       3      47       3      20       3      20
       4       1       6      17       2      11       2      34      29      19
       4       1       6      18      35       2      35      21       7      46
       4       1       6      19       5      15       5      10      43      11
       4       1       6      20      21       7      21      17      41      35
       4       1       6      21      34      31      34       6      47      38
       4       1       6      22      35      16      35      22      19      16
       4       1       6      23      21      15      21      43      34      41
       4       1       6      24      34      33      34      19      17      30
       4       1       6      25      13      25      13      11      11      38
       4       1       6      26      19       3      19      19      38      20
       4       1       6      27      12      33      12      28      30      28
       4       1       6      28      46      17      46      46      12      27
       4       1       6      29      16      32      16      42      24       4
       4       1       6      30       3       9       3      14      15      21
       4       1       6      31      38      39      38       4      16      39
       4       1       6      32      20      42      20      45      23       2
       4       1       6      33      39      12      39       2      17       8
       4       1       6      34       8      36       8      45      45      40
       4       1       6      35      41      20      41      29      47       1
       4       1       6      36      33      15      33      40       2      20
       4       1       6      37      20       9      20       4      48      46
       4       1       6      38      46      15      46      28      31      42
       4       1       6      39      12       8      12      21       2       3
       4       1       6      40      25      49      25      28      42      47
       4       1       6      41      33      34      33      43      21      17
       4       1       6      42      37       9      37       6      25      45
       4       1       6      43      32      47      32      37       8      44
       4       1       6      44       4      36       4      42      50      22
       4       1       6      45      12      15      12      49      33      21
       4       1       6      46      42       3      42      11      42      21
       4       1       6      47      30      45      30      15      27      43
       4       1       6      48      43       8      43       8      46      21
       4       1       6      49      26      44      26      50      36       9
       4       1       6      50      24      13      24      15      21       8
       4       1       6      51      30      34      30      48      18      31
       4       1       6      52      13      27      13      27       9      12
       4       1       6      53       6      39       6      27      24      14
       4       1       6      54      23       8      23      15      28      42
       4       1       6      55      45       2      45      20      35      25
       4       1       6      56      41      34      41      37      33      12
       4       1       6      57      44       1      44      34      18       1
       4       1       6      58       9      17       9      15      34       6
       4       1       6      59      46      17      46      31      21      10
       4       1       6      60      46      10      46      10       3      17
       4       1       6      61      22       6      22      30       2      40
       4       1       6      62      31      40      31      27      31      42
       4       1       6      63      34      25      34      25      15       8
       4       1       6      64       4      24       4      16      13      44
       4       1       6      65      45      37      45      12      46      44
       4       1       6      66      12      15      12       6      25      15
       4       1       6      67      25      45      25      14      29       1
       4       1       6      68      11      12      11      21      27       2
       4       1       6      69      13      16      13      22      34      19
       4       1       6      70       7      35       7      11      47      22
       4       1       6      71      42      33      42      19      12      21
       4       1       6      72       5       6       5       4      31      37
       4       1       6      73      37      24      37      46      11      38
       4       1       6      74      46      10      46      45      13       5
       4       1       6      75      48      40      48      25       3      41
       4       1       6      76      12      23      12      21      21      18
       4       1       6      77       6      47       6      35      28      26
       4       1       6      78      30      37      30       2      42       4
       4       1       6      79       2       7       2      36       8      19
       4       1       6      80      18       2      18      38      40      42
       4       1       6      81      33      26      33      38       2      13
       4       1       6      82      19      12      19      45      15      26
       4       1       6      83      23      44      23      25      20      50
       4       1       6      84      31      16      31      27      11      36
       4       1       6      85      31      11      31       1      33      34
       4       1       6      86      44      25      44       9      11      48
       4       1       6      87       3      19       3      47       1       6
       4       1       6      88      26      35      26      24      10      16
       4       1       6      89      46      50      46      49      11      32
       4       1       6      90      17       4      17      23       8      33
       4       1       6      91      43      25      43      31      39       1
       4       1       6      92      48      29      48      22      27      22
       4       1       6      93      49       2      49      43      38       8
       4       1       6      94       2      50       2      43       4      17
       4       1       6      95      35      30      35      19       8       2
       4       1       6      96      36      49      36      38      28      25
       4       1       6      97      28      21      28      39       5      44
       4       1       6      98      46      42      46      22       4      31
       4       1       6      99      27      35      27      26      47      48
       4       1       6     100      44       1      44       3      39      19
       4       1       7       1      34      18      34       4      39       1
       4       1       7       2      36      37      36      24       8      37
       4       1       7       3      33      35      33      46      26       4
       4       1       7       4       7      14       7      25      13      22
       4       1       7       5       5       6       5      32      25       1
       4       1       7       6      19      20      19      41      11      48
       4       1       7       7      43      11      43      49      20      38
       4       1       7       8      31      39      31      15       9      47
       4       1       7       9      42       8      42      33       5      25
       4       1       7      10      22      20      22      24      45      30
       4       1       7      11      30      42      30      37      39      46
       4       1       7      12      36      14      36      46      31       1
       4       1       7      13      13      40      13      10      17      47
       4       1       7      14      22       5      22      48      28      31
       4       1       7      15       3      15       3      19      17      19
       4       1       7      16      39      26      39      31      49      26
       4       1       7      17      29      38      29      16       1      37
       4       1       7      18       3      25       3      44       6      40
       4       1       7      19      33      24      33       1       6      46
       4       1       7      20       8      35       8       9      34      47
       4       1       7      21      40       7      40      22      36       7
       4       1       7      22      45       9      45      24      45      48
       4       1       7      23      17      25      17      17      44      11
       4       1       7      24      47       8      47      31      41      43
       4       1       7      25      30      38      30      12      26      38
       4       1       7      26      29      23      29      18      38      44
       4       1       7      27      14      27      14      37      12      35
       4       1       7      28      49      14      49      45       7      27
       4       1       7      29      36       3      36      20      13      16
       4       1       7      30      18      19      18      21      14       4
       4       1       7      31      40      13      40       3      13      10
       4       1       7      32      17      18      17      39      13      40
       4       1       7      33      35      19      35       5      32      17
       4       1       7      34      45      27      45      20      41       7
       4       1       7      35      45      30      45      27      23      22
       4       1       7      36      20      21      20      16      34      35
       4       1       7      37      22      21      22      43      19       7
       4       1       7      38      48      24      48      18      10      21
       4       1       7      39      36      38      36      33      21      32
       4       1       7      40      20      46      20       6       7      31
       4       1       7      41       5      21       5      27      46      14
       4       1       7      42      20       8      20      29      15      25
       4       1       7      43      21       8      21       3      10      16
       4       1       7      44       4      29       4      24       9       6
       4       1       7      45      21       4      21      21      48      27
       4       1       7      46       2      18       2       7      42      39
       4       1       7      47      32      27      32      13      47      49
       4       1       7      48      42      41      42      31      32      48
       4       1       7      49      35      29      35      16      30      27
       4       1       7      50      30       3      30      47      33       8
       4       1       7      51      45      47      45      47      32      36
       4       1       7      52      17      23      17      27       6      10
       4       1       7      53      38      29      38      19      11      25
       4       1       7      54      45      44      45      24      19      20
       4       1       7      55      41      16      41      13      21      41
       4       1       7      56      19      38      19       3      34       8
       4       1       7      57      30      18      30       5      23      13
       4       1       7      58      26      19      26       7      45      43
       4       1       7      59       4      30       4      34      26      31
       4       1       7      60      38      34      38      44       5       9
       4       1       7      61      13      25      13      35      26      30
       4       1       7      62      11      25      11      43      17      23
       4       1       7      63      42      27      42       1      34      37
       4       1       7      64      17       3      17      39       3      45
       4       1       7      65       7      31       7       7      21      27
       4       1       7      66      16      28      16      18       9      33
       4       1       7      67      39      12      39       1      36      12
       4       1       7      68      31       9      31      10      15       3
       4       1       7      69      14       7      14       7       8      49
       4       1       7      70       2      23       2      44      37      18
       4       1       7      71      42      44      42      44      24      28
       4       1       7      72      28      39      28      31      42      41
       4       1       7      73      33      24      33      15      39       8
       4       1       7      74      42      10      42      24      42      24
       4       1       7      75      15      35      15       6      18      12
       4       1       7      76      24      46      24      10       1      27
       4       1       7      77      16      33      16      50      48      34
       4       1       7      78      25      33      25      48      49      41
       4       1       7      79       7      44       7      26      29       1
       4       1       7      80      17       9      17      24      16      44
       4       1       7      81      23      24      23      47      33      11
       4       1       7      82      22      13      22       8      11      12
       4       1       7      83      49      23      49      25      38      29
       4       1       7      84      45       7      45      24      14      20
       4       1       7      85      46      28      46      21      33      17
       4       1       7      86       3      49       3      21      37      13
       4       1       7      87      38       4      38      35      36      16
       4       1       7      88       4      49       4       9      28      13
       4       1       7      89       2      36       2      25      21       1
       4       1       7      90       6      13       6      18      15       4
       4       1       7      91      17      44      17      34      26      35
       4       1       7      92      15      16      15      38      12      42
       4       1       7      93       5      15       5       7      37      17
       4       1       7      94      47      18      47      17      26       9
       4       1       7      95      26      36      26      35      34      15
       4       1       7      96      34      39      34      35      17      16
       4       1       7      97      13      22      13      26      33      15
       4       1       7      98      19      17      19      36       6      50
       4       1       7      99       6      14       6      30       7      17
       4       1       7     100       5      20       5      31      13       2
       4       1       8       1      21      14      21       2       3      24
       4       1       8       2      44      10      44      47       4      14
       4       1       8       3       4      26       4      45      36      38
       4       1       8       4      24      26      24      26       7      10
       4       1       8       5      44      12      44      22       3      30
       4       1       8       6      11      24      11       3       4      45
       4       1       8       7       4      42       4      19      40       3
       4       1       8       8      35      32      35      30      18       2
       4       1       8       9      21       2      21      35      34      28
       4       1       8      10      19      33      19      29      24      33
       4       1       8      11      25      29      25      10      32      24
       4       1       8      12      18      47      18      14      47      29
       4       1       8      13      10      46      10      15       2       3
       4       1       8      14      25      19      25      39      17      22
       4       1       8      15      17      14      17      15      40       6
       4       1       8      16      39       6      39       1      15      39
       4       1       8      17      17       4      17       5      49      23
       4       1       8      18      13       5      13      47      30      12
       4       1       8      19      23      43      23      10      33      47
       4       1       8      20      42      21      42      20      17      29
       4       1       8      21      48       9      48      33       7       4
       4       1       8      22      45      21      45      17      32       8
       4       1       8      23      26       4      26      27      17      38
       4       1       8      24      46      39      46      49      29      30
       4       1       8      25       4       5       4      31      47      49
       4       1       8      26       7      26       7      10      26      14
       4       1       8      27       6      44       6      38      19      42
       4       1       8      28      28      34      28      20       6      16
       4       1       8      29      25      34      25       2      15      29
       4       1       8      30      26      35      26       1      41      44
       4       1       8      31       8      27       8      39      46      15
       4       1       8      32      16      33      16      30      46      48
       4       1       8      33      36      12      36      21      50      44
       4       1       8      34      21      32      21       8       5       2
       4       1       8      35      18      46      18      40      24      49
       4       1       8      36      49      37      49      20      24      17
       4       1       8      37      25      22      25      10      16      39
       4       1       8      38      30      22      30      24      28      30
       4       1       8      39       7      32       7      50      33      39
       4       1       8      40      42       7      42       8      22      14
       4       1       8      41      23      13      23      24       5      49
       4       1       8      42      32      23      32      42       4      12
       4       1       8      43      19      13      19      23      28      41
       4       1       8      44      23       4      23      19       5       4
       4       1       8      45      37      27      37       7      36      41
       4       1       8      46       9      13       9      17      26      25
       4       1       8      47      48       6      48      48       7       8
       4       1       8      48       4      35       4       5      36      46
       4       1       8      49      38       4      38      33      35       3
       4       1       8      50      41      33      41      22       9      20
       4       1       8      51      30      37      30      38      45       4
       4       1       8      52      23      33      23      33      14      11
       4       1       8      53      33      34      33      36      13       4
       4       1       8      54       3      37       3      15       9      36
       4       1       8      55      38       4      38      32       8      38
       4       1       8      56      20      17      20       6       9      20
       4       1       8      57      26      48      26       8      15      30
       4       1       8      58      24      45      24      23      36       9
       4       1       8      59      11      38      11      26      26      34
       4       1       8      60      20       5      20      46       5      40
       4       1       8      61       9      38       9      46      45      46
       4       1       8      62      14      38      14      46       6      40
       4       1       8      63      35      27      35      16      49      43
       4       1       8      64      38      41      38      45      25      26
       4       1       8      65       2      45       2      39       6      15
       4       1       8      66      21       5      21      17       2      29
       4       1       8      67      17      10      17      26      49       9
       4       1       8      68      20      12      20      37       2       7
       4       1       8      69      38      30      38       1       5      30
       4       1       8      70      19       5      19      19      23      39
       4       1       8      71      19      50      19      14      38      45
       4       1       8      72      31      26      31      36      38       5
       4       1       8      73      45      31      45      25      45      13
       4       1       8      74      47      26      47      34       7       3
       4       1       8      75       6      22       6       7      26      41
       4       1       8      76      35       5      35      29      50       4
       4       1       8      77      26      11      26      25      45      46
       4       1       8      78       8      41       8      22      24      37
       4       1       8      79      47      14      47      47       2      34
       4       1       8      80      45      25      45      35      37       8
       4       1       8      81      34      35      34      45      23      15
       4       1       8      82      36      49      36      30       8      12
       4       1       8      83      27      42      27      33      31       1
       4       1       8      84      19      11      19      31      46      25
       4       1       8      85      45      13      45      36      23      32
       4       1       8      86      37      49      37      24      37      20
       4       1       8      87      44      22      44      32      14       7
       4       1       8      88      22      10      22      15      28      20
       4       1       8      89       3      48       3      35      24      42
       4       1       8      90      43      24      43      12      10      23
       4       1       8      91      49      17      49      49      33      37
       4       1       8      92      27      29      27      45      12      47
       4       1       8      93      16      21      16      17      19      41
       4       1       8      94      48      47      48      49      14      15
       4       1       8      95      38       4      38      20      15      25
       4       1       8      96      38      12      38      34      13      49
       4       1       8      97       8       1       8      24      49      33
       4       1       8      98      40      44      40      31       5      18
       4       1       8      99      42      22      42      15      12      47
       4       1       8     100      19       5      19      29       2       6
       4       1       9       1       1      13       1      11      49      41
       4       1       9       2       5      28       5      16      10       7
       4       1       9       3      49       1      49      44      20      32
       4       1       9       4      33      23      33      25      40       4
       4       1       9       5      36      13      36      33      22       4
       4       1       9       6      45      48      45      29      44      28
       4       1       9       7      46      35      46      12      46      28
       4       1       9       8       2       6       2      47       9      41
       4       1       9       9      15       4      15      38      26      22
       4       1       9      10      27      30      27      14      24       8
       4       1       9      11      11      38      11       2      16      29
       4       1       9      12      25      45      25       2      13      26
       4       1       9      13       4      42       4       5      27       9
       4       1       9      14       1      21       1      37      28      24
       4       1       9      15       3       5       3       3      20      10
       4       1       9      16      45      20      45      35      14      48
       4       1       9      17      37      23      37      10      37      41
       4       1       9      18      47      42      47       9      22      47
       4       1       9      19      23       7      23       6      19      41
       4       1       9      20       7      31       7      25      20       2
       4       1       9      21      13      27      13      21      26      32
       4       1       9      22      28      45      28      24      39      12
       4       1       9      23      18      16      18      33       8      43
       4       1       9      24      13      44      13       7       5      36
       4       1       9      25       3      24       3      17      30      18
       4       1       9      26      35      18      35      26      37      48
       4       1       9      27      40      17      40      15      11      19
       4       1       9      28      23      44      23      26      16      43
       4       1       9      29      26       4      26      37      30      25
       4       1       9      30      22      12      22      11      28      12
       4       1       9      31       6      33       6      35       6       4
       4       1       9      32      27      31      27      45       9      28
       4       1       9      33      27      26      27      24      41      45
       4       1       9      34       3      35       3      19       4       9
       4       1       9      35      29      30      29      43      49      35
       4       1       9      36      39      35      39      19      18      33
       4       1       9      37      19       8      19      35       5      23
       4       1       9      38      31      41      31      28      12      34
       4       1       9      39      27      10      27      36      14      49
       4       1       9      40      21      43      21      19      26      47
       4       1       9      41      38      10      38      38      48      49
       4       1       9      42      29      30      29       7      49      39
       4       1       9      43      48      35      48      10       7       6
       4       1       9      44      48      20      48      15       9       5
       4       1       9      45      38      21      38       5      10      13
       4       1       9      46      20      19      20       3      23      14
       4       1       9      47      19      26      19      50      45       6
       4       1       9      48       1      25       1      17      38      48
       4       1       9      49       9       4       9      43      38       5
       4       1       9      50      28      38      28      44      48       3
       4       1       9      51       5      31       5      10      10      45
       4       1       9      52      26      48      26      46       6      18
       4       1       9      53      31       7      31      31       8      49
       4       1       9      54      26      38      26      27      31      16
       4       1       9      55      18      15      18      33      47      50
       4       1       9      56      26      16      26      31       6      26
       4       1       9      57      18      17      18      31      50       2
       4       1       9      58      35      45      35      29      32       6
       4       1       9      59      30      45      30       1      18      12
       4       1       9      60      27       6      27      42      32      24
       4       1       9      61      46      45      46      17      40       3
       4       1       9      62      33      40      33      26      10      50
       4       1       9      63       5      11       5      46      14       5
       4       1       9      64      14      49      14      33      47      38
       4       1       9      65      33      10      33      22      43       6
       4       1       9      66       1      37       1      22      11      22
       4       1       9      67      39       1      39      40       5      22
       4       1       9      68      16      42      16       6      33      19
       4       1       9      69      49      10      49      27      16      20
       4       1       9      70      25      17      25      30      29      47
       4       1       9      71      44      49      44      47       5       6
       4       1       9      72      26      23      26       4      26       4
       4       1       9      73      34       4      34      50      10      25
       4       1       9      74      37      41      37      15      18      42
       4       1       9      75      25      27      25      10      32      33
       4       1       9      76      27      35      27       1      17      35
       4       1       9      77       8       9       8      11      19      23
       4       1       9      78       9      35       9      23      46      13
       4       1       9      79       4      49       4      26      36      27
       4       1       9      80      30      38      30      38      29      33
       4       1       9      81      49      15      49      16      43      32
       4       1       9      82      39      17      39      39      46      36
       4       1       9      83       6      36       6      20      36      50
       4       1       9      84       9      23       9      39       8      44
       4       1       9      85       2      20       2      46      17      43
       4       1       9      86      15      21      15       4      37      44
       4       1       9      87      40      14      40      50      14      11
       4       1       9      88      20       9      20      17      19       3
       4       1       9      89      43      10      43       1      19       2
       4       1       9      90      27      29      27      23      11      34
       4       1       9      91      49      42      49      38      48      40
       4       1       9      92       7      44       7      39      32      33
       4       1       9      93      33      47      33      21      19      15
       4       1       9      94      34      39      34      26      33      26
       4       1       9      95      38      32      38      18      21      32
       4       1       9      96      25      12      25      30      43       9
       4       1       9      97      25      37      25      14      50      43
       4       1       9      98      26      11      26       6      50      28
       4       1       9      99      14      44      14      21      38      19
       4       1       9     100      13      14      13      37      22      23
       4       1      10       1      22       6      22       2      16      48
       4       1      10       2      39      37      39      40      42      37
       4       1      10       3      46      43      46      25       4       1
       4       1      10       4      32      12      32      36      38      44
       4       1      10       5      40      45      40      49      39      47
       4       1      10       6      26      16      26      24      27       4
       4       1      10       7      28      50      28       9      41      12
       4       1      10       8      17      41      17       9      16       4
       4       1      10       9      11      49      11      30      34      19
       4       1      10      10      48       4      48      33      41      28
       4       1      10      11       5       2       5      28      15      18
       4       1      10      12      35      49      35      47       8      36
       4       1      10      13      43      34      43      26      43      29
       4       1      10      14       3      36       3       9      41      48
       4       1      10      15      32       4      32      30      29      31
       4       1      10      16      42      23      42      48      32      12
       4       1      10      17      17      20      17      36       9       7
       4       1      10      18       8      15       8       7      37       1
       4       1      10      19      45      22      45      12      37      32
       4       1      10      20      32      36      32      26      34      16
       4       1      10      21      49      50      49       2      41      50
       4       1      10      22      40      43      40      49      39       9
       4       1      10      23       2      25       2      31      21      20
       4       1      10      24      41      29      41      17      28      17
       4       1      10      25      17      14      17      40      30      27
       4       1      10      26      47       4      47      50      30      27
       4       1      10      27      35      38      35      12       2      29
       4       1      10      28      24      27      24      12       4      19
       4       1      10      29      47      49      47      45      21      50
       4       1      10      30       2      42       2      11      15      43
       4       1      10      31      49       4      49      12      25      44
       4       1      10      32       6      35       6      13       3       8
       4       1      10      33      33      43      33      22      46      44
       4       1      10      34      34      21      34      25      28       7
       4       1      10      35      19      38      19      32      33      12
       4       1      10      36      13      21      13      32      26      35
       4       1      10      37      28      48      28      29      33      46
       4       1      10      38      43      11      43      40      49      35
       4       1      10      39      22       8      22      14      39      30
       4       1      10      40      39      22      39      37      50      28
       4       1      10      41      27      28      27      21      30      23
       4       1      10      42      26      29      26      25      10       5
       4       1      10      43       1      18       1      31      29      47
       4       1      10      44       1       5       1       7       2      28
       4       1      10      45      40       3      40      27      21      31
       4       1      10      46      45      13      45      43      20      37
       4       1      10      47      19      14      19      20      14       8
       4       1      10      48      17      12      17      47      32      27
       4       1      10      49      47      44      47      26      50      47
       4       1      10      50      29      43      29      22      42      31
       4       1      10      51      38      13      38      33      31      46
       4       1      10      52      34       4      34       6      21       5
       4       1      10      53      44      25      44      29      27       5
       4       1      10      54      42      19      42      17      49      45
       4       1      10      55      17      41      17      31      50      14
       4       1      10      56      46      31      46      49      34      37
       4       1      10      57      44      36      44      33      43      34
       4       1      10      58      19      41      19      50      27       8
       4       1      10      59      31       3      31      22       5      47
       4       1      10      60      29      30      29      18      47      43
       4       1      10      61      49      37      49      26      19      41
       4       1      10      62      16      41      16      34      14      23
       4       1      10      63      17       1      17      46       4      16
       4       1      10      64      29      37      29      40      49       1
       4       1      10      65      31      37      31      12      24      28
       4       1      10      66      24      10      24      47       6      45
       4       1      10      67      37      48      37      43      41      37
       4       1      10      68      21      32      21      49      20      27
       4       1      10      69      11      47      11      32      47       6
       4       1      10      70      23      32      23      23      43       1
       4       1      10      71      44      22      44      13      33      22
       4       1      10      72       9       8       9      40      25      32
       4       1      10      73      47      38      47      40      21      10
       4       1      10      74      39      49      39      11      31      32
       4       1      10      75      21      12      21      40      11      20
       4       1      10      76       4       1       4       6      33      10
       4       1      10      77      21      49      21      34       1      18
       4       1      10      78       2      40       2      40      40      37
       4       1      10      79      11       9      11      46      16       1
       4       1      10      80       1      19       1      34      34      11
       4       1      10      81      39      46      39      29      50      22
       4       1      10      82      46      41      46      28      28       8
       4       1      10      83       2      38       2       2      18      12
       4       1      10      84      29      30      29      43      39      17
       4       1      10      85      40      19      40      35      20      29
       4       1      10      86      36      27      36      16      21      25
       4       1      10      87      49       3      49      15      21      31
       4       1      10      88      27       5      27      38      22       7
       4       1      10      89      43      17      43       5      17       1
       4       1      10      90      43      14      43      10      32      31
       4       1      10      91      21      15      21      10      29      40
       4       1      10      92      43      38      43       7      29      20
       4       1      10      93      21      34      21      11      11      18
       4       1      10      94      19      43      19      32       5      45
       4       1      10      95      32      38      32      33      20      29
       4       1      10      96      11       4      11      50      22      49
       4       1      10      97      34      14      34      49       3       9
       4       1      10      98       1       7       1      35      17      33
       4       1      10      99      23       1      23      45      19      20
       4       1      10     100      30      31      30      45      18       9
       5       1       1       1       6      43       6       1      23      49
       5       1       1       2      20      15      20      36      42      28
       5       1       1       3      13      49      13      29      17      20
       5       1       1       4      20      40      20      47      38       9
       5       1       1       5      46      12      46      13      38       9
       5       1       1       6      39       8      39       1      27      47
       5       1       1       7       2      17       2      44      24      28
       5       1       1       8      36      37      36      45      43      19
       5       1       1       9      31      37      31       5       2      39
       5       1       1      10      23       2      23       8      14       4
       5       1       1      11      22       4      22      12      34      20
       5       1       1      12       8      38       8      26      47      24
       5       1       1      13      19      26      19      27       8      34
       5       1       1      14      50      29      50      34      46      45
       5       1       1      15      31       3      31       9      38       9
       5       1       1      16       1      26       1      15      15      21
       5       1       1      17      42      16      42      16      28      39
       5       1       1      18      10      34      10      21       8      22
       5       1       1      19       3      39       3      17      40      15
       5       1       1      20      47      19      47      37      37      36
       5       1       1      21      31      22      31       4       3      25
       5       1       1      22      32      43      32      17      26      15
       5       1       1      23      39      20      39      37      16      14
       5       1       1      24      34       1      34      30       9      30
       5       1       1      25      47       4      47      48      16       4
       5       1       1      26      24      39      24      32      16      37
       5       1       1      27      16      17      16      22       9      45
       5       1       1      28       9      22       9      28      20      25
       5       1       1      29      47      19      47      10      34      11
       5       1       1      30      46      20      46      40      20      29
       5       1       1      31      33       3      33      14      38      48
       5       1       1      32      15      42      15      50      24      35
       5       1       1      33       8      22       8      26      35      26
       5       1       1      34      27      34      27      21      26      50
       5       1       1      35      39      10      39      48      27      19
       5       1       1      36       5      35       5       3      42      30
       5       1       1      37       9      19       9      23       2       6
       5       1       1      38      28      17      28      38      18      49
       5       1       1      39      29      20      29      19      27      18
       5       1       1      40      38       2      38      29      49       7
       5       1       1      41      36      23      36      46       9      36
       5       1       1      42      17      23      17      16      31      38
       5       1       1      43       2      42       2      21      41      46
       5       1       1      44      17      23      17      28      10       8
       5       1       1      45      50      38      50      45      22      24
       5       1       1      46      24      49      24      27      10      12
       5       1       1      47      24       1      24      27      14      22
       5       1       1      48      25      31      25      12      23       6
       5       1       1      49      15      16      15      44       1      11
       5       1       1      50      36      14      36      46      31      46
       5       1       1      51      16      17      16       7      24      40
       5       1       1      52       9       3       9      40      30      22
       5       1       1      53       9      35       9      28      50      15
       5       1       1      54      35      29      35      17       1       3
       5       1       1      55      25      14      25      36      12       4
       5       1       1      56       6       2       6       3      12      26
       5       1       1      57      38      41      38      14      45      16
       5       1       1      58      27      17      27      29      11      22
       5       1       1      59       8      34       8      35       7      11
       5       1       1      60      10       7      10      22       7      45
       5       1       1      61      30       8      30      15      11      23
       5       1       1      62      46      16      46      27      47      50
       5       1       1      63      45      36      45       2       1      12
       5       1       1      64      21      31      21      25      48       6
       5       1       1      65      49      40      49       1      29      49
       5       1       1      66      15      38      15      38       2      22
       5       1       1      67      23      46      23       1      24      37
       5       1       1      68      29      33      29       9      10      48
       5       1       1      69      23      30      23       4      40      38
       5       1       1      70      42      41      42      17      30       3
       5       1       1      71      13      25      13      25      28      16
       5       1       1      72      16      31      16      47      37      21
       5       1       1      73      21       2      21      27      35      43
       5       1       1      74      41       8      41      47      31       5
       5       1       1      75       3      10       3      21      47      25
       5       1       1      76      39      27      39      35      45      19
       5       1       1      77      20      21      20      41      50      40
       5       1       1      78      31      26      31       9      23      12
       5       1       1      79      36      28      36       8      32      18
       5       1       1      80       4      25       4      16      34       3
       5       1       1      81      21      18      21      25      12      49
       5       1       1      82       9      25       9       7      16      17
       5       1       1      83      18      19      18      28       3      19
       5       1       1      84      20      31      20      35      23       7
       5       1       1      85      33       9      33      43      29      31
       5       1       1      86       3      34       3      26      26      30
       5       1       1      87      47      49      47      43      12      16
       5       1       1      88      34      49      34       6      44      39
       5       1       1      89      28      23      28      48       2      42
       5       1       1      90      11      47      11      23       9      34
       5       1       1      91      28       9      28      20       5       6
       5       1       1      92      43      22      43       3      32      49
       5       1       1      93      40      19      40      41      25      15
       5       1       1      94      45      22      45      32      36      20
       5       1       1      95      47      20      47      43      32      11
       5       1       1      96      23      30      23      43      49      14
       5       1       1      97      41      33      41       6      32      47
       5       1       1      98       3      33       3      19      49      50
       5       1       1      99      48      39      48      39       6      29
       5       1       1     100      49      29      49      30      10      19
       5       1       2       1      24      39      24      14      16      37
       5       1       2       2      40      19      40      34       6      12
       5       1       2       3      11      26      11      20      38      31
       5       1       2       4       2      31       2      47      27      39
       5       1       2       5      47      13      47       4       7      47
       5       1       2       6      13      28      13       4      20       8
       5       1       2       7      15       2      15      37       6       1
       5       1       2       8      38       9      38      25      13      29
       5       1       2       9      43       5      43      24      21      16
       5       1       2      10      29      27      29      27      15      12
       5       1       2      11      11      25      11      17      31      40
       5       1       2      12      23      31      23      39      15      18
       5       1       2      13       4      46       4      12      19      14
       5       1       2      14      27      39      27      18       6       5
       5       1       2      15       6      31       6       9      40      20
       5       1       2      16      47       6      47      15       3       6
       5       1       2      17       9      25       9      29      11      33
       5       1       2      18       9       7       9      33       8      44
       5       1       2      19      44      37      44      22      24      32
       5       1       2      20      45      12      45       8       4      12
       5       1       2      21      40      47      40       4      26      34
       5       1       2      22      49      41      49      50      38      31
       5       1       2      23      37      49      37      43      33      48
       5       1       2      24       4       5       4      19      21      26
       5       1       2      25      18      44      18      29      17      11
       5       1       2      26      45      27      45      22      40      23
       5       1       2      27       4      40       4      36      40       9
       5       1       2      28      36      14      36      18       7      30
       5       1       2      29      10      19      10      28       9       3
       5       1       2      30      17      18      17       1      19       4
       5       1       2      31      21      49      21      23       2      43
       5       1       2      32      37       4      37      26      15       2
       5       1       2      33      45      13      45      25      13      31
       5       1       2      34      31       1      31      25      11      23
       5       1       2      35      20      22      20      43      10      21
       5       1       2      36      37       6      37      32      44       9
       5       1       2      37      26      19      26      41      13      49
       5       1       2      38       4       5       4      29      46      36
       5       1       2      39      18       8      18      44      48       3
       5       1       2      40      43      39      43      33      34      19
       5       1       2      41      12      38      12       2      26      47
       5       1       2      42      17      44      17      25      19      12
       5       1       2      43      46      13      46      34      44      42
       5       1       2      44      31      18      31      46       1      27
       5       1       2      45      40      22      40      17       1      19
       5       1       2      46      27       7      27      21       4      39
       5       1       2      47      27      11      27      18      36      38
       5       1       2      48      10      32      10       7       4      12
       5       1       2      49      20      44      20       6      22      50
       5       1       2      50      42      29      42      36      28      16
       5       1       2      51      24      31      24      41      50      21
       5       1       2      52      22       6      22      16      45      33
       5       1       2      53      24      43      24      49      49       2
       5       1       2      54      11      45      11      49      50      33
       5       1       2      55      21       7      21      10      10      26
       5       1       2      56      39      10      39      41      50       1
       5       1       2      57      24      50      24      18      34       2
       5       1       2      58      32      10      32      13      18      45
       5       1       2      59      18      20      18      33       1      43
       5       1       2      60      32      20      32      50      35      36
       5       1       2      61      47      43      47       6      16      46
       5       1       2      62      15      26      15      14      34      37
       5       1       2      63      17       6      17       9      18      36
       5       1       2      64      44      47      44      43      29      47
       5       1       2      65       2      15       2      29      19      47
       5       1       2      66      26      21      26       5      31      47
       5       1       2      67      19      31      19      23      15      35
       5       1       2      68      29      36      29      18      44      16
       5       1       2      69      17      33      17      43      32       8
       5       1       2      70      35       7      35      34       3      10
       5       1       2      71      36      35      36      27      36      32
       5       1       2      72      18       6      18      13      17      10
       5       1       2      73      35      38      35      22      19      40
       5       1       2      74      15      16      15      37      36      47
       5       1       2      75      28      48      28       6      27      43
       5       1       2      76      18       4      18       3      20      32
       5       1       2      77      11      39      11      15       4      21
       5       1       2      78       7      15       7      27      22       9
       5       1       2      79      29       6      29      21       7       8
       5       1       2      80      27      22      27       6       2      22
       5       1       2      81      31      24      31      18      23      37
       5       1       2      82       7      29       7      44      50      42
       5       1       2      83      18       4      18      44      50      16
       5       1       2      84      16      31      16      20      41      24
       5       1       2      85      49      20      49       6      41      20
       5       1       2      86       9      15       9      29      23      38
       5       1       2      87      12      43      12      34      11      27
       5       1       2      88      42      10      42      37      20      45
       5       1       2      89      33      14      33       8       8      14
       5       1       2      90       6      16       6      16      17      45
       5       1       2      91      20      21      20      20      27      44
       5       1       2      92      21      29      21      30      39      40
       5       1       2      93      41      47      41       4      21       9
       5       1       2      94       8      34       8      31      32      10
       5       1       2      95      27      42      27      49      34      18
       5       1       2      96      15      20      15      50      14      27
       5       1       2      97      33      13      33      44      31       3
       5       1       2      98      28      27      28      32       8      31
       5       1       2      99      13       1      13      39       8      41
       5       1       2     100      17      50      17      26      42      46
       5       1       3       1      14      20      14      25       2      46
       5       1       3       2      40      24      40      49      18      29
       5       1       3       3      42      34      42       5      12      17
       5       1       3       4      38      41      38      29      17      29
       5       1       3       5      35      50      35      12      25      17
       5       1       3       6      24      17      24      16      18      44
       5       1       3       7      38      19      38      42      42      29
       5       1       3       8       7      39       7      22      29      14
       5       1       3       9       7      47       7      31      19      48
       5       1       3      10      35       9      35      10      36       2
       5       1       3      11      14      23      14      13      27      16
       5       1       3      12      44      43      44      37      40      20
       5       1       3      13       8      27       8      13       6      33
       5       1       3      14      42       4      42      42      33       1
       5       1       3      15      14      40      14       4       2      41
       5       1       3      16       7      37       7      19      38      36
       5       1       3      17       8      10       8      15      20      14
       5       1       3      18      30       4      30      15      47      21
       5       1       3      19      28      30      28      30      44       4
       5       1       3      20      41      45      41       5      47      25
       5       1       3      21      29       9      29      28      21       3
       5       1       3      22      10      15      10      32      24       5
       5       1       3      23      43      29      43      29      31      42
       5       1       3      24      10      31      10      50      28      41
       5       1       3      25       7       9       7      34      49      39
       5       1       3      26      41       8      41      35       3       1
       5       1       3      27      11       4      11      13      28      33
       5       1       3      28      13       3      13      50       1      32
       5       1       3      29      39      20      39      42      30      11
       5       1       3      30      12      43      12      19       7      13
       5       1       3      31      34      21      34      22      24       8
       5       1       3      32      12      45      12      37      37      19
       5       1       3      33       1      48       1       4      48      33
       5       1       3      34      14      18      14       7      34       1
       5       1       3      35      23      33      23      21      48      33
       5       1       3      36       4      31       4      50      38      47
       5       1       3      37      14       1      14      25      47      43
       5       1       3      38      19      11      19      24      13      49
       5       1       3      39      17       5      17      36      47       3
       5       1       3      40       4      25       4      20       8      36
       5       1       3      41       5      20       5      19       9      15
       5       1       3      42      38      21      38      24      14      19
       5       1       3      43      47      21      47      25      48      39
       5       1       3      44      14       3      14      50       5      25
       5       1       3      45      36      12      36       3      36      48
       5       1       3      46      32      15      32      50      33      42
       5       1       3      47      41      25      41      27      16      49
       5       1       3      48       9      49       9       2      37      18
       5       1       3      49      42      34      42      42      22      12
       5       1       3      50      39       1      39      29      38      29
       5       1       3      51      21      29      21      42      47       8
       5       1       3      52       5       1       5      47      49      18
       5       1       3      53      43      12      43      26      44      19
       5       1       3      54       4      14       4      10      38       3
       5       1       3      55      16      12      16      38      36      49
       5       1       3      56      29      47      29      45      42      27
       5       1       3      57       2      48       2       6       8      44
       5       1       3      58      38       8      38      20      22       6
       5       1       3      59      22       2      22       3      24      18
       5       1       3      60      41      25      41      42      46      43
       5       1       3      61      21      20      21      16      29      34
       5       1       3      62      45       5      45      45      49      14
       5       1       3      63      38      35      38      46       5       6
       5       1       3      64      28      20      28      22      41      19
       5       1       3      65      46      33      46      30      26      50
       5       1       3      66      19      31      19      29      26      17
       5       1       3      67      17      15      17      40      37      18
       5       1       3      68      10      20      10       7      17      12
       5       1       3      69      13      22      13      23      37      40
       5       1       3      70      22      48      22       2      24      38
       5       1       3      71      27      26      27       2      12       7
       5       1       3      72      13      25      13       7       9      26
       5       1       3      73       8      37       8      13      17      15
       5       1       3      74      48      50      48      45      25      15
       5       1       3      75      33      16      33      44      46      26
       5       1       3      76      18      12      18      19       8      50
       5       1       3      77       9      18       9      48      22      14
       5       1       3      78      14      44      14      10      47       1
       5       1       3      79      34      27      34      38      41       2
       5       1       3      80       8      46       8      32      39      21
       5       1       3      81       3      34       3      23      24      18
       5       1       3      82      15      48      15      24      20      48
       5       1       3      83      39      50      39      32      43      37
       5       1       3      84      37      47      37      34      20      22
       5       1       3      85      11       3      11      29      23       1
       5       1       3      86      19      20      19      28      26      11
       5       1       3      87      10      47      10       4      24      16
       5       1       3      88      46      27      46      13      38      27
       5       1       3      89      11      48      11      25      20      10
       5       1       3      90      37       8      37       4      10       8
       5       1       3      91      21      16      21       8       7      27
       5       1       3      92       9      48       9      43      42       3
       5       1       3      93      30      40      30      14       5      16
       5       1       3      94      24      20      24      15       6       3
       5       1       3      95      17       8      17      35      22      10
       5       1       3      96      24      33      24      48      47       3
       5       1       3      97       8      15       8      22      46      24
       5       1       3      98      40      18      40      25      48      19
       5       1       3      99      38      49      38      45      29      25
       5       1       3     100      30      19      30      47      15       8
       5       1       4       1      21      49      21      46      16      40
       5       1       4       2      30      19      30      20      19      21
       5       1       4       3      50      11      50      17       9      16
       5       1       4       4      44       4      44       2      37      47
       5       1       4       5       5      11       5      31      37      50
       5       1       4       6      29      11      29      13      33      45
       5       1       4       7      25      46      25      48      48      40
       5       1       4       8      13      42      13      22       7      40
       5       1       4       9       1      45       1       3      13      29
       5       1       4      10      16       1      16      16      19      50
       5       1       4      11      29      12      29      28      40       5
       5       1       4      12      35      36      35       7      48      23
       5       1       4      13      10       6      10      22      23      41
       5       1       4      14      31      34      31      14      36      33
       5       1       4      15      19      16      19      34      33      16
       5       1       4      16      22      18      22      25      16      29
       5       1       4      17      50      17      50      16       8      22
       5       1       4      18      29      47      29      14       3      27
       5       1       4      19      26      29      26      48      10       2
       5       1       4      20      23      24      23      18      26      20
       5       1       4      21       7      41       7      43      14      49
       5       1       4      22      17      16      17      50      50      43
       5       1       4      23      49      16      49      28      11      23
       5       1       4      24       3      25       3      26       5       4
       5       1       4      25      50      49      50      22       2      11
       5       1       4      26      34      19      34      14      25      40
       5       1       4      27       8       6       8      36      30      45
       5       1       4      28      36      38      36      20      30      13
       5       1       4      29      35      45      35      39       6      20
       5       1       4      30      37       7      37      11      38      16
       5       1       4      31      40       5      40      25      44      28
       5       1       4      32       7       3       7      36      11      20
       5       1       4      33       8       4       8      17      39       2
       5       1       4      34      44      27      44      22      18       9
       5       1       4      35      22      17      22      26      39      25
       5       1       4      36      47      41      47      12      25      10
       5       1       4      37      41      25      41      48      18      43
       5       1       4      38      19      33      19      29      42       9
       5       1       4      39      24      12      24      21      32      21
       5       1       4      40      20      48      20      40      21      22
       5       1       4      41      46      48      46      41      21      29
       5       1       4      42      29      37      29      50       3      46
       5       1       4      43      35      40      35       9      41       4
       5       1       4      44      49      46      49      11      39      14
       5       1       4      45      28      32      28      42      43      17
       5       1       4      46      18      49      18      31      43      45
       5       1       4      47      24      34      24       4      18       2
       5       1       4      48      31      37      31      50      14      13
       5       1       4      49      28      44      28      41      14      26
       5       1       4      50      47      16      47      32      17      19
       5       1       4      51      26       7      26      23      18      27
       5       1       4      52      23      22      23      22       3      26
       5       1       4      53      21      40      21      22      22      24
       5       1       4      54      10      24      10      13      15      39
       5       1       4      55      26      45      26       5      10      34
       5       1       4      56      27      22      27      37       2      23
       5       1       4      57       5      16       5      25      26      27
       5       1       4      58      36      26      36       1      49       4
       5       1       4      59      29      35      29      42      17      35
       5       1       4      60      17      21      17      47      23      18
       5       1       4      61      43       8      43      28      50      19
       5       1       4      62      29      41      29      42      23      34
       5       1       4      63       9      12       9      50      33      43
       5       1       4      64       5       7       5      37      26      10
       5       1       4      65       6       1       6      39      24      41
       5       1       4      66      24      34      24      20      38       3
       5       1       4      67      44      36      44      47       2      44
       5       1       4      68       8      22       8      36      46      48
       5       1       4      69       5      35       5      23      23      19
       5       1       4      70      32      27      32      29      42      17
       5       1       4      71      29      26      29      10      50      36
       5       1       4      72       6      15       6      24      50      45
       5       1       4      73      29      45      29      32      23      20
       5       1       4      74      45      32      45      49      42      14
       5       1       4      75      27      50      27      47       3      47
       5       1       4      76       5       8       5       4       2       6
       5       1       4      77      45      34      45       5      45       2
       5       1       4      78      41       2      41      43      20      15
       5       1       4      79      35      16      35       4      12      10
       5       1       4      80      39      26      39      28      26      38
       5       1       4      81      30      25      30      45      18      17
       5       1       4      82      40       1      40       8      31      30
       5       1       4      83      31      27      31      15       6      11
       5       1       4      84      27      11      27       8      24      25
       5       1       4      85       8       5       8      34      34      36
       5       1       4      86      39      12      39      28      25      19
       5       1       4      87      25      29      25      26       1      49
       5       1       4      88      46      43      46      50      36      30
       5       1       4      89      43      29      43      22      29      50
       5       1       4      90      15      16      15      22       8      18
       5       1       4      91      24      22      24      24      11      38
       5       1       4      92       1      50       1       9      14      18
       5       1       4      93       1      48       1      38      29      35
       5       1       4      94      28       3      28      32      23      49
       5       1       4      95       6      27       6      41      44      29
       5       1       4      96      44       1      44      10      24      21
       5       1       4      97      47      29      47       9      13      14
       5       1       4      98       2      27       2       3      43      11
       5       1       4      99       9      17       9      18      11      39
       5       1       4     100      30      40      30       1      50      18
       5       1       5       1       1      23       1      23      16      17
       5       1       5       2      34      14      34      17      13      11
       5       1       5       3      42      25      42      48      35      44
       5       1       5       4      50      39      50      21      40      43
       5       1       5       5      43       1      43       7       6      12
       5       1       5       6      22      31      22       9       8      24
       5       1       5       7       5      16       5       4      18      42
       5       1       5       8      33       8      33      42      38       8
       5       1       5       9      40      45      40       1      13      38
       5       1       5      10      23      50      23      19      27      21
       5       1       5      11      10      33      10       5      19      33
       5       1       5      12       6      35       6      42      33      37
       5       1       5      13      37       4      37      38      36      37
       5       1       5      14      10      34      10      48      19      33
       5       1       5      15      29      26      29      25      27      26
       5       1       5      16      48      30      48      32      37      47
       5       1       5      17       9       8       9      37      21       8
       5       1       5      18      25      13      25       6      15      41
       5       1       5      19       1      26       1      37       4      30
       5       1       5      20      37      30      37       2      39      20
       5       1       5      21      24       4      24       9      40      33
       5       1       5      22      41       9      41       7      48      15
       5       1       5      23      23      50      23      28      22       8
       5       1       5      24      37      23      37      13      39      42
       5       1       5      25      26      32      26      21      19      48
       5       1       5      26      41      20      41      25      40      27
       5       1       5      27      20      27      20      34       6      48
       5       1       5      28       9       2       9       3       1      47
       5       1       5      29      40      18      40      30      34      22
       5       1       5      30      30       8      30      43      14       3
       5       1       5      31      37       7      37      20      24       9
       5       1       5      32      26      39      26       6      49      38
       5       1       5      33      23      26      23      40      46      31
       5       1       5      34      13      39      13      20      24      15
       5       1       5      35      40      32      40      49      33      46
       5       1       5      36      29      37      29      35      27      40
       5       1       5      37      20      45      20      36       7      13
       5       1       5      38      46      25      46      26      29      10
       5       1       5      39      30       6      30      39      34      35
       5       1       5      40      40      21      40       9       8      19
       5       1       5      41      16      44      16      50      50      20
       5       1       5      42       5      21       5      10      34      47
       5       1       5      43      36      35      36      36      26      49
       5       1       5      44      43       2      43      30       3      12
       5       1       5      45      10      20      10       3      33      18
       5       1       5      46       1      31       1      29       7      42
       5       1       5      47      36       2      36      46      24      16
       5       1       5      48      12      48      12      46       4      34
       5       1       5      49      49      19      49      14      29       5
       5       1       5      50      49      25      49      35      43      41
       5       1       5      51      20      24      20      32      10      47
       5       1       5      52      12      45      12      42       7      35
       5       1       5      53       6      23       6      24      32      12
       5       1       5      54      25      11      25      10      45      49
       5       1       5      55      18       4      18      19      33      22
       5       1       5      56      11      50      11       3      24      22
       5       1       5      57      42      36      42      13      19      29
       5       1       5      58      40      46      40       6       1      35
       5       1       5      59      15      21      15      14      26      35
       5       1       5      60      15      16      15      19      47      26
       5       1       5      61      32      20      32      40      42       4
       5       1       5      62      27      41      27      39       4       3
       5       1       5      63      11       9      11      31      35      44
       5       1       5      64      37       5      37      40      19      48
       5       1       5      65      35      40      35      26      23       2
       5       1       5      66      41      42      41      20      44      41
       5       1       5      67       1      19       1      40       6      18
       5       1       5      68       6      21       6      29      12       4
       5       1       5      69      18      47      18      41      36      37
       5       1       5      70      38      43      38      50      15      30
       5       1       5      71      46      29      46      39       5      12
       5       1       5      72      50      28      50      18      35       5
       5       1       5      73       3      24       3      10      41      34
       5       1       5      74      24      17      24      30       8      23
       5       1       5      75       6      47       6       9      20      30
       5       1       5      76      29      15      29      14      22      20
       5       1       5      77      27      11      27      11      28      42
       5       1       5      78      49      46      49      47      10      12
       5       1       5      79       3      12       3       4      39      29
       5       1       5      80      35      48      35      24      16      19
       5       1       5      81      21      16      21      28      45      44
       5       1       5      82       3      41       3      45       3      16
       5       1       5      83      16      17      16       5       4      23
       5       1       5      84      36      48      36       9      50      25
       5       1       5      85      21      31      21      39      26      21
       5       1       5      86       1      15       1      10      17      12
       5       1       5      87       8      41       8      37      28       4
       5       1       5      88      33      43      33      39      47      48
       5       1       5      89      35       1      35      12      42      43
       5       1       5      90      27      17      27      45      18      43
       5       1       5      91      23      32      23      48       3       4
       5       1       5      92      18      49      18      50      43      17
       5       1       5      93      36      15      36      26      32      11
       5       1       5      94       5      29       5      45       5      18
       5       1       5      95      13       9      13      16      27      46
       5       1       5      96      33      31      33      44       4      36
       5       1       5      97      48       2      48      34       1      43
       5       1       5      98      12       3      12      42      30      19
       5       1       5      99      42       4      42      40      18      21
       5       1       5     100      20      10      20      25       9      16
       5       1       6       1      32      22      32       2      14      22
       5       1       6       2       1      32       1      22      36       7
       5       1       6       3      37      20      37      18      18      41
       5       1       6       4      48      15      48      19       2      27
       5       1       6       5      35      32      35      38      20      16
       5       1       6       6      39      13      39      10      17      18
       5       1       6       7      21      18      21      17      32      24
       5       1       6       8      32       5      32      49      46      42
       5       1       6       9      12      14      12      45      18      49
       5       1       6      10      32      16      32       6       3      18
       5       1       6      11       5      28       5       9      15      48
       5       1       6      12      14      36      14      42      21      18
       5       1       6      13       4      17       4      36      20      10
       5       1       6      14      48      50      48      37       9      16
       5       1       6      15       7       8       7       8      12       8
       5       1       6      16      41       1      41      18      45       4
       5       1       6      17      46      30      46      30      10      33
       5       1       6      18      38      39      38      47      35       6
       5       1       6      19      42       8      42      38       1      34
       5       1       6      20       8      31       8      35      32       4
       5       1       6      21      38      45      38      15      10       8
       5       1       6      22      25      46      25      15      14       2
       5       1       6      23      40       2      40      21      18      11
       5       1       6      24      11      42      11      14      41      45
       5       1       6      25       3      29       3      18       8      13
       5       1       6      26      32      10      32      33      39      20
       5       1       6      27       8      23       8      26       9      41
       5       1       6      28      41       9      41      32      42      30
       5       1       6      29      27      39      27      43      26      28
       5       1       6      30      44      46      44       1      24      31
       5       1       6      31      47      50      47      40       7      37
       5       1       6      32      17       7      17      50      16      32
       5       1       6      33       3      39       3      14      11      38
       5       1       6      34       9      20       9      29      48      41
       5       1       6      35      39      26      39       4       6      18
       5       1       6      36      10      43      10      30      30      35
       5       1       6      37      35       3      35      36      42      19
       5       1       6      38      28      10      28      46      42      50
       5       1       6      39       7      45       7      36      19       4
       5       1       6      40       6      36       6       1      27       1
       5       1       6      41      13      33      13      32      15       2
       5       1       6      42      33      34      33      35      11      10
       5       1       6      43      24      20      24      28      36       9
       5       1       6      44      41      47      41       8      25      40
       5       1       6      45       1      23       1      11      48      37
       5       1       6      46      38      48      38      10      28      25
       5       1       6      47      10      37      10      40      19       5
       5       1       6      48       5      43       5      23       1      38
       5       1       6      49      28       7      28       9      11       3
       5       1       6      50      26      13      26       6      43      29
       5       1       6      51      12      27      12      10      17       1
       5       1       6      52      33      40      33      21      21      41
       5       1       6      53       9      38       9      34       6      13
       5       1       6      54      29      33      29      14       5      13
       5       1       6      55      45      37      45      30       9      21
       5       1       6      56      36      26      36      32      46      20
       5       1       6      57      48      24      48       4      32      25
       5       1       6      58      28      22      28      44      17      21
       5       1       6      59      26      27      26       7      24      41
       5       1       6      60      24      46      24      19      47      21
       5       1       6      61       8      15       8      15      30      16
       5       1       6      62       2      22       2      44      35       9
       5       1       6      63      39      42      39      24      27      39
       5       1       6      64      30      37      30      27       8      12
       5       1       6      65      30      38      30      37      39      27
       5       1       6      66       2      35       2      27       9      39
       5       1       6      67      47      13      47      21      26       4
       5       1       6      68       8      28       8      40      49      14
       5       1       6      69      48      31      48       3      18      21
       5       1       6      70      37      32      37      44      42      13
       5       1       6      71      17      47      17      19       8      22
       5       1       6      72       4      48       4      25      35      50
       5       1       6      73      27      50      27      45      20      22
       5       1       6      74      10      17      10      45      13      47
       5       1       6      75      38       9      38      38      47      29
       5       1       6      76      13      37      13      15      40      21
       5       1       6      77      48      28      48      28      22      20
       5       1       6      78      46      32      46      25       7      18
       5       1       6      79      19      23      19       8      17      18
       5       1       6      80      25       4      25      41      45      10
       5       1       6      81      25      37      25      29      46      31
       5       1       6      82      10       6      10      36      50       7
       5       1       6      83      42      30      42      34      22      11
       5       1       6      84      11       7      11      33      22      43
       5       1       6      85      44      10      44      14      46      17
       5       1       6      86      41      35      41      19      16      42
       5       1       6      87      27      43      27      17      23       6
       5       1       6      88      26       8      26       5      41      15
       5       1       6      89      30      45      30      19      36      39
       5       1       6      90      24      34      24      17      47      50
       5       1       6      91      47       2      47      24       2      15
       5       1       6      92      19      21      19      27      33      28
       5       1       6      93      32      27      32      18       1       4
       5       1       6      94      13      45      13      28      50      16
       5       1       6      95       4      30       4      42       1      29
       5       1       6      96      26      14      26      16      37      22
       5       1       6      97      35      38      35      33      47      18
       5       1       6      98       9      21       9       2      26      11
       5       1       6      99      22      41      22      42      22      29
       5       1       6     100      18      16      18      29      30      13
       5       1       7       1      11      49      11       3      15      38
       5       1       7       2       8      12       8      11      44       1
       5       1       7       3       6      13       6      30      30      38
       5       1       7       4      13      11      13      11       1      19
       5       1       7       5      18      11      18      17      29      16
       5       1       7       6      35      27      35       3      46      49
       5       1       7       7      13      38      13      40      32      20
       5       1       7       8       1      33       1      38       9      29
       5       1       7       9       7      34       7      41      28      32
       5       1       7      10       6      37       6      26      20      34
       5       1       7      11      40      43      40      43      33       3
       5       1       7      12      36      48      36      28       8      40
       5       1       7      13      11       5      11      47      31      39
       5       1       7      14      19      22      19      14       3      11
       5       1       7      15      15      44      15       7      19       6
       5       1       7      16       5       9       5      28       8      46
       5       1       7      17      25      46      25       9       4       5
       5       1       7      18      15       7      15       1      46      13
       5       1       7      19      37       6      37      40      14      45
       5       1       7      20      12      33      12      25      50      29
       5       1       7      21       8      16       8       5      10       4
       5       1       7      22      11       5      11      10      11      50
       5       1       7      23      10      25      10      25      43      20
       5       1       7      24      34      19      34       6      50      26
       5       1       7      25      25      45      25      24      21      19
       5       1       7      26       6      28       6      49       6       1
       5       1       7      27      36      25      36      21      27      36
       5       1       7      28       1      32       1      25      44      22
       5       1       7      29       1      42       1      37      26      21
       5       1       7      30      17      15      17      32      25       1
       5       1       7      31       3      48       3      24       1       2
       5       1       7      32      45      34      45      12      47       9
       5       1       7      33      19      21      19      24      29      12
       5       1       7      34      19      40      19      36      10      37
       5       1       7      35      44      21      44      26      21      22
       5       1       7      36      21       5      21      44      44      31
       5       1       7      37      49      13      49      31       3       6
       5       1       7      38      24      41      24      16      15       4
       5       1       7      39      19       6      19      39      11      41
       5       1       7      40      20      21      20       4      22      18
       5       1       7      41      41       3      41       8      39      34
       5       1       7      42      49      44      49      25       9      30
       5       1       7      43      37      20      37      41      20       3
       5       1       7      44      14      36      14      25      19      44
       5       1       7      45      44       4      44      48      50       1
       5       1       7      46      29      12      29      29      42       2
       5       1       7      47      10      34      10      38      15      39
       5       1       7      48      47      20      47      41      28       2
       5       1       7      49      29       2      29      42      16      11
       5       1       7      50      14      29      14       4      43      42
       5       1       7      51       2      49       2      19      49      41
       5       1       7      52      26      46      26      19      21      39
       5       1       7      53      31      42      31       7      48      11
       5       1       7      54      16      13      16      22       3      16
       5       1       7      55      32      30      32      27      10      29
       5       1       7      56      34      27      34      14      14      28
       5       1       7      57      47      31      47      16      33       7
       5       1       7      58      27      29      27       9       6       1
       5       1       7      59       2       7       2      28      48      29
       5       1       7      60      23      28      23      23       4      35
       5       1       7      61       2      47       2      12      15      28
       5       1       7      62      40      41      40      35      11       7
       5       1       7      63      29      11      29      40      16      14
       5       1       7      64      45      12      45      33       6      16
       5       1       7      65       9      11       9      46       2      11
       5       1       7      66      45      46      45      35      27      25
       5       1       7      67      40      44      40      47      46      18
       5       1       7      68      46      30      46       7      48      32
       5       1       7      69      43      26      43      19      44      48
       5       1       7      70      31      25      31       8      34      47
       5       1       7      71      15      34      15      26      13      47
       5       1       7      72      33      10      33      35      37      33
       5       1       7      73      31      30      31      19       7      26
       5       1       7      74      15      18      15      23      44      46
       5       1       7      75      34       6      34       2      23      11
       5       1       7      76      38      22      38       2      11      35
       5       1       7      77      20      22      20      13      24      50
       5       1       7      78      33      43      33       8      12      37
       5       1       7      79      49      29      49      41      46      14
       5       1       7      80      16      48      16      39      11      50
       5       1       7      81      45       3      45      43      47      25
       5       1       7      82      40      11      40      33      48      31
       5       1       7      83      10       9      10      13      33      25
       5       1       7      84      40      48      40      19      30      39
       5       1       7      85      20      32      20       4      10      27
       5       1       7      86      16      19      16      21      43      14
       5       1       7      87      33      41      33      43       8      20
       5       1       7      88       5      41       5       3       3      16
       5       1       7      89      37       8      37      23      49      11
       5       1       7      90       9      42       9      21       2      45
       5       1       7      91      11      35      11      13      48      41
       5       1       7      92      37      33      37      47      35       7
       5       1       7      93      33      45      33      18      29      41
       5       1       7      94      21       5      21      41      47      38
       5       1       7      95      22      13      22      34      47      19
       5       1       7      96      29      36      29      20      27      28
       5       1       7      97      46      44      46      45      11       1
       5       1       7      98      32      21      32      25      25      33
       5       1       7      99      41      49      41      40      28       1
       5       1       7     100       3      10       3      48      48      34
       5       1       8       1      46      33      46      21      46      37
       5       1       8       2      21      17      21      16      41       1
       5       1       8       3      30      40      30       6      30      47
       5       1       8       4      17      29      17      10      27      17
       5       1       8       5      28      41      28      45      30      42
       5       1       8       6      32      39      32      33      20      33
       5       1       8       7      25       9      25      15      41      50
       5       1       8       8      13      20      13      31      32       2
       5       1       8       9       2      41       2      26      31       4
       5       1       8      10      46       9      46      48      24      43
       5       1       8      11      47      27      47      34      43      32
       5       1       8      12      11      41      11      13       3      21
       5       1       8      13      12      22      12      43      30      36
       5       1       8      14      13      44      13      42      10      39
       5       1       8      15      14       3      14      29      32      34
       5       1       8      16      23      44      23      39      25      18
       5       1       8      17      29       8      29       2       6       9
       5       1       8      18      26       9      26      35      16      37
       5       1       8      19      40      21      40      46      49      12
       5       1       8      20      16      22      16      20      32      48
       5       1       8      21      28      48      28      20      12      45
       5       1       8      22      46      47      46      33       4      24
       5       1       8      23      26       4      26      29      28      31
       5       1       8      24      24       4      24      48      14       4
       5       1       8      25      45      40      45      45      42      37
       5       1       8      26      44      24      44      49      20      13
       5       1       8      27      45      38      45      37      32      11
       5       1       8      28      33      20      33      30      43       9
       5       1       8      29      23       2      23      33      49      34
       5       1       8      30      36       1      36      12      19      30
       5       1       8      31      34      16      34      23      25      37
       5       1       8      32      33      26      33      10      18       5
       5       1       8      33      48       8      48      11       2      13
       5       1       8      34      17      13      17      42      31      25
       5       1       8      35       4      16       4      15      50       1
       5       1       8      36      49      14      49      17      22      33
       5       1       8      37      24      15      24       3       3      39
       5       1       8      38      31      20      31      10      14      37
       5       1       8      39      17       8      17       4      18      27
       5       1       8      40      15      16      15       3      16       7
       5       1       8      41       7      33       7      39      19      27
       5       1       8      42      29      10      29      12      46       2
       5       1       8      43      11      17      11      37      37      28
       5       1       8      44      22      13      22      23      36      14
       5       1       8      45      31      27      31      21      21      27
       5       1       8      46      42      40      42      44      20      15
       5       1       8      47      24      11      24      36      40      33
       5       1       8      48      17      47      17      36      44      23
       5       1       8      49      18       5      18       9      21      15
       5       1       8      50       1      32       1      41       2       1
       5       1       8      51      33      40      33      41      30      48
       5       1       8      52      12      10      12      32      20      28
       5       1       8      53       8      49       8      48      24      41
       5       1       8      54      26      38      26       7      44       5
       5       1       8      55      46      40      46      45      23      17
       5       1       8      56      40      10      40      25      13      42
       5       1       8      57      32      23      32      27      43      50
       5       1       8      58      19      28      19      23      17      40
       5       1       8      59      50      48      50      34      42       8
       5       1       8      60      25      27      25      15      11      36
       5       1       8      61       9      12       9      24      17      18
       5       1       8      62      43      23      43      37      18      29
       5       1       8      63      19      37      19       7       5       7
       5       1       8      64      22      31      22       5       3      26
       5       1       8      65      45      16      45      26      37      36
       5       1       8      66      13      46      13      11      26       4
       5       1       8      67      26      20      26       8      40       9
       5       1       8      68      36      11      36      17       4      27
       5       1       8      69       9      48       9      19      41      33
       5       1       8      70      48       7      48      10      35      20
       5       1       8      71       4      14       4       3      11      28
       5       1       8      72      28       2      28      39      32      27
       5       1       8      73      18      35      18       8      26      28
       5       1       8      74       1      32       1      49      18      33
       5       1       8      75      49      48      49      14      16      26
       5       1       8      76      44      50      44       7      50      34
       5       1       8      77       5      40       5      18      25      24
       5       1       8      78      33      36      33      46      41      44
       5       1       8      79      44      34      44      22      38      35
       5       1       8      80      15      16      15      27      37      19
       5       1       8      81      16      30      16      13      18       8
       5       1       8      82      41       7      41      23      46       8
       5       1       8      83      42      36      42      50      18      40
       5       1       8      84       4      37       4      34       1      28
       5       1       8      85      33      24      33      48       4      12
       5       1       8      86      20      10      20      28      12      13
       5       1       8      87      44      16      44      43      22       5
       5       1       8      88      40      13      40      33      39      23
       5       1       8      89      24      25      24      12      11      50
       5       1       8      90      31       1      31      28      46      45
       5       1       8      91      25      42      25      24      25      14
       5       1       8      92      19      50      19      10      38      23
       5       1       8      93      26      48      26      25      22      16
       5       1       8      94      19      49      19      48       5      41
       5       1       8      95      10      45      10      29       5      49
       5       1       8      96       1      20       1      11      37      11
       5       1       8      97      18      38      18      39      27      41
       5       1       8      98      13      44      13      18      39       3
       5       1       8      99      34      19      34      46      32      11
       5       1       8     100      25      19      25      11      44      25
       5       1       9       1       4      12       4      20      32      48
       5       1       9       2      44      25      44      49       1      28
       5       1       9       3      23      45      23      16      12      20
       5       1       9       4      25      17      25      23      43      44
       5       1       9       5      18      23      18      50       2      45
       5       1       9       6      37       9      37      48      39      37
       5       1       9       7      30      39      30      25      18      47
       5       1       9       8       3      27       3       8      21      19
       5       1       9       9      32      11      32      30      21      29
       5       1       9      10      13       3      13      29      42      46
       5       1       9      11      32       5      32      39       6      43
       5       1       9      12      39      49      39       5      17      29
       5       1       9      13      30      21      30      50      26      23
       5       1       9      14      40      33      40      23      18      25
       5       1       9      15      27       8      27       1      12      37
       5       1       9      16      31      27      31      32      21      44
       5       1       9      17       8       6       8      18      12       2
       5       1       9      18      45      37      45      33      39      46
       5       1       9      19       6      37       6      12      46      30
       5       1       9      20      44      12      44      16      34      32
       5       1       9      21      49      10      49       7      17      18
       5       1       9      22      39      38      39      47      32      38
       5       1       9      23      46       6      46       1      50      46
       5       1       9      24      29      26      29      20      40      36
       5       1       9      25      31      21      31      32      24      13
       5       1       9      26       8      20       8      12       5      50
       5       1       9      27      48      13      48      44      35       5
       5       1       9      28      13      29      13       7      48      26
       5       1       9      29      10      50      10      30      41      47
       5       1       9      30      49       2      49      14       3      47
       5       1       9      31      10      18      10       7      31      33
       5       1       9      32       6      44       6      22      13      41
       5       1       9      33      43      48      43       9       8      23
       5       1       9      34      30      44      30      13      22      13
       5       1       9      35      48      21      48       1      22      48
       5       1       9      36      35      16      35      44      21       3
       5       1       9      37      24      12      24      39      43       5
       5       1       9      38      48       2      48      35       4      13
       5       1       9      39      26      32      26      30       2       7
       5       1       9      40      39      29      39      11      44       1
       5       1       9      41      35      17      35      11      26       3
       5       1       9      42      45      27      45      46      49       5
       5       1       9      43      30      12      30      20      42      10
       5       1       9      44       7      44       7      43      39      14
       5       1       9      45      22       8      22      42      48      37
       5       1       9      46       9      28       9      31       3       2
       5       1       9      47      39      33      39      17      24      23
       5       1       9      48      28      33      28      38      33      30
       5       1       9      49      12      40      12      36      11      33
       5       1       9      50      32      17      32      30      10       6
       5       1       9      51      10      46      10      15      17       7
       5       1       9      52       3      15       3      12      30      34
       5       1       9      53      24       5      24      15      44       4
       5       1       9      54       7      34       7      25      48      27
       5       1       9      55      40      10      40      14      36      43
       5       1       9      56      36      38      36      25      36      11
       5       1       9      57       2       1       2      42       1      22
       5       1       9      58      47       2      47      45      27       2
       5       1       9      59      14      21      14      37      20      31
       5       1       9      60      43      33      43      47      21      29
       5       1       9      61      33      25      33      45      40      43
       5       1       9      62      47      20      47      42       7      22
       5       1       9      63       3      46       3      28      26       8
       5       1       9      64      21      16      21      48       7      16
       5       1       9      65      23      24      23      28      39      18
       5       1       9      66      30      18      30      35      31       4
       5       1       9      67      33      23      33       2      39      38
       5       1       9      68      16      42      16      19       6      17
       5       1       9      69      26      40      26      38      37      30
       5       1       9      70      48      28      48      42       1      37
       5       1       9      71      26       2      26      28      19      32
       5       1       9      72       8      20       8      12      16       5
       5       1       9      73      39      14      39       5      48      30
       5       1       9      74       9      10       9       3      40      12
       5       1       9      75      34       1      34      31      42       7
       5       1       9      76      15      36      15      38      41      19
       5       1       9      77      15      16      15      30      12      11
       5       1       9      78      21      19      21      45      13      17
       5       1       9      79      37       3      37      19      21       6
       5       1       9      80      31      40      31      18      28      42
       5       1       9      81      26      27      26       4       8       3
       5       1       9      82      44      29      44      20      42      34
       5       1       9      83       8      41       8      49       2      37
       5       1       9      84      35      13      35      20      33      42
       5       1       9      85      49      42      49      19      40      48
       5       1       9      86      17      28      17      38      38      28
       5       1       9      87      49      25      49      40       3      30
       5       1       9      88       2      24       2      41      49      43
       5       1       9      89      10      12      10      46      33      18
       5       1       9      90      32       8      32       1      38      23
       5       1       9      91      14      37      14      47       9      35
       5       1       9      92      43      46      43      33      34       2
       5       1       9      93      12      40      12      29      45      43
       5       1       9      94      32      25      32      13       6      35
       5       1       9      95      19       7      19      44      31      21
       5       1       9      96       9       2       9      34      37      15
       5       1       9      97       5      11       5      20      46      40
       5       1       9      98      32       2      32       1      23      29
       5       1       9      99      20      26      20      31      21       4
       5       1       9     100      50      27      50      39       2      48
       5       1      10       1      12      50      12       7      23       7
       5       1      10       2      40      46      40      30      19       6
       5       1      10       3      41      27      41      24       3      44
       5       1      10       4      12      49      12      21       4      21
       5       1      10       5      32      37      32      46       8      12
       5       1      10       6      11      42      11      16      38      22
       5       1      10       7      36       4      36      37      17      21
       5       1      10       8      48      40      48       2       9      38
       5       1      10       9      18       6      18      14      25      12
       5       1      10      10      43      49      43      20      25      17
       5       1      10      11       4      12       4      18      18      14
       5       1      10      12      41      42      41      15       2       5
       5       1      10      13      18      45      18      48      11      13
       5       1      10      14      12      37      12      45      46       2
       5       1      10      15       1      29       1       9       2      20
       5       1      10      16      29      10      29       6       6      30
       5       1      10      17       8      35       8      23      21      47
       5       1      10      18      26       8      26      26      28      34
       5       1      10      19       4      46       4      31      39      30
       5       1      10      20      35      21      35       2       5      38
       5       1      10      21      35      36      35      11      39       4
       5       1      10      22      46      10      46      21       9       3
       5       1      10      23       4      38       4      10      31      17
       5       1      10      24       7      33       7      10      21      49
       5       1      10      25      44      43      44       8      41      31
       5       1      10      26      18      45      18      45       3       9
       5       1      10      27      13       5      13      32      18      36
       5       1      10      28      38      45      38      25      30      47
       5       1      10      29      13      48      13      33       3      13
       5       1      10      30      20       7      20      44      26      15
       5       1      10      31       4      41       4      30      49      28
       5       1      10      32      23       8      23      21       8      23
       5       1      10      33      18      38      18      27      49      33
       5       1      10      34      38      45      38      28      28      27
       5       1      10      35      25      13      25      35      33      30
       5       1      10      36       9      30       9      27       9      13
       5       1      10      37      25      19      25       7      39      26
[truncated: 7,700,104 more chars]
