# Supplementary material for: Blib is a multi-module simulation platform for genetics studies and intelligent breeding
Source: Commun Biol. 2022 Nov 3;5:1167. doi: 10.1038/s42003-022-04151-9 (PMC9630530; doi:10.1038/s42003-022-04151-9)
Supplement: Supplementary file 4 — Supplementary Software 1 [file 42003_2022_4151_MOESM4_ESM.zip › Supplementary software/ISB with output files/outTester1.res]

     Bmethod  Generation   FamilyBef    PlantBef   FamilyAft    PlantAft
          DH          F1         100        1000         100        1000
          DH          DH         100       10000       10000       10000
          DH         TC1       10000     1000000         500       50000
          DH         TC2         500      200000          50       20000
    EndCycle    EndCycle          50
         Run     Bmethod       Cycle          F1          F1          F1          F1          DH          DH          DH          DH         TC1         TC1         TC1         TC1         TC2         TC2         TC2         TC2 FamiliesEnd   PlantsEnd
         Run     Bmethod       Cycle   FamilyBef    PlantBef   FamilyAft    PlantAft   FamilyBef    PlantBef   FamilyAft    PlantAft   FamilyBef    PlantBef   FamilyAft    PlantAft   FamilyBef    PlantBef   FamilyAft    PlantAft FamiliesEnd   PlantsEnd
           1           1           1         100        1000         100        1000         100       10000       10000       10000       10000     1000000         500         500         500      200000          50          50          50          50
           1           1           2         100        1000         100        1000         100       10000       10000       10000       10000     1000000         500         500         500      200000          50          50          50          50
           1           1           3         100        1000         100        1000         100       10000       10000       10000       10000     1000000         500         500         500      200000          50          50          50          50
           1           1           4         100        1000         100        1000         100       10000       10000       10000       10000     1000000         500         500         500      200000          50          50          50          50
           1           1           5         100        1000         100        1000         100       10000       10000       10000       10000     1000000         500         500         500      200000          50          50          50          50
           1           1           6         100        1000         100        1000         100       10000       10000       10000       10000     1000000         500         500         500      200000          50          50          50          50
           1           1           7         100        1000         100        1000         100       10000       10000       10000       10000     1000000         500         500         500      200000          50          50          50          50
           1           1           8         100        1000         100        1000         100       10000       10000       10000       10000     1000000         500         500         500      200000          50          50          50          50
           1           1           9         100        1000         100        1000         100       10000       10000       10000       10000     1000000         500         500         500      200000          50          50          50          50
           1           1          10         100        1000         100        1000         100       10000       10000       10000       10000     1000000         500         500         500      200000          50          50          50          50
         Run     Bmethod       Cycle          F1          F1          F1          F1          DH          DH          DH          DH         TC1         TC1         TC1         TC1         TC2         TC2         TC2         TC2 FamiliesEnd   PlantsEnd
         Run     Bmethod       Cycle   FamilyBef    PlantBef   FamilyAft    PlantAft   FamilyBef    PlantBef   FamilyAft    PlantAft   FamilyBef    PlantBef   FamilyAft    PlantAft   FamilyBef    PlantBef   FamilyAft    PlantAft FamiliesEnd   PlantsEnd
           2           1           1         100        1000         100        1000         100       10000       10000       10000       10000     1000000         500         500         500      200000          50          50          50          50
           2           1           2         100        1000         100        1000         100       10000       10000       10000       10000     1000000         500         500         500      200000          50          50          50          50
           2           1           3         100        1000         100        1000         100       10000       10000       10000       10000     1000000         500         500         500      200000          50          50          50          50
           2           1           4         100        1000         100        1000         100       10000       10000       10000       10000     1000000         500         500         500      200000          50          50          50          50
           2           1           5         100        1000         100        1000         100       10000       10000       10000       10000     1000000         500         500         500      200000          50          50          50          50
           2           1           6         100        1000         100        1000         100       10000       10000       10000       10000     1000000         500         500         500      200000          50          50          50          50
           2           1           7         100        1000         100        1000         100       10000       10000       10000       10000     1000000         500         500         500      200000          50          50          50          50
           2           1           8         100        1000         100        1000         100       10000       10000       10000       10000     1000000         500         500         500      200000          50          50          50          50
           2           1           9         100        1000         100        1000         100       10000       10000       10000       10000     1000000         500         500         500      200000          50          50          50          50
           2           1          10         100        1000         100        1000         100       10000       10000       10000       10000     1000000         500         500         500      200000          50          50          50          50
         Run     Bmethod       Cycle          F1          F1          F1          F1          DH          DH          DH          DH         TC1         TC1         TC1         TC1         TC2         TC2         TC2         TC2 FamiliesEnd   PlantsEnd
         Run     Bmethod       Cycle   FamilyBef    PlantBef   FamilyAft    PlantAft   FamilyBef    PlantBef   FamilyAft    PlantAft   FamilyBef    PlantBef   FamilyAft    PlantAft   FamilyBef    PlantBef   FamilyAft    PlantAft FamiliesEnd   PlantsEnd
           3           1           1         100        1000         100        1000         100       10000       10000       10000       10000     1000000         500         500         500      200000          50          50          50          50
           3           1           2         100        1000         100        1000         100       10000       10000       10000       10000     1000000         500         500         500      200000          50          50          50          50
           3           1           3         100        1000         100        1000         100       10000       10000       10000       10000     1000000         500         500         500      200000          50          50          50          50
           3           1           4         100        1000         100        1000         100       10000       10000       10000       10000     1000000         500         500         500      200000          50          50          50          50
           3           1           5         100        1000         100        1000         100       10000       10000       10000       10000     1000000         500         500         500      200000          50          50          50          50
           3           1           6         100        1000         100        1000         100       10000       10000       10000       10000     1000000         500         500         500      200000          50          50          50          50
           3           1           7         100        1000         100        1000         100       10000       10000       10000       10000     1000000         500         500         500      200000          50          50          50          50
           3           1           8         100        1000         100        1000         100       10000       10000       10000       10000     1000000         500         500         500      200000          50          50          50          50
           3           1           9         100        1000         100        1000         100       10000       10000       10000       10000     1000000         500         500         500      200000          50          50          50          50
           3           1          10         100        1000         100        1000         100       10000       10000       10000       10000     1000000         500         500         500      200000          50          50          50          50
         Run     Bmethod       Cycle          F1          F1          F1          F1          DH          DH          DH          DH         TC1         TC1         TC1         TC1         TC2         TC2         TC2         TC2 FamiliesEnd   PlantsEnd
         Run     Bmethod       Cycle   FamilyBef    PlantBef   FamilyAft    PlantAft   FamilyBef    PlantBef   FamilyAft    PlantAft   FamilyBef    PlantBef   FamilyAft    PlantAft   FamilyBef    PlantBef   FamilyAft    PlantAft FamiliesEnd   PlantsEnd
           4           1           1         100        1000         100        1000         100       10000       10000       10000       10000     1000000         500         500         500      200000          50          50          50          50
           4           1           2         100        1000         100        1000         100       10000       10000       10000       10000     1000000         500         500         500      200000          50          50          50          50
           4           1           3         100        1000         100        1000         100       10000       10000       10000       10000     1000000         500         500         500      200000          50          50          50          50
           4           1           4         100        1000         100        1000         100       10000       10000       10000       10000     1000000         500         500         500      200000          50          50          50          50
           4           1           5         100        1000         100        1000         100       10000       10000       10000       10000     1000000         500         500         500      200000          50          50          50          50
           4           1           6         100        1000         100        1000         100       10000       10000       10000       10000     1000000         500         500         500      200000          50          50          50          50
           4           1           7         100        1000         100        1000         100       10000       10000       10000       10000     1000000         500         500         500      200000          50          50          50          50
           4           1           8         100        1000         100        1000         100       10000       10000       10000       10000     1000000         500         500         500      200000          50          50          50          50
           4           1           9         100        1000         100        1000         100       10000       10000       10000       10000     1000000         500         500         500      200000          50          50          50          50
           4           1          10         100        1000         100        1000         100       10000       10000       10000       10000     1000000         500         500         500      200000          50          50          50          50
         Run     Bmethod       Cycle          F1          F1          F1          F1          DH          DH          DH          DH         TC1         TC1         TC1         TC1         TC2         TC2         TC2         TC2 FamiliesEnd   PlantsEnd
         Run     Bmethod       Cycle   FamilyBef    PlantBef   FamilyAft    PlantAft   FamilyBef    PlantBef   FamilyAft    PlantAft   FamilyBef    PlantBef   FamilyAft    PlantAft   FamilyBef    PlantBef   FamilyAft    PlantAft FamiliesEnd   PlantsEnd
           5           1           1         100        1000         100        1000         100       10000       10000       10000       10000     1000000         500         500         500      200000          50          50          50          50
           5           1           2         100        1000         100        1000         100       10000       10000       10000       10000     1000000         500         500         500      200000          50          50          50          50
           5           1           3         100        1000         100        1000         100       10000       10000       10000       10000     1000000         500         500         500      200000          50          50          50          50
           5           1           4         100        1000         100        1000         100       10000       10000       10000       10000     1000000         500         500         500      200000          50          50          50          50
           5           1           5         100        1000         100        1000         100       10000       10000       10000       10000     1000000         500         500         500      200000          50          50          50          50
           5           1           6         100        1000         100        1000         100       10000       10000       10000       10000     1000000         500         500         500      200000          50          50          50          50
           5           1           7         100        1000         100        1000         100       10000       10000       10000       10000     1000000         500         500         500      200000          50          50          50          50
           5           1           8         100        1000         100        1000         100       10000       10000       10000       10000     1000000         500         500         500      200000          50          50          50          50
           5           1           9         100        1000         100        1000         100       10000       10000       10000       10000     1000000         500         500         500      200000          50          50          50          50
           5           1          10         100        1000         100        1000         100       10000       10000       10000       10000     1000000         500         500         500      200000          50          50          50          50
         Run     Bmethod       Cycle          F1          F1          F1          F1          DH          DH          DH          DH         TC1         TC1         TC1         TC1         TC2         TC2         TC2         TC2 FamiliesEnd   PlantsEnd
         Run     Bmethod       Cycle   FamilyBef    PlantBef   FamilyAft    PlantAft   FamilyBef    PlantBef   FamilyAft    PlantAft   FamilyBef    PlantBef   FamilyAft    PlantAft   FamilyBef    PlantBef   FamilyAft    PlantAft FamiliesEnd   PlantsEnd
           6           1           1         100        1000         100        1000         100       10000       10000       10000       10000     1000000         500         500         500      200000          50          50          50          50
           6           1           2         100        1000         100        1000         100       10000       10000       10000       10000     1000000         500         500         500      200000          50          50          50          50
           6           1           3         100        1000         100        1000         100       10000       10000       10000       10000     1000000         500         500         500      200000          50          50          50          50
           6           1           4         100        1000         100        1000         100       10000       10000       10000       10000     1000000         500         500         500      200000          50          50          50          50
           6           1           5         100        1000         100        1000         100       10000       10000       10000       10000     1000000         500         500         500      200000          50          50          50          50
           6           1           6         100        1000         100        1000         100       10000       10000       10000       10000     1000000         500         500         500      200000          50          50          50          50
           6           1           7         100        1000         100        1000         100       10000       10000       10000       10000     1000000         500         500         500      200000          50          50          50          50
           6           1           8         100        1000         100        1000         100       10000       10000       10000       10000     1000000         500         500         500      200000          50          50          50          50
           6           1           9         100        1000         100        1000         100       10000       10000       10000       10000     1000000         500         500         500      200000          50          50          50          50
           6           1          10         100        1000         100        1000         100       10000       10000       10000       10000     1000000         500         500         500      200000          50          50          50          50
         Run     Bmethod       Cycle          F1          F1          F1          F1          DH          DH          DH          DH         TC1         TC1         TC1         TC1         TC2         TC2         TC2         TC2 FamiliesEnd   PlantsEnd
         Run     Bmethod       Cycle   FamilyBef    PlantBef   FamilyAft    PlantAft   FamilyBef    PlantBef   FamilyAft    PlantAft   FamilyBef    PlantBef   FamilyAft    PlantAft   FamilyBef    PlantBef   FamilyAft    PlantAft FamiliesEnd   PlantsEnd
           7           1           1         100        1000         100        1000         100       10000       10000       10000       10000     1000000         500         500         500      200000          50          50          50          50
           7           1           2         100        1000         100        1000         100       10000       10000       10000       10000     1000000         500         500         500      200000          50          50          50          50
           7           1           3         100        1000         100        1000         100       10000       10000       10000       10000     1000000         500         500         500      200000          50          50          50          50
           7           1           4         100        1000         100        1000         100       10000       10000       10000       10000     1000000         500         500         500      200000          50          50          50          50
           7           1           5         100        1000         100        1000         100       10000       10000       10000       10000     1000000         500         500         500      200000          50          50          50          50
           7           1           6         100        1000         100        1000         100       10000       10000       10000       10000     1000000         500         500         500      200000          50          50          50          50
           7           1           7         100        1000         100        1000         100       10000       10000       10000       10000     1000000         500         500         500      200000          50          50          50          50
           7           1           8         100        1000         100        1000         100       10000       10000       10000       10000     1000000         500         500         500      200000          50          50          50          50
           7           1           9         100        1000         100        1000         100       10000       10000       10000       10000     1000000         500         500         500      200000          50          50          50          50
           7           1          10         100        1000         100        1000         100       10000       10000       10000       10000     1000000         500         500         500      200000          50          50          50          50
         Run     Bmethod       Cycle          F1          F1          F1          F1          DH          DH          DH          DH         TC1         TC1         TC1         TC1         TC2         TC2         TC2         TC2 FamiliesEnd   PlantsEnd
         Run     Bmethod       Cycle   FamilyBef    PlantBef   FamilyAft    PlantAft   FamilyBef    PlantBef   FamilyAft    PlantAft   FamilyBef    PlantBef   FamilyAft    PlantAft   FamilyBef    PlantBef   FamilyAft    PlantAft FamiliesEnd   PlantsEnd
           8           1           1         100        1000         100        1000         100       10000       10000       10000       10000     1000000         500         500         500      200000          50          50          50          50
           8           1           2         100        1000         100        1000         100       10000       10000       10000       10000     1000000         500         500         500      200000          50          50          50          50
           8           1           3         100        1000         100        1000         100       10000       10000       10000       10000     1000000         500         500         500      200000          50          50          50          50
           8           1           4         100        1000         100        1000         100       10000       10000       10000       10000     1000000         500         500         500      200000          50          50          50          50
           8           1           5         100        1000         100        1000         100       10000       10000       10000       10000     1000000         500         500         500      200000          50          50          50          50
           8           1           6         100        1000         100        1000         100       10000       10000       10000       10000     1000000         500         500         500      200000          50          50          50          50
           8           1           7         100        1000         100        1000         100       10000       10000       10000       10000     1000000         500         500         500      200000          50          50          50          50
           8           1           8         100        1000         100        1000         100       10000       10000       10000       10000     1000000         500         500         500      200000          50          50          50          50
           8           1           9         100        1000         100        1000         100       10000       10000       10000       10000     1000000         500         500         500      200000          50          50          50          50
           8           1          10         100        1000         100        1000         100       10000       10000       10000       10000     1000000         500         500         500      200000          50          50          50          50
         Run     Bmethod       Cycle          F1          F1          F1          F1          DH          DH          DH          DH         TC1         TC1         TC1         TC1         TC2         TC2         TC2         TC2 FamiliesEnd   PlantsEnd
         Run     Bmethod       Cycle   FamilyBef    PlantBef   FamilyAft    PlantAft   FamilyBef    PlantBef   FamilyAft    PlantAft   FamilyBef    PlantBef   FamilyAft    PlantAft   FamilyBef    PlantBef   FamilyAft    PlantAft FamiliesEnd   PlantsEnd
           9           1           1         100        1000         100        1000         100       10000       10000       10000       10000     1000000         500         500         500      200000          50          50          50          50
           9           1           2         100        1000         100        1000         100       10000       10000       10000       10000     1000000         500         500         500      200000          50          50          50          50
           9           1           3         100        1000         100        1000         100       10000       10000       10000       10000     1000000         500         500         500      200000          50          50          50          50
           9           1           4         100        1000         100        1000         100       10000       10000       10000       10000     1000000         500         500         500      200000          50          50          50          50
           9           1           5         100        1000         100        1000         100       10000       10000       10000       10000     1000000         500         500         500      200000          50          50          50          50
           9           1           6         100        1000         100        1000         100       10000       10000       10000       10000     1000000         500         500         500      200000          50          50          50          50
           9           1           7         100        1000         100        1000         100       10000       10000       10000       10000     1000000         500         500         500      200000          50          50          50          50
           9           1           8         100        1000         100        1000         100       10000       10000       10000       10000     1000000         500         500         500      200000          50          50          50          50
           9           1           9         100        1000         100        1000         100       10000       10000       10000       10000     1000000         500         500         500      200000          50          50          50          50
           9           1          10         100        1000         100        1000         100       10000       10000       10000       10000     1000000         500         500         500      200000          50          50          50          50
         Run     Bmethod       Cycle          F1          F1          F1          F1          DH          DH          DH          DH         TC1         TC1         TC1         TC1         TC2         TC2         TC2         TC2 FamiliesEnd   PlantsEnd
         Run     Bmethod       Cycle   FamilyBef    PlantBef   FamilyAft    PlantAft   FamilyBef    PlantBef   FamilyAft    PlantAft   FamilyBef    PlantBef   FamilyAft    PlantAft   FamilyBef    PlantBef   FamilyAft    PlantAft FamiliesEnd   PlantsEnd
          10           1           1         100        1000         100        1000         100       10000       10000       10000       10000     1000000         500         500         500      200000          50          50          50          50
          10           1           2         100        1000         100        1000         100       10000       10000       10000       10000     1000000         500         500         500      200000          50          50          50          50
          10           1           3         100        1000         100        1000         100       10000       10000       10000       10000     1000000         500         500         500      200000          50          50          50          50
          10           1           4         100        1000         100        1000         100       10000       10000       10000       10000     1000000         500         500         500      200000          50          50          50          50
          10           1           5         100        1000         100        1000         100       10000       10000       10000       10000     1000000         500         500         500      200000          50          50          50          50
          10           1           6         100        1000         100        1000         100       10000       10000       10000       10000     1000000         500         500         500      200000          50          50          50          50
          10           1           7         100        1000         100        1000         100       10000       10000       10000       10000     1000000         500         500         500      200000          50          50          50          50
          10           1           8         100        1000         100        1000         100       10000       10000       10000       10000     1000000         500         500         500      200000          50          50          50          50
          10           1           9         100        1000         100        1000         100       10000       10000       10000       10000     1000000         500         500         500      200000          50          50          50          50
          10           1          10         100        1000         100        1000         100       10000       10000       10000       10000     1000000         500         500         500      200000          50          50          50          50
         Run     Bmethod       Cycle          F1          F1          F1          F1          DH          DH          DH          DH         TC1         TC1         TC1         TC1         TC2         TC2         TC2         TC2 FamiliesEnd   PlantsEnd
         Run     Bmethod       Cycle   FamilyBef    PlantBef   FamilyAft    PlantAft   FamilyBef    PlantBef   FamilyAft    PlantAft   FamilyBef    PlantBef   FamilyAft    PlantAft   FamilyBef    PlantBef   FamilyAft    PlantAft FamiliesEnd   PlantsEnd
          11           1           1         100        1000         100        1000         100       10000       10000       10000       10000     1000000         500         500         500      200000          50          50          50          50
          11           1           2         100        1000         100        1000         100       10000       10000       10000       10000     1000000         500         500         500      200000          50          50          50          50
          11           1           3         100        1000         100        1000         100       10000       10000       10000       10000     1000000         500         500         500      200000          50          50          50          50
          11           1           4         100        1000         100        1000         100       10000       10000       10000       10000     1000000         500         500         500      200000          50          50          50          50
          11           1           5         100        1000         100        1000         100       10000       10000       10000       10000     1000000         500         500         500      200000          50          50          50          50
          11           1           6         100        1000         100        1000         100       10000       10000       10000       10000     1000000         500         500         500      200000          50          50          50          50
          11           1           7         100        1000         100        1000         100       10000       10000       10000       10000     1000000         500         500         500      200000          50          50          50          50
          11           1           8         100        1000         100        1000         100       10000       10000       10000       10000     1000000         500         500         500      200000          50          50          50          50
          11           1           9         100        1000         100        1000         100       10000       10000       10000       10000     1000000         500         500         500      200000          50          50          50          50
          11           1          10         100        1000         100        1000         100       10000       10000       10000       10000     1000000         500         500         500      200000          50          50          50          50
         Run     Bmethod       Cycle          F1          F1          F1          F1          DH          DH          DH          DH         TC1         TC1         TC1         TC1         TC2         TC2         TC2         TC2 FamiliesEnd   PlantsEnd
         Run     Bmethod       Cycle   FamilyBef    PlantBef   FamilyAft    PlantAft   FamilyBef    PlantBef   FamilyAft    PlantAft   FamilyBef    PlantBef   FamilyAft    PlantAft   FamilyBef    PlantBef   FamilyAft    PlantAft FamiliesEnd   PlantsEnd
          12           1           1         100        1000         100        1000         100       10000       10000       10000       10000     1000000         500         500         500      200000          50          50          50          50
          12           1           2         100        1000         100        1000         100       10000       10000       10000       10000     1000000         500         500         500      200000          50          50          50          50
          12           1           3         100        1000         100        1000         100       10000       10000       10000       10000     1000000         500         500         500      200000          50          50          50          50
          12           1           4         100        1000         100        1000         100       10000       10000       10000       10000     1000000         500         500         500      200000          50          50          50          50
          12           1           5         100        1000         100        1000         100       10000       10000       10000       10000     1000000         500         500         500      200000          50          50          50          50
          12           1           6         100        1000         100        1000         100       10000       10000       10000       10000     1000000         500         500         500      200000          50          50          50          50
          12           1           7         100        1000         100        1000         100       10000       10000       10000       10000     1000000         500         500         500      200000          50          50          50          50
          12           1           8         100        1000         100        1000         100       10000       10000       10000       10000     1000000         500         500         500      200000          50          50          50          50
          12           1           9         100        1000         100        1000         100       10000       10000       10000       10000     1000000         500         500         500      200000          50          50          50          50
          12           1          10         100        1000         100        1000         100       10000       10000       10000       10000     1000000         500         500         500      200000          50          50          50          50
         Run     Bmethod       Cycle          F1          F1          F1          F1          DH          DH          DH          DH         TC1         TC1         TC1         TC1         TC2         TC2         TC2         TC2 FamiliesEnd   PlantsEnd
         Run     Bmethod       Cycle   FamilyBef    PlantBef   FamilyAft    PlantAft   FamilyBef    PlantBef   FamilyAft    PlantAft   FamilyBef    PlantBef   FamilyAft    PlantAft   FamilyBef    PlantBef   FamilyAft    PlantAft FamiliesEnd   PlantsEnd
          13           1           1         100        1000         100        1000         100       10000       10000       10000       10000     1000000         500         500         500      200000          50          50          50          50
          13           1           2         100        1000         100        1000         100       10000       10000       10000       10000     1000000         500         500         500      200000          50          50          50          50
          13           1           3         100        1000         100        1000         100       10000       10000       10000       10000     1000000         500         500         500      200000          50          50          50          50
          13           1           4         100        1000         100        1000         100       10000       10000       10000       10000     1000000         500         500         500      200000          50          50          50          50
          13           1           5         100        1000         100        1000         100       10000       10000       10000       10000     1000000         500         500         500      200000          50          50          50          50
          13           1           6         100        1000         100        1000         100       10000       10000       10000       10000     1000000         500         500         500      200000          50          50          50          50
          13           1           7         100        1000         100        1000         100       10000       10000       10000       10000     1000000         500         500         500      200000          50          50          50          50
          13           1           8         100        1000         100        1000         100       10000       10000       10000       10000     1000000         500         500         500      200000          50          50          50          50
          13           1           9         100        1000         100        1000         100       10000       10000       10000       10000     1000000         500         500         500      200000          50          50          50          50
          13           1          10         100        1000         100        1000         100       10000       10000       10000       10000     1000000         500         500         500      200000          50          50          50          50
         Run     Bmethod       Cycle          F1          F1          F1          F1          DH          DH          DH          DH         TC1         TC1         TC1         TC1         TC2         TC2         TC2         TC2 FamiliesEnd   PlantsEnd
         Run     Bmethod       Cycle   FamilyBef    PlantBef   FamilyAft    PlantAft   FamilyBef    PlantBef   FamilyAft    PlantAft   FamilyBef    PlantBef   FamilyAft    PlantAft   FamilyBef    PlantBef   FamilyAft    PlantAft FamiliesEnd   PlantsEnd
          14           1           1         100        1000         100        1000         100       10000       10000       10000       10000     1000000         500         500         500      200000          50          50          50          50
          14           1           2         100        1000         100        1000         100       10000       10000       10000       10000     1000000         500         500         500      200000          50          50          50          50
          14           1           3         100        1000         100        1000         100       10000       10000       10000       10000     1000000         500         500         500      200000          50          50          50          50
          14           1           4         100        1000         100        1000         100       10000       10000       10000       10000     1000000         500         500         500      200000          50          50          50          50
          14           1           5         100        1000         100        1000         100       10000       10000       10000       10000     1000000         500         500         500      200000          50          50          50          50
          14           1           6         100        1000         100        1000         100       10000       10000       10000       10000     1000000         500         500         500      200000          50          50          50          50
          14           1           7         100        1000         100        1000         100       10000       10000       10000       10000     1000000         500         500         500      200000          50          50          50          50
          14           1           8         100        1000         100        1000         100       10000       10000       10000       10000     1000000         500         500         500      200000          50          50          50          50
          14           1           9         100        1000         100        1000         100       10000       10000       10000       10000     1000000         500         500         500      200000          50          50          50          50
          14           1          10         100        1000         100        1000         100       10000       10000       10000       10000     1000000         500         500         500      200000          50          50          50          50
         Run     Bmethod       Cycle          F1          F1          F1          F1          DH          DH          DH          DH         TC1         TC1         TC1         TC1         TC2         TC2         TC2         TC2 FamiliesEnd   PlantsEnd
         Run     Bmethod       Cycle   FamilyBef    PlantBef   FamilyAft    PlantAft   FamilyBef    PlantBef   FamilyAft    PlantAft   FamilyBef    PlantBef   FamilyAft    PlantAft   FamilyBef    PlantBef   FamilyAft    PlantAft FamiliesEnd   PlantsEnd
          15           1           1         100        1000         100        1000         100       10000       10000       10000       10000     1000000         500         500         500      200000          50          50          50          50
          15           1           2         100        1000         100        1000         100       10000       10000       10000       10000     1000000         500         500         500      200000          50          50          50          50
          15           1           3         100        1000         100        1000         100       10000       10000       10000       10000     1000000         500         500         500      200000          50          50          50          50
          15           1           4         100        1000         100        1000         100       10000       10000       10000       10000     1000000         500         500         500      200000          50          50          50          50
          15           1           5         100        1000         100        1000         100       10000       10000       10000       10000     1000000         500         500         500      200000          50          50          50          50
          15           1           6         100        1000         100        1000         100       10000       10000       10000       10000     1000000         500         500         500      200000          50          50          50          50
          15           1           7         100        1000         100        1000         100       10000       10000       10000       10000     1000000         500         500         500      200000          50          50          50          50
          15           1           8         100        1000         100        1000         100       10000       10000       10000       10000     1000000         500         500         500      200000          50          50          50          50
          15           1           9         100        1000         100        1000         100       10000       10000       10000       10000     1000000         500         500         500      200000          50          50          50          50
          15           1          10         100        1000         100        1000         100       10000       10000       10000       10000     1000000         500         500         500      200000          50          50          50          50
         Run     Bmethod       Cycle          F1          F1          F1          F1          DH          DH          DH          DH         TC1         TC1         TC1         TC1         TC2         TC2         TC2         TC2 FamiliesEnd   PlantsEnd
         Run     Bmethod       Cycle   FamilyBef    PlantBef   FamilyAft    PlantAft   FamilyBef    PlantBef   FamilyAft    PlantAft   FamilyBef    PlantBef   FamilyAft    PlantAft   FamilyBef    PlantBef   FamilyAft    PlantAft FamiliesEnd   PlantsEnd
          16           1           1         100        1000         100        1000         100       10000       10000       10000       10000     1000000         500         500         500      200000          50          50          50          50
          16           1           2         100        1000         100        1000         100       10000       10000       10000       10000     1000000         500         500         500      200000          50          50          50          50
          16           1           3         100        1000         100        1000         100       10000       10000       10000       10000     1000000         500         500         500      200000          50          50          50          50
          16           1           4         100        1000         100        1000         100       10000       10000       10000       10000     1000000         500         500         500      200000          50          50          50          50
          16           1           5         100        1000         100        1000         100       10000       10000       10000       10000     1000000         500         500         500      200000          50          50          50          50
          16           1           6         100        1000         100        1000         100       10000       10000       10000       10000     1000000         500         500         500      200000          50          50          50          50
          16           1           7         100        1000         100        1000         100       10000       10000       10000       10000     1000000         500         500         500      200000          50          50          50          50
          16           1           8         100        1000         100        1000         100       10000       10000       10000       10000     1000000         500         500         500      200000          50          50          50          50
          16           1           9         100        1000         100        1000         100       10000       10000       10000       10000     1000000         500         500         500      200000          50          50          50          50
          16           1          10         100        1000         100        1000         100       10000       10000       10000       10000     1000000         500         500         500      200000          50          50          50          50
         Run     Bmethod       Cycle          F1          F1          F1          F1          DH          DH          DH          DH         TC1         TC1         TC1         TC1         TC2         TC2         TC2         TC2 FamiliesEnd   PlantsEnd
         Run     Bmethod       Cycle   FamilyBef    PlantBef   FamilyAft    PlantAft   FamilyBef    PlantBef   FamilyAft    PlantAft   FamilyBef    PlantBef   FamilyAft    PlantAft   FamilyBef    PlantBef   FamilyAft    PlantAft FamiliesEnd   PlantsEnd
          17           1           1         100        1000         100        1000         100       10000       10000       10000       10000     1000000         500         500         500      200000          50          50          50          50
          17           1           2         100        1000         100        1000         100       10000       10000       10000       10000     1000000         500         500         500      200000          50          50          50          50
          17           1           3         100        1000         100        1000         100       10000       10000       10000       10000     1000000         500         500         500      200000          50          50          50          50
          17           1           4         100        1000         100        1000         100       10000       10000       10000       10000     1000000         500         500         500      200000          50          50          50          50
          17           1           5         100        1000         100        1000         100       10000       10000       10000       10000     1000000         500         500         500      200000          50          50          50          50
          17           1           6         100        1000         100        1000         100       10000       10000       10000       10000     1000000         500         500         500      200000          50          50          50          50
          17           1           7         100        1000         100        1000         100       10000       10000       10000       10000     1000000         500         500         500      200000          50          50          50          50
          17           1           8         100        1000         100        1000         100       10000       10000       10000       10000     1000000         500         500         500      200000          50          50          50          50
          17           1           9         100        1000         100        1000         100       10000       10000       10000       10000     1000000         500         500         500      200000          50          50          50          50
          17           1          10         100        1000         100        1000         100       10000       10000       10000       10000     1000000         500         500         500      200000          50          50          50          50
         Run     Bmethod       Cycle          F1          F1          F1          F1          DH          DH          DH          DH         TC1         TC1         TC1         TC1         TC2         TC2         TC2         TC2 FamiliesEnd   PlantsEnd
         Run     Bmethod       Cycle   FamilyBef    PlantBef   FamilyAft    PlantAft   FamilyBef    PlantBef   FamilyAft    PlantAft   FamilyBef    PlantBef   FamilyAft    PlantAft   FamilyBef    PlantBef   FamilyAft    PlantAft FamiliesEnd   PlantsEnd
          18           1           1         100        1000         100        1000         100       10000       10000       10000       10000     1000000         500         500         500      200000          50          50          50          50
          18           1           2         100        1000         100        1000         100       10000       10000       10000       10000     1000000         500         500         500      200000          50          50          50          50
          18           1           3         100        1000         100        1000         100       10000       10000       10000       10000     1000000         500         500         500      200000          50          50          50          50
          18           1           4         100        1000         100        1000         100       10000       10000       10000       10000     1000000         500         500         500      200000          50          50          50          50
          18           1           5         100        1000         100        1000         100       10000       10000       10000       10000     1000000         500         500         500      200000          50          50          50          50
          18           1           6         100        1000         100        1000         100       10000       10000       10000       10000     1000000         500         500         500      200000          50          50          50          50
          18           1           7         100        1000         100        1000         100       10000       10000       10000       10000     1000000         500         500         500      200000          50          50          50          50
          18           1           8         100        1000         100        1000         100       10000       10000       10000       10000     1000000         500         500         500      200000          50          50          50          50
          18           1           9         100        1000         100        1000         100       10000       10000       10000       10000     1000000         500         500         500      200000          50          50          50          50
          18           1          10         100        1000         100        1000         100       10000       10000       10000       10000     1000000         500         500         500      200000          50          50          50          50
         Run     Bmethod       Cycle          F1          F1          F1          F1          DH          DH          DH          DH         TC1         TC1         TC1         TC1         TC2         TC2         TC2         TC2 FamiliesEnd   PlantsEnd
         Run     Bmethod       Cycle   FamilyBef    PlantBef   FamilyAft    PlantAft   FamilyBef    PlantBef   FamilyAft    PlantAft   FamilyBef    PlantBef   FamilyAft    PlantAft   FamilyBef    PlantBef   FamilyAft    PlantAft FamiliesEnd   PlantsEnd
          19           1           1         100        1000         100        1000         100       10000       10000       10000       10000     1000000         500         500         500      200000          50          50          50          50
          19           1           2         100        1000         100        1000         100       10000       10000       10000       10000     1000000         500         500         500      200000          50          50          50          50
          19           1           3         100        1000         100        1000         100       10000       10000       10000       10000     1000000         500         500         500      200000          50          50          50          50
          19           1           4         100        1000         100        1000         100       10000       10000       10000       10000     1000000         500         500         500      200000          50          50          50          50
          19           1           5         100        1000         100        1000         100       10000       10000       10000       10000     1000000         500         500         500      200000          50          50          50          50
          19           1           6         100        1000         100        1000         100       10000       10000       10000       10000     1000000         500         500         500      200000          50          50          50          50
          19           1           7         100        1000         100        1000         100       10000       10000       10000       10000     1000000         500         500         500      200000          50          50          50          50
          19           1           8         100        1000         100        1000         100       10000       10000       10000       10000     1000000         500         500         500      200000          50          50          50          50
          19           1           9         100        1000         100        1000         100       10000       10000       10000       10000     1000000         500         500         500      200000          50          50          50          50
          19           1          10         100        1000         100        1000         100       10000       10000       10000       10000     1000000         500         500         500      200000          50          50          50          50
         Run     Bmethod       Cycle          F1          F1          F1          F1          DH          DH          DH          DH         TC1         TC1         TC1         TC1         TC2         TC2         TC2         TC2 FamiliesEnd   PlantsEnd
         Run     Bmethod       Cycle   FamilyBef    PlantBef   FamilyAft    PlantAft   FamilyBef    PlantBef   FamilyAft    PlantAft   FamilyBef    PlantBef   FamilyAft    PlantAft   FamilyBef    PlantBef   FamilyAft    PlantAft FamiliesEnd   PlantsEnd
          20           1           1         100        1000         100        1000         100       10000       10000       10000       10000     1000000         500         500         500      200000          50          50          50          50
          20           1           2         100        1000         100        1000         100       10000       10000       10000       10000     1000000         500         500         500      200000          50          50          50          50
          20           1           3         100        1000         100        1000         100       10000       10000       10000       10000     1000000         500         500         500      200000          50          50          50          50
          20           1           4         100        1000         100        1000         100       10000       10000       10000       10000     1000000         500         500         500      200000          50          50          50          50
          20           1           5         100        1000         100        1000         100       10000       10000       10000       10000     1000000         500         500         500      200000          50          50          50          50
          20           1           6         100        1000         100        1000         100       10000       10000       10000       10000     1000000         500         500         500      200000          50          50          50          50
          20           1           7         100        1000         100        1000         100       10000       10000       10000       10000     1000000         500         500         500      200000          50          50          50          50
          20           1           8         100        1000         100        1000         100       10000       10000       10000       10000     1000000         500         500         500      200000          50          50          50          50
          20           1           9         100        1000         100        1000         100       10000       10000       10000       10000     1000000         500         500         500      200000          50          50          50          50
          20           1          10         100        1000         100        1000         100       10000       10000       10000       10000     1000000         500         500         500      200000          50          50          50          50
         Run     Bmethod       Cycle          F1          F1          F1          F1          DH          DH          DH          DH         TC1         TC1         TC1         TC1         TC2         TC2         TC2         TC2 FamiliesEnd   PlantsEnd
         Run     Bmethod       Cycle   FamilyBef    PlantBef   FamilyAft    PlantAft   FamilyBef    PlantBef   FamilyAft    PlantAft   FamilyBef    PlantBef   FamilyAft    PlantAft   FamilyBef    PlantBef   FamilyAft    PlantAft FamiliesEnd   PlantsEnd
          21           1           1         100        1000         100        1000         100       10000       10000       10000       10000     1000000         500         500         500      200000          50          50          50          50
          21           1           2         100        1000         100        1000         100       10000       10000       10000       10000     1000000         500         500         500      200000          50          50          50          50
          21           1           3         100        1000         100        1000         100       10000       10000       10000       10000     1000000         500         500         500      200000          50          50          50          50
          21           1           4         100        1000         100        1000         100       10000       10000       10000       10000     1000000         500         500         500      200000          50          50          50          50
          21           1           5         100        1000         100        1000         100       10000       10000       10000       10000     1000000         500         500         500      200000          50          50          50          50
          21           1           6         100        1000         100        1000         100       10000       10000       10000       10000     1000000         500         500         500      200000          50          50          50          50
          21           1           7         100        1000         100        1000         100       10000       10000       10000       10000     1000000         500         500         500      200000          50          50          50          50
          21           1           8         100        1000         100        1000         100       10000       10000       10000       10000     1000000         500         500         500      200000          50          50          50          50
          21           1           9         100        1000         100        1000         100       10000       10000       10000       10000     1000000         500         500         500      200000          50          50          50          50
          21           1          10         100        1000         100        1000         100       10000       10000       10000       10000     1000000         500         500         500      200000          50          50          50          50
         Run     Bmethod       Cycle          F1          F1          F1          F1          DH          DH          DH          DH         TC1         TC1         TC1         TC1         TC2         TC2         TC2         TC2 FamiliesEnd   PlantsEnd
         Run     Bmethod       Cycle   FamilyBef    PlantBef   FamilyAft    PlantAft   FamilyBef    PlantBef   FamilyAft    PlantAft   FamilyBef    PlantBef   FamilyAft    PlantAft   FamilyBef    PlantBef   FamilyAft    PlantAft FamiliesEnd   PlantsEnd
          22           1           1         100        1000         100        1000         100       10000       10000       10000       10000     1000000         500         500         500      200000          50          50          50          50
          22           1           2         100        1000         100        1000         100       10000       10000       10000       10000     1000000         500         500         500      200000          50          50          50          50
          22           1           3         100        1000         100        1000         100       10000       10000       10000       10000     1000000         500         500         500      200000          50          50          50          50
          22           1           4         100        1000         100        1000         100       10000       10000       10000       10000     1000000         500         500         500      200000          50          50          50          50
          22           1           5         100        1000         100        1000         100       10000       10000       10000       10000     1000000         500         500         500      200000          50          50          50          50
          22           1           6         100        1000         100        1000         100       10000       10000       10000       10000     1000000         500         500         500      200000          50          50          50          50
          22           1           7         100        1000         100        1000         100       10000       10000       10000       10000     1000000         500         500         500      200000          50          50          50          50
          22           1           8         100        1000         100        1000         100       10000       10000       10000       10000     1000000         500         500         500      200000          50          50          50          50
          22           1           9         100        1000         100        1000         100       10000       10000       10000       10000     1000000         500         500         500      200000          50          50          50          50
          22           1          10         100        1000         100        1000         100       10000       10000       10000       10000     1000000         500         500         500      200000          50          50          50          50
         Run     Bmethod       Cycle          F1          F1          F1          F1          DH          DH          DH          DH         TC1         TC1         TC1         TC1         TC2         TC2         TC2         TC2 FamiliesEnd   PlantsEnd
         Run     Bmethod       Cycle   FamilyBef    PlantBef   FamilyAft    PlantAft   FamilyBef    PlantBef   FamilyAft    PlantAft   FamilyBef    PlantBef   FamilyAft    PlantAft   FamilyBef    PlantBef   FamilyAft    PlantAft FamiliesEnd   PlantsEnd
          23           1           1         100        1000         100        1000         100       10000       10000       10000       10000     1000000         500         500         500      200000          50          50          50          50
          23           1           2         100        1000         100        1000         100       10000       10000       10000       10000     1000000         500         500         500      200000          50          50          50          50
          23           1           3         100        1000         100        1000         100       10000       10000       10000       10000     1000000         500         500         500      200000          50          50          50          50
          23           1           4         100        1000         100        1000         100       10000       10000       10000       10000     1000000         500         500         500      200000          50          50          50          50
          23           1           5         100        1000         100        1000         100       10000       10000       10000       10000     1000000         500         500         500      200000          50          50          50          50
          23           1           6         100        1000         100        1000         100       10000       10000       10000       10000     1000000         500         500         500      200000          50          50          50          50
          23           1           7         100        1000         100        1000         100       10000       10000       10000       10000     1000000         500         500         500      200000          50          50          50          50
          23           1           8         100        1000         100        1000         100       10000       10000       10000       10000     1000000         500         500         500      200000          50          50          50          50
          23           1           9         100        1000         100        1000         100       10000       10000       10000       10000     1000000         500         500         500      200000          50          50          50          50
          23           1          10         100        1000         100        1000         100       10000       10000       10000       10000     1000000         500         500         500      200000          50          50          50          50
         Run     Bmethod       Cycle          F1          F1          F1          F1          DH          DH          DH          DH         TC1         TC1         TC1         TC1         TC2         TC2         TC2         TC2 FamiliesEnd   PlantsEnd
         Run     Bmethod       Cycle   FamilyBef    PlantBef   FamilyAft    PlantAft   FamilyBef    PlantBef   FamilyAft    PlantAft   FamilyBef    PlantBef   FamilyAft    PlantAft   FamilyBef    PlantBef   FamilyAft    PlantAft FamiliesEnd   PlantsEnd
          24           1           1         100        1000         100        1000         100       10000       10000       10000       10000     1000000         500         500         500      200000          50          50          50          50
          24           1           2         100        1000         100        1000         100       10000       10000       10000       10000     1000000         500         500         500      200000          50          50          50          50
          24           1           3         100        1000         100        1000         100       10000       10000       10000       10000     1000000         500         500         500      200000          50          50          50          50
          24           1           4         100        1000         100        1000         100       10000       10000       10000       10000     1000000         500         500         500      200000          50          50          50          50
          24           1           5         100        1000         100        1000         100       10000       10000       10000       10000     1000000         500         500         500      200000          50          50          50          50
          24           1           6         100        1000         100        1000         100       10000       10000       10000       10000     1000000         500         500         500      200000          50          50          50          50
          24           1           7         100        1000         100        1000         100       10000       10000       10000       10000     1000000         500         500         500      200000          50          50          50          50
          24           1           8         100        1000         100        1000         100       10000       10000       10000       10000     1000000         500         500         500      200000          50          50          50          50
          24           1           9         100        1000         100        1000         100       10000       10000       10000       10000     1000000         500         500         500      200000          50          50          50          50
          24           1          10         100        1000         100        1000         100       10000       10000       10000       10000     1000000         500         500         500      200000          50          50          50          50
         Run     Bmethod       Cycle          F1          F1          F1          F1          DH          DH          DH          DH         TC1         TC1         TC1         TC1         TC2         TC2         TC2         TC2 FamiliesEnd   PlantsEnd
         Run     Bmethod       Cycle   FamilyBef    PlantBef   FamilyAft    PlantAft   FamilyBef    PlantBef   FamilyAft    PlantAft   FamilyBef    PlantBef   FamilyAft    PlantAft   FamilyBef    PlantBef   FamilyAft    PlantAft FamiliesEnd   PlantsEnd
          25           1           1         100        1000         100        1000         100       10000       10000       10000       10000     1000000         500         500         500      200000          50          50          50          50
          25           1           2         100        1000         100        1000         100       10000       10000       10000       10000     1000000         500         500         500      200000          50          50          50          50
          25           1           3         100        1000         100        1000         100       10000       10000       10000       10000     1000000         500         500         500      200000          50          50          50          50
          25           1           4         100        1000         100        1000         100       10000       10000       10000       10000     1000000         500         500         500      200000          50          50          50          50
          25           1           5         100        1000         100        1000         100       10000       10000       10000       10000     1000000         500         500         500      200000          50          50          50          50
          25           1           6         100        1000         100        1000         100       10000       10000       10000       10000     1000000         500         500         500      200000          50          50          50          50
          25           1           7         100        1000         100        1000         100       10000       10000       10000       10000     1000000         500         500         500      200000          50          50          50          50
          25           1           8         100        1000         100        1000         100       10000       10000       10000       10000     1000000         500         500         500      200000          50          50          50          50
          25           1           9         100        1000         100        1000         100       10000       10000       10000       10000     1000000         500         500         500      200000          50          50          50          50
          25           1          10         100        1000         100        1000         100       10000       10000       10000       10000     1000000         500         500         500      200000          50          50          50          50
         Run     Bmethod       Cycle          F1          F1          F1          F1          DH          DH          DH          DH         TC1         TC1         TC1         TC1         TC2         TC2         TC2         TC2 FamiliesEnd   PlantsEnd
         Run     Bmethod       Cycle   FamilyBef    PlantBef   FamilyAft    PlantAft   FamilyBef    PlantBef   FamilyAft    PlantAft   FamilyBef    PlantBef   FamilyAft    PlantAft   FamilyBef    PlantBef   FamilyAft    PlantAft FamiliesEnd   PlantsEnd
          26           1           1         100        1000         100        1000         100       10000       10000       10000       10000     1000000         500         500         500      200000          50          50          50          50
          26           1           2         100        1000         100        1000         100       10000       10000       10000       10000     1000000         500         500         500      200000          50          50          50          50
          26           1           3         100        1000         100        1000         100       10000       10000       10000       10000     1000000         500         500         500      200000          50          50          50          50
          26           1           4         100        1000         100        1000         100       10000       10000       10000       10000     1000000         500         500         500      200000          50          50          50          50
          26           1           5         100        1000         100        1000         100       10000       10000       10000       10000     1000000         500         500         500      200000          50          50          50          50
          26           1           6         100        1000         100        1000         100       10000       10000       10000       10000     1000000         500         500         500      200000          50          50          50          50
          26           1           7         100        1000         100        1000         100       10000       10000       10000       10000     1000000         500         500         500      200000          50          50          50          50
          26           1           8         100        1000         100        1000         100       10000       10000       10000       10000     1000000         500         500         500      200000          50          50          50          50
          26           1           9         100        1000         100        1000         100       10000       10000       10000       10000     1000000         500         500         500      200000          50          50          50          50
          26           1          10         100        1000         100        1000         100       10000       10000       10000       10000     1000000         500         500         500      200000          50          50          50          50
         Run     Bmethod       Cycle          F1          F1          F1          F1          DH          DH          DH          DH         TC1         TC1         TC1         TC1         TC2         TC2         TC2         TC2 FamiliesEnd   PlantsEnd
         Run     Bmethod       Cycle   FamilyBef    PlantBef   FamilyAft    PlantAft   FamilyBef    PlantBef   FamilyAft    PlantAft   FamilyBef    PlantBef   FamilyAft    PlantAft   FamilyBef    PlantBef   FamilyAft    PlantAft FamiliesEnd   PlantsEnd
          27           1           1         100        1000         100        1000         100       10000       10000       10000       10000     1000000         500         500         500      200000          50          50          50          50
          27           1           2         100        1000         100        1000         100       10000       10000       10000       10000     1000000         500         500         500      200000          50          50          50          50
          27           1           3         100        1000         100        1000         100       10000       10000       10000       10000     1000000         500         500         500      200000          50          50          50          50
          27           1           4         100        1000         100        1000         100       10000       10000       10000       10000     1000000         500         500         500      200000          50          50          50          50
          27           1           5         100        1000         100        1000         100       10000       10000       10000       10000     1000000         500         500         500      200000          50          50          50          50
          27           1           6         100        1000         100        1000         100       10000       10000       10000       10000     1000000         500         500         500      200000          50          50          50          50
          27           1           7         100        1000         100        1000         100       10000       10000       10000       10000     1000000         500         500         500      200000          50          50          50          50
          27           1           8         100        1000         100        1000         100       10000       10000       10000       10000     1000000         500         500         500      200000          50          50          50          50
          27           1           9         100        1000         100        1000         100       10000       10000       10000       10000     1000000         500         500         500      200000          50          50          50          50
          27           1          10         100        1000         100        1000         100       10000       10000       10000       10000     1000000         500         500         500      200000          50          50          50          50
         Run     Bmethod       Cycle          F1          F1          F1          F1          DH          DH          DH          DH         TC1         TC1         TC1         TC1         TC2         TC2         TC2         TC2 FamiliesEnd   PlantsEnd
         Run     Bmethod       Cycle   FamilyBef    PlantBef   FamilyAft    PlantAft   FamilyBef    PlantBef   FamilyAft    PlantAft   FamilyBef    PlantBef   FamilyAft    PlantAft   FamilyBef    PlantBef   FamilyAft    PlantAft FamiliesEnd   PlantsEnd
          28           1           1         100        1000         100        1000         100       10000       10000       10000       10000     1000000         500         500         500      200000          50          50          50          50
          28           1           2         100        1000         100        1000         100       10000       10000       10000       10000     1000000         500         500         500      200000          50          50          50          50
          28           1           3         100        1000         100        1000         100       10000       10000       10000       10000     1000000         500         500         500      200000          50          50          50          50
          28           1           4         100        1000         100        1000         100       10000       10000       10000       10000     1000000         500         500         500      200000          50          50          50          50
          28           1           5         100        1000         100        1000         100       10000       10000       10000       10000     1000000         500         500         500      200000          50          50          50          50
          28           1           6         100        1000         100        1000         100       10000       10000       10000       10000     1000000         500         500         500      200000          50          50          50          50
          28           1           7         100        1000         100        1000         100       10000       10000       10000       10000     1000000         500         500         500      200000          50          50          50          50
          28           1           8         100        1000         100        1000         100       10000       10000       10000       10000     1000000         500         500         500      200000          50          50          50          50
          28           1           9         100        1000         100        1000         100       10000       10000       10000       10000     1000000         500         500         500      200000          50          50          50          50
          28           1          10         100        1000         100        1000         100       10000       10000       10000       10000     1000000         500         500         500      200000          50          50          50          50
         Run     Bmethod       Cycle          F1          F1          F1          F1          DH          DH          DH          DH         TC1         TC1         TC1         TC1         TC2         TC2         TC2         TC2 FamiliesEnd   PlantsEnd
         Run     Bmethod       Cycle   FamilyBef    PlantBef   FamilyAft    PlantAft   FamilyBef    PlantBef   FamilyAft    PlantAft   FamilyBef    PlantBef   FamilyAft    PlantAft   FamilyBef    PlantBef   FamilyAft    PlantAft FamiliesEnd   PlantsEnd
          29           1           1         100        1000         100        1000         100       10000       10000       10000       10000     1000000         500         500         500      200000          50          50          50          50
          29           1           2         100        1000         100        1000         100       10000       10000       10000       10000     1000000         500         500         500      200000          50          50          50          50
          29           1           3         100        1000         100        1000         100       10000       10000       10000       10000     1000000         500         500         500      200000          50          50          50          50
          29           1           4         100        1000         100        1000         100       10000       10000       10000       10000     1000000         500         500         500      200000          50          50          50          50
          29           1           5         100        1000         100        1000         100       10000       10000       10000       10000     1000000         500         500         500      200000          50          50          50          50
          29           1           6         100        1000         100        1000         100       10000       10000       10000       10000     1000000         500         500         500      200000          50          50          50          50
          29           1           7         100        1000         100        1000         100       10000       10000       10000       10000     1000000         500         500         500      200000          50          50          50          50
          29           1           8         100        1000         100        1000         100       10000       10000       10000       10000     1000000         500         500         500      200000          50          50          50          50
          29           1           9         100        1000         100        1000         100       10000       10000       10000       10000     1000000         500         500         500      200000          50          50          50          50
          29           1          10         100        1000         100        1000         100       10000       10000       10000       10000     1000000         500         500         500      200000          50          50          50          50
         Run     Bmethod       Cycle          F1          F1          F1          F1          DH          DH          DH          DH         TC1         TC1         TC1         TC1         TC2         TC2         TC2         TC2 FamiliesEnd   PlantsEnd
         Run     Bmethod       Cycle   FamilyBef    PlantBef   FamilyAft    PlantAft   FamilyBef    PlantBef   FamilyAft    PlantAft   FamilyBef    PlantBef   FamilyAft    PlantAft   FamilyBef    PlantBef   FamilyAft    PlantAft FamiliesEnd   PlantsEnd
          30           1           1         100        1000         100        1000         100       10000       10000       10000       10000     1000000         500         500         500      200000          50          50          50          50
          30           1           2         100        1000         100        1000         100       10000       10000       10000       10000     1000000         500         500         500      200000          50          50          50          50
          30           1           3         100        1000         100        1000         100       10000       10000       10000       10000     1000000         500         500         500      200000          50          50          50          50
          30           1           4         100        1000         100        1000         100       10000       10000       10000       10000     1000000         500         500         500      200000          50          50          50          50
          30           1           5         100        1000         100        1000         100       10000       10000       10000       10000     1000000         500         500         500      200000          50          50          50          50
          30           1           6         100        1000         100        1000         100       10000       10000       10000       10000     1000000         500         500         500      200000          50          50          50          50
          30           1           7         100        1000         100        1000         100       10000       10000       10000       10000     1000000         500         500         500      200000          50          50          50          50
          30           1           8         100        1000         100        1000         100       10000       10000       10000       10000     1000000         500         500         500      200000          50          50          50          50
          30           1           9         100        1000         100        1000         100       10000       10000       10000       10000     1000000         500         500         500      200000          50          50          50          50
          30           1          10         100        1000         100        1000         100       10000       10000       10000       10000     1000000         500         500         500      200000          50          50          50          50
         Run     Bmethod       Cycle          F1          F1          F1          F1          DH          DH          DH          DH         TC1         TC1         TC1         TC1         TC2         TC2         TC2         TC2 FamiliesEnd   PlantsEnd
         Run     Bmethod       Cycle   FamilyBef    PlantBef   FamilyAft    PlantAft   FamilyBef    PlantBef   FamilyAft    PlantAft   FamilyBef    PlantBef   FamilyAft    PlantAft   FamilyBef    PlantBef   FamilyAft    PlantAft FamiliesEnd   PlantsEnd
          31           1           1         100        1000         100        1000         100       10000       10000       10000       10000     1000000         500         500         500      200000          50          50          50          50
          31           1           2         100        1000         100        1000         100       10000       10000       10000       10000     1000000         500         500         500      200000          50          50          50          50
          31           1           3         100        1000         100        1000         100       10000       10000       10000       10000     1000000         500         500         500      200000          50          50          50          50
          31           1           4         100        1000         100        1000         100       10000       10000       10000       10000     1000000         500         500         500      200000          50          50          50          50
          31           1           5         100        1000         100        1000         100       10000       10000       10000       10000     1000000         500         500         500      200000          50          50          50          50
          31           1           6         100        1000         100        1000         100       10000       10000       10000       10000     1000000         500         500         500      200000          50          50          50          50
          31           1           7         100        1000         100        1000         100       10000       10000       10000       10000     1000000         500         500         500      200000          50          50          50          50
          31           1           8         100        1000         100        1000         100       10000       10000       10000       10000     1000000         500         500         500      200000          50          50          50          50
          31           1           9         100        1000         100        1000         100       10000       10000       10000       10000     1000000         500         500         500      200000          50          50          50          50
          31           1          10         100        1000         100        1000         100       10000       10000       10000       10000     1000000         500         500         500      200000          50          50          50          50
         Run     Bmethod       Cycle          F1          F1          F1          F1          DH          DH          DH          DH         TC1         TC1         TC1         TC1         TC2         TC2         TC2         TC2 FamiliesEnd   PlantsEnd
         Run     Bmethod       Cycle   FamilyBef    PlantBef   FamilyAft    PlantAft   FamilyBef    PlantBef   FamilyAft    PlantAft   FamilyBef    PlantBef   FamilyAft    PlantAft   FamilyBef    PlantBef   FamilyAft    PlantAft FamiliesEnd   PlantsEnd
          32           1           1         100        1000         100        1000         100       10000       10000       10000       10000     1000000         500         500         500      200000          50          50          50          50
          32           1           2         100        1000         100        1000         100       10000       10000       10000       10000     1000000         500         500         500      200000          50          50          50          50
          32           1           3         100        1000         100        1000         100       10000       10000       10000       10000     1000000         500         500         500      200000          50          50          50          50
          32           1           4         100        1000         100        1000         100       10000       10000       10000       10000     1000000         500         500         500      200000          50          50          50          50
          32           1           5         100        1000         100        1000         100       10000       10000       10000       10000     1000000         500         500         500      200000          50          50          50          50
          32           1           6         100        1000         100        1000         100       10000       10000       10000       10000     1000000         500         500         500      200000          50          50          50          50
          32           1           7         100        1000         100        1000         100       10000       10000       10000       10000     1000000         500         500         500      200000          50          50          50          50
          32           1           8         100        1000         100        1000         100       10000       10000       10000       10000     1000000         500         500         500      200000          50          50          50          50
          32           1           9         100        1000         100        1000         100       10000       10000       10000       10000     1000000         500         500         500      200000          50          50          50          50
          32           1          10         100        1000         100        1000         100       10000       10000       10000       10000     1000000         500         500         500      200000          50          50          50          50
         Run     Bmethod       Cycle          F1          F1          F1          F1          DH          DH          DH          DH         TC1         TC1         TC1         TC1         TC2         TC2         TC2         TC2 FamiliesEnd   PlantsEnd
         Run     Bmethod       Cycle   FamilyBef    PlantBef   FamilyAft    PlantAft   FamilyBef    PlantBef   FamilyAft    PlantAft   FamilyBef    PlantBef   FamilyAft    PlantAft   FamilyBef    PlantBef   FamilyAft    PlantAft FamiliesEnd   PlantsEnd
          33           1           1         100        1000         100        1000         100       10000       10000       10000       10000     1000000         500         500         500      200000          50          50          50          50
          33           1           2         100        1000         100        1000         100       10000       10000       10000       10000     1000000         500         500         500      200000          50          50          50          50
          33           1           3         100        1000         100        1000         100       10000       10000       10000       10000     1000000         500         500         500      200000          50          50          50          50
          33           1           4         100        1000         100        1000         100       10000       10000       10000       10000     1000000         500         500         500      200000          50          50          50          50
          33           1           5         100        1000         100        1000         100       10000       10000       10000       10000     1000000         500         500         500      200000          50          50          50          50
          33           1           6         100        1000         100        1000         100       10000       10000       10000       10000     1000000         500         500         500      200000          50          50          50          50
          33           1           7         100        1000         100        1000         100       10000       10000       10000       10000     1000000         500         500         500      200000          50          50          50          50
          33           1           8         100        1000         100        1000         100       10000       10000       10000       10000     1000000         500         500         500      200000          50          50          50          50
          33           1           9         100        1000         100        1000         100       10000       10000       10000       10000     1000000         500         500         500      200000          50          50          50          50
          33           1          10         100        1000         100        1000         100       10000       10000       10000       10000     1000000         500         500         500      200000          50          50          50          50
         Run     Bmethod       Cycle          F1          F1          F1          F1          DH          DH          DH          DH         TC1         TC1         TC1         TC1         TC2         TC2         TC2         TC2 FamiliesEnd   PlantsEnd
         Run     Bmethod       Cycle   FamilyBef    PlantBef   FamilyAft    PlantAft   FamilyBef    PlantBef   FamilyAft    PlantAft   FamilyBef    PlantBef   FamilyAft    PlantAft   FamilyBef    PlantBef   FamilyAft    PlantAft FamiliesEnd   PlantsEnd
          34           1           1         100        1000         100        1000         100       10000       10000       10000       10000     1000000         500         500         500      200000          50          50          50          50
          34           1           2         100        1000         100        1000         100       10000       10000       10000       10000     1000000         500         500         500      200000          50          50          50          50
          34           1           3         100        1000         100        1000         100       10000       10000       10000       10000     1000000         500         500         500      200000          50          50          50          50
          34           1           4         100        1000         100        1000         100       10000       10000       10000       10000     1000000         500         500         500      200000          50          50          50          50
          34           1           5         100        1000         100        1000         100       10000       10000       10000       10000     1000000         500         500         500      200000          50          50          50          50
          34           1           6         100        1000         100        1000         100       10000       10000       10000       10000     1000000         500         500         500      200000          50          50          50          50
          34           1           7         100        1000         100        1000         100       10000       10000       10000       10000     1000000         500         500         500      200000          50          50          50          50
          34           1           8         100        1000         100        1000         100       10000       10000       10000       10000     1000000         500         500         500      200000          50          50          50          50
          34           1           9         100        1000         100        1000         100       10000       10000       10000       10000     1000000         500         500         500      200000          50          50          50          50
          34           1          10         100        1000         100        1000         100       10000       10000       10000       10000     1000000         500         500         500      200000          50          50          50          50
         Run     Bmethod       Cycle          F1          F1          F1          F1          DH          DH          DH          DH         TC1         TC1         TC1         TC1         TC2         TC2         TC2         TC2 FamiliesEnd   PlantsEnd
         Run     Bmethod       Cycle   FamilyBef    PlantBef   FamilyAft    PlantAft   FamilyBef    PlantBef   FamilyAft    PlantAft   FamilyBef    PlantBef   FamilyAft    PlantAft   FamilyBef    PlantBef   FamilyAft    PlantAft FamiliesEnd   PlantsEnd
          35           1           1         100        1000         100        1000         100       10000       10000       10000       10000     1000000         500         500         500      200000          50          50          50          50
          35           1           2         100        1000         100        1000         100       10000       10000       10000       10000     1000000         500         500         500      200000          50          50          50          50
          35           1           3         100        1000         100        1000         100       10000       10000       10000       10000     1000000         500         500         500      200000          50          50          50          50
          35           1           4         100        1000         100        1000         100       10000       10000       10000       10000     1000000         500         500         500      200000          50          50          50          50
          35           1           5         100        1000         100        1000         100       10000       10000       10000       10000     1000000         500         500         500      200000          50          50          50          50
          35           1           6         100        1000         100        1000         100       10000       10000       10000       10000     1000000         500         500         500      200000          50          50          50          50
          35           1           7         100        1000         100        1000         100       10000       10000       10000       10000     1000000         500         500         500      200000          50          50          50          50
          35           1           8         100        1000         100        1000         100       10000       10000       10000       10000     1000000         500         500         500      200000          50          50          50          50
          35           1           9         100        1000         100        1000         100       10000       10000       10000       10000     1000000         500         500         500      200000          50          50          50          50
          35           1          10         100        1000         100        1000         100       10000       10000       10000       10000     1000000         500         500         500      200000          50          50          50          50
         Run     Bmethod       Cycle          F1          F1          F1          F1          DH          DH          DH          DH         TC1         TC1         TC1         TC1         TC2         TC2         TC2         TC2 FamiliesEnd   PlantsEnd
         Run     Bmethod       Cycle   FamilyBef    PlantBef   FamilyAft    PlantAft   FamilyBef    PlantBef   FamilyAft    PlantAft   FamilyBef    PlantBef   FamilyAft    PlantAft   FamilyBef    PlantBef   FamilyAft    PlantAft FamiliesEnd   PlantsEnd
          36           1           1         100        1000         100        1000         100       10000       10000       10000       10000     1000000         500         500         500      200000          50          50          50          50
          36           1           2         100        1000         100        1000         100       10000       10000       10000       10000     1000000         500         500         500      200000          50          50          50          50
          36           1           3         100        1000         100        1000         100       10000       10000       10000       10000     1000000         500         500         500      200000          50          50          50          50
          36           1           4         100        1000         100        1000         100       10000       10000       10000       10000     1000000         500         500         500      200000          50          50          50          50
          36           1           5         100        1000         100        1000         100       10000       10000       10000       10000     1000000         500         500         500      200000          50          50          50          50
          36           1           6         100        1000         100        1000         100       10000       10000       10000       10000     1000000         500         500         500      200000          50          50          50          50
          36           1           7         100        1000         100        1000         100       10000       10000       10000       10000     1000000         500         500         500      200000          50          50          50          50
          36           1           8         100        1000         100        1000         100       10000       10000       10000       10000     1000000         500         500         500      200000          50          50          50          50
          36           1           9         100        1000         100        1000         100       10000       10000       10000       10000     1000000         500         500         500      200000          50          50          50          50
          36           1          10         100        1000         100        1000         100       10000       10000       10000       10000     1000000         500         500         500      200000          50          50          50          50
         Run     Bmethod       Cycle          F1          F1          F1          F1          DH          DH          DH          DH         TC1         TC1         TC1         TC1         TC2         TC2         TC2         TC2 FamiliesEnd   PlantsEnd
         Run     Bmethod       Cycle   FamilyBef    PlantBef   FamilyAft    PlantAft   FamilyBef    PlantBef   FamilyAft    PlantAft   FamilyBef    PlantBef   FamilyAft    PlantAft   FamilyBef    PlantBef   FamilyAft    PlantAft FamiliesEnd   PlantsEnd
          37           1           1         100        1000         100        1000         100       10000       10000       10000       10000     1000000         500         500         500      200000          50          50          50          50
          37           1           2         100        1000         100        1000         100       10000       10000       10000       10000     1000000         500         500         500      200000          50          50          50          50
          37           1           3         100        1000         100        1000         100       10000       10000       10000       10000     1000000         500         500         500      200000          50          50          50          50
          37           1           4         100        1000         100        1000         100       10000       10000       10000       10000     1000000         500         500         500      200000          50          50          50          50
          37           1           5         100        1000         100        1000         100       10000       10000       10000       10000     1000000         500         500         500      200000          50          50          50          50
          37           1           6         100        1000         100        1000         100       10000       10000       10000       10000     1000000         500         500         500      200000          50          50          50          50
          37           1           7         100        1000         100        1000         100       10000       10000       10000       10000     1000000         500         500         500      200000          50          50          50          50
          37           1           8         100        1000         100        1000         100       10000       10000       10000       10000     1000000         500         500         500      200000          50          50          50          50
          37           1           9         100        1000         100        1000         100       10000       10000       10000       10000     1000000         500         500         500      200000          50          50          50          50
          37           1          10         100        1000         100        1000         100       10000       10000       10000       10000     1000000         500         500         500      200000          50          50          50          50
         Run     Bmethod       Cycle          F1          F1          F1          F1          DH          DH          DH          DH         TC1         TC1         TC1         TC1         TC2         TC2         TC2         TC2 FamiliesEnd   PlantsEnd
         Run     Bmethod       Cycle   FamilyBef    PlantBef   FamilyAft    PlantAft   FamilyBef    PlantBef   FamilyAft    PlantAft   FamilyBef    PlantBef   FamilyAft    PlantAft   FamilyBef    PlantBef   FamilyAft    PlantAft FamiliesEnd   PlantsEnd
          38           1           1         100        1000         100        1000         100       10000       10000       10000       10000     1000000         500         500         500      200000          50          50          50          50
          38           1           2         100        1000         100        1000         100       10000       10000       10000       10000     1000000         500         500         500      200000          50          50          50          50
          38           1           3         100        1000         100        1000         100       10000       10000       10000       10000     1000000         500         500         500      200000          50          50          50          50
          38           1           4         100        1000         100        1000         100       10000       10000       10000       10000     1000000         500         500         500      200000          50          50          50          50
          38           1           5         100        1000         100        1000         100       10000       10000       10000       10000     1000000         500         500         500      200000          50          50          50          50
          38           1           6         100        1000         100        1000         100       10000       10000       10000       10000     1000000         500         500         500      200000          50          50          50          50
          38           1           7         100        1000         100        1000         100       10000       10000       10000       10000     1000000         500         500         500      200000          50          50          50          50
          38           1           8         100        1000         100        1000         100       10000       10000       10000       10000     1000000         500         500         500      200000          50          50          50          50
          38           1           9         100        1000         100        1000         100       10000       10000       10000       10000     1000000         500         500         500      200000          50          50          50          50
          38           1          10         100        1000         100        1000         100       10000       10000       10000       10000     1000000         500         500         500      200000          50          50          50          50
         Run     Bmethod       Cycle          F1          F1          F1          F1          DH          DH          DH          DH         TC1         TC1         TC1         TC1         TC2         TC2         TC2         TC2 FamiliesEnd   PlantsEnd
         Run     Bmethod       Cycle   FamilyBef    PlantBef   FamilyAft    PlantAft   FamilyBef    PlantBef   FamilyAft    PlantAft   FamilyBef    PlantBef   FamilyAft    PlantAft   FamilyBef    PlantBef   FamilyAft    PlantAft FamiliesEnd   PlantsEnd
          39           1           1         100        1000         100        1000         100       10000       10000       10000       10000     1000000         500         500         500      200000          50          50          50          50
          39           1           2         100        1000         100        1000         100       10000       10000       10000       10000     1000000         500         500         500      200000          50          50          50          50
          39           1           3         100        1000         100        1000         100       10000       10000       10000       10000     1000000         500         500         500      200000          50          50          50          50
          39           1           4         100        1000         100        1000         100       10000       10000       10000       10000     1000000         500         500         500      200000          50          50          50          50
          39           1           5         100        1000         100        1000         100       10000       10000       10000       10000     1000000         500         500         500      200000          50          50          50          50
          39           1           6         100        1000         100        1000         100       10000       10000       10000       10000     1000000         500         500         500      200000          50          50          50          50
          39           1           7         100        1000         100        1000         100       10000       10000       10000       10000     1000000         500         500         500      200000          50          50          50          50
          39           1           8         100        1000         100        1000         100       10000       10000       10000       10000     1000000         500         500         500      200000          50          50          50          50
          39           1           9         100        1000         100        1000         100       10000       10000       10000       10000     1000000         500         500         500      200000          50          50          50          50
          39           1          10         100        1000         100        1000         100       10000       10000       10000       10000     1000000         500         500         500      200000          50          50          50          50
         Run     Bmethod       Cycle          F1          F1          F1          F1          DH          DH          DH          DH         TC1         TC1         TC1         TC1         TC2         TC2         TC2         TC2 FamiliesEnd   PlantsEnd
         Run     Bmethod       Cycle   FamilyBef    PlantBef   FamilyAft    PlantAft   FamilyBef    PlantBef   FamilyAft    PlantAft   FamilyBef    PlantBef   FamilyAft    PlantAft   FamilyBef    PlantBef   FamilyAft    PlantAft FamiliesEnd   PlantsEnd
          40           1           1         100        1000         100        1000         100       10000       10000       10000       10000     1000000         500         500         500      200000          50          50          50          50
          40           1           2         100        1000         100        1000         100       10000       10000       10000       10000     1000000         500         500         500      200000          50          50          50          50
          40           1           3         100        1000         100        1000         100       10000       10000       10000       10000     1000000         500         500         500      200000          50          50          50          50
          40           1           4         100        1000         100        1000         100       10000       10000       10000       10000     1000000         500         500         500      200000          50          50          50          50
          40           1           5         100        1000         100        1000         100       10000       10000       10000       10000     1000000         500         500         500      200000          50          50          50          50
          40           1           6         100        1000         100        1000         100       10000       10000       10000       10000     1000000         500         500         500      200000          50          50          50          50
          40           1           7         100        1000         100        1000         100       10000       10000       10000       10000     1000000         500         500         500      200000          50          50          50          50
          40           1           8         100        1000         100        1000         100       10000       10000       10000       10000     1000000         500         500         500      200000          50          50          50          50
          40           1           9         100        1000         100        1000         100       10000       10000       10000       10000     1000000         500         500         500      200000          50          50          50          50
          40           1          10         100        1000         100        1000         100       10000       10000       10000       10000     1000000         500         500         500      200000          50          50          50          50
         Run     Bmethod       Cycle          F1          F1          F1          F1          DH          DH          DH          DH         TC1         TC1         TC1         TC1         TC2         TC2         TC2         TC2 FamiliesEnd   PlantsEnd
         Run     Bmethod       Cycle   FamilyBef    PlantBef   FamilyAft    PlantAft   FamilyBef    PlantBef   FamilyAft    PlantAft   FamilyBef    PlantBef   FamilyAft    PlantAft   FamilyBef    PlantBef   FamilyAft    PlantAft FamiliesEnd   PlantsEnd
          41           1           1         100        1000         100        1000         100       10000       10000       10000       10000     1000000         500         500         500      200000          50          50          50          50
          41           1           2         100        1000         100        1000         100       10000       10000       10000       10000     1000000         500         500         500      200000          50          50          50          50
          41           1           3         100        1000         100        1000         100       10000       10000       10000       10000     1000000         500         500         500      200000          50          50          50          50
          41           1           4         100        1000         100        1000         100       10000       10000       10000       10000     1000000         500         500         500      200000          50          50          50          50
          41           1           5         100        1000         100        1000         100       10000       10000       10000       10000     1000000         500         500         500      200000          50          50          50          50
          41           1           6         100        1000         100        1000         100       10000       10000       10000       10000     1000000         500         500         500      200000          50          50          50          50
          41           1           7         100        1000         100        1000         100       10000       10000       10000       10000     1000000         500         500         500      200000          50          50          50          50
          41           1           8         100        1000         100        1000         100       10000       10000       10000       10000     1000000         500         500         500      200000          50          50          50          50
          41           1           9         100        1000         100        1000         100       10000       10000       10000       10000     1000000         500         500         500      200000          50          50          50          50
          41           1          10         100        1000         100        1000         100       10000       10000       10000       10000     1000000         500         500         500      200000          50          50          50          50
         Run     Bmethod       Cycle          F1          F1          F1          F1          DH          DH          DH          DH         TC1         TC1         TC1         TC1         TC2         TC2         TC2         TC2 FamiliesEnd   PlantsEnd
         Run     Bmethod       Cycle   FamilyBef    PlantBef   FamilyAft    PlantAft   FamilyBef    PlantBef   FamilyAft    PlantAft   FamilyBef    PlantBef   FamilyAft    PlantAft   FamilyBef    PlantBef   FamilyAft    PlantAft FamiliesEnd   PlantsEnd
          42           1           1         100        1000         100        1000         100       10000       10000       10000       10000     1000000         500         500         500      200000          50          50          50          50
          42           1           2         100        1000         100        1000         100       10000       10000       10000       10000     1000000         500         500         500      200000          50          50          50          50
          42           1           3         100        1000         100        1000         100       10000       10000       10000       10000     1000000         500         500         500      200000          50          50          50          50
          42           1           4         100        1000         100        1000         100       10000       10000       10000       10000     1000000         500         500         500      200000          50          50          50          50
          42           1           5         100        1000         100        1000         100       10000       10000       10000       10000     1000000         500         500         500      200000          50          50          50          50
          42           1           6         100        1000         100        1000         100       10000       10000       10000       10000     1000000         500         500         500      200000          50          50          50          50
          42           1           7         100        1000         100        1000         100       10000       10000       10000       10000     1000000         500         500         500      200000          50          50          50          50
          42           1           8         100        1000         100        1000         100       10000       10000       10000       10000     1000000         500         500         500      200000          50          50          50          50
          42           1           9         100        1000         100        1000         100       10000       10000       10000       10000     1000000         500         500         500      200000          50          50          50          50
          42           1          10         100        1000         100        1000         100       10000       10000       10000       10000     1000000         500         500         500      200000          50          50          50          50
         Run     Bmethod       Cycle          F1          F1          F1          F1          DH          DH          DH          DH         TC1         TC1         TC1         TC1         TC2         TC2         TC2         TC2 FamiliesEnd   PlantsEnd
         Run     Bmethod       Cycle   FamilyBef    PlantBef   FamilyAft    PlantAft   FamilyBef    PlantBef   FamilyAft    PlantAft   FamilyBef    PlantBef   FamilyAft    PlantAft   FamilyBef    PlantBef   FamilyAft    PlantAft FamiliesEnd   PlantsEnd
          43           1           1         100        1000         100        1000         100       10000       10000       10000       10000     1000000         500         500         500      200000          50          50          50          50
          43           1           2         100        1000         100        1000         100       10000       10000       10000       10000     1000000         500         500         500      200000          50          50          50          50
          43           1           3         100        1000         100        1000         100       10000       10000       10000       10000     1000000         500         500         500      200000          50          50          50          50
          43           1           4         100        1000         100        1000         100       10000       10000       10000       10000     1000000         500         500         500      200000          50          50          50          50
          43           1           5         100        1000         100        1000         100       10000       10000       10000       10000     1000000         500         500         500      200000          50          50          50          50
          43           1           6         100        1000         100        1000         100       10000       10000       10000       10000     1000000         500         500         500      200000          50          50          50          50
          43           1           7         100        1000         100        1000         100       10000       10000       10000       10000     1000000         500         500         500      200000          50          50          50          50
          43           1           8         100        1000         100        1000         100       10000       10000       10000       10000     1000000         500         500         500      200000          50          50          50          50
          43           1           9         100        1000         100        1000         100       10000       10000       10000       10000     1000000         500         500         500      200000          50          50          50          50
          43           1          10         100        1000         100        1000         100       10000       10000       10000       10000     1000000         500         500         500      200000          50          50          50          50
         Run     Bmethod       Cycle          F1          F1          F1          F1          DH          DH          DH          DH         TC1         TC1         TC1         TC1         TC2         TC2         TC2         TC2 FamiliesEnd   PlantsEnd
         Run     Bmethod       Cycle   FamilyBef    PlantBef   FamilyAft    PlantAft   FamilyBef    PlantBef   FamilyAft    PlantAft   FamilyBef    PlantBef   FamilyAft    PlantAft   FamilyBef    PlantBef   FamilyAft    PlantAft FamiliesEnd   PlantsEnd
          44           1           1         100        1000         100        1000         100       10000       10000       10000       10000     1000000         500         500         500      200000          50          50          50          50
          44           1           2         100        1000         100        1000         100       10000       10000       10000       10000     1000000         500         500         500      200000          50          50          50          50
          44           1           3         100        1000         100        1000         100       10000       10000       10000       10000     1000000         500         500         500      200000          50          50          50          50
          44           1           4         100        1000         100        1000         100       10000       10000       10000       10000     1000000         500         500         500      200000          50          50          50          50
          44           1           5         100        1000         100        1000         100       10000       10000       10000       10000     1000000         500         500         500      200000          50          50          50          50
          44           1           6         100        1000         100        1000         100       10000       10000       10000       10000     1000000         500         500         500      200000          50          50          50          50
          44           1           7         100        1000         100        1000         100       10000       10000       10000       10000     1000000         500         500         500      200000          50          50          50          50
          44           1           8         100        1000         100        1000         100       10000       10000       10000       10000     1000000         500         500         500      200000          50          50          50          50
          44           1           9         100        1000         100        1000         100       10000       10000       10000       10000     1000000         500         500         500      200000          50          50          50          50
          44           1          10         100        1000         100        1000         100       10000       10000       10000       10000     1000000         500         500         500      200000          50          50          50          50
         Run     Bmethod       Cycle          F1          F1          F1          F1          DH          DH          DH          DH         TC1         TC1         TC1         TC1         TC2         TC2         TC2         TC2 FamiliesEnd   PlantsEnd
         Run     Bmethod       Cycle   FamilyBef    PlantBef   FamilyAft    PlantAft   FamilyBef    PlantBef   FamilyAft    PlantAft   FamilyBef    PlantBef   FamilyAft    PlantAft   FamilyBef    PlantBef   FamilyAft    PlantAft FamiliesEnd   PlantsEnd
          45           1           1         100        1000         100        1000         100       10000       10000       10000       10000     1000000         500         500         500      200000          50          50          50          50
          45           1           2         100        1000         100        1000         100       10000       10000       10000       10000     1000000         500         500         500      200000          50          50          50          50
          45           1           3         100        1000         100        1000         100       10000       10000       10000       10000     1000000         500         500         500      200000          50          50          50          50
          45           1           4         100        1000         100        1000         100       10000       10000       10000       10000     1000000         500         500         500      200000          50          50          50          50
          45           1           5         100        1000         100        1000         100       10000       10000       10000       10000     1000000         500         500         500      200000          50          50          50          50
          45           1           6         100        1000         100        1000         100       10000       10000       10000       10000     1000000         500         500         500      200000          50          50          50          50
          45           1           7         100        1000         100        1000         100       10000       10000       10000       10000     1000000         500         500         500      200000          50          50          50          50
          45           1           8         100        1000         100        1000         100       10000       10000       10000       10000     1000000         500         500         500      200000          50          50          50          50
          45           1           9         100        1000         100        1000         100       10000       10000       10000       10000     1000000         500         500         500      200000          50          50          50          50
          45           1          10         100        1000         100        1000         100       10000       10000       10000       10000     1000000         500         500         500      200000          50          50          50          50
         Run     Bmethod       Cycle          F1          F1          F1          F1          DH          DH          DH          DH         TC1         TC1         TC1         TC1         TC2         TC2         TC2         TC2 FamiliesEnd   PlantsEnd
         Run     Bmethod       Cycle   FamilyBef    PlantBef   FamilyAft    PlantAft   FamilyBef    PlantBef   FamilyAft    PlantAft   FamilyBef    PlantBef   FamilyAft    PlantAft   FamilyBef    PlantBef   FamilyAft    PlantAft FamiliesEnd   PlantsEnd
          46           1           1         100        1000         100        1000         100       10000       10000       10000       10000     1000000         500         500         500      200000          50          50          50          50
          46           1           2         100        1000         100        1000         100       10000       10000       10000       10000     1000000         500         500         500      200000          50          50          50          50
          46           1           3         100        1000         100        1000         100       10000       10000       10000       10000     1000000         500         500         500      200000          50          50          50          50
          46           1           4         100        1000         100        1000         100       10000       10000       10000       10000     1000000         500         500         500      200000          50          50          50          50
          46           1           5         100        1000         100        1000         100       10000       10000       10000       10000     1000000         500         500         500      200000          50          50          50          50
          46           1           6         100        1000         100        1000         100       10000       10000       10000       10000     1000000         500         500         500      200000          50          50          50          50
          46           1           7         100        1000         100        1000         100       10000       10000       10000       10000     1000000         500         500         500      200000          50          50          50          50
          46           1           8         100        1000         100        1000         100       10000       10000       10000       10000     1000000         500         500         500      200000          50          50          50          50
          46           1           9         100        1000         100        1000         100       10000       10000       10000       10000     1000000         500         500         500      200000          50          50          50          50
          46           1          10         100        1000         100        1000         100       10000       10000       10000       10000     1000000         500         500         500      200000          50          50          50          50
         Run     Bmethod       Cycle          F1          F1          F1          F1          DH          DH          DH          DH         TC1         TC1         TC1         TC1         TC2         TC2         TC2         TC2 FamiliesEnd   PlantsEnd
         Run     Bmethod       Cycle   FamilyBef    PlantBef   FamilyAft    PlantAft   FamilyBef    PlantBef   FamilyAft    PlantAft   FamilyBef    PlantBef   FamilyAft    PlantAft   FamilyBef    PlantBef   FamilyAft    PlantAft FamiliesEnd   PlantsEnd
          47           1           1         100        1000         100        1000         100       10000       10000       10000       10000     1000000         500         500         500      200000          50          50          50          50
          47           1           2         100        1000         100        1000         100       10000       10000       10000       10000     1000000         500         500         500      200000          50          50          50          50
          47           1           3         100        1000         100        1000         100       10000       10000       10000       10000     1000000         500         500         500      200000          50          50          50          50
          47           1           4         100        1000         100        1000         100       10000       10000       10000       10000     1000000         500         500         500      200000          50          50          50          50
          47           1           5         100        1000         100        1000         100       10000       10000       10000       10000     1000000         500         500         500      200000          50          50          50          50
          47           1           6         100        1000         100        1000         100       10000       10000       10000       10000     1000000         500         500         500      200000          50          50          50          50
          47           1           7         100        1000         100        1000         100       10000       10000       10000       10000     1000000         500         500         500      200000          50          50          50          50
          47           1           8         100        1000         100        1000         100       10000       10000       10000       10000     1000000         500         500         500      200000          50          50          50          50
          47           1           9         100        1000         100        1000         100       10000       10000       10000       10000     1000000         500         500         500      200000          50          50          50          50
          47           1          10         100        1000         100        1000         100       10000       10000       10000       10000     1000000         500         500         500      200000          50          50          50          50
         Run     Bmethod       Cycle          F1          F1          F1          F1          DH          DH          DH          DH         TC1         TC1         TC1         TC1         TC2         TC2         TC2         TC2 FamiliesEnd   PlantsEnd
         Run     Bmethod       Cycle   FamilyBef    PlantBef   FamilyAft    PlantAft   FamilyBef    PlantBef   FamilyAft    PlantAft   FamilyBef    PlantBef   FamilyAft    PlantAft   FamilyBef    PlantBef   FamilyAft    PlantAft FamiliesEnd   PlantsEnd
          48           1           1         100        1000         100        1000         100       10000       10000       10000       10000     1000000         500         500         500      200000          50          50          50          50
          48           1           2         100        1000         100        1000         100       10000       10000       10000       10000     1000000         500         500         500      200000          50          50          50          50
          48           1           3         100        1000         100        1000         100       10000       10000       10000       10000     1000000         500         500         500      200000          50          50          50          50
          48           1           4         100        1000         100        1000         100       10000       10000       10000       10000     1000000         500         500         500      200000          50          50          50          50
          48           1           5         100        1000         100        1000         100       10000       10000       10000       10000     1000000         500         500         500      200000          50          50          50          50
          48           1           6         100        1000         100        1000         100       10000       10000       10000       10000     1000000         500         500         500      200000          50          50          50          50
          48           1           7         100        1000         100        1000         100       10000       10000       10000       10000     1000000         500         500         500      200000          50          50          50          50
          48           1           8         100        1000         100        1000         100       10000       10000       10000       10000     1000000         500         500         500      200000          50          50          50          50
          48           1           9         100        1000         100        1000         100       10000       10000       10000       10000     1000000         500         500         500      200000          50          50          50          50
          48           1          10         100        1000         100        1000         100       10000       10000       10000       10000     1000000         500         500         500      200000          50          50          50          50
         Run     Bmethod       Cycle          F1          F1          F1          F1          DH          DH          DH          DH         TC1         TC1         TC1         TC1         TC2         TC2         TC2         TC2 FamiliesEnd   PlantsEnd
         Run     Bmethod       Cycle   FamilyBef    PlantBef   FamilyAft    PlantAft   FamilyBef    PlantBef   FamilyAft    PlantAft   FamilyBef    PlantBef   FamilyAft    PlantAft   FamilyBef    PlantBef   FamilyAft    PlantAft FamiliesEnd   PlantsEnd
          49           1           1         100        1000         100        1000         100       10000       10000       10000       10000     1000000         500         500         500      200000          50          50          50          50
          49           1           2         100        1000         100        1000         100       10000       10000       10000       10000     1000000         500         500         500      200000          50          50          50          50
          49           1           3         100        1000         100        1000         100       10000       10000       10000       10000     1000000         500         500         500      200000          50          50          50          50
          49           1           4         100        1000         100        1000         100       10000       10000       10000       10000     1000000         500         500         500      200000          50          50          50          50
          49           1           5         100        1000         100        1000         100       10000       10000       10000       10000     1000000         500         500         500      200000          50          50          50          50
          49           1           6         100        1000         100        1000         100       10000       10000       10000       10000     1000000         500         500         500      200000          50          50          50          50
          49           1           7         100        1000         100        1000         100       10000       10000       10000       10000     1000000         500         500         500      200000          50          50          50          50
          49           1           8         100        1000         100        1000         100       10000       10000       10000       10000     1000000         500         500         500      200000          50          50          50          50
          49           1           9         100        1000         100        1000         100       10000       10000       10000       10000     1000000         500         500         500      200000          50          50          50          50
          49           1          10         100        1000         100        1000         100       10000       10000       10000       10000     1000000         500         500         500      200000          50          50          50          50
         Run     Bmethod       Cycle          F1          F1          F1          F1          DH          DH          DH          DH         TC1         TC1         TC1         TC1         TC2         TC2         TC2         TC2 FamiliesEnd   PlantsEnd
         Run     Bmethod       Cycle   FamilyBef    PlantBef   FamilyAft    PlantAft   FamilyBef    PlantBef   FamilyAft    PlantAft   FamilyBef    PlantBef   FamilyAft    PlantAft   FamilyBef    PlantBef   FamilyAft    PlantAft FamiliesEnd   PlantsEnd
          50           1           1         100        1000         100        1000         100       10000       10000       10000       10000     1000000         500         500         500      200000          50          50          50          50
          50           1           2         100        1000         100        1000         100       10000       10000       10000       10000     1000000         500         500         500      200000          50          50          50          50
          50           1           3         100        1000         100        1000         100       10000       10000       10000       10000     1000000         500         500         500      200000          50          50          50          50
          50           1           4         100        1000         100        1000         100       10000       10000       10000       10000     1000000         500         500         500      200000          50          50          50          50
          50           1           5         100        1000         100        1000         100       10000       10000       10000       10000     1000000         500         500         500      200000          50          50          50          50
          50           1           6         100        1000         100        1000         100       10000       10000       10000       10000     1000000         500         500         500      200000          50          50          50          50
          50           1           7         100        1000         100        1000         100       10000       10000       10000       10000     1000000         500         500         500      200000          50          50          50          50
          50           1           8         100        1000         100        1000         100       10000       10000       10000       10000     1000000         500         500         500      200000          50          50          50          50
          50           1           9         100        1000         100        1000         100       10000       10000       10000       10000     1000000         500         500         500      200000          50          50          50          50
          50           1          10         100        1000         100        1000         100       10000       10000       10000       10000     1000000         500         500         500      200000          50          50          50          50
         Run     Bmethod       Cycle          F1          F1          F1          F1          DH          DH          DH          DH         TC1         TC1         TC1         TC1         TC2         TC2         TC2         TC2 FamiliesEnd   PlantsEnd
         Run     Bmethod       Cycle   FamilyBef    PlantBef   FamilyAft    PlantAft   FamilyBef    PlantBef   FamilyAft    PlantAft   FamilyBef    PlantBef   FamilyAft    PlantAft   FamilyBef    PlantBef   FamilyAft    PlantAft FamiliesEnd   PlantsEnd
          51           1           1         100        1000         100        1000         100       10000       10000       10000       10000     1000000         500         500         500      200000          50          50          50          50
          51           1           2         100        1000         100        1000         100       10000       10000       10000       10000     1000000         500         500         500      200000          50          50          50          50
          51           1           3         100        1000         100        1000         100       10000       10000       10000       10000     1000000         500         500         500      200000          50          50          50          50
          51           1           4         100        1000         100        1000         100       10000       10000       10000       10000     1000000         500         500         500      200000          50          50          50          50
          51           1           5         100        1000         100        1000         100       10000       10000       10000       10000     1000000         500         500         500      200000          50          50          50          50
          51           1           6         100        1000         100        1000         100       10000       10000       10000       10000     1000000         500         500         500      200000          50          50          50          50
          51           1           7         100        1000         100        1000         100       10000       10000       10000       10000     1000000         500         500         500      200000          50          50          50          50
          51           1           8         100        1000         100        1000         100       10000       10000       10000       10000     1000000         500         500         500      200000          50          50          50          50
          51           1           9         100        1000         100        1000         100       10000       10000       10000       10000     1000000         500         500         500      200000          50          50          50          50
          51           1          10         100        1000         100        1000         100       10000       10000       10000       10000     1000000         500         500         500      200000          50          50          50          50
         Run     Bmethod       Cycle          F1          F1          F1          F1          DH          DH          DH          DH         TC1         TC1         TC1         TC1         TC2         TC2         TC2         TC2 FamiliesEnd   PlantsEnd
         Run     Bmethod       Cycle   FamilyBef    PlantBef   FamilyAft    PlantAft   FamilyBef    PlantBef   FamilyAft    PlantAft   FamilyBef    PlantBef   FamilyAft    PlantAft   FamilyBef    PlantBef   FamilyAft    PlantAft FamiliesEnd   PlantsEnd
          52           1           1         100        1000         100        1000         100       10000       10000       10000       10000     1000000         500         500         500      200000          50          50          50          50
          52           1           2         100        1000         100        1000         100       10000       10000       10000       10000     1000000         500         500         500      200000          50          50          50          50
          52           1           3         100        1000         100        1000         100       10000       10000       10000       10000     1000000         500         500         500      200000          50          50          50          50
          52           1           4         100        1000         100        1000         100       10000       10000       10000       10000     1000000         500         500         500      200000          50          50          50          50
          52           1           5         100        1000         100        1000         100       10000       10000       10000       10000     1000000         500         500         500      200000          50          50          50          50
          52           1           6         100        1000         100        1000         100       10000       10000       10000       10000     1000000         500         500         500      200000          50          50          50          50
          52           1           7         100        1000         100        1000         100       10000       10000       10000       10000     1000000         500         500         500      200000          50          50          50          50
          52           1           8         100        1000         100        1000         100       10000       10000       10000       10000     1000000         500         500         500      200000          50          50          50          50
          52           1           9         100        1000         100        1000         100       10000       10000       10000       10000     1000000         500         500         500      200000          50          50          50          50
          52           1          10         100        1000         100        1000         100       10000       10000       10000       10000     1000000         500         500         500      200000          50          50          50          50
         Run     Bmethod       Cycle          F1          F1          F1          F1          DH          DH          DH          DH         TC1         TC1         TC1         TC1         TC2         TC2         TC2         TC2 FamiliesEnd   PlantsEnd
         Run     Bmethod       Cycle   FamilyBef    PlantBef   FamilyAft    PlantAft   FamilyBef    PlantBef   FamilyAft    PlantAft   FamilyBef    PlantBef   FamilyAft    PlantAft   FamilyBef    PlantBef   FamilyAft    PlantAft FamiliesEnd   PlantsEnd
          53           1           1         100        1000         100        1000         100       10000       10000       10000       10000     1000000         500         500         500      200000          50          50          50          50
          53           1           2         100        1000         100        1000         100       10000       10000       10000       10000     1000000         500         500         500      200000          50          50          50          50
          53           1           3         100        1000         100        1000         100       10000       10000       10000       10000     1000000         500         500         500      200000          50          50          50          50
          53           1           4         100        1000         100        1000         100       10000       10000       10000       10000     1000000         500         500         500      200000          50          50          50          50
          53           1           5         100        1000         100        1000         100       10000       10000       10000       10000     1000000         500         500         500      200000          50          50          50          50
          53           1           6         100        1000         100        1000         100       10000       10000       10000       10000     1000000         500         500         500      200000          50          50          50          50
          53           1           7         100        1000         100        1000         100       10000       10000       10000       10000     1000000         500         500         500      200000          50          50          50          50
          53           1           8         100        1000         100        1000         100       10000       10000       10000       10000     1000000         500         500         500      200000          50          50          50          50
          53           1           9         100        1000         100        1000         100       10000       10000       10000       10000     1000000         500         500         500      200000          50          50          50          50
          53           1          10         100        1000         100        1000         100       10000       10000       10000       10000     1000000         500         500         500      200000          50          50          50          50
         Run     Bmethod       Cycle          F1          F1          F1          F1          DH          DH          DH          DH         TC1         TC1         TC1         TC1         TC2         TC2         TC2         TC2 FamiliesEnd   PlantsEnd
         Run     Bmethod       Cycle   FamilyBef    PlantBef   FamilyAft    PlantAft   FamilyBef    PlantBef   FamilyAft    PlantAft   FamilyBef    PlantBef   FamilyAft    PlantAft   FamilyBef    PlantBef   FamilyAft    PlantAft FamiliesEnd   PlantsEnd
          54           1           1         100        1000         100        1000         100       10000       10000       10000       10000     1000000         500         500         500      200000          50          50          50          50
          54           1           2         100        1000         100        1000         100       10000       10000       10000       10000     1000000         500         500         500      200000          50          50          50          50
          54           1           3         100        1000         100        1000         100       10000       10000       10000       10000     1000000         500         500         500      200000          50          50          50          50
          54           1           4         100        1000         100        1000         100       10000       10000       10000       10000     1000000         500         500         500      200000          50          50          50          50
          54           1           5         100        1000         100        1000         100       10000       10000       10000       10000     1000000         500         500         500      200000          50          50          50          50
          54           1           6         100        1000         100        1000         100       10000       10000       10000       10000     1000000         500         500         500      200000          50          50          50          50
          54           1           7         100        1000         100        1000         100       10000       10000       10000       10000     1000000         500         500         500      200000          50          50          50          50
          54           1           8         100        1000         100        1000         100       10000       10000       10000       10000     1000000         500         500         500      200000          50          50          50          50
          54           1           9         100        1000         100        1000         100       10000       10000       10000       10000     1000000         500         500         500      200000          50          50          50          50
          54           1          10         100        1000         100        1000         100       10000       10000       10000       10000     1000000         500         500         500      200000          50          50          50          50
         Run     Bmethod       Cycle          F1          F1          F1          F1          DH          DH          DH          DH         TC1         TC1         TC1         TC1         TC2         TC2         TC2         TC2 FamiliesEnd   PlantsEnd
         Run     Bmethod       Cycle   FamilyBef    PlantBef   FamilyAft    PlantAft   FamilyBef    PlantBef   FamilyAft    PlantAft   FamilyBef    PlantBef   FamilyAft    PlantAft   FamilyBef    PlantBef   FamilyAft    PlantAft FamiliesEnd   PlantsEnd
          55           1           1         100        1000         100        1000         100       10000       10000       10000       10000     1000000         500         500         500      200000          50          50          50          50
          55           1           2         100        1000         100        1000         100       10000       10000       10000       10000     1000000         500         500         500      200000          50          50          50          50
          55           1           3         100        1000         100        1000         100       10000       10000       10000       10000     1000000         500         500         500      200000          50          50          50          50
          55           1           4         100        1000         100        1000         100       10000       10000       10000       10000     1000000         500         500         500      200000          50          50          50          50
          55           1           5         100        1000         100        1000         100       10000       10000       10000       10000     1000000         500         500         500      200000          50          50          50          50
          55           1           6         100        1000         100        1000         100       10000       10000       10000       10000     1000000         500         500         500      200000          50          50          50          50
          55           1           7         100        1000         100        1000         100       10000       10000       10000       10000     1000000         500         500         500      200000          50          50          50          50
          55           1           8         100        1000         100        1000         100       10000       10000       10000       10000     1000000         500         500         500      200000          50          50          50          50
          55           1           9         100        1000         100        1000         100       10000       10000       10000       10000     1000000         500         500         500      200000          50          50          50          50
          55           1          10         100        1000         100        1000         100       10000       10000       10000       10000     1000000         500         500         500      200000          50          50          50          50
         Run     Bmethod       Cycle          F1          F1          F1          F1          DH          DH          DH          DH         TC1         TC1         TC1         TC1         TC2         TC2         TC2         TC2 FamiliesEnd   PlantsEnd
         Run     Bmethod       Cycle   FamilyBef    PlantBef   FamilyAft    PlantAft   FamilyBef    PlantBef   FamilyAft    PlantAft   FamilyBef    PlantBef   FamilyAft    PlantAft   FamilyBef    PlantBef   FamilyAft    PlantAft FamiliesEnd   PlantsEnd
          56           1           1         100        1000         100        1000         100       10000       10000       10000       10000     1000000         500         500         500      200000          50          50          50          50
          56           1           2         100        1000         100        1000         100       10000       10000       10000       10000     1000000         500         500         500      200000          50          50          50          50
          56           1           3         100        1000         100        1000         100       10000       10000       10000       10000     1000000         500         500         500      200000          50          50          50          50
          56           1           4         100        1000         100        1000         100       10000       10000       10000       10000     1000000         500         500         500      200000          50          50          50          50
          56           1           5         100        1000         100        1000         100       10000       10000       10000       10000     1000000         500         500         500      200000          50          50          50          50
          56           1           6         100        1000         100        1000         100       10000       10000       10000       10000     1000000         500         500         500      200000          50          50          50          50
          56           1           7         100        1000         100        1000         100       10000       10000       10000       10000     1000000         500         500         500      200000          50          50          50          50
          56           1           8         100        1000         100        1000         100       10000       10000       10000       10000     1000000         500         500         500      200000          50          50          50          50
          56           1           9         100        1000         100        1000         100       10000       10000       10000       10000     1000000         500         500         500      200000          50          50          50          50
          56           1          10         100        1000         100        1000         100       10000       10000       10000       10000     1000000         500         500         500      200000          50          50          50          50
         Run     Bmethod       Cycle          F1          F1          F1          F1          DH          DH          DH          DH         TC1         TC1         TC1         TC1         TC2         TC2         TC2         TC2 FamiliesEnd   PlantsEnd
         Run     Bmethod       Cycle   FamilyBef    PlantBef   FamilyAft    PlantAft   FamilyBef    PlantBef   FamilyAft    PlantAft   FamilyBef    PlantBef   FamilyAft    PlantAft   FamilyBef    PlantBef   FamilyAft    PlantAft FamiliesEnd   PlantsEnd
          57           1           1         100        1000         100        1000         100       10000       10000       10000       10000     1000000         500         500         500      200000          50          50          50          50
          57           1           2         100        1000         100        1000         100       10000       10000       10000       10000     1000000         500         500         500      200000          50          50          50          50
          57           1           3         100        1000         100        1000         100       10000       10000       10000       10000     1000000         500         500         500      200000          50          50          50          50
          57           1           4         100        1000         100        1000         100       10000       10000       10000       10000     1000000         500         500         500      200000          50          50          50          50
          57           1           5         100        1000         100        1000         100       10000       10000       10000       10000     1000000         500         500         500      200000          50          50          50          50
          57           1           6         100        1000         100        1000         100       10000       10000       10000       10000     1000000         500         500         500      200000          50          50          50          50
          57           1           7         100        1000         100        1000         100       10000       10000       10000       10000     1000000         500         500         500      200000          50          50          50          50
          57           1           8         100        1000         100        1000         100       10000       10000       10000       10000     1000000         500         500         500      200000          50          50          50          50
          57           1           9         100        1000         100        1000         100       10000       10000       10000       10000     1000000         500         500         500      200000          50          50          50          50
          57           1          10         100        1000         100        1000         100       10000       10000       10000       10000     1000000         500         500         500      200000          50          50          50          50
         Run     Bmethod       Cycle          F1          F1          F1          F1          DH          DH          DH          DH         TC1         TC1         TC1         TC1         TC2         TC2         TC2         TC2 FamiliesEnd   PlantsEnd
         Run     Bmethod       Cycle   FamilyBef    PlantBef   FamilyAft    PlantAft   FamilyBef    PlantBef   FamilyAft    PlantAft   FamilyBef    PlantBef   FamilyAft    PlantAft   FamilyBef    PlantBef   FamilyAft    PlantAft FamiliesEnd   PlantsEnd
          58           1           1         100        1000         100        1000         100       10000       10000       10000       10000     1000000         500         500         500      200000          50          50          50          50
          58           1           2         100        1000         100        1000         100       10000       10000       10000       10000     1000000         500         500         500      200000          50          50          50          50
          58           1           3         100        1000         100        1000         100       10000       10000       10000       10000     1000000         500         500         500      200000          50          50          50          50
          58           1           4         100        1000         100        1000         100       10000       10000       10000       10000     1000000         500         500         500      200000          50          50          50          50
          58           1           5         100        1000         100        1000         100       10000       10000       10000       10000     1000000         500         500         500      200000          50          50          50          50
          58           1           6         100        1000         100        1000         100       10000       10000       10000       10000     1000000         500         500         500      200000          50          50          50          50
          58           1           7         100        1000         100        1000         100       10000       10000       10000       10000     1000000         500         500         500      200000          50          50          50          50
          58           1           8         100        1000         100        1000         100       10000       10000       10000       10000     1000000         500         500         500      200000          50          50          50          50
          58           1           9         100        1000         100        1000         100       10000       10000       10000       10000     1000000         500         500         500      200000          50          50          50          50
          58           1          10         100        1000         100        1000         100       10000       10000       10000       10000     1000000         500         500         500      200000          50          50          50          50
         Run     Bmethod       Cycle          F1          F1          F1          F1          DH          DH          DH          DH         TC1         TC1         TC1         TC1         TC2         TC2         TC2         TC2 FamiliesEnd   PlantsEnd
         Run     Bmethod       Cycle   FamilyBef    PlantBef   FamilyAft    PlantAft   FamilyBef    PlantBef   FamilyAft    PlantAft   FamilyBef    PlantBef   FamilyAft    PlantAft   FamilyBef    PlantBef   FamilyAft    PlantAft FamiliesEnd   PlantsEnd
          59           1           1         100        1000         100        1000         100       10000       10000       10000       10000     1000000         500         500         500      200000          50          50          50          50
          59           1           2         100        1000         100        1000         100       10000       10000       10000       10000     1000000         500         500         500      200000          50          50          50          50
          59           1           3         100        1000         100        1000         100       10000       10000       10000       10000     1000000         500         500         500      200000          50          50          50          50
          59           1           4         100        1000         100        1000         100       10000       10000       10000       10000     1000000         500         500         500      200000          50          50          50          50
          59           1           5         100        1000         100        1000         100       10000       10000       10000       10000     1000000         500         500         500      200000          50          50          50          50
          59           1           6         100        1000         100        1000         100       10000       10000       10000       10000     1000000         500         500         500      200000          50          50          50          50
          59           1           7         100        1000         100        1000         100       10000       10000       10000       10000     1000000         500         500         500      200000          50          50          50          50
          59           1           8         100        1000         100        1000         100       10000       10000       10000       10000     1000000         500         500         500      200000          50          50          50          50
          59           1           9         100        1000         100        1000         100       10000       10000       10000       10000     1000000         500         500         500      200000          50          50          50          50
          59           1          10         100        1000         100        1000         100       10000       10000       10000       10000     1000000         500         500         500      200000          50          50          50          50
         Run     Bmethod       Cycle          F1          F1          F1          F1          DH          DH          DH          DH         TC1         TC1         TC1         TC1         TC2         TC2         TC2         TC2 FamiliesEnd   PlantsEnd
         Run     Bmethod       Cycle   FamilyBef    PlantBef   FamilyAft    PlantAft   FamilyBef    PlantBef   FamilyAft    PlantAft   FamilyBef    PlantBef   FamilyAft    PlantAft   FamilyBef    PlantBef   FamilyAft    PlantAft FamiliesEnd   PlantsEnd
          60           1           1         100        1000         100        1000         100       10000       10000       10000       10000     1000000         500         500         500      200000          50          50          50          50
          60           1           2         100        1000         100        1000         100       10000       10000       10000       10000     1000000         500         500         500      200000          50          50          50          50
          60           1           3         100        1000         100        1000         100       10000       10000       10000       10000     1000000         500         500         500      200000          50          50          50          50
          60           1           4         100        1000         100        1000         100       10000       10000       10000       10000     1000000         500         500         500      200000          50          50          50          50
          60           1           5         100        1000         100        1000         100       10000       10000       10000       10000     1000000         500         500         500      200000          50          50          50          50
          60           1           6         100        1000         100        1000         100       10000       10000       10000       10000     1000000         500         500         500      200000          50          50          50          50
          60           1           7         100        1000         100        1000         100       10000       10000       10000       10000     1000000         500         500         500      200000          50          50          50          50
          60           1           8         100        1000         100        1000         100       10000       10000       10000       10000     1000000         500         500         500      200000          50          50          50          50
          60           1           9         100        1000         100        1000         100       10000       10000       10000       10000     1000000         500         500         500      200000          50          50          50          50
          60           1          10         100        1000         100        1000         100       10000       10000       10000       10000     1000000         500         500         500      200000          50          50          50          50
         Run     Bmethod       Cycle          F1          F1          F1          F1          DH          DH          DH          DH         TC1         TC1         TC1         TC1         TC2         TC2         TC2         TC2 FamiliesEnd   PlantsEnd
         Run     Bmethod       Cycle   FamilyBef    PlantBef   FamilyAft    PlantAft   FamilyBef    PlantBef   FamilyAft    PlantAft   FamilyBef    PlantBef   FamilyAft    PlantAft   FamilyBef    PlantBef   FamilyAft    PlantAft FamiliesEnd   PlantsEnd
          61           1           1         100        1000         100        1000         100       10000       10000       10000       10000     1000000         500         500         500      200000          50          50          50          50
          61           1           2         100        1000         100        1000         100       10000       10000       10000       10000     1000000         500         500         500      200000          50          50          50          50
          61           1           3         100        1000         100        1000         100       10000       10000       10000       10000     1000000         500         500         500      200000          50          50          50          50
          61           1           4         100        1000         100        1000         100       10000       10000       10000       10000     1000000         500         500         500      200000          50          50          50          50
          61           1           5         100        1000         100        1000         100       10000       10000       10000       10000     1000000         500         500         500      200000          50          50          50          50
          61           1           6         100        1000         100        1000         100       10000       10000       10000       10000     1000000         500         500         500      200000          50          50          50          50
          61           1           7         100        1000         100        1000         100       10000       10000       10000       10000     1000000         500         500         500      200000          50          50          50          50
          61           1           8         100        1000         100        1000         100       10000       10000       10000       10000     1000000         500         500         500      200000          50          50          50          50
          61           1           9         100        1000         100        1000         100       10000       10000       10000       10000     1000000         500         500         500      200000          50          50          50          50
          61           1          10         100        1000         100        1000         100       10000       10000       10000       10000     1000000         500         500         500      200000          50          50          50          50
         Run     Bmethod       Cycle          F1          F1          F1          F1          DH          DH          DH          DH         TC1         TC1         TC1         TC1         TC2         TC2         TC2         TC2 FamiliesEnd   PlantsEnd
         Run     Bmethod       Cycle   FamilyBef    PlantBef   FamilyAft    PlantAft   FamilyBef    PlantBef   FamilyAft    PlantAft   FamilyBef    PlantBef   FamilyAft    PlantAft   FamilyBef    PlantBef   FamilyAft    PlantAft FamiliesEnd   PlantsEnd
          62           1           1         100        1000         100        1000         100       10000       10000       10000       10000     1000000         500         500         500      200000          50          50          50          50
          62           1           2         100        1000         100        1000         100       10000       10000       10000       10000     1000000         500         500         500      200000          50          50          50          50
          62           1           3         100        1000         100        1000         100       10000       10000       10000       10000     1000000         500         500         500      200000          50          50          50          50
          62           1           4         100        1000         100        1000         100       10000       10000       10000       10000     1000000         500         500         500      200000          50          50          50          50
          62           1           5         100        1000         100        1000         100       10000       10000       10000       10000     1000000         500         500         500      200000          50          50          50          50
          62           1           6         100        1000         100        1000         100       10000       10000       10000       10000     1000000         500         500         500      200000          50          50          50          50
          62           1           7         100        1000         100        1000         100       10000       10000       10000       10000     1000000         500         500         500      200000          50          50          50          50
          62           1           8         100        1000         100        1000         100       10000       10000       10000       10000     1000000         500         500         500      200000          50          50          50          50
          62           1           9         100        1000         100        1000         100       10000       10000       10000       10000     1000000         500         500         500      200000          50          50          50          50
          62           1          10         100        1000         100        1000         100       10000       10000       10000       10000     1000000         500         500         500      200000          50          50          50          50
         Run     Bmethod       Cycle          F1          F1          F1          F1          DH          DH          DH          DH         TC1         TC1         TC1         TC1         TC2         TC2         TC2         TC2 FamiliesEnd   PlantsEnd
         Run     Bmethod       Cycle   FamilyBef    PlantBef   FamilyAft    PlantAft   FamilyBef    PlantBef   FamilyAft    PlantAft   FamilyBef    PlantBef   FamilyAft    PlantAft   FamilyBef    PlantBef   FamilyAft    PlantAft FamiliesEnd   PlantsEnd
          63           1           1         100        1000         100        1000         100       10000       10000       10000       10000     1000000         500         500         500      200000          50          50          50          50
          63           1           2         100        1000         100        1000         100       10000       10000       10000       10000     1000000         500         500         500      200000          50          50          50          50
          63           1           3         100        1000         100        1000         100       10000       10000       10000       10000     1000000         500         500         500      200000          50          50          50          50
          63           1           4         100        1000         100        1000         100       10000       10000       10000       10000     1000000         500         500         500      200000          50          50          50          50
          63           1           5         100        1000         100        1000         100       10000       10000       10000       10000     1000000         500         500         500      200000          50          50          50          50
          63           1           6         100        1000         100        1000         100       10000       10000       10000       10000     1000000         500         500         500      200000          50          50          50          50
          63           1           7         100        1000         100        1000         100       10000       10000       10000       10000     1000000         500         500         500      200000          50          50          50          50
          63           1           8         100        1000         100        1000         100       10000       10000       10000       10000     1000000         500         500         500      200000          50          50          50          50
          63           1           9         100        1000         100        1000         100       10000       10000       10000       10000     1000000         500         500         500      200000          50          50          50          50
          63           1          10         100        1000         100        1000         100       10000       10000       10000       10000     1000000         500         500         500      200000          50          50          50          50
         Run     Bmethod       Cycle          F1          F1          F1          F1          DH          DH          DH          DH         TC1         TC1         TC1         TC1         TC2         TC2         TC2         TC2 FamiliesEnd   PlantsEnd
         Run     Bmethod       Cycle   FamilyBef    PlantBef   FamilyAft    PlantAft   FamilyBef    PlantBef   FamilyAft    PlantAft   FamilyBef    PlantBef   FamilyAft    PlantAft   FamilyBef    PlantBef   FamilyAft    PlantAft FamiliesEnd   PlantsEnd
          64           1           1         100        1000         100        1000         100       10000       10000       10000       10000     1000000         500         500         500      200000          50          50          50          50
          64           1           2         100        1000         100        1000         100       10000       10000       10000       10000     1000000         500         500         500      200000          50          50          50          50
          64           1           3         100        1000         100        1000         100       10000       10000       10000       10000     1000000         500         500         500      200000          50          50          50          50
          64           1           4         100        1000         100        1000         100       10000       10000       10000       10000     1000000         500         500         500      200000          50          50          50          50
          64           1           5         100        1000         100        1000         100       10000       10000       10000       10000     1000000         500         500         500      200000          50          50          50          50
          64           1           6         100        1000         100        1000         100       10000       10000       10000       10000     1000000         500         500         500      200000          50          50          50          50
          64           1           7         100        1000         100        1000         100       10000       10000       10000       10000     1000000         500         500         500      200000          50          50          50          50
          64           1           8         100        1000         100        1000         100       10000       10000       10000       10000     1000000         500         500         500      200000          50          50          50          50
          64           1           9         100        1000         100        1000         100       10000       10000       10000       10000     1000000         500         500         500      200000          50          50          50          50
          64           1          10         100        1000         100        1000         100       10000       10000       10000       10000     1000000         500         500         500      200000          50          50          50          50
         Run     Bmethod       Cycle          F1          F1          F1          F1          DH          DH          DH          DH         TC1         TC1         TC1         TC1         TC2         TC2         TC2         TC2 FamiliesEnd   PlantsEnd
         Run     Bmethod       Cycle   FamilyBef    PlantBef   FamilyAft    PlantAft   FamilyBef    PlantBef   FamilyAft    PlantAft   FamilyBef    PlantBef   FamilyAft    PlantAft   FamilyBef    PlantBef   FamilyAft    PlantAft FamiliesEnd   PlantsEnd
          65           1           1         100        1000         100        1000         100       10000       10000       10000       10000     1000000         500         500         500      200000          50          50          50          50
          65           1           2         100        1000         100        1000         100       10000       10000       10000       10000     1000000         500         500         500      200000          50          50          50          50
          65           1           3         100        1000         100        1000         100       10000       10000       10000       10000     1000000         500         500         500      200000          50          50          50          50
          65           1           4         100        1000         100        1000         100       10000       10000       10000       10000     1000000         500         500         500      200000          50          50          50          50
          65           1           5         100        1000         100        1000         100       10000       10000       10000       10000     1000000         500         500         500      200000          50          50          50          50
          65           1           6         100        1000         100        1000         100       10000       10000       10000       10000     1000000         500         500         500      200000          50          50          50          50
          65           1           7         100        1000         100        1000         100       10000       10000       10000       10000     1000000         500         500         500      200000          50          50          50          50
          65           1           8         100        1000         100        1000         100       10000       10000       10000       10000     1000000         500         500         500      200000          50          50          50          50
          65           1           9         100        1000         100        1000         100       10000       10000       10000       10000     1000000         500         500         500      200000          50          50          50          50
          65           1          10         100        1000         100        1000         100       10000       10000       10000       10000     1000000         500         500         500      200000          50          50          50          50
         Run     Bmethod       Cycle          F1          F1          F1          F1          DH          DH          DH          DH         TC1         TC1         TC1         TC1         TC2         TC2         TC2         TC2 FamiliesEnd   PlantsEnd
         Run     Bmethod       Cycle   FamilyBef    PlantBef   FamilyAft    PlantAft   FamilyBef    PlantBef   FamilyAft    PlantAft   FamilyBef    PlantBef   FamilyAft    PlantAft   FamilyBef    PlantBef   FamilyAft    PlantAft FamiliesEnd   PlantsEnd
          66           1           1         100        1000         100        1000         100       10000       10000       10000       10000     1000000         500         500         500      200000          50          50          50          50
          66           1           2         100        1000         100        1000         100       10000       10000       10000       10000     1000000         500         500         500      200000          50          50          50          50
          66           1           3         100        1000         100        1000         100       10000       10000       10000       10000     1000000         500         500         500      200000          50          50          50          50
          66           1           4         100        1000         100        1000         100       10000       10000       10000       10000     1000000         500         500         500      200000          50          50          50          50
          66           1           5         100        1000         100        1000         100       10000       10000       10000       10000     1000000         500         500         500      200000          50          50          50          50
          66           1           6         100        1000         100        1000         100       10000       10000       10000       10000     1000000         500         500         500      200000          50          50          50          50
          66           1           7         100        1000         100        1000         100       10000       10000       10000       10000     1000000         500         500         500      200000          50          50          50          50
          66           1           8         100        1000         100        1000         100       10000       10000       10000       10000     1000000         500         500         500      200000          50          50          50          50
          66           1           9         100        1000         100        1000         100       10000       10000       10000       10000     1000000         500         500         500      200000          50          50          50          50
          66           1          10         100        1000         100        1000         100       10000       10000       10000       10000     1000000         500         500         500      200000          50          50          50          50
         Run     Bmethod       Cycle          F1          F1          F1          F1          DH          DH          DH          DH         TC1         TC1         TC1         TC1         TC2         TC2         TC2         TC2 FamiliesEnd   PlantsEnd
         Run     Bmethod       Cycle   FamilyBef    PlantBef   FamilyAft    PlantAft   FamilyBef    PlantBef   FamilyAft    PlantAft   FamilyBef    PlantBef   FamilyAft    PlantAft   FamilyBef    PlantBef   FamilyAft    PlantAft FamiliesEnd   PlantsEnd
          67           1           1         100        1000         100        1000         100       10000       10000       10000       10000     1000000         500         500         500      200000          50          50          50          50
          67           1           2         100        1000         100        1000         100       10000       10000       10000       10000     1000000         500         500         500      200000          50          50          50          50
          67           1           3         100        1000         100        1000         100       10000       10000       10000       10000     1000000         500         500         500      200000          50          50          50          50
          67           1           4         100        1000         100        1000         100       10000       10000       10000       10000     1000000         500         500         500      200000          50          50          50          50
          67           1           5         100        1000         100        1000         100       10000       10000       10000       10000     1000000         500         500         500      200000          50          50          50          50
          67           1           6         100        1000         100        1000         100       10000       10000       10000       10000     1000000         500         500         500      200000          50          50          50          50
          67           1           7         100        1000         100        1000         100       10000       10000       10000       10000     1000000         500         500         500      200000          50          50          50          50
          67           1           8         100        1000         100        1000         100       10000       10000       10000       10000     1000000         500         500         500      200000          50          50          50          50
          67           1           9         100        1000         100        1000         100       10000       10000       10000       10000     1000000         500         500         500      200000          50          50          50          50
          67           1          10         100        1000         100        1000         100       10000       10000       10000       10000     1000000         500         500         500      200000          50          50          50          50
         Run     Bmethod       Cycle          F1          F1          F1          F1          DH          DH          DH          DH         TC1         TC1         TC1         TC1         TC2         TC2         TC2         TC2 FamiliesEnd   PlantsEnd
         Run     Bmethod       Cycle   FamilyBef    PlantBef   FamilyAft    PlantAft   FamilyBef    PlantBef   FamilyAft    PlantAft   FamilyBef    PlantBef   FamilyAft    PlantAft   FamilyBef    PlantBef   FamilyAft    PlantAft FamiliesEnd   PlantsEnd
          68           1           1         100        1000         100        1000         100       10000       10000       10000       10000     1000000         500         500         500      200000          50          50          50          50
          68           1           2         100        1000         100        1000         100       10000       10000       10000       10000     1000000         500         500         500      200000          50          50          50          50
          68           1           3         100        1000         100        1000         100       10000       10000       10000       10000     1000000         500         500         500      200000          50          50          50          50
          68           1           4         100        1000         100        1000         100       10000       10000       10000       10000     1000000         500         500         500      200000          50          50          50          50
          68           1           5         100        1000         100        1000         100       10000       10000       10000       10000     1000000         500         500         500      200000          50          50          50          50
          68           1           6         100        1000         100        1000         100       10000       10000       10000       10000     1000000         500         500         500      200000          50          50          50          50
          68           1           7         100        1000         100        1000         100       10000       10000       10000       10000     1000000         500         500         500      200000          50          50          50          50
          68           1           8         100        1000         100        1000         100       10000       10000       10000       10000     1000000         500         500         500      200000          50          50          50          50
          68           1           9         100        1000         100        1000         100       10000       10000       10000       10000     1000000         500         500         500      200000          50          50          50          50
          68           1          10         100        1000         100        1000         100       10000       10000       10000       10000     1000000         500         500         500      200000          50          50          50          50
         Run     Bmethod       Cycle          F1          F1          F1          F1          DH          DH          DH          DH         TC1         TC1         TC1         TC1         TC2         TC2         TC2         TC2 FamiliesEnd   PlantsEnd
         Run     Bmethod       Cycle   FamilyBef    PlantBef   FamilyAft    PlantAft   FamilyBef    PlantBef   FamilyAft    PlantAft   FamilyBef    PlantBef   FamilyAft    PlantAft   FamilyBef    PlantBef   FamilyAft    PlantAft FamiliesEnd   PlantsEnd
          69           1           1         100        1000         100        1000         100       10000       10000       10000       10000     1000000         500         500         500      200000          50          50          50          50
          69           1           2         100        1000         100        1000         100       10000       10000       10000       10000     1000000         500         500         500      200000          50          50          50          50
          69           1           3         100        1000         100        1000         100       10000       10000       10000       10000     1000000         500         500         500      200000          50          50          50          50
          69           1           4         100        1000         100        1000         100       10000       10000       10000       10000     1000000         500         500         500      200000          50          50          50          50
          69           1           5         100        1000         100        1000         100       10000       10000       10000       10000     1000000         500         500         500      200000          50          50          50          50
          69           1           6         100        1000         100        1000         100       10000       10000       10000       10000     1000000         500         500         500      200000          50          50          50          50
          69           1           7         100        1000         100        1000         100       10000       10000       10000       10000     1000000         500         500         500      200000          50          50          50          50
          69           1           8         100        1000         100        1000         100       10000       10000       10000       10000     1000000         500         500         500      200000          50          50          50          50
          69           1           9         100        1000         100        1000         100       10000       10000       10000       10000     1000000         500         500         500      200000          50          50          50          50
          69           1          10         100        1000         100        1000         100       10000       10000       10000       10000     1000000         500         500         500      200000          50          50          50          50
         Run     Bmethod       Cycle          F1          F1          F1          F1          DH          DH          DH          DH         TC1         TC1         TC1         TC1         TC2         TC2         TC2         TC2 FamiliesEnd   PlantsEnd
         Run     Bmethod       Cycle   FamilyBef    PlantBef   FamilyAft    PlantAft   FamilyBef    PlantBef   FamilyAft    PlantAft   FamilyBef    PlantBef   FamilyAft    PlantAft   FamilyBef    PlantBef   FamilyAft    PlantAft FamiliesEnd   PlantsEnd
          70           1           1         100        1000         100        1000         100       10000       10000       10000       10000     1000000         500         500         500      200000          50          50          50          50
          70           1           2         100        1000         100        1000         100       10000       10000       10000       10000     1000000         500         500         500      200000          50          50          50          50
          70           1           3         100        1000         100        1000         100       10000       10000       10000       10000     1000000         500         500         500      200000          50          50          50          50
          70           1           4         100        1000         100        1000         100       10000       10000       10000       10000     1000000         500         500         500      200000          50          50          50          50
          70           1           5         100        1000         100        1000         100       10000       10000       10000       10000     1000000         500         500         500      200000          50          50          50          50
          70           1           6         100        1000         100        1000         100       10000       10000       10000       10000     1000000         500         500         500      200000          50          50          50          50
          70           1           7         100        1000         100        1000         100       10000       10000       10000       10000     1000000         500         500         500      200000          50          50          50          50
          70           1           8         100        1000         100        1000         100       10000       10000       10000       10000     1000000         500         500         500      200000          50          50          50          50
          70           1           9         100        1000         100        1000         100       10000       10000       10000       10000     1000000         500         500         500      200000          50          50          50          50
          70           1          10         100        1000         100        1000         100       10000       10000       10000       10000     1000000         500         500         500      200000          50          50          50          50
         Run     Bmethod       Cycle          F1          F1          F1          F1          DH          DH          DH          DH         TC1         TC1         TC1         TC1         TC2         TC2         TC2         TC2 FamiliesEnd   PlantsEnd
         Run     Bmethod       Cycle   FamilyBef    PlantBef   FamilyAft    PlantAft   FamilyBef    PlantBef   FamilyAft    PlantAft   FamilyBef    PlantBef   FamilyAft    PlantAft   FamilyBef    PlantBef   FamilyAft    PlantAft FamiliesEnd   PlantsEnd
          71           1           1         100        1000         100        1000         100       10000       10000       10000       10000     1000000         500         500         500      200000          50          50          50          50
          71           1           2         100        1000         100        1000         100       10000       10000       10000       10000     1000000         500         500         500      200000          50          50          50          50
          71           1           3         100        1000         100        1000         100       10000       10000       10000       10000     1000000         500         500         500      200000          50          50          50          50
          71           1           4         100        1000         100        1000         100       10000       10000       10000       10000     1000000         500         500         500      200000          50          50          50          50
          71           1           5         100        1000         100        1000         100       10000       10000       10000       10000     1000000         500         500         500      200000          50          50          50          50
          71           1           6         100        1000         100        1000         100       10000       10000       10000       10000     1000000         500         500         500      200000          50          50          50          50
          71           1           7         100        1000         100        1000         100       10000       10000       10000       10000     1000000         500         500         500      200000          50          50          50          50
          71           1           8         100        1000         100        1000         100       10000       10000       10000       10000     1000000         500         500         500      200000          50          50          50          50
          71           1           9         100        1000         100        1000         100       10000       10000       10000       10000     1000000         500         500         500      200000          50          50          50          50
          71           1          10         100        1000         100        1000         100       10000       10000       10000       10000     1000000         500         500         500      200000          50          50          50          50
         Run     Bmethod       Cycle          F1          F1          F1          F1          DH          DH          DH          DH         TC1         TC1         TC1         TC1         TC2         TC2         TC2         TC2 FamiliesEnd   PlantsEnd
         Run     Bmethod       Cycle   FamilyBef    PlantBef   FamilyAft    PlantAft   FamilyBef    PlantBef   FamilyAft    PlantAft   FamilyBef    PlantBef   FamilyAft    PlantAft   FamilyBef    PlantBef   FamilyAft    PlantAft FamiliesEnd   PlantsEnd
          72           1           1         100        1000         100        1000         100       10000       10000       10000       10000     1000000         500         500         500      200000          50          50          50          50
          72           1           2         100        1000         100        1000         100       10000       10000       10000       10000     1000000         500         500         500      200000          50          50          50          50
          72           1           3         100        1000         100        1000         100       10000       10000       10000       10000     1000000         500         500         500      200000          50          50          50          50
          72           1           4         100        1000         100        1000         100       10000       10000       10000       10000     1000000         500         500         500      200000          50          50          50          50
          72           1           5         100        1000         100        1000         100       10000       10000       10000       10000     1000000         500         500         500      200000          50          50          50          50
          72           1           6         100        1000         100        1000         100       10000       10000       10000       10000     1000000         500         500         500      200000          50          50          50          50
          72           1           7         100        1000         100        1000         100       10000       10000       10000       10000     1000000         500         500         500      200000          50          50          50          50
          72           1           8         100        1000         100        1000         100       10000       10000       10000       10000     1000000         500         500         500      200000          50          50          50          50
          72           1           9         100        1000         100        1000         100       10000       10000       10000       10000     1000000         500         500         500      200000          50          50          50          50
          72           1          10         100        1000         100        1000         100       10000       10000       10000       10000     1000000         500         500         500      200000          50          50          50          50
         Run     Bmethod       Cycle          F1          F1          F1          F1          DH          DH          DH          DH         TC1         TC1         TC1         TC1         TC2         TC2         TC2         TC2 FamiliesEnd   PlantsEnd
         Run     Bmethod       Cycle   FamilyBef    PlantBef   FamilyAft    PlantAft   FamilyBef    PlantBef   FamilyAft    PlantAft   FamilyBef    PlantBef   FamilyAft    PlantAft   FamilyBef    PlantBef   FamilyAft    PlantAft FamiliesEnd   PlantsEnd
          73           1           1         100        1000         100        1000         100       10000       10000       10000       10000     1000000         500         500         500      200000          50          50          50          50
          73           1           2         100        1000         100        1000         100       10000       10000       10000       10000     1000000         500         500         500      200000          50          50          50          50
          73           1           3         100        1000         100        1000         100       10000       10000       10000       10000     1000000         500         500         500      200000          50          50          50          50
          73           1           4         100        1000         100        1000         100       10000       10000       10000       10000     1000000         500         500         500      200000          50          50          50          50
          73           1           5         100        1000         100        1000         100       10000       10000       10000       10000     1000000         500         500         500      200000          50          50          50          50
          73           1           6         100        1000         100        1000         100       10000       10000       10000       10000     1000000         500         500         500      200000          50          50          50          50
          73           1           7         100        1000         100        1000         100       10000       10000       10000       10000     1000000         500         500         500      200000          50          50          50          50
          73           1           8         100        1000         100        1000         100       10000       10000       10000       10000     1000000         500         500         500      200000          50          50          50          50
          73           1           9         100        1000         100        1000         100       10000       10000       10000       10000     1000000         500         500         500      200000          50          50          50          50
          73           1          10         100        1000         100        1000         100       10000       10000       10000       10000     1000000         500         500         500      200000          50          50          50          50
         Run     Bmethod       Cycle          F1          F1          F1          F1          DH          DH          DH          DH         TC1         TC1         TC1         TC1         TC2         TC2         TC2         TC2 FamiliesEnd   PlantsEnd
         Run     Bmethod       Cycle   FamilyBef    PlantBef   FamilyAft    PlantAft   FamilyBef    PlantBef   FamilyAft    PlantAft   FamilyBef    PlantBef   FamilyAft    PlantAft   FamilyBef    PlantBef   FamilyAft    PlantAft FamiliesEnd   PlantsEnd
          74           1           1         100        1000         100        1000         100       10000       10000       10000       10000     1000000         500         500         500      200000          50          50          50          50
          74           1           2         100        1000         100        1000         100       10000       10000       10000       10000     1000000         500         500         500      200000          50          50          50          50
          74           1           3         100        1000         100        1000         100       10000       10000       10000       10000     1000000         500         500         500      200000          50          50          50          50
          74           1           4         100        1000         100        1000         100       10000       10000       10000       10000     1000000         500         500         500      200000          50          50          50          50
          74           1           5         100        1000         100        1000         100       10000       10000       10000       10000     1000000         500         500         500      200000          50          50          50          50
          74           1           6         100        1000         100        1000         100       10000       10000       10000       10000     1000000         500         500         500      200000          50          50          50          50
          74           1           7         100        1000         100        1000         100       10000       10000       10000       10000     1000000         500         500         500      200000          50          50          50          50
          74           1           8         100        1000         100        1000         100       10000       10000       10000       10000     1000000         500         500         500      200000          50          50          50          50
          74           1           9         100        1000         100        1000         100       10000       10000       10000       10000     1000000         500         500         500      200000          50          50          50          50
          74           1          10         100        1000         100        1000         100       10000       10000       10000       10000     1000000         500         500         500      200000          50          50          50          50
         Run     Bmethod       Cycle          F1          F1          F1          F1          DH          DH          DH          DH         TC1         TC1         TC1         TC1         TC2         TC2         TC2         TC2 FamiliesEnd   PlantsEnd
         Run     Bmethod       Cycle   FamilyBef    PlantBef   FamilyAft    PlantAft   FamilyBef    PlantBef   FamilyAft    PlantAft   FamilyBef    PlantBef   FamilyAft    PlantAft   FamilyBef    PlantBef   FamilyAft    PlantAft FamiliesEnd   PlantsEnd
          75           1           1         100        1000         100        1000         100       10000       10000       10000       10000     1000000         500         500         500      200000          50          50          50          50
          75           1           2         100        1000         100        1000         100       10000       10000       10000       10000     1000000         500         500         500      200000          50          50          50          50
          75           1           3         100        1000         100        1000         100       10000       10000       10000       10000     1000000         500         500         500      200000          50          50          50          50
          75           1           4         100        1000         100        1000         100       10000       10000       10000       10000     1000000         500         500         500      200000          50          50          50          50
          75           1           5         100        1000         100        1000         100       10000       10000       10000       10000     1000000         500         500         500      200000          50          50          50          50
          75           1           6         100        1000         100        1000         100       10000       10000       10000       10000     1000000         500         500         500      200000          50          50          50          50
          75           1           7         100        1000         100        1000         100       10000       10000       10000       10000     1000000         500         500         500      200000          50          50          50          50
          75           1           8         100        1000         100        1000         100       10000       10000       10000       10000     1000000         500         500         500      200000          50          50          50          50
          75           1           9         100        1000         100        1000         100       10000       10000       10000       10000     1000000         500         500         500      200000          50          50          50          50
          75           1          10         100        1000         100        1000         100       10000       10000       10000       10000     1000000         500         500         500      200000          50          50          50          50
         Run     Bmethod       Cycle          F1          F1          F1          F1          DH          DH          DH          DH         TC1         TC1         TC1         TC1         TC2         TC2         TC2         TC2 FamiliesEnd   PlantsEnd
         Run     Bmethod       Cycle   FamilyBef    PlantBef   FamilyAft    PlantAft   FamilyBef    PlantBef   FamilyAft    PlantAft   FamilyBef    PlantBef   FamilyAft    PlantAft   FamilyBef    PlantBef   FamilyAft    PlantAft FamiliesEnd   PlantsEnd
          76           1           1         100        1000         100        1000         100       10000       10000       10000       10000     1000000         500         500         500      200000          50          50          50          50
          76           1           2         100        1000         100        1000         100       10000       10000       10000       10000     1000000         500         500         500      200000          50          50          50          50
          76           1           3         100        1000         100        1000         100       10000       10000       10000       10000     1000000         500         500         500      200000          50          50          50          50
          76           1           4         100        1000         100        1000         100       10000       10000       10000       10000     1000000         500         500         500      200000          50          50          50          50
          76           1           5         100        1000         100        1000         100       10000       10000       10000       10000     1000000         500         500         500      200000          50          50          50          50
          76           1           6         100        1000         100        1000         100       10000       10000       10000       10000     1000000         500         500         500      200000          50          50          50          50
          76           1           7         100        1000         100        1000         100       10000       10000       10000       10000     1000000         500         500         500      200000          50          50          50          50
          76           1           8         100        1000         100        1000         100       10000       10000       10000       10000     1000000         500         500         500      200000          50          50          50          50
          76           1           9         100        1000         100        1000         100       10000       10000       10000       10000     1000000         500         500         500      200000          50          50          50          50
          76           1          10         100        1000         100        1000         100       10000       10000       10000       10000     1000000         500         500         500      200000          50          50          50          50
         Run     Bmethod       Cycle          F1          F1          F1          F1          DH          DH          DH          DH         TC1         TC1         TC1         TC1         TC2         TC2         TC2         TC2 FamiliesEnd   PlantsEnd
         Run     Bmethod       Cycle   FamilyBef    PlantBef   FamilyAft    PlantAft   FamilyBef    PlantBef   FamilyAft    PlantAft   FamilyBef    PlantBef   FamilyAft    PlantAft   FamilyBef    PlantBef   FamilyAft    PlantAft FamiliesEnd   PlantsEnd
          77           1           1         100        1000         100        1000         100       10000       10000       10000       10000     1000000         500         500         500      200000          50          50          50          50
          77           1           2         100        1000         100        1000         100       10000       10000       10000       10000     1000000         500         500         500      200000          50          50          50          50
          77           1           3         100        1000         100        1000         100       10000       10000       10000       10000     1000000         500         500         500      200000          50          50          50          50
          77           1           4         100        1000         100        1000         100       10000       10000       10000       10000     1000000         500         500         500      200000          50          50          50          50
          77           1           5         100        1000         100        1000         100       10000       10000       10000       10000     1000000         500         500         500      200000          50          50          50          50
          77           1           6         100        1000         100        1000         100       10000       10000       10000       10000     1000000         500         500         500      200000          50          50          50          50
          77           1           7         100        1000         100        1000         100       10000       10000       10000       10000     1000000         500         500         500      200000          50          50          50          50
          77           1           8         100        1000         100        1000         100       10000       10000       10000       10000     1000000         500         500         500      200000          50          50          50          50
          77           1           9         100        1000         100        1000         100       10000       10000       10000       10000     1000000         500         500         500      200000          50          50          50          50
          77           1          10         100        1000         100        1000         100       10000       10000       10000       10000     1000000         500         500         500      200000          50          50          50          50
         Run     Bmethod       Cycle          F1          F1          F1          F1          DH          DH          DH          DH         TC1         TC1         TC1         TC1         TC2         TC2         TC2         TC2 FamiliesEnd   PlantsEnd
         Run     Bmethod       Cycle   FamilyBef    PlantBef   FamilyAft    PlantAft   FamilyBef    PlantBef   FamilyAft    PlantAft   FamilyBef    PlantBef   FamilyAft    PlantAft   FamilyBef    PlantBef   FamilyAft    PlantAft FamiliesEnd   PlantsEnd
          78           1           1         100        1000         100        1000         100       10000       10000       10000       10000     1000000         500         500         500      200000          50          50          50          50
          78           1           2         100        1000         100        1000         100       10000       10000       10000       10000     1000000         500         500         500      200000          50          50          50          50
          78           1           3         100        1000         100        1000         100       10000       10000       10000       10000     1000000         500         500         500      200000          50          50          50          50
          78           1           4         100        1000         100        1000         100       10000       10000       10000       10000     1000000         500         500         500      200000          50          50          50          50
          78           1           5         100        1000         100        1000         100       10000       10000       10000       10000     1000000         500         500         500      200000          50          50          50          50
          78           1           6         100        1000         100        1000         100       10000       10000       10000       10000     1000000         500         500         500      200000          50          50          50          50
          78           1           7         100        1000         100        1000         100       10000       10000       10000       10000     1000000         500         500         500      200000          50          50          50          50
          78           1           8         100        1000         100        1000         100       10000       10000       10000       10000     1000000         500         500         500      200000          50          50          50          50
          78           1           9         100        1000         100        1000         100       10000       10000       10000       10000     1000000         500         500         500      200000          50          50          50          50
          78           1          10         100        1000         100        1000         100       10000       10000       10000       10000     1000000         500         500         500      200000          50          50          50          50
         Run     Bmethod       Cycle          F1          F1          F1          F1          DH          DH          DH          DH         TC1         TC1         TC1         TC1         TC2         TC2         TC2         TC2 FamiliesEnd   PlantsEnd
         Run     Bmethod       Cycle   FamilyBef    PlantBef   FamilyAft    PlantAft   FamilyBef    PlantBef   FamilyAft    PlantAft   FamilyBef    PlantBef   FamilyAft    PlantAft   FamilyBef    PlantBef   FamilyAft    PlantAft FamiliesEnd   PlantsEnd
          79           1           1         100        1000         100        1000         100       10000       10000       10000       10000     1000000         500         500         500      200000          50          50          50          50
          79           1           2         100        1000         100        1000         100       10000       10000       10000       10000     1000000         500         500         500      200000          50          50          50          50
          79           1           3         100        1000         100        1000         100       10000       10000       10000       10000     1000000         500         500         500      200000          50          50          50          50
          79           1           4         100        1000         100        1000         100       10000       10000       10000       10000     1000000         500         500         500      200000          50          50          50          50
          79           1           5         100        1000         100        1000         100       10000       10000       10000       10000     1000000         500         500         500      200000          50          50          50          50
          79           1           6         100        1000         100        1000         100       10000       10000       10000       10000     1000000         500         500         500      200000          50          50          50          50
          79           1           7         100        1000         100        1000         100       10000       10000       10000       10000     1000000         500         500         500      200000          50          50          50          50
          79           1           8         100        1000         100        1000         100       10000       10000       10000       10000     1000000         500         500         500      200000          50          50          50          50
          79           1           9         100        1000         100        1000         100       10000       10000       10000       10000     1000000         500         500         500      200000          50          50          50          50
          79           1          10         100        1000         100        1000         100       10000       10000       10000       10000     1000000         500         500         500      200000          50          50          50          50
         Run     Bmethod       Cycle          F1          F1          F1          F1          DH          DH          DH          DH         TC1         TC1         TC1         TC1         TC2         TC2         TC2         TC2 FamiliesEnd   PlantsEnd
         Run     Bmethod       Cycle   FamilyBef    PlantBef   FamilyAft    PlantAft   FamilyBef    PlantBef   FamilyAft    PlantAft   FamilyBef    PlantBef   FamilyAft    PlantAft   FamilyBef    PlantBef   FamilyAft    PlantAft FamiliesEnd   PlantsEnd
          80           1           1         100        1000         100        1000         100       10000       10000       10000       10000     1000000         500         500         500      200000          50          50          50          50
          80           1           2         100        1000         100        1000         100       10000       10000       10000       10000     1000000         500         500         500      200000          50          50          50          50
          80           1           3         100        1000         100        1000         100       10000       10000       10000       10000     1000000         500         500         500      200000          50          50          50          50
          80           1           4         100        1000         100        1000         100       10000       10000       10000       10000     1000000         500         500         500      200000          50          50          50          50
          80           1           5         100        1000         100        1000         100       10000       10000       10000       10000     1000000         500         500         500      200000          50          50          50          50
          80           1           6         100        1000         100        1000         100       10000       10000       10000       10000     1000000         500         500         500      200000          50          50          50          50
          80           1           7         100        1000         100        1000         100       10000       10000       10000       10000     1000000         500         500         500      200000          50          50          50          50
          80           1           8         100        1000         100        1000         100       10000       10000       10000       10000     1000000         500         500         500      200000          50          50          50          50
          80           1           9         100        1000         100        1000         100       10000       10000       10000       10000     1000000         500         500         500      200000          50          50          50          50
          80           1          10         100        1000         100        1000         100       10000       10000       10000       10000     1000000         500         500         500      200000          50          50          50          50
         Run     Bmethod       Cycle          F1          F1          F1          F1          DH          DH          DH          DH         TC1         TC1         TC1         TC1         TC2         TC2         TC2         TC2 FamiliesEnd   PlantsEnd
         Run     Bmethod       Cycle   FamilyBef    PlantBef   FamilyAft    PlantAft   FamilyBef    PlantBef   FamilyAft    PlantAft   FamilyBef    PlantBef   FamilyAft    PlantAft   FamilyBef    PlantBef   FamilyAft    PlantAft FamiliesEnd   PlantsEnd
          81           1           1         100        1000         100        1000         100       10000       10000       10000       10000     1000000         500         500         500      200000          50          50          50          50
          81           1           2         100        1000         100        1000         100       10000       10000       10000       10000     1000000         500         500         500      200000          50          50          50          50
          81           1           3         100        1000         100        1000         100       10000       10000       10000       10000     1000000         500         500         500      200000          50          50          50          50
          81           1           4         100        1000         100        1000         100       10000       10000       10000       10000     1000000         500         500         500      200000          50          50          50          50
          81           1           5         100        1000         100        1000         100       10000       10000       10000       10000     1000000         500         500         500      200000          50          50          50          50
          81           1           6         100        1000         100        1000         100       10000       10000       10000       10000     1000000         500         500         500      200000          50          50          50          50
          81           1           7         100        1000         100        1000         100       10000       10000       10000       10000     1000000         500         500         500      200000          50          50          50          50
          81           1           8         100        1000         100        1000         100       10000       10000       10000       10000     1000000         500         500         500      200000          50          50          50          50
          81           1           9         100        1000         100        1000         100       10000       10000       10000       10000     1000000         500         500         500      200000          50          50          50          50
          81           1          10         100        1000         100        1000         100       10000       10000       10000       10000     1000000         500         500         500      200000          50          50          50          50
         Run     Bmethod       Cycle          F1          F1          F1          F1          DH          DH          DH          DH         TC1         TC1         TC1         TC1         TC2         TC2         TC2         TC2 FamiliesEnd   PlantsEnd
         Run     Bmethod       Cycle   FamilyBef    PlantBef   FamilyAft    PlantAft   FamilyBef    PlantBef   FamilyAft    PlantAft   FamilyBef    PlantBef   FamilyAft    PlantAft   FamilyBef    PlantBef   FamilyAft    PlantAft FamiliesEnd   PlantsEnd
          82           1           1         100        1000         100        1000         100       10000       10000       10000       10000     1000000         500         500         500      200000          50          50          50          50
          82           1           2         100        1000         100        1000         100       10000       10000       10000       10000     1000000         500         500         500      200000          50          50          50          50
          82           1           3         100        1000         100        1000         100       10000       10000       10000       10000     1000000         500         500         500      200000          50          50          50          50
          82           1           4         100        1000         100        1000         100       10000       10000       10000       10000     1000000         500         500         500      200000          50          50          50          50
          82           1           5         100        1000         100        1000         100       10000       10000       10000       10000     1000000         500         500         500      200000          50          50          50          50
          82           1           6         100        1000         100        1000         100       10000       10000       10000       10000     1000000         500         500         500      200000          50          50          50          50
          82           1           7         100        1000         100        1000         100       10000       10000       10000       10000     1000000         500         500         500      200000          50          50          50          50
          82           1           8         100        1000         100        1000         100       10000       10000       10000       10000     1000000         500         500         500      200000          50          50          50          50
          82           1           9         100        1000         100        1000         100       10000       10000       10000       10000     1000000         500         500         500      200000          50          50          50          50
          82           1          10         100        1000         100        1000         100       10000       10000       10000       10000     1000000         500         500         500      200000          50          50          50          50
         Run     Bmethod       Cycle          F1          F1          F1          F1          DH          DH          DH          DH         TC1         TC1         TC1         TC1         TC2         TC2         TC2         TC2 FamiliesEnd   PlantsEnd
         Run     Bmethod       Cycle   FamilyBef    PlantBef   FamilyAft    PlantAft   FamilyBef    PlantBef   FamilyAft    PlantAft   FamilyBef    PlantBef   FamilyAft    PlantAft   FamilyBef    PlantBef   FamilyAft    PlantAft FamiliesEnd   PlantsEnd
          83           1           1         100        1000         100        1000         100       10000       10000       10000       10000     1000000         500         500         500      200000          50          50          50          50
          83           1           2         100        1000         100        1000         100       10000       10000       10000       10000     1000000         500         500         500      200000          50          50          50          50
          83           1           3         100        1000         100        1000         100       10000       10000       10000       10000     1000000         500         500         500      200000          50          50          50          50
          83           1           4         100        1000         100        1000         100       10000       10000       10000       10000     1000000         500         500         500      200000          50          50          50          50
          83           1           5         100        1000         100        1000         100       10000       10000       10000       10000     1000000         500         500         500      200000          50          50          50          50
          83           1           6         100        1000         100        1000         100       10000       10000       10000       10000     1000000         500         500         500      200000          50          50          50          50
          83           1           7         100        1000         100        1000         100       10000       10000       10000       10000     1000000         500         500         500      200000          50          50          50          50
          83           1           8         100        1000         100        1000         100       10000       10000       10000       10000     1000000         500         500         500      200000          50          50          50          50
          83           1           9         100        1000         100        1000         100       10000       10000       10000       10000     1000000         500         500         500      200000          50          50          50          50
          83           1          10         100        1000         100        1000         100       10000       10000       10000       10000     1000000         500         500         500      200000          50          50          50          50
         Run     Bmethod       Cycle          F1          F1          F1          F1          DH          DH          DH          DH         TC1         TC1         TC1         TC1         TC2         TC2         TC2         TC2 FamiliesEnd   PlantsEnd
         Run     Bmethod       Cycle   FamilyBef    PlantBef   FamilyAft    PlantAft   FamilyBef    PlantBef   FamilyAft    PlantAft   FamilyBef    PlantBef   FamilyAft    PlantAft   FamilyBef    PlantBef   FamilyAft    PlantAft FamiliesEnd   PlantsEnd
          84           1           1         100        1000         100        1000         100       10000       10000       10000       10000     1000000         500         500         500      200000          50          50          50          50
          84           1           2         100        1000         100        1000         100       10000       10000       10000       10000     1000000         500         500         500      200000          50          50          50          50
          84           1           3         100        1000         100        1000         100       10000       10000       10000       10000     1000000         500         500         500      200000          50          50          50          50
          84           1           4         100        1000         100        1000         100       10000       10000       10000       10000     1000000         500         500         500      200000          50          50          50          50
          84           1           5         100        1000         100        1000         100       10000       10000       10000       10000     1000000         500         500         500      200000          50          50          50          50
          84           1           6         100        1000         100        1000         100       10000       10000       10000       10000     1000000         500         500         500      200000          50          50          50          50
          84           1           7         100        1000         100        1000         100       10000       10000       10000       10000     1000000         500         500         500      200000          50          50          50          50
          84           1           8         100        1000         100        1000         100       10000       10000       10000       10000     1000000         500         500         500      200000          50          50          50          50
          84           1           9         100        1000         100        1000         100       10000       10000       10000       10000     1000000         500         500         500      200000          50          50          50          50
          84           1          10         100        1000         100        1000         100       10000       10000       10000       10000     1000000         500         500         500      200000          50          50          50          50
         Run     Bmethod       Cycle          F1          F1          F1          F1          DH          DH          DH          DH         TC1         TC1         TC1         TC1         TC2         TC2         TC2         TC2 FamiliesEnd   PlantsEnd
         Run     Bmethod       Cycle   FamilyBef    PlantBef   FamilyAft    PlantAft   FamilyBef    PlantBef   FamilyAft    PlantAft   FamilyBef    PlantBef   FamilyAft    PlantAft   FamilyBef    PlantBef   FamilyAft    PlantAft FamiliesEnd   PlantsEnd
          85           1           1         100        1000         100        1000         100       10000       10000       10000       10000     1000000         500         500         500      200000          50          50          50          50
          85           1           2         100        1000         100        1000         100       10000       10000       10000       10000     1000000         500         500         500      200000          50          50          50          50
          85           1           3         100        1000         100        1000         100       10000       10000       10000       10000     1000000         500         500         500      200000          50          50          50          50
          85           1           4         100        1000         100        1000         100       10000       10000       10000       10000     1000000         500         500         500      200000          50          50          50          50
          85           1           5         100        1000         100        1000         100       10000       10000       10000       10000     1000000         500         500         500      200000          50          50          50          50
          85           1           6         100        1000         100        1000         100       10000       10000       10000       10000     1000000         500         500         500      200000          50          50          50          50
          85           1           7         100        1000         100        1000         100       10000       10000       10000       10000     1000000         500         500         500      200000          50          50          50          50
          85           1           8         100        1000         100        1000         100       10000       10000       10000       10000     1000000         500         500         500      200000          50          50          50          50
          85           1           9         100        1000         100        1000         100       10000       10000       10000       10000     1000000         500         500         500      200000          50          50          50          50
          85           1          10         100        1000         100        1000         100       10000       10000       10000       10000     1000000         500         500         500      200000          50          50          50          50
         Run     Bmethod       Cycle          F1          F1          F1          F1          DH          DH          DH          DH         TC1         TC1         TC1         TC1         TC2         TC2         TC2         TC2 FamiliesEnd   PlantsEnd
         Run     Bmethod       Cycle   FamilyBef    PlantBef   FamilyAft    PlantAft   FamilyBef    PlantBef   FamilyAft    PlantAft   FamilyBef    PlantBef   FamilyAft    PlantAft   FamilyBef    PlantBef   FamilyAft    PlantAft FamiliesEnd   PlantsEnd
          86           1           1         100        1000         100        1000         100       10000       10000       10000       10000     1000000         500         500         500      200000          50          50          50          50
          86           1           2         100        1000         100        1000         100       10000       10000       10000       10000     1000000         500         500         500      200000          50          50          50          50
          86           1           3         100        1000         100        1000         100       10000       10000       10000       10000     1000000         500         500         500      200000          50          50          50          50
          86           1           4         100        1000         100        1000         100       10000       10000       10000       10000     1000000         500         500         500      200000          50          50          50          50
          86           1           5         100        1000         100        1000         100       10000       10000       10000       10000     1000000         500         500         500      200000          50          50          50          50
          86           1           6         100        1000         100        1000         100       10000       10000       10000       10000     1000000         500         500         500      200000          50          50          50          50
          86           1           7         100        1000         100        1000         100       10000       10000       10000       10000     1000000         500         500         500      200000          50          50          50          50
          86           1           8         100        1000         100        1000         100       10000       10000       10000       10000     1000000         500         500         500      200000          50          50          50          50
          86           1           9         100        1000         100        1000         100       10000       10000       10000       10000     1000000         500         500         500      200000          50          50          50          50
          86           1          10         100        1000         100        1000         100       10000       10000       10000       10000     1000000         500         500         500      200000          50          50          50          50
         Run     Bmethod       Cycle          F1          F1          F1          F1          DH          DH          DH          DH         TC1         TC1         TC1         TC1         TC2         TC2         TC2         TC2 FamiliesEnd   PlantsEnd
         Run     Bmethod       Cycle   FamilyBef    PlantBef   FamilyAft    PlantAft   FamilyBef    PlantBef   FamilyAft    PlantAft   FamilyBef    PlantBef   FamilyAft    PlantAft   FamilyBef    PlantBef   FamilyAft    PlantAft FamiliesEnd   PlantsEnd
          87           1           1         100        1000         100        1000         100       10000       10000       10000       10000     1000000         500         500         500      200000          50          50          50          50
          87           1           2         100        1000         100        1000         100       10000       10000       10000       10000     1000000         500         500         500      200000          50          50          50          50
          87           1           3         100        1000         100        1000         100       10000       10000       10000       10000     1000000         500         500         500      200000          50          50          50          50
          87           1           4         100        1000         100        1000         100       10000       10000       10000       10000     1000000         500         500         500      200000          50          50          50          50
          87           1           5         100        1000         100        1000         100       10000       10000       10000       10000     1000000         500         500         500      200000          50          50          50          50
          87           1           6         100        1000         100        1000         100       10000       10000       10000       10000     1000000         500         500         500      200000          50          50          50          50
          87           1           7         100        1000         100        1000         100       10000       10000       10000       10000     1000000         500         500         500      200000          50          50          50          50
          87           1           8         100        1000         100        1000         100       10000       10000       10000       10000     1000000         500         500         500      200000          50          50          50          50
          87           1           9         100        1000         100        1000         100       10000       10000       10000       10000     1000000         500         500         500      200000          50          50          50          50
          87           1          10         100        1000         100        1000         100       10000       10000       10000       10000     1000000         500         500         500      200000          50          50          50          50
         Run     Bmethod       Cycle          F1          F1          F1          F1          DH          DH          DH          DH         TC1         TC1         TC1         TC1         TC2         TC2         TC2         TC2 FamiliesEnd   PlantsEnd
         Run     Bmethod       Cycle   FamilyBef    PlantBef   FamilyAft    PlantAft   FamilyBef    PlantBef   FamilyAft    PlantAft   FamilyBef    PlantBef   FamilyAft    PlantAft   FamilyBef    PlantBef   FamilyAft    PlantAft FamiliesEnd   PlantsEnd
          88           1           1         100        1000         100        1000         100       10000       10000       10000       10000     1000000         500         500         500      200000          50          50          50          50
          88           1           2         100        1000         100        1000         100       10000       10000       10000       10000     1000000         500         500         500      200000          50          50          50          50
          88           1           3         100        1000         100        1000         100       10000       10000       10000       10000     1000000         500         500         500      200000          50          50          50          50
          88           1           4         100        1000         100        1000         100       10000       10000       10000       10000     1000000         500         500         500      200000          50          50          50          50
          88           1           5         100        1000         100        1000         100       10000       10000       10000       10000     1000000         500         500         500      200000          50          50          50          50
          88           1           6         100        1000         100        1000         100       10000       10000       10000       10000     1000000         500         500         500      200000          50          50          50          50
          88           1           7         100        1000         100        1000         100       10000       10000       10000       10000     1000000         500         500         500      200000          50          50          50          50
          88           1           8         100        1000         100        1000         100       10000       10000       10000       10000     1000000         500         500         500      200000          50          50          50          50
          88           1           9         100        1000         100        1000         100       10000       10000       10000       10000     1000000         500         500         500      200000          50          50          50          50
          88           1          10         100        1000         100        1000         100       10000       10000       10000       10000     1000000         500         500         500      200000          50          50          50          50
         Run     Bmethod       Cycle          F1          F1          F1          F1          DH          DH          DH          DH         TC1         TC1         TC1         TC1         TC2         TC2         TC2         TC2 FamiliesEnd   PlantsEnd
         Run     Bmethod       Cycle   FamilyBef    PlantBef   FamilyAft    PlantAft   FamilyBef    PlantBef   FamilyAft    PlantAft   FamilyBef    PlantBef   FamilyAft    PlantAft   FamilyBef    PlantBef   FamilyAft    PlantAft FamiliesEnd   PlantsEnd
          89           1           1         100        1000         100        1000         100       10000       10000       10000       10000     1000000         500         500         500      200000          50          50          50          50
          89           1           2         100        1000         100        1000         100       10000       10000       10000       10000     1000000         500         500         500      200000          50          50          50          50
          89           1           3         100        1000         100        1000         100       10000       10000       10000       10000     1000000         500         500         500      200000          50          50          50          50
          89           1           4         100        1000         100        1000         100       10000       10000       10000       10000     1000000         500         500         500      200000          50          50          50          50
          89           1           5         100        1000         100        1000         100       10000       10000       10000       10000     1000000         500         500         500      200000          50          50          50          50
          89           1           6         100        1000         100        1000         100       10000       10000       10000       10000     1000000         500         500         500      200000          50          50          50          50
          89           1           7         100        1000         100        1000         100       10000       10000       10000       10000     1000000         500         500         500      200000          50          50          50          50
          89           1           8         100        1000         100        1000         100       10000       10000       10000       10000     1000000         500         500         500      200000          50          50          50          50
          89           1           9         100        1000         100        1000         100       10000       10000       10000       10000     1000000         500         500         500      200000          50          50          50          50
          89           1          10         100        1000         100        1000         100       10000       10000       10000       10000     1000000         500         500         500      200000          50          50          50          50
         Run     Bmethod       Cycle          F1          F1          F1          F1          DH          DH          DH          DH         TC1         TC1         TC1         TC1         TC2         TC2         TC2         TC2 FamiliesEnd   PlantsEnd
         Run     Bmethod       Cycle   FamilyBef    PlantBef   FamilyAft    PlantAft   FamilyBef    PlantBef   FamilyAft    PlantAft   FamilyBef    PlantBef   FamilyAft    PlantAft   FamilyBef    PlantBef   FamilyAft    PlantAft FamiliesEnd   PlantsEnd
          90           1           1         100        1000         100        1000         100       10000       10000       10000       10000     1000000         500         500         500      200000          50          50          50          50
          90           1           2         100        1000         100        1000         100       10000       10000       10000       10000     1000000         500         500         500      200000          50          50          50          50
          90           1           3         100        1000         100        1000         100       10000       10000       10000       10000     1000000         500         500         500      200000          50          50          50          50
          90           1           4         100        1000         100        1000         100       10000       10000       10000       10000     1000000         500         500         500      200000          50          50          50          50
          90           1           5         100        1000         100        1000         100       10000       10000       10000       10000     1000000         500         500         500      200000          50          50          50          50
          90           1           6         100        1000         100        1000         100       10000       10000       10000       10000     1000000         500         500         500      200000          50          50          50          50
          90           1           7         100        1000         100        1000         100       10000       10000       10000       10000     1000000         500         500         500      200000          50          50          50          50
          90           1           8         100        1000         100        1000         100       10000       10000       10000       10000     1000000         500         500         500      200000          50          50          50          50
          90           1           9         100        1000         100        1000         100       10000       10000       10000       10000     1000000         500         500         500      200000          50          50          50          50
          90           1          10         100        1000         100        1000         100       10000       10000       10000       10000     1000000         500         500         500      200000          50          50          50          50
         Run     Bmethod       Cycle          F1          F1          F1          F1          DH          DH          DH          DH         TC1         TC1         TC1         TC1         TC2         TC2         TC2         TC2 FamiliesEnd   PlantsEnd
         Run     Bmethod       Cycle   FamilyBef    PlantBef   FamilyAft    PlantAft   FamilyBef    PlantBef   FamilyAft    PlantAft   FamilyBef    PlantBef   FamilyAft    PlantAft   FamilyBef    PlantBef   FamilyAft    PlantAft FamiliesEnd   PlantsEnd
          91           1           1         100        1000         100        1000         100       10000       10000       10000       10000     1000000         500         500         500      200000          50          50          50          50
          91           1           2         100        1000         100        1000         100       10000       10000       10000       10000     1000000         500         500         500      200000          50          50          50          50
          91           1           3         100        1000         100        1000         100       10000       10000       10000       10000     1000000         500         500         500      200000          50          50          50          50
          91           1           4         100        1000         100        1000         100       10000       10000       10000       10000     1000000         500         500         500      200000          50          50          50          50
          91           1           5         100        1000         100        1000         100       10000       10000       10000       10000     1000000         500         500         500      200000          50          50          50          50
          91           1           6         100        1000         100        1000         100       10000       10000       10000       10000     1000000         500         500         500      200000          50          50          50          50
          91           1           7         100        1000         100        1000         100       10000       10000       10000       10000     1000000         500         500         500      200000          50          50          50          50
          91           1           8         100        1000         100        1000         100       10000       10000       10000       10000     1000000         500         500         500      200000          50          50          50          50
          91           1           9         100        1000         100        1000         100       10000       10000       10000       10000     1000000         500         500         500      200000          50          50          50          50
          91           1          10         100        1000         100        1000         100       10000       10000       10000       10000     1000000         500         500         500      200000          50          50          50          50
         Run     Bmethod       Cycle          F1          F1          F1          F1          DH          DH          DH          DH         TC1         TC1         TC1         TC1         TC2         TC2         TC2         TC2 FamiliesEnd   PlantsEnd
         Run     Bmethod       Cycle   FamilyBef    PlantBef   FamilyAft    PlantAft   FamilyBef    PlantBef   FamilyAft    PlantAft   FamilyBef    PlantBef   FamilyAft    PlantAft   FamilyBef    PlantBef   FamilyAft    PlantAft FamiliesEnd   PlantsEnd
          92           1           1         100        1000         100        1000         100       10000       10000       10000       10000     1000000         500         500         500      200000          50          50          50          50
          92           1           2         100        1000         100        1000         100       10000       10000       10000       10000     1000000         500         500         500      200000          50          50          50          50
          92           1           3         100        1000         100        1000         100       10000       10000       10000       10000     1000000         500         500         500      200000          50          50          50          50
          92           1           4         100        1000         100        1000         100       10000       10000       10000       10000     1000000         500         500         500      200000          50          50          50          50
          92           1           5         100        1000         100        1000         100       10000       10000       10000       10000     1000000         500         500         500      200000          50          50          50          50
          92           1           6         100        1000         100        1000         100       10000       10000       10000       10000     1000000         500         500         500      200000          50          50          50          50
          92           1           7         100        1000         100        1000         100       10000       10000       10000       10000     1000000         500         500         500      200000          50          50          50          50
          92           1           8         100        1000         100        1000         100       10000       10000       10000       10000     1000000         500         500         500      200000          50          50          50          50
          92           1           9         100        1000         100        1000         100       10000       10000       10000       10000     1000000         500         500         500      200000          50          50          50          50
          92           1          10         100        1000         100        1000         100       10000       10000       10000       10000     1000000         500         500         500      200000          50          50          50          50
         Run     Bmethod       Cycle          F1          F1          F1          F1          DH          DH          DH          DH         TC1         TC1         TC1         TC1         TC2         TC2         TC2         TC2 FamiliesEnd   PlantsEnd
         Run     Bmethod       Cycle   FamilyBef    PlantBef   FamilyAft    PlantAft   FamilyBef    PlantBef   FamilyAft    PlantAft   FamilyBef    PlantBef   FamilyAft    PlantAft   FamilyBef    PlantBef   FamilyAft    PlantAft FamiliesEnd   PlantsEnd
          93           1           1         100        1000         100        1000         100       10000       10000       10000       10000     1000000         500         500         500      200000          50          50          50          50
          93           1           2         100        1000         100        1000         100       10000       10000       10000       10000     1000000         500         500         500      200000          50          50          50          50
          93           1           3         100        1000         100        1000         100       10000       10000       10000       10000     1000000         500         500         500      200000          50          50          50          50
          93           1           4         100        1000         100        1000         100       10000       10000       10000       10000     1000000         500         500         500      200000          50          50          50          50
          93           1           5         100        1000         100        1000         100       10000       10000       10000       10000     1000000         500         500         500      200000          50          50          50          50
          93           1           6         100        1000         100        1000         100       10000       10000       10000       10000     1000000         500         500         500      200000          50          50          50          50
          93           1           7         100        1000         100        1000         100       10000       10000       10000       10000     1000000         500         500         500      200000          50          50          50          50
          93           1           8         100        1000         100        1000         100       10000       10000       10000       10000     1000000         500         500         500      200000          50          50          50          50
          93           1           9         100        1000         100        1000         100       10000       10000       10000       10000     1000000         500         500         500      200000          50          50          50          50
          93           1          10         100        1000         100        1000         100       10000       10000       10000       10000     1000000         500         500         500      200000          50          50          50          50
         Run     Bmethod       Cycle          F1          F1          F1          F1          DH          DH          DH          DH         TC1         TC1         TC1         TC1         TC2         TC2         TC2         TC2 FamiliesEnd   PlantsEnd
         Run     Bmethod       Cycle   FamilyBef    PlantBef   FamilyAft    PlantAft   FamilyBef    PlantBef   FamilyAft    PlantAft   FamilyBef    PlantBef   FamilyAft    PlantAft   FamilyBef    PlantBef   FamilyAft    PlantAft FamiliesEnd   PlantsEnd
          94           1           1         100        1000         100        1000         100       10000       10000       10000       10000     1000000         500         500         500      200000          50          50          50          50
          94           1           2         100        1000         100        1000         100       10000       10000       10000       10000     1000000         500         500         500      200000          50          50          50          50
          94           1           3         100        1000         100        1000         100       10000       10000       10000       10000     1000000         500         500         500      200000          50          50          50          50
          94           1           4         100        1000         100        1000         100       10000       10000       10000       10000     1000000         500         500         500      200000          50          50          50          50
          94           1           5         100        1000         100        1000         100       10000       10000       10000       10000     1000000         500         500         500      200000          50          50          50          50
          94           1           6         100        1000         100        1000         100       10000       10000       10000       10000     1000000         500         500         500      200000          50          50          50          50
          94           1           7         100        1000         100        1000         100       10000       10000       10000       10000     1000000         500         500         500      200000          50          50          50          50
          94           1           8         100        1000         100        1000         100       10000       10000       10000       10000     1000000         500         500         500      200000          50          50          50          50
          94           1           9         100        1000         100        1000         100       10000       10000       10000       10000     1000000         500         500         500      200000          50          50          50          50
          94           1          10         100        1000         100        1000         100       10000       10000       10000       10000     1000000         500         500         500      200000          50          50          50          50
         Run     Bmethod       Cycle          F1          F1          F1          F1          DH          DH          DH          DH         TC1         TC1         TC1         TC1         TC2         TC2         TC2         TC2 FamiliesEnd   PlantsEnd
         Run     Bmethod       Cycle   FamilyBef    PlantBef   FamilyAft    PlantAft   FamilyBef    PlantBef   FamilyAft    PlantAft   FamilyBef    PlantBef   FamilyAft    PlantAft   FamilyBef    PlantBef   FamilyAft    PlantAft FamiliesEnd   PlantsEnd
          95           1           1         100        1000         100        1000         100       10000       10000       10000       10000     1000000         500         500         500      200000          50          50          50          50
          95           1           2         100        1000         100        1000         100       10000       10000       10000       10000     1000000         500         500         500      200000          50          50          50          50
          95           1           3         100        1000         100        1000         100       10000       10000       10000       10000     1000000         500         500         500      200000          50          50          50          50
          95           1           4         100        1000         100        1000         100       10000       10000       10000       10000     1000000         500         500         500      200000          50          50          50          50
          95           1           5         100        1000         100        1000         100       10000       10000       10000       10000     1000000         500         500         500      200000          50          50          50          50
          95           1           6         100        1000         100        1000         100       10000       10000       10000       10000     1000000         500         500         500      200000          50          50          50          50
          95           1           7         100        1000         100        1000         100       10000       10000       10000       10000     1000000         500         500         500      200000          50          50          50          50
          95           1           8         100        1000         100        1000         100       10000       10000       10000       10000     1000000         500         500         500      200000          50          50          50          50
          95           1           9         100        1000         100        1000         100       10000       10000       10000       10000     1000000         500         500         500      200000          50          50          50          50
          95           1          10         100        1000         100        1000         100       10000       10000       10000       10000     1000000         500         500         500      200000          50          50          50          50
         Run     Bmethod       Cycle          F1          F1          F1          F1          DH          DH          DH          DH         TC1         TC1         TC1         TC1         TC2         TC2         TC2         TC2 FamiliesEnd   PlantsEnd
         Run     Bmethod       Cycle   FamilyBef    PlantBef   FamilyAft    PlantAft   FamilyBef    PlantBef   FamilyAft    PlantAft   FamilyBef    PlantBef   FamilyAft    PlantAft   FamilyBef    PlantBef   FamilyAft    PlantAft FamiliesEnd   PlantsEnd
          96           1           1         100        1000         100        1000         100       10000       10000       10000       10000     1000000         500         500         500      200000          50          50          50          50
          96           1           2         100        1000         100        1000         100       10000       10000       10000       10000     1000000         500         500         500      200000          50          50          50          50
          96           1           3         100        1000         100        1000         100       10000       10000       10000       10000     1000000         500         500         500      200000          50          50          50          50
          96           1           4         100        1000         100        1000         100       10000       10000       10000       10000     1000000         500         500         500      200000          50          50          50          50
          96           1           5         100        1000         100        1000         100       10000       10000       10000       10000     1000000         500         500         500      200000          50          50          50          50
          96           1           6         100        1000         100        1000         100       10000       10000       10000       10000     1000000         500         500         500      200000          50          50          50          50
          96           1           7         100        1000         100        1000         100       10000       10000       10000       10000     1000000         500         500         500      200000          50          50          50          50
          96           1           8         100        1000         100        1000         100       10000       10000       10000       10000     1000000         500         500         500      200000          50          50          50          50
          96           1           9         100        1000         100        1000         100       10000       10000       10000       10000     1000000         500         500         500      200000          50          50          50          50
          96           1          10         100        1000         100        1000         100       10000       10000       10000       10000     1000000         500         500         500      200000          50          50          50          50
         Run     Bmethod       Cycle          F1          F1          F1          F1          DH          DH          DH          DH         TC1         TC1         TC1         TC1         TC2         TC2         TC2         TC2 FamiliesEnd   PlantsEnd
         Run     Bmethod       Cycle   FamilyBef    PlantBef   FamilyAft    PlantAft   FamilyBef    PlantBef   FamilyAft    PlantAft   FamilyBef    PlantBef   FamilyAft    PlantAft   FamilyBef    PlantBef   FamilyAft    PlantAft FamiliesEnd   PlantsEnd
          97           1           1         100        1000         100        1000         100       10000       10000       10000       10000     1000000         500         500         500      200000          50          50          50          50
          97           1           2         100        1000         100        1000         100       10000       10000       10000       10000     1000000         500         500         500      200000          50          50          50          50
          97           1           3         100        1000         100        1000         100       10000       10000       10000       10000     1000000         500         500         500      200000          50          50          50          50
          97           1           4         100        1000         100        1000         100       10000       10000       10000       10000     1000000         500         500         500      200000          50          50          50          50
          97           1           5         100        1000         100        1000         100       10000       10000       10000       10000     1000000         500         500         500      200000          50          50          50          50
          97           1           6         100        1000         100        1000         100       10000       10000       10000       10000     1000000         500         500         500      200000          50          50          50          50
          97           1           7         100        1000         100        1000         100       10000       10000       10000       10000     1000000         500         500         500      200000          50          50          50          50
          97           1           8         100        1000         100        1000         100       10000       10000       10000       10000     1000000         500         500         500      200000          50          50          50          50
          97           1           9         100        1000         100        1000         100       10000       10000       10000       10000     1000000         500         500         500      200000          50          50          50          50
          97           1          10         100        1000         100        1000         100       10000       10000       10000       10000     1000000         500         500         500      200000          50          50          50          50
         Run     Bmethod       Cycle          F1          F1          F1          F1          DH          DH          DH          DH         TC1         TC1         TC1         TC1         TC2         TC2         TC2         TC2 FamiliesEnd   PlantsEnd
         Run     Bmethod       Cycle   FamilyBef    PlantBef   FamilyAft    PlantAft   FamilyBef    PlantBef   FamilyAft    PlantAft   FamilyBef    PlantBef   FamilyAft    PlantAft   FamilyBef    PlantBef   FamilyAft    PlantAft FamiliesEnd   PlantsEnd
          98           1           1         100        1000         100        1000         100       10000       10000       10000       10000     1000000         500         500         500      200000          50          50          50          50
          98           1           2         100        1000         100        1000         100       10000       10000       10000       10000     1000000         500         500         500      200000          50          50          50          50
          98           1           3         100        1000         100        1000         100       10000       10000       10000       10000     1000000         500         500         500      200000          50          50          50          50
          98           1           4         100        1000         100        1000         100       10000       10000       10000       10000     1000000         500         500         500      200000          50          50          50          50
          98           1           5         100        1000         100        1000         100       10000       10000       10000       10000     1000000         500         500         500      200000          50          50          50          50
          98           1           6         100        1000         100        1000         100       10000       10000       10000       10000     1000000         500         500         500      200000          50          50          50          50
          98           1           7         100        1000         100        1000         100       10000       10000       10000       10000     1000000         500         500         500      200000          50          50          50          50
          98           1           8         100        1000         100        1000         100       10000       10000       10000       10000     1000000         500         500         500      200000          50          50          50          50
          98           1           9         100        1000         100        1000         100       10000       10000       10000       10000     1000000         500         500         500      200000          50          50          50          50
          98           1          10         100        1000         100        1000         100       10000       10000       10000       10000     1000000         500         500         500      200000          50          50          50          50
         Run     Bmethod       Cycle          F1          F1          F1          F1          DH          DH          DH          DH         TC1         TC1         TC1         TC1         TC2         TC2         TC2         TC2 FamiliesEnd   PlantsEnd
         Run     Bmethod       Cycle   FamilyBef    PlantBef   FamilyAft    PlantAft   FamilyBef    PlantBef   FamilyAft    PlantAft   FamilyBef    PlantBef   FamilyAft    PlantAft   FamilyBef    PlantBef   FamilyAft    PlantAft FamiliesEnd   PlantsEnd
          99           1           1         100        1000         100        1000         100       10000       10000       10000       10000     1000000         500         500         500      200000          50          50          50          50
          99           1           2         100        1000         100        1000         100       10000       10000       10000       10000     1000000         500         500         500      200000          50          50          50          50
          99           1           3         100        1000         100        1000         100       10000       10000       10000       10000     1000000         500         500         500      200000          50          50          50          50
          99           1           4         100        1000         100        1000         100       10000       10000       10000       10000     1000000         500         500         500      200000          50          50          50          50
          99           1           5         100        1000         100        1000         100       10000       10000       10000       10000     1000000         500         500         500      200000          50          50          50          50
          99           1           6         100        1000         100        1000         100       10000       10000       10000       10000     1000000         500         500         500      200000          50          50          50          50
          99           1           7         100        1000         100        1000         100       10000       10000       10000       10000     1000000         500         500         500      200000          50          50          50          50
          99           1           8         100        1000         100        1000         100       10000       10000       10000       10000     1000000         500         500         500      200000          50          50          50          50
          99           1           9         100        1000         100        1000         100       10000       10000       10000       10000     1000000         500         500         500      200000          50          50          50          50
          99           1          10         100        1000         100        1000         100       10000       10000       10000       10000     1000000         500         500         500      200000          50          50          50          50
         Run     Bmethod       Cycle          F1          F1          F1          F1          DH          DH          DH          DH         TC1         TC1         TC1         TC1         TC2         TC2         TC2         TC2 FamiliesEnd   PlantsEnd
         Run     Bmethod       Cycle   FamilyBef    PlantBef   FamilyAft    PlantAft   FamilyBef    PlantBef   FamilyAft    PlantAft   FamilyBef    PlantBef   FamilyAft    PlantAft   FamilyBef    PlantBef   FamilyAft    PlantAft FamiliesEnd   PlantsEnd
         100           1           1         100        1000         100        1000         100       10000       10000       10000       10000     1000000         500         500         500      200000          50          50          50          50
         100           1           2         100        1000         100        1000         100       10000       10000       10000       10000     1000000         500         500         500      200000          50          50          50          50
         100           1           3         100        1000         100        1000         100       10000       10000       10000       10000     1000000         500         500         500      200000          50          50          50          50
         100           1           4         100        1000         100        1000         100       10000       10000       10000       10000     1000000         500         500         500      200000          50          50          50          50
         100           1           5         100        1000         100        1000         100       10000       10000       10000       10000     1000000         500         500         500      200000          50          50          50          50
         100           1           6         100        1000         100        1000         100       10000       10000       10000       10000     1000000         500         500         500      200000          50          50          50          50
         100           1           7         100        1000         100        1000         100       10000       10000       10000       10000     1000000         500         500         500      200000          50          50          50          50
         100           1           8         100        1000         100        1000         100       10000       10000       10000       10000     1000000         500         500         500      200000          50          50          50          50
         100           1           9         100        1000         100        1000         100       10000       10000       10000       10000     1000000         500         500         500      200000          50          50          50          50
         100           1          10         100        1000         100        1000         100       10000       10000       10000       10000     1000000         500         500         500      200000          50          50          50          50
