# Supplementary material for: Blib is a multi-module simulation platform for genetics studies and intelligent breeding
Source: Commun Biol. 2022 Nov 3;5:1167. doi: 10.1038/s42003-022-04151-9 (PMC9630530; doi:10.1038/s42003-022-04151-9)
Supplement: Supplementary file 4 — Supplementary Software 1 [file 42003_2022_4151_MOESM4_ESM.zip › Supplementary software/ISB with output files/outTester1.tgv]

     Run Bmethod   Cycle Environment       Yield    Yield_Ad
       1       1       0         TPE     48.1116      0.4841
       1       1       0      Normal     48.1116      0.4841
       1       1       1         TPE     49.5907      0.5123
       1       1       1      Normal     49.5907      0.5123
       1       1       2         TPE     50.4087      0.5279
       1       1       2      Normal     50.4087      0.5279
       1       1       3         TPE     51.2133      0.5432
       1       1       3      Normal     51.2133      0.5432
       1       1       4         TPE     52.1823      0.5617
       1       1       4      Normal     52.1823      0.5617
       1       1       5         TPE     52.7602      0.5727
       1       1       5      Normal     52.7602      0.5727
       1       1       6         TPE     53.1141      0.5795
       1       1       6      Normal     53.1141      0.5795
       1       1       7         TPE     53.9258      0.5949
       1       1       7      Normal     53.9258      0.5949
       1       1       8         TPE     54.6861      0.6094
       1       1       8      Normal     54.6861      0.6094
       1       1       9         TPE     55.0747      0.6168
       1       1       9      Normal     55.0747      0.6168
       1       1      10         TPE     55.3141      0.6214
       1       1      10      Normal     55.3141      0.6214
       2       1       0         TPE     48.1116      0.4841
       2       1       0      Normal     48.1116      0.4841
       2       1       1         TPE     48.9651      0.5004
       2       1       1      Normal     48.9651      0.5004
       2       1       2         TPE     49.2029      0.5049
       2       1       2      Normal     49.2029      0.5049
       2       1       3         TPE     49.8304      0.5169
       2       1       3      Normal     49.8304      0.5169
       2       1       4         TPE     50.4964      0.5296
       2       1       4      Normal     50.4964      0.5296
       2       1       5         TPE     51.3131      0.5451
       2       1       5      Normal     51.3131      0.5451
       2       1       6         TPE     51.9441      0.5572
       2       1       6      Normal     51.9441      0.5572
       2       1       7         TPE     52.4329      0.5665
       2       1       7      Normal     52.4329      0.5665
       2       1       8         TPE     53.0443      0.5781
       2       1       8      Normal     53.0443      0.5781
       2       1       9         TPE     53.2088      0.5813
       2       1       9      Normal     53.2088      0.5813
       2       1      10         TPE     53.4248      0.5854
       2       1      10      Normal     53.4248      0.5854
       3       1       0         TPE     48.1116      0.4841
       3       1       0      Normal     48.1116      0.4841
       3       1       1         TPE     48.9362      0.4998
       3       1       1      Normal     48.9362      0.4998
       3       1       2         TPE     50.0228      0.5205
       3       1       2      Normal     50.0228      0.5205
       3       1       3         TPE     50.5516      0.5306
       3       1       3      Normal     50.5516      0.5306
       3       1       4         TPE     51.0751      0.5406
       3       1       4      Normal     51.0751      0.5406
       3       1       5         TPE     51.9042      0.5564
       3       1       5      Normal     51.9042      0.5564
       3       1       6         TPE     52.4278      0.5664
       3       1       6      Normal     52.4278      0.5664
       3       1       7         TPE     52.9576      0.5765
       3       1       7      Normal     52.9576      0.5765
       3       1       8         TPE     53.6340      0.5894
       3       1       8      Normal     53.6340      0.5894
       3       1       9         TPE     54.2820      0.6017
       3       1       9      Normal     54.2820      0.6017
       3       1      10         TPE     54.7859      0.6113
       3       1      10      Normal     54.7859      0.6113
       4       1       0         TPE     48.1116      0.4841
       4       1       0      Normal     48.1116      0.4841
       4       1       1         TPE     49.0979      0.5029
       4       1       1      Normal     49.0979      0.5029
       4       1       2         TPE     50.0148      0.5204
       4       1       2      Normal     50.0148      0.5204
       4       1       3         TPE     50.9633      0.5385
       4       1       3      Normal     50.9633      0.5385
       4       1       4         TPE     51.5410      0.5495
       4       1       4      Normal     51.5410      0.5495
       4       1       5         TPE     52.6322      0.5703
       4       1       5      Normal     52.6322      0.5703
       4       1       6         TPE     53.4682      0.5862
       4       1       6      Normal     53.4682      0.5862
       4       1       7         TPE     54.1853      0.5999
       4       1       7      Normal     54.1853      0.5999
       4       1       8         TPE     54.5905      0.6076
       4       1       8      Normal     54.5905      0.6076
       4       1       9         TPE     54.8812      0.6132
       4       1       9      Normal     54.8812      0.6132
       4       1      10         TPE     55.2378      0.6200
       4       1      10      Normal     55.2378      0.6200
       5       1       0         TPE     48.1116      0.4841
       5       1       0      Normal     48.1116      0.4841
       5       1       1         TPE     49.3682      0.5081
       5       1       1      Normal     49.3682      0.5081
       5       1       2         TPE     50.3530      0.5268
       5       1       2      Normal     50.3530      0.5268
       5       1       3         TPE     51.3748      0.5463
       5       1       3      Normal     51.3748      0.5463
       5       1       4         TPE     51.5460      0.5496
       5       1       4      Normal     51.5460      0.5496
       5       1       5         TPE     52.1511      0.5611
       5       1       5      Normal     52.1511      0.5611
       5       1       6         TPE     52.5173      0.5681
       5       1       6      Normal     52.5173      0.5681
       5       1       7         TPE     53.6256      0.5892
       5       1       7      Normal     53.6256      0.5892
       5       1       8         TPE     54.1344      0.5989
       5       1       8      Normal     54.1344      0.5989
       5       1       9         TPE     54.6710      0.6091
       5       1       9      Normal     54.6710      0.6091
       5       1      10         TPE     55.0963      0.6173
       5       1      10      Normal     55.0963      0.6173
       6       1       0         TPE     48.1116      0.4841
       6       1       0      Normal     48.1116      0.4841
       6       1       1         TPE     49.5486      0.5115
       6       1       1      Normal     49.5486      0.5115
       6       1       2         TPE     50.2896      0.5256
       6       1       2      Normal     50.2896      0.5256
       6       1       3         TPE     51.6301      0.5512
       6       1       3      Normal     51.6301      0.5512
       6       1       4         TPE     52.3136      0.5642
       6       1       4      Normal     52.3136      0.5642
       6       1       5         TPE     52.9973      0.5772
       6       1       5      Normal     52.9973      0.5772
       6       1       6         TPE     52.9702      0.5767
       6       1       6      Normal     52.9702      0.5767
       6       1       7         TPE     53.1501      0.5802
       6       1       7      Normal     53.1501      0.5802
       6       1       8         TPE     53.4995      0.5868
       6       1       8      Normal     53.4995      0.5868
       6       1       9         TPE     53.6004      0.5887
       6       1       9      Normal     53.6004      0.5887
       6       1      10         TPE     54.0358      0.5970
       6       1      10      Normal     54.0358      0.5970
       7       1       0         TPE     48.1116      0.4841
       7       1       0      Normal     48.1116      0.4841
       7       1       1         TPE     49.0485      0.5020
       7       1       1      Normal     49.0485      0.5020
       7       1       2         TPE     49.7966      0.5162
       7       1       2      Normal     49.7966      0.5162
       7       1       3         TPE     50.8546      0.5364
       7       1       3      Normal     50.8546      0.5364
       7       1       4         TPE     51.5476      0.5496
       7       1       4      Normal     51.5476      0.5496
       7       1       5         TPE     52.2775      0.5635
       7       1       5      Normal     52.2775      0.5635
       7       1       6         TPE     52.5119      0.5680
       7       1       6      Normal     52.5119      0.5680
       7       1       7         TPE     52.8527      0.5745
       7       1       7      Normal     52.8527      0.5745
       7       1       8         TPE     53.3618      0.5842
       7       1       8      Normal     53.3618      0.5842
       7       1       9         TPE     53.5686      0.5881
       7       1       9      Normal     53.5686      0.5881
       7       1      10         TPE     53.6725      0.5901
       7       1      10      Normal     53.6725      0.5901
       8       1       0         TPE     48.1116      0.4841
       8       1       0      Normal     48.1116      0.4841
       8       1       1         TPE     49.0719      0.5024
       8       1       1      Normal     49.0719      0.5024
       8       1       2         TPE     50.1296      0.5226
       8       1       2      Normal     50.1296      0.5226
       8       1       3         TPE     50.7365      0.5341
       8       1       3      Normal     50.7365      0.5341
       8       1       4         TPE     51.7607      0.5537
       8       1       4      Normal     51.7607      0.5537
       8       1       5         TPE     52.4143      0.5661
       8       1       5      Normal     52.4143      0.5661
       8       1       6         TPE     53.1390      0.5799
       8       1       6      Normal     53.1390      0.5799
       8       1       7         TPE     53.6990      0.5906
       8       1       7      Normal     53.6990      0.5906
       8       1       8         TPE     53.9730      0.5958
       8       1       8      Normal     53.9730      0.5958
       8       1       9         TPE     54.2987      0.6020
       8       1       9      Normal     54.2987      0.6020
       8       1      10         TPE     54.2444      0.6010
       8       1      10      Normal     54.2444      0.6010
       9       1       0         TPE     48.1116      0.4841
       9       1       0      Normal     48.1116      0.4841
       9       1       1         TPE     49.1205      0.5033
       9       1       1      Normal     49.1205      0.5033
       9       1       2         TPE     50.1000      0.5220
       9       1       2      Normal     50.1000      0.5220
       9       1       3         TPE     50.7444      0.5343
       9       1       3      Normal     50.7444      0.5343
       9       1       4         TPE     51.3616      0.5461
       9       1       4      Normal     51.3616      0.5461
       9       1       5         TPE     51.7403      0.5533
       9       1       5      Normal     51.7403      0.5533
       9       1       6         TPE     52.4398      0.5666
       9       1       6      Normal     52.4398      0.5666
       9       1       7         TPE     53.1323      0.5798
       9       1       7      Normal     53.1323      0.5798
       9       1       8         TPE     53.5791      0.5883
       9       1       8      Normal     53.5791      0.5883
       9       1       9         TPE     54.1476      0.5992
       9       1       9      Normal     54.1476      0.5992
       9       1      10         TPE     54.5508      0.6069
       9       1      10      Normal     54.5508      0.6069
      10       1       0         TPE     48.1116      0.4841
      10       1       0      Normal     48.1116      0.4841
      10       1       1         TPE     49.4628      0.5099
      10       1       1      Normal     49.4628      0.5099
      10       1       2         TPE     50.4348      0.5284
      10       1       2      Normal     50.4348      0.5284
      10       1       3         TPE     51.4497      0.5477
      10       1       3      Normal     51.4497      0.5477
      10       1       4         TPE     52.2360      0.5627
      10       1       4      Normal     52.2360      0.5627
      10       1       5         TPE     52.5680      0.5691
      10       1       5      Normal     52.5680      0.5691
      10       1       6         TPE     52.9547      0.5764
      10       1       6      Normal     52.9547      0.5764
      10       1       7         TPE     53.1050      0.5793
      10       1       7      Normal     53.1050      0.5793
      10       1       8         TPE     53.6803      0.5903
      10       1       8      Normal     53.6803      0.5903
      10       1       9         TPE     54.0662      0.5976
      10       1       9      Normal     54.0662      0.5976
      10       1      10         TPE     54.0741      0.5978
      10       1      10      Normal     54.0741      0.5978
      11       1       0         TPE     48.1116      0.4841
      11       1       0      Normal     48.1116      0.4841
      11       1       1         TPE     48.9290      0.4997
      11       1       1      Normal     48.9290      0.4997
      11       1       2         TPE     49.2575      0.5059
      11       1       2      Normal     49.2575      0.5059
      11       1       3         TPE     50.5771      0.5311
      11       1       3      Normal     50.5771      0.5311
      11       1       4         TPE     51.4298      0.5474
      11       1       4      Normal     51.4298      0.5474
      11       1       5         TPE     51.9243      0.5568
      11       1       5      Normal     51.9243      0.5568
      11       1       6         TPE     52.0367      0.5589
      11       1       6      Normal     52.0367      0.5589
      11       1       7         TPE     51.9100      0.5565
      11       1       7      Normal     51.9100      0.5565
      11       1       8         TPE     51.7844      0.5541
      11       1       8      Normal     51.7844      0.5541
      11       1       9         TPE     52.1391      0.5609
      11       1       9      Normal     52.1391      0.5609
      11       1      10         TPE     52.3920      0.5657
      11       1      10      Normal     52.3920      0.5657
      12       1       0         TPE     48.1116      0.4841
      12       1       0      Normal     48.1116      0.4841
      12       1       1         TPE     49.5022      0.5106
      12       1       1      Normal     49.5022      0.5106
      12       1       2         TPE     50.2646      0.5251
      12       1       2      Normal     50.2646      0.5251
      12       1       3         TPE     51.1987      0.5430
      12       1       3      Normal     51.1987      0.5430
      12       1       4         TPE     51.8802      0.5559
      12       1       4      Normal     51.8802      0.5559
      12       1       5         TPE     52.4329      0.5665
      12       1       5      Normal     52.4329      0.5665
      12       1       6         TPE     52.9661      0.5766
      12       1       6      Normal     52.9661      0.5766
      12       1       7         TPE     53.6129      0.5890
      12       1       7      Normal     53.6129      0.5890
      12       1       8         TPE     54.1906      0.6000
      12       1       8      Normal     54.1906      0.6000
      12       1       9         TPE     54.4855      0.6056
      12       1       9      Normal     54.4855      0.6056
      12       1      10         TPE     54.6098      0.6080
      12       1      10      Normal     54.6098      0.6080
      13       1       0         TPE     48.1116      0.4841
      13       1       0      Normal     48.1116      0.4841
      13       1       1         TPE     48.9159      0.4994
      13       1       1      Normal     48.9159      0.4994
      13       1       2         TPE     49.6287      0.5130
      13       1       2      Normal     49.6287      0.5130
      13       1       3         TPE     50.2485      0.5248
      13       1       3      Normal     50.2485      0.5248
      13       1       4         TPE     51.1461      0.5420
      13       1       4      Normal     51.1461      0.5420
      13       1       5         TPE     51.9405      0.5571
      13       1       5      Normal     51.9405      0.5571
      13       1       6         TPE     52.5759      0.5692
      13       1       6      Normal     52.5759      0.5692
      13       1       7         TPE     53.1981      0.5811
      13       1       7      Normal     53.1981      0.5811
      13       1       8         TPE     53.5568      0.5879
      13       1       8      Normal     53.5568      0.5879
      13       1       9         TPE     53.4223      0.5853
      13       1       9      Normal     53.4223      0.5853
      13       1      10         TPE     53.6455      0.5896
      13       1      10      Normal     53.6455      0.5896
      14       1       0         TPE     48.1116      0.4841
      14       1       0      Normal     48.1116      0.4841
      14       1       1         TPE     48.9661      0.5004
      14       1       1      Normal     48.9661      0.5004
      14       1       2         TPE     49.1786      0.5044
      14       1       2      Normal     49.1786      0.5044
      14       1       3         TPE     49.4370      0.5094
      14       1       3      Normal     49.4370      0.5094
      14       1       4         TPE     49.8940      0.5181
      14       1       4      Normal     49.8940      0.5181
      14       1       5         TPE     50.3393      0.5266
      14       1       5      Normal     50.3393      0.5266
      14       1       6         TPE     50.8828      0.5369
      14       1       6      Normal     50.8828      0.5369
      14       1       7         TPE     51.3748      0.5463
      14       1       7      Normal     51.3748      0.5463
      14       1       8         TPE     51.8034      0.5545
      14       1       8      Normal     51.8034      0.5545
      14       1       9         TPE     52.1380      0.5609
      14       1       9      Normal     52.1380      0.5609
      14       1      10         TPE     52.6830      0.5712
      14       1      10      Normal     52.6830      0.5712
      15       1       0         TPE     48.1116      0.4841
      15       1       0      Normal     48.1116      0.4841
      15       1       1         TPE     49.1995      0.5048
      15       1       1      Normal     49.1995      0.5048
      15       1       2         TPE     50.4450      0.5286
      15       1       2      Normal     50.4450      0.5286
      15       1       3         TPE     51.5332      0.5493
      15       1       3      Normal     51.5332      0.5493
      15       1       4         TPE     52.2267      0.5626
      15       1       4      Normal     52.2267      0.5626
      15       1       5         TPE     53.4700      0.5863
      15       1       5      Normal     53.4700      0.5863
      15       1       6         TPE     54.0051      0.5965
      15       1       6      Normal     54.0051      0.5965
      15       1       7         TPE     54.1039      0.5983
      15       1       7      Normal     54.1039      0.5983
      15       1       8         TPE     54.6647      0.6090
      15       1       8      Normal     54.6647      0.6090
      15       1       9         TPE     55.0133      0.6157
      15       1       9      Normal     55.0133      0.6157
      15       1      10         TPE     55.3202      0.6215
      15       1      10      Normal     55.3202      0.6215
      16       1       0         TPE     48.1116      0.4841
      16       1       0      Normal     48.1116      0.4841
      16       1       1         TPE     49.3504      0.5077
      16       1       1      Normal     49.3504      0.5077
      16       1       2         TPE     50.0495      0.5210
      16       1       2      Normal     50.0495      0.5210
      16       1       3         TPE     50.3483      0.5267
      16       1       3      Normal     50.3483      0.5267
      16       1       4         TPE     50.6989      0.5334
      16       1       4      Normal     50.6989      0.5334
      16       1       5         TPE     51.0815      0.5407
      16       1       5      Normal     51.0815      0.5407
      16       1       6         TPE     51.4807      0.5483
      16       1       6      Normal     51.4807      0.5483
      16       1       7         TPE     52.0356      0.5589
      16       1       7      Normal     52.0356      0.5589
      16       1       8         TPE     51.9929      0.5581
      16       1       8      Normal     51.9929      0.5581
      16       1       9         TPE     52.1487      0.5611
      16       1       9      Normal     52.1487      0.5611
      16       1      10         TPE     52.2602      0.5632
      16       1      10      Normal     52.2602      0.5632
      17       1       0         TPE     48.1116      0.4841
      17       1       0      Normal     48.1116      0.4841
      17       1       1         TPE     49.5473      0.5115
      17       1       1      Normal     49.5473      0.5115
      17       1       2         TPE     50.2770      0.5254
      17       1       2      Normal     50.2770      0.5254
      17       1       3         TPE     50.7100      0.5336
      17       1       3      Normal     50.7100      0.5336
      17       1       4         TPE     51.4068      0.5469
      17       1       4      Normal     51.4068      0.5469
      17       1       5         TPE     51.8900      0.5561
      17       1       5      Normal     51.8900      0.5561
      17       1       6         TPE     52.3892      0.5656
      17       1       6      Normal     52.3892      0.5656
      17       1       7         TPE     52.9492      0.5763
      17       1       7      Normal     52.9492      0.5763
      17       1       8         TPE     52.9662      0.5766
      17       1       8      Normal     52.9662      0.5766
      17       1       9         TPE     53.1392      0.5799
      17       1       9      Normal     53.1392      0.5799
      17       1      10         TPE     53.0224      0.5777
      17       1      10      Normal     53.0224      0.5777
      18       1       0         TPE     48.1116      0.4841
      18       1       0      Normal     48.1116      0.4841
      18       1       1         TPE     48.9764      0.5006
      18       1       1      Normal     48.9764      0.5006
      18       1       2         TPE     49.2555      0.5059
      18       1       2      Normal     49.2555      0.5059
      18       1       3         TPE     50.1121      0.5222
      18       1       3      Normal     50.1121      0.5222
      18       1       4         TPE     50.5386      0.5304
      18       1       4      Normal     50.5386      0.5304
      18       1       5         TPE     51.1337      0.5417
      18       1       5      Normal     51.1337      0.5417
      18       1       6         TPE     51.8640      0.5556
      18       1       6      Normal     51.8640      0.5556
      18       1       7         TPE     52.4566      0.5669
      18       1       7      Normal     52.4566      0.5669
      18       1       8         TPE     52.9789      0.5769
      18       1       8      Normal     52.9789      0.5769
      18       1       9         TPE     53.5067      0.5870
      18       1       9      Normal     53.5067      0.5870
      18       1      10         TPE     53.9081      0.5946
      18       1      10      Normal     53.9081      0.5946
      19       1       0         TPE     48.1116      0.4841
      19       1       0      Normal     48.1116      0.4841
      19       1       1         TPE     48.7415      0.4961
      19       1       1      Normal     48.7415      0.4961
      19       1       2         TPE     49.6415      0.5133
      19       1       2      Normal     49.6415      0.5133
      19       1       3         TPE     50.4027      0.5278
      19       1       3      Normal     50.4027      0.5278
      19       1       4         TPE     50.9320      0.5379
      19       1       4      Normal     50.9320      0.5379
      19       1       5         TPE     51.5842      0.5503
      19       1       5      Normal     51.5842      0.5503
      19       1       6         TPE     52.2328      0.5627
      19       1       6      Normal     52.2328      0.5627
      19       1       7         TPE     52.7530      0.5726
      19       1       7      Normal     52.7530      0.5726
      19       1       8         TPE     53.3397      0.5838
      19       1       8      Normal     53.3397      0.5838
      19       1       9         TPE     53.7439      0.5915
      19       1       9      Normal     53.7439      0.5915
      19       1      10         TPE     54.0080      0.5965
      19       1      10      Normal     54.0080      0.5965
      20       1       0         TPE     48.1116      0.4841
      20       1       0      Normal     48.1116      0.4841
      20       1       1         TPE     48.7875      0.4970
      20       1       1      Normal     48.7875      0.4970
      20       1       2         TPE     49.5397      0.5113
      20       1       2      Normal     49.5397      0.5113
      20       1       3         TPE     50.0902      0.5218
      20       1       3      Normal     50.0902      0.5218
      20       1       4         TPE     50.9826      0.5388
      20       1       4      Normal     50.9826      0.5388
      20       1       5         TPE     51.8883      0.5561
      20       1       5      Normal     51.8883      0.5561
      20       1       6         TPE     52.2728      0.5634
      20       1       6      Normal     52.2728      0.5634
      20       1       7         TPE     52.9906      0.5771
      20       1       7      Normal     52.9906      0.5771
      20       1       8         TPE     53.3350      0.5837
      20       1       8      Normal     53.3350      0.5837
      20       1       9         TPE     53.7953      0.5925
      20       1       9      Normal     53.7953      0.5925
      20       1      10         TPE     54.1420      0.5991
      20       1      10      Normal     54.1420      0.5991
      21       1       0         TPE     48.1116      0.4841
      21       1       0      Normal     48.1116      0.4841
      21       1       1         TPE     49.3342      0.5074
      21       1       1      Normal     49.3342      0.5074
      21       1       2         TPE     50.2800      0.5254
      21       1       2      Normal     50.2800      0.5254
      21       1       3         TPE     51.3998      0.5468
      21       1       3      Normal     51.3998      0.5468
      21       1       4         TPE     52.6973      0.5715
      21       1       4      Normal     52.6973      0.5715
      21       1       5         TPE     53.0676      0.5786
      21       1       5      Normal     53.0676      0.5786
      21       1       6         TPE     53.3851      0.5846
      21       1       6      Normal     53.3851      0.5846
      21       1       7         TPE     53.9140      0.5947
      21       1       7      Normal     53.9140      0.5947
      21       1       8         TPE     54.6340      0.6084
      21       1       8      Normal     54.6340      0.6084
      21       1       9         TPE     54.9708      0.6149
      21       1       9      Normal     54.9708      0.6149
      21       1      10         TPE     54.6934      0.6096
      21       1      10      Normal     54.6934      0.6096
      22       1       0         TPE     48.1116      0.4841
      22       1       0      Normal     48.1116      0.4841
      22       1       1         TPE     49.0665      0.5023
      22       1       1      Normal     49.0665      0.5023
      22       1       2         TPE     49.4976      0.5105
      22       1       2      Normal     49.4976      0.5105
      22       1       3         TPE     49.5018      0.5106
      22       1       3      Normal     49.5018      0.5106
      22       1       4         TPE     50.1003      0.5220
      22       1       4      Normal     50.1003      0.5220
      22       1       5         TPE     50.9974      0.5391
      22       1       5      Normal     50.9974      0.5391
      22       1       6         TPE     52.0289      0.5588
      22       1       6      Normal     52.0289      0.5588
      22       1       7         TPE     52.7607      0.5727
      22       1       7      Normal     52.7607      0.5727
      22       1       8         TPE     53.1599      0.5803
      22       1       8      Normal     53.1599      0.5803
      22       1       9         TPE     53.3514      0.5840
      22       1       9      Normal     53.3514      0.5840
      22       1      10         TPE     53.6019      0.5888
      22       1      10      Normal     53.6019      0.5888
      23       1       0         TPE     48.1116      0.4841
      23       1       0      Normal     48.1116      0.4841
      23       1       1         TPE     49.2832      0.5064
      23       1       1      Normal     49.2832      0.5064
      23       1       2         TPE     50.3662      0.5271
      23       1       2      Normal     50.3662      0.5271
      23       1       3         TPE     51.2629      0.5442
      23       1       3      Normal     51.2629      0.5442
      23       1       4         TPE     52.0738      0.5596
      23       1       4      Normal     52.0738      0.5596
      23       1       5         TPE     52.6251      0.5701
      23       1       5      Normal     52.6251      0.5701
      23       1       6         TPE     53.1375      0.5799
      23       1       6      Normal     53.1375      0.5799
      23       1       7         TPE     53.5463      0.5877
      23       1       7      Normal     53.5463      0.5877
      23       1       8         TPE     53.8171      0.5929
      23       1       8      Normal     53.8171      0.5929
      23       1       9         TPE     53.9290      0.5950
      23       1       9      Normal     53.9290      0.5950
      23       1      10         TPE     54.1948      0.6001
      23       1      10      Normal     54.1948      0.6001
      24       1       0         TPE     48.1116      0.4841
      24       1       0      Normal     48.1116      0.4841
      24       1       1         TPE     49.4821      0.5102
      24       1       1      Normal     49.4821      0.5102
      24       1       2         TPE     50.1648      0.5232
      24       1       2      Normal     50.1648      0.5232
      24       1       3         TPE     51.4135      0.5470
      24       1       3      Normal     51.4135      0.5470
      24       1       4         TPE     52.1856      0.5618
      24       1       4      Normal     52.1856      0.5618
      24       1       5         TPE     52.3568      0.5650
      24       1       5      Normal     52.3568      0.5650
      24       1       6         TPE     53.2665      0.5824
      24       1       6      Normal     53.2665      0.5824
      24       1       7         TPE     53.6404      0.5895
      24       1       7      Normal     53.6404      0.5895
      24       1       8         TPE     54.0268      0.5969
      24       1       8      Normal     54.0268      0.5969
      24       1       9         TPE     54.1852      0.5999
      24       1       9      Normal     54.1852      0.5999
      24       1      10         TPE     54.0990      0.5982
      24       1      10      Normal     54.0990      0.5982
      25       1       0         TPE     48.1116      0.4841
      25       1       0      Normal     48.1116      0.4841
      25       1       1         TPE     49.4704      0.5100
      25       1       1      Normal     49.4704      0.5100
      25       1       2         TPE     50.7764      0.5349
      25       1       2      Normal     50.7764      0.5349
      25       1       3         TPE     52.1189      0.5605
      25       1       3      Normal     52.1189      0.5605
      25       1       4         TPE     52.4628      0.5671
      25       1       4      Normal     52.4628      0.5671
      25       1       5         TPE     52.8693      0.5748
      25       1       5      Normal     52.8692      0.5748
      25       1       6         TPE     53.2333      0.5817
      25       1       6      Normal     53.2333      0.5817
      25       1       7         TPE     53.4329      0.5855
      25       1       7      Normal     53.4329      0.5855
      25       1       8         TPE     53.7858      0.5923
      25       1       8      Normal     53.7858      0.5923
      25       1       9         TPE     53.9987      0.5963
      25       1       9      Normal     53.9987      0.5963
      25       1      10         TPE     54.4776      0.6055
      25       1      10      Normal     54.4776      0.6055
      26       1       0         TPE     48.1116      0.4841
      26       1       0      Normal     48.1116      0.4841
      26       1       1         TPE     49.2747      0.5063
      26       1       1      Normal     49.2747      0.5063
      26       1       2         TPE     49.9645      0.5194
      26       1       2      Normal     49.9645      0.5194
      26       1       3         TPE     50.7938      0.5352
      26       1       3      Normal     50.7938      0.5352
      26       1       4         TPE     50.9939      0.5390
      26       1       4      Normal     50.9939      0.5390
      26       1       5         TPE     51.3176      0.5452
      26       1       5      Normal     51.3176      0.5452
      26       1       6         TPE     51.7227      0.5529
      26       1       6      Normal     51.7227      0.5529
      26       1       7         TPE     52.2322      0.5627
      26       1       7      Normal     52.2322      0.5627
      26       1       8         TPE     52.8100      0.5737
      26       1       8      Normal     52.8100      0.5737
      26       1       9         TPE     53.2597      0.5822
      26       1       9      Normal     53.2597      0.5822
      26       1      10         TPE     53.5777      0.5883
      26       1      10      Normal     53.5777      0.5883
      27       1       0         TPE     48.1116      0.4841
      27       1       0      Normal     48.1116      0.4841
      27       1       1         TPE     49.0404      0.5018
      27       1       1      Normal     49.0404      0.5018
      27       1       2         TPE     50.1143      0.5223
      27       1       2      Normal     50.1143      0.5223
      27       1       3         TPE     50.9977      0.5391
      27       1       3      Normal     50.9976      0.5391
      27       1       4         TPE     51.7508      0.5535
      27       1       4      Normal     51.7508      0.5535
      27       1       5         TPE     52.1601      0.5613
      27       1       5      Normal     52.1601      0.5613
      27       1       6         TPE     52.3770      0.5654
      27       1       6      Normal     52.3770      0.5654
      27       1       7         TPE     52.8234      0.5739
      27       1       7      Normal     52.8234      0.5739
      27       1       8         TPE     53.1555      0.5803
      27       1       8      Normal     53.1555      0.5803
      27       1       9         TPE     53.4019      0.5850
      27       1       9      Normal     53.4019      0.5850
      27       1      10         TPE     53.4361      0.5856
      27       1      10      Normal     53.4361      0.5856
      28       1       0         TPE     48.1116      0.4841
      28       1       0      Normal     48.1116      0.4841
      28       1       1         TPE     49.0655      0.5023
      28       1       1      Normal     49.0655      0.5023
      28       1       2         TPE     50.2844      0.5255
      28       1       2      Normal     50.2844      0.5255
      28       1       3         TPE     51.5644      0.5499
      28       1       3      Normal     51.5644      0.5499
      28       1       4         TPE     52.1748      0.5616
      28       1       4      Normal     52.1748      0.5616
      28       1       5         TPE     52.7095      0.5718
      28       1       5      Normal     52.7095      0.5718
      28       1       6         TPE     53.2060      0.5812
      28       1       6      Normal     53.2060      0.5812
      28       1       7         TPE     53.7565      0.5917
      28       1       7      Normal     53.7565      0.5917
      28       1       8         TPE     53.8482      0.5935
      28       1       8      Normal     53.8482      0.5935
      28       1       9         TPE     54.1631      0.5995
      28       1       9      Normal     54.1631      0.5995
      28       1      10         TPE     54.7364      0.6104
      28       1      10      Normal     54.7364      0.6104
      29       1       0         TPE     48.1116      0.4841
      29       1       0      Normal     48.1116      0.4841
      29       1       1         TPE     49.2588      0.5060
      29       1       1      Normal     49.2588      0.5060
      29       1       2         TPE     50.0401      0.5209
      29       1       2      Normal     50.0401      0.5209
      29       1       3         TPE     50.7642      0.5347
      29       1       3      Normal     50.7642      0.5347
      29       1       4         TPE     51.3566      0.5460
      29       1       4      Normal     51.3566      0.5460
      29       1       5         TPE     51.9479      0.5572
      29       1       5      Normal     51.9479      0.5572
      29       1       6         TPE     51.9394      0.5571
      29       1       6      Normal     51.9394      0.5571
      29       1       7         TPE     52.4380      0.5666
      29       1       7      Normal     52.4380      0.5666
      29       1       8         TPE     52.5263      0.5683
      29       1       8      Normal     52.5263      0.5683
      29       1       9         TPE     53.1724      0.5806
      29       1       9      Normal     53.1724      0.5806
      29       1      10         TPE     53.6693      0.5901
      29       1      10      Normal     53.6693      0.5901
      30       1       0         TPE     48.1116      0.4841
      30       1       0      Normal     48.1116      0.4841
      30       1       1         TPE     49.0341      0.5017
      30       1       1      Normal     49.0341      0.5017
      30       1       2         TPE     50.0800      0.5216
      30       1       2      Normal     50.0800      0.5216
      30       1       3         TPE     50.8324      0.5360
      30       1       3      Normal     50.8324      0.5360
      30       1       4         TPE     51.7037      0.5526
      30       1       4      Normal     51.7037      0.5526
      30       1       5         TPE     52.1946      0.5619
      30       1       5      Normal     52.1946      0.5619
      30       1       6         TPE     52.3813      0.5655
      30       1       6      Normal     52.3813      0.5655
      30       1       7         TPE     52.8182      0.5738
      30       1       7      Normal     52.8182      0.5738
      30       1       8         TPE     53.0080      0.5774
      30       1       8      Normal     53.0080      0.5774
      30       1       9         TPE     53.3960      0.5848
      30       1       9      Normal     53.3960      0.5848
      30       1      10         TPE     53.5280      0.5874
      30       1      10      Normal     53.5280      0.5874
      31       1       0         TPE     48.1116      0.4841
      31       1       0      Normal     48.1116      0.4841
      31       1       1         TPE     49.1962      0.5048
      31       1       1      Normal     49.1962      0.5048
      31       1       2         TPE     49.6769      0.5139
      31       1       2      Normal     49.6769      0.5139
      31       1       3         TPE     50.2922      0.5257
      31       1       3      Normal     50.2922      0.5257
      31       1       4         TPE     50.7542      0.5345
      31       1       4      Normal     50.7542      0.5345
      31       1       5         TPE     51.4945      0.5486
      31       1       5      Normal     51.4945      0.5486
      31       1       6         TPE     52.0444      0.5591
      31       1       6      Normal     52.0444      0.5591
      31       1       7         TPE     52.6834      0.5713
      31       1       7      Normal     52.6834      0.5713
      31       1       8         TPE     53.0121      0.5775
      31       1       8      Normal     53.0121      0.5775
      31       1       9         TPE     53.7683      0.5919
      31       1       9      Normal     53.7683      0.5919
      31       1      10         TPE     54.2744      0.6016
      31       1      10      Normal     54.2744      0.6016
      32       1       0         TPE     48.1116      0.4841
      32       1       0      Normal     48.1116      0.4841
      32       1       1         TPE     48.3963      0.4895
      32       1       1      Normal     48.3963      0.4895
      32       1       2         TPE     48.9997      0.5010
      32       1       2      Normal     48.9997      0.5010
      32       1       3         TPE     49.8739      0.5177
      32       1       3      Normal     49.8739      0.5177
      32       1       4         TPE     50.7558      0.5345
      32       1       4      Normal     50.7558      0.5345
      32       1       5         TPE     51.2639      0.5442
      32       1       5      Normal     51.2639      0.5442
      32       1       6         TPE     51.4661      0.5481
      32       1       6      Normal     51.4661      0.5481
      32       1       7         TPE     51.7829      0.5541
      32       1       7      Normal     51.7829      0.5541
      32       1       8         TPE     52.1681      0.5614
      32       1       8      Normal     52.1681      0.5614
      32       1       9         TPE     52.5016      0.5678
      32       1       9      Normal     52.5016      0.5678
      32       1      10         TPE     53.0010      0.5773
      32       1      10      Normal     53.0010      0.5773
      33       1       0         TPE     48.1116      0.4841
      33       1       0      Normal     48.1116      0.4841
      33       1       1         TPE     48.7495      0.4963
      33       1       1      Normal     48.7495      0.4963
      33       1       2         TPE     49.3993      0.5087
      33       1       2      Normal     49.3993      0.5087
      33       1       3         TPE     50.2432      0.5247
      33       1       3      Normal     50.2432      0.5247
      33       1       4         TPE     51.4151      0.5471
      33       1       4      Normal     51.4151      0.5471
      33       1       5         TPE     52.4766      0.5673
      33       1       5      Normal     52.4766      0.5673
      33       1       6         TPE     53.4147      0.5852
      33       1       6      Normal     53.4147      0.5852
      33       1       7         TPE     54.0054      0.5965
      33       1       7      Normal     54.0054      0.5965
      33       1       8         TPE     54.6722      0.6092
      33       1       8      Normal     54.6722      0.6092
      33       1       9         TPE     55.1545      0.6184
      33       1       9      Normal     55.1545      0.6184
      33       1      10         TPE     55.3505      0.6221
      33       1      10      Normal     55.3505      0.6221
      34       1       0         TPE     48.1116      0.4841
      34       1       0      Normal     48.1116      0.4841
      34       1       1         TPE     49.6067      0.5126
      34       1       1      Normal     49.6067      0.5126
      34       1       2         TPE     50.9675      0.5385
      34       1       2      Normal     50.9675      0.5385
      34       1       3         TPE     51.7955      0.5543
      34       1       3      Normal     51.7955      0.5543
      34       1       4         TPE     52.2051      0.5621
      34       1       4      Normal     52.2051      0.5621
      34       1       5         TPE     52.5111      0.5680
      34       1       5      Normal     52.5111      0.5680
      34       1       6         TPE     53.0420      0.5781
      34       1       6      Normal     53.0420      0.5781
      34       1       7         TPE     53.5571      0.5879
      34       1       7      Normal     53.5571      0.5879
      34       1       8         TPE     54.0461      0.5972
      34       1       8      Normal     54.0461      0.5972
      34       1       9         TPE     54.4920      0.6057
      34       1       9      Normal     54.4920      0.6057
      34       1      10         TPE     54.7938      0.6115
      34       1      10      Normal     54.7938      0.6115
      35       1       0         TPE     48.1116      0.4841
      35       1       0      Normal     48.1116      0.4841
      35       1       1         TPE     49.7215      0.5148
      35       1       1      Normal     49.7215      0.5148
      35       1       2         TPE     50.3676      0.5271
      35       1       2      Normal     50.3676      0.5271
      35       1       3         TPE     51.3024      0.5449
      35       1       3      Normal     51.3024      0.5449
      35       1       4         TPE     52.0672      0.5595
      35       1       4      Normal     52.0672      0.5595
      35       1       5         TPE     52.8816      0.5750
      35       1       5      Normal     52.8816      0.5750
      35       1       6         TPE     53.8273      0.5931
      35       1       6      Normal     53.8273      0.5931
      35       1       7         TPE     54.5480      0.6068
      35       1       7      Normal     54.5480      0.6068
      35       1       8         TPE     55.3840      0.6227
      35       1       8      Normal     55.3840      0.6227
      35       1       9         TPE     55.5112      0.6252
      35       1       9      Normal     55.5112      0.6252
      35       1      10         TPE     55.6517      0.6278
      35       1      10      Normal     55.6517      0.6278
      36       1       0         TPE     48.1116      0.4841
      36       1       0      Normal     48.1116      0.4841
      36       1       1         TPE     49.1873      0.5046
      36       1       1      Normal     49.1873      0.5046
      36       1       2         TPE     50.4654      0.5290
      36       1       2      Normal     50.4654      0.5290
      36       1       3         TPE     51.5145      0.5490
      36       1       3      Normal     51.5145      0.5490
      36       1       4         TPE     52.0985      0.5601
      36       1       4      Normal     52.0985      0.5601
      36       1       5         TPE     52.8446      0.5743
      36       1       5      Normal     52.8446      0.5743
      36       1       6         TPE     53.4841      0.5865
      36       1       6      Normal     53.4841      0.5865
      36       1       7         TPE     54.0611      0.5975
      36       1       7      Normal     54.0611      0.5975
      36       1       8         TPE     54.4998      0.6059
      36       1       8      Normal     54.4998      0.6059
      36       1       9         TPE     54.7931      0.6115
      36       1       9      Normal     54.7931      0.6115
      36       1      10         TPE     54.8736      0.6130
      36       1      10      Normal     54.8736      0.6130
      37       1       0         TPE     48.1116      0.4841
      37       1       0      Normal     48.1116      0.4841
      37       1       1         TPE     49.6563      0.5136
      37       1       1      Normal     49.6563      0.5136
      37       1       2         TPE     50.8600      0.5365
      37       1       2      Normal     50.8600      0.5365
      37       1       3         TPE     51.6606      0.5518
      37       1       3      Normal     51.6606      0.5518
      37       1       4         TPE     52.6378      0.5704
      37       1       4      Normal     52.6378      0.5704
      37       1       5         TPE     53.1936      0.5810
      37       1       5      Normal     53.1936      0.5810
      37       1       6         TPE     53.7623      0.5918
      37       1       6      Normal     53.7623      0.5918
      37       1       7         TPE     54.0571      0.5974
      37       1       7      Normal     54.0571      0.5974
      37       1       8         TPE     54.5717      0.6073
      37       1       8      Normal     54.5717      0.6073
      37       1       9         TPE     54.6364      0.6085
      37       1       9      Normal     54.6364      0.6085
      37       1      10         TPE     55.0114      0.6156
      37       1      10      Normal     55.0114      0.6156
      38       1       0         TPE     48.1116      0.4841
      38       1       0      Normal     48.1116      0.4841
      38       1       1         TPE     48.7789      0.4968
      38       1       1      Normal     48.7789      0.4968
      38       1       2         TPE     49.8328      0.5169
      38       1       2      Normal     49.8328      0.5169
      38       1       3         TPE     50.3891      0.5275
      38       1       3      Normal     50.3891      0.5275
      38       1       4         TPE     51.0547      0.5402
      38       1       4      Normal     51.0547      0.5402
      38       1       5         TPE     51.7102      0.5527
      38       1       5      Normal     51.7102      0.5527
      38       1       6         TPE     52.3453      0.5648
      38       1       6      Normal     52.3453      0.5648
      38       1       7         TPE     52.9332      0.5760
      38       1       7      Normal     52.9332      0.5760
      38       1       8         TPE     53.2317      0.5817
      38       1       8      Normal     53.2317      0.5817
      38       1       9         TPE     53.5009      0.5868
      38       1       9      Normal     53.5009      0.5868
      38       1      10         TPE     53.9406      0.5952
      38       1      10      Normal     53.9406      0.5952
      39       1       0         TPE     48.1116      0.4841
      39       1       0      Normal     48.1116      0.4841
      39       1       1         TPE     48.6652      0.4947
      39       1       1      Normal     48.6652      0.4947
      39       1       2         TPE     49.3769      0.5082
      39       1       2      Normal     49.3769      0.5082
      39       1       3         TPE     50.5440      0.5305
      39       1       3      Normal     50.5440      0.5305
      39       1       4         TPE     51.8705      0.5558
      39       1       4      Normal     51.8705      0.5558
      39       1       5         TPE     52.6522      0.5707
      39       1       5      Normal     52.6522      0.5707
      39       1       6         TPE     53.0292      0.5778
      39       1       6      Normal     53.0292      0.5778
      39       1       7         TPE     52.9599      0.5765
      39       1       7      Normal     52.9599      0.5765
      39       1       8         TPE     53.2214      0.5815
      39       1       8      Normal     53.2214      0.5815
      39       1       9         TPE     53.5813      0.5884
      39       1       9      Normal     53.5813      0.5884
      39       1      10         TPE     53.6932      0.5905
      39       1      10      Normal     53.6932      0.5905
      40       1       0         TPE     48.1116      0.4841
      40       1       0      Normal     48.1116      0.4841
      40       1       1         TPE     49.2862      0.5065
      40       1       1      Normal     49.2862      0.5065
      40       1       2         TPE     49.6596      0.5136
      40       1       2      Normal     49.6596      0.5136
      40       1       3         TPE     50.0491      0.5210
      40       1       3      Normal     50.0491      0.5210
      40       1       4         TPE     50.7570      0.5345
      40       1       4      Normal     50.7570      0.5345
      40       1       5         TPE     51.5049      0.5488
      40       1       5      Normal     51.5049      0.5488
      40       1       6         TPE     52.0540      0.5593
      40       1       6      Normal     52.0540      0.5593
      40       1       7         TPE     52.5036      0.5678
      40       1       7      Normal     52.5036      0.5678
      40       1       8         TPE     52.8254      0.5740
      40       1       8      Normal     52.8254      0.5740
      40       1       9         TPE     53.1562      0.5803
      40       1       9      Normal     53.1562      0.5803
      40       1      10         TPE     53.5871      0.5885
      40       1      10      Normal     53.5871      0.5885
      41       1       0         TPE     48.1116      0.4841
      41       1       0      Normal     48.1116      0.4841
      41       1       1         TPE     48.3615      0.4889
      41       1       1      Normal     48.3615      0.4889
      41       1       2         TPE     49.1291      0.5035
      41       1       2      Normal     49.1291      0.5035
      41       1       3         TPE     50.4640      0.5289
      41       1       3      Normal     50.4640      0.5289
      41       1       4         TPE     51.4736      0.5482
      41       1       4      Normal     51.4736      0.5482
      41       1       5         TPE     52.2416      0.5628
      41       1       5      Normal     52.2416      0.5628
      41       1       6         TPE     53.2885      0.5828
      41       1       6      Normal     53.2885      0.5828
      41       1       7         TPE     54.0375      0.5971
      41       1       7      Normal     54.0375      0.5971
      41       1       8         TPE     54.5344      0.6065
      41       1       8      Normal     54.5344      0.6065
      41       1       9         TPE     54.7081      0.6099
      41       1       9      Normal     54.7081      0.6099
      41       1      10         TPE     55.0103      0.6156
      41       1      10      Normal     55.0103      0.6156
      42       1       0         TPE     48.1116      0.4841
      42       1       0      Normal     48.1116      0.4841
      42       1       1         TPE     48.8144      0.4975
      42       1       1      Normal     48.8144      0.4975
      42       1       2         TPE     49.6276      0.5130
      42       1       2      Normal     49.6276      0.5130
      42       1       3         TPE     50.6017      0.5316
      42       1       3      Normal     50.6017      0.5316
      42       1       4         TPE     51.8498      0.5554
      42       1       4      Normal     51.8498      0.5554
      42       1       5         TPE     51.9505      0.5573
      42       1       5      Normal     51.9505      0.5573
      42       1       6         TPE     52.7816      0.5731
      42       1       6      Normal     52.7816      0.5731
      42       1       7         TPE     53.6611      0.5899
      42       1       7      Normal     53.6611      0.5899
      42       1       8         TPE     54.3269      0.6026
      42       1       8      Normal     54.3269      0.6026
      42       1       9         TPE     54.5087      0.6061
      42       1       9      Normal     54.5087      0.6061
      42       1      10         TPE     54.6625      0.6090
      42       1      10      Normal     54.6625      0.6090
      43       1       0         TPE     48.1116      0.4841
      43       1       0      Normal     48.1116      0.4841
      43       1       1         TPE     49.0558      0.5021
      43       1       1      Normal     49.0558      0.5021
      43       1       2         TPE     49.6498      0.5134
      43       1       2      Normal     49.6498      0.5134
      43       1       3         TPE     50.1681      0.5233
      43       1       3      Normal     50.1681      0.5233
      43       1       4         TPE     50.9578      0.5384
      43       1       4      Normal     50.9578      0.5384
      43       1       5         TPE     51.2974      0.5448
      43       1       5      Normal     51.2974      0.5448
      43       1       6         TPE     51.8974      0.5563
      43       1       6      Normal     51.8974      0.5563
      43       1       7         TPE     52.3139      0.5642
      43       1       7      Normal     52.3139      0.5642
      43       1       8         TPE     52.5124      0.5680
      43       1       8      Normal     52.5124      0.5680
      43       1       9         TPE     52.9384      0.5761
      43       1       9      Normal     52.9384      0.5761
      43       1      10         TPE     53.2044      0.5812
      43       1      10      Normal     53.2044      0.5812
      44       1       0         TPE     48.1116      0.4841
      44       1       0      Normal     48.1116      0.4841
      44       1       1         TPE     49.7980      0.5163
      44       1       1      Normal     49.7980      0.5163
      44       1       2         TPE     51.0858      0.5408
      44       1       2      Normal     51.0858      0.5408
      44       1       3         TPE     51.5732      0.5501
      44       1       3      Normal     51.5732      0.5501
      44       1       4         TPE     51.7485      0.5534
      44       1       4      Normal     51.7485      0.5534
      44       1       5         TPE     52.2619      0.5632
      44       1       5      Normal     52.2619      0.5632
      44       1       6         TPE     52.4536      0.5669
      44       1       6      Normal     52.4536      0.5669
      44       1       7         TPE     53.0230      0.5777
      44       1       7      Normal     53.0230      0.5777
      44       1       8         TPE     53.3551      0.5841
      44       1       8      Normal     53.3551      0.5841
      44       1       9         TPE     53.6514      0.5897
      44       1       9      Normal     53.6514      0.5897
      44       1      10         TPE     54.0473      0.5973
      44       1      10      Normal     54.0473      0.5973
      45       1       0         TPE     48.1116      0.4841
      45       1       0      Normal     48.1116      0.4841
      45       1       1         TPE     49.6003      0.5125
      45       1       1      Normal     49.6003      0.5125
      45       1       2         TPE     50.8929      0.5371
      45       1       2      Normal     50.8929      0.5371
      45       1       3         TPE     51.6525      0.5516
      45       1       3      Normal     51.6525      0.5516
      45       1       4         TPE     52.5156      0.5681
      45       1       4      Normal     52.5156      0.5681
      45       1       5         TPE     52.9894      0.5771
      45       1       5      Normal     52.9894      0.5771
      45       1       6         TPE     53.2180      0.5814
      45       1       6      Normal     53.2180      0.5814
      45       1       7         TPE     53.6322      0.5893
      45       1       7      Normal     53.6322      0.5893
      45       1       8         TPE     53.7478      0.5915
      45       1       8      Normal     53.7478      0.5915
      45       1       9         TPE     53.9647      0.5957
      45       1       9      Normal     53.9647      0.5957
      45       1      10         TPE     54.1693      0.5996
      45       1      10      Normal     54.1693      0.5996
      46       1       0         TPE     48.1116      0.4841
      46       1       0      Normal     48.1116      0.4841
      46       1       1         TPE     49.0453      0.5019
      46       1       1      Normal     49.0453      0.5019
      46       1       2         TPE     50.1644      0.5232
      46       1       2      Normal     50.1644      0.5232
      46       1       3         TPE     50.7825      0.5350
      46       1       3      Normal     50.7825      0.5350
      46       1       4         TPE     51.4676      0.5481
      46       1       4      Normal     51.4676      0.5481
      46       1       5         TPE     52.2035      0.5621
      46       1       5      Normal     52.2035      0.5621
      46       1       6         TPE     52.6160      0.5700
      46       1       6      Normal     52.6160      0.5700
      46       1       7         TPE     52.7581      0.5727
      46       1       7      Normal     52.7581      0.5727
      46       1       8         TPE     52.8739      0.5749
      46       1       8      Normal     52.8739      0.5749
      46       1       9         TPE     53.1438      0.5800
      46       1       9      Normal     53.1438      0.5800
      46       1      10         TPE     53.3285      0.5836
      46       1      10      Normal     53.3285      0.5836
      47       1       0         TPE     48.1116      0.4841
      47       1       0      Normal     48.1116      0.4841
      47       1       1         TPE     48.9387      0.4999
      47       1       1      Normal     48.9387      0.4999
      47       1       2         TPE     49.8231      0.5167
      47       1       2      Normal     49.8231      0.5167
      47       1       3         TPE     50.6687      0.5328
      47       1       3      Normal     50.6687      0.5328
      47       1       4         TPE     51.0710      0.5405
      47       1       4      Normal     51.0710      0.5405
      47       1       5         TPE     51.6560      0.5517
      47       1       5      Normal     51.6560      0.5517
      47       1       6         TPE     52.2615      0.5632
      47       1       6      Normal     52.2615      0.5632
      47       1       7         TPE     52.9359      0.5761
      47       1       7      Normal     52.9359      0.5761
      47       1       8         TPE     53.4839      0.5865
      47       1       8      Normal     53.4839      0.5865
      47       1       9         TPE     53.7931      0.5924
      47       1       9      Normal     53.7931      0.5924
      47       1      10         TPE     54.2611      0.6013
      47       1      10      Normal     54.2611      0.6013
      48       1       0         TPE     48.1116      0.4841
      48       1       0      Normal     48.1116      0.4841
      48       1       1         TPE     49.3656      0.5080
      48       1       1      Normal     49.3656      0.5080
      48       1       2         TPE     50.3317      0.5264
      48       1       2      Normal     50.3317      0.5264
      48       1       3         TPE     50.7011      0.5335
      48       1       3      Normal     50.7011      0.5335
      48       1       4         TPE     51.2908      0.5447
      48       1       4      Normal     51.2908      0.5447
      48       1       5         TPE     52.1270      0.5606
      48       1       5      Normal     52.1270      0.5606
      48       1       6         TPE     52.3756      0.5654
      48       1       6      Normal     52.3756      0.5654
      48       1       7         TPE     52.7003      0.5716
      48       1       7      Normal     52.7003      0.5716
      48       1       8         TPE     53.1118      0.5794
      48       1       8      Normal     53.1118      0.5794
      48       1       9         TPE     53.5320      0.5874
      48       1       9      Normal     53.5320      0.5874
      48       1      10         TPE     53.6818      0.5903
      48       1      10      Normal     53.6818      0.5903
      49       1       0         TPE     48.1116      0.4841
      49       1       0      Normal     48.1116      0.4841
      49       1       1         TPE     49.3542      0.5078
      49       1       1      Normal     49.3542      0.5078
      49       1       2         TPE     50.2873      0.5256
      49       1       2      Normal     50.2873      0.5256
      49       1       3         TPE     51.1733      0.5425
      49       1       3      Normal     51.1733      0.5425
      49       1       4         TPE     51.4492      0.5477
      49       1       4      Normal     51.4491      0.5477
      49       1       5         TPE     52.0391      0.5590
      49       1       5      Normal     52.0391      0.5590
      49       1       6         TPE     52.0604      0.5594
      49       1       6      Normal     52.0604      0.5594
      49       1       7         TPE     52.3868      0.5656
      49       1       7      Normal     52.3868      0.5656
      49       1       8         TPE     52.4723      0.5672
      49       1       8      Normal     52.4723      0.5672
      49       1       9         TPE     52.3751      0.5654
      49       1       9      Normal     52.3751      0.5654
      49       1      10         TPE     52.4354      0.5665
      49       1      10      Normal     52.4354      0.5665
      50       1       0         TPE     48.1116      0.4841
      50       1       0      Normal     48.1116      0.4841
      50       1       1         TPE     49.4414      0.5095
      50       1       1      Normal     49.4414      0.5095
      50       1       2         TPE     50.5069      0.5298
      50       1       2      Normal     50.5069      0.5298
      50       1       3         TPE     51.4939      0.5486
      50       1       3      Normal     51.4939      0.5486
      50       1       4         TPE     51.9091      0.5565
      50       1       4      Normal     51.9091      0.5565
      50       1       5         TPE     52.7201      0.5720
      50       1       5      Normal     52.7201      0.5720
      50       1       6         TPE     53.1811      0.5807
      50       1       6      Normal     53.1811      0.5807
      50       1       7         TPE     53.7377      0.5914
      50       1       7      Normal     53.7377      0.5914
      50       1       8         TPE     53.9272      0.5950
      50       1       8      Normal     53.9272      0.5950
      50       1       9         TPE     54.5749      0.6073
      50       1       9      Normal     54.5749      0.6073
      50       1      10         TPE     54.6930      0.6096
      50       1      10      Normal     54.6930      0.6096
      51       1       0         TPE     48.1116      0.4841
      51       1       0      Normal     48.1116      0.4841
      51       1       1         TPE     48.9943      0.5009
      51       1       1      Normal     48.9943      0.5009
      51       1       2         TPE     49.7252      0.5149
      51       1       2      Normal     49.7252      0.5149
      51       1       3         TPE     50.5395      0.5304
      51       1       3      Normal     50.5395      0.5304
      51       1       4         TPE     51.3266      0.5454
      51       1       4      Normal     51.3266      0.5454
      51       1       5         TPE     52.3265      0.5645
      51       1       5      Normal     52.3265      0.5645
      51       1       6         TPE     52.8152      0.5738
      51       1       6      Normal     52.8152      0.5738
      51       1       7         TPE     53.1343      0.5799
      51       1       7      Normal     53.1343      0.5799
      51       1       8         TPE     53.4326      0.5855
      51       1       8      Normal     53.4326      0.5855
      51       1       9         TPE     53.7713      0.5920
      51       1       9      Normal     53.7713      0.5920
      51       1      10         TPE     53.9912      0.5962
      51       1      10      Normal     53.9912      0.5962
      52       1       0         TPE     48.1116      0.4841
      52       1       0      Normal     48.1116      0.4841
      52       1       1         TPE     48.9964      0.5010
      52       1       1      Normal     48.9964      0.5010
      52       1       2         TPE     49.8450      0.5171
      52       1       2      Normal     49.8450      0.5171
      52       1       3         TPE     50.3951      0.5276
      52       1       3      Normal     50.3951      0.5276
      52       1       4         TPE     51.0898      0.5409
      52       1       4      Normal     51.0898      0.5409
      52       1       5         TPE     51.6819      0.5522
      52       1       5      Normal     51.6819      0.5522
      52       1       6         TPE     52.5159      0.5681
      52       1       6      Normal     52.5159      0.5681
      52       1       7         TPE     53.3682      0.5843
      52       1       7      Normal     53.3682      0.5843
      52       1       8         TPE     53.7609      0.5918
      52       1       8      Normal     53.7609      0.5918
      52       1       9         TPE     53.7660      0.5919
      52       1       9      Normal     53.7660      0.5919
      52       1      10         TPE     53.7666      0.5919
      52       1      10      Normal     53.7666      0.5919
      53       1       0         TPE     48.1116      0.4841
      53       1       0      Normal     48.1116      0.4841
      53       1       1         TPE     49.2689      0.5062
      53       1       1      Normal     49.2689      0.5062
      53       1       2         TPE     50.0494      0.5210
      53       1       2      Normal     50.0494      0.5210
      53       1       3         TPE     50.8303      0.5359
      53       1       3      Normal     50.8303      0.5359
      53       1       4         TPE     51.4829      0.5484
      53       1       4      Normal     51.4829      0.5484
      53       1       5         TPE     52.2629      0.5632
      53       1       5      Normal     52.2629      0.5632
      53       1       6         TPE     52.5294      0.5683
      53       1       6      Normal     52.5294      0.5683
      53       1       7         TPE     53.1609      0.5804
      53       1       7      Normal     53.1609      0.5804
      53       1       8         TPE     53.6313      0.5893
      53       1       8      Normal     53.6313      0.5893
      53       1       9         TPE     53.9239      0.5949
      53       1       9      Normal     53.9239      0.5949
      53       1      10         TPE     54.1092      0.5984
      53       1      10      Normal     54.1092      0.5984
      54       1       0         TPE     48.1116      0.4841
      54       1       0      Normal     48.1116      0.4841
      54       1       1         TPE     48.7811      0.4969
      54       1       1      Normal     48.7811      0.4969
      54       1       2         TPE     49.0094      0.5012
      54       1       2      Normal     49.0094      0.5012
      54       1       3         TPE     50.3232      0.5263
      54       1       3      Normal     50.3232      0.5263
      54       1       4         TPE     51.1884      0.5428
      54       1       4      Normal     51.1884      0.5428
      54       1       5         TPE     51.5705      0.5500
      54       1       5      Normal     51.5705      0.5500
      54       1       6         TPE     51.8979      0.5563
      54       1       6      Normal     51.8979      0.5563
      54       1       7         TPE     52.2699      0.5634
      54       1       7      Normal     52.2699      0.5634
      54       1       8         TPE     52.5958      0.5696
      54       1       8      Normal     52.5958      0.5696
      54       1       9         TPE     52.7835      0.5732
      54       1       9      Normal     52.7835      0.5732
      54       1      10         TPE     53.0460      0.5782
      54       1      10      Normal     53.0460      0.5782
      55       1       0         TPE     48.1116      0.4841
      55       1       0      Normal     48.1116      0.4841
      55       1       1         TPE     49.2534      0.5059
      55       1       1      Normal     49.2534      0.5059
      55       1       2         TPE     49.9646      0.5194
      55       1       2      Normal     49.9646      0.5194
      55       1       3         TPE     50.4089      0.5279
      55       1       3      Normal     50.4089      0.5279
      55       1       4         TPE     51.2259      0.5435
      55       1       4      Normal     51.2259      0.5435
      55       1       5         TPE     51.5365      0.5494
      55       1       5      Normal     51.5365      0.5494
      55       1       6         TPE     51.9223      0.5567
      55       1       6      Normal     51.9223      0.5567
      55       1       7         TPE     52.7159      0.5719
      55       1       7      Normal     52.7159      0.5719
      55       1       8         TPE     53.8050      0.5926
      55       1       8      Normal     53.8050      0.5926
      55       1       9         TPE     54.2818      0.6017
      55       1       9      Normal     54.2818      0.6017
      55       1      10         TPE     54.5843      0.6075
      55       1      10      Normal     54.5843      0.6075
      56       1       0         TPE     48.1116      0.4841
      56       1       0      Normal     48.1116      0.4841
      56       1       1         TPE     49.4968      0.5105
      56       1       1      Normal     49.4968      0.5105
      56       1       2         TPE     49.8937      0.5181
      56       1       2      Normal     49.8937      0.5181
      56       1       3         TPE     50.9102      0.5375
      56       1       3      Normal     50.9102      0.5375
      56       1       4         TPE     51.7881      0.5542
      56       1       4      Normal     51.7881      0.5542
      56       1       5         TPE     52.4927      0.5676
      56       1       5      Normal     52.4927      0.5676
      56       1       6         TPE     53.1076      0.5793
      56       1       6      Normal     53.1076      0.5793
      56       1       7         TPE     53.8253      0.5930
      56       1       7      Normal     53.8253      0.5930
      56       1       8         TPE     54.1498      0.5992
      56       1       8      Normal     54.1498      0.5992
      56       1       9         TPE     54.5326      0.6065
      56       1       9      Normal     54.5326      0.6065
      56       1      10         TPE     54.9133      0.6138
      56       1      10      Normal     54.9133      0.6138
      57       1       0         TPE     48.1116      0.4841
      57       1       0      Normal     48.1116      0.4841
      57       1       1         TPE     48.6739      0.4948
      57       1       1      Normal     48.6739      0.4948
      57       1       2         TPE     49.6581      0.5136
      57       1       2      Normal     49.6581      0.5136
      57       1       3         TPE     50.4610      0.5289
      57       1       3      Normal     50.4610      0.5289
      57       1       4         TPE     52.0251      0.5587
      57       1       4      Normal     52.0251      0.5587
      57       1       5         TPE     52.4681      0.5672
      57       1       5      Normal     52.4681      0.5672
      57       1       6         TPE     52.7112      0.5718
      57       1       6      Normal     52.7112      0.5718
      57       1       7         TPE     53.2732      0.5825
      57       1       7      Normal     53.2732      0.5825
      57       1       8         TPE     53.6407      0.5895
      57       1       8      Normal     53.6407      0.5895
      57       1       9         TPE     53.9015      0.5945
      57       1       9      Normal     53.9015      0.5945
      57       1      10         TPE     53.9493      0.5954
      57       1      10      Normal     53.9493      0.5954
      58       1       0         TPE     48.1116      0.4841
      58       1       0      Normal     48.1116      0.4841
      58       1       1         TPE     49.6488      0.5134
      58       1       1      Normal     49.6488      0.5134
      58       1       2         TPE     50.5542      0.5307
      58       1       2      Normal     50.5542      0.5307
      58       1       3         TPE     51.8873      0.5561
      58       1       3      Normal     51.8873      0.5561
      58       1       4         TPE     52.2784      0.5635
      58       1       4      Normal     52.2784      0.5635
      58       1       5         TPE     52.6192      0.5700
      58       1       5      Normal     52.6192      0.5700
      58       1       6         TPE     52.7488      0.5725
      58       1       6      Normal     52.7488      0.5725
      58       1       7         TPE     53.0949      0.5791
      58       1       7      Normal     53.0949      0.5791
      58       1       8         TPE     53.5784      0.5883
      58       1       8      Normal     53.5784      0.5883
      58       1       9         TPE     53.8475      0.5934
      58       1       9      Normal     53.8475      0.5934
      58       1      10         TPE     54.4800      0.6055
      58       1      10      Normal     54.4800      0.6055
      59       1       0         TPE     48.1116      0.4841
      59       1       0      Normal     48.1116      0.4841
      59       1       1         TPE     49.0595      0.5022
      59       1       1      Normal     49.0595      0.5022
      59       1       2         TPE     50.5885      0.5313
      59       1       2      Normal     50.5885      0.5313
      59       1       3         TPE     51.4793      0.5483
      59       1       3      Normal     51.4793      0.5483
      59       1       4         TPE     52.2283      0.5626
      59       1       4      Normal     52.2283      0.5626
      59       1       5         TPE     52.7080      0.5717
      59       1       5      Normal     52.7080      0.5717
      59       1       6         TPE     53.1098      0.5794
      59       1       6      Normal     53.1098      0.5794
      59       1       7         TPE     53.7325      0.5913
      59       1       7      Normal     53.7325      0.5913
      59       1       8         TPE     54.1188      0.5986
      59       1       8      Normal     54.1188      0.5986
      59       1       9         TPE     54.4663      0.6052
      59       1       9      Normal     54.4663      0.6052
      59       1      10         TPE     55.0283      0.6160
      59       1      10      Normal     55.0283      0.6160
      60       1       0         TPE     48.1116      0.4841
      60       1       0      Normal     48.1116      0.4841
      60       1       1         TPE     49.6507      0.5134
      60       1       1      Normal     49.6507      0.5134
      60       1       2         TPE     50.1692      0.5233
      60       1       2      Normal     50.1692      0.5233
      60       1       3         TPE     50.6780      0.5330
      60       1       3      Normal     50.6780      0.5330
      60       1       4         TPE     51.8116      0.5546
      60       1       4      Normal     51.8116      0.5546
      60       1       5         TPE     52.4429      0.5667
      60       1       5      Normal     52.4429      0.5667
      60       1       6         TPE     52.7158      0.5719
      60       1       6      Normal     52.7158      0.5719
      60       1       7         TPE     53.0947      0.5791
      60       1       7      Normal     53.0947      0.5791
      60       1       8         TPE     53.7164      0.5909
      60       1       8      Normal     53.7164      0.5909
      60       1       9         TPE     54.2878      0.6018
      60       1       9      Normal     54.2878      0.6018
      60       1      10         TPE     54.8975      0.6135
      60       1      10      Normal     54.8975      0.6135
      61       1       0         TPE     48.1116      0.4841
      61       1       0      Normal     48.1116      0.4841
      61       1       1         TPE     48.8869      0.4989
      61       1       1      Normal     48.8869      0.4989
      61       1       2         TPE     49.2101      0.5050
      61       1       2      Normal     49.2101      0.5050
      61       1       3         TPE     49.7151      0.5147
      61       1       3      Normal     49.7151      0.5147
      61       1       4         TPE     50.4062      0.5278
      61       1       4      Normal     50.4062      0.5278
      61       1       5         TPE     50.9500      0.5382
      61       1       5      Normal     50.9500      0.5382
      61       1       6         TPE     51.5924      0.5505
      61       1       6      Normal     51.5924      0.5505
      61       1       7         TPE     52.0338      0.5589
      61       1       7      Normal     52.0338      0.5589
      61       1       8         TPE     52.6177      0.5700
      61       1       8      Normal     52.6177      0.5700
      61       1       9         TPE     52.8212      0.5739
      61       1       9      Normal     52.8212      0.5739
      61       1      10         TPE     53.5178      0.5872
      61       1      10      Normal     53.5178      0.5872
      62       1       0         TPE     48.1116      0.4841
      62       1       0      Normal     48.1116      0.4841
      62       1       1         TPE     49.0250      0.5015
      62       1       1      Normal     49.0250      0.5015
      62       1       2         TPE     50.4838      0.5293
      62       1       2      Normal     50.4838      0.5293
      62       1       3         TPE     51.2300      0.5435
      62       1       3      Normal     51.2300      0.5435
      62       1       4         TPE     52.0464      0.5591
      62       1       4      Normal     52.0464      0.5591
      62       1       5         TPE     52.8261      0.5740
      62       1       5      Normal     52.8261      0.5740
      62       1       6         TPE     52.9490      0.5763
      62       1       6      Normal     52.9490      0.5763
      62       1       7         TPE     53.0938      0.5791
      62       1       7      Normal     53.0938      0.5791
      62       1       8         TPE     53.7972      0.5925
      62       1       8      Normal     53.7972      0.5925
      62       1       9         TPE     54.3356      0.6028
      62       1       9      Normal     54.3356      0.6028
      62       1      10         TPE     54.8375      0.6123
      62       1      10      Normal     54.8375      0.6123
      63       1       0         TPE     48.1116      0.4841
      63       1       0      Normal     48.1116      0.4841
      63       1       1         TPE     48.9001      0.4991
      63       1       1      Normal     48.9001      0.4991
      63       1       2         TPE     49.9275      0.5187
      63       1       2      Normal     49.9275      0.5187
      63       1       3         TPE     51.1956      0.5429
      63       1       3      Normal     51.1956      0.5429
      63       1       4         TPE     51.8505      0.5554
      63       1       4      Normal     51.8505      0.5554
      63       1       5         TPE     52.5061      0.5679
      63       1       5      Normal     52.5061      0.5679
      63       1       6         TPE     52.9921      0.5771
      63       1       6      Normal     52.9921      0.5771
      63       1       7         TPE     53.3292      0.5836
      63       1       7      Normal     53.3292      0.5836
      63       1       8         TPE     53.3500      0.5840
      63       1       8      Normal     53.3500      0.5840
      63       1       9         TPE     53.6337      0.5894
      63       1       9      Normal     53.6337      0.5894
      63       1      10         TPE     53.6594      0.5899
      63       1      10      Normal     53.6594      0.5899
      64       1       0         TPE     48.1116      0.4841
      64       1       0      Normal     48.1116      0.4841
      64       1       1         TPE     48.6700      0.4947
      64       1       1      Normal     48.6700      0.4947
      64       1       2         TPE     49.6930      0.5143
      64       1       2      Normal     49.6930      0.5143
      64       1       3         TPE     51.0000      0.5392
      64       1       3      Normal     51.0000      0.5392
      64       1       4         TPE     51.6870      0.5523
      64       1       4      Normal     51.6870      0.5523
      64       1       5         TPE     52.0009      0.5582
      64       1       5      Normal     52.0009      0.5582
      64       1       6         TPE     52.0566      0.5593
      64       1       6      Normal     52.0566      0.5593
      64       1       7         TPE     52.7583      0.5727
      64       1       7      Normal     52.7583      0.5727
      64       1       8         TPE     53.1788      0.5807
      64       1       8      Normal     53.1788      0.5807
      64       1       9         TPE     53.9261      0.5949
      64       1       9      Normal     53.9261      0.5949
      64       1      10         TPE     54.0563      0.5974
      64       1      10      Normal     54.0563      0.5974
      65       1       0         TPE     48.1116      0.4841
      65       1       0      Normal     48.1116      0.4841
      65       1       1         TPE     49.2932      0.5066
      65       1       1      Normal     49.2932      0.5066
      65       1       2         TPE     49.9456      0.5191
      65       1       2      Normal     49.9456      0.5191
      65       1       3         TPE     51.0933      0.5409
      65       1       3      Normal     51.0933      0.5409
      65       1       4         TPE     51.5731      0.5501
      65       1       4      Normal     51.5731      0.5501
      65       1       5         TPE     52.0941      0.5600
      65       1       5      Normal     52.0941      0.5600
      65       1       6         TPE     52.6130      0.5699
      65       1       6      Normal     52.6130      0.5699
      65       1       7         TPE     53.2311      0.5817
      65       1       7      Normal     53.2311      0.5817
      65       1       8         TPE     53.8190      0.5929
      65       1       8      Normal     53.8190      0.5929
      65       1       9         TPE     54.1674      0.5995
      65       1       9      Normal     54.1674      0.5995
      65       1      10         TPE     54.5640      0.6071
      65       1      10      Normal     54.5640      0.6071
      66       1       0         TPE     48.1116      0.4841
      66       1       0      Normal     48.1116      0.4841
      66       1       1         TPE     49.2055      0.5050
      66       1       1      Normal     49.2055      0.5050
      66       1       2         TPE     49.9093      0.5184
      66       1       2      Normal     49.9093      0.5184
      66       1       3         TPE     50.3107      0.5260
      66       1       3      Normal     50.3107      0.5260
      66       1       4         TPE     51.2176      0.5433
      66       1       4      Normal     51.2176      0.5433
      66       1       5         TPE     51.7977      0.5544
      66       1       5      Normal     51.7977      0.5544
      66       1       6         TPE     52.3865      0.5656
      66       1       6      Normal     52.3865      0.5656
      66       1       7         TPE     52.6113      0.5699
      66       1       7      Normal     52.6113      0.5699
      66       1       8         TPE     52.8006      0.5735
      66       1       8      Normal     52.8006      0.5735
      66       1       9         TPE     53.0912      0.5790
      66       1       9      Normal     53.0912      0.5790
      66       1      10         TPE     53.5062      0.5869
      66       1      10      Normal     53.5062      0.5869
      67       1       0         TPE     48.1116      0.4841
      67       1       0      Normal     48.1116      0.4841
      67       1       1         TPE     49.0172      0.5014
      67       1       1      Normal     49.0172      0.5014
      67       1       2         TPE     49.5896      0.5123
      67       1       2      Normal     49.5896      0.5123
      67       1       3         TPE     50.2093      0.5241
      67       1       3      Normal     50.2093      0.5241
      67       1       4         TPE     50.8219      0.5358
      67       1       4      Normal     50.8219      0.5358
      67       1       5         TPE     51.5270      0.5492
      67       1       5      Normal     51.5270      0.5492
      67       1       6         TPE     51.7345      0.5532
      67       1       6      Normal     51.7345      0.5532
      67       1       7         TPE     51.8362      0.5551
      67       1       7      Normal     51.8363      0.5551
      67       1       8         TPE     52.1687      0.5614
      67       1       8      Normal     52.1687      0.5614
      67       1       9         TPE     52.1603      0.5613
      67       1       9      Normal     52.1603      0.5613
      67       1      10         TPE     52.4990      0.5677
      67       1      10      Normal     52.4990      0.5677
      68       1       0         TPE     48.1116      0.4841
      68       1       0      Normal     48.1116      0.4841
      68       1       1         TPE     49.2476      0.5058
      68       1       1      Normal     49.2476      0.5058
      68       1       2         TPE     50.4042      0.5278
      68       1       2      Normal     50.4042      0.5278
      68       1       3         TPE     50.9872      0.5389
      68       1       3      Normal     50.9872      0.5389
      68       1       4         TPE     51.8216      0.5548
      68       1       4      Normal     51.8216      0.5548
      68       1       5         TPE     52.2899      0.5638
      68       1       5      Normal     52.2899      0.5638
      68       1       6         TPE     52.9489      0.5763
      68       1       6      Normal     52.9489      0.5763
      68       1       7         TPE     53.3912      0.5847
      68       1       7      Normal     53.3912      0.5847
      68       1       8         TPE     53.5866      0.5885
      68       1       8      Normal     53.5866      0.5885
      68       1       9         TPE     53.9860      0.5961
      68       1       9      Normal     53.9860      0.5961
      68       1      10         TPE     54.1452      0.5991
      68       1      10      Normal     54.1452      0.5991
      69       1       0         TPE     48.1116      0.4841
      69       1       0      Normal     48.1116      0.4841
      69       1       1         TPE     49.1316      0.5035
      69       1       1      Normal     49.1316      0.5035
      69       1       2         TPE     50.6084      0.5317
      69       1       2      Normal     50.6084      0.5317
      69       1       3         TPE     51.6299      0.5512
      69       1       3      Normal     51.6299      0.5512
      69       1       4         TPE     52.1309      0.5607
      69       1       4      Normal     52.1309      0.5607
      69       1       5         TPE     52.3614      0.5651
      69       1       5      Normal     52.3614      0.5651
      69       1       6         TPE     52.8217      0.5739
      69       1       6      Normal     52.8217      0.5739
      69       1       7         TPE     52.9857      0.5770
      69       1       7      Normal     52.9857      0.5770
      69       1       8         TPE     53.2043      0.5812
      69       1       8      Normal     53.2043      0.5812
      69       1       9         TPE     54.0146      0.5966
      69       1       9      Normal     54.0146      0.5966
      69       1      10         TPE     54.6012      0.6078
      69       1      10      Normal     54.6012      0.6078
      70       1       0         TPE     48.1116      0.4841
      70       1       0      Normal     48.1116      0.4841
      70       1       1         TPE     50.0374      0.5208
      70       1       1      Normal     50.0374      0.5208
      70       1       2         TPE     50.8607      0.5365
      70       1       2      Normal     50.8607      0.5365
      70       1       3         TPE     51.1093      0.5412
      70       1       3      Normal     51.1093      0.5412
      70       1       4         TPE     51.6246      0.5511
      70       1       4      Normal     51.6246      0.5511
      70       1       5         TPE     52.2368      0.5627
      70       1       5      Normal     52.2368      0.5627
      70       1       6         TPE     52.8116      0.5737
      70       1       6      Normal     52.8116      0.5737
      70       1       7         TPE     53.6415      0.5895
      70       1       7      Normal     53.6415      0.5895
      70       1       8         TPE     54.2343      0.6008
      70       1       8      Normal     54.2343      0.6008
      70       1       9         TPE     54.5423      0.6067
      70       1       9      Normal     54.5423      0.6067
      70       1      10         TPE     54.3581      0.6032
      70       1      10      Normal     54.3581      0.6032
      71       1       0         TPE     48.1116      0.4841
      71       1       0      Normal     48.1116      0.4841
      71       1       1         TPE     49.2753      0.5063
      71       1       1      Normal     49.2753      0.5063
      71       1       2         TPE     50.5243      0.5301
      71       1       2      Normal     50.5243      0.5301
      71       1       3         TPE     51.0556      0.5402
      71       1       3      Normal     51.0556      0.5402
      71       1       4         TPE     51.7438      0.5533
      71       1       4      Normal     51.7437      0.5533
      71       1       5         TPE     52.2543      0.5631
      71       1       5      Normal     52.2543      0.5631
      71       1       6         TPE     52.1376      0.5609
      71       1       6      Normal     52.1376      0.5609
      71       1       7         TPE     52.6671      0.5709
      71       1       7      Normal     52.6671      0.5709
      71       1       8         TPE     53.0795      0.5788
      71       1       8      Normal     53.0795      0.5788
      71       1       9         TPE     53.5838      0.5884
      71       1       9      Normal     53.5838      0.5884
      71       1      10         TPE     54.0651      0.5976
      71       1      10      Normal     54.0651      0.5976
      72       1       0         TPE     48.1116      0.4841
      72       1       0      Normal     48.1116      0.4841
      72       1       1         TPE     49.2077      0.5050
      72       1       1      Normal     49.2077      0.5050
      72       1       2         TPE     49.4558      0.5097
      72       1       2      Normal     49.4558      0.5097
      72       1       3         TPE     50.7465      0.5343
      72       1       3      Normal     50.7465      0.5343
      72       1       4         TPE     51.5428      0.5495
      72       1       4      Normal     51.5428      0.5495
      72       1       5         TPE     51.6039      0.5507
      72       1       5      Normal     51.6039      0.5507
      72       1       6         TPE     52.3996      0.5658
      72       1       6      Normal     52.3996      0.5658
      72       1       7         TPE     52.5683      0.5691
      72       1       7      Normal     52.5683      0.5691
      72       1       8         TPE     52.9954      0.5772
      72       1       8      Normal     52.9954      0.5772
      72       1       9         TPE     53.4962      0.5868
      72       1       9      Normal     53.4962      0.5868
      72       1      10         TPE     53.7822      0.5922
      72       1      10      Normal     53.7822      0.5922
      73       1       0         TPE     48.1116      0.4841
      73       1       0      Normal     48.1116      0.4841
      73       1       1         TPE     48.7796      0.4968
      73       1       1      Normal     48.7796      0.4968
      73       1       2         TPE     49.9862      0.5198
      73       1       2      Normal     49.9862      0.5198
      73       1       3         TPE     50.6142      0.5318
      73       1       3      Normal     50.6142      0.5318
      73       1       4         TPE     50.9270      0.5378
      73       1       4      Normal     50.9270      0.5378
      73       1       5         TPE     51.5412      0.5495
      73       1       5      Normal     51.5412      0.5495
      73       1       6         TPE     52.2074      0.5622
      73       1       6      Normal     52.2074      0.5622
      73       1       7         TPE     52.7839      0.5732
      73       1       7      Normal     52.7839      0.5732
      73       1       8         TPE     53.5928      0.5886
      73       1       8      Normal     53.5928      0.5886
      73       1       9         TPE     53.8366      0.5932
      73       1       9      Normal     53.8366      0.5932
      73       1      10         TPE     54.0816      0.5979
      73       1      10      Normal     54.0816      0.5979
      74       1       0         TPE     48.1116      0.4841
      74       1       0      Normal     48.1116      0.4841
      74       1       1         TPE     48.9510      0.5001
      74       1       1      Normal     48.9510      0.5001
      74       1       2         TPE     50.1012      0.5220
      74       1       2      Normal     50.1012      0.5220
      74       1       3         TPE     50.8966      0.5372
      74       1       3      Normal     50.8966      0.5372
      74       1       4         TPE     51.2812      0.5445
      74       1       4      Normal     51.2812      0.5445
      74       1       5         TPE     51.6435      0.5514
      74       1       5      Normal     51.6435      0.5514
      74       1       6         TPE     52.2655      0.5633
      74       1       6      Normal     52.2655      0.5633
      74       1       7         TPE     52.3525      0.5649
      74       1       7      Normal     52.3525      0.5649
      74       1       8         TPE     52.7202      0.5720
      74       1       8      Normal     52.7202      0.5720
      74       1       9         TPE     53.7807      0.5922
      74       1       9      Normal     53.7807      0.5922
      74       1      10         TPE     54.1173      0.5986
      74       1      10      Normal     54.1173      0.5986
      75       1       0         TPE     48.1116      0.4841
      75       1       0      Normal     48.1116      0.4841
      75       1       1         TPE     49.3574      0.5079
      75       1       1      Normal     49.3574      0.5079
      75       1       2         TPE     50.6847      0.5332
      75       1       2      Normal     50.6847      0.5332
      75       1       3         TPE     51.3004      0.5449
      75       1       3      Normal     51.3004      0.5449
      75       1       4         TPE     51.7380      0.5532
      75       1       4      Normal     51.7380      0.5532
      75       1       5         TPE     52.4399      0.5666
      75       1       5      Normal     52.4399      0.5666
      75       1       6         TPE     52.6489      0.5706
      75       1       6      Normal     52.6489      0.5706
      75       1       7         TPE     53.3416      0.5838
      75       1       7      Normal     53.3416      0.5838
      75       1       8         TPE     53.4892      0.5866
      75       1       8      Normal     53.4892      0.5866
      75       1       9         TPE     53.8032      0.5926
      75       1       9      Normal     53.8032      0.5926
      75       1      10         TPE     54.1036      0.5983
      75       1      10      Normal     54.1036      0.5983
      76       1       0         TPE     48.1116      0.4841
      76       1       0      Normal     48.1116      0.4841
      76       1       1         TPE     49.0743      0.5025
      76       1       1      Normal     49.0743      0.5025
      76       1       2         TPE     50.1271      0.5225
      76       1       2      Normal     50.1271      0.5225
      76       1       3         TPE     50.8368      0.5361
      76       1       3      Normal     50.8368      0.5361
      76       1       4         TPE     51.5267      0.5492
      76       1       4      Normal     51.5267      0.5492
      76       1       5         TPE     52.2782      0.5635
      76       1       5      Normal     52.2782      0.5635
      76       1       6         TPE     53.0424      0.5781
      76       1       6      Normal     53.0424      0.5781
      76       1       7         TPE     53.5352      0.5875
      76       1       7      Normal     53.5352      0.5875
      76       1       8         TPE     53.8235      0.5930
      76       1       8      Normal     53.8235      0.5930
      76       1       9         TPE     54.5108      0.6061
      76       1       9      Normal     54.5108      0.6061
      76       1      10         TPE     55.0232      0.6159
      76       1      10      Normal     55.0232      0.6159
      77       1       0         TPE     48.1116      0.4841
      77       1       0      Normal     48.1116      0.4841
      77       1       1         TPE     49.5529      0.5116
      77       1       1      Normal     49.5529      0.5116
      77       1       2         TPE     50.1669      0.5233
      77       1       2      Normal     50.1669      0.5233
      77       1       3         TPE     50.8480      0.5363
      77       1       3      Normal     50.8480      0.5363
      77       1       4         TPE     51.6301      0.5512
      77       1       4      Normal     51.6301      0.5512
      77       1       5         TPE     51.9771      0.5578
      77       1       5      Normal     51.9771      0.5578
      77       1       6         TPE     52.4735      0.5673
      77       1       6      Normal     52.4735      0.5673
      77       1       7         TPE     53.0221      0.5777
      77       1       7      Normal     53.0221      0.5777
      77       1       8         TPE     53.4726      0.5863
      77       1       8      Normal     53.4726      0.5863
      77       1       9         TPE     53.8106      0.5927
      77       1       9      Normal     53.8106      0.5927
      77       1      10         TPE     53.8196      0.5929
      77       1      10      Normal     53.8196      0.5929
      78       1       0         TPE     48.1116      0.4841
      78       1       0      Normal     48.1116      0.4841
      78       1       1         TPE     48.9911      0.5009
      78       1       1      Normal     48.9911      0.5009
      78       1       2         TPE     49.9799      0.5197
      78       1       2      Normal     49.9799      0.5197
      78       1       3         TPE     51.2195      0.5434
      78       1       3      Normal     51.2195      0.5434
      78       1       4         TPE     51.5173      0.5490
      78       1       4      Normal     51.5173      0.5490
      78       1       5         TPE     52.5221      0.5682
      78       1       5      Normal     52.5221      0.5682
      78       1       6         TPE     53.2674      0.5824
      78       1       6      Normal     53.2674      0.5824
      78       1       7         TPE     53.8869      0.5942
      78       1       7      Normal     53.8869      0.5942
      78       1       8         TPE     54.4142      0.6043
      78       1       8      Normal     54.4142      0.6043
      78       1       9         TPE     54.7791      0.6112
      78       1       9      Normal     54.7791      0.6112
      78       1      10         TPE     54.6393      0.6085
      78       1      10      Normal     54.6393      0.6085
      79       1       0         TPE     48.1116      0.4841
      79       1       0      Normal     48.1116      0.4841
      79       1       1         TPE     49.5173      0.5109
      79       1       1      Normal     49.5173      0.5109
      79       1       2         TPE     50.3461      0.5267
      79       1       2      Normal     50.3461      0.5267
      79       1       3         TPE     51.1040      0.5411
      79       1       3      Normal     51.1040      0.5411
      79       1       4         TPE     51.8916      0.5562
      79       1       4      Normal     51.8916      0.5562
      79       1       5         TPE     52.2591      0.5632
      79       1       5      Normal     52.2591      0.5632
      79       1       6         TPE     52.7778      0.5731
      79       1       6      Normal     52.7778      0.5731
      79       1       7         TPE     52.8013      0.5735
      79       1       7      Normal     52.8013      0.5735
      79       1       8         TPE     52.9777      0.5769
      79       1       8      Normal     52.9777      0.5769
      79       1       9         TPE     53.1603      0.5803
      79       1       9      Normal     53.1603      0.5803
      79       1      10         TPE     53.6627      0.5899
      79       1      10      Normal     53.6627      0.5899
      80       1       0         TPE     48.1116      0.4841
      80       1       0      Normal     48.1116      0.4841
      80       1       1         TPE     48.9435      0.5000
      80       1       1      Normal     48.9435      0.5000
      80       1       2         TPE     49.4190      0.5090
      80       1       2      Normal     49.4190      0.5090
      80       1       3         TPE     49.8803      0.5178
      80       1       3      Normal     49.8803      0.5178
      80       1       4         TPE     50.6520      0.5325
      80       1       4      Normal     50.6520      0.5325
      80       1       5         TPE     51.0713      0.5405
      80       1       5      Normal     51.0713      0.5405
      80       1       6         TPE     51.6002      0.5506
      80       1       6      Normal     51.6002      0.5506
      80       1       7         TPE     52.1472      0.5610
      80       1       7      Normal     52.1472      0.5610
      80       1       8         TPE     52.3534      0.5650
      80       1       8      Normal     52.3534      0.5650
      80       1       9         TPE     53.0180      0.5776
      80       1       9      Normal     53.0180      0.5776
      80       1      10         TPE     53.4711      0.5863
      80       1      10      Normal     53.4711      0.5863
      81       1       0         TPE     48.1116      0.4841
      81       1       0      Normal     48.1116      0.4841
      81       1       1         TPE     49.4797      0.5102
      81       1       1      Normal     49.4797      0.5102
      81       1       2         TPE     50.2046      0.5240
      81       1       2      Normal     50.2046      0.5240
      81       1       3         TPE     50.8096      0.5355
      81       1       3      Normal     50.8096      0.5355
      81       1       4         TPE     51.7178      0.5528
      81       1       4      Normal     51.7178      0.5528
      81       1       5         TPE     52.3958      0.5658
      81       1       5      Normal     52.3958      0.5658
      81       1       6         TPE     53.1096      0.5794
      81       1       6      Normal     53.1096      0.5794
      81       1       7         TPE     53.4261      0.5854
      81       1       7      Normal     53.4261      0.5854
      81       1       8         TPE     53.8856      0.5942
      81       1       8      Normal     53.8856      0.5942
      81       1       9         TPE     54.2370      0.6009
      81       1       9      Normal     54.2370      0.6009
      81       1      10         TPE     54.3822      0.6036
      81       1      10      Normal     54.3822      0.6036
      82       1       0         TPE     48.1116      0.4841
      82       1       0      Normal     48.1116      0.4841
      82       1       1         TPE     49.1050      0.5030
      82       1       1      Normal     49.1050      0.5030
      82       1       2         TPE     50.0830      0.5217
      82       1       2      Normal     50.0830      0.5217
      82       1       3         TPE     51.0421      0.5400
      82       1       3      Normal     51.0421      0.5400
      82       1       4         TPE     51.5905      0.5504
      82       1       4      Normal     51.5905      0.5504
      82       1       5         TPE     52.2990      0.5639
      82       1       5      Normal     52.2990      0.5639
      82       1       6         TPE     52.6256      0.5702
      82       1       6      Normal     52.6256      0.5702
      82       1       7         TPE     52.9404      0.5762
      82       1       7      Normal     52.9404      0.5762
      82       1       8         TPE     53.0721      0.5787
      82       1       8      Normal     53.0721      0.5787
      82       1       9         TPE     53.0207      0.5777
      82       1       9      Normal     53.0207      0.5777
      82       1      10         TPE     53.0532      0.5783
      82       1      10      Normal     53.0532      0.5783
      83       1       0         TPE     48.1116      0.4841
      83       1       0      Normal     48.1116      0.4841
      83       1       1         TPE     49.5344      0.5112
      83       1       1      Normal     49.5344      0.5112
      83       1       2         TPE     50.2746      0.5253
      83       1       2      Normal     50.2745      0.5253
      83       1       3         TPE     50.4429      0.5285
      83       1       3      Normal     50.4429      0.5285
      83       1       4         TPE     51.0407      0.5399
      83       1       4      Normal     51.0407      0.5399
      83       1       5         TPE     51.6097      0.5508
      83       1       5      Normal     51.6097      0.5508
      83       1       6         TPE     51.9436      0.5572
      83       1       6      Normal     51.9436      0.5572
      83       1       7         TPE     52.1454      0.5610
      83       1       7      Normal     52.1454      0.5610
      83       1       8         TPE     52.1778      0.5616
      83       1       8      Normal     52.1778      0.5616
      83       1       9         TPE     52.5425      0.5686
      83       1       9      Normal     52.5425      0.5686
      83       1      10         TPE     53.1219      0.5796
      83       1      10      Normal     53.1219      0.5796
      84       1       0         TPE     48.1116      0.4841
      84       1       0      Normal     48.1116      0.4841
      84       1       1         TPE     49.8543      0.5173
      84       1       1      Normal     49.8543      0.5173
      84       1       2         TPE     50.4767      0.5292
      84       1       2      Normal     50.4767      0.5292
      84       1       3         TPE     51.4401      0.5476
      84       1       3      Normal     51.4401      0.5476
      84       1       4         TPE     52.3247      0.5644
      84       1       4      Normal     52.3247      0.5644
      84       1       5         TPE     52.7315      0.5722
      84       1       5      Normal     52.7315      0.5722
      84       1       6         TPE     53.4788      0.5864
      84       1       6      Normal     53.4788      0.5864
      84       1       7         TPE     54.3735      0.6035
      84       1       7      Normal     54.3735      0.6035
      84       1       8         TPE     54.5807      0.6074
      84       1       8      Normal     54.5807      0.6074
      84       1       9         TPE     54.7565      0.6108
      84       1       9      Normal     54.7565      0.6108
      84       1      10         TPE     55.1605      0.6185
      84       1      10      Normal     55.1605      0.6185
      85       1       0         TPE     48.1116      0.4841
      85       1       0      Normal     48.1116      0.4841
      85       1       1         TPE     49.1444      0.5038
      85       1       1      Normal     49.1444      0.5038
      85       1       2         TPE     49.8713      0.5176
      85       1       2      Normal     49.8713      0.5176
      85       1       3         TPE     51.4258      0.5473
      85       1       3      Normal     51.4258      0.5473
      85       1       4         TPE     52.3762      0.5654
      85       1       4      Normal     52.3762      0.5654
      85       1       5         TPE     52.9948      0.5772
      85       1       5      Normal     52.9948      0.5772
      85       1       6         TPE     53.1345      0.5799
      85       1       6      Normal     53.1345      0.5799
      85       1       7         TPE     53.5158      0.5871
      85       1       7      Normal     53.5158      0.5871
      85       1       8         TPE     53.8018      0.5926
      85       1       8      Normal     53.8018      0.5926
      85       1       9         TPE     53.8752      0.5940
      85       1       9      Normal     53.8752      0.5940
      85       1      10         TPE     54.3715      0.6034
      85       1      10      Normal     54.3715      0.6034
      86       1       0         TPE     48.1116      0.4841
      86       1       0      Normal     48.1116      0.4841
      86       1       1         TPE     49.0069      0.5012
      86       1       1      Normal     49.0069      0.5012
      86       1       2         TPE     49.6635      0.5137
      86       1       2      Normal     49.6635      0.5137
      86       1       3         TPE     50.6247      0.5320
      86       1       3      Normal     50.6247      0.5320
      86       1       4         TPE     51.5439      0.5495
      86       1       4      Normal     51.5439      0.5495
      86       1       5         TPE     52.0702      0.5596
      86       1       5      Normal     52.0702      0.5596
      86       1       6         TPE     52.5093      0.5679
      86       1       6      Normal     52.5093      0.5679
      86       1       7         TPE     53.0505      0.5783
      86       1       7      Normal     53.0505      0.5783
      86       1       8         TPE     53.2630      0.5823
      86       1       8      Normal     53.2629      0.5823
      86       1       9         TPE     53.4496      0.5859
      86       1       9      Normal     53.4496      0.5859
      86       1      10         TPE     53.2976      0.5830
      86       1      10      Normal     53.2976      0.5830
      87       1       0         TPE     48.1116      0.4841
      87       1       0      Normal     48.1116      0.4841
      87       1       1         TPE     49.1244      0.5034
      87       1       1      Normal     49.1244      0.5034
      87       1       2         TPE     49.7712      0.5157
      87       1       2      Normal     49.7712      0.5157
      87       1       3         TPE     49.9538      0.5192
      87       1       3      Normal     49.9538      0.5192
      87       1       4         TPE     50.5199      0.5300
      87       1       4      Normal     50.5199      0.5300
      87       1       5         TPE     51.0575      0.5403
      87       1       5      Normal     51.0575      0.5403
      87       1       6         TPE     51.4771      0.5483
      87       1       6      Normal     51.4771      0.5483
      87       1       7         TPE     52.2264      0.5625
      87       1       7      Normal     52.2264      0.5625
      87       1       8         TPE     52.8685      0.5748
      87       1       8      Normal     52.8685      0.5748
      87       1       9         TPE     53.4925      0.5867
      87       1       9      Normal     53.4925      0.5867
      87       1      10         TPE     53.5255      0.5873
      87       1      10      Normal     53.5255      0.5873
      88       1       0         TPE     48.1116      0.4841
      88       1       0      Normal     48.1116      0.4841
      88       1       1         TPE     49.8583      0.5174
      88       1       1      Normal     49.8583      0.5174
      88       1       2         TPE     51.0280      0.5397
      88       1       2      Normal     51.0280      0.5397
      88       1       3         TPE     51.9056      0.5564
      88       1       3      Normal     51.9056      0.5564
      88       1       4         TPE     52.3140      0.5642
      88       1       4      Normal     52.3140      0.5642
      88       1       5         TPE     52.3978      0.5658
      88       1       5      Normal     52.3978      0.5658
      88       1       6         TPE     52.3973      0.5658
      88       1       6      Normal     52.3973      0.5658
      88       1       7         TPE     52.5415      0.5686
      88       1       7      Normal     52.5415      0.5686
      88       1       8         TPE     52.5740      0.5692
      88       1       8      Normal     52.5740      0.5692
      88       1       9         TPE     52.7977      0.5734
      88       1       9      Normal     52.7977      0.5734
      88       1      10         TPE     52.7196      0.5719
      88       1      10      Normal     52.7196      0.5719
      89       1       0         TPE     48.1116      0.4841
      89       1       0      Normal     48.1116      0.4841
      89       1       1         TPE     48.5737      0.4929
      89       1       1      Normal     48.5737      0.4929
      89       1       2         TPE     49.1266      0.5035
      89       1       2      Normal     49.1266      0.5035
      89       1       3         TPE     49.7292      0.5149
      89       1       3      Normal     49.7292      0.5149
      89       1       4         TPE     50.3540      0.5269
      89       1       4      Normal     50.3540      0.5269
      89       1       5         TPE     51.0214      0.5396
      89       1       5      Normal     51.0214      0.5396
      89       1       6         TPE     51.4521      0.5478
      89       1       6      Normal     51.4521      0.5478
      89       1       7         TPE     52.4864      0.5675
      89       1       7      Normal     52.4864      0.5675
      89       1       8         TPE     52.5833      0.5693
      89       1       8      Normal     52.5833      0.5693
      89       1       9         TPE     52.8795      0.5750
      89       1       9      Normal     52.8795      0.5750
      89       1      10         TPE     53.3020      0.5830
      89       1      10      Normal     53.3020      0.5830
      90       1       0         TPE     48.1116      0.4841
      90       1       0      Normal     48.1116      0.4841
      90       1       1         TPE     49.3787      0.5083
      90       1       1      Normal     49.3787      0.5083
      90       1       2         TPE     49.7401      0.5151
      90       1       2      Normal     49.7401      0.5151
      90       1       3         TPE     50.4372      0.5284
      90       1       3      Normal     50.4372      0.5284
      90       1       4         TPE     51.0217      0.5396
      90       1       4      Normal     51.0217      0.5396
      90       1       5         TPE     51.6665      0.5519
      90       1       5      Normal     51.6665      0.5519
      90       1       6         TPE     52.1940      0.5619
      90       1       6      Normal     52.1940      0.5619
      90       1       7         TPE     52.5290      0.5683
      90       1       7      Normal     52.5290      0.5683
      90       1       8         TPE     52.9838      0.5770
      90       1       8      Normal     52.9838      0.5770
      90       1       9         TPE     53.3214      0.5834
      90       1       9      Normal     53.3214      0.5834
      90       1      10         TPE     53.6510      0.5897
      90       1      10      Normal     53.6510      0.5897
      91       1       0         TPE     48.1116      0.4841
      91       1       0      Normal     48.1116      0.4841
      91       1       1         TPE     49.3559      0.5078
      91       1       1      Normal     49.3559      0.5078
      91       1       2         TPE     50.0512      0.5211
      91       1       2      Normal     50.0512      0.5211
      91       1       3         TPE     50.5990      0.5315
      91       1       3      Normal     50.5990      0.5315
      91       1       4         TPE     51.3289      0.5454
      91       1       4      Normal     51.3289      0.5454
      91       1       5         TPE     52.6524      0.5707
      91       1       5      Normal     52.6524      0.5707
      91       1       6         TPE     53.1056      0.5793
      91       1       6      Normal     53.1056      0.5793
      91       1       7         TPE     53.4733      0.5863
      91       1       7      Normal     53.4733      0.5863
      91       1       8         TPE     53.8166      0.5929
      91       1       8      Normal     53.8166      0.5929
      91       1       9         TPE     54.0392      0.5971
      91       1       9      Normal     54.0392      0.5971
      91       1      10         TPE     54.1752      0.5997
      91       1      10      Normal     54.1752      0.5997
      92       1       0         TPE     48.1116      0.4841
      92       1       0      Normal     48.1116      0.4841
      92       1       1         TPE     48.7637      0.4965
      92       1       1      Normal     48.7637      0.4965
      92       1       2         TPE     49.7041      0.5145
      92       1       2      Normal     49.7041      0.5145
      92       1       3         TPE     50.5146      0.5299
      92       1       3      Normal     50.5146      0.5299
      92       1       4         TPE     50.9171      0.5376
      92       1       4      Normal     50.9171      0.5376
      92       1       5         TPE     51.5352      0.5494
      92       1       5      Normal     51.5352      0.5494
      92       1       6         TPE     52.5322      0.5684
      92       1       6      Normal     52.5322      0.5684
      92       1       7         TPE     52.8625      0.5747
      92       1       7      Normal     52.8625      0.5747
      92       1       8         TPE     53.2816      0.5827
      92       1       8      Normal     53.2816      0.5827
      92       1       9         TPE     53.7463      0.5915
      92       1       9      Normal     53.7463      0.5915
      92       1      10         TPE     53.9672      0.5957
      92       1      10      Normal     53.9672      0.5957
      93       1       0         TPE     48.1116      0.4841
      93       1       0      Normal     48.1116      0.4841
      93       1       1         TPE     49.0797      0.5026
      93       1       1      Normal     49.0797      0.5026
      93       1       2         TPE     50.0960      0.5219
      93       1       2      Normal     50.0960      0.5219
      93       1       3         TPE     50.4393      0.5285
      93       1       3      Normal     50.4393      0.5285
      93       1       4         TPE     50.9347      0.5379
      93       1       4      Normal     50.9347      0.5379
      93       1       5         TPE     51.0656      0.5404
      93       1       5      Normal     51.0655      0.5404
      93       1       6         TPE     51.6855      0.5522
      93       1       6      Normal     51.6855      0.5522
      93       1       7         TPE     52.2670      0.5633
      93       1       7      Normal     52.2670      0.5633
      93       1       8         TPE     52.8045      0.5736
      93       1       8      Normal     52.8045      0.5736
      93       1       9         TPE     53.2225      0.5815
      93       1       9      Normal     53.2225      0.5815
      93       1      10         TPE     53.2857      0.5827
      93       1      10      Normal     53.2857      0.5827
      94       1       0         TPE     48.1116      0.4841
      94       1       0      Normal     48.1116      0.4841
      94       1       1         TPE     48.6615      0.4946
      94       1       1      Normal     48.6615      0.4946
      94       1       2         TPE     49.5550      0.5116
      94       1       2      Normal     49.5550      0.5116
      94       1       3         TPE     50.5304      0.5302
      94       1       3      Normal     50.5304      0.5302
      94       1       4         TPE     51.2300      0.5435
      94       1       4      Normal     51.2300      0.5435
      94       1       5         TPE     52.4035      0.5659
      94       1       5      Normal     52.4035      0.5659
      94       1       6         TPE     53.0109      0.5775
      94       1       6      Normal     53.0109      0.5775
      94       1       7         TPE     53.7573      0.5917
      94       1       7      Normal     53.7573      0.5917
      94       1       8         TPE     54.2834      0.6018
      94       1       8      Normal     54.2834      0.6018
      94       1       9         TPE     54.6496      0.6087
      94       1       9      Normal     54.6496      0.6087
      94       1      10         TPE     55.3066      0.6213
      94       1      10      Normal     55.3066      0.6213
      95       1       0         TPE     48.1116      0.4841
      95       1       0      Normal     48.1116      0.4841
      95       1       1         TPE     49.2731      0.5062
      95       1       1      Normal     49.2731      0.5062
      95       1       2         TPE     50.2075      0.5241
      95       1       2      Normal     50.2075      0.5241
      95       1       3         TPE     50.6530      0.5326
      95       1       3      Normal     50.6530      0.5326
      95       1       4         TPE     51.2370      0.5437
      95       1       4      Normal     51.2370      0.5437
      95       1       5         TPE     51.4741      0.5482
      95       1       5      Normal     51.4741      0.5482
      95       1       6         TPE     51.7524      0.5535
      95       1       6      Normal     51.7524      0.5535
      95       1       7         TPE     52.0474      0.5591
      95       1       7      Normal     52.0474      0.5591
      95       1       8         TPE     52.2415      0.5628
      95       1       8      Normal     52.2415      0.5628
      95       1       9         TPE     52.6813      0.5712
      95       1       9      Normal     52.6813      0.5712
      95       1      10         TPE     52.9478      0.5763
      95       1      10      Normal     52.9478      0.5763
      96       1       0         TPE     48.1116      0.4841
      96       1       0      Normal     48.1116      0.4841
      96       1       1         TPE     49.5291      0.5111
      96       1       1      Normal     49.5291      0.5111
      96       1       2         TPE     50.3017      0.5259
      96       1       2      Normal     50.3017      0.5259
      96       1       3         TPE     51.1654      0.5423
      96       1       3      Normal     51.1654      0.5423
      96       1       4         TPE     52.2112      0.5623
      96       1       4      Normal     52.2112      0.5623
      96       1       5         TPE     53.0680      0.5786
      96       1       5      Normal     53.0680      0.5786
      96       1       6         TPE     53.6034      0.5888
      96       1       6      Normal     53.6034      0.5888
      96       1       7         TPE     53.9502      0.5954
      96       1       7      Normal     53.9502      0.5954
      96       1       8         TPE     54.2162      0.6005
      96       1       8      Normal     54.2162      0.6005
      96       1       9         TPE     54.2905      0.6019
      96       1       9      Normal     54.2905      0.6019
      96       1      10         TPE     54.6964      0.6096
      96       1      10      Normal     54.6964      0.6096
      97       1       0         TPE     48.1116      0.4841
      97       1       0      Normal     48.1116      0.4841
      97       1       1         TPE     49.7682      0.5157
      97       1       1      Normal     49.7682      0.5157
      97       1       2         TPE     50.7667      0.5347
      97       1       2      Normal     50.7667      0.5347
      97       1       3         TPE     51.7979      0.5544
      97       1       3      Normal     51.7979      0.5544
      97       1       4         TPE     52.3342      0.5646
      97       1       4      Normal     52.3342      0.5646
      97       1       5         TPE     52.8603      0.5746
      97       1       5      Normal     52.8603      0.5746
      97       1       6         TPE     53.2916      0.5829
      97       1       6      Normal     53.2916      0.5829
      97       1       7         TPE     53.6063      0.5888
      97       1       7      Normal     53.6063      0.5888
      97       1       8         TPE     53.6188      0.5891
      97       1       8      Normal     53.6188      0.5891
      97       1       9         TPE     54.1012      0.5983
      97       1       9      Normal     54.1012      0.5983
      97       1      10         TPE     54.2786      0.6017
      97       1      10      Normal     54.2786      0.6017
      98       1       0         TPE     48.1116      0.4841
      98       1       0      Normal     48.1116      0.4841
      98       1       1         TPE     49.3449      0.5076
      98       1       1      Normal     49.3449      0.5076
      98       1       2         TPE     50.6543      0.5326
      98       1       2      Normal     50.6543      0.5326
      98       1       3         TPE     51.0033      0.5392
      98       1       3      Normal     51.0033      0.5392
      98       1       4         TPE     51.7563      0.5536
      98       1       4      Normal     51.7563      0.5536
      98       1       5         TPE     52.9298      0.5760
      98       1       5      Normal     52.9298      0.5760
      98       1       6         TPE     52.8863      0.5751
      98       1       6      Normal     52.8863      0.5751
      98       1       7         TPE     53.0767      0.5788
      98       1       7      Normal     53.0767      0.5788
      98       1       8         TPE     53.4442      0.5858
      98       1       8      Normal     53.4442      0.5858
      98       1       9         TPE     54.1380      0.5990
      98       1       9      Normal     54.1380      0.5990
      98       1      10         TPE     54.3700      0.6034
      98       1      10      Normal     54.3700      0.6034
      99       1       0         TPE     48.1116      0.4841
      99       1       0      Normal     48.1116      0.4841
      99       1       1         TPE     49.3256      0.5072
      99       1       1      Normal     49.3256      0.5072
      99       1       2         TPE     49.8863      0.5179
      99       1       2      Normal     49.8863      0.5179
      99       1       3         TPE     50.4496      0.5287
      99       1       3      Normal     50.4496      0.5287
      99       1       4         TPE     51.5205      0.5491
      99       1       4      Normal     51.5205      0.5491
      99       1       5         TPE     52.5380      0.5685
      99       1       5      Normal     52.5380      0.5685
      99       1       6         TPE     53.4225      0.5853
      99       1       6      Normal     53.4225      0.5853
      99       1       7         TPE     53.9277      0.5950
      99       1       7      Normal     53.9277      0.5950
      99       1       8         TPE     54.2553      0.6012
      99       1       8      Normal     54.2553      0.6012
      99       1       9         TPE     54.6272      0.6083
      99       1       9      Normal     54.6272      0.6083
      99       1      10         TPE     55.0814      0.6170
      99       1      10      Normal     55.0814      0.6170
     100       1       0         TPE     48.1116      0.4841
     100       1       0      Normal     48.1116      0.4841
     100       1       1         TPE     49.0252      0.5015
     100       1       1      Normal     49.0252      0.5015
     100       1       2         TPE     49.9168      0.5185
     100       1       2      Normal     49.9168      0.5185
     100       1       3         TPE     50.4943      0.5295
     100       1       3      Normal     50.4943      0.5295
     100       1       4         TPE     51.0450      0.5400
     100       1       4      Normal     51.0450      0.5400
     100       1       5         TPE     51.5906      0.5504
     100       1       5      Normal     51.5906      0.5504
     100       1       6         TPE     52.1530      0.5611
     100       1       6      Normal     52.1530      0.5611
     100       1       7         TPE     52.5088      0.5679
     100       1       7      Normal     52.5088      0.5679
     100       1       8         TPE     53.1423      0.5800
     100       1       8      Normal     53.1423      0.5800
     100       1       9         TPE     53.6436      0.5896
     100       1       9      Normal     53.6436      0.5896
     100       1      10         TPE     53.9259      0.5949
     100       1      10      Normal     53.9259      0.5949
    Mean       1       0         TPE     48.1116      0.4841
    Mean       1       0      Normal     48.1116      0.4841
    Mean       1       1         TPE     49.1853      0.5046
    Mean       1       1      Normal     49.1853      0.5046
    Mean       1       2         TPE     50.0322      0.5207
    Mean       1       2      Normal     50.0322      0.5207
    Mean       1       3         TPE     50.8195      0.5357
    Mean       1       3      Normal     50.8195      0.5357
    Mean       1       4         TPE     51.5144      0.5490
    Mean       1       4      Normal     51.5144      0.5490
    Mean       1       5         TPE     52.1136      0.5604
    Mean       1       5      Normal     52.1136      0.5604
    Mean       1       6         TPE     52.5904      0.5695
    Mean       1       6      Normal     52.5904      0.5695
    Mean       1       7         TPE     53.0649      0.5785
    Mean       1       7      Normal     53.0649      0.5785
    Mean       1       8         TPE     53.4455      0.5858
    Mean       1       8      Normal     53.4455      0.5858
    Mean       1       9         TPE     53.7898      0.5923
    Mean       1       9      Normal     53.7898      0.5923
    Mean       1      10         TPE     54.0601      0.5975
    Mean       1      10      Normal     54.0601      0.5975
  StdDev       1       0         TPE      0.0469      0.0000
  StdDev       1       0      Normal         NaN      0.0000
  StdDev       1       1         TPE      0.3266      0.0063
  StdDev       1       1      Normal      0.3259      0.0063
  StdDev       1       2         TPE      0.4724      0.0090
  StdDev       1       2      Normal      0.4724      0.0090
  StdDev       1       3         TPE      0.5675      0.0108
  StdDev       1       3      Normal      0.5673      0.0108
  StdDev       1       4         TPE      0.5836      0.0111
  StdDev       1       4      Normal      0.5836      0.0111
  StdDev       1       5         TPE      0.6039      0.0115
  StdDev       1       5      Normal      0.6041      0.0115
  StdDev       1       6         TPE      0.6120      0.0117
  StdDev       1       6      Normal      0.6120      0.0117
  StdDev       1       7         TPE      0.6442      0.0123
  StdDev       1       7      Normal      0.6442      0.0123
  StdDev       1       8         TPE      0.7148      0.0137
  StdDev       1       8      Normal      0.7157      0.0137
  StdDev       1       9         TPE      0.7243      0.0138
  StdDev       1       9      Normal      0.7243      0.0138
  StdDev       1      10         TPE      0.7369      0.0141
  StdDev       1      10      Normal      0.7372      0.0141
