# Supplementary material for: Blib is a multi-module simulation platform for genetics studies and intelligent breeding
Source: Commun Biol. 2022 Nov 3;5:1167. doi: 10.1038/s42003-022-04151-9 (PMC9630530; doi:10.1038/s42003-022-04151-9)
Supplement: Supplementary file 4 — Supplementary Software 1 [file 42003_2022_4151_MOESM4_ESM.zip › Supplementary software/ISB with output files/outTester1.tst]

     Run Bmethod   Cycle Environment       Yield    Yield_AD
       1       1       0         TPE     50.1160      0.5223
       1       1       0      Normal     50.1160      0.5223
       1       1       1         TPE     52.2401      0.5628
       1       1       1      Normal     52.2401      0.5628
       1       1       2         TPE     53.9387      0.5952
       1       1       2      Normal     53.9387      0.5952
       1       1       3         TPE     55.5883      0.6266
       1       1       3      Normal     55.5883      0.6266
       1       1       4         TPE     57.0262      0.6540
       1       1       4      Normal     57.0262      0.6540
       1       1       5         TPE     58.0892      0.6743
       1       1       5      Normal     58.0891      0.6743
       1       1       6         TPE     59.0114      0.6919
       1       1       6      Normal     59.0114      0.6919
       1       1       7         TPE     60.4146      0.7186
       1       1       7      Normal     60.4146      0.7186
       1       1       8         TPE     61.5099      0.7395
       1       1       8      Normal     61.5099      0.7395
       1       1       9         TPE     62.2267      0.7532
       1       1       9      Normal     62.2267      0.7532
       1       1      10         TPE     63.0923      0.7697
       1       1      10      Normal     63.0923      0.7697
       2       1       0         TPE     50.1160      0.5223
       2       1       0      Normal     50.1160      0.5223
       2       1       1         TPE     51.9329      0.5569
       2       1       1      Normal     51.9329      0.5569
       2       1       2         TPE     53.8637      0.5938
       2       1       2      Normal     53.8637      0.5938
       2       1       3         TPE     55.2873      0.6209
       2       1       3      Normal     55.2873      0.6209
       2       1       4         TPE     57.0440      0.6544
       2       1       4      Normal     57.0440      0.6544
       2       1       5         TPE     58.3908      0.6801
       2       1       5      Normal     58.3908      0.6801
       2       1       6         TPE     59.7970      0.7069
       2       1       6      Normal     59.7970      0.7069
       2       1       7         TPE     60.8625      0.7272
       2       1       7      Normal     60.8625      0.7272
       2       1       8         TPE     61.9223      0.7474
       2       1       8      Normal     61.9223      0.7474
       2       1       9         TPE     62.6350      0.7610
       2       1       9      Normal     62.6350      0.7610
       2       1      10         TPE     63.0520      0.7689
       2       1      10      Normal     63.0520      0.7689
       3       1       0         TPE     50.1160      0.5223
       3       1       0      Normal     50.1160      0.5223
       3       1       1         TPE     51.9261      0.5568
       3       1       1      Normal     51.9261      0.5568
       3       1       2         TPE     54.0420      0.5972
       3       1       2      Normal     54.0420      0.5972
       3       1       3         TPE     55.9672      0.6339
       3       1       3      Normal     55.9672      0.6339
       3       1       4         TPE     57.4091      0.6613
       3       1       4      Normal     57.4091      0.6613
       3       1       5         TPE     59.2030      0.6955
       3       1       5      Normal     59.2030      0.6955
       3       1       6         TPE     60.2949      0.7164
       3       1       6      Normal     60.2949      0.7164
       3       1       7         TPE     61.2176      0.7339
       3       1       7      Normal     61.2176      0.7339
       3       1       8         TPE     62.1788      0.7523
       3       1       8      Normal     62.1788      0.7523
       3       1       9         TPE     62.8899      0.7658
       3       1       9      Normal     62.8899      0.7658
       3       1      10         TPE     63.5477      0.7784
       3       1      10      Normal     63.5477      0.7784
       4       1       0         TPE     50.1160      0.5223
       4       1       0      Normal     50.1160      0.5223
       4       1       1         TPE     52.1918      0.5619
       4       1       1      Normal     52.1919      0.5619
       4       1       2         TPE     54.1276      0.5988
       4       1       2      Normal     54.1276      0.5988
       4       1       3         TPE     55.8854      0.6323
       4       1       3      Normal     55.8854      0.6323
       4       1       4         TPE     57.2051      0.6575
       4       1       4      Normal     57.2051      0.6575
       4       1       5         TPE     58.9813      0.6913
       4       1       5      Normal     58.9813      0.6913
       4       1       6         TPE     60.2688      0.7159
       4       1       6      Normal     60.2688      0.7159
       4       1       7         TPE     61.3087      0.7357
       4       1       7      Normal     61.3087      0.7357
       4       1       8         TPE     62.2740      0.7541
       4       1       8      Normal     62.2740      0.7541
       4       1       9         TPE     62.9074      0.7662
       4       1       9      Normal     62.9074      0.7662
       4       1      10         TPE     63.3207      0.7740
       4       1      10      Normal     63.3207      0.7740
       5       1       0         TPE     50.1160      0.5223
       5       1       0      Normal     50.1160      0.5223
       5       1       1         TPE     52.1898      0.5618
       5       1       1      Normal     52.1898      0.5618
       5       1       2         TPE     54.0672      0.5976
       5       1       2      Normal     54.0672      0.5976
       5       1       3         TPE     55.8773      0.6321
       5       1       3      Normal     55.8773      0.6321
       5       1       4         TPE     56.7557      0.6489
       5       1       4      Normal     56.7557      0.6489
       5       1       5         TPE     57.6018      0.6650
       5       1       5      Normal     57.6018      0.6650
       5       1       6         TPE     58.5932      0.6839
       5       1       6      Normal     58.5932      0.6839
       5       1       7         TPE     59.8001      0.7069
       5       1       7      Normal     59.8001      0.7069
       5       1       8         TPE     60.6471      0.7231
       5       1       8      Normal     60.6471      0.7231
       5       1       9         TPE     61.4240      0.7379
       5       1       9      Normal     61.4240      0.7379
       5       1      10         TPE     61.9664      0.7482
       5       1      10      Normal     61.9664      0.7482
       6       1       0         TPE     50.1160      0.5223
       6       1       0      Normal     50.1160      0.5223
       6       1       1         TPE     52.4921      0.5676
       6       1       1      Normal     52.4921      0.5676
       6       1       2         TPE     54.3661      0.6033
       6       1       2      Normal     54.3661      0.6033
       6       1       3         TPE     56.3434      0.6410
       6       1       3      Normal     56.3434      0.6410
       6       1       4         TPE     58.1494      0.6755
       6       1       4      Normal     58.1494      0.6755
       6       1       5         TPE     59.5426      0.7020
       6       1       5      Normal     59.5426      0.7020
       6       1       6         TPE     60.4996      0.7203
       6       1       6      Normal     60.4996      0.7203
       6       1       7         TPE     61.2912      0.7353
       6       1       7      Normal     61.2912      0.7353
       6       1       8         TPE     61.8508      0.7460
       6       1       8      Normal     61.8508      0.7460
       6       1       9         TPE     62.3709      0.7559
       6       1       9      Normal     62.3709      0.7559
       6       1      10         TPE     62.6955      0.7621
       6       1      10      Normal     62.6955      0.7621
       7       1       0         TPE     50.1160      0.5223
       7       1       0      Normal     50.1160      0.5223
       7       1       1         TPE     52.4062      0.5660
       7       1       1      Normal     52.4062      0.5660
       7       1       2         TPE     54.2719      0.6015
       7       1       2      Normal     54.2719      0.6015
       7       1       3         TPE     55.7210      0.6292
       7       1       3      Normal     55.7210      0.6292
       7       1       4         TPE     57.5774      0.6646
       7       1       4      Normal     57.5774      0.6646
       7       1       5         TPE     59.0119      0.6919
       7       1       5      Normal     59.0119      0.6919
       7       1       6         TPE     59.9540      0.7099
       7       1       6      Normal     59.9540      0.7099
       7       1       7         TPE     60.8192      0.7264
       7       1       7      Normal     60.8192      0.7264
       7       1       8         TPE     61.7173      0.7435
       7       1       8      Normal     61.7173      0.7435
       7       1       9         TPE     62.3132      0.7548
       7       1       9      Normal     62.3132      0.7548
       7       1      10         TPE     62.9205      0.7664
       7       1      10      Normal     62.9205      0.7664
       8       1       0         TPE     50.1160      0.5223
       8       1       0      Normal     50.1160      0.5223
       8       1       1         TPE     52.2394      0.5628
       8       1       1      Normal     52.2394      0.5628
       8       1       2         TPE     54.2745      0.6016
       8       1       2      Normal     54.2745      0.6016
       8       1       3         TPE     55.5004      0.6250
       8       1       3      Normal     55.5004      0.6250
       8       1       4         TPE     57.1490      0.6564
       8       1       4      Normal     57.1490      0.6564
       8       1       5         TPE     58.5082      0.6823
       8       1       5      Normal     58.5082      0.6823
       8       1       6         TPE     59.6158      0.7034
       8       1       6      Normal     59.6158      0.7034
       8       1       7         TPE     60.9501      0.7288
       8       1       7      Normal     60.9501      0.7288
       8       1       8         TPE     61.7120      0.7434
       8       1       8      Normal     61.7120      0.7434
       8       1       9         TPE     62.6493      0.7612
       8       1       9      Normal     62.6493      0.7612
       8       1      10         TPE     63.3402      0.7744
       8       1      10      Normal     63.3402      0.7744
       9       1       0         TPE     50.1160      0.5223
       9       1       0      Normal     50.1160      0.5223
       9       1       1         TPE     52.3074      0.5641
       9       1       1      Normal     52.3074      0.5641
       9       1       2         TPE     54.2709      0.6015
       9       1       2      Normal     54.2709      0.6015
       9       1       3         TPE     56.0598      0.6356
       9       1       3      Normal     56.0598      0.6356
       9       1       4         TPE     57.3402      0.6600
       9       1       4      Normal     57.3402      0.6600
       9       1       5         TPE     58.6208      0.6844
       9       1       5      Normal     58.6208      0.6844
       9       1       6         TPE     60.1760      0.7141
       9       1       6      Normal     60.1760      0.7141
       9       1       7         TPE     61.4347      0.7381
       9       1       7      Normal     61.4347      0.7381
       9       1       8         TPE     62.3323      0.7552
       9       1       8      Normal     62.3323      0.7552
       9       1       9         TPE     63.1273      0.7704
       9       1       9      Normal     63.1273      0.7704
       9       1      10         TPE     63.7183      0.7816
       9       1      10      Normal     63.7183      0.7816
      10       1       0         TPE     50.1160      0.5223
      10       1       0      Normal     50.1160      0.5223
      10       1       1         TPE     52.3856      0.5656
      10       1       1      Normal     52.3856      0.5656
      10       1       2         TPE     54.5355      0.6066
      10       1       2      Normal     54.5355      0.6066
      10       1       3         TPE     56.3128      0.6404
      10       1       3      Normal     56.3128      0.6404
      10       1       4         TPE     57.9436      0.6715
      10       1       4      Normal     57.9436      0.6715
      10       1       5         TPE     59.1054      0.6937
      10       1       5      Normal     59.1054      0.6937
      10       1       6         TPE     60.1828      0.7142
      10       1       6      Normal     60.1828      0.7142
      10       1       7         TPE     60.8914      0.7277
      10       1       7      Normal     60.8914      0.7277
      10       1       8         TPE     61.4924      0.7392
      10       1       8      Normal     61.4924      0.7392
      10       1       9         TPE     61.9239      0.7474
      10       1       9      Normal     61.9239      0.7474
      10       1      10         TPE     62.1510      0.7517
      10       1      10      Normal     62.1510      0.7517
      11       1       0         TPE     50.1160      0.5223
      11       1       0      Normal     50.1160      0.5223
      11       1       1         TPE     52.2720      0.5634
      11       1       1      Normal     52.2720      0.5634
      11       1       2         TPE     53.8225      0.5930
      11       1       2      Normal     53.8225      0.5930
      11       1       3         TPE     55.2627      0.6204
      11       1       3      Normal     55.2627      0.6204
      11       1       4         TPE     56.6636      0.6471
      11       1       4      Normal     56.6636      0.6471
      11       1       5         TPE     57.9710      0.6721
      11       1       5      Normal     57.9710      0.6721
      11       1       6         TPE     59.1690      0.6949
      11       1       6      Normal     59.1690      0.6949
      11       1       7         TPE     60.4197      0.7187
      11       1       7      Normal     60.4197      0.7187
      11       1       8         TPE     61.0860      0.7314
      11       1       8      Normal     61.0860      0.7314
      11       1       9         TPE     61.9780      0.7484
      11       1       9      Normal     61.9780      0.7484
      11       1      10         TPE     62.3455      0.7554
      11       1      10      Normal     62.3455      0.7554
      12       1       0         TPE     50.1160      0.5223
      12       1       0      Normal     50.1160      0.5223
      12       1       1         TPE     52.1609      0.5613
      12       1       1      Normal     52.1609      0.5613
      12       1       2         TPE     53.8020      0.5926
      12       1       2      Normal     53.8020      0.5926
      12       1       3         TPE     55.3318      0.6217
      12       1       3      Normal     55.3318      0.6217
      12       1       4         TPE     56.6346      0.6466
      12       1       4      Normal     56.6346      0.6466
      12       1       5         TPE     58.1959      0.6763
      12       1       5      Normal     58.1959      0.6763
      12       1       6         TPE     59.3518      0.6984
      12       1       6      Normal     59.3518      0.6984
      12       1       7         TPE     60.2932      0.7163
      12       1       7      Normal     60.2932      0.7163
      12       1       8         TPE     61.1261      0.7322
      12       1       8      Normal     61.1261      0.7322
      12       1       9         TPE     61.6416      0.7420
      12       1       9      Normal     61.6416      0.7420
      12       1      10         TPE     62.3368      0.7553
      12       1      10      Normal     62.3368      0.7553
      13       1       0         TPE     50.1160      0.5223
      13       1       0      Normal     50.1160      0.5223
      13       1       1         TPE     51.9345      0.5570
      13       1       1      Normal     51.9345      0.5570
      13       1       2         TPE     53.5757      0.5883
      13       1       2      Normal     53.5757      0.5883
      13       1       3         TPE     55.0764      0.6169
      13       1       3      Normal     55.0764      0.6169
      13       1       4         TPE     56.8401      0.6505
      13       1       4      Normal     56.8401      0.6505
      13       1       5         TPE     58.1022      0.6746
      13       1       5      Normal     58.1022      0.6746
      13       1       6         TPE     59.5364      0.7019
      13       1       6      Normal     59.5364      0.7019
      13       1       7         TPE     60.6892      0.7239
      13       1       7      Normal     60.6892      0.7239
      13       1       8         TPE     61.2928      0.7354
      13       1       8      Normal     61.2928      0.7354
      13       1       9         TPE     61.7865      0.7448
      13       1       9      Normal     61.7865      0.7448
      13       1      10         TPE     62.1908      0.7525
      13       1      10      Normal     62.1908      0.7525
      14       1       0         TPE     50.1160      0.5223
      14       1       0      Normal     50.1160      0.5223
      14       1       1         TPE     52.3013      0.5640
      14       1       1      Normal     52.3013      0.5640
      14       1       2         TPE     53.8021      0.5926
      14       1       2      Normal     53.8021      0.5926
      14       1       3         TPE     55.4253      0.6235
      14       1       3      Normal     55.4253      0.6235
      14       1       4         TPE     57.1814      0.6570
      14       1       4      Normal     57.1814      0.6570
      14       1       5         TPE     58.6791      0.6856
      14       1       5      Normal     58.6791      0.6856
      14       1       6         TPE     59.9305      0.7094
      14       1       6      Normal     59.9305      0.7094
      14       1       7         TPE     60.8850      0.7276
      14       1       7      Normal     60.8850      0.7276
      14       1       8         TPE     61.6128      0.7415
      14       1       8      Normal     61.6128      0.7415
      14       1       9         TPE     62.2573      0.7538
      14       1       9      Normal     62.2573      0.7538
      14       1      10         TPE     62.6463      0.7612
      14       1      10      Normal     62.6463      0.7612
      15       1       0         TPE     50.1160      0.5223
      15       1       0      Normal     50.1160      0.5223
      15       1       1         TPE     52.2296      0.5626
      15       1       1      Normal     52.2296      0.5626
      15       1       2         TPE     54.3125      0.6023
      15       1       2      Normal     54.3125      0.6023
      15       1       3         TPE     56.2331      0.6389
      15       1       3      Normal     56.2331      0.6389
      15       1       4         TPE     57.9548      0.6717
      15       1       4      Normal     57.9548      0.6717
      15       1       5         TPE     59.5253      0.7017
      15       1       5      Normal     59.5253      0.7017
      15       1       6         TPE     60.7380      0.7248
      15       1       6      Normal     60.7380      0.7248
      15       1       7         TPE     61.7159      0.7434
      15       1       7      Normal     61.7159      0.7434
      15       1       8         TPE     62.5807      0.7599
      15       1       8      Normal     62.5807      0.7599
      15       1       9         TPE     63.0266      0.7684
      15       1       9      Normal     63.0266      0.7684
      15       1      10         TPE     63.6114      0.7796
      15       1      10      Normal     63.6114      0.7796
      16       1       0         TPE     50.1160      0.5223
      16       1       0      Normal     50.1160      0.5223
      16       1       1         TPE     52.2687      0.5634
      16       1       1      Normal     52.2687      0.5634
      16       1       2         TPE     53.9230      0.5949
      16       1       2      Normal     53.9230      0.5949
      16       1       3         TPE     55.3331      0.6218
      16       1       3      Normal     55.3331      0.6218
      16       1       4         TPE     56.9147      0.6519
      16       1       4      Normal     56.9147      0.6519
      16       1       5         TPE     57.8907      0.6705
      16       1       5      Normal     57.8907      0.6705
      16       1       6         TPE     58.9877      0.6914
      16       1       6      Normal     58.9877      0.6914
      16       1       7         TPE     60.1455      0.7135
      16       1       7      Normal     60.1455      0.7135
      16       1       8         TPE     60.8478      0.7269
      16       1       8      Normal     60.8478      0.7269
      16       1       9         TPE     61.4031      0.7375
      16       1       9      Normal     61.4031      0.7375
      16       1      10         TPE     62.1806      0.7523
      16       1      10      Normal     62.1806      0.7523
      17       1       0         TPE     50.1160      0.5223
      17       1       0      Normal     50.1160      0.5223
      17       1       1         TPE     52.7046      0.5717
      17       1       1      Normal     52.7046      0.5717
      17       1       2         TPE     54.1493      0.5992
      17       1       2      Normal     54.1493      0.5992
      17       1       3         TPE     55.9018      0.6326
      17       1       3      Normal     55.9018      0.6326
      17       1       4         TPE     57.5641      0.6643
      17       1       4      Normal     57.5641      0.6643
      17       1       5         TPE     58.6982      0.6859
      17       1       5      Normal     58.6982      0.6859
      17       1       6         TPE     59.6739      0.7045
      17       1       6      Normal     59.6739      0.7045
      17       1       7         TPE     60.8413      0.7268
      17       1       7      Normal     60.8413      0.7268
      17       1       8         TPE     61.9895      0.7487
      17       1       8      Normal     61.9895      0.7487
      17       1       9         TPE     62.8298      0.7647
      17       1       9      Normal     62.8298      0.7647
      17       1      10         TPE     63.5012      0.7775
      17       1      10      Normal     63.5012      0.7775
      18       1       0         TPE     50.1160      0.5223
      18       1       0      Normal     50.1160      0.5223
      18       1       1         TPE     52.4588      0.5670
      18       1       1      Normal     52.4588      0.5670
      18       1       2         TPE     54.3050      0.6022
      18       1       2      Normal     54.3050      0.6022
      18       1       3         TPE     55.9919      0.6343
      18       1       3      Normal     55.9919      0.6343
      18       1       4         TPE     57.2820      0.6589
      18       1       4      Normal     57.2820      0.6589
      18       1       5         TPE     58.3811      0.6799
      18       1       5      Normal     58.3811      0.6799
      18       1       6         TPE     59.6818      0.7047
      18       1       6      Normal     59.6818      0.7047
      18       1       7         TPE     60.8425      0.7268
      18       1       7      Normal     60.8425      0.7268
      18       1       8         TPE     61.6600      0.7424
      18       1       8      Normal     61.6600      0.7424
      18       1       9         TPE     62.1459      0.7516
      18       1       9      Normal     62.1459      0.7516
      18       1      10         TPE     62.7626      0.7634
      18       1      10      Normal     62.7626      0.7634
      19       1       0         TPE     50.1160      0.5223
      19       1       0      Normal     50.1160      0.5223
      19       1       1         TPE     51.9475      0.5572
      19       1       1      Normal     51.9475      0.5572
      19       1       2         TPE     53.5768      0.5883
      19       1       2      Normal     53.5768      0.5883
      19       1       3         TPE     55.1706      0.6187
      19       1       3      Normal     55.1706      0.6187
      19       1       4         TPE     56.5300      0.6446
      19       1       4      Normal     56.5300      0.6446
      19       1       5         TPE     57.6138      0.6652
      19       1       5      Normal     57.6138      0.6652
      19       1       6         TPE     58.6469      0.6849
      19       1       6      Normal     58.6469      0.6849
      19       1       7         TPE     59.5416      0.7020
      19       1       7      Normal     59.5416      0.7020
      19       1       8         TPE     60.4674      0.7196
      19       1       8      Normal     60.4674      0.7196
      19       1       9         TPE     60.9300      0.7285
      19       1       9      Normal     60.9300      0.7285
      19       1      10         TPE     61.3391      0.7363
      19       1      10      Normal     61.3391      0.7363
      20       1       0         TPE     50.1160      0.5223
      20       1       0      Normal     50.1160      0.5223
      20       1       1         TPE     51.7968      0.5544
      20       1       1      Normal     51.7968      0.5544
      20       1       2         TPE     53.4919      0.5867
      20       1       2      Normal     53.4919      0.5867
      20       1       3         TPE     55.1105      0.6175
      20       1       3      Normal     55.1105      0.6175
      20       1       4         TPE     56.6127      0.6462
      20       1       4      Normal     56.6127      0.6462
      20       1       5         TPE     58.3833      0.6799
      20       1       5      Normal     58.3833      0.6799
      20       1       6         TPE     59.5361      0.7019
      20       1       6      Normal     59.5361      0.7019
      20       1       7         TPE     60.6324      0.7228
      20       1       7      Normal     60.6324      0.7228
      20       1       8         TPE     61.4291      0.7380
      20       1       8      Normal     61.4291      0.7380
      20       1       9         TPE     62.3021      0.7546
      20       1       9      Normal     62.3021      0.7546
      20       1      10         TPE     62.9228      0.7665
      20       1      10      Normal     62.9228      0.7665
      21       1       0         TPE     50.1160      0.5223
      21       1       0      Normal     50.1160      0.5223
      21       1       1         TPE     52.2372      0.5628
      21       1       1      Normal     52.2372      0.5628
      21       1       2         TPE     53.9346      0.5951
      21       1       2      Normal     53.9346      0.5951
      21       1       3         TPE     55.5714      0.6263
      21       1       3      Normal     55.5714      0.6263
      21       1       4         TPE     57.3033      0.6593
      21       1       4      Normal     57.3033      0.6593
      21       1       5         TPE     58.8943      0.6897
      21       1       5      Normal     58.8943      0.6897
      21       1       6         TPE     59.8286      0.7075
      21       1       6      Normal     59.8286      0.7075
      21       1       7         TPE     60.5654      0.7215
      21       1       7      Normal     60.5654      0.7215
      21       1       8         TPE     61.5540      0.7404
      21       1       8      Normal     61.5540      0.7404
      21       1       9         TPE     62.1840      0.7524
      21       1       9      Normal     62.1840      0.7524
      21       1      10         TPE     62.5992      0.7603
      21       1      10      Normal     62.5992      0.7603
      22       1       0         TPE     50.1160      0.5223
      22       1       0      Normal     50.1160      0.5223
      22       1       1         TPE     52.3557      0.5650
      22       1       1      Normal     52.3557      0.5650
      22       1       2         TPE     54.2159      0.6005
      22       1       2      Normal     54.2159      0.6005
      22       1       3         TPE     55.2589      0.6204
      22       1       3      Normal     55.2589      0.6204
      22       1       4         TPE     56.5963      0.6458
      22       1       4      Normal     56.5963      0.6458
      22       1       5         TPE     57.9209      0.6711
      22       1       5      Normal     57.9209      0.6711
      22       1       6         TPE     59.0284      0.6922
      22       1       6      Normal     59.0284      0.6922
      22       1       7         TPE     59.9486      0.7098
      22       1       7      Normal     59.9486      0.7098
      22       1       8         TPE     60.9347      0.7286
      22       1       8      Normal     60.9347      0.7286
      22       1       9         TPE     61.4944      0.7392
      22       1       9      Normal     61.4944      0.7392
      22       1      10         TPE     62.0665      0.7501
      22       1      10      Normal     62.0665      0.7501
      23       1       0         TPE     50.1160      0.5223
      23       1       0      Normal     50.1160      0.5223
      23       1       1         TPE     52.2689      0.5634
      23       1       1      Normal     52.2689      0.5634
      23       1       2         TPE     54.0328      0.5970
      23       1       2      Normal     54.0328      0.5970
      23       1       3         TPE     55.9059      0.6327
      23       1       3      Normal     55.9059      0.6327
      23       1       4         TPE     57.3802      0.6608
      23       1       4      Normal     57.3802      0.6608
      23       1       5         TPE     58.6497      0.6850
      23       1       5      Normal     58.6497      0.6850
      23       1       6         TPE     59.8051      0.7070
      23       1       6      Normal     59.8051      0.7070
      23       1       7         TPE     61.0563      0.7309
      23       1       7      Normal     61.0563      0.7309
      23       1       8         TPE     62.2438      0.7535
      23       1       8      Normal     62.2438      0.7535
      23       1       9         TPE     62.7493      0.7631
      23       1       9      Normal     62.7493      0.7631
      23       1      10         TPE     63.2945      0.7735
      23       1      10      Normal     63.2945      0.7735
      24       1       0         TPE     50.1160      0.5223
      24       1       0      Normal     50.1160      0.5223
      24       1       1         TPE     52.6249      0.5701
      24       1       1      Normal     52.6249      0.5701
      24       1       2         TPE     54.6372      0.6085
      24       1       2      Normal     54.6372      0.6085
      24       1       3         TPE     56.4421      0.6429
      24       1       3      Normal     56.4421      0.6429
      24       1       4         TPE     57.8288      0.6693
      24       1       4      Normal     57.8288      0.6693
      24       1       5         TPE     58.8184      0.6882
      24       1       5      Normal     58.8184      0.6882
      24       1       6         TPE     59.9214      0.7092
      24       1       6      Normal     59.9214      0.7092
      24       1       7         TPE     60.5702      0.7216
      24       1       7      Normal     60.5702      0.7216
      24       1       8         TPE     61.1267      0.7322
      24       1       8      Normal     61.1267      0.7322
      24       1       9         TPE     61.7496      0.7441
      24       1       9      Normal     61.7496      0.7441
      24       1      10         TPE     62.0243      0.7493
      24       1      10      Normal     62.0243      0.7493
      25       1       0         TPE     50.1160      0.5223
      25       1       0      Normal     50.1160      0.5223
      25       1       1         TPE     52.4164      0.5662
      25       1       1      Normal     52.4164      0.5662
      25       1       2         TPE     54.4576      0.6051
      25       1       2      Normal     54.4576      0.6051
      25       1       3         TPE     56.6830      0.6475
      25       1       3      Normal     56.6830      0.6475
      25       1       4         TPE     58.2933      0.6782
      25       1       4      Normal     58.2933      0.6782
      25       1       5         TPE     59.4451      0.7002
      25       1       5      Normal     59.4451      0.7002
      25       1       6         TPE     60.1578      0.7137
      25       1       6      Normal     60.1578      0.7137
      25       1       7         TPE     60.6329      0.7228
      25       1       7      Normal     60.6329      0.7228
      25       1       8         TPE     61.0908      0.7315
      25       1       8      Normal     61.0908      0.7315
      25       1       9         TPE     61.3499      0.7365
      25       1       9      Normal     61.3499      0.7365
      25       1      10         TPE     61.9146      0.7472
      25       1      10      Normal     61.9146      0.7472
      26       1       0         TPE     50.1160      0.5223
      26       1       0      Normal     50.1160      0.5223
      26       1       1         TPE     52.0818      0.5598
      26       1       1      Normal     52.0818      0.5598
      26       1       2         TPE     53.7860      0.5923
      26       1       2      Normal     53.7860      0.5923
      26       1       3         TPE     55.3838      0.6227
      26       1       3      Normal     55.3838      0.6227
      26       1       4         TPE     56.6953      0.6477
      26       1       4      Normal     56.6953      0.6477
      26       1       5         TPE     58.2023      0.6765
      26       1       5      Normal     58.2023      0.6765
      26       1       6         TPE     59.3604      0.6985
      26       1       6      Normal     59.3604      0.6985
      26       1       7         TPE     60.3256      0.7169
      26       1       7      Normal     60.3256      0.7169
      26       1       8         TPE     61.3094      0.7357
      26       1       8      Normal     61.3094      0.7357
      26       1       9         TPE     62.1075      0.7509
      26       1       9      Normal     62.1075      0.7509
      26       1      10         TPE     62.4374      0.7572
      26       1      10      Normal     62.4374      0.7572
      27       1       0         TPE     50.1160      0.5223
      27       1       0      Normal     50.1160      0.5223
      27       1       1         TPE     51.4419      0.5476
      27       1       1      Normal     51.4419      0.5476
      27       1       2         TPE     53.2508      0.5821
      27       1       2      Normal     53.2508      0.5821
      27       1       3         TPE     55.1451      0.6182
      27       1       3      Normal     55.1451      0.6182
      27       1       4         TPE     56.6607      0.6471
      27       1       4      Normal     56.6607      0.6471
      27       1       5         TPE     57.8265      0.6693
      27       1       5      Normal     57.8265      0.6693
      27       1       6         TPE     58.8519      0.6888
      27       1       6      Normal     58.8519      0.6888
      27       1       7         TPE     59.9455      0.7097
      27       1       7      Normal     59.9455      0.7097
      27       1       8         TPE     60.7776      0.7256
      27       1       8      Normal     60.7776      0.7256
      27       1       9         TPE     61.4957      0.7392
      27       1       9      Normal     61.4957      0.7392
      27       1      10         TPE     62.0786      0.7504
      27       1      10      Normal     62.0786      0.7504
      28       1       0         TPE     50.1160      0.5223
      28       1       0      Normal     50.1160      0.5223
      28       1       1         TPE     51.8555      0.5555
      28       1       1      Normal     51.8555      0.5555
      28       1       2         TPE     54.1519      0.5992
      28       1       2      Normal     54.1519      0.5992
      28       1       3         TPE     56.0352      0.6352
      28       1       3      Normal     56.0352      0.6352
      28       1       4         TPE     57.3620      0.6604
      28       1       4      Normal     57.3620      0.6604
      28       1       5         TPE     58.4149      0.6805
      28       1       5      Normal     58.4149      0.6805
      28       1       6         TPE     59.4425      0.7001
      28       1       6      Normal     59.4425      0.7001
      28       1       7         TPE     60.2858      0.7162
      28       1       7      Normal     60.2858      0.7162
      28       1       8         TPE     60.6686      0.7235
      28       1       8      Normal     60.6686      0.7235
      28       1       9         TPE     61.3176      0.7359
      28       1       9      Normal     61.3176      0.7359
      28       1      10         TPE     61.9877      0.7486
      28       1      10      Normal     61.9877      0.7486
      29       1       0         TPE     50.1160      0.5223
      29       1       0      Normal     50.1160      0.5223
      29       1       1         TPE     52.2030      0.5621
      29       1       1      Normal     52.2030      0.5621
      29       1       2         TPE     53.7967      0.5925
      29       1       2      Normal     53.7967      0.5925
      29       1       3         TPE     55.2345      0.6199
      29       1       3      Normal     55.2345      0.6199
      29       1       4         TPE     56.9015      0.6517
      29       1       4      Normal     56.9015      0.6517
      29       1       5         TPE     57.9239      0.6712
      29       1       5      Normal     57.9239      0.6712
      29       1       6         TPE     59.0683      0.6930
      29       1       6      Normal     59.0683      0.6930
      29       1       7         TPE     60.1331      0.7133
      29       1       7      Normal     60.1331      0.7133
      29       1       8         TPE     61.1017      0.7317
      29       1       8      Normal     61.1017      0.7317
      29       1       9         TPE     62.0107      0.7491
      29       1       9      Normal     62.0107      0.7491
      29       1      10         TPE     62.8439      0.7649
      29       1      10      Normal     62.8439      0.7649
      30       1       0         TPE     50.1160      0.5223
      30       1       0      Normal     50.1160      0.5223
      30       1       1         TPE     52.0770      0.5597
      30       1       1      Normal     52.0770      0.5597
      30       1       2         TPE     54.0067      0.5965
      30       1       2      Normal     54.0067      0.5965
      30       1       3         TPE     56.1777      0.6379
      30       1       3      Normal     56.1777      0.6379
      30       1       4         TPE     58.5512      0.6831
      30       1       4      Normal     58.5512      0.6831
      30       1       5         TPE     59.5863      0.7028
      30       1       5      Normal     59.5863      0.7028
      30       1       6         TPE     60.3014      0.7165
      30       1       6      Normal     60.3014      0.7165
      30       1       7         TPE     60.9148      0.7282
      30       1       7      Normal     60.9148      0.7282
      30       1       8         TPE     61.6603      0.7424
      30       1       8      Normal     61.6603      0.7424
      30       1       9         TPE     62.5171      0.7587
      30       1       9      Normal     62.5171      0.7587
      30       1      10         TPE     63.1326      0.7705
      30       1      10      Normal     63.1326      0.7705
      31       1       0         TPE     50.1160      0.5223
      31       1       0      Normal     50.1160      0.5223
      31       1       1         TPE     52.1957      0.5620
      31       1       1      Normal     52.1957      0.5620
      31       1       2         TPE     54.0021      0.5964
      31       1       2      Normal     54.0021      0.5964
      31       1       3         TPE     55.4998      0.6249
      31       1       3      Normal     55.4998      0.6249
      31       1       4         TPE     56.8948      0.6515
      31       1       4      Normal     56.8948      0.6515
      31       1       5         TPE     58.2704      0.6778
      31       1       5      Normal     58.2704      0.6778
      31       1       6         TPE     59.4246      0.6998
      31       1       6      Normal     59.4246      0.6998
      31       1       7         TPE     60.1319      0.7132
      31       1       7      Normal     60.1319      0.7132
      31       1       8         TPE     61.0397      0.7306
      31       1       8      Normal     61.0397      0.7306
      31       1       9         TPE     62.0047      0.7490
      31       1       9      Normal     62.0047      0.7490
      31       1      10         TPE     62.7597      0.7633
      31       1      10      Normal     62.7597      0.7633
      32       1       0         TPE     50.1160      0.5223
      32       1       0      Normal     50.1160      0.5223
      32       1       1         TPE     51.7644      0.5537
      32       1       1      Normal     51.7644      0.5537
      32       1       2         TPE     53.7040      0.5907
      32       1       2      Normal     53.7040      0.5907
      32       1       3         TPE     55.4664      0.6243
      32       1       3      Normal     55.4664      0.6243
      32       1       4         TPE     56.9615      0.6528
      32       1       4      Normal     56.9615      0.6528
      32       1       5         TPE     58.1736      0.6759
      32       1       5      Normal     58.1736      0.6759
      32       1       6         TPE     59.0853      0.6933
      32       1       6      Normal     59.0853      0.6933
      32       1       7         TPE     60.0625      0.7119
      32       1       7      Normal     60.0625      0.7119
      32       1       8         TPE     60.6796      0.7237
      32       1       8      Normal     60.6796      0.7237
      32       1       9         TPE     61.2587      0.7347
      32       1       9      Normal     61.2587      0.7347
      32       1      10         TPE     61.8549      0.7461
      32       1      10      Normal     61.8549      0.7461
      33       1       0         TPE     50.1160      0.5223
      33       1       0      Normal     50.1160      0.5223
      33       1       1         TPE     51.6508      0.5516
      33       1       1      Normal     51.6508      0.5516
      33       1       2         TPE     53.4551      0.5860
      33       1       2      Normal     53.4551      0.5860
      33       1       3         TPE     54.9234      0.6140
      33       1       3      Normal     54.9234      0.6140
      33       1       4         TPE     56.7828      0.6494
      33       1       4      Normal     56.7828      0.6494
      33       1       5         TPE     58.9022      0.6898
      33       1       5      Normal     58.9022      0.6898
      33       1       6         TPE     59.9880      0.7105
      33       1       6      Normal     59.9880      0.7105
      33       1       7         TPE     60.9949      0.7297
      33       1       7      Normal     60.9949      0.7297
      33       1       8         TPE     61.9964      0.7488
      33       1       8      Normal     61.9964      0.7488
      33       1       9         TPE     62.5312      0.7590
      33       1       9      Normal     62.5312      0.7590
      33       1      10         TPE     63.0814      0.7695
      33       1      10      Normal     63.0814      0.7695
      34       1       0         TPE     50.1160      0.5223
      34       1       0      Normal     50.1160      0.5223
      34       1       1         TPE     52.8423      0.5743
      34       1       1      Normal     52.8423      0.5743
      34       1       2         TPE     54.9999      0.6154
      34       1       2      Normal     54.9999      0.6154
      34       1       3         TPE     56.4185      0.6425
      34       1       3      Normal     56.4185      0.6425
      34       1       4         TPE     57.4044      0.6613
      34       1       4      Normal     57.4044      0.6613
      34       1       5         TPE     58.2909      0.6782
      34       1       5      Normal     58.2909      0.6782
      34       1       6         TPE     59.3682      0.6987
      34       1       6      Normal     59.3682      0.6987
      34       1       7         TPE     60.2534      0.7156
      34       1       7      Normal     60.2534      0.7156
      34       1       8         TPE     61.1898      0.7334
      34       1       8      Normal     61.1898      0.7334
      34       1       9         TPE     62.0226      0.7493
      34       1       9      Normal     62.0226      0.7493
      34       1      10         TPE     62.4437      0.7573
      34       1      10      Normal     62.4437      0.7573
      35       1       0         TPE     50.1160      0.5223
      35       1       0      Normal     50.1160      0.5223
      35       1       1         TPE     52.0844      0.5598
      35       1       1      Normal     52.0844      0.5598
      35       1       2         TPE     53.1473      0.5801
      35       1       2      Normal     53.1473      0.5801
      35       1       3         TPE     54.8281      0.6121
      35       1       3      Normal     54.8281      0.6121
      35       1       4         TPE     56.3503      0.6412
      35       1       4      Normal     56.3503      0.6412
      35       1       5         TPE     58.0418      0.6734
      35       1       5      Normal     58.0418      0.6734
      35       1       6         TPE     59.7784      0.7065
      35       1       6      Normal     59.7784      0.7065
      35       1       7         TPE     60.9880      0.7296
      35       1       7      Normal     60.9880      0.7296
      35       1       8         TPE     62.1616      0.7519
      35       1       8      Normal     62.1616      0.7519
      35       1       9         TPE     62.8633      0.7653
      35       1       9      Normal     62.8633      0.7653
      35       1      10         TPE     63.3130      0.7739
      35       1      10      Normal     63.3130      0.7739
      36       1       0         TPE     50.1160      0.5223
      36       1       0      Normal     50.1160      0.5223
      36       1       1         TPE     52.0714      0.5596
      36       1       1      Normal     52.0714      0.5596
      36       1       2         TPE     54.4638      0.6052
      36       1       2      Normal     54.4638      0.6052
      36       1       3         TPE     56.5506      0.6450
      36       1       3      Normal     56.5506      0.6450
      36       1       4         TPE     57.8978      0.6707
      36       1       4      Normal     57.8978      0.6707
      36       1       5         TPE     59.0239      0.6921
      36       1       5      Normal     59.0239      0.6921
      36       1       6         TPE     60.4997      0.7203
      36       1       6      Normal     60.4997      0.7203
      36       1       7         TPE     61.6119      0.7415
      36       1       7      Normal     61.6119      0.7415
      36       1       8         TPE     62.3858      0.7562
      36       1       8      Normal     62.3858      0.7562
      36       1       9         TPE     62.8680      0.7654
      36       1       9      Normal     62.8680      0.7654
      36       1      10         TPE     63.3605      0.7748
      36       1      10      Normal     63.3605      0.7748
      37       1       0         TPE     50.1160      0.5223
      37       1       0      Normal     50.1160      0.5223
      37       1       1         TPE     52.1432      0.5610
      37       1       1      Normal     52.1432      0.5610
      37       1       2         TPE     54.0772      0.5978
      37       1       2      Normal     54.0772      0.5978
      37       1       3         TPE     55.7940      0.6306
      37       1       3      Normal     55.7940      0.6306
      37       1       4         TPE     57.4847      0.6628
      37       1       4      Normal     57.4847      0.6628
      37       1       5         TPE     59.0115      0.6919
      37       1       5      Normal     59.0115      0.6919
      37       1       6         TPE     60.4060      0.7185
      37       1       6      Normal     60.4060      0.7185
      37       1       7         TPE     61.3230      0.7360
      37       1       7      Normal     61.3230      0.7360
      37       1       8         TPE     61.9385      0.7477
      37       1       8      Normal     61.9385      0.7477
      37       1       9         TPE     62.6620      0.7615
      37       1       9      Normal     62.6620      0.7615
      37       1      10         TPE     63.2393      0.7725
      37       1      10      Normal     63.2393      0.7725
      38       1       0         TPE     50.1160      0.5223
      38       1       0      Normal     50.1160      0.5223
      38       1       1         TPE     52.3168      0.5643
      38       1       1      Normal     52.3168      0.5643
      38       1       2         TPE     54.6062      0.6079
      38       1       2      Normal     54.6062      0.6079
      38       1       3         TPE     56.2080      0.6384
      38       1       3      Normal     56.2080      0.6384
      38       1       4         TPE     57.3827      0.6608
      38       1       4      Normal     57.3827      0.6608
      38       1       5         TPE     58.4674      0.6815
      38       1       5      Normal     58.4674      0.6815
      38       1       6         TPE     59.3359      0.6981
      38       1       6      Normal     59.3359      0.6981
      38       1       7         TPE     60.4901      0.7201
      38       1       7      Normal     60.4901      0.7201
      38       1       8         TPE     61.3690      0.7368
      38       1       8      Normal     61.3690      0.7368
      38       1       9         TPE     62.1746      0.7522
      38       1       9      Normal     62.1746      0.7522
      38       1      10         TPE     62.6903      0.7620
      38       1      10      Normal     62.6903      0.7620
      39       1       0         TPE     50.1160      0.5223
      39       1       0      Normal     50.1160      0.5223
      39       1       1         TPE     52.0705      0.5596
      39       1       1      Normal     52.0705      0.5596
      39       1       2         TPE     53.9434      0.5953
      39       1       2      Normal     53.9434      0.5953
      39       1       3         TPE     56.2269      0.6388
      39       1       3      Normal     56.2269      0.6388
      39       1       4         TPE     58.2122      0.6767
      39       1       4      Normal     58.2122      0.6767
      39       1       5         TPE     59.7332      0.7056
      39       1       5      Normal     59.7332      0.7056
      39       1       6         TPE     60.7002      0.7241
      39       1       6      Normal     60.7002      0.7241
      39       1       7         TPE     61.2646      0.7348
      39       1       7      Normal     61.2646      0.7348
      39       1       8         TPE     61.8583      0.7462
      39       1       8      Normal     61.8583      0.7462
      39       1       9         TPE     62.3810      0.7561
      39       1       9      Normal     62.3810      0.7561
      39       1      10         TPE     62.7016      0.7622
      39       1      10      Normal     62.7016      0.7622
      40       1       0         TPE     50.1160      0.5223
      40       1       0      Normal     50.1160      0.5223
      40       1       1         TPE     52.6008      0.5697
      40       1       1      Normal     52.6008      0.5697
      40       1       2         TPE     54.1739      0.5997
      40       1       2      Normal     54.1739      0.5997
      40       1       3         TPE     55.4712      0.6244
      40       1       3      Normal     55.4712      0.6244
      40       1       4         TPE     56.7035      0.6479
      40       1       4      Normal     56.7035      0.6479
      40       1       5         TPE     58.2715      0.6778
      40       1       5      Normal     58.2715      0.6778
      40       1       6         TPE     59.3684      0.6987
      40       1       6      Normal     59.3684      0.6987
      40       1       7         TPE     60.5092      0.7204
      40       1       7      Normal     60.5092      0.7204
      40       1       8         TPE     61.0147      0.7301
      40       1       8      Normal     61.0147      0.7301
      40       1       9         TPE     61.5848      0.7409
      40       1       9      Normal     61.5848      0.7409
      40       1      10         TPE     62.2724      0.7541
      40       1      10      Normal     62.2724      0.7541
      41       1       0         TPE     50.1160      0.5223
      41       1       0      Normal     50.1160      0.5223
      41       1       1         TPE     52.2012      0.5621
      41       1       1      Normal     52.2012      0.5621
      41       1       2         TPE     54.0609      0.5975
      41       1       2      Normal     54.0609      0.5975
      41       1       3         TPE     56.1686      0.6377
      41       1       3      Normal     56.1686      0.6377
      41       1       4         TPE     57.9234      0.6711
      41       1       4      Normal     57.9234      0.6711
      41       1       5         TPE     59.3487      0.6983
      41       1       5      Normal     59.3487      0.6983
      41       1       6         TPE     60.6694      0.7235
      41       1       6      Normal     60.6694      0.7235
      41       1       7         TPE     61.3597      0.7367
      41       1       7      Normal     61.3597      0.7367
      41       1       8         TPE     61.9011      0.7470
      41       1       8      Normal     61.9011      0.7470
      41       1       9         TPE     62.3619      0.7558
      41       1       9      Normal     62.3619      0.7558
      41       1      10         TPE     62.9254      0.7665
      41       1      10      Normal     62.9254      0.7665
      42       1       0         TPE     50.1160      0.5223
      42       1       0      Normal     50.1160      0.5223
      42       1       1         TPE     52.1700      0.5615
      42       1       1      Normal     52.1700      0.5615
      42       1       2         TPE     54.1132      0.5985
      42       1       2      Normal     54.1132      0.5985
      42       1       3         TPE     55.7650      0.6300
      42       1       3      Normal     55.7650      0.6300
      42       1       4         TPE     57.1484      0.6564
      42       1       4      Normal     57.1484      0.6564
      42       1       5         TPE     58.0392      0.6734
      42       1       5      Normal     58.0392      0.6734
      42       1       6         TPE     58.8248      0.6883
      42       1       6      Normal     58.8248      0.6883
      42       1       7         TPE     59.9220      0.7092
      42       1       7      Normal     59.9220      0.7092
      42       1       8         TPE     60.9306      0.7285
      42       1       8      Normal     60.9306      0.7285
      42       1       9         TPE     61.5705      0.7407
      42       1       9      Normal     61.5705      0.7407
      42       1      10         TPE     62.1114      0.7510
      42       1      10      Normal     62.1114      0.7510
      43       1       0         TPE     50.1160      0.5223
      43       1       0      Normal     50.1160      0.5223
      43       1       1         TPE     52.2175      0.5624
      43       1       1      Normal     52.2175      0.5624
      43       1       2         TPE     54.4309      0.6046
      43       1       2      Normal     54.4309      0.6046
      43       1       3         TPE     56.2583      0.6394
      43       1       3      Normal     56.2583      0.6394
      43       1       4         TPE     57.8957      0.6706
      43       1       4      Normal     57.8957      0.6706
      43       1       5         TPE     59.0260      0.6922
      43       1       5      Normal     59.0260      0.6922
      43       1       6         TPE     60.1362      0.7133
      43       1       6      Normal     60.1362      0.7133
      43       1       7         TPE     61.1491      0.7326
      43       1       7      Normal     61.1491      0.7326
      43       1       8         TPE     61.8959      0.7469
      43       1       8      Normal     61.8959      0.7469
      43       1       9         TPE     62.5870      0.7601
      43       1       9      Normal     62.5870      0.7601
      43       1      10         TPE     63.1565      0.7709
      43       1      10      Normal     63.1565      0.7709
      44       1       0         TPE     50.1160      0.5223
      44       1       0      Normal     50.1160      0.5223
      44       1       1         TPE     52.4640      0.5671
      44       1       1      Normal     52.4640      0.5671
      44       1       2         TPE     54.8088      0.6118
      44       1       2      Normal     54.8088      0.6118
      44       1       3         TPE     56.1867      0.6380
      44       1       3      Normal     56.1867      0.6380
      44       1       4         TPE     57.4249      0.6616
      44       1       4      Normal     57.4249      0.6616
      44       1       5         TPE     58.5335      0.6828
      44       1       5      Normal     58.5335      0.6828
      44       1       6         TPE     59.3154      0.6977
      44       1       6      Normal     59.3154      0.6977
      44       1       7         TPE     60.2849      0.7162
      44       1       7      Normal     60.2849      0.7162
      44       1       8         TPE     61.5238      0.7398
      44       1       8      Normal     61.5238      0.7398
      44       1       9         TPE     62.1738      0.7522
      44       1       9      Normal     62.1738      0.7522
      44       1      10         TPE     63.0551      0.7690
      44       1      10      Normal     63.0551      0.7690
      45       1       0         TPE     50.1160      0.5223
      45       1       0      Normal     50.1160      0.5223
      45       1       1         TPE     52.5110      0.5680
      45       1       1      Normal     52.5110      0.5680
      45       1       2         TPE     54.5961      0.6077
      45       1       2      Normal     54.5961      0.6077
      45       1       3         TPE     56.2497      0.6392
      45       1       3      Normal     56.2497      0.6392
      45       1       4         TPE     57.5629      0.6643
      45       1       4      Normal     57.5629      0.6643
      45       1       5         TPE     58.6285      0.6846
      45       1       5      Normal     58.6285      0.6846
      45       1       6         TPE     59.8403      0.7077
      45       1       6      Normal     59.8403      0.7077
      45       1       7         TPE     60.4457      0.7192
      45       1       7      Normal     60.4457      0.7192
      45       1       8         TPE     61.3585      0.7366
      45       1       8      Normal     61.3585      0.7366
      45       1       9         TPE     62.1416      0.7516
      45       1       9      Normal     62.1416      0.7516
      45       1      10         TPE     62.7955      0.7640
      45       1      10      Normal     62.7955      0.7640
      46       1       0         TPE     50.1160      0.5223
      46       1       0      Normal     50.1160      0.5223
      46       1       1         TPE     51.9776      0.5578
      46       1       1      Normal     51.9776      0.5578
      46       1       2         TPE     54.2621      0.6014
      46       1       2      Normal     54.2621      0.6014
      46       1       3         TPE     55.8717      0.6320
      46       1       3      Normal     55.8717      0.6320
      46       1       4         TPE     57.2814      0.6589
      46       1       4      Normal     57.2814      0.6589
      46       1       5         TPE     58.6485      0.6850
      46       1       5      Normal     58.6485      0.6850
      46       1       6         TPE     59.6085      0.7033
      46       1       6      Normal     59.6085      0.7033
      46       1       7         TPE     60.6928      0.7239
      46       1       7      Normal     60.6928      0.7239
      46       1       8         TPE     60.9605      0.7290
      46       1       8      Normal     60.9605      0.7290
      46       1       9         TPE     61.4686      0.7387
      46       1       9      Normal     61.4686      0.7387
      46       1      10         TPE     61.6802      0.7428
      46       1      10      Normal     61.6802      0.7428
      47       1       0         TPE     50.1160      0.5223
      47       1       0      Normal     50.1160      0.5223
      47       1       1         TPE     52.1760      0.5616
      47       1       1      Normal     52.1760      0.5616
      47       1       2         TPE     54.2745      0.6016
      47       1       2      Normal     54.2745      0.6016
      47       1       3         TPE     55.9868      0.6342
      47       1       3      Normal     55.9868      0.6342
      47       1       4         TPE     57.6794      0.6665
      47       1       4      Normal     57.6794      0.6665
      47       1       5         TPE     58.9584      0.6909
      47       1       5      Normal     58.9584      0.6909
      47       1       6         TPE     60.0205      0.7111
      47       1       6      Normal     60.0205      0.7111
      47       1       7         TPE     61.1047      0.7318
      47       1       7      Normal     61.1047      0.7318
      47       1       8         TPE     62.0376      0.7496
      47       1       8      Normal     62.0376      0.7496
      47       1       9         TPE     62.6273      0.7608
      47       1       9      Normal     62.6273      0.7608
      47       1      10         TPE     63.1294      0.7704
      47       1      10      Normal     63.1294      0.7704
      48       1       0         TPE     50.1160      0.5223
      48       1       0      Normal     50.1160      0.5223
      48       1       1         TPE     52.2941      0.5638
      48       1       1      Normal     52.2941      0.5638
      48       1       2         TPE     54.1084      0.5984
      48       1       2      Normal     54.1084      0.5984
      48       1       3         TPE     55.8517      0.6317
      48       1       3      Normal     55.8517      0.6317
      48       1       4         TPE     57.4648      0.6624
      48       1       4      Normal     57.4648      0.6624
      48       1       5         TPE     58.7849      0.6876
      48       1       5      Normal     58.7849      0.6876
      48       1       6         TPE     59.8073      0.7071
      48       1       6      Normal     59.8073      0.7071
      48       1       7         TPE     60.7414      0.7249
      48       1       7      Normal     60.7414      0.7249
      48       1       8         TPE     61.7034      0.7432
      48       1       8      Normal     61.7034      0.7432
      48       1       9         TPE     62.4811      0.7580
      48       1       9      Normal     62.4811      0.7580
      48       1      10         TPE     63.0249      0.7684
      48       1      10      Normal     63.0249      0.7684
      49       1       0         TPE     50.1160      0.5223
      49       1       0      Normal     50.1160      0.5223
      49       1       1         TPE     52.5859      0.5694
      49       1       1      Normal     52.5859      0.5694
      49       1       2         TPE     54.6244      0.6083
      49       1       2      Normal     54.6244      0.6083
      49       1       3         TPE     56.2478      0.6392
      49       1       3      Normal     56.2478      0.6392
      49       1       4         TPE     57.8645      0.6700
      49       1       4      Normal     57.8645      0.6700
      49       1       5         TPE     59.3463      0.6983
      49       1       5      Normal     59.3463      0.6983
      49       1       6         TPE     60.3102      0.7166
      49       1       6      Normal     60.3102      0.7166
      49       1       7         TPE     61.0403      0.7306
      49       1       7      Normal     61.0403      0.7306
      49       1       8         TPE     61.4244      0.7379
      49       1       8      Normal     61.4244      0.7379
      49       1       9         TPE     61.8257      0.7455
      49       1       9      Normal     61.8257      0.7455
      49       1      10         TPE     62.2297      0.7532
      49       1      10      Normal     62.2297      0.7532
      50       1       0         TPE     50.1160      0.5223
      50       1       0      Normal     50.1160      0.5223
      50       1       1         TPE     52.1607      0.5613
      50       1       1      Normal     52.1607      0.5613
      50       1       2         TPE     54.3215      0.6025
      50       1       2      Normal     54.3215      0.6025
      50       1       3         TPE     55.9222      0.6330
      50       1       3      Normal     55.9222      0.6330
      50       1       4         TPE     57.2295      0.6579
      50       1       4      Normal     57.2295      0.6579
      50       1       5         TPE     58.5697      0.6835
      50       1       5      Normal     58.5697      0.6835
      50       1       6         TPE     59.6791      0.7046
      50       1       6      Normal     59.6791      0.7046
      50       1       7         TPE     60.8311      0.7266
      50       1       7      Normal     60.8311      0.7266
      50       1       8         TPE     61.8185      0.7454
      50       1       8      Normal     61.8185      0.7454
      50       1       9         TPE     62.7421      0.7630
      50       1       9      Normal     62.7421      0.7630
      50       1      10         TPE     63.2129      0.7720
      50       1      10      Normal     63.2129      0.7720
      51       1       0         TPE     50.1160      0.5223
      51       1       0      Normal     50.1160      0.5223
      51       1       1         TPE     52.2151      0.5623
      51       1       1      Normal     52.2151      0.5623
      51       1       2         TPE     53.9638      0.5957
      51       1       2      Normal     53.9638      0.5957
      51       1       3         TPE     55.0976      0.6173
      51       1       3      Normal     55.0976      0.6173
      51       1       4         TPE     56.8176      0.6501
      51       1       4      Normal     56.8176      0.6501
      51       1       5         TPE     58.1621      0.6757
      51       1       5      Normal     58.1621      0.6757
      51       1       6         TPE     59.0965      0.6935
      51       1       6      Normal     59.0965      0.6935
      51       1       7         TPE     60.1086      0.7128
      51       1       7      Normal     60.1086      0.7128
      51       1       8         TPE     60.8323      0.7266
      51       1       8      Normal     60.8323      0.7266
      51       1       9         TPE     61.4367      0.7381
      51       1       9      Normal     61.4367      0.7381
      51       1      10         TPE     61.9259      0.7474
      51       1      10      Normal     61.9259      0.7474
      52       1       0         TPE     50.1160      0.5223
      52       1       0      Normal     50.1160      0.5223
      52       1       1         TPE     52.1992      0.5620
      52       1       1      Normal     52.1992      0.5620
      52       1       2         TPE     54.1112      0.5985
      52       1       2      Normal     54.1112      0.5985
      52       1       3         TPE     55.6211      0.6273
      52       1       3      Normal     55.6211      0.6273
      52       1       4         TPE     57.3965      0.6611
      52       1       4      Normal     57.3965      0.6611
      52       1       5         TPE     59.1149      0.6939
      52       1       5      Normal     59.1149      0.6939
      52       1       6         TPE     60.5264      0.7208
      52       1       6      Normal     60.5264      0.7208
      52       1       7         TPE     61.4845      0.7390
      52       1       7      Normal     61.4845      0.7390
      52       1       8         TPE     62.0263      0.7494
      52       1       8      Normal     62.0263      0.7494
      52       1       9         TPE     62.4201      0.7569
      52       1       9      Normal     62.4201      0.7569
      52       1      10         TPE     62.7262      0.7627
      52       1      10      Normal     62.7262      0.7627
      53       1       0         TPE     50.1160      0.5223
      53       1       0      Normal     50.1160      0.5223
      53       1       1         TPE     52.3193      0.5643
      53       1       1      Normal     52.3193      0.5643
      53       1       2         TPE     53.9768      0.5959
      53       1       2      Normal     53.9768      0.5959
      53       1       3         TPE     55.5245      0.6254
      53       1       3      Normal     55.5245      0.6254
      53       1       4         TPE     56.7978      0.6497
      53       1       4      Normal     56.7978      0.6497
      53       1       5         TPE     58.2841      0.6780
      53       1       5      Normal     58.2841      0.6780
      53       1       6         TPE     59.5450      0.7021
      53       1       6      Normal     59.5450      0.7021
      53       1       7         TPE     60.6478      0.7231
      53       1       7      Normal     60.6478      0.7231
      53       1       8         TPE     61.3757      0.7370
      53       1       8      Normal     61.3757      0.7370
      53       1       9         TPE     61.7478      0.7441
      53       1       9      Normal     61.7478      0.7441
      53       1      10         TPE     62.2088      0.7528
      53       1      10      Normal     62.2088      0.7528
      54       1       0         TPE     50.1160      0.5223
      54       1       0      Normal     50.1160      0.5223
      54       1       1         TPE     52.2504      0.5630
      54       1       1      Normal     52.2504      0.5630
      54       1       2         TPE     53.3469      0.5839
      54       1       2      Normal     53.3469      0.5839
      54       1       3         TPE     55.2001      0.6192
      54       1       3      Normal     55.2001      0.6192
      54       1       4         TPE     56.6496      0.6469
      54       1       4      Normal     56.6496      0.6469
      54       1       5         TPE     57.6928      0.6668
      54       1       5      Normal     57.6928      0.6668
      54       1       6         TPE     58.7239      0.6864
      54       1       6      Normal     58.7239      0.6864
      54       1       7         TPE     59.8743      0.7083
      54       1       7      Normal     59.8743      0.7083
      54       1       8         TPE     60.6159      0.7225
      54       1       8      Normal     60.6159      0.7225
      54       1       9         TPE     61.3489      0.7364
      54       1       9      Normal     61.3489      0.7364
      54       1      10         TPE     62.1777      0.7522
      54       1      10      Normal     62.1777      0.7522
      55       1       0         TPE     50.1160      0.5223
      55       1       0      Normal     50.1160      0.5223
      55       1       1         TPE     52.7072      0.5717
      55       1       1      Normal     52.7072      0.5717
      55       1       2         TPE     54.6994      0.6097
      55       1       2      Normal     54.6994      0.6097
      55       1       3         TPE     55.9076      0.6327
      55       1       3      Normal     55.9076      0.6327
      55       1       4         TPE     57.5059      0.6632
      55       1       4      Normal     57.5059      0.6632
      55       1       5         TPE     58.7500      0.6869
      55       1       5      Normal     58.7500      0.6869
      55       1       6         TPE     59.7752      0.7064
      55       1       6      Normal     59.7752      0.7064
      55       1       7         TPE     60.8140      0.7263
      55       1       7      Normal     60.8140      0.7263
      55       1       8         TPE     61.7131      0.7434
      55       1       8      Normal     61.7131      0.7434
      55       1       9         TPE     62.4179      0.7568
      55       1       9      Normal     62.4179      0.7568
      55       1      10         TPE     62.9259      0.7665
      55       1      10      Normal     62.9259      0.7665
      56       1       0         TPE     50.1160      0.5223
      56       1       0      Normal     50.1160      0.5223
      56       1       1         TPE     52.3306      0.5645
      56       1       1      Normal     52.3306      0.5645
      56       1       2         TPE     53.8732      0.5939
      56       1       2      Normal     53.8732      0.5939
      56       1       3         TPE     56.0383      0.6352
      56       1       3      Normal     56.0383      0.6352
      56       1       4         TPE     57.4048      0.6613
      56       1       4      Normal     57.4048      0.6613
      56       1       5         TPE     58.6970      0.6859
      56       1       5      Normal     58.6970      0.6859
      56       1       6         TPE     59.6635      0.7043
      56       1       6      Normal     59.6635      0.7043
      56       1       7         TPE     61.0097      0.7300
      56       1       7      Normal     61.0097      0.7300
      56       1       8         TPE     61.9163      0.7473
      56       1       8      Normal     61.9163      0.7473
      56       1       9         TPE     62.6164      0.7606
      56       1       9      Normal     62.6164      0.7606
      56       1      10         TPE     63.1127      0.7701
      56       1      10      Normal     63.1127      0.7701
      57       1       0         TPE     50.1160      0.5223
      57       1       0      Normal     50.1160      0.5223
      57       1       1         TPE     52.1565      0.5612
      57       1       1      Normal     52.1565      0.5612
      57       1       2         TPE     54.7813      0.6112
      57       1       2      Normal     54.7813      0.6112
      57       1       3         TPE     56.7013      0.6478
      57       1       3      Normal     56.7013      0.6478
      57       1       4         TPE     59.0035      0.6917
      57       1       4      Normal     59.0035      0.6917
      57       1       5         TPE     60.0260      0.7112
      57       1       5      Normal     60.0260      0.7112
      57       1       6         TPE     61.0184      0.7301
      57       1       6      Normal     61.0184      0.7301
      57       1       7         TPE     61.8357      0.7457
      57       1       7      Normal     61.8357      0.7457
      57       1       8         TPE     62.6470      0.7612
      57       1       8      Normal     62.6470      0.7612
      57       1       9         TPE     63.4187      0.7759
      57       1       9      Normal     63.4187      0.7759
      57       1      10         TPE     63.7753      0.7827
      57       1      10      Normal     63.7753      0.7827
      58       1       0         TPE     50.1160      0.5223
      58       1       0      Normal     50.1160      0.5223
      58       1       1         TPE     52.0176      0.5586
      58       1       1      Normal     52.0176      0.5586
      58       1       2         TPE     53.7891      0.5923
      58       1       2      Normal     53.7891      0.5923
      58       1       3         TPE     55.6905      0.6286
      58       1       3      Normal     55.6905      0.6286
      58       1       4         TPE     56.6944      0.6477
      58       1       4      Normal     56.6944      0.6477
      58       1       5         TPE     57.9004      0.6707
      58       1       5      Normal     57.9004      0.6707
      58       1       6         TPE     59.0418      0.6925
      58       1       6      Normal     59.0418      0.6925
      58       1       7         TPE     60.0709      0.7121
      58       1       7      Normal     60.0709      0.7121
      58       1       8         TPE     61.2109      0.7338
      58       1       8      Normal     61.2109      0.7338
      58       1       9         TPE     62.3011      0.7546
      58       1       9      Normal     62.3011      0.7546
      58       1      10         TPE     63.2617      0.7729
      58       1      10      Normal     63.2617      0.7729
      59       1       0         TPE     50.1160      0.5223
      59       1       0      Normal     50.1160      0.5223
      59       1       1         TPE     52.0602      0.5594
      59       1       1      Normal     52.0602      0.5594
      59       1       2         TPE     54.4143      0.6043
      59       1       2      Normal     54.4143      0.6043
      59       1       3         TPE     56.5808      0.6456
      59       1       3      Normal     56.5808      0.6456
      59       1       4         TPE     58.0808      0.6741
      59       1       4      Normal     58.0808      0.6741
      59       1       5         TPE     59.1372      0.6943
      59       1       5      Normal     59.1372      0.6943
      59       1       6         TPE     59.9892      0.7105
      59       1       6      Normal     59.9892      0.7105
      59       1       7         TPE     61.0576      0.7309
      59       1       7      Normal     61.0576      0.7309
      59       1       8         TPE     61.8892      0.7467
      59       1       8      Normal     61.8892      0.7467
      59       1       9         TPE     62.6122      0.7605
      59       1       9      Normal     62.6122      0.7605
      59       1      10         TPE     63.1911      0.7716
      59       1      10      Normal     63.1911      0.7716
      60       1       0         TPE     50.1160      0.5223
      60       1       0      Normal     50.1160      0.5223
      60       1       1         TPE     51.9963      0.5582
      60       1       1      Normal     51.9963      0.5582
      60       1       2         TPE     53.1197      0.5796
      60       1       2      Normal     53.1197      0.5796
      60       1       3         TPE     54.7095      0.6099
      60       1       3      Normal     54.7095      0.6099
      60       1       4         TPE     56.5225      0.6444
      60       1       4      Normal     56.5225      0.6444
      60       1       5         TPE     57.8102      0.6690
      60       1       5      Normal     57.8102      0.6690
      60       1       6         TPE     59.0661      0.6929
      60       1       6      Normal     59.0661      0.6929
      60       1       7         TPE     59.8571      0.7080
      60       1       7      Normal     59.8571      0.7080
      60       1       8         TPE     60.7499      0.7250
      60       1       8      Normal     60.7499      0.7250
      60       1       9         TPE     61.4165      0.7377
      60       1       9      Normal     61.4165      0.7377
      60       1      10         TPE     62.1687      0.7521
      60       1      10      Normal     62.1687      0.7521
      61       1       0         TPE     50.1160      0.5223
      61       1       0      Normal     50.1160      0.5223
      61       1       1         TPE     51.8960      0.5562
      61       1       1      Normal     51.8960      0.5562
      61       1       2         TPE     53.0082      0.5774
      61       1       2      Normal     53.0082      0.5774
      61       1       3         TPE     54.2961      0.6020
      61       1       3      Normal     54.2961      0.6020
      61       1       4         TPE     55.6666      0.6281
      61       1       4      Normal     55.6666      0.6281
      61       1       5         TPE     57.0260      0.6540
      61       1       5      Normal     57.0260      0.6540
      61       1       6         TPE     58.7272      0.6865
      61       1       6      Normal     58.7272      0.6865
      61       1       7         TPE     60.2105      0.7147
      61       1       7      Normal     60.2105      0.7147
      61       1       8         TPE     61.1626      0.7329
      61       1       8      Normal     61.1626      0.7329
      61       1       9         TPE     62.1389      0.7515
      61       1       9      Normal     62.1389      0.7515
      61       1      10         TPE     62.8905      0.7658
      61       1      10      Normal     62.8905      0.7658
      62       1       0         TPE     50.1160      0.5223
      62       1       0      Normal     50.1160      0.5223
      62       1       1         TPE     52.3206      0.5643
      62       1       1      Normal     52.3206      0.5643
      62       1       2         TPE     54.5415      0.6067
      62       1       2      Normal     54.5415      0.6067
      62       1       3         TPE     56.1645      0.6376
      62       1       3      Normal     56.1645      0.6376
      62       1       4         TPE     57.5277      0.6636
      62       1       4      Normal     57.5277      0.6636
      62       1       5         TPE     58.5505      0.6831
      62       1       5      Normal     58.5505      0.6831
      62       1       6         TPE     59.3700      0.6987
      62       1       6      Normal     59.3700      0.6987
      62       1       7         TPE     60.4195      0.7187
      62       1       7      Normal     60.4195      0.7187
      62       1       8         TPE     61.4948      0.7392
      62       1       8      Normal     61.4948      0.7392
      62       1       9         TPE     62.3551      0.7556
      62       1       9      Normal     62.3551      0.7556
      62       1      10         TPE     62.9859      0.7677
      62       1      10      Normal     62.9859      0.7677
      63       1       0         TPE     50.1160      0.5223
      63       1       0      Normal     50.1160      0.5223
      63       1       1         TPE     52.2575      0.5631
      63       1       1      Normal     52.2575      0.5631
      63       1       2         TPE     54.1753      0.5997
      63       1       2      Normal     54.1753      0.5997
      63       1       3         TPE     55.6767      0.6283
      63       1       3      Normal     55.6767      0.6283
      63       1       4         TPE     56.7252      0.6483
      63       1       4      Normal     56.7252      0.6483
      63       1       5         TPE     57.9689      0.6720
      63       1       5      Normal     57.9689      0.6720
      63       1       6         TPE     59.0109      0.6919
      63       1       6      Normal     59.0109      0.6919
      63       1       7         TPE     60.0020      0.7108
      63       1       7      Normal     60.0020      0.7108
      63       1       8         TPE     60.6873      0.7238
      63       1       8      Normal     60.6873      0.7238
      63       1       9         TPE     61.1993      0.7336
      63       1       9      Normal     61.1993      0.7336
      63       1      10         TPE     61.9337      0.7476
      63       1      10      Normal     61.9337      0.7476
      64       1       0         TPE     50.1160      0.5223
      64       1       0      Normal     50.1160      0.5223
      64       1       1         TPE     52.5815      0.5693
      64       1       1      Normal     52.5815      0.5693
      64       1       2         TPE     54.0523      0.5974
      64       1       2      Normal     54.0523      0.5974
      64       1       3         TPE     55.5683      0.6263
      64       1       3      Normal     55.5683      0.6263
      64       1       4         TPE     56.9513      0.6526
      64       1       4      Normal     56.9513      0.6526
      64       1       5         TPE     58.0832      0.6742
      64       1       5      Normal     58.0832      0.6742
      64       1       6         TPE     59.0647      0.6929
      64       1       6      Normal     59.0647      0.6929
      64       1       7         TPE     60.2202      0.7149
      64       1       7      Normal     60.2202      0.7149
      64       1       8         TPE     61.2015      0.7336
      64       1       8      Normal     61.2015      0.7336
      64       1       9         TPE     62.4628      0.7577
      64       1       9      Normal     62.4628      0.7577
      64       1      10         TPE     63.1925      0.7716
      64       1      10      Normal     63.1925      0.7716
      65       1       0         TPE     50.1160      0.5223
      65       1       0      Normal     50.1160      0.5223
      65       1       1         TPE     52.2899      0.5638
      65       1       1      Normal     52.2899      0.5638
      65       1       2         TPE     54.7862      0.6113
      65       1       2      Normal     54.7862      0.6113
      65       1       3         TPE     56.4340      0.6428
      65       1       3      Normal     56.4340      0.6428
      65       1       4         TPE     57.6805      0.6665
      65       1       4      Normal     57.6805      0.6665
      65       1       5         TPE     58.8606      0.6890
      65       1       5      Normal     58.8606      0.6890
      65       1       6         TPE     59.8007      0.7069
      65       1       6      Normal     59.8007      0.7069
      65       1       7         TPE     60.8293      0.7265
      65       1       7      Normal     60.8293      0.7265
      65       1       8         TPE     61.7812      0.7447
      65       1       8      Normal     61.7812      0.7447
      65       1       9         TPE     62.2873      0.7543
      65       1       9      Normal     62.2873      0.7543
      65       1      10         TPE     63.1261      0.7703
      65       1      10      Normal     63.1261      0.7703
      66       1       0         TPE     50.1160      0.5223
      66       1       0      Normal     50.1160      0.5223
      66       1       1         TPE     52.3886      0.5656
      66       1       1      Normal     52.3886      0.5656
      66       1       2         TPE     54.0931      0.5981
      66       1       2      Normal     54.0931      0.5981
      66       1       3         TPE     55.6274      0.6274
      66       1       3      Normal     55.6274      0.6274
      66       1       4         TPE     57.3105      0.6595
      66       1       4      Normal     57.3105      0.6595
      66       1       5         TPE     58.7190      0.6863
      66       1       5      Normal     58.7190      0.6863
      66       1       6         TPE     59.8969      0.7088
      66       1       6      Normal     59.8969      0.7088
      66       1       7         TPE     60.9560      0.7290
      66       1       7      Normal     60.9560      0.7290
      66       1       8         TPE     61.8096      0.7452
      66       1       8      Normal     61.8096      0.7452
      66       1       9         TPE     62.4663      0.7578
      66       1       9      Normal     62.4663      0.7578
      66       1      10         TPE     62.9932      0.7678
      66       1      10      Normal     62.9932      0.7678
      67       1       0         TPE     50.1160      0.5223
      67       1       0      Normal     50.1160      0.5223
      67       1       1         TPE     52.5964      0.5696
      67       1       1      Normal     52.5964      0.5696
      67       1       2         TPE     54.6167      0.6081
      67       1       2      Normal     54.6167      0.6081
      67       1       3         TPE     56.1780      0.6379
      67       1       3      Normal     56.1780      0.6379
      67       1       4         TPE     58.0270      0.6731
      67       1       4      Normal     58.0270      0.6731
      67       1       5         TPE     59.2939      0.6973
      67       1       5      Normal     59.2939      0.6973
      67       1       6         TPE     60.2493      0.7155
      67       1       6      Normal     60.2493      0.7155
      67       1       7         TPE     61.1586      0.7328
      67       1       7      Normal     61.1586      0.7328
      67       1       8         TPE     61.6521      0.7422
      67       1       8      Normal     61.6521      0.7422
      67       1       9         TPE     62.3147      0.7549
      67       1       9      Normal     62.3147      0.7549
      67       1      10         TPE     62.8391      0.7649
      67       1      10      Normal     62.8391      0.7649
      68       1       0         TPE     50.1160      0.5223
      68       1       0      Normal     50.1160      0.5223
      68       1       1         TPE     51.8496      0.5554
      68       1       1      Normal     51.8496      0.5554
      68       1       2         TPE     53.6067      0.5889
      68       1       2      Normal     53.6067      0.5889
      68       1       3         TPE     54.8487      0.6125
      68       1       3      Normal     54.8487      0.6125
      68       1       4         TPE     56.4870      0.6438
      68       1       4      Normal     56.4870      0.6438
      68       1       5         TPE     57.5152      0.6634
      68       1       5      Normal     57.5152      0.6634
      68       1       6         TPE     58.9943      0.6916
      68       1       6      Normal     58.9943      0.6916
      68       1       7         TPE     60.0439      0.7116
      68       1       7      Normal     60.0439      0.7116
      68       1       8         TPE     61.1163      0.7320
      68       1       8      Normal     61.1163      0.7320
      68       1       9         TPE     61.9524      0.7480
      68       1       9      Normal     61.9524      0.7480
      68       1      10         TPE     62.5070      0.7585
      68       1      10      Normal     62.5070      0.7585
      69       1       0         TPE     50.1160      0.5223
      69       1       0      Normal     50.1160      0.5223
      69       1       1         TPE     52.4721      0.5672
      69       1       1      Normal     52.4721      0.5672
      69       1       2         TPE     54.2859      0.6018
      69       1       2      Normal     54.2859      0.6018
      69       1       3         TPE     55.9301      0.6331
      69       1       3      Normal     55.9301      0.6331
      69       1       4         TPE     57.5270      0.6636
      69       1       4      Normal     57.5270      0.6636
      69       1       5         TPE     58.6233      0.6845
      69       1       5      Normal     58.6233      0.6845
      69       1       6         TPE     59.3865      0.6990
      69       1       6      Normal     59.3865      0.6990
      69       1       7         TPE     60.1389      0.7134
      69       1       7      Normal     60.1389      0.7134
      69       1       8         TPE     60.8171      0.7263
      69       1       8      Normal     60.8171      0.7263
      69       1       9         TPE     61.6319      0.7418
      69       1       9      Normal     61.6319      0.7418
      69       1      10         TPE     62.3762      0.7560
      69       1      10      Normal     62.3762      0.7560
      70       1       0         TPE     50.1160      0.5223
      70       1       0      Normal     50.1160      0.5223
      70       1       1         TPE     52.7438      0.5724
      70       1       1      Normal     52.7438      0.5724
      70       1       2         TPE     54.7835      0.6113
      70       1       2      Normal     54.7835      0.6113
      70       1       3         TPE     56.8007      0.6497
      70       1       3      Normal     56.8007      0.6497
      70       1       4         TPE     58.1089      0.6747
      70       1       4      Normal     58.1089      0.6747
      70       1       5         TPE     58.9833      0.6914
      70       1       5      Normal     58.9833      0.6914
      70       1       6         TPE     59.9088      0.7090
      70       1       6      Normal     59.9088      0.7090
      70       1       7         TPE     61.1214      0.7321
      70       1       7      Normal     61.1214      0.7321
      70       1       8         TPE     61.7899      0.7449
      70       1       8      Normal     61.7899      0.7449
      70       1       9         TPE     62.3683      0.7559
      70       1       9      Normal     62.3683      0.7559
      70       1      10         TPE     62.7826      0.7638
      70       1      10      Normal     62.7826      0.7638
      71       1       0         TPE     50.1160      0.5223
      71       1       0      Normal     50.1160      0.5223
      71       1       1         TPE     52.2032      0.5621
      71       1       1      Normal     52.2032      0.5621
      71       1       2         TPE     54.2132      0.6004
      71       1       2      Normal     54.2132      0.6004
      71       1       3         TPE     55.8957      0.6325
      71       1       3      Normal     55.8957      0.6325
      71       1       4         TPE     57.0520      0.6545
      71       1       4      Normal     57.0520      0.6545
      71       1       5         TPE     58.2384      0.6772
      71       1       5      Normal     58.2384      0.6772
      71       1       6         TPE     58.9761      0.6912
      71       1       6      Normal     58.9761      0.6912
      71       1       7         TPE     59.6512      0.7041
      71       1       7      Normal     59.6512      0.7041
      71       1       8         TPE     60.7174      0.7244
      71       1       8      Normal     60.7174      0.7244
      71       1       9         TPE     61.3151      0.7358
      71       1       9      Normal     61.3151      0.7358
      71       1      10         TPE     62.0959      0.7507
      71       1      10      Normal     62.0959      0.7507
      72       1       0         TPE     50.1160      0.5223
      72       1       0      Normal     50.1160      0.5223
      72       1       1         TPE     52.6647      0.5709
      72       1       1      Normal     52.6647      0.5709
      72       1       2         TPE     53.7856      0.5923
      72       1       2      Normal     53.7856      0.5923
      72       1       3         TPE     55.8141      0.6309
      72       1       3      Normal     55.8141      0.6309
      72       1       4         TPE     57.3304      0.6598
      72       1       4      Normal     57.3304      0.6598
      72       1       5         TPE     58.8091      0.6880
      72       1       5      Normal     58.8091      0.6880
      72       1       6         TPE     60.2973      0.7164
      72       1       6      Normal     60.2973      0.7164
      72       1       7         TPE     61.2843      0.7352
      72       1       7      Normal     61.2843      0.7352
      72       1       8         TPE     62.1051      0.7509
      72       1       8      Normal     62.1051      0.7509
      72       1       9         TPE     62.9552      0.7671
      72       1       9      Normal     62.9552      0.7671
      72       1      10         TPE     63.3836      0.7752
      72       1      10      Normal     63.3836      0.7752
      73       1       0         TPE     50.1160      0.5223
      73       1       0      Normal     50.1160      0.5223
      73       1       1         TPE     51.9079      0.5565
      73       1       1      Normal     51.9079      0.5565
      73       1       2         TPE     54.2534      0.6012
      73       1       2      Normal     54.2534      0.6012
      73       1       3         TPE     55.4557      0.6241
      73       1       3      Normal     55.4557      0.6241
      73       1       4         TPE     56.9012      0.6517
      73       1       4      Normal     56.9012      0.6517
      73       1       5         TPE     57.9253      0.6712
      73       1       5      Normal     57.9253      0.6712
      73       1       6         TPE     59.2691      0.6968
      73       1       6      Normal     59.2691      0.6968
      73       1       7         TPE     60.4292      0.7189
      73       1       7      Normal     60.4292      0.7189
      73       1       8         TPE     61.3353      0.7362
      73       1       8      Normal     61.3353      0.7362
      73       1       9         TPE     62.1802      0.7523
      73       1       9      Normal     62.1802      0.7523
      73       1      10         TPE     62.8561      0.7652
      73       1      10      Normal     62.8561      0.7652
      74       1       0         TPE     50.1160      0.5223
      74       1       0      Normal     50.1160      0.5223
      74       1       1         TPE     52.2564      0.5631
      74       1       1      Normal     52.2564      0.5631
      74       1       2         TPE     54.4707      0.6053
      74       1       2      Normal     54.4707      0.6053
      74       1       3         TPE     55.8892      0.6324
      74       1       3      Normal     55.8892      0.6324
      74       1       4         TPE     56.9786      0.6531
      74       1       4      Normal     56.9786      0.6531
      74       1       5         TPE     58.5806      0.6837
      74       1       5      Normal     58.5806      0.6837
      74       1       6         TPE     59.6574      0.7042
      74       1       6      Normal     59.6574      0.7042
      74       1       7         TPE     60.4334      0.7190
      74       1       7      Normal     60.4334      0.7190
      74       1       8         TPE     61.4489      0.7384
      74       1       8      Normal     61.4489      0.7384
      74       1       9         TPE     62.7159      0.7625
      74       1       9      Normal     62.7159      0.7625
      74       1      10         TPE     63.5770      0.7789
      74       1      10      Normal     63.5770      0.7789
      75       1       0         TPE     50.1160      0.5223
      75       1       0      Normal     50.1160      0.5223
      75       1       1         TPE     52.1598      0.5613
      75       1       1      Normal     52.1598      0.5613
      75       1       2         TPE     53.9321      0.5951
      75       1       2      Normal     53.9321      0.5951
      75       1       3         TPE     55.5647      0.6262
      75       1       3      Normal     55.5647      0.6262
      75       1       4         TPE     57.2029      0.6574
      75       1       4      Normal     57.2029      0.6574
      75       1       5         TPE     58.6523      0.6850
      75       1       5      Normal     58.6523      0.6850
      75       1       6         TPE     59.6426      0.7039
      75       1       6      Normal     59.6426      0.7039
      75       1       7         TPE     60.5230      0.7207
      75       1       7      Normal     60.5230      0.7207
      75       1       8         TPE     61.2813      0.7352
      75       1       8      Normal     61.2813      0.7352
      75       1       9         TPE     62.0320      0.7495
      75       1       9      Normal     62.0320      0.7495
      75       1      10         TPE     62.4787      0.7580
      75       1      10      Normal     62.4787      0.7580
      76       1       0         TPE     50.1160      0.5223
      76       1       0      Normal     50.1160      0.5223
      76       1       1         TPE     52.1576      0.5612
      76       1       1      Normal     52.1576      0.5612
      76       1       2         TPE     54.0751      0.5978
      76       1       2      Normal     54.0751      0.5978
      76       1       3         TPE     55.7708      0.6301
      76       1       3      Normal     55.7708      0.6301
      76       1       4         TPE     57.5391      0.6638
      76       1       4      Normal     57.5391      0.6638
      76       1       5         TPE     59.4471      0.7002
      76       1       5      Normal     59.4471      0.7002
      76       1       6         TPE     60.4679      0.7197
      76       1       6      Normal     60.4679      0.7197
      76       1       7         TPE     61.4454      0.7383
      76       1       7      Normal     61.4454      0.7383
      76       1       8         TPE     62.0452      0.7497
      76       1       8      Normal     62.0452      0.7497
      76       1       9         TPE     62.6543      0.7613
      76       1       9      Normal     62.6543      0.7613
      76       1      10         TPE     63.1284      0.7704
      76       1      10      Normal     63.1284      0.7704
      77       1       0         TPE     50.1160      0.5223
      77       1       0      Normal     50.1160      0.5223
      77       1       1         TPE     52.5129      0.5680
      77       1       1      Normal     52.5129      0.5680
      77       1       2         TPE     54.1171      0.5986
      77       1       2      Normal     54.1171      0.5986
      77       1       3         TPE     55.6504      0.6278
      77       1       3      Normal     55.6504      0.6278
      77       1       4         TPE     56.9755      0.6531
      77       1       4      Normal     56.9755      0.6531
      77       1       5         TPE     57.9975      0.6726
      77       1       5      Normal     57.9975      0.6726
      77       1       6         TPE     58.9637      0.6910
      77       1       6      Normal     58.9637      0.6910
      77       1       7         TPE     59.9044      0.7089
      77       1       7      Normal     59.9044      0.7089
      77       1       8         TPE     60.6841      0.7238
      77       1       8      Normal     60.6841      0.7238
      77       1       9         TPE     61.5667      0.7406
      77       1       9      Normal     61.5667      0.7406
      77       1      10         TPE     62.2001      0.7527
      77       1      10      Normal     62.2001      0.7527
      78       1       0         TPE     50.1160      0.5223
      78       1       0      Normal     50.1160      0.5223
      78       1       1         TPE     52.2360      0.5627
      78       1       1      Normal     52.2360      0.5627
      78       1       2         TPE     53.9931      0.5962
      78       1       2      Normal     53.9931      0.5962
      78       1       3         TPE     56.1693      0.6377
      78       1       3      Normal     56.1693      0.6377
      78       1       4         TPE     57.7715      0.6683
      78       1       4      Normal     57.7715      0.6683
      78       1       5         TPE     58.8776      0.6893
      78       1       5      Normal     58.8776      0.6893
      78       1       6         TPE     60.0734      0.7121
      78       1       6      Normal     60.0734      0.7121
      78       1       7         TPE     60.9761      0.7293
      78       1       7      Normal     60.9761      0.7293
      78       1       8         TPE     61.6205      0.7416
      78       1       8      Normal     61.6205      0.7416
      78       1       9         TPE     62.2189      0.7530
      78       1       9      Normal     62.2189      0.7530
      78       1      10         TPE     62.5636      0.7596
      78       1      10      Normal     62.5636      0.7596
      79       1       0         TPE     50.1160      0.5223
      79       1       0      Normal     50.1160      0.5223
      79       1       1         TPE     52.3845      0.5656
      79       1       1      Normal     52.3845      0.5656
      79       1       2         TPE     54.4213      0.6044
      79       1       2      Normal     54.4213      0.6044
      79       1       3         TPE     56.0536      0.6355
      79       1       3      Normal     56.0536      0.6355
      79       1       4         TPE     58.1175      0.6748
      79       1       4      Normal     58.1175      0.6748
      79       1       5         TPE     59.2830      0.6971
      79       1       5      Normal     59.2830      0.6971
      79       1       6         TPE     60.4247      0.7188
      79       1       6      Normal     60.4247      0.7188
      79       1       7         TPE     61.3150      0.7358
      79       1       7      Normal     61.3150      0.7358
      79       1       8         TPE     61.7896      0.7449
      79       1       8      Normal     61.7896      0.7448
      79       1       9         TPE     62.3827      0.7562
      79       1       9      Normal     62.3827      0.7562
      79       1      10         TPE     63.0350      0.7686
      79       1      10      Normal     63.0350      0.7686
      80       1       0         TPE     50.1160      0.5223
      80       1       0      Normal     50.1160      0.5223
      80       1       1         TPE     52.2499      0.5630
      80       1       1      Normal     52.2499      0.5630
      80       1       2         TPE     53.7679      0.5919
      80       1       2      Normal     53.7679      0.5919
      80       1       3         TPE     55.6191      0.6272
      80       1       3      Normal     55.6191      0.6272
      80       1       4         TPE     57.0756      0.6550
      80       1       4      Normal     57.0756      0.6550
      80       1       5         TPE     58.6766      0.6855
      80       1       5      Normal     58.6766      0.6855
      80       1       6         TPE     59.7026      0.7051
      80       1       6      Normal     59.7026      0.7051
      80       1       7         TPE     60.8072      0.7261
      80       1       7      Normal     60.8072      0.7261
      80       1       8         TPE     61.5236      0.7398
      80       1       8      Normal     61.5236      0.7398
      80       1       9         TPE     62.2178      0.7530
      80       1       9      Normal     62.2178      0.7530
      80       1      10         TPE     62.8491      0.7650
      80       1      10      Normal     62.8491      0.7650
      81       1       0         TPE     50.1160      0.5223
      81       1       0      Normal     50.1160      0.5223
      81       1       1         TPE     52.6653      0.5709
      81       1       1      Normal     52.6653      0.5709
      81       1       2         TPE     54.8793      0.6131
      81       1       2      Normal     54.8793      0.6131
      81       1       3         TPE     56.6502      0.6469
      81       1       3      Normal     56.6502      0.6469
      81       1       4         TPE     57.9759      0.6721
      81       1       4      Normal     57.9759      0.6721
      81       1       5         TPE     59.1605      0.6947
      81       1       5      Normal     59.1605      0.6947
      81       1       6         TPE     60.2289      0.7151
      81       1       6      Normal     60.2289      0.7151
      81       1       7         TPE     60.8437      0.7268
      81       1       7      Normal     60.8437      0.7268
      81       1       8         TPE     61.4229      0.7379
      81       1       8      Normal     61.4229      0.7379
      81       1       9         TPE     61.9577      0.7481
      81       1       9      Normal     61.9577      0.7481
      81       1      10         TPE     62.2576      0.7538
      81       1      10      Normal     62.2576      0.7538
      82       1       0         TPE     50.1160      0.5223
      82       1       0      Normal     50.1160      0.5223
      82       1       1         TPE     52.2888      0.5637
      82       1       1      Normal     52.2888      0.5637
      82       1       2         TPE     54.2892      0.6019
      82       1       2      Normal     54.2892      0.6019
      82       1       3         TPE     55.6351      0.6275
      82       1       3      Normal     55.6351      0.6275
      82       1       4         TPE     56.7952      0.6496
      82       1       4      Normal     56.7952      0.6496
      82       1       5         TPE     58.1520      0.6755
      82       1       5      Normal     58.1520      0.6755
      82       1       6         TPE     59.1544      0.6946
      82       1       6      Normal     59.1544      0.6946
      82       1       7         TPE     60.1368      0.7133
      82       1       7      Normal     60.1368      0.7133
      82       1       8         TPE     61.0992      0.7317
      82       1       8      Normal     61.0992      0.7317
      82       1       9         TPE     61.7234      0.7436
      82       1       9      Normal     61.7234      0.7436
      82       1      10         TPE     62.0988      0.7507
      82       1      10      Normal     62.0988      0.7507
      83       1       0         TPE     50.1160      0.5223
      83       1       0      Normal     50.1160      0.5223
      83       1       1         TPE     52.3960      0.5658
      83       1       1      Normal     52.3960      0.5658
      83       1       2         TPE     53.9754      0.5959
      83       1       2      Normal     53.9754      0.5959
      83       1       3         TPE     55.4862      0.6247
      83       1       3      Normal     55.4862      0.6247
      83       1       4         TPE     57.3278      0.6598
      83       1       4      Normal     57.3278      0.6598
      83       1       5         TPE     58.3368      0.6790
      83       1       5      Normal     58.3368      0.6790
      83       1       6         TPE     59.4237      0.6997
      83       1       6      Normal     59.4237      0.6997
      83       1       7         TPE     60.3478      0.7174
      83       1       7      Normal     60.3478      0.7174
      83       1       8         TPE     61.0811      0.7313
      83       1       8      Normal     61.0811      0.7313
      83       1       9         TPE     61.9349      0.7476
      83       1       9      Normal     61.9349      0.7476
      83       1      10         TPE     62.9528      0.7670
      83       1      10      Normal     62.9528      0.7670
      84       1       0         TPE     50.1160      0.5223
      84       1       0      Normal     50.1160      0.5223
      84       1       1         TPE     52.3000      0.5639
      84       1       1      Normal     52.3000      0.5639
      84       1       2         TPE     53.7095      0.5908
      84       1       2      Normal     53.7095      0.5908
      84       1       3         TPE     55.6953      0.6287
      84       1       3      Normal     55.6953      0.6287
      84       1       4         TPE     57.1174      0.6558
      84       1       4      Normal     57.1174      0.6558
      84       1       5         TPE     58.2979      0.6783
      84       1       5      Normal     58.2979      0.6783
      84       1       6         TPE     59.3884      0.6991
      84       1       6      Normal     59.3884      0.6991
      84       1       7         TPE     60.7768      0.7255
      84       1       7      Normal     60.7768      0.7255
      84       1       8         TPE     61.7257      0.7436
      84       1       8      Normal     61.7257      0.7436
      84       1       9         TPE     62.3365      0.7553
      84       1       9      Normal     62.3365      0.7553
      84       1      10         TPE     62.7619      0.7634
      84       1      10      Normal     62.7619      0.7634
      85       1       0         TPE     50.1160      0.5223
      85       1       0      Normal     50.1160      0.5223
      85       1       1         TPE     51.8841      0.5560
      85       1       1      Normal     51.8841      0.5560
      85       1       2         TPE     53.3105      0.5832
      85       1       2      Normal     53.3105      0.5832
      85       1       3         TPE     55.3581      0.6222
      85       1       3      Normal     55.3581      0.6222
      85       1       4         TPE     56.8258      0.6502
      85       1       4      Normal     56.8258      0.6502
      85       1       5         TPE     57.6982      0.6669
      85       1       5      Normal     57.6982      0.6669
      85       1       6         TPE     58.6762      0.6855
      85       1       6      Normal     58.6762      0.6855
      85       1       7         TPE     59.7135      0.7053
      85       1       7      Normal     59.7135      0.7053
      85       1       8         TPE     60.8580      0.7271
      85       1       8      Normal     60.8580      0.7271
      85       1       9         TPE     61.5311      0.7399
      85       1       9      Normal     61.5311      0.7399
      85       1      10         TPE     61.9823      0.7485
      85       1      10      Normal     61.9823      0.7485
      86       1       0         TPE     50.1160      0.5223
      86       1       0      Normal     50.1160      0.5223
      86       1       1         TPE     52.5136      0.5680
      86       1       1      Normal     52.5136      0.5680
      86       1       2         TPE     54.3729      0.6035
      86       1       2      Normal     54.3729      0.6035
      86       1       3         TPE     55.9105      0.6328
      86       1       3      Normal     55.9105      0.6328
      86       1       4         TPE     57.8670      0.6701
      86       1       4      Normal     57.8670      0.6701
      86       1       5         TPE     59.2274      0.6960
      86       1       5      Normal     59.2274      0.6960
      86       1       6         TPE     60.5069      0.7204
      86       1       6      Normal     60.5069      0.7204
      86       1       7         TPE     61.5365      0.7400
      86       1       7      Normal     61.5365      0.7400
      86       1       8         TPE     62.1960      0.7526
      86       1       8      Normal     62.1960      0.7526
      86       1       9         TPE     62.6993      0.7622
      86       1       9      Normal     62.6993      0.7622
      86       1      10         TPE     63.1007      0.7698
      86       1      10      Normal     63.1007      0.7698
      87       1       0         TPE     50.1160      0.5223
      87       1       0      Normal     50.1160      0.5223
      87       1       1         TPE     52.2530      0.5631
      87       1       1      Normal     52.2530      0.5631
      87       1       2         TPE     54.2327      0.6008
      87       1       2      Normal     54.2327      0.6008
      87       1       3         TPE     56.1290      0.6369
      87       1       3      Normal     56.1290      0.6369
      87       1       4         TPE     57.5962      0.6649
      87       1       4      Normal     57.5962      0.6649
      87       1       5         TPE     58.5767      0.6836
      87       1       5      Normal     58.5767      0.6836
      87       1       6         TPE     59.6923      0.7049
      87       1       6      Normal     59.6923      0.7049
      87       1       7         TPE     60.8385      0.7267
      87       1       7      Normal     60.8385      0.7267
      87       1       8         TPE     61.8707      0.7464
      87       1       8      Normal     61.8707      0.7464
      87       1       9         TPE     62.7550      0.7633
      87       1       9      Normal     62.7550      0.7633
      87       1      10         TPE     63.1404      0.7706
      87       1      10      Normal     63.1404      0.7706
      88       1       0         TPE     50.1160      0.5223
      88       1       0      Normal     50.1160      0.5223
      88       1       1         TPE     52.2331      0.5627
      88       1       1      Normal     52.2331      0.5627
      88       1       2         TPE     53.9880      0.5961
      88       1       2      Normal     53.9880      0.5961
      88       1       3         TPE     55.7778      0.6302
      88       1       3      Normal     55.7778      0.6302
      88       1       4         TPE     57.3214      0.6597
      88       1       4      Normal     57.3214      0.6597
      88       1       5         TPE     58.3702      0.6797
      88       1       5      Normal     58.3702      0.6797
      88       1       6         TPE     59.3888      0.6991
      88       1       6      Normal     59.3888      0.6991
      88       1       7         TPE     60.3743      0.7179
      88       1       7      Normal     60.3743      0.7179
      88       1       8         TPE     60.8612      0.7272
      88       1       8      Normal     60.8612      0.7272
      88       1       9         TPE     61.3778      0.7370
      88       1       9      Normal     61.3778      0.7370
      88       1      10         TPE     61.8688      0.7464
      88       1      10      Normal     61.8688      0.7464
      89       1       0         TPE     50.1160      0.5223
      89       1       0      Normal     50.1160      0.5223
      89       1       1         TPE     51.9282      0.5569
      89       1       1      Normal     51.9282      0.5569
      89       1       2         TPE     53.9897      0.5962
      89       1       2      Normal     53.9897      0.5962
      89       1       3         TPE     55.5189      0.6253
      89       1       3      Normal     55.5189      0.6253
      89       1       4         TPE     56.9201      0.6520
      89       1       4      Normal     56.9201      0.6520
      89       1       5         TPE     58.4858      0.6819
      89       1       5      Normal     58.4858      0.6819
      89       1       6         TPE     59.6214      0.7035
      89       1       6      Normal     59.6214      0.7035
      89       1       7         TPE     60.7213      0.7245
      89       1       7      Normal     60.7213      0.7245
      89       1       8         TPE     61.5246      0.7398
      89       1       8      Normal     61.5246      0.7398
      89       1       9         TPE     62.0692      0.7502
      89       1       9      Normal     62.0692      0.7502
      89       1      10         TPE     62.6148      0.7606
      89       1      10      Normal     62.6148      0.7606
      90       1       0         TPE     50.1160      0.5223
      90       1       0      Normal     50.1160      0.5223
      90       1       1         TPE     52.5609      0.5689
      90       1       1      Normal     52.5609      0.5689
      90       1       2         TPE     54.0593      0.5975
      90       1       2      Normal     54.0593      0.5975
      90       1       3         TPE     55.4875      0.6247
      90       1       3      Normal     55.4875      0.6247
      90       1       4         TPE     56.6928      0.6477
      90       1       4      Normal     56.6928      0.6477
      90       1       5         TPE     58.1403      0.6753
      90       1       5      Normal     58.1403      0.6753
      90       1       6         TPE     59.2248      0.6960
      90       1       6      Normal     59.2248      0.6960
      90       1       7         TPE     60.1523      0.7136
      90       1       7      Normal     60.1523      0.7136
      90       1       8         TPE     61.0606      0.7310
      90       1       8      Normal     61.0606      0.7310
      90       1       9         TPE     61.6299      0.7418
      90       1       9      Normal     61.6299      0.7418
      90       1      10         TPE     62.1254      0.7513
      90       1      10      Normal     62.1254      0.7513
      91       1       0         TPE     50.1160      0.5223
      91       1       0      Normal     50.1160      0.5223
      91       1       1         TPE     52.6444      0.5705
      91       1       1      Normal     52.6444      0.5705
      91       1       2         TPE     54.4599      0.6051
      91       1       2      Normal     54.4599      0.6051
      91       1       3         TPE     55.8692      0.6320
      91       1       3      Normal     55.8692      0.6320
      91       1       4         TPE     57.1179      0.6558
      91       1       4      Normal     57.1179      0.6558
      91       1       5         TPE     58.8511      0.6888
      91       1       5      Normal     58.8511      0.6888
      91       1       6         TPE     59.8322      0.7075
      91       1       6      Normal     59.8322      0.7075
      91       1       7         TPE     61.2679      0.7349
      91       1       7      Normal     61.2679      0.7349
      91       1       8         TPE     62.2330      0.7533
      91       1       8      Normal     62.2330      0.7533
      91       1       9         TPE     62.7906      0.7639
      91       1       9      Normal     62.7906      0.7639
      91       1      10         TPE     63.4641      0.7768
      91       1      10      Normal     63.4641      0.7768
      92       1       0         TPE     50.1160      0.5223
      92       1       0      Normal     50.1160      0.5223
      92       1       1         TPE     51.8202      0.5548
      92       1       1      Normal     51.8202      0.5548
      92       1       2         TPE     53.7546      0.5917
      92       1       2      Normal     53.7546      0.5917
      92       1       3         TPE     55.3552      0.6222
      92       1       3      Normal     55.3552      0.6222
      92       1       4         TPE     56.8406      0.6505
      92       1       4      Normal     56.8406      0.6505
      92       1       5         TPE     58.2896      0.6781
      92       1       5      Normal     58.2896      0.6781
      92       1       6         TPE     59.4483      0.7002
      92       1       6      Normal     59.4483      0.7002
      92       1       7         TPE     60.7299      0.7246
      92       1       7      Normal     60.7299      0.7246
      92       1       8         TPE     61.5301      0.7399
      92       1       8      Normal     61.5301      0.7399
      92       1       9         TPE     62.2729      0.7541
      92       1       9      Normal     62.2729      0.7541
      92       1      10         TPE     62.6760      0.7617
      92       1      10      Normal     62.6760      0.7617
      93       1       0         TPE     50.1160      0.5223
      93       1       0      Normal     50.1160      0.5223
      93       1       1         TPE     51.9535      0.5573
      93       1       1      Normal     51.9535      0.5573
      93       1       2         TPE     54.1203      0.5986
      93       1       2      Normal     54.1203      0.5986
      93       1       3         TPE     55.7533      0.6298
      93       1       3      Normal     55.7533      0.6298
      93       1       4         TPE     57.0620      0.6547
      93       1       4      Normal     57.0620      0.6547
      93       1       5         TPE     58.2247      0.6769
      93       1       5      Normal     58.2247      0.6769
      93       1       6         TPE     59.0897      0.6934
      93       1       6      Normal     59.0897      0.6934
      93       1       7         TPE     60.1298      0.7132
      93       1       7      Normal     60.1298      0.7132
      93       1       8         TPE     60.9985      0.7298
      93       1       8      Normal     60.9985      0.7298
      93       1       9         TPE     61.8518      0.7460
      93       1       9      Normal     61.8518      0.7460
      93       1      10         TPE     62.7306      0.7628
      93       1      10      Normal     62.7306      0.7628
      94       1       0         TPE     50.1160      0.5223
      94       1       0      Normal     50.1160      0.5223
      94       1       1         TPE     51.9407      0.5571
      94       1       1      Normal     51.9407      0.5571
      94       1       2         TPE     53.9473      0.5954
      94       1       2      Normal     53.9473      0.5954
      94       1       3         TPE     55.2413      0.6200
      94       1       3      Normal     55.2413      0.6200
      94       1       4         TPE     56.6456      0.6468
      94       1       4      Normal     56.6456      0.6468
      94       1       5         TPE     57.9796      0.6722
      94       1       5      Normal     57.9796      0.6722
      94       1       6         TPE     59.1305      0.6942
      94       1       6      Normal     59.1305      0.6942
      94       1       7         TPE     60.1055      0.7127
      94       1       7      Normal     60.1055      0.7127
      94       1       8         TPE     61.1180      0.7320
      94       1       8      Normal     61.1180      0.7320
      94       1       9         TPE     61.7910      0.7449
      94       1       9      Normal     61.7910      0.7449
      94       1      10         TPE     62.4658      0.7577
      94       1      10      Normal     62.4658      0.7577
      95       1       0         TPE     50.1160      0.5223
      95       1       0      Normal     50.1160      0.5223
      95       1       1         TPE     52.4997      0.5678
      95       1       1      Normal     52.4997      0.5678
      95       1       2         TPE     54.0640      0.5976
      95       1       2      Normal     54.0640      0.5976
      95       1       3         TPE     55.8473      0.6316
      95       1       3      Normal     55.8473      0.6316
      95       1       4         TPE     57.1375      0.6562
      95       1       4      Normal     57.1375      0.6562
      95       1       5         TPE     58.3428      0.6791
      95       1       5      Normal     58.3428      0.6791
      95       1       6         TPE     59.7144      0.7053
      95       1       6      Normal     59.7144      0.7053
      95       1       7         TPE     60.4623      0.7195
      95       1       7      Normal     60.4623      0.7195
      95       1       8         TPE     61.4131      0.7377
      95       1       8      Normal     61.4131      0.7377
      95       1       9         TPE     62.3323      0.7552
      95       1       9      Normal     62.3323      0.7552
      95       1      10         TPE     63.3260      0.7741
      95       1      10      Normal     63.3260      0.7741
      96       1       0         TPE     50.1160      0.5223
      96       1       0      Normal     50.1160      0.5223
      96       1       1         TPE     52.5094      0.5679
      96       1       1      Normal     52.5094      0.5679
      96       1       2         TPE     54.3280      0.6026
      96       1       2      Normal     54.3280      0.6026
      96       1       3         TPE     56.1479      0.6373
      96       1       3      Normal     56.1479      0.6373
      96       1       4         TPE     57.7140      0.6672
      96       1       4      Normal     57.7140      0.6672
      96       1       5         TPE     59.3508      0.6984
      96       1       5      Normal     59.3508      0.6984
      96       1       6         TPE     60.4726      0.7197
      96       1       6      Normal     60.4726      0.7197
      96       1       7         TPE     61.5168      0.7397
      96       1       7      Normal     61.5168      0.7397
      96       1       8         TPE     62.0085      0.7490
      96       1       8      Normal     62.0085      0.7490
      96       1       9         TPE     62.3979      0.7564
      96       1       9      Normal     62.3979      0.7564
      96       1      10         TPE     63.1451      0.7707
      96       1      10      Normal     63.1451      0.7707
      97       1       0         TPE     50.1160      0.5223
      97       1       0      Normal     50.1160      0.5223
      97       1       1         TPE     52.2824      0.5636
      97       1       1      Normal     52.2824      0.5636
      97       1       2         TPE     54.5717      0.6073
      97       1       2      Normal     54.5717      0.6073
      97       1       3         TPE     56.3774      0.6417
      97       1       3      Normal     56.3774      0.6417
      97       1       4         TPE     57.7621      0.6681
      97       1       4      Normal     57.7621      0.6681
      97       1       5         TPE     59.0372      0.6924
      97       1       5      Normal     59.0372      0.6924
      97       1       6         TPE     60.1092      0.7128
      97       1       6      Normal     60.1092      0.7128
      97       1       7         TPE     61.0529      0.7308
      97       1       7      Normal     61.0529      0.7308
      97       1       8         TPE     61.5410      0.7401
      97       1       8      Normal     61.5410      0.7401
      97       1       9         TPE     62.1306      0.7514
      97       1       9      Normal     62.1306      0.7514
      97       1      10         TPE     62.7157      0.7625
      97       1      10      Normal     62.7157      0.7625
      98       1       0         TPE     50.1160      0.5223
      98       1       0      Normal     50.1160      0.5223
      98       1       1         TPE     52.2736      0.5634
      98       1       1      Normal     52.2736      0.5634
      98       1       2         TPE     53.8440      0.5934
      98       1       2      Normal     53.8440      0.5934
      98       1       3         TPE     55.1960      0.6192
      98       1       3      Normal     55.1960      0.6192
      98       1       4         TPE     56.7888      0.6495
      98       1       4      Normal     56.7888      0.6495
      98       1       5         TPE     58.3066      0.6785
      98       1       5      Normal     58.3066      0.6785
      98       1       6         TPE     59.8694      0.7082
      98       1       6      Normal     59.8694      0.7082
      98       1       7         TPE     61.3021      0.7356
      98       1       7      Normal     61.3021      0.7356
      98       1       8         TPE     62.2070      0.7528
      98       1       8      Normal     62.2070      0.7528
      98       1       9         TPE     63.3349      0.7743
      98       1       9      Normal     63.3349      0.7743
      98       1      10         TPE     63.8006      0.7832
      98       1      10      Normal     63.8006      0.7832
      99       1       0         TPE     50.1160      0.5223
      99       1       0      Normal     50.1160      0.5223
      99       1       1         TPE     52.4520      0.5668
      99       1       1      Normal     52.4520      0.5668
      99       1       2         TPE     54.2326      0.6008
      99       1       2      Normal     54.2326      0.6008
      99       1       3         TPE     55.5309      0.6255
      99       1       3      Normal     55.5309      0.6255
      99       1       4         TPE     56.7182      0.6482
      99       1       4      Normal     56.7182      0.6482
      99       1       5         TPE     58.1827      0.6761
      99       1       5      Normal     58.1827      0.6761
      99       1       6         TPE     59.4888      0.7010
      99       1       6      Normal     59.4888      0.7010
      99       1       7         TPE     60.6694      0.7235
      99       1       7      Normal     60.6694      0.7235
      99       1       8         TPE     61.5622      0.7405
      99       1       8      Normal     61.5622      0.7405
      99       1       9         TPE     62.2620      0.7539
      99       1       9      Normal     62.2620      0.7539
      99       1      10         TPE     63.0578      0.7690
      99       1      10      Normal     63.0578      0.7690
     100       1       0         TPE     50.1160      0.5223
     100       1       0      Normal     50.1160      0.5223
     100       1       1         TPE     52.4791      0.5674
     100       1       1      Normal     52.4792      0.5674
     100       1       2         TPE     54.2424      0.6010
     100       1       2      Normal     54.2424      0.6010
     100       1       3         TPE     55.6016      0.6269
     100       1       3      Normal     55.6016      0.6269
     100       1       4         TPE     57.0266      0.6541
     100       1       4      Normal     57.0266      0.6541
     100       1       5         TPE     58.2326      0.6770
     100       1       5      Normal     58.2326      0.6770
     100       1       6         TPE     59.1143      0.6938
     100       1       6      Normal     59.1143      0.6938
     100       1       7         TPE     60.2508      0.7155
     100       1       7      Normal     60.2508      0.7155
     100       1       8         TPE     61.1466      0.7326
     100       1       8      Normal     61.1466      0.7326
     100       1       9         TPE     61.9941      0.7487
     100       1       9      Normal     61.9941      0.7487
     100       1      10         TPE     62.5074      0.7585
     100       1      10      Normal     62.5074      0.7585
    Mean       1       0         TPE     50.1160      0.5223
    Mean       1       0      Normal     50.1160      0.5223
    Mean       1       1         TPE     52.2471      0.5629
    Mean       1       1      Normal     52.2471      0.5629
    Mean       1       2         TPE     54.1039      0.5983
    Mean       1       2      Normal     54.1039      0.5983
    Mean       1       3         TPE     55.7616      0.6299
    Mean       1       3      Normal     55.7616      0.6299
    Mean       1       4         TPE     57.2598      0.6585
    Mean       1       4      Normal     57.2598      0.6585
    Mean       1       5         TPE     58.5518      0.6831
    Mean       1       5      Normal     58.5518      0.6831
    Mean       1       6         TPE     59.6548      0.7042
    Mean       1       6      Normal     59.6548      0.7042
    Mean       1       7         TPE     60.6613      0.7233
    Mean       1       7      Normal     60.6613      0.7233
    Mean       1       8         TPE     61.4788      0.7389
    Mean       1       8      Normal     61.4788      0.7389
    Mean       1       9         TPE     62.1640      0.7520
    Mean       1       9      Normal     62.1640      0.7520
    Mean       1      10         TPE     62.7312      0.7628
    Mean       1      10      Normal     62.7312      0.7628
  StdDev       1       0         TPE         NaN      0.0007
  StdDev       1       0      Normal         NaN      0.0007
  StdDev       1       1         TPE      0.2539      0.0049
  StdDev       1       1      Normal      0.2534      0.0049
  StdDev       1       2         TPE      0.3903      0.0075
  StdDev       1       2      Normal      0.3903      0.0075
  StdDev       1       3         TPE      0.4724      0.0090
  StdDev       1       3      Normal      0.4726      0.0090
  StdDev       1       4         TPE      0.5351      0.0102
  StdDev       1       4      Normal      0.5354      0.0102
  StdDev       1       5         TPE      0.5491      0.0105
  StdDev       1       5      Normal      0.5491      0.0105
  StdDev       1       6         TPE      0.5453      0.0104
  StdDev       1       6      Normal      0.5455      0.0104
  StdDev       1       7         TPE      0.5156      0.0098
  StdDev       1       7      Normal      0.5161      0.0099
  StdDev       1       8         TPE      0.5000      0.0095
  StdDev       1       8      Normal      0.4988      0.0095
  StdDev       1       9         TPE      0.5170      0.0098
  StdDev       1       9      Normal      0.5168      0.0098
  StdDev       1      10         TPE      0.5257      0.0100
  StdDev       1      10      Normal      0.5255      0.0100
