# Supplementary material for: Blib is a multi-module simulation platform for genetics studies and intelligent breeding
Source: Commun Biol. 2022 Nov 3;5:1167. doi: 10.1038/s42003-022-04151-9 (PMC9630530; doi:10.1038/s42003-022-04151-9)
Supplement: Supplementary file 4 — Supplementary Software 1 [file 42003_2022_4151_MOESM4_ESM.zip › Supplementary software/ISB with output files/outTester2.gbe]

     Run Bmethod   Cycle       Yield       Yield       Yield
     Run Bmethod   Cycle     varGeno      varEnv     varGbyE
       1       1       0      2.7998      2.7998      0.0000
       1       1       1      3.1294      3.1294      0.0000
       1       1       2      2.4366      2.4366      0.0000
       1       1       3      1.8903      1.8903      0.0000
       1       1       4      1.9238      1.9238      0.0000
       1       1       5      1.6487      1.6487      0.0000
       1       1       6      1.3666      1.3666      0.0000
       1       1       7      1.2181      1.2181      0.0000
       1       1       8      1.0237      1.0237      0.0000
       1       1       9      0.8791      0.8791      0.0000
       1       1      10      0.5209      0.5209      0.0000
       2       1       0      2.7998      2.7998      0.0000
       2       1       1      2.8347      2.8347      0.0000
       2       1       2      2.8775      2.8775      0.0000
       2       1       3      1.8109      1.8109      0.0000
       2       1       4      2.0750      2.0750      0.0000
       2       1       5      1.6869      1.6869      0.0000
       2       1       6      0.8509      0.8509      0.0000
       2       1       7      0.9344      0.9344      0.0000
       2       1       8      0.9916      0.9916      0.0000
       2       1       9      0.9469      0.9469      0.0000
       2       1      10      0.3872      0.3872      0.0000
       3       1       0      2.7998      2.7998      0.0000
       3       1       1      2.8933      2.8933      0.0000
       3       1       2      2.2344      2.2344      0.0000
       3       1       3      1.8347      1.8347      0.0000
       3       1       4      1.7875      1.7875      0.0000
       3       1       5      1.1200      1.1200      0.0000
       3       1       6      1.2341      1.2341      0.0000
       3       1       7      0.5859      0.5859      0.0000
       3       1       8      0.3731      0.3731      0.0000
       3       1       9      0.3806      0.3806      0.0000
       3       1      10      0.4019      0.4019      0.0000
       4       1       0      2.7998      2.7998      0.0000
       4       1       1      2.5769      2.5769      0.0000
       4       1       2      2.6209      2.6209      0.0000
       4       1       3      2.0016      2.0016      0.0000
       4       1       4      1.8366      1.8366      0.0000
       4       1       5      1.0903      1.0903      0.0000
       4       1       6      1.1922      1.1922      0.0000
       4       1       7      1.2381      1.2381      0.0000
       4       1       8      0.8944      0.8944      0.0000
       4       1       9      1.0497      1.0497      0.0000
       4       1      10      0.8309      0.8309      0.0000
       5       1       0      2.7998      2.7998      0.0000
       5       1       1      2.7306      2.7306      0.0000
       5       1       2      2.3392      2.3392      0.0000
       5       1       3      2.8859      2.8859      0.0000
       5       1       4      2.0106      2.0106      0.0000
       5       1       5      2.3138      2.3138      0.0000
       5       1       6      2.3612      2.3612      0.0000
       5       1       7      1.4547      1.4547      0.0000
       5       1       8      1.3631      1.3631      0.0000
       5       1       9      1.3622      1.3622      0.0000
       5       1      10      1.0738      1.0738      0.0000
       6       1       0      2.7998      2.7998      0.0000
       6       1       1      2.2270      2.2270      0.0000
       6       1       2      2.1836      2.1836      0.0000
       6       1       3      2.4472      2.4472      0.0000
       6       1       4      2.2766      2.2766      0.0000
       6       1       5      2.0056      2.0056      0.0000
       6       1       6      1.1200      1.1200      0.0000
       6       1       7      0.6122      0.6122      0.0000
       6       1       8      1.0544      1.0544      0.0000
       6       1       9      0.6187      0.6187      0.0000
       6       1      10      0.7172      0.7172      0.0000
       7       1       0      2.7998      2.7998      0.0000
       7       1       1      2.0619      2.0619      0.0000
       7       1       2      1.4777      1.4777      0.0000
       7       1       3      1.7683      1.7683      0.0000
       7       1       4      2.0881      2.0881      0.0000
       7       1       5      1.7631      1.7631      0.0000
       7       1       6      1.6044      1.6044      0.0000
       7       1       7      1.2838      1.2838      0.0000
       7       1       8      1.5438      1.5438      0.0000
       7       1       9      1.3769      1.3769      0.0000
       7       1      10      0.9237      0.9237      0.0000
       8       1       0      2.7998      2.7998      0.0000
       8       1       1      2.8255      2.8255      0.0000
       8       1       2      2.0792      2.0792      0.0000
       8       1       3      2.8341      2.8341      0.0000
       8       1       4      1.4816      1.4816      0.0000
       8       1       5      1.4384      1.4384      0.0000
       8       1       6      1.1941      1.1941      0.0000
       8       1       7      0.7828      0.7828      0.0000
       8       1       8      0.8375      0.8375      0.0000
       8       1       9      0.7506      0.7506      0.0000
       8       1      10      0.7369      0.7369      0.0000
       9       1       0      2.7998      2.7998      0.0000
       9       1       1      2.7734      2.7734      0.0000
       9       1       2      2.1533      2.1533      0.0000
       9       1       3      2.2062      2.2062      0.0000
       9       1       4      1.7269      1.7269      0.0000
       9       1       5      1.4059      1.4059      0.0000
       9       1       6      1.2847      1.2847      0.0000
       9       1       7      1.5047      1.5047      0.0000
       9       1       8      1.1456      1.1456      0.0000
       9       1       9      1.0063      1.0063      0.0000
       9       1      10      0.6909      0.6909      0.0000
      10       1       0      2.7998      2.7998      0.0000
      10       1       1      2.2839      2.2839      0.0000
      10       1       2      2.6934      2.6934      0.0000
      10       1       3      2.1184      2.1184      0.0000
      10       1       4      2.3172      2.3172      0.0000
      10       1       5      1.3487      1.3487      0.0000
      10       1       6      1.2431      1.2431      0.0000
      10       1       7      1.1731      1.1731      0.0000
      10       1       8      1.2016      1.2016      0.0000
      10       1       9      0.9975      0.9975      0.0000
      10       1      10      0.7891      0.7891      0.0000
      11       1       0      2.7998      2.7998      0.0000
      11       1       1      2.9588      2.9588      0.0000
      11       1       2      3.4750      3.4750      0.0000
      11       1       3      2.1363      2.1363      0.0000
      11       1       4      1.2331      1.2331      0.0000
      11       1       5      1.5712      1.5712      0.0000
      11       1       6      1.4228      1.4228      0.0000
      11       1       7      1.7675      1.7675      0.0000
      11       1       8      1.1844      1.1844      0.0000
      11       1       9      0.9441      0.9441      0.0000
      11       1      10      1.0094      1.0094      0.0000
      12       1       0      2.7998      2.7998      0.0000
      12       1       1      3.1623      3.1623      0.0000
      12       1       2      3.2687      3.2687      0.0000
      12       1       3      2.1953      2.1953      0.0000
      12       1       4      1.9981      1.9981      0.0000
      12       1       5      1.9428      1.9428      0.0000
      12       1       6      1.1459      1.1459      0.0000
      12       1       7      1.0781      1.0781      0.0000
      12       1       8      1.2103      1.2103      0.0000
      12       1       9      0.9169      0.9169      0.0000
      12       1      10      0.7887      0.7887      0.0000
      13       1       0      2.7998      2.7998      0.0000
      13       1       1      2.1728      2.1728      0.0000
      13       1       2      0.9850      0.9850      0.0000
      13       1       3      1.7216      1.7216      0.0000
      13       1       4      1.7950      1.7950      0.0000
      13       1       5      1.9775      1.9775      0.0000
      13       1       6      1.5116      1.5116      0.0000
      13       1       7      1.7019      1.7019      0.0000
      13       1       8      1.3047      1.3047      0.0000
      13       1       9      1.1131      1.1131      0.0000
      13       1      10      1.1456      1.1456      0.0000
      14       1       0      2.7998      2.7998      0.0000
      14       1       1      2.9780      2.9780      0.0000
      14       1       2      1.9931      1.9931      0.0000
      14       1       3      1.6509      1.6509      0.0000
      14       1       4      1.4088      1.4088      0.0000
      14       1       5      1.2072      1.2072      0.0000
      14       1       6      1.1387      1.1387      0.0000
      14       1       7      1.0594      1.0594      0.0000
      14       1       8      1.4406      1.4406      0.0000
      14       1       9      0.9959      0.9959      0.0000
      14       1      10      0.9688      0.9688      0.0000
      15       1       0      2.7998      2.7998      0.0000
      15       1       1      2.9047      2.9047      0.0000
      15       1       2      2.5809      2.5809      0.0000
      15       1       3      1.2425      1.2425      0.0000
      15       1       4      0.9681      0.9681      0.0000
      15       1       5      1.5269      1.5269      0.0000
      15       1       6      1.2022      1.2022      0.0000
      15       1       7      1.3069      1.3069      0.0000
      15       1       8      1.1709      1.1709      0.0000
      15       1       9      0.5597      0.5597      0.0000
      15       1      10      0.4291      0.4291      0.0000
      16       1       0      2.7998      2.7998      0.0000
      16       1       1      2.9350      2.9350      0.0000
      16       1       2      2.5905      2.5905      0.0000
      16       1       3      2.0259      2.0259      0.0000
      16       1       4      1.3197      1.3197      0.0000
      16       1       5      1.5109      1.5109      0.0000
      16       1       6      1.7838      1.7838      0.0000
      16       1       7      1.0228      1.0228      0.0000
      16       1       8      0.8947      0.8947      0.0000
      16       1       9      0.7513      0.7513      0.0000
      16       1      10      0.5028      0.5028      0.0000
      17       1       0      2.7998      2.7998      0.0000
      17       1       1      2.5977      2.5977      0.0000
      17       1       2      2.6452      2.6452      0.0000
      17       1       3      1.2456      1.2456      0.0000
      17       1       4      1.8641      1.8641      0.0000
      17       1       5      1.0175      1.0175      0.0000
      17       1       6      1.2544      1.2544      0.0000
      17       1       7      0.9519      0.9519      0.0000
      17       1       8      0.7900      0.7900      0.0000
      17       1       9      1.1747      1.1747      0.0000
      17       1      10      1.1456      1.1456      0.0000
      18       1       0      2.7998      2.7998      0.0000
      18       1       1      2.1455      2.1455      0.0000
      18       1       2      2.1044      2.1044      0.0000
      18       1       3      2.0338      2.0338      0.0000
      18       1       4      2.1534      2.1534      0.0000
      18       1       5      1.5947      1.5947      0.0000
      18       1       6      1.2128      1.2128      0.0000
      18       1       7      0.8375      0.8375      0.0000
      18       1       8      0.7081      0.7081      0.0000
      18       1       9      0.7422      0.7422      0.0000
      18       1      10      0.9628      0.9628      0.0000
      19       1       0      2.7998      2.7998      0.0000
      19       1       1      1.7166      1.7166      0.0000
      19       1       2      1.1541      1.1541      0.0000
      19       1       3      0.7497      0.7497      0.0000
      19       1       4      0.9075      0.9075      0.0000
      19       1       5      1.4741      1.4741      0.0000
      19       1       6      1.5666      1.5666      0.0000
      19       1       7      1.3359      1.3359      0.0000
      19       1       8      1.0819      1.0819      0.0000
      19       1       9      0.8184      0.8184      0.0000
      19       1      10      0.7738      0.7738      0.0000
      20       1       0      2.7998      2.7998      0.0000
      20       1       1      2.8872      2.8872      0.0000
      20       1       2      2.0972      2.0972      0.0000
      20       1       3      1.9303      1.9303      0.0000
      20       1       4      2.3566      2.3566      0.0000
      20       1       5      1.1169      1.1169      0.0000
      20       1       6      1.3350      1.3350      0.0000
      20       1       7      1.1331      1.1331      0.0000
      20       1       8      1.4022      1.4022      0.0000
      20       1       9      0.8475      0.8475      0.0000
      20       1      10      0.8950      0.8950      0.0000
      21       1       0      2.7998      2.7998      0.0000
      21       1       1      3.3289      3.3289      0.0000
      21       1       2      2.6792      2.6792      0.0000
      21       1       3      2.3672      2.3672      0.0000
      21       1       4      1.7231      1.7231      0.0000
      21       1       5      0.9291      0.9291      0.0000
      21       1       6      1.4491      1.4491      0.0000
      21       1       7      1.5947      1.5947      0.0000
      21       1       8      1.5725      1.5725      0.0000
      21       1       9      1.5359      1.5359      0.0000
      21       1      10      1.0344      1.0344      0.0000
      22       1       0      2.7998      2.7998      0.0000
      22       1       1      2.5638      2.5638      0.0000
      22       1       2      1.9720      1.9720      0.0000
      22       1       3      1.4231      1.4231      0.0000
      22       1       4      1.8219      1.8219      0.0000
      22       1       5      1.9306      1.9306      0.0000
      22       1       6      1.6591      1.6591      0.0000
      22       1       7      1.3597      1.3597      0.0000
      22       1       8      1.1916      1.1916      0.0000
      22       1       9      0.8781      0.8781      0.0000
      22       1      10      0.6666      0.6666      0.0000
      23       1       0      2.7998      2.7998      0.0000
      23       1       1      3.4498      3.4498      0.0000
      23       1       2      2.0848      2.0848      0.0000
      23       1       3      1.7697      1.7697      0.0000
      23       1       4      2.2784      2.2784      0.0000
      23       1       5      2.5144      2.5144      0.0000
      23       1       6      2.1791      2.1791      0.0000
      23       1       7      1.7912      1.7912      0.0000
      23       1       8      1.0750      1.0750      0.0000
      23       1       9      0.6650      0.6650      0.0000
      23       1      10      0.7216      0.7216      0.0000
      24       1       0      2.7998      2.7998      0.0000
      24       1       1      2.7359      2.7359      0.0000
      24       1       2      2.5675      2.5675      0.0000
      24       1       3      2.1516      2.1516      0.0000
      24       1       4      1.8763      1.8763      0.0000
      24       1       5      1.5406      1.5406      0.0000
      24       1       6      1.2325      1.2325      0.0000
      24       1       7      1.0319      1.0319      0.0000
      24       1       8      1.0891      1.0891      0.0000
      24       1       9      0.9812      0.9812      0.0000
      24       1      10      0.8384      0.8384      0.0000
      25       1       0      2.7998      2.7998      0.0000
      25       1       1      3.2448      3.2448      0.0000
      25       1       2      1.7675      1.7675      0.0000
      25       1       3      2.2353      2.2353      0.0000
      25       1       4      2.0156      2.0156      0.0000
      25       1       5      2.2037      2.2037      0.0000
      25       1       6      2.1425      2.1425      0.0000
      25       1       7      1.2513      1.2513      0.0000
      25       1       8      0.8259      0.8259      0.0000
      25       1       9      1.1444      1.1444      0.0000
      25       1      10      1.1662      1.1662      0.0000
      26       1       0      2.7998      2.7998      0.0000
      26       1       1      2.6041      2.6041      0.0000
      26       1       2      2.1347      2.1347      0.0000
      26       1       3      1.7766      1.7766      0.0000
      26       1       4      1.7222      1.7222      0.0000
      26       1       5      1.5616      1.5616      0.0000
      26       1       6      1.2400      1.2400      0.0000
      26       1       7      1.7791      1.7791      0.0000
      26       1       8      1.5834      1.5834      0.0000
      26       1       9      1.1844      1.1844      0.0000
      26       1      10      0.8888      0.8888      0.0000
      27       1       0      2.7998      2.7998      0.0000
      27       1       1      3.2159      3.2159      0.0000
      27       1       2      2.1034      2.1034      0.0000
      27       1       3      1.3666      1.3666      0.0000
      27       1       4      1.5244      1.5244      0.0000
      27       1       5      1.7647      1.7647      0.0000
      27       1       6      1.7106      1.7106      0.0000
      27       1       7      1.3684      1.3684      0.0000
      27       1       8      1.6009      1.6009      0.0000
      27       1       9      1.6325      1.6325      0.0000
      27       1      10      1.0581      1.0581      0.0000
      28       1       0      2.7998      2.7998      0.0000
      28       1       1      2.0942      2.0942      0.0000
      28       1       2      2.1869      2.1869      0.0000
      28       1       3      1.6459      1.6459      0.0000
      28       1       4      2.0028      2.0028      0.0000
      28       1       5      1.7500      1.7500      0.0000
      28       1       6      1.3772      1.3772      0.0000
      28       1       7      1.8297      1.8297      0.0000
      28       1       8      0.8763      0.8763      0.0000
      28       1       9      0.8913      0.8913      0.0000
      28       1      10      0.8134      0.8134      0.0000
      29       1       0      2.7998      2.7998      0.0000
      29       1       1      2.0587      2.0587      0.0000
      29       1       2      1.8591      1.8591      0.0000
      29       1       3      1.2886      1.2886      0.0000
      29       1       4      0.9503      0.9503      0.0000
      29       1       5      0.7975      0.7975      0.0000
      29       1       6      0.9962      0.9962      0.0000
      29       1       7      0.6034      0.6034      0.0000
      29       1       8      0.7275      0.7275      0.0000
      29       1       9      0.8775      0.8775      0.0000
      29       1      10      0.8281      0.8281      0.0000
      30       1       0      2.7998      2.7998      0.0000
      30       1       1      2.3467      2.3467      0.0000
      30       1       2      2.0678      2.0678      0.0000
      30       1       3      2.1209      2.1209      0.0000
      30       1       4      1.6431      1.6431      0.0000
      30       1       5      1.4334      1.4334      0.0000
      30       1       6      1.5959      1.5959      0.0000
      30       1       7      1.0534      1.0534      0.0000
      30       1       8      0.8394      0.8394      0.0000
      30       1       9      0.8884      0.8884      0.0000
      30       1      10      1.0169      1.0169      0.0000
      31       1       0      2.7998      2.7998      0.0000
      31       1       1      2.9391      2.9391      0.0000
      31       1       2      2.4402      2.4402      0.0000
      31       1       3      2.3145      2.3145      0.0000
      31       1       4      1.3709      1.3709      0.0000
      31       1       5      1.4591      1.4591      0.0000
      31       1       6      1.9181      1.9181      0.0000
      31       1       7      1.3069      1.3069      0.0000
      31       1       8      1.1181      1.1181      0.0000
      31       1       9      0.7509      0.7509      0.0000
      31       1      10      1.2384      1.2384      0.0000
      32       1       0      2.7998      2.7998      0.0000
      32       1       1      2.6495      2.6495      0.0000
      32       1       2      2.6595      2.6595      0.0000
      32       1       3      2.2797      2.2797      0.0000
      32       1       4      2.1566      2.1566      0.0000
      32       1       5      1.8716      1.8716      0.0000
      32       1       6      1.2744      1.2744      0.0000
      32       1       7      1.6559      1.6559      0.0000
      32       1       8      1.0347      1.0347      0.0000
      32       1       9      0.8378      0.8378      0.0000
      32       1      10      0.8213      0.8213      0.0000
      33       1       0      2.7998      2.7998      0.0000
      33       1       1      2.6483      2.6483      0.0000
      33       1       2      2.2123      2.2123      0.0000
      33       1       3      2.5412      2.5412      0.0000
      33       1       4      2.0841      2.0841      0.0000
      33       1       5      1.5475      1.5475      0.0000
      33       1       6      0.8434      0.8434      0.0000
      33       1       7      0.8425      0.8425      0.0000
      33       1       8      0.5362      0.5362      0.0000
      33       1       9      0.6472      0.6472      0.0000
      33       1      10      0.6819      0.6819      0.0000
      34       1       0      2.7998      2.7998      0.0000
      34       1       1      2.2552      2.2552      0.0000
      34       1       2      1.5198      1.5198      0.0000
      34       1       3      2.0481      2.0481      0.0000
      34       1       4      1.9969      1.9969      0.0000
      34       1       5      1.0697      1.0697      0.0000
      34       1       6      1.0462      1.0462      0.0000
      34       1       7      1.1294      1.1294      0.0000
      34       1       8      0.8753      0.8753      0.0000
      34       1       9      0.9797      0.9797      0.0000
      34       1      10      0.9959      0.9959      0.0000
      35       1       0      2.7998      2.7998      0.0000
      35       1       1      1.8320      1.8320      0.0000
      35       1       2      1.9384      1.9384      0.0000
      35       1       3      2.3675      2.3675      0.0000
      35       1       4      2.5450      2.5450      0.0000
      35       1       5      2.7406      2.7406      0.0000
      35       1       6      1.7059      1.7059      0.0000
      35       1       7      1.7153      1.7153      0.0000
      35       1       8      1.0753      1.0753      0.0000
      35       1       9      1.1947      1.1947      0.0000
      35       1      10      1.0888      1.0888      0.0000
      36       1       0      2.7998      2.7998      0.0000
      36       1       1      2.6406      2.6406      0.0000
      36       1       2      1.8895      1.8895      0.0000
      36       1       3      1.7953      1.7953      0.0000
      36       1       4      1.3678      1.3678      0.0000
      36       1       5      1.5875      1.5875      0.0000
      36       1       6      1.9763      1.9763      0.0000
      36       1       7      1.6831      1.6831      0.0000
      36       1       8      2.1503      2.1503      0.0000
      36       1       9      2.1937      2.1937      0.0000
      36       1      10      1.3103      1.3103      0.0000
      37       1       0      2.7998      2.7998      0.0000
      37       1       1      2.0289      2.0289      0.0000
      37       1       2      1.7114      1.7114      0.0000
      37       1       3      1.2138      1.2138      0.0000
      37       1       4      1.6244      1.6244      0.0000
      37       1       5      1.4303      1.4303      0.0000
      37       1       6      1.3700      1.3700      0.0000
      37       1       7      1.3878      1.3878      0.0000
      37       1       8      1.8138      1.8138      0.0000
      37       1       9      1.0772      1.0772      0.0000
      37       1      10      1.0591      1.0591      0.0000
      38       1       0      2.7998      2.7998      0.0000
      38       1       1      1.6184      1.6184      0.0000
      38       1       2      1.0634      1.0634      0.0000
      38       1       3      1.1841      1.1841      0.0000
      38       1       4      1.6900      1.6900      0.0000
      38       1       5      2.0200      2.0200      0.0000
      38       1       6      1.6106      1.6106      0.0000
      38       1       7      1.0416      1.0416      0.0000
      38       1       8      0.8275      0.8275      0.0000
      38       1       9      0.9837      0.9837      0.0000
      38       1      10      0.8347      0.8347      0.0000
      39       1       0      2.7998      2.7998      0.0000
      39       1       1      3.3819      3.3819      0.0000
      39       1       2      2.1956      2.1956      0.0000
      39       1       3      1.5912      1.5912      0.0000
      39       1       4      1.4050      1.4050      0.0000
      39       1       5      1.5762      1.5762      0.0000
      39       1       6      1.0103      1.0103      0.0000
      39       1       7      0.6650      0.6650      0.0000
      39       1       8      0.7922      0.7922      0.0000
      39       1       9      0.7956      0.7956      0.0000
      39       1      10      0.5962      0.5962      0.0000
      40       1       0      2.7998      2.7998      0.0000
      40       1       1      3.7922      3.7922      0.0000
      40       1       2      2.4903      2.4903      0.0000
      40       1       3      2.6094      2.6094      0.0000
      40       1       4      1.8503      1.8503      0.0000
      40       1       5      1.4688      1.4688      0.0000
      40       1       6      1.7112      1.7112      0.0000
      40       1       7      1.4894      1.4894      0.0000
      40       1       8      2.0016      2.0016      0.0000
      40       1       9      1.3878      1.3878      0.0000
      40       1      10      1.8122      1.8122      0.0000
      41       1       0      2.7998      2.7998      0.0000
      41       1       1      2.5025      2.5025      0.0000
      41       1       2      1.7384      1.7384      0.0000
      41       1       3      1.7981      1.7981      0.0000
      41       1       4      1.5984      1.5984      0.0000
      41       1       5      0.8794      0.8794      0.0000
      41       1       6      0.8469      0.8469      0.0000
      41       1       7      1.0872      1.0872      0.0000
      41       1       8      0.8616      0.8616      0.0000
      41       1       9      0.6953      0.6953      0.0000
      41       1      10      0.6653      0.6653      0.0000
      42       1       0      2.7998      2.7998      0.0000
      42       1       1      2.1723      2.1723      0.0000
      42       1       2      1.7581      1.7581      0.0000
      42       1       3      1.3362      1.3362      0.0000
      42       1       4      1.2784      1.2784      0.0000
      42       1       5      1.4725      1.4725      0.0000
      42       1       6      1.1978      1.1978      0.0000
      42       1       7      0.8950      0.8950      0.0000
      42       1       8      0.6484      0.6484      0.0000
      42       1       9      0.5834      0.5834      0.0000
      42       1      10      0.8163      0.8163      0.0000
      43       1       0      2.7998      2.7998      0.0000
      43       1       1      3.4833      3.4833      0.0000
      43       1       2      2.7391      2.7391      0.0000
      43       1       3      1.9080      1.9080      0.0000
      43       1       4      1.5303      1.5303      0.0000
      43       1       5      1.4919      1.4919      0.0000
      43       1       6      1.3009      1.3009      0.0000
      43       1       7      0.5763      0.5763      0.0000
      43       1       8      0.5978      0.5978      0.0000
      43       1       9      0.7237      0.7237      0.0000
      43       1      10      0.6503      0.6503      0.0000
      44       1       0      2.7998      2.7998      0.0000
      44       1       1      2.5359      2.5359      0.0000
      44       1       2      1.7541      1.7541      0.0000
      44       1       3      1.3613      1.3613      0.0000
      44       1       4      1.8372      1.8372      0.0000
      44       1       5      1.8441      1.8441      0.0000
      44       1       6      1.4375      1.4375      0.0000
      44       1       7      1.6919      1.6919      0.0000
      44       1       8      1.4375      1.4375      0.0000
      44       1       9      1.4378      1.4378      0.0000
      44       1      10      1.9050      1.9050      0.0000
      45       1       0      2.7998      2.7998      0.0000
      45       1       1      2.4486      2.4486      0.0000
      45       1       2      2.0656      2.0656      0.0000
      45       1       3      1.2884      1.2884      0.0000
      45       1       4      1.3147      1.3147      0.0000
      45       1       5      0.8947      0.8947      0.0000
      45       1       6      1.0350      1.0350      0.0000
      45       1       7      0.9178      0.9178      0.0000
      45       1       8      0.8044      0.8044      0.0000
      45       1       9      0.7616      0.7616      0.0000
      45       1      10      0.6066      0.6066      0.0000
      46       1       0      2.7998      2.7998      0.0000
      46       1       1      2.7611      2.7611      0.0000
      46       1       2      1.6819      1.6819      0.0000
      46       1       3      1.9072      1.9072      0.0000
      46       1       4      1.7625      1.7625      0.0000
      46       1       5      1.3441      1.3441      0.0000
      46       1       6      1.3603      1.3603      0.0000
      46       1       7      1.1003      1.1003      0.0000
      46       1       8      0.9588      0.9588      0.0000
      46       1       9      0.5650      0.5650      0.0000
      46       1      10      0.3806      0.3806      0.0000
      47       1       0      2.7998      2.7998      0.0000
      47       1       1      1.8361      1.8361      0.0000
      47       1       2      1.5214      1.5214      0.0000
      47       1       3      1.4125      1.4125      0.0000
      47       1       4      1.8059      1.8059      0.0000
      47       1       5      2.1025      2.1025      0.0000
      47       1       6      1.1797      1.1797      0.0000
      47       1       7      1.4672      1.4672      0.0000
      47       1       8      1.5866      1.5866      0.0000
      47       1       9      1.5722      1.5722      0.0000
      47       1      10      1.2413      1.2413      0.0000
      48       1       0      2.7998      2.7998      0.0000
      48       1       1      2.3555      2.3555      0.0000
      48       1       2      1.9841      1.9841      0.0000
      48       1       3      1.6881      1.6881      0.0000
      48       1       4      1.2616      1.2616      0.0000
      48       1       5      1.5116      1.5116      0.0000
      48       1       6      0.9994      0.9994      0.0000
      48       1       7      1.1144      1.1144      0.0000
      48       1       8      0.8116      0.8116      0.0000
      48       1       9      0.7950      0.7950      0.0000
      48       1      10      0.9872      0.9872      0.0000
      49       1       0      2.7998      2.7998      0.0000
      49       1       1      1.9227      1.9227      0.0000
      49       1       2      1.8358      1.8358      0.0000
      49       1       3      1.5084      1.5084      0.0000
      49       1       4      1.4989      1.4989      0.0000
      49       1       5      1.2509      1.2509      0.0000
      49       1       6      1.0862      1.0862      0.0000
      49       1       7      1.5644      1.5644      0.0000
      49       1       8      1.2559      1.2559      0.0000
      49       1       9      1.2994      1.2994      0.0000
      49       1      10      0.9984      0.9984      0.0000
      50       1       0      2.7998      2.7998      0.0000
      50       1       1      3.8102      3.8102      0.0000
      50       1       2      3.4244      3.4244      0.0000
      50       1       3      2.8266      2.8266      0.0000
      50       1       4      2.1828      2.1828      0.0000
      50       1       5      1.5494      1.5494      0.0000
      50       1       6      0.9144      0.9144      0.0000
      50       1       7      1.1928      1.1928      0.0000
      50       1       8      1.0347      1.0347      0.0000
      50       1       9      0.8059      0.8059      0.0000
      50       1      10      0.4159      0.4159      0.0000
      51       1       0      2.7998      2.7998      0.0000
      51       1       1      3.1703      3.1703      0.0000
      51       1       2      2.3809      2.3809      0.0000
      51       1       3      1.3581      1.3581      0.0000
      51       1       4      0.8838      0.8838      0.0000
      51       1       5      1.2306      1.2306      0.0000
      51       1       6      1.2009      1.2009      0.0000
      51       1       7      1.2544      1.2544      0.0000
      51       1       8      1.1812      1.1812      0.0000
      51       1       9      0.9178      0.9178      0.0000
      51       1      10      0.9372      0.9372      0.0000
      52       1       0      2.7998      2.7998      0.0000
      52       1       1      2.1058      2.1058      0.0000
      52       1       2      2.0234      2.0234      0.0000
      52       1       3      1.7928      1.7928      0.0000
      52       1       4      1.2766      1.2766      0.0000
      52       1       5      0.9547      0.9547      0.0000
      52       1       6      0.8294      0.8294      0.0000
      52       1       7      0.7937      0.7937      0.0000
      52       1       8      0.9038      0.9038      0.0000
      52       1       9      0.7097      0.7097      0.0000
      52       1      10      0.5834      0.5834      0.0000
      53       1       0      2.7998      2.7998      0.0000
      53       1       1      3.4167      3.4167      0.0000
      53       1       2      2.6212      2.6212      0.0000
      53       1       3      2.8069      2.8069      0.0000
      53       1       4      2.3700      2.3700      0.0000
      53       1       5      2.3537      2.3537      0.0000
      53       1       6      1.9375      1.9375      0.0000
      53       1       7      1.1341      1.1341      0.0000
      53       1       8      1.4747      1.4747      0.0000
      53       1       9      1.0231      1.0231      0.0000
      53       1      10      0.6597      0.6597      0.0000
      54       1       0      2.7998      2.7998      0.0000
      54       1       1      2.9820      2.9820      0.0000
      54       1       2      2.0600      2.0600      0.0000
      54       1       3      2.2211      2.2211      0.0000
      54       1       4      1.9856      1.9856      0.0000
      54       1       5      1.7250      1.7250      0.0000
      54       1       6      1.2528      1.2528      0.0000
      54       1       7      1.6666      1.6666      0.0000
      54       1       8      1.2116      1.2116      0.0000
      54       1       9      1.3431      1.3431      0.0000
      54       1      10      1.1013      1.1013      0.0000
      55       1       0      2.7998      2.7998      0.0000
      55       1       1      2.9595      2.9595      0.0000
      55       1       2      2.2733      2.2733      0.0000
      55       1       3      2.1786      2.1786      0.0000
      55       1       4      2.1172      2.1172      0.0000
      55       1       5      1.7259      1.7259      0.0000
      55       1       6      2.0306      2.0306      0.0000
      55       1       7      1.3647      1.3647      0.0000
      55       1       8      0.9203      0.9203      0.0000
      55       1       9      0.8003      0.8003      0.0000
      55       1      10      0.8072      0.8072      0.0000
      56       1       0      2.7998      2.7998      0.0000
      56       1       1      2.2322      2.2322      0.0000
      56       1       2      1.6416      1.6416      0.0000
      56       1       3      1.4578      1.4578      0.0000
      56       1       4      1.1644      1.1644      0.0000
      56       1       5      1.2031      1.2031      0.0000
      56       1       6      1.8372      1.8372      0.0000
      56       1       7      0.5878      0.5878      0.0000
      56       1       8      0.5022      0.5022      0.0000
      56       1       9      0.5466      0.5466      0.0000
      56       1      10      0.5778      0.5778      0.0000
      57       1       0      2.7998      2.7998      0.0000
      57       1       1      3.1189      3.1189      0.0000
      57       1       2      2.3031      2.3031      0.0000
      57       1       3      1.7053      1.7053      0.0000
      57       1       4      2.3344      2.3344      0.0000
      57       1       5      0.8263      0.8263      0.0000
      57       1       6      1.0006      1.0006      0.0000
      57       1       7      0.5594      0.5594      0.0000
      57       1       8      0.7819      0.7819      0.0000
      57       1       9      0.6794      0.6794      0.0000
      57       1      10      0.5294      0.5294      0.0000
      58       1       0      2.7998      2.7998      0.0000
      58       1       1      1.4386      1.4386      0.0000
      58       1       2      1.2727      1.2727      0.0000
      58       1       3      1.2709      1.2709      0.0000
      58       1       4      1.1450      1.1450      0.0000
      58       1       5      1.7737      1.7737      0.0000
      58       1       6      1.4869      1.4869      0.0000
      58       1       7      1.5025      1.5025      0.0000
      58       1       8      1.2363      1.2363      0.0000
      58       1       9      1.0431      1.0431      0.0000
      58       1      10      0.9750      0.9750      0.0000
      59       1       0      2.7998      2.7998      0.0000
      59       1       1      2.4355      2.4355      0.0000
      59       1       2      2.4995      2.4995      0.0000
      59       1       3      2.0822      2.0822      0.0000
      59       1       4      1.5066      1.5066      0.0000
      59       1       5      1.3394      1.3394      0.0000
      59       1       6      0.9553      0.9553      0.0000
      59       1       7      1.0359      1.0359      0.0000
      59       1       8      1.0578      1.0578      0.0000
      59       1       9      1.3106      1.3106      0.0000
      59       1      10      0.6403      0.6403      0.0000
      60       1       0      2.7998      2.7998      0.0000
      60       1       1      2.9211      2.9211      0.0000
      60       1       2      2.4664      2.4664      0.0000
      60       1       3      2.2037      2.2037      0.0000
      60       1       4      1.4934      1.4934      0.0000
      60       1       5      1.7038      1.7038      0.0000
      60       1       6      2.0891      2.0891      0.0000
      60       1       7      2.5034      2.5034      0.0000
      60       1       8      1.0900      1.0900      0.0000
      60       1       9      0.9244      0.9244      0.0000
      60       1      10      0.4353      0.4353      0.0000
      61       1       0      2.7998      2.7998      0.0000
      61       1       1      2.9989      2.9989      0.0000
      61       1       2      2.8742      2.8742      0.0000
      61       1       3      1.4875      1.4875      0.0000
      61       1       4      1.8475      1.8475      0.0000
      61       1       5      1.5656      1.5656      0.0000
      61       1       6      2.5138      2.5138      0.0000
      61       1       7      2.1641      2.1641      0.0000
      61       1       8      1.0250      1.0250      0.0000
      61       1       9      0.7997      0.7997      0.0000
      61       1      10      0.8309      0.8309      0.0000
      62       1       0      2.7998      2.7998      0.0000
      62       1       1      3.4267      3.4267      0.0000
      62       1       2      2.3416      2.3416      0.0000
      62       1       3      1.8381      1.8381      0.0000
      62       1       4      1.6953      1.6953      0.0000
      62       1       5      1.5081      1.5081      0.0000
      62       1       6      1.0947      1.0947      0.0000
      62       1       7      0.9016      0.9016      0.0000
      62       1       8      0.7872      0.7872      0.0000
      62       1       9      1.1784      1.1784      0.0000
      62       1      10      1.3075      1.3075      0.0000
      63       1       0      2.7998      2.7998      0.0000
      63       1       1      1.9623      1.9623      0.0000
      63       1       2      1.9541      1.9541      0.0000
      63       1       3      1.3563      1.3563      0.0000
      63       1       4      1.1381      1.1381      0.0000
      63       1       5      1.2709      1.2709      0.0000
      63       1       6      0.8700      0.8700      0.0000
      63       1       7      0.9403      0.9403      0.0000
      63       1       8      1.0456      1.0456      0.0000
      63       1       9      0.7228      0.7228      0.0000
      63       1      10      0.5581      0.5581      0.0000
      64       1       0      2.7998      2.7998      0.0000
      64       1       1      2.2920      2.2920      0.0000
      64       1       2      2.0189      2.0189      0.0000
      64       1       3      1.3378      1.3378      0.0000
      64       1       4      1.6900      1.6900      0.0000
      64       1       5      1.4341      1.4341      0.0000
      64       1       6      1.1881      1.1881      0.0000
      64       1       7      1.0166      1.0166      0.0000
      64       1       8      0.7272      0.7272      0.0000
      64       1       9      0.6075      0.6075      0.0000
      64       1      10      0.8516      0.8516      0.0000
      65       1       0      2.7998      2.7998      0.0000
      65       1       1      2.8934      2.8934      0.0000
      65       1       2      1.7544      1.7544      0.0000
      65       1       3      1.4517      1.4517      0.0000
      65       1       4      1.9578      1.9578      0.0000
      65       1       5      2.2653      2.2653      0.0000
      65       1       6      2.3434      2.3434      0.0000
      65       1       7      1.1147      1.1147      0.0000
      65       1       8      1.2500      1.2500      0.0000
      65       1       9      1.0756      1.0756      0.0000
      65       1      10      1.2578      1.2578      0.0000
      66       1       0      2.7998      2.7998      0.0000
      66       1       1      2.6083      2.6083      0.0000
      66       1       2      2.3452      2.3452      0.0000
      66       1       3      1.4772      1.4772      0.0000
      66       1       4      1.3741      1.3741      0.0000
      66       1       5      1.5978      1.5978      0.0000
      66       1       6      1.7269      1.7269      0.0000
      66       1       7      1.6891      1.6891      0.0000
      66       1       8      1.1050      1.1050      0.0000
      66       1       9      0.7131      0.7131      0.0000
      66       1      10      0.9931      0.9931      0.0000
      67       1       0      2.7998      2.7998      0.0000
      67       1       1      2.9348      2.9348      0.0000
      67       1       2      1.7823      1.7823      0.0000
      67       1       3      2.4928      2.4928      0.0000
      67       1       4      2.4012      2.4012      0.0000
      67       1       5      1.9216      1.9216      0.0000
      67       1       6      1.8184      1.8184      0.0000
      67       1       7      1.1147      1.1147      0.0000
      67       1       8      0.9100      0.9100      0.0000
      67       1       9      1.2425      1.2425      0.0000
      67       1      10      1.4716      1.4716      0.0000
      68       1       0      2.7998      2.7998      0.0000
      68       1       1      2.4639      2.4639      0.0000
      68       1       2      2.5203      2.5203      0.0000
      68       1       3      2.4069      2.4069      0.0000
      68       1       4      3.5287      3.5287      0.0000
      68       1       5      2.1819      2.1819      0.0000
      68       1       6      1.7341      1.7341      0.0000
      68       1       7      1.2769      1.2769      0.0000
      68       1       8      1.3069      1.3069      0.0000
      68       1       9      1.1850      1.1850      0.0000
      68       1      10      0.9197      0.9197      0.0000
      69       1       0      2.7998      2.7998      0.0000
      69       1       1      2.3100      2.3100      0.0000
      69       1       2      1.0934      1.0934      0.0000
      69       1       3      2.3647      2.3647      0.0000
      69       1       4      1.1200      1.1200      0.0000
      69       1       5      1.3241      1.3241      0.0000
      69       1       6      1.3241      1.3241      0.0000
      69       1       7      1.3309      1.3309      0.0000
      69       1       8      1.2225      1.2225      0.0000
      69       1       9      1.3269      1.3269      0.0000
      69       1      10      1.5022      1.5022      0.0000
      70       1       0      2.7998      2.7998      0.0000
      70       1       1      2.6234      2.6234      0.0000
      70       1       2      2.9359      2.9359      0.0000
      70       1       3      1.6337      1.6337      0.0000
      70       1       4      1.1363      1.1363      0.0000
      70       1       5      1.2316      1.2316      0.0000
      70       1       6      1.4438      1.4438      0.0000
      70       1       7      1.1900      1.1900      0.0000
      70       1       8      1.0409      1.0409      0.0000
      70       1       9      1.2800      1.2800      0.0000
      70       1      10      0.7766      0.7766      0.0000
      71       1       0      2.7998      2.7998      0.0000
      71       1       1      1.8025      1.8025      0.0000
      71       1       2      1.9227      1.9227      0.0000
      71       1       3      1.6516      1.6516      0.0000
      71       1       4      2.1941      2.1941      0.0000
      71       1       5      1.6900      1.6900      0.0000
      71       1       6      1.4009      1.4009      0.0000
      71       1       7      1.0134      1.0134      0.0000
      71       1       8      1.1994      1.1994      0.0000
      71       1       9      1.0856      1.0856      0.0000
      71       1      10      1.4662      1.4662      0.0000
      72       1       0      2.7998      2.7998      0.0000
      72       1       1      2.4889      2.4889      0.0000
      72       1       2      2.0392      2.0392      0.0000
      72       1       3      2.5183      2.5183      0.0000
      72       1       4      1.6925      1.6925      0.0000
      72       1       5      1.5678      1.5678      0.0000
      72       1       6      2.0375      2.0375      0.0000
      72       1       7      2.1381      2.1381      0.0000
      72       1       8      1.1822      1.1822      0.0000
      72       1       9      1.0306      1.0306      0.0000
      72       1      10      0.8363      0.8363      0.0000
      73       1       0      2.7998      2.7998      0.0000
      73       1       1      3.4109      3.4109      0.0000
      73       1       2      2.1412      2.1412      0.0000
      73       1       3      1.7728      1.7728      0.0000
      73       1       4      3.7347      3.7347      0.0000
      73       1       5      2.7503      2.7503      0.0000
      73       1       6      1.7306      1.7306      0.0000
      73       1       7      1.4184      1.4184      0.0000
      73       1       8      1.2337      1.2337      0.0000
      73       1       9      0.7806      0.7806      0.0000
      73       1      10      0.5038      0.5038      0.0000
      74       1       0      2.7998      2.7998      0.0000
      74       1       1      2.2461      2.2461      0.0000
      74       1       2      2.0742      2.0742      0.0000
      74       1       3      1.0369      1.0369      0.0000
      74       1       4      0.9634      0.9634      0.0000
      74       1       5      1.2747      1.2747      0.0000
      74       1       6      1.2834      1.2834      0.0000
      74       1       7      1.3056      1.3056      0.0000
      74       1       8      0.9206      0.9206      0.0000
      74       1       9      0.7659      0.7659      0.0000
      74       1      10      0.6662      0.6662      0.0000
      75       1       0      2.7998      2.7998      0.0000
      75       1       1      2.3012      2.3012      0.0000
      75       1       2      1.9013      1.9013      0.0000
      75       1       3      2.0794      2.0794      0.0000
      75       1       4      1.8744      1.8744      0.0000
      75       1       5      2.2662      2.2662      0.0000
      75       1       6      1.6003      1.6003      0.0000
      75       1       7      0.9594      0.9594      0.0000
      75       1       8      0.8844      0.8844      0.0000
      75       1       9      0.9850      0.9850      0.0000
      75       1      10      1.1400      1.1400      0.0000
      76       1       0      2.7998      2.7998      0.0000
      76       1       1      2.2311      2.2311      0.0000
      76       1       2      2.4913      2.4913      0.0000
      76       1       3      1.7213      1.7213      0.0000
      76       1       4      1.4056      1.4056      0.0000
      76       1       5      0.9384      0.9384      0.0000
      76       1       6      0.5953      0.5953      0.0000
      76       1       7      1.2463      1.2463      0.0000
      76       1       8      0.9306      0.9306      0.0000
      76       1       9      1.4119      1.4119      0.0000
      76       1      10      1.3491      1.3491      0.0000
      77       1       0      2.7998      2.7998      0.0000
      77       1       1      3.0791      3.0791      0.0000
      77       1       2      2.4613      2.4613      0.0000
      77       1       3      2.2762      2.2762      0.0000
      77       1       4      1.9334      1.9334      0.0000
      77       1       5      1.3278      1.3278      0.0000
      77       1       6      0.9575      0.9575      0.0000
      77       1       7      0.9972      0.9972      0.0000
      77       1       8      0.5666      0.5666      0.0000
      77       1       9      0.6050      0.6050      0.0000
      77       1      10      0.4787      0.4787      0.0000
      78       1       0      2.7998      2.7998      0.0000
      78       1       1      4.1870      4.1870      0.0000
      78       1       2      3.9317      3.9317      0.0000
      78       1       3      2.9672      2.9672      0.0000
      78       1       4      4.3844      4.3844      0.0000
      78       1       5      2.6597      2.6597      0.0000
      78       1       6      1.4172      1.4172      0.0000
      78       1       7      1.1822      1.1822      0.0000
      78       1       8      0.7763      0.7763      0.0000
      78       1       9      0.9631      0.9631      0.0000
      78       1      10      0.8106      0.8106      0.0000
      79       1       0      2.7998      2.7998      0.0000
      79       1       1      1.8872      1.8872      0.0000
      79       1       2      1.7731      1.7731      0.0000
      79       1       3      1.4356      1.4356      0.0000
      79       1       4      1.2263      1.2263      0.0000
      79       1       5      0.7462      0.7462      0.0000
      79       1       6      1.0966      1.0966      0.0000
      79       1       7      1.6588      1.6588      0.0000
      79       1       8      1.0903      1.0903      0.0000
      79       1       9      0.6381      0.6381      0.0000
      79       1      10      0.6981      0.6981      0.0000
      80       1       0      2.7998      2.7998      0.0000
      80       1       1      2.1841      2.1841      0.0000
      80       1       2      1.3680      1.3680      0.0000
      80       1       3      1.6269      1.6269      0.0000
      80       1       4      1.4900      1.4900      0.0000
      80       1       5      1.2084      1.2084      0.0000
      80       1       6      0.9353      0.9353      0.0000
      80       1       7      0.3894      0.3894      0.0000
      80       1       8      0.5947      0.5947      0.0000
      80       1       9      0.7528      0.7528      0.0000
      80       1      10      0.7366      0.7366      0.0000
      81       1       0      2.7998      2.7998      0.0000
      81       1       1      2.9539      2.9539      0.0000
      81       1       2      2.7448      2.7448      0.0000
      81       1       3      2.3663      2.3663      0.0000
      81       1       4      1.5584      1.5584      0.0000
      81       1       5      0.8903      0.8903      0.0000
      81       1       6      1.0516      1.0516      0.0000
      81       1       7      1.3194      1.3194      0.0000
      81       1       8      1.1588      1.1588      0.0000
      81       1       9      1.1934      1.1934      0.0000
      81       1      10      0.8166      0.8166      0.0000
      82       1       0      2.7998      2.7998      0.0000
      82       1       1      2.5098      2.5098      0.0000
      82       1       2      1.4017      1.4017      0.0000
      82       1       3      1.1772      1.1772      0.0000
      82       1       4      1.2603      1.2603      0.0000
      82       1       5      2.0247      2.0247      0.0000
      82       1       6      1.1669      1.1669      0.0000
      82       1       7      1.4978      1.4978      0.0000
      82       1       8      1.7153      1.7153      0.0000
      82       1       9      1.1319      1.1319      0.0000
      82       1      10      0.9513      0.9513      0.0000
      83       1       0      2.7998      2.7998      0.0000
      83       1       1      3.7103      3.7103      0.0000
      83       1       2      2.1044      2.1044      0.0000
      83       1       3      1.7334      1.7334      0.0000
      83       1       4      1.2687      1.2687      0.0000
      83       1       5      1.1066      1.1066      0.0000
      83       1       6      0.9409      0.9409      0.0000
      83       1       7      0.9981      0.9981      0.0000
      83       1       8      1.6850      1.6850      0.0000
      83       1       9      1.1469      1.1469      0.0000
      83       1      10      0.9341      0.9341      0.0000
      84       1       0      2.7998      2.7998      0.0000
      84       1       1      2.3127      2.3127      0.0000
      84       1       2      1.8566      1.8566      0.0000
      84       1       3      1.4747      1.4747      0.0000
      84       1       4      1.6394      1.6394      0.0000
      84       1       5      1.8556      1.8556      0.0000
      84       1       6      1.1972      1.1972      0.0000
      84       1       7      0.9272      0.9272      0.0000
      84       1       8      1.1425      1.1425      0.0000
      84       1       9      0.8566      0.8566      0.0000
      84       1      10      0.8106      0.8106      0.0000
      85       1       0      2.7998      2.7998      0.0000
      85       1       1      1.9141      1.9141      0.0000
      85       1       2      2.7230      2.7230      0.0000
      85       1       3      2.2797      2.2797      0.0000
      85       1       4      1.7809      1.7809      0.0000
      85       1       5      0.9756      0.9756      0.0000
      85       1       6      1.1278      1.1278      0.0000
      85       1       7      1.2103      1.2103      0.0000
      85       1       8      1.1962      1.1962      0.0000
      85       1       9      1.1862      1.1862      0.0000
      85       1      10      0.9547      0.9547      0.0000
      86       1       0      2.7998      2.7998      0.0000
      86       1       1      2.1456      2.1456      0.0000
      86       1       2      1.6502      1.6502      0.0000
      86       1       3      1.7994      1.7994      0.0000
      86       1       4      1.0597      1.0597      0.0000
      86       1       5      0.8641      0.8641      0.0000
      86       1       6      1.3791      1.3791      0.0000
      86       1       7      1.5347      1.5347      0.0000
      86       1       8      1.1875      1.1875      0.0000
      86       1       9      1.4394      1.4394      0.0000
      86       1      10      1.1263      1.1263      0.0000
      87       1       0      2.7998      2.7998      0.0000
      87       1       1      2.0730      2.0730      0.0000
      87       1       2      1.9100      1.9100      0.0000
      87       1       3      1.4781      1.4781      0.0000
      87       1       4      2.4497      2.4497      0.0000
      87       1       5      1.5172      1.5172      0.0000
      87       1       6      2.0844      2.0844      0.0000
      87       1       7      2.0953      2.0953      0.0000
      87       1       8      1.5381      1.5381      0.0000
      87       1       9      1.3209      1.3209      0.0000
      87       1      10      0.9722      0.9722      0.0000
      88       1       0      2.7998      2.7998      0.0000
      88       1       1      2.5966      2.5966      0.0000
      88       1       2      2.6400      2.6400      0.0000
      88       1       3      2.3222      2.3222      0.0000
      88       1       4      1.7287      1.7287      0.0000
      88       1       5      1.6075      1.6075      0.0000
      88       1       6      1.1672      1.1672      0.0000
      88       1       7      1.7531      1.7531      0.0000
      88       1       8      1.3750      1.3750      0.0000
      88       1       9      1.1234      1.1234      0.0000
      88       1      10      1.0634      1.0634      0.0000
      89       1       0      2.7998      2.7998      0.0000
      89       1       1      2.3883      2.3883      0.0000
      89       1       2      2.2864      2.2864      0.0000
      89       1       3      2.5047      2.5047      0.0000
      89       1       4      2.3263      2.3263      0.0000
      89       1       5      1.5797      1.5797      0.0000
      89       1       6      1.7681      1.7681      0.0000
      89       1       7      1.9228      1.9228      0.0000
      89       1       8      0.9600      0.9600      0.0000
      89       1       9      0.8606      0.8606      0.0000
      89       1      10      0.7122      0.7122      0.0000
      90       1       0      2.7998      2.7998      0.0000
      90       1       1      2.1823      2.1823      0.0000
      90       1       2      1.6922      1.6922      0.0000
      90       1       3      1.8486      1.8486      0.0000
      90       1       4      1.5441      1.5441      0.0000
      90       1       5      0.9287      0.9287      0.0000
      90       1       6      1.1819      1.1819      0.0000
      90       1       7      1.2263      1.2263      0.0000
      90       1       8      0.9431      0.9431      0.0000
      90       1       9      0.7294      0.7294      0.0000
      90       1      10      0.8522      0.8522      0.0000
      91       1       0      2.7998      2.7998      0.0000
      91       1       1      2.8645      2.8645      0.0000
      91       1       2      2.6531      2.6531      0.0000
      91       1       3      1.6409      1.6409      0.0000
      91       1       4      1.3475      1.3475      0.0000
      91       1       5      1.3484      1.3484      0.0000
      91       1       6      1.6147      1.6147      0.0000
      91       1       7      0.8562      0.8562      0.0000
      91       1       8      0.9300      0.9300      0.0000
      91       1       9      0.5475      0.5475      0.0000
      91       1      10      0.4984      0.4984      0.0000
      92       1       0      2.7998      2.7998      0.0000
      92       1       1      2.6998      2.6998      0.0000
      92       1       2      1.0619      1.0619      0.0000
      92       1       3      2.3975      2.3975      0.0000
      92       1       4      1.9444      1.9444      0.0000
      92       1       5      2.1203      2.1203      0.0000
      92       1       6      1.2988      1.2988      0.0000
      92       1       7      1.0191      1.0191      0.0000
      92       1       8      0.9509      0.9509      0.0000
      92       1       9      0.8231      0.8231      0.0000
      92       1      10      1.0991      1.0991      0.0000
      93       1       0      2.7998      2.7998      0.0000
      93       1       1      2.4144      2.4144      0.0000
      93       1       2      1.4561      1.4561      0.0000
      93       1       3      1.2425      1.2425      0.0000
      93       1       4      1.8747      1.8747      0.0000
      93       1       5      1.6319      1.6319      0.0000
      93       1       6      1.4653      1.4653      0.0000
      93       1       7      1.0778      1.0778      0.0000
      93       1       8      0.7356      0.7356      0.0000
      93       1       9      0.6731      0.6731      0.0000
      93       1      10      0.9469      0.9469      0.0000
      94       1       0      2.7998      2.7998      0.0000
      94       1       1      2.3173      2.3173      0.0000
      94       1       2      2.5009      2.5009      0.0000
      94       1       3      1.4069      1.4069      0.0000
      94       1       4      1.0859      1.0859      0.0000
      94       1       5      1.0006      1.0006      0.0000
      94       1       6      0.5806      0.5806      0.0000
      94       1       7      1.0681      1.0681      0.0000
      94       1       8      0.8413      0.8413      0.0000
      94       1       9      0.5434      0.5434      0.0000
      94       1      10      0.6344      0.6344      0.0000
      95       1       0      2.7998      2.7998      0.0000
      95       1       1      2.1898      2.1898      0.0000
      95       1       2      2.3330      2.3330      0.0000
      95       1       3      2.9384      2.9384      0.0000
      95       1       4      1.8700      1.8700      0.0000
      95       1       5      1.8069      1.8069      0.0000
      95       1       6      1.6087      1.6087      0.0000
      95       1       7      1.3744      1.3744      0.0000
      95       1       8      1.2150      1.2150      0.0000
      95       1       9      1.5963      1.5963      0.0000
      95       1      10      1.2031      1.2031      0.0000
      96       1       0      2.7998      2.7998      0.0000
      96       1       1      1.4981      1.4981      0.0000
      96       1       2      1.0180      1.0180      0.0000
      96       1       3      0.7752      0.7752      0.0000
      96       1       4      1.0356      1.0356      0.0000
      96       1       5      0.8459      0.8459      0.0000
      96       1       6      0.7362      0.7362      0.0000
      96       1       7      0.6391      0.6391      0.0000
      96       1       8      0.6178      0.6178      0.0000
      96       1       9      0.4509      0.4509      0.0000
      96       1      10      0.4822      0.4822      0.0000
      97       1       0      2.7998      2.7998      0.0000
      97       1       1      2.5620      2.5620      0.0000
      97       1       2      1.9356      1.9356      0.0000
      97       1       3      0.8416      0.8416      0.0000
      97       1       4      1.4975      1.4975      0.0000
      97       1       5      1.3747      1.3747      0.0000
      97       1       6      1.1841      1.1841      0.0000
      97       1       7      1.3913      1.3913      0.0000
      97       1       8      1.5372      1.5372      0.0000
      97       1       9      1.3703      1.3703      0.0000
      97       1      10      0.9531      0.9531      0.0000
      98       1       0      2.7998      2.7998      0.0000
      98       1       1      3.2636      3.2636      0.0000
      98       1       2      2.9397      2.9397      0.0000
      98       1       3      2.1497      2.1497      0.0000
      98       1       4      0.9922      0.9922      0.0000
      98       1       5      0.7991      0.7991      0.0000
      98       1       6      1.0897      1.0897      0.0000
      98       1       7      1.2337      1.2337      0.0000
      98       1       8      0.8619      0.8619      0.0000
      98       1       9      0.9312      0.9312      0.0000
      98       1      10      0.9366      0.9366      0.0000
      99       1       0      2.7998      2.7998      0.0000
      99       1       1      2.1595      2.1595      0.0000
      99       1       2      1.8216      1.8216      0.0000
      99       1       3      1.6091      1.6091      0.0000
      99       1       4      2.1737      2.1737      0.0000
      99       1       5      2.5244      2.5244      0.0000
      99       1       6      1.5963      1.5963      0.0000
      99       1       7      1.6537      1.6537      0.0000
      99       1       8      1.6006      1.6006      0.0000
      99       1       9      1.0341      1.0341      0.0000
      99       1      10      1.0056      1.0056      0.0000
     100       1       0      2.7998      2.7998      0.0000
     100       1       1      2.9002      2.9002      0.0000
     100       1       2      1.9031      1.9031      0.0000
     100       1       3      2.2013      2.2013      0.0000
     100       1       4      2.1250      2.1250      0.0000
     100       1       5      2.1719      2.1719      0.0000
     100       1       6      1.8525      1.8525      0.0000
     100       1       7      2.1969      2.1969      0.0000
     100       1       8      1.7375      1.7375      0.0000
     100       1       9      1.2888      1.2888      0.0000
     100       1      10      1.0416      1.0416      0.0000
