# Supplementary material for: Blib is a multi-module simulation platform for genetics studies and intelligent breeding
Source: Commun Biol. 2022 Nov 3;5:1167. doi: 10.1038/s42003-022-04151-9 (PMC9630530; doi:10.1038/s42003-022-04151-9)
Supplement: Supplementary file 4 — Supplementary Software 1 [file 42003_2022_4151_MOESM4_ESM.zip › Supplementary software/ISB with output files/outTester2.h2b]

     Run Bmethod   Cycle Environment       Yield       Yield
     Run Bmethod   Cycle Environment     varGeno    H2_broad
       1       1       0      Normal      2.8005      0.1081
       1       1       1      Normal      3.1294      0.1193
       1       1       2      Normal      2.4364      0.0954
       1       1       3      Normal      1.8909      0.0757
       1       1       4      Normal      1.9241      0.0769
       1       1       5      Normal      1.6494      0.0666
       1       1       6      Normal      1.3659      0.0558
       1       1       7      Normal      1.2175      0.0501
       1       1       8      Normal      1.0228      0.0424
       1       1       9      Normal      0.8791      0.0367
       1       1      10      Normal      0.5200      0.0220
       1       2       0      Normal      2.8005      0.1081
       1       2       1      Normal      2.8347      0.1093
       1       2       2      Normal      2.8775      0.1108
       1       2       3      Normal      1.8103      0.0727
       1       2       4      Normal      2.0750      0.0824
       1       2       5      Normal      1.6875      0.0681
       1       2       6      Normal      0.8509      0.0355
       1       2       7      Normal      0.9356      0.0389
       1       2       8      Normal      0.9925      0.0412
       1       2       9      Normal      0.9466      0.0394
       1       2      10      Normal      0.3872      0.0165
       1       3       0      Normal      2.8005      0.1081
       1       3       1      Normal      2.8931      0.1113
       1       3       2      Normal      2.2347      0.0882
       1       3       3      Normal      1.8350      0.0736
       1       3       4      Normal      1.7875      0.0718
       1       3       5      Normal      1.1206      0.0463
       1       3       6      Normal      1.2347      0.0507
       1       3       7      Normal      0.5866      0.0248
       1       3       8      Normal      0.3728      0.0159
       1       3       9      Normal      0.3797      0.0162
       1       3      10      Normal      0.4016      0.0171
       1       4       0      Normal      2.8005      0.1081
       1       4       1      Normal      2.5767      0.1004
       1       4       2      Normal      2.6209      0.1019
       1       4       3      Normal      2.0019      0.0798
       1       4       4      Normal      1.8366      0.0736
       1       4       5      Normal      1.0900      0.0451
       1       4       6      Normal      1.1922      0.0491
       1       4       7      Normal      1.2384      0.0509
       1       4       8      Normal      0.8947      0.0373
       1       4       9      Normal      1.0494      0.0435
       1       4      10      Normal      0.8313      0.0347
       1       5       0      Normal      2.8005      0.1081
       1       5       1      Normal      2.7302      0.1057
       1       5       2      Normal      2.3398      0.0920
       1       5       3      Normal      2.8853      0.1110
       1       5       4      Normal      2.0100      0.0800
       1       5       5      Normal      2.3131      0.0910
       1       5       6      Normal      2.3606      0.0927
       1       5       7      Normal      1.4553      0.0593
       1       5       8      Normal      1.3631      0.0557
       1       5       9      Normal      1.3622      0.0557
       1       5      10      Normal      1.0738      0.0444
       1       6       0      Normal      2.8005      0.1081
       1       6       1      Normal      2.2273      0.0879
       1       6       2      Normal      2.1828      0.0863
       1       6       3      Normal      2.4478      0.0958
       1       6       4      Normal      2.2766      0.0897
       1       6       5      Normal      2.0062      0.0799
       1       6       6      Normal      1.1203      0.0463
       1       6       7      Normal      0.6112      0.0258
       1       6       8      Normal      1.0550      0.0437
       1       6       9      Normal      0.6187      0.0261
       1       6      10      Normal      0.7172      0.0301
       1       7       0      Normal      2.8005      0.1081
       1       7       1      Normal      2.0619      0.0819
       1       7       2      Normal      1.4781      0.0601
       1       7       3      Normal      1.7683      0.0711
       1       7       4      Normal      2.0875      0.0829
       1       7       5      Normal      1.7631      0.0709
       1       7       6      Normal      1.6044      0.0649
       1       7       7      Normal      1.2838      0.0526
       1       7       8      Normal      1.5428      0.0626
       1       7       9      Normal      1.3763      0.0562
       1       7      10      Normal      0.9231      0.0384
       1       8       0      Normal      2.8005      0.1081
       1       8       1      Normal      2.8255      0.1090
       1       8       2      Normal      2.0786      0.0826
       1       8       3      Normal      2.8334      0.1093
       1       8       4      Normal      1.4813      0.0603
       1       8       5      Normal      1.4384      0.0586
       1       8       6      Normal      1.1938      0.0491
       1       8       7      Normal      0.7831      0.0328
       1       8       8      Normal      0.8378      0.0350
       1       8       9      Normal      0.7506      0.0315
       1       8      10      Normal      0.7372      0.0309
       1       9       0      Normal      2.8005      0.1081
       1       9       1      Normal      2.7734      0.1072
       1       9       2      Normal      2.1533      0.0853
       1       9       3      Normal      2.2069      0.0872
       1       9       4      Normal      1.7263      0.0695
       1       9       5      Normal      1.4053      0.0573
       1       9       6      Normal      1.2850      0.0527
       1       9       7      Normal      1.5047      0.0612
       1       9       8      Normal      1.1456      0.0473
       1       9       9      Normal      1.0059      0.0417
       1       9      10      Normal      0.6900      0.0290
       1      10       0      Normal      2.8005      0.1081
       1      10       1      Normal      2.2834      0.0900
       1      10       2      Normal      2.6934      0.1044
       1      10       3      Normal      2.1181      0.0840
       1      10       4      Normal      2.3175      0.0912
       1      10       5      Normal      1.3494      0.0552
       1      10       6      Normal      1.2431      0.0511
       1      10       7      Normal      1.1734      0.0483
       1      10       8      Normal      1.2022      0.0495
       1      10       9      Normal      0.9975      0.0414
       1      10      10      Normal      0.7887      0.0330
       1      11       0      Normal      2.8005      0.1081
       1      11       1      Normal      2.9583      0.1135
       1      11       2      Normal      3.4744      0.1307
       1      11       3      Normal      2.1363      0.0847
       1      11       4      Normal      1.2331      0.0507
       1      11       5      Normal      1.5706      0.0637
       1      11       6      Normal      1.4231      0.0580
       1      11       7      Normal      1.7675      0.0711
       1      11       8      Normal      1.1838      0.0487
       1      11       9      Normal      0.9444      0.0393
       1      11      10      Normal      1.0094      0.0419
       1      12       0      Normal      2.8005      0.1081
       1      12       1      Normal      3.1625      0.1204
       1      12       2      Normal      3.2687      0.1240
       1      12       3      Normal      2.1962      0.0868
       1      12       4      Normal      1.9978      0.0796
       1      12       5      Normal      1.9428      0.0776
       1      12       6      Normal      1.1453      0.0472
       1      12       7      Normal      1.0778      0.0446
       1      12       8      Normal      1.2103      0.0498
       1      12       9      Normal      0.9166      0.0382
       1      12      10      Normal      0.7894      0.0330
       1      13       0      Normal      2.8005      0.1081
       1      13       1      Normal      2.1727      0.0860
       1      13       2      Normal      0.9855      0.0409
       1      13       3      Normal      1.7219      0.0694
       1      13       4      Normal      1.7944      0.0721
       1      13       5      Normal      1.9772      0.0788
       1      13       6      Normal      1.5119      0.0614
       1      13       7      Normal      1.7019      0.0686
       1      13       8      Normal      1.3041      0.0534
       1      13       9      Normal      1.1128      0.0460
       1      13      10      Normal      1.1456      0.0473
       1      14       0      Normal      2.8005      0.1081
       1      14       1      Normal      2.9780      0.1142
       1      14       2      Normal      1.9931      0.0794
       1      14       3      Normal      1.6506      0.0667
       1      14       4      Normal      1.4091      0.0575
       1      14       5      Normal      1.2075      0.0497
       1      14       6      Normal      1.1387      0.0470
       1      14       7      Normal      1.0597      0.0439
       1      14       8      Normal      1.4406      0.0587
       1      14       9      Normal      0.9966      0.0414
       1      14      10      Normal      0.9694      0.0403
       1      15       0      Normal      2.8005      0.1081
       1      15       1      Normal      2.9047      0.1117
       1      15       2      Normal      2.5812      0.1005
       1      15       3      Normal      1.2425      0.0510
       1      15       4      Normal      0.9684      0.0402
       1      15       5      Normal      1.5281      0.0620
       1      15       6      Normal      1.2025      0.0495
       1      15       7      Normal      1.3066      0.0535
       1      15       8      Normal      1.1712      0.0483
       1      15       9      Normal      0.5597      0.0237
       1      15      10      Normal      0.4297      0.0183
       1      16       0      Normal      2.8005      0.1081
       1      16       1      Normal      2.9337      0.1127
       1      16       2      Normal      2.5905      0.1008
       1      16       3      Normal      2.0266      0.0807
       1      16       4      Normal      1.3206      0.0541
       1      16       5      Normal      1.5119      0.0614
       1      16       6      Normal      1.7834      0.0717
       1      16       7      Normal      1.0237      0.0424
       1      16       8      Normal      0.8947      0.0373
       1      16       9      Normal      0.7509      0.0315
       1      16      10      Normal      0.5031      0.0213
       1      17       0      Normal      2.8005      0.1081
       1      17       1      Normal      2.5975      0.1011
       1      17       2      Normal      2.6458      0.1028
       1      17       3      Normal      1.2453      0.0512
       1      17       4      Normal      1.8637      0.0747
       1      17       5      Normal      1.0172      0.0422
       1      17       6      Normal      1.2544      0.0515
       1      17       7      Normal      0.9519      0.0396
       1      17       8      Normal      0.7894      0.0330
       1      17       9      Normal      1.1744      0.0484
       1      17      10      Normal      1.1463      0.0473
       1      18       0      Normal      2.8005      0.1081
       1      18       1      Normal      2.1453      0.0850
       1      18       2      Normal      2.1050      0.0835
       1      18       3      Normal      2.0334      0.0809
       1      18       4      Normal      2.1541      0.0853
       1      18       5      Normal      1.5950      0.0646
       1      18       6      Normal      1.2134      0.0499
       1      18       7      Normal      0.8381      0.0350
       1      18       8      Normal      0.7088      0.0298
       1      18       9      Normal      0.7434      0.0312
       1      18      10      Normal      0.9625      0.0400
       1      19       0      Normal      2.8005      0.1081
       1      19       1      Normal      1.7166      0.0692
       1      19       2      Normal      1.1547      0.0476
       1      19       3      Normal      0.7500      0.0314
       1      19       4      Normal      0.9078      0.0378
       1      19       5      Normal      1.4744      0.0600
       1      19       6      Normal      1.5659      0.0635
       1      19       7      Normal      1.3359      0.0547
       1      19       8      Normal      1.0822      0.0448
       1      19       9      Normal      0.8184      0.0342
       1      19      10      Normal      0.7728      0.0324
       1      20       0      Normal      2.8005      0.1081
       1      20       1      Normal      2.8872      0.1111
       1      20       2      Normal      2.0977      0.0832
       1      20       3      Normal      1.9303      0.0771
       1      20       4      Normal      2.3569      0.0926
       1      20       5      Normal      1.1163      0.0461
       1      20       6      Normal      1.3356      0.0547
       1      20       7      Normal      1.1328      0.0467
       1      20       8      Normal      1.4022      0.0572
       1      20       9      Normal      0.8484      0.0354
       1      20      10      Normal      0.8950      0.0373
       1      21       0      Normal      2.8005      0.1081
       1      21       1      Normal      3.3291      0.1260
       1      21       2      Normal      2.6792      0.1039
       1      21       3      Normal      2.3675      0.0930
       1      21       4      Normal      1.7234      0.0694
       1      21       5      Normal      0.9297      0.0387
       1      21       6      Normal      1.4491      0.0590
       1      21       7      Normal      1.5953      0.0646
       1      21       8      Normal      1.5731      0.0638
       1      21       9      Normal      1.5366      0.0624
       1      21      10      Normal      1.0350      0.0429
       1      22       0      Normal      2.8005      0.1081
       1      22       1      Normal      2.5631      0.0999
       1      22       2      Normal      1.9714      0.0786
       1      22       3      Normal      1.4231      0.0580
       1      22       4      Normal      1.8231      0.0731
       1      22       5      Normal      1.9306      0.0771
       1      22       6      Normal      1.6591      0.0670
       1      22       7      Normal      1.3603      0.0556
       1      22       8      Normal      1.1919      0.0491
       1      22       9      Normal      0.8781      0.0366
       1      22      10      Normal      0.6669      0.0281
       1      23       0      Normal      2.8005      0.1081
       1      23       1      Normal      3.4497      0.1299
       1      23       2      Normal      2.0842      0.0828
       1      23       3      Normal      1.7691      0.0711
       1      23       4      Normal      2.2794      0.0898
       1      23       5      Normal      2.5141      0.0982
       1      23       6      Normal      2.1784      0.0862
       1      23       7      Normal      1.7916      0.0720
       1      23       8      Normal      1.0747      0.0445
       1      23       9      Normal      0.6653      0.0280
       1      23      10      Normal      0.7212      0.0303
       1      24       0      Normal      2.8005      0.1081
       1      24       1      Normal      2.7358      0.1059
       1      24       2      Normal      2.5681      0.1001
       1      24       3      Normal      2.1522      0.0852
       1      24       4      Normal      1.8763      0.0751
       1      24       5      Normal      1.5400      0.0625
       1      24       6      Normal      1.2319      0.0506
       1      24       7      Normal      1.0312      0.0427
       1      24       8      Normal      1.0897      0.0450
       1      24       9      Normal      0.9816      0.0408
       1      24      10      Normal      0.8384      0.0350
       1      25       0      Normal      2.8005      0.1081
       1      25       1      Normal      3.2455      0.1232
       1      25       2      Normal      1.7684      0.0711
       1      25       3      Normal      2.2359      0.0883
       1      25       4      Normal      2.0159      0.0803
       1      25       5      Normal      2.2041      0.0871
       1      25       6      Normal      2.1425      0.0849
       1      25       7      Normal      1.2522      0.0514
       1      25       8      Normal      0.8263      0.0345
       1      25       9      Normal      1.1441      0.0472
       1      25      10      Normal      1.1662      0.0481
       1      26       0      Normal      2.8005      0.1081
       1      26       1      Normal      2.6042      0.1013
       1      26       2      Normal      2.1344      0.0846
       1      26       3      Normal      1.7772      0.0714
       1      26       4      Normal      1.7216      0.0694
       1      26       5      Normal      1.5625      0.0634
       1      26       6      Normal      1.2394      0.0509
       1      26       7      Normal      1.7803      0.0716
       1      26       8      Normal      1.5834      0.0641
       1      26       9      Normal      1.1838      0.0487
       1      26      10      Normal      0.8900      0.0371
       1      27       0      Normal      2.8005      0.1081
       1      27       1      Normal      3.2159      0.1222
       1      27       2      Normal      2.1037      0.0835
       1      27       3      Normal      1.3666      0.0559
       1      27       4      Normal      1.5234      0.0619
       1      27       5      Normal      1.7644      0.0710
       1      27       6      Normal      1.7103      0.0689
       1      27       7      Normal      1.3684      0.0559
       1      27       8      Normal      1.6009      0.0648
       1      27       9      Normal      1.6319      0.0660
       1      27      10      Normal      1.0584      0.0438
       1      28       0      Normal      2.8005      0.1081
       1      28       1      Normal      2.0938      0.0831
       1      28       2      Normal      2.1870      0.0865
       1      28       3      Normal      1.6456      0.0665
       1      28       4      Normal      2.0025      0.0798
       1      28       5      Normal      1.7506      0.0704
       1      28       6      Normal      1.3772      0.0563
       1      28       7      Normal      1.8288      0.0734
       1      28       8      Normal      0.8763      0.0365
       1      28       9      Normal      0.8913      0.0371
       1      28      10      Normal      0.8128      0.0340
       1      29       0      Normal      2.8005      0.1081
       1      29       1      Normal      2.0592      0.0818
       1      29       2      Normal      1.8589      0.0745
       1      29       3      Normal      1.2888      0.0528
       1      29       4      Normal      0.9500      0.0395
       1      29       5      Normal      0.7972      0.0334
       1      29       6      Normal      0.9962      0.0413
       1      29       7      Normal      0.6034      0.0255
       1      29       8      Normal      0.7272      0.0305
       1      29       9      Normal      0.8775      0.0366
       1      29      10      Normal      0.8288      0.0346
       1      30       0      Normal      2.8005      0.1081
       1      30       1      Normal      2.3467      0.0922
       1      30       2      Normal      2.0680      0.0822
       1      30       3      Normal      2.1203      0.0841
       1      30       4      Normal      1.6434      0.0664
       1      30       5      Normal      1.4334      0.0584
       1      30       6      Normal      1.5959      0.0646
       1      30       7      Normal      1.0528      0.0436
       1      30       8      Normal      0.8388      0.0350
       1      30       9      Normal      0.8888      0.0370
       1      30      10      Normal      1.0169      0.0422
       1      31       0      Normal      2.8005      0.1081
       1      31       1      Normal      2.9391      0.1129
       1      31       2      Normal      2.4397      0.0955
       1      31       3      Normal      2.3152      0.0911
       1      31       4      Normal      1.3713      0.0560
       1      31       5      Normal      1.4594      0.0594
       1      31       6      Normal      1.9178      0.0767
       1      31       7      Normal      1.3066      0.0535
       1      31       8      Normal      1.1172      0.0461
       1      31       9      Normal      0.7503      0.0315
       1      31      10      Normal      1.2394      0.0509
       1      32       0      Normal      2.8005      0.1081
       1      32       1      Normal      2.6500      0.1029
       1      32       2      Normal      2.6591      0.1032
       1      32       3      Normal      2.2800      0.0898
       1      32       4      Normal      2.1562      0.0854
       1      32       5      Normal      1.8716      0.0749
       1      32       6      Normal      1.2744      0.0523
       1      32       7      Normal      1.6559      0.0669
       1      32       8      Normal      1.0347      0.0429
       1      32       9      Normal      0.8369      0.0350
       1      32      10      Normal      0.8209      0.0343
       1      33       0      Normal      2.8005      0.1081
       1      33       1      Normal      2.6488      0.1029
       1      33       2      Normal      2.2123      0.0874
       1      33       3      Normal      2.5423      0.0991
       1      33       4      Normal      2.0841      0.0828
       1      33       5      Normal      1.5475      0.0628
       1      33       6      Normal      0.8428      0.0352
       1      33       7      Normal      0.8422      0.0352
       1      33       8      Normal      0.5362      0.0227
       1      33       9      Normal      0.6475      0.0273
       1      33      10      Normal      0.6819      0.0287
       1      34       0      Normal      2.8005      0.1081
       1      34       1      Normal      2.2552      0.0889
       1      34       2      Normal      1.5194      0.0617
       1      34       3      Normal      2.0494      0.0815
       1      34       4      Normal      1.9975      0.0796
       1      34       5      Normal      1.0694      0.0442
       1      34       6      Normal      1.0462      0.0433
       1      34       7      Normal      1.1294      0.0466
       1      34       8      Normal      0.8756      0.0365
       1      34       9      Normal      0.9800      0.0407
       1      34      10      Normal      0.9969      0.0414
       1      35       0      Normal      2.8005      0.1081
       1      35       1      Normal      1.8325      0.0735
       1      35       2      Normal      1.9384      0.0774
       1      35       3      Normal      2.3675      0.0930
       1      35       4      Normal      2.5444      0.0992
       1      35       5      Normal      2.7416      0.1061
       1      35       6      Normal      1.7059      0.0688
       1      35       7      Normal      1.7153      0.0691
       1      35       8      Normal      1.0756      0.0445
       1      35       9      Normal      1.1938      0.0491
       1      35      10      Normal      1.0888      0.0450
       1      36       0      Normal      2.8005      0.1081
       1      36       1      Normal      2.6408      0.1026
       1      36       2      Normal      1.8897      0.0756
       1      36       3      Normal      1.7953      0.0721
       1      36       4      Normal      1.3681      0.0559
       1      36       5      Normal      1.5872      0.0643
       1      36       6      Normal      1.9769      0.0788
       1      36       7      Normal      1.6822      0.0679
       1      36       8      Normal      2.1512      0.0852
       1      36       9      Normal      2.1934      0.0867
       1      36      10      Normal      1.3100      0.0537
       1      37       0      Normal      2.8005      0.1081
       1      37       1      Normal      2.0281      0.0807
       1      37       2      Normal      1.7106      0.0689
       1      37       3      Normal      1.2141      0.0499
       1      37       4      Normal      1.6247      0.0657
       1      37       5      Normal      1.4300      0.0583
       1      37       6      Normal      1.3691      0.0560
       1      37       7      Normal      1.3875      0.0567
       1      37       8      Normal      1.8141      0.0728
       1      37       9      Normal      1.0762      0.0445
       1      37      10      Normal      1.0584      0.0438
       1      38       0      Normal      2.8005      0.1081
       1      38       1      Normal      1.6192      0.0655
       1      38       2      Normal      1.0636      0.0440
       1      38       3      Normal      1.1834      0.0487
       1      38       4      Normal      1.6906      0.0682
       1      38       5      Normal      2.0197      0.0804
       1      38       6      Normal      1.6106      0.0652
       1      38       7      Normal      1.0412      0.0431
       1      38       8      Normal      0.8269      0.0346
       1      38       9      Normal      0.9841      0.0409
       1      38      10      Normal      0.8347      0.0349
       1      39       0      Normal      2.8005      0.1081
       1      39       1      Normal      3.3820      0.1277
       1      39       2      Normal      2.1950      0.0868
       1      39       3      Normal      1.5909      0.0644
       1      39       4      Normal      1.4041      0.0573
       1      39       5      Normal      1.5759      0.0639
       1      39       6      Normal      1.0103      0.0419
       1      39       7      Normal      0.6650      0.0280
       1      39       8      Normal      0.7934      0.0332
       1      39       9      Normal      0.7953      0.0333
       1      39      10      Normal      0.5972      0.0252
       1      40       0      Normal      2.8005      0.1081
       1      40       1      Normal      3.7923      0.1410
       1      40       2      Normal      2.4908      0.0973
       1      40       3      Normal      2.6091      0.1015
       1      40       4      Normal      1.8500      0.0741
       1      40       5      Normal      1.4688      0.0598
       1      40       6      Normal      1.7112      0.0690
       1      40       7      Normal      1.4894      0.0606
       1      40       8      Normal      2.0016      0.0797
       1      40       9      Normal      1.3875      0.0567
       1      40      10      Normal      1.8116      0.0727
       1      41       0      Normal      2.8005      0.1081
       1      41       1      Normal      2.5025      0.0977
       1      41       2      Normal      1.7384      0.0700
       1      41       3      Normal      1.7981      0.0722
       1      41       4      Normal      1.5987      0.0647
       1      41       5      Normal      0.8797      0.0367
       1      41       6      Normal      0.8472      0.0354
       1      41       7      Normal      1.0872      0.0449
       1      41       8      Normal      0.8625      0.0360
       1      41       9      Normal      0.6947      0.0292
       1      41      10      Normal      0.6659      0.0280
       1      42       0      Normal      2.8005      0.1081
       1      42       1      Normal      2.1725      0.0860
       1      42       2      Normal      1.7584      0.0707
       1      42       3      Normal      1.3362      0.0547
       1      42       4      Normal      1.2787      0.0525
       1      42       5      Normal      1.4722      0.0599
       1      42       6      Normal      1.1978      0.0493
       1      42       7      Normal      0.8953      0.0373
       1      42       8      Normal      0.6481      0.0273
       1      42       9      Normal      0.5834      0.0246
       1      42      10      Normal      0.8159      0.0341
       1      43       0      Normal      2.8005      0.1081
       1      43       1      Normal      3.4834      0.1310
       1      43       2      Normal      2.7391      0.1060
       1      43       3      Normal      1.9078      0.0763
       1      43       4      Normal      1.5306      0.0621
       1      43       5      Normal      1.4919      0.0607
       1      43       6      Normal      1.3006      0.0533
       1      43       7      Normal      0.5766      0.0244
       1      43       8      Normal      0.5978      0.0252
       1      43       9      Normal      0.7241      0.0304
       1      43      10      Normal      0.6497      0.0274
       1      44       0      Normal      2.8005      0.1081
       1      44       1      Normal      2.5359      0.0989
       1      44       2      Normal      1.7541      0.0706
       1      44       3      Normal      1.3613      0.0556
       1      44       4      Normal      1.8372      0.0737
       1      44       5      Normal      1.8438      0.0739
       1      44       6      Normal      1.4369      0.0586
       1      44       7      Normal      1.6922      0.0683
       1      44       8      Normal      1.4378      0.0586
       1      44       9      Normal      1.4375      0.0586
       1      44      10      Normal      1.9056      0.0762
       1      45       0      Normal      2.8005      0.1081
       1      45       1      Normal      2.4486      0.0958
       1      45       2      Normal      2.0658      0.0821
       1      45       3      Normal      1.2891      0.0529
       1      45       4      Normal      1.3144      0.0538
       1      45       5      Normal      0.8950      0.0373
       1      45       6      Normal      1.0347      0.0429
       1      45       7      Normal      0.9175      0.0382
       1      45       8      Normal      0.8041      0.0336
       1      45       9      Normal      0.7613      0.0319
       1      45      10      Normal      0.6069      0.0256
       1      46       0      Normal      2.8005      0.1081
       1      46       1      Normal      2.7609      0.1068
       1      46       2      Normal      1.6822      0.0679
       1      46       3      Normal      1.9066      0.0762
       1      46       4      Normal      1.7622      0.0709
       1      46       5      Normal      1.3444      0.0550
       1      46       6      Normal      1.3603      0.0556
       1      46       7      Normal      1.1006      0.0455
       1      46       8      Normal      0.9584      0.0398
       1      46       9      Normal      0.5647      0.0239
       1      46      10      Normal      0.3803      0.0162
       1      47       0      Normal      2.8005      0.1081
       1      47       1      Normal      1.8361      0.0736
       1      47       2      Normal      1.5214      0.0618
       1      47       3      Normal      1.4130      0.0576
       1      47       4      Normal      1.8056      0.0725
       1      47       5      Normal      2.1034      0.0835
       1      47       6      Normal      1.1794      0.0486
       1      47       7      Normal      1.4672      0.0597
       1      47       8      Normal      1.5859      0.0642
       1      47       9      Normal      1.5725      0.0637
       1      47      10      Normal      1.2413      0.0510
       1      48       0      Normal      2.8005      0.1081
       1      48       1      Normal      2.3548      0.0925
       1      48       2      Normal      1.9841      0.0791
       1      48       3      Normal      1.6881      0.0681
       1      48       4      Normal      1.2619      0.0518
       1      48       5      Normal      1.5119      0.0614
       1      48       6      Normal      1.0000      0.0415
       1      48       7      Normal      1.1150      0.0460
       1      48       8      Normal      0.8119      0.0340
       1      48       9      Normal      0.7947      0.0333
       1      48      10      Normal      0.9866      0.0410
       1      49       0      Normal      2.8005      0.1081
       1      49       1      Normal      1.9231      0.0769
       1      49       2      Normal      1.8359      0.0736
       1      49       3      Normal      1.5084      0.0613
       1      49       4      Normal      1.4987      0.0609
       1      49       5      Normal      1.2509      0.0514
       1      49       6      Normal      1.0859      0.0449
       1      49       7      Normal      1.5644      0.0634
       1      49       8      Normal      1.2550      0.0515
       1      49       9      Normal      1.2984      0.0532
       1      49      10      Normal      0.9981      0.0414
       1      50       0      Normal      2.8005      0.1081
       1      50       1      Normal      3.8102      0.1416
       1      50       2      Normal      3.4237      0.1291
       1      50       3      Normal      2.8272      0.1090
       1      50       4      Normal      2.1816      0.0863
       1      50       5      Normal      1.5494      0.0629
       1      50       6      Normal      0.9147      0.0381
       1      50       7      Normal      1.1925      0.0491
       1      50       8      Normal      1.0347      0.0429
       1      50       9      Normal      0.8059      0.0337
       1      50      10      Normal      0.4159      0.0177
       1      51       0      Normal      2.8005      0.1081
       1      51       1      Normal      3.1697      0.1207
       1      51       2      Normal      2.3809      0.0934
       1      51       3      Normal      1.3572      0.0555
       1      51       4      Normal      0.8838      0.0368
       1      51       5      Normal      1.2297      0.0505
       1      51       6      Normal      1.2009      0.0494
       1      51       7      Normal      1.2544      0.0515
       1      51       8      Normal      1.1812      0.0486
       1      51       9      Normal      0.9175      0.0382
       1      51      10      Normal      0.9369      0.0390
       1      52       0      Normal      2.8005      0.1081
       1      52       1      Normal      2.1053      0.0835
       1      52       2      Normal      2.0231      0.0805
       1      52       3      Normal      1.7928      0.0720
       1      52       4      Normal      1.2763      0.0524
       1      52       5      Normal      0.9544      0.0397
       1      52       6      Normal      0.8288      0.0346
       1      52       7      Normal      0.7934      0.0332
       1      52       8      Normal      0.9034      0.0376
       1      52       9      Normal      0.7094      0.0298
       1      52      10      Normal      0.5844      0.0247
       1      53       0      Normal      2.8005      0.1081
       1      53       1      Normal      3.4167      0.1289
       1      53       2      Normal      2.6216      0.1019
       1      53       3      Normal      2.8072      0.1084
       1      53       4      Normal      2.3691      0.0930
       1      53       5      Normal      2.3541      0.0925
       1      53       6      Normal      1.9378      0.0774
       1      53       7      Normal      1.1341      0.0468
       1      53       8      Normal      1.4750      0.0600
       1      53       9      Normal      1.0231      0.0424
       1      53      10      Normal      0.6597      0.0278
       1      54       0      Normal      2.8005      0.1081
       1      54       1      Normal      2.9814      0.1143
       1      54       2      Normal      2.0598      0.0819
       1      54       3      Normal      2.2205      0.0877
       1      54       4      Normal      1.9856      0.0792
       1      54       5      Normal      1.7244      0.0695
       1      54       6      Normal      1.2519      0.0514
       1      54       7      Normal      1.6659      0.0673
       1      54       8      Normal      1.2112      0.0498
       1      54       9      Normal      1.3431      0.0549
       1      54      10      Normal      1.1009      0.0455
       1      55       0      Normal      2.8005      0.1081
       1      55       1      Normal      2.9594      0.1136
       1      55       2      Normal      2.2728      0.0896
       1      55       3      Normal      2.1786      0.0862
       1      55       4      Normal      2.1166      0.0839
       1      55       5      Normal      1.7256      0.0695
       1      55       6      Normal      2.0309      0.0808
       1      55       7      Normal      1.3644      0.0558
       1      55       8      Normal      0.9203      0.0383
       1      55       9      Normal      0.7994      0.0334
       1      55      10      Normal      0.8072      0.0338
       1      56       0      Normal      2.8005      0.1081
       1      56       1      Normal      2.2320      0.0881
       1      56       2      Normal      1.6411      0.0663
       1      56       3      Normal      1.4581      0.0594
       1      56       4      Normal      1.1641      0.0480
       1      56       5      Normal      1.2022      0.0495
       1      56       6      Normal      1.8372      0.0737
       1      56       7      Normal      0.5884      0.0248
       1      56       8      Normal      0.5022      0.0213
       1      56       9      Normal      0.5466      0.0231
       1      56      10      Normal      0.5781      0.0244
       1      57       0      Normal      2.8005      0.1081
       1      57       1      Normal      3.1189      0.1190
       1      57       2      Normal      2.3030      0.0907
       1      57       3      Normal      1.7055      0.0688
       1      57       4      Normal      2.3341      0.0918
       1      57       5      Normal      0.8272      0.0346
       1      57       6      Normal      1.0006      0.0415
       1      57       7      Normal      0.5584      0.0236
       1      57       8      Normal      0.7828      0.0328
       1      57       9      Normal      0.6797      0.0286
       1      57      10      Normal      0.5297      0.0224
       1      58       0      Normal      2.8005      0.1081
       1      58       1      Normal      1.4388      0.0586
       1      58       2      Normal      1.2727      0.0522
       1      58       3      Normal      1.2709      0.0521
       1      58       4      Normal      1.1444      0.0472
       1      58       5      Normal      1.7741      0.0713
       1      58       6      Normal      1.4869      0.0605
       1      58       7      Normal      1.5031      0.0611
       1      58       8      Normal      1.2363      0.0508
       1      58       9      Normal      1.0431      0.0432
       1      58      10      Normal      0.9747      0.0405
       1      59       0      Normal      2.8005      0.1081
       1      59       1      Normal      2.4355      0.0954
       1      59       2      Normal      2.5005      0.0977
       1      59       3      Normal      2.0825      0.0827
       1      59       4      Normal      1.5066      0.0612
       1      59       5      Normal      1.3391      0.0548
       1      59       6      Normal      0.9550      0.0397
       1      59       7      Normal      1.0359      0.0429
       1      59       8      Normal      1.0581      0.0438
       1      59       9      Normal      1.3103      0.0537
       1      59      10      Normal      0.6409      0.0270
       1      60       0      Normal      2.8005      0.1081
       1      60       1      Normal      2.9216      0.1123
       1      60       2      Normal      2.4666      0.0965
       1      60       3      Normal      2.2034      0.0871
       1      60       4      Normal      1.4934      0.0607
       1      60       5      Normal      1.7038      0.0687
       1      60       6      Normal      2.0887      0.0829
       1      60       7      Normal      2.5031      0.0978
       1      60       8      Normal      1.0903      0.0451
       1      60       9      Normal      0.9241      0.0385
       1      60      10      Normal      0.4356      0.0185
       1      61       0      Normal      2.8005      0.1081
       1      61       1      Normal      2.9983      0.1149
       1      61       2      Normal      2.8736      0.1106
       1      61       3      Normal      1.4872      0.0605
       1      61       4      Normal      1.8475      0.0741
       1      61       5      Normal      1.5653      0.0635
       1      61       6      Normal      2.5134      0.0981
       1      61       7      Normal      2.1631      0.0856
       1      61       8      Normal      1.0247      0.0425
       1      61       9      Normal      0.7997      0.0335
       1      61      10      Normal      0.8303      0.0347
       1      62       0      Normal      2.8005      0.1081
       1      62       1      Normal      3.4270      0.1292
       1      62       2      Normal      2.3416      0.0920
       1      62       3      Normal      1.8378      0.0737
       1      62       4      Normal      1.6953      0.0684
       1      62       5      Normal      1.5078      0.0613
       1      62       6      Normal      1.0938      0.0452
       1      62       7      Normal      0.9013      0.0376
       1      62       8      Normal      0.7872      0.0330
       1      62       9      Normal      1.1781      0.0485
       1      62      10      Normal      1.3072      0.0536
       1      63       0      Normal      2.8005      0.1081
       1      63       1      Normal      1.9617      0.0783
       1      63       2      Normal      1.9539      0.0780
       1      63       3      Normal      1.3558      0.0554
       1      63       4      Normal      1.1387      0.0470
       1      63       5      Normal      1.2706      0.0521
       1      63       6      Normal      0.8703      0.0363
       1      63       7      Normal      0.9400      0.0391
       1      63       8      Normal      1.0456      0.0433
       1      63       9      Normal      0.7228      0.0303
       1      63      10      Normal      0.5581      0.0236
       1      64       0      Normal      2.8005      0.1081
       1      64       1      Normal      2.2914      0.0902
       1      64       2      Normal      2.0195      0.0804
       1      64       3      Normal      1.3378      0.0547
       1      64       4      Normal      1.6900      0.0682
       1      64       5      Normal      1.4341      0.0585
       1      64       6      Normal      1.1878      0.0489
       1      64       7      Normal      1.0166      0.0422
       1      64       8      Normal      0.7275      0.0305
       1      64       9      Normal      0.6075      0.0256
       1      64      10      Normal      0.8512      0.0355
       1      65       0      Normal      2.8005      0.1081
       1      65       1      Normal      2.8933      0.1113
       1      65       2      Normal      1.7539      0.0706
       1      65       3      Normal      1.4523      0.0592
       1      65       4      Normal      1.9575      0.0781
       1      65       5      Normal      2.2656      0.0893
       1      65       6      Normal      2.3444      0.0921
       1      65       7      Normal      1.1144      0.0460
       1      65       8      Normal      1.2500      0.0513
       1      65       9      Normal      1.0756      0.0445
       1      65      10      Normal      1.2578      0.0516
       1      66       0      Normal      2.8005      0.1081
       1      66       1      Normal      2.6083      0.1015
       1      66       2      Normal      2.3452      0.0922
       1      66       3      Normal      1.4781      0.0601
       1      66       4      Normal      1.3734      0.0561
       1      66       5      Normal      1.5972      0.0647
       1      66       6      Normal      1.7266      0.0695
       1      66       7      Normal      1.6897      0.0682
       1      66       8      Normal      1.1050      0.0457
       1      66       9      Normal      0.7131      0.0299
       1      66      10      Normal      0.9931      0.0412
       1      67       0      Normal      2.8005      0.1081
       1      67       1      Normal      2.9347      0.1127
       1      67       2      Normal      1.7830      0.0717
       1      67       3      Normal      2.4928      0.0974
       1      67       4      Normal      2.4016      0.0942
       1      67       5      Normal      1.9212      0.0768
       1      67       6      Normal      1.8184      0.0730
       1      67       7      Normal      1.1147      0.0460
       1      67       8      Normal      0.9094      0.0379
       1      67       9      Normal      1.2431      0.0511
       1      67      10      Normal      1.4709      0.0599
       1      68       0      Normal      2.8005      0.1081
       1      68       1      Normal      2.4639      0.0964
       1      68       2      Normal      2.5203      0.0984
       1      68       3      Normal      2.4078      0.0944
       1      68       4      Normal      3.5287      0.1325
       1      68       5      Normal      2.1819      0.0863
       1      68       6      Normal      1.7344      0.0698
       1      68       7      Normal      1.2775      0.0524
       1      68       8      Normal      1.3072      0.0536
       1      68       9      Normal      1.1850      0.0488
       1      68      10      Normal      0.9197      0.0383
       1      69       0      Normal      2.8005      0.1081
       1      69       1      Normal      2.3102      0.0909
       1      69       2      Normal      1.0934      0.0452
       1      69       3      Normal      2.3644      0.0929
       1      69       4      Normal      1.1197      0.0462
       1      69       5      Normal      1.3250      0.0542
       1      69       6      Normal      1.3247      0.0542
       1      69       7      Normal      1.3319      0.0545
       1      69       8      Normal      1.2225      0.0503
       1      69       9      Normal      1.3259      0.0543
       1      69      10      Normal      1.5022      0.0611
       1      70       0      Normal      2.8005      0.1081
       1      70       1      Normal      2.6237      0.1020
       1      70       2      Normal      2.9358      0.1128
       1      70       3      Normal      1.6337      0.0661
       1      70       4      Normal      1.1363      0.0469
       1      70       5      Normal      1.2313      0.0506
       1      70       6      Normal      1.4444      0.0588
       1      70       7      Normal      1.1903      0.0490
       1      70       8      Normal      1.0412      0.0431
       1      70       9      Normal      1.2803      0.0525
       1      70      10      Normal      0.7766      0.0325
       1      71       0      Normal      2.8005      0.1081
       1      71       1      Normal      1.8025      0.0724
       1      71       2      Normal      1.9227      0.0768
       1      71       3      Normal      1.6513      0.0667
       1      71       4      Normal      2.1931      0.0867
       1      71       5      Normal      1.6903      0.0682
       1      71       6      Normal      1.4019      0.0572
       1      71       7      Normal      1.0131      0.0420
       1      71       8      Normal      1.1994      0.0494
       1      71       9      Normal      1.0859      0.0449
       1      71      10      Normal      1.4662      0.0597
       1      72       0      Normal      2.8005      0.1081
       1      72       1      Normal      2.4884      0.0972
       1      72       2      Normal      2.0387      0.0811
       1      72       3      Normal      2.5175      0.0983
       1      72       4      Normal      1.6919      0.0682
       1      72       5      Normal      1.5681      0.0636
       1      72       6      Normal      2.0375      0.0811
       1      72       7      Normal      2.1378      0.0847
       1      72       8      Normal      1.1822      0.0487
       1      72       9      Normal      1.0297      0.0427
       1      72      10      Normal      0.8363      0.0349
       1      73       0      Normal      2.8005      0.1081
       1      73       1      Normal      3.4103      0.1286
       1      73       2      Normal      2.1412      0.0848
       1      73       3      Normal      1.7725      0.0713
       1      73       4      Normal      3.7341      0.1392
       1      73       5      Normal      2.7506      0.1064
       1      73       6      Normal      1.7309      0.0697
       1      73       7      Normal      1.4178      0.0578
       1      73       8      Normal      1.2331      0.0507
       1      73       9      Normal      0.7806      0.0327
       1      73      10      Normal      0.5038      0.0213
       1      74       0      Normal      2.8005      0.1081
       1      74       1      Normal      2.2462      0.0886
       1      74       2      Normal      2.0738      0.0824
       1      74       3      Normal      1.0366      0.0429
       1      74       4      Normal      0.9641      0.0401
       1      74       5      Normal      1.2747      0.0523
       1      74       6      Normal      1.2841      0.0527
       1      74       7      Normal      1.3047      0.0535
       1      74       8      Normal      0.9203      0.0383
       1      74       9      Normal      0.7656      0.0321
       1      74      10      Normal      0.6669      0.0281
       1      75       0      Normal      2.8005      0.1081
       1      75       1      Normal      2.3014      0.0906
       1      75       2      Normal      1.9016      0.0761
       1      75       3      Normal      2.0794      0.0826
       1      75       4      Normal      1.8750      0.0751
       1      75       5      Normal      2.2666      0.0894
       1      75       6      Normal      1.6016      0.0648
       1      75       7      Normal      0.9591      0.0399
       1      75       8      Normal      0.8844      0.0369
       1      75       9      Normal      0.9844      0.0409
       1      75      10      Normal      1.1406      0.0471
       1      76       0      Normal      2.8005      0.1081
       1      76       1      Normal      2.2311      0.0881
       1      76       2      Normal      2.4914      0.0974
       1      76       3      Normal      1.7216      0.0694
       1      76       4      Normal      1.4053      0.0573
       1      76       5      Normal      0.9381      0.0390
       1      76       6      Normal      0.5953      0.0251
       1      76       7      Normal      1.2456      0.0512
       1      76       8      Normal      0.9303      0.0387
       1      76       9      Normal      1.4119      0.0576
       1      76      10      Normal      1.3494      0.0552
       1      77       0      Normal      2.8005      0.1081
       1      77       1      Normal      3.0791      0.1176
       1      77       2      Normal      2.4613      0.0963
       1      77       3      Normal      2.2762      0.0897
       1      77       4      Normal      1.9331      0.0772
       1      77       5      Normal      1.3288      0.0544
       1      77       6      Normal      0.9569      0.0398
       1      77       7      Normal      0.9972      0.0414
       1      77       8      Normal      0.5669      0.0240
       1      77       9      Normal      0.6059      0.0256
       1      77      10      Normal      0.4784      0.0203
       1      78       0      Normal      2.8005      0.1081
       1      78       1      Normal      4.1870      0.1534
       1      78       2      Normal      3.9317      0.1454
       1      78       3      Normal      2.9675      0.1138
       1      78       4      Normal      4.3847      0.1595
       1      78       5      Normal      2.6597      0.1032
       1      78       6      Normal      1.4166      0.0578
       1      78       7      Normal      1.1825      0.0487
       1      78       8      Normal      0.7763      0.0325
       1      78       9      Normal      0.9634      0.0400
       1      78      10      Normal      0.8103      0.0339
       1      79       0      Normal      2.8005      0.1081
       1      79       1      Normal      1.8878      0.0755
       1      79       2      Normal      1.7731      0.0713
       1      79       3      Normal      1.4350      0.0585
       1      79       4      Normal      1.2269      0.0504
       1      79       5      Normal      0.7469      0.0313
       1      79       6      Normal      1.0966      0.0453
       1      79       7      Normal      1.6584      0.0670
       1      79       8      Normal      1.0906      0.0451
       1      79       9      Normal      0.6388      0.0269
       1      79      10      Normal      0.6991      0.0294
       1      80       0      Normal      2.8005      0.1081
       1      80       1      Normal      2.1844      0.0864
       1      80       2      Normal      1.3681      0.0559
       1      80       3      Normal      1.6272      0.0658
       1      80       4      Normal      1.4903      0.0606
       1      80       5      Normal      1.2084      0.0497
       1      80       6      Normal      0.9347      0.0389
       1      80       7      Normal      0.3891      0.0166
       1      80       8      Normal      0.5947      0.0251
       1      80       9      Normal      0.7528      0.0316
       1      80      10      Normal      0.7362      0.0309
       1      81       0      Normal      2.8005      0.1081
       1      81       1      Normal      2.9544      0.1134
       1      81       2      Normal      2.7442      0.1062
       1      81       3      Normal      2.3659      0.0929
       1      81       4      Normal      1.5578      0.0632
       1      81       5      Normal      0.8903      0.0371
       1      81       6      Normal      1.0522      0.0436
       1      81       7      Normal      1.3194      0.0540
       1      81       8      Normal      1.1591      0.0478
       1      81       9      Normal      1.1934      0.0491
       1      81      10      Normal      0.8169      0.0342
       1      82       0      Normal      2.8005      0.1081
       1      82       1      Normal      2.5098      0.0980
       1      82       2      Normal      1.4023      0.0572
       1      82       3      Normal      1.1772      0.0485
       1      82       4      Normal      1.2609      0.0518
       1      82       5      Normal      2.0247      0.0806
       1      82       6      Normal      1.1666      0.0481
       1      82       7      Normal      1.4978      0.0609
       1      82       8      Normal      1.7153      0.0691
       1      82       9      Normal      1.1328      0.0467
       1      82      10      Normal      0.9513      0.0396
       1      83       0      Normal      2.8005      0.1081
       1      83       1      Normal      3.7102      0.1384
       1      83       2      Normal      2.1039      0.0835
       1      83       3      Normal      1.7337      0.0698
       1      83       4      Normal      1.2687      0.0521
       1      83       5      Normal      1.1066      0.0457
       1      83       6      Normal      0.9409      0.0391
       1      83       7      Normal      0.9981      0.0414
       1      83       8      Normal      1.6841      0.0679
       1      83       9      Normal      1.1463      0.0473
       1      83      10      Normal      0.9337      0.0389
       1      84       0      Normal      2.8005      0.1081
       1      84       1      Normal      2.3127      0.0910
       1      84       2      Normal      1.8566      0.0744
       1      84       3      Normal      1.4753      0.0600
       1      84       4      Normal      1.6394      0.0663
       1      84       5      Normal      1.8563      0.0744
       1      84       6      Normal      1.1975      0.0493
       1      84       7      Normal      0.9269      0.0386
       1      84       8      Normal      1.1431      0.0472
       1      84       9      Normal      0.8566      0.0358
       1      84      10      Normal      0.8112      0.0339
       1      85       0      Normal      2.8005      0.1081
       1      85       1      Normal      1.9141      0.0765
       1      85       2      Normal      2.7234      0.1055
       1      85       3      Normal      2.2797      0.0898
       1      85       4      Normal      1.7806      0.0716
       1      85       5      Normal      0.9756      0.0405
       1      85       6      Normal      1.1284      0.0466
       1      85       7      Normal      1.2109      0.0498
       1      85       8      Normal      1.1966      0.0492
       1      85       9      Normal      1.1866      0.0489
       1      85      10      Normal      0.9559      0.0397
       1      86       0      Normal      2.8005      0.1081
       1      86       1      Normal      2.1455      0.0850
       1      86       2      Normal      1.6506      0.0667
       1      86       3      Normal      1.7991      0.0723
       1      86       4      Normal      1.0594      0.0438
       1      86       5      Normal      0.8637      0.0360
       1      86       6      Normal      1.3794      0.0563
       1      86       7      Normal      1.5356      0.0623
       1      86       8      Normal      1.1878      0.0489
       1      86       9      Normal      1.4388      0.0586
       1      86      10      Normal      1.1266      0.0465
       1      87       0      Normal      2.8005      0.1081
       1      87       1      Normal      2.0734      0.0824
       1      87       2      Normal      1.9095      0.0764
       1      87       3      Normal      1.4784      0.0602
       1      87       4      Normal      2.4503      0.0959
       1      87       5      Normal      1.5169      0.0616
       1      87       6      Normal      2.0847      0.0828
       1      87       7      Normal      2.0956      0.0832
       1      87       8      Normal      1.5381      0.0624
       1      87       9      Normal      1.3209      0.0541
       1      87      10      Normal      0.9716      0.0404
       1      88       0      Normal      2.8005      0.1081
       1      88       1      Normal      2.5966      0.1010
       1      88       2      Normal      2.6406      0.1026
       1      88       3      Normal      2.3225      0.0914
       1      88       4      Normal      1.7287      0.0696
       1      88       5      Normal      1.6072      0.0650
       1      88       6      Normal      1.1662      0.0481
       1      88       7      Normal      1.7537      0.0706
       1      88       8      Normal      1.3756      0.0562
       1      88       9      Normal      1.1234      0.0464
       1      88      10      Normal      1.0634      0.0440
       1      89       0      Normal      2.8005      0.1081
       1      89       1      Normal      2.3878      0.0937
       1      89       2      Normal      2.2863      0.0901
       1      89       3      Normal      2.5047      0.0978
       1      89       4      Normal      2.3266      0.0915
       1      89       5      Normal      1.5791      0.0640
       1      89       6      Normal      1.7684      0.0711
       1      89       7      Normal      1.9238      0.0769
       1      89       8      Normal      0.9588      0.0399
       1      89       9      Normal      0.8603      0.0359
       1      89      10      Normal      0.7116      0.0299
       1      90       0      Normal      2.8005      0.1081
       1      90       1      Normal      2.1823      0.0863
       1      90       2      Normal      1.6922      0.0683
       1      90       3      Normal      1.8487      0.0741
       1      90       4      Normal      1.5441      0.0627
       1      90       5      Normal      0.9297      0.0387
       1      90       6      Normal      1.1816      0.0487
       1      90       7      Normal      1.2259      0.0504
       1      90       8      Normal      0.9431      0.0392
       1      90       9      Normal      0.7297      0.0306
       1      90      10      Normal      0.8519      0.0356
       1      91       0      Normal      2.8005      0.1081
       1      91       1      Normal      2.8645      0.1103
       1      91       2      Normal      2.6531      0.1030
       1      91       3      Normal      1.6409      0.0663
       1      91       4      Normal      1.3475      0.0551
       1      91       5      Normal      1.3487      0.0552
       1      91       6      Normal      1.6144      0.0653
       1      91       7      Normal      0.8562      0.0357
       1      91       8      Normal      0.9303      0.0387
       1      91       9      Normal      0.5469      0.0231
       1      91      10      Normal      0.4984      0.0211
       1      92       0      Normal      2.8005      0.1081
       1      92       1      Normal      2.6994      0.1046
       1      92       2      Normal      1.0620      0.0440
       1      92       3      Normal      2.3975      0.0940
       1      92       4      Normal      1.9441      0.0776
       1      92       5      Normal      2.1200      0.0841
       1      92       6      Normal      1.2981      0.0532
       1      92       7      Normal      1.0191      0.0423
       1      92       8      Normal      0.9506      0.0395
       1      92       9      Normal      0.8234      0.0344
       1      92      10      Normal      1.0991      0.0454
       1      93       0      Normal      2.8005      0.1081
       1      93       1      Normal      2.4142      0.0946
       1      93       2      Normal      1.4558      0.0593
       1      93       3      Normal      1.2425      0.0510
       1      93       4      Normal      1.8747      0.0751
       1      93       5      Normal      1.6316      0.0660
       1      93       6      Normal      1.4647      0.0596
       1      93       7      Normal      1.0781      0.0446
       1      93       8      Normal      0.7356      0.0309
       1      93       9      Normal      0.6731      0.0283
       1      93      10      Normal      0.9466      0.0394
       1      94       0      Normal      2.8005      0.1081
       1      94       1      Normal      2.3180      0.0912
       1      94       2      Normal      2.5009      0.0977
       1      94       3      Normal      1.4069      0.0574
       1      94       4      Normal      1.0859      0.0449
       1      94       5      Normal      1.0006      0.0415
       1      94       6      Normal      0.5797      0.0245
       1      94       7      Normal      1.0672      0.0442
       1      94       8      Normal      0.8413      0.0351
       1      94       9      Normal      0.5434      0.0230
       1      94      10      Normal      0.6344      0.0267
       1      95       0      Normal      2.8005      0.1081
       1      95       1      Normal      2.1894      0.0866
       1      95       2      Normal      2.3330      0.0917
       1      95       3      Normal      2.9397      0.1129
       1      95       4      Normal      1.8706      0.0749
       1      95       5      Normal      1.8069      0.0725
       1      95       6      Normal      1.6087      0.0651
       1      95       7      Normal      1.3747      0.0562
       1      95       8      Normal      1.2147      0.0500
       1      95       9      Normal      1.5966      0.0646
       1      95      10      Normal      1.2034      0.0495
       1      96       0      Normal      2.8005      0.1081
       1      96       1      Normal      1.4986      0.0609
       1      96       2      Normal      1.0178      0.0422
       1      96       3      Normal      0.7752      0.0325
       1      96       4      Normal      1.0356      0.0429
       1      96       5      Normal      0.8459      0.0353
       1      96       6      Normal      0.7362      0.0309
       1      96       7      Normal      0.6394      0.0269
       1      96       8      Normal      0.6169      0.0260
       1      96       9      Normal      0.4506      0.0191
       1      96      10      Normal      0.4828      0.0205
       1      97       0      Normal      2.8005      0.1081
       1      97       1      Normal      2.5620      0.0998
       1      97       2      Normal      1.9358      0.0773
       1      97       3      Normal      0.8413      0.0351
       1      97       4      Normal      1.4978      0.0609
       1      97       5      Normal      1.3753      0.0562
       1      97       6      Normal      1.1841      0.0488
       1      97       7      Normal      1.3913      0.0568
       1      97       8      Normal      1.5372      0.0624
       1      97       9      Normal      1.3703      0.0560
       1      97      10      Normal      0.9531      0.0396
       1      98       0      Normal      2.8005      0.1081
       1      98       1      Normal      3.2644      0.1238
       1      98       2      Normal      2.9402      0.1129
       1      98       3      Normal      2.1503      0.0852
       1      98       4      Normal      0.9925      0.0412
       1      98       5      Normal      0.7997      0.0335
       1      98       6      Normal      1.0900      0.0451
       1      98       7      Normal      1.2341      0.0507
       1      98       8      Normal      0.8616      0.0360
       1      98       9      Normal      0.9322      0.0388
       1      98      10      Normal      0.9362      0.0390
       1      99       0      Normal      2.8005      0.1081
       1      99       1      Normal      2.1595      0.0855
       1      99       2      Normal      1.8216      0.0731
       1      99       3      Normal      1.6084      0.0651
       1      99       4      Normal      2.1734      0.0860
       1      99       5      Normal      2.5244      0.0985
       1      99       6      Normal      1.5969      0.0647
       1      99       7      Normal      1.6547      0.0668
       1      99       8      Normal      1.5997      0.0648
       1      99       9      Normal      1.0334      0.0428
       1      99      10      Normal      1.0050      0.0417
       1     100       0      Normal      2.8005      0.1081
       1     100       1      Normal      2.8997      0.1115
       1     100       2      Normal      1.9034      0.0761
       1     100       3      Normal      2.2022      0.0870
       1     100       4      Normal      2.1256      0.0843
       1     100       5      Normal      2.1713      0.0859
       1     100       6      Normal      1.8528      0.0743
       1     100       7      Normal      2.1962      0.0868
       1     100       8      Normal      1.7375      0.0700
       1     100       9      Normal      1.2888      0.0528
       1     100      10      Normal      1.0409      0.0431
