# Supplementary material for: Blib is a multi-module simulation platform for genetics studies and intelligent breeding
Source: Commun Biol. 2022 Nov 3;5:1167. doi: 10.1038/s42003-022-04151-9 (PMC9630530; doi:10.1038/s42003-022-04151-9)
Supplement: Supplementary file 4 — Supplementary Software 1 [file 42003_2022_4151_MOESM4_ESM.zip › Supplementary software/ISB with output files/outTester2.hbd]

     Run Bmethod   Cycle Environment       Yield    Yield_AD
       1       1       0         TPE     48.5409      0.4923
       1       1       0      Normal     48.5409      0.4923
       1       1       1         TPE     49.5200      0.5110
       1       1       1      Normal     49.5200      0.5110
       1       1       2         TPE     50.4311      0.5283
       1       1       2      Normal     50.4311      0.5283
       1       1       3         TPE     51.4302      0.5474
       1       1       3      Normal     51.4302      0.5474
       1       1       4         TPE     52.3606      0.5651
       1       1       4      Normal     52.3606      0.5651
       1       1       5         TPE     53.2467      0.5820
       1       1       5      Normal     53.2467      0.5820
       1       1       6         TPE     53.9203      0.5948
       1       1       6      Normal     53.9203      0.5948
       1       1       7         TPE     54.3866      0.6037
       1       1       7      Normal     54.3866      0.6037
       1       1       8         TPE     54.9516      0.6145
       1       1       8      Normal     54.9516      0.6145
       1       1       9         TPE     55.3193      0.6215
       1       1       9      Normal     55.3193      0.6215
       1       1      10         TPE     55.7587      0.6299
       1       1      10      Normal     55.7587      0.6299
       2       1       0         TPE     48.5409      0.4923
       2       1       0      Normal     48.5409      0.4923
       2       1       1         TPE     49.3341      0.5074
       2       1       1      Normal     49.3341      0.5074
       2       1       2         TPE     50.2354      0.5246
       2       1       2      Normal     50.2354      0.5246
       2       1       3         TPE     51.3527      0.5459
       2       1       3      Normal     51.3527      0.5459
       2       1       4         TPE     52.1340      0.5608
       2       1       4      Normal     52.1340      0.5608
       2       1       5         TPE     52.9299      0.5760
       2       1       5      Normal     52.9299      0.5760
       2       1       6         TPE     53.5556      0.5879
       2       1       6      Normal     53.5556      0.5879
       2       1       7         TPE     53.9496      0.5954
       2       1       7      Normal     53.9496      0.5954
       2       1       8         TPE     54.2952      0.6020
       2       1       8      Normal     54.2952      0.6020
       2       1       9         TPE     54.7679      0.6110
       2       1       9      Normal     54.7679      0.6110
       2       1      10         TPE     55.1314      0.6179
       2       1      10      Normal     55.1314      0.6179
       3       1       0         TPE     48.5409      0.4923
       3       1       0      Normal     48.5409      0.4923
       3       1       1         TPE     49.8494      0.5172
       3       1       1      Normal     49.8494      0.5172
       3       1       2         TPE     50.5140      0.5299
       3       1       2      Normal     50.5140      0.5299
       3       1       3         TPE     51.4801      0.5483
       3       1       3      Normal     51.4801      0.5483
       3       1       4         TPE     52.3470      0.5648
       3       1       4      Normal     52.3470      0.5648
       3       1       5         TPE     52.6134      0.5699
       3       1       5      Normal     52.6134      0.5699
       3       1       6         TPE     52.8011      0.5735
       3       1       6      Normal     52.8011      0.5735
       3       1       7         TPE     53.1736      0.5806
       3       1       7      Normal     53.1736      0.5806
       3       1       8         TPE     53.3041      0.5831
       3       1       8      Normal     53.3041      0.5831
       3       1       9         TPE     53.6318      0.5893
       3       1       9      Normal     53.6318      0.5893
       3       1      10         TPE     53.8311      0.5931
       3       1      10      Normal     53.8311      0.5931
       4       1       0         TPE     48.5409      0.4923
       4       1       0      Normal     48.5409      0.4923
       4       1       1         TPE     49.7672      0.5157
       4       1       1      Normal     49.7672      0.5157
       4       1       2         TPE     50.8678      0.5366
       4       1       2      Normal     50.8678      0.5366
       4       1       3         TPE     51.5894      0.5504
       4       1       3      Normal     51.5894      0.5504
       4       1       4         TPE     52.0513      0.5592
       4       1       4      Normal     52.0513      0.5592
       4       1       5         TPE     52.6750      0.5711
       4       1       5      Normal     52.6750      0.5711
       4       1       6         TPE     53.0373      0.5780
       4       1       6      Normal     53.0373      0.5780
       4       1       7         TPE     53.7062      0.5908
       4       1       7      Normal     53.7062      0.5908
       4       1       8         TPE     54.1437      0.5991
       4       1       8      Normal     54.1437      0.5991
       4       1       9         TPE     54.5052      0.6060
       4       1       9      Normal     54.5052      0.6060
       4       1      10         TPE     54.9493      0.6145
       4       1      10      Normal     54.9493      0.6145
       5       1       0         TPE     48.5409      0.4923
       5       1       0      Normal     48.5409      0.4923
       5       1       1         TPE     49.1870      0.5046
       5       1       1      Normal     49.1870      0.5046
       5       1       2         TPE     50.1887      0.5237
       5       1       2      Normal     50.1887      0.5237
       5       1       3         TPE     50.6267      0.5320
       5       1       3      Normal     50.6267      0.5320
       5       1       4         TPE     51.5320      0.5493
       5       1       4      Normal     51.5320      0.5493
       5       1       5         TPE     52.6615      0.5708
       5       1       5      Normal     52.6615      0.5708
       5       1       6         TPE     53.0872      0.5790
       5       1       6      Normal     53.0872      0.5790
       5       1       7         TPE     53.4577      0.5860
       5       1       7      Normal     53.4577      0.5860
       5       1       8         TPE     53.8492      0.5935
       5       1       8      Normal     53.8492      0.5935
       5       1       9         TPE     54.0168      0.5967
       5       1       9      Normal     54.0168      0.5967
       5       1      10         TPE     54.4292      0.6045
       5       1      10      Normal     54.4292      0.6045
       6       1       0         TPE     48.5409      0.4923
       6       1       0      Normal     48.5409      0.4923
       6       1       1         TPE     49.3704      0.5081
       6       1       1      Normal     49.3704      0.5081
       6       1       2         TPE     50.0445      0.5209
       6       1       2      Normal     50.0445      0.5209
       6       1       3         TPE     50.6774      0.5330
       6       1       3      Normal     50.6774      0.5330
       6       1       4         TPE     51.3838      0.5465
       6       1       4      Normal     51.3838      0.5465
       6       1       5         TPE     52.5029      0.5678
       6       1       5      Normal     52.5029      0.5678
       6       1       6         TPE     53.1561      0.5803
       6       1       6      Normal     53.1561      0.5803
       6       1       7         TPE     53.3587      0.5841
       6       1       7      Normal     53.3587      0.5841
       6       1       8         TPE     53.5775      0.5883
       6       1       8      Normal     53.5775      0.5883
       6       1       9         TPE     53.8758      0.5940
       6       1       9      Normal     53.8758      0.5940
       6       1      10         TPE     54.1442      0.5991
       6       1      10      Normal     54.1442      0.5991
       7       1       0         TPE     48.5409      0.4923
       7       1       0      Normal     48.5409      0.4923
       7       1       1         TPE     49.5670      0.5118
       7       1       1      Normal     49.5670      0.5118
       7       1       2         TPE     50.2505      0.5249
       7       1       2      Normal     50.2505      0.5249
       7       1       3         TPE     50.7298      0.5340
       7       1       3      Normal     50.7298      0.5340
       7       1       4         TPE     51.7177      0.5528
       7       1       4      Normal     51.7177      0.5528
       7       1       5         TPE     52.4861      0.5675
       7       1       5      Normal     52.4861      0.5675
       7       1       6         TPE     53.2213      0.5815
       7       1       6      Normal     53.2213      0.5815
       7       1       7         TPE     53.9866      0.5961
       7       1       7      Normal     53.9866      0.5961
       7       1       8         TPE     54.2518      0.6012
       7       1       8      Normal     54.2518      0.6012
       7       1       9         TPE     54.5529      0.6069
       7       1       9      Normal     54.5529      0.6069
       7       1      10         TPE     54.8456      0.6125
       7       1      10      Normal     54.8456      0.6125
       8       1       0         TPE     48.5409      0.4923
       8       1       0      Normal     48.5409      0.4923
       8       1       1         TPE     49.5873      0.5122
       8       1       1      Normal     49.5873      0.5122
       8       1       2         TPE     50.2436      0.5247
       8       1       2      Normal     50.2436      0.5247
       8       1       3         TPE     51.2672      0.5443
       8       1       3      Normal     51.2672      0.5443
       8       1       4         TPE     52.1497      0.5611
       8       1       4      Normal     52.1497      0.5611
       8       1       5         TPE     52.5862      0.5694
       8       1       5      Normal     52.5862      0.5694
       8       1       6         TPE     53.0183      0.5776
       8       1       6      Normal     53.0183      0.5776
       8       1       7         TPE     53.5278      0.5874
       8       1       7      Normal     53.5278      0.5874
       8       1       8         TPE     53.8136      0.5928
       8       1       8      Normal     53.8136      0.5928
       8       1       9         TPE     53.9610      0.5956
       8       1       9      Normal     53.9610      0.5956
       8       1      10         TPE     54.4275      0.6045
       8       1      10      Normal     54.4275      0.6045
       9       1       0         TPE     48.5409      0.4923
       9       1       0      Normal     48.5409      0.4923
       9       1       1         TPE     49.5424      0.5114
       9       1       1      Normal     49.5424      0.5114
       9       1       2         TPE     50.6638      0.5328
       9       1       2      Normal     50.6638      0.5328
       9       1       3         TPE     51.3653      0.5461
       9       1       3      Normal     51.3653      0.5461
       9       1       4         TPE     52.0180      0.5586
       9       1       4      Normal     52.0180      0.5586
       9       1       5         TPE     52.9224      0.5758
       9       1       5      Normal     52.9224      0.5758
       9       1       6         TPE     53.6052      0.5888
       9       1       6      Normal     53.6052      0.5888
       9       1       7         TPE     53.9309      0.5950
       9       1       7      Normal     53.9309      0.5950
       9       1       8         TPE     54.3270      0.6026
       9       1       8      Normal     54.3270      0.6026
       9       1       9         TPE     54.7655      0.6109
       9       1       9      Normal     54.7655      0.6109
       9       1      10         TPE     55.0449      0.6163
       9       1      10      Normal     55.0449      0.6163
      10       1       0         TPE     48.5409      0.4923
      10       1       0      Normal     48.5409      0.4923
      10       1       1         TPE     49.7531      0.5154
      10       1       1      Normal     49.7531      0.5154
      10       1       2         TPE     50.4782      0.5292
      10       1       2      Normal     50.4782      0.5292
      10       1       3         TPE     51.2028      0.5430
      10       1       3      Normal     51.2028      0.5430
      10       1       4         TPE     52.3348      0.5646
      10       1       4      Normal     52.3348      0.5646
      10       1       5         TPE     53.4753      0.5864
      10       1       5      Normal     53.4753      0.5864
      10       1       6         TPE     54.0189      0.5967
      10       1       6      Normal     54.0189      0.5967
      10       1       7         TPE     54.3854      0.6037
      10       1       7      Normal     54.3854      0.6037
      10       1       8         TPE     55.0092      0.6156
      10       1       8      Normal     55.0092      0.6156
      10       1       9         TPE     55.3304      0.6217
      10       1       9      Normal     55.3304      0.6217
      10       1      10         TPE     55.6634      0.6281
      10       1      10      Normal     55.6634      0.6281
      11       1       0         TPE     48.5409      0.4923
      11       1       0      Normal     48.5409      0.4923
      11       1       1         TPE     49.4609      0.5098
      11       1       1      Normal     49.4609      0.5098
      11       1       2         TPE     50.4603      0.5289
      11       1       2      Normal     50.4603      0.5289
      11       1       3         TPE     51.2990      0.5449
      11       1       3      Normal     51.2990      0.5449
      11       1       4         TPE     52.0657      0.5595
      11       1       4      Normal     52.0657      0.5595
      11       1       5         TPE     52.7074      0.5717
      11       1       5      Normal     52.7074      0.5717
      11       1       6         TPE     52.9661      0.5766
      11       1       6      Normal     52.9661      0.5766
      11       1       7         TPE     53.5736      0.5882
      11       1       7      Normal     53.5736      0.5882
      11       1       8         TPE     53.9565      0.5955
      11       1       8      Normal     53.9565      0.5955
      11       1       9         TPE     54.1629      0.5995
      11       1       9      Normal     54.1629      0.5995
      11       1      10         TPE     54.3567      0.6032
      11       1      10      Normal     54.3567      0.6032
      12       1       0         TPE     48.5409      0.4923
      12       1       0      Normal     48.5409      0.4923
      12       1       1         TPE     49.5798      0.5121
      12       1       1      Normal     49.5798      0.5121
      12       1       2         TPE     50.8216      0.5358
      12       1       2      Normal     50.8216      0.5358
      12       1       3         TPE     51.6672      0.5519
      12       1       3      Normal     51.6672      0.5519
      12       1       4         TPE     52.5812      0.5693
      12       1       4      Normal     52.5812      0.5693
      12       1       5         TPE     53.2829      0.5827
      12       1       5      Normal     53.2829      0.5827
      12       1       6         TPE     53.7123      0.5909
      12       1       6      Normal     53.7123      0.5909
      12       1       7         TPE     54.1030      0.5983
      12       1       7      Normal     54.1030      0.5983
      12       1       8         TPE     54.5778      0.6074
      12       1       8      Normal     54.5778      0.6074
      12       1       9         TPE     54.9985      0.6154
      12       1       9      Normal     54.9985      0.6154
      12       1      10         TPE     55.2433      0.6201
      12       1      10      Normal     55.2433      0.6201
      13       1       0         TPE     48.5409      0.4923
      13       1       0      Normal     48.5409      0.4923
      13       1       1         TPE     49.7054      0.5145
      13       1       1      Normal     49.7054      0.5145
      13       1       2         TPE     50.4849      0.5293
      13       1       2      Normal     50.4849      0.5293
      13       1       3         TPE     51.3404      0.5457
      13       1       3      Normal     51.3404      0.5457
      13       1       4         TPE     52.0785      0.5597
      13       1       4      Normal     52.0785      0.5597
      13       1       5         TPE     52.6482      0.5706
      13       1       5      Normal     52.6482      0.5706
      13       1       6         TPE     53.0934      0.5791
      13       1       6      Normal     53.0934      0.5791
      13       1       7         TPE     53.1667      0.5805
      13       1       7      Normal     53.1667      0.5805
      13       1       8         TPE     53.5237      0.5873
      13       1       8      Normal     53.5237      0.5873
      13       1       9         TPE     53.7503      0.5916
      13       1       9      Normal     53.7503      0.5916
      13       1      10         TPE     54.0131      0.5966
      13       1      10      Normal     54.0131      0.5966
      14       1       0         TPE     48.5409      0.4923
      14       1       0      Normal     48.5409      0.4923
      14       1       1         TPE     49.2113      0.5051
      14       1       1      Normal     49.2113      0.5051
      14       1       2         TPE     50.3427      0.5266
      14       1       2      Normal     50.3427      0.5266
      14       1       3         TPE     51.1278      0.5416
      14       1       3      Normal     51.1278      0.5416
      14       1       4         TPE     51.5752      0.5501
      14       1       4      Normal     51.5752      0.5501
      14       1       5         TPE     52.1749      0.5616
      14       1       5      Normal     52.1749      0.5616
      14       1       6         TPE     52.5629      0.5690
      14       1       6      Normal     52.5629      0.5690
      14       1       7         TPE     53.0315      0.5779
      14       1       7      Normal     53.0315      0.5779
      14       1       8         TPE     53.5426      0.5876
      14       1       8      Normal     53.5426      0.5876
      14       1       9         TPE     53.9849      0.5961
      14       1       9      Normal     53.9849      0.5961
      14       1      10         TPE     54.2629      0.6014
      14       1      10      Normal     54.2629      0.6014
      15       1       0         TPE     48.5409      0.4923
      15       1       0      Normal     48.5409      0.4923
      15       1       1         TPE     50.0552      0.5212
      15       1       1      Normal     50.0552      0.5212
      15       1       2         TPE     50.8928      0.5371
      15       1       2      Normal     50.8928      0.5371
      15       1       3         TPE     51.7327      0.5531
      15       1       3      Normal     51.7327      0.5531
      15       1       4         TPE     52.1003      0.5601
      15       1       4      Normal     52.1003      0.5601
      15       1       5         TPE     52.5850      0.5694
      15       1       5      Normal     52.5850      0.5694
      15       1       6         TPE     53.4891      0.5866
      15       1       6      Normal     53.4891      0.5866
      15       1       7         TPE     54.0347      0.5970
      15       1       7      Normal     54.0347      0.5970
      15       1       8         TPE     54.4218      0.6044
      15       1       8      Normal     54.4218      0.6044
      15       1       9         TPE     54.9122      0.6137
      15       1       9      Normal     54.9122      0.6137
      15       1      10         TPE     55.1348      0.6180
      15       1      10      Normal     55.1348      0.6180
      16       1       0         TPE     48.5409      0.4923
      16       1       0      Normal     48.5409      0.4923
      16       1       1         TPE     49.7137      0.5146
      16       1       1      Normal     49.7137      0.5146
      16       1       2         TPE     50.7037      0.5335
      16       1       2      Normal     50.7037      0.5335
      16       1       3         TPE     51.8695      0.5557
      16       1       3      Normal     51.8695      0.5557
      16       1       4         TPE     52.4650      0.5671
      16       1       4      Normal     52.4650      0.5671
      16       1       5         TPE     53.3526      0.5840
      16       1       5      Normal     53.3526      0.5840
      16       1       6         TPE     54.0040      0.5964
      16       1       6      Normal     54.0040      0.5964
      16       1       7         TPE     54.5980      0.6078
      16       1       7      Normal     54.5980      0.6078
      16       1       8         TPE     54.9681      0.6148
      16       1       8      Normal     54.9681      0.6148
      16       1       9         TPE     55.2391      0.6200
      16       1       9      Normal     55.2391      0.6200
      16       1      10         TPE     55.3823      0.6227
      16       1      10      Normal     55.3823      0.6227
      17       1       0         TPE     48.5409      0.4923
      17       1       0      Normal     48.5409      0.4923
      17       1       1         TPE     49.5329      0.5112
      17       1       1      Normal     49.5329      0.5112
      17       1       2         TPE     50.3854      0.5274
      17       1       2      Normal     50.3854      0.5274
      17       1       3         TPE     51.0274      0.5397
      17       1       3      Normal     51.0274      0.5397
      17       1       4         TPE     51.7906      0.5542
      17       1       4      Normal     51.7906      0.5542
      17       1       5         TPE     52.5401      0.5685
      17       1       5      Normal     52.5401      0.5685
      17       1       6         TPE     53.1852      0.5808
      17       1       6      Normal     53.1852      0.5808
      17       1       7         TPE     53.6770      0.5902
      17       1       7      Normal     53.6770      0.5902
      17       1       8         TPE     54.1221      0.5987
      17       1       8      Normal     54.1221      0.5987
      17       1       9         TPE     54.3214      0.6025
      17       1       9      Normal     54.3214      0.6025
      17       1      10         TPE     54.6480      0.6087
      17       1      10      Normal     54.6480      0.6087
      18       1       0         TPE     48.5409      0.4923
      18       1       0      Normal     48.5409      0.4923
      18       1       1         TPE     49.7364      0.5151
      18       1       1      Normal     49.7364      0.5151
      18       1       2         TPE     50.2218      0.5243
      18       1       2      Normal     50.2218      0.5243
      18       1       3         TPE     51.6858      0.5522
      18       1       3      Normal     51.6858      0.5522
      18       1       4         TPE     51.8756      0.5559
      18       1       4      Normal     51.8756      0.5559
      18       1       5         TPE     52.5249      0.5682
      18       1       5      Normal     52.5249      0.5682
      18       1       6         TPE     53.2386      0.5818
      18       1       6      Normal     53.2386      0.5818
      18       1       7         TPE     53.7700      0.5920
      18       1       7      Normal     53.7700      0.5920
      18       1       8         TPE     54.1134      0.5985
      18       1       8      Normal     54.1134      0.5985
      18       1       9         TPE     54.3713      0.6034
      18       1       9      Normal     54.3713      0.6034
      18       1      10         TPE     54.6636      0.6090
      18       1      10      Normal     54.6636      0.6090
      19       1       0         TPE     48.5409      0.4923
      19       1       0      Normal     48.5409      0.4923
      19       1       1         TPE     49.5161      0.5109
      19       1       1      Normal     49.5161      0.5109
      19       1       2         TPE     50.1734      0.5234
      19       1       2      Normal     50.1734      0.5234
      19       1       3         TPE     50.7733      0.5348
      19       1       3      Normal     50.7733      0.5348
      19       1       4         TPE     51.1116      0.5413
      19       1       4      Normal     51.1116      0.5413
      19       1       5         TPE     51.5777      0.5502
      19       1       5      Normal     51.5777      0.5502
      19       1       6         TPE     52.0679      0.5595
      19       1       6      Normal     52.0679      0.5595
      19       1       7         TPE     52.5410      0.5685
      19       1       7      Normal     52.5410      0.5685
      19       1       8         TPE     53.1123      0.5794
      19       1       8      Normal     53.1123      0.5794
      19       1       9         TPE     53.2422      0.5819
      19       1       9      Normal     53.2422      0.5819
      19       1      10         TPE     53.6149      0.5890
      19       1      10      Normal     53.6149      0.5890
      20       1       0         TPE     48.5409      0.4923
      20       1       0      Normal     48.5409      0.4923
      20       1       1         TPE     49.3361      0.5074
      20       1       1      Normal     49.3361      0.5074
      20       1       2         TPE     50.5613      0.5308
      20       1       2      Normal     50.5613      0.5308
      20       1       3         TPE     51.3012      0.5449
      20       1       3      Normal     51.3012      0.5449
      20       1       4         TPE     52.3074      0.5641
      20       1       4      Normal     52.3074      0.5641
      20       1       5         TPE     53.0602      0.5784
      20       1       5      Normal     53.0602      0.5784
      20       1       6         TPE     53.3130      0.5833
      20       1       6      Normal     53.3130      0.5833
      20       1       7         TPE     53.9480      0.5954
      20       1       7      Normal     53.9480      0.5954
      20       1       8         TPE     54.5732      0.6073
      20       1       8      Normal     54.5732      0.6073
      20       1       9         TPE     55.2931      0.6210
      20       1       9      Normal     55.2931      0.6210
      20       1      10         TPE     55.5085      0.6251
      20       1      10      Normal     55.5085      0.6251
      21       1       0         TPE     48.5409      0.4923
      21       1       0      Normal     48.5409      0.4923
      21       1       1         TPE     49.3115      0.5070
      21       1       1      Normal     49.3115      0.5070
      21       1       2         TPE     50.3296      0.5264
      21       1       2      Normal     50.3296      0.5264
      21       1       3         TPE     51.1027      0.5411
      21       1       3      Normal     51.1027      0.5411
      21       1       4         TPE     52.4240      0.5663
      21       1       4      Normal     52.4240      0.5663
      21       1       5         TPE     52.7731      0.5730
      21       1       5      Normal     52.7731      0.5730
      21       1       6         TPE     53.1831      0.5808
      21       1       6      Normal     53.1831      0.5808
      21       1       7         TPE     53.5736      0.5882
      21       1       7      Normal     53.5736      0.5882
      21       1       8         TPE     54.0212      0.5968
      21       1       8      Normal     54.0212      0.5968
      21       1       9         TPE     54.3783      0.6036
      21       1       9      Normal     54.3783      0.6036
      21       1      10         TPE     54.7515      0.6107
      21       1      10      Normal     54.7515      0.6107
      22       1       0         TPE     48.5409      0.4923
      22       1       0      Normal     48.5409      0.4923
      22       1       1         TPE     49.4881      0.5103
      22       1       1      Normal     49.4881      0.5103
      22       1       2         TPE     50.2585      0.5250
      22       1       2      Normal     50.2585      0.5250
      22       1       3         TPE     50.6675      0.5328
      22       1       3      Normal     50.6675      0.5328
      22       1       4         TPE     51.0649      0.5404
      22       1       4      Normal     51.0649      0.5404
      22       1       5         TPE     52.0788      0.5597
      22       1       5      Normal     52.0788      0.5597
      22       1       6         TPE     52.6467      0.5706
      22       1       6      Normal     52.6467      0.5706
      22       1       7         TPE     53.1503      0.5802
      22       1       7      Normal     53.1503      0.5802
      22       1       8         TPE     53.5537      0.5878
      22       1       8      Normal     53.5537      0.5878
      22       1       9         TPE     53.8400      0.5933
      22       1       9      Normal     53.8400      0.5933
      22       1      10         TPE     54.1909      0.6000
      22       1      10      Normal     54.1909      0.6000
      23       1       0         TPE     48.5409      0.4923
      23       1       0      Normal     48.5409      0.4923
      23       1       1         TPE     49.5241      0.5110
      23       1       1      Normal     49.5241      0.5110
      23       1       2         TPE     50.3067      0.5259
      23       1       2      Normal     50.3067      0.5259
      23       1       3         TPE     51.0697      0.5405
      23       1       3      Normal     51.0697      0.5405
      23       1       4         TPE     51.8975      0.5563
      23       1       4      Normal     51.8975      0.5563
      23       1       5         TPE     52.9479      0.5763
      23       1       5      Normal     52.9479      0.5763
      23       1       6         TPE     53.7197      0.5910
      23       1       6      Normal     53.7197      0.5910
      23       1       7         TPE     54.1906      0.6000
      23       1       7      Normal     54.1906      0.6000
      23       1       8         TPE     54.5679      0.6072
      23       1       8      Normal     54.5679      0.6072
      23       1       9         TPE     54.7877      0.6114
      23       1       9      Normal     54.7877      0.6114
      23       1      10         TPE     55.2803      0.6208
      23       1      10      Normal     55.2803      0.6208
      24       1       0         TPE     48.5409      0.4923
      24       1       0      Normal     48.5409      0.4923
      24       1       1         TPE     49.8385      0.5170
      24       1       1      Normal     49.8385      0.5170
      24       1       2         TPE     50.8382      0.5361
      24       1       2      Normal     50.8382      0.5361
      24       1       3         TPE     52.0238      0.5587
      24       1       3      Normal     52.0238      0.5587
      24       1       4         TPE     52.6038      0.5697
      24       1       4      Normal     52.6038      0.5697
      24       1       5         TPE     52.8912      0.5752
      24       1       5      Normal     52.8912      0.5752
      24       1       6         TPE     53.2464      0.5820
      24       1       6      Normal     53.2464      0.5820
      24       1       7         TPE     53.5787      0.5883
      24       1       7      Normal     53.5787      0.5883
      24       1       8         TPE     54.0252      0.5968
      24       1       8      Normal     54.0252      0.5968
      24       1       9         TPE     54.4195      0.6044
      24       1       9      Normal     54.4195      0.6044
      24       1      10         TPE     54.7663      0.6110
      24       1      10      Normal     54.7663      0.6110
      25       1       0         TPE     48.5409      0.4923
      25       1       0      Normal     48.5409      0.4923
      25       1       1         TPE     49.9671      0.5195
      25       1       1      Normal     49.9671      0.5195
      25       1       2         TPE     50.7458      0.5343
      25       1       2      Normal     50.7458      0.5343
      25       1       3         TPE     51.8447      0.5553
      25       1       3      Normal     51.8447      0.5553
      25       1       4         TPE     52.5921      0.5695
      25       1       4      Normal     52.5921      0.5695
      25       1       5         TPE     53.2676      0.5824
      25       1       5      Normal     53.2676      0.5824
      25       1       6         TPE     53.7855      0.5923
      25       1       6      Normal     53.7855      0.5923
      25       1       7         TPE     54.2844      0.6018
      25       1       7      Normal     54.2844      0.6018
      25       1       8         TPE     54.8103      0.6118
      25       1       8      Normal     54.8103      0.6118
      25       1       9         TPE     54.9873      0.6152
      25       1       9      Normal     54.9873      0.6152
      25       1      10         TPE     55.2926      0.6210
      25       1      10      Normal     55.2926      0.6210
      26       1       0         TPE     48.5409      0.4923
      26       1       0      Normal     48.5409      0.4923
      26       1       1         TPE     49.3344      0.5074
      26       1       1      Normal     49.3344      0.5074
      26       1       2         TPE     49.9532      0.5192
      26       1       2      Normal     49.9532      0.5192
      26       1       3         TPE     50.4250      0.5282
      26       1       3      Normal     50.4250      0.5282
      26       1       4         TPE     51.0230      0.5396
      26       1       4      Normal     51.0230      0.5396
      26       1       5         TPE     51.6469      0.5515
      26       1       5      Normal     51.6469      0.5515
      26       1       6         TPE     52.3394      0.5647
      26       1       6      Normal     52.3394      0.5647
      26       1       7         TPE     52.7212      0.5720
      26       1       7      Normal     52.7212      0.5720
      26       1       8         TPE     53.3748      0.5844
      26       1       8      Normal     53.3748      0.5844
      26       1       9         TPE     54.0161      0.5967
      26       1       9      Normal     54.0161      0.5967
      26       1      10         TPE     54.3235      0.6025
      26       1      10      Normal     54.3235      0.6025
      27       1       0         TPE     48.5409      0.4923
      27       1       0      Normal     48.5409      0.4923
      27       1       1         TPE     49.5908      0.5123
      27       1       1      Normal     49.5908      0.5123
      27       1       2         TPE     50.4230      0.5282
      27       1       2      Normal     50.4230      0.5282
      27       1       3         TPE     51.2416      0.5438
      27       1       3      Normal     51.2416      0.5438
      27       1       4         TPE     51.8751      0.5558
      27       1       4      Normal     51.8751      0.5558
      27       1       5         TPE     52.5253      0.5682
      27       1       5      Normal     52.5253      0.5682
      27       1       6         TPE     53.2063      0.5812
      27       1       6      Normal     53.2063      0.5812
      27       1       7         TPE     53.9985      0.5963
      27       1       7      Normal     53.9985      0.5963
      27       1       8         TPE     54.8032      0.6117
      27       1       8      Normal     54.8032      0.6117
      27       1       9         TPE     55.1935      0.6191
      27       1       9      Normal     55.1935      0.6191
      27       1      10         TPE     55.6192      0.6272
      27       1      10      Normal     55.6192      0.6272
      28       1       0         TPE     48.5409      0.4923
      28       1       0      Normal     48.5409      0.4923
      28       1       1         TPE     49.8563      0.5174
      28       1       1      Normal     49.8563      0.5174
      28       1       2         TPE     50.6298      0.5321
      28       1       2      Normal     50.6298      0.5321
      28       1       3         TPE     51.3710      0.5462
      28       1       3      Normal     51.3710      0.5462
      28       1       4         TPE     52.1084      0.5603
      28       1       4      Normal     52.1084      0.5603
      28       1       5         TPE     52.4358      0.5665
      28       1       5      Normal     52.4358      0.5665
      28       1       6         TPE     52.7274      0.5721
      28       1       6      Normal     52.7274      0.5721
      28       1       7         TPE     53.0198      0.5777
      28       1       7      Normal     53.0198      0.5777
      28       1       8         TPE     53.5357      0.5875
      28       1       8      Normal     53.5357      0.5875
      28       1       9         TPE     53.9357      0.5951
      28       1       9      Normal     53.9357      0.5951
      28       1      10         TPE     54.2448      0.6010
      28       1      10      Normal     54.2448      0.6010
      29       1       0         TPE     48.5409      0.4923
      29       1       0      Normal     48.5409      0.4923
      29       1       1         TPE     48.8677      0.4985
      29       1       1      Normal     48.8677      0.4985
      29       1       2         TPE     49.4355      0.5093
      29       1       2      Normal     49.4355      0.5093
      29       1       3         TPE     50.1816      0.5236
      29       1       3      Normal     50.1816      0.5236
      29       1       4         TPE     50.9059      0.5374
      29       1       4      Normal     50.9059      0.5374
      29       1       5         TPE     51.4057      0.5469
      29       1       5      Normal     51.4057      0.5469
      29       1       6         TPE     52.2510      0.5630
      29       1       6      Normal     52.2510      0.5630
      29       1       7         TPE     52.7440      0.5724
      29       1       7      Normal     52.7440      0.5724
      29       1       8         TPE     53.1350      0.5799
      29       1       8      Normal     53.1350      0.5799
      29       1       9         TPE     53.4265      0.5854
      29       1       9      Normal     53.4265      0.5854
      29       1      10         TPE     53.5473      0.5877
      29       1      10      Normal     53.5473      0.5877
      30       1       0         TPE     48.5409      0.4923
      30       1       0      Normal     48.5409      0.4923
      30       1       1         TPE     49.5990      0.5125
      30       1       1      Normal     49.5990      0.5125
      30       1       2         TPE     50.1853      0.5236
      30       1       2      Normal     50.1853      0.5236
      30       1       3         TPE     51.0193      0.5395
      30       1       3      Normal     51.0193      0.5395
      30       1       4         TPE     51.7448      0.5534
      30       1       4      Normal     51.7448      0.5534
      30       1       5         TPE     52.3369      0.5647
      30       1       5      Normal     52.3369      0.5647
      30       1       6         TPE     52.9123      0.5756
      30       1       6      Normal     52.9123      0.5756
      30       1       7         TPE     53.4291      0.5855
      30       1       7      Normal     53.4291      0.5855
      30       1       8         TPE     53.9318      0.5951
      30       1       8      Normal     53.9318      0.5951
      30       1       9         TPE     54.2410      0.6009
      30       1       9      Normal     54.2410      0.6009
      30       1      10         TPE     54.6508      0.6088
      30       1      10      Normal     54.6508      0.6088
      31       1       0         TPE     48.5409      0.4923
      31       1       0      Normal     48.5409      0.4923
      31       1       1         TPE     49.6420      0.5133
      31       1       1      Normal     49.6420      0.5133
      31       1       2         TPE     50.1535      0.5230
      31       1       2      Normal     50.1535      0.5230
      31       1       3         TPE     50.8396      0.5361
      31       1       3      Normal     50.8396      0.5361
      31       1       4         TPE     51.7620      0.5537
      31       1       4      Normal     51.7620      0.5537
      31       1       5         TPE     52.2404      0.5628
      31       1       5      Normal     52.2404      0.5628
      31       1       6         TPE     52.8395      0.5742
      31       1       6      Normal     52.8395      0.5742
      31       1       7         TPE     53.2482      0.5820
      31       1       7      Normal     53.2482      0.5820
      31       1       8         TPE     53.7974      0.5925
      31       1       8      Normal     53.7974      0.5925
      31       1       9         TPE     54.2345      0.6008
      31       1       9      Normal     54.2345      0.6008
      31       1      10         TPE     54.6716      0.6092
      31       1      10      Normal     54.6716      0.6092
      32       1       0         TPE     48.5409      0.4923
      32       1       0      Normal     48.5409      0.4923
      32       1       1         TPE     49.7249      0.5149
      32       1       1      Normal     49.7249      0.5149
      32       1       2         TPE     50.2740      0.5253
      32       1       2      Normal     50.2740      0.5253
      32       1       3         TPE     51.0099      0.5394
      32       1       3      Normal     51.0099      0.5394
      32       1       4         TPE     51.8369      0.5551
      32       1       4      Normal     51.8369      0.5551
      32       1       5         TPE     52.5539      0.5688
      32       1       5      Normal     52.5539      0.5688
      32       1       6         TPE     53.4796      0.5864
      32       1       6      Normal     53.4796      0.5864
      32       1       7         TPE     54.1902      0.6000
      32       1       7      Normal     54.1902      0.6000
      32       1       8         TPE     54.9591      0.6146
      32       1       8      Normal     54.9591      0.6146
      32       1       9         TPE     55.2620      0.6204
      32       1       9      Normal     55.2620      0.6204
      32       1      10         TPE     55.5681      0.6262
      32       1      10      Normal     55.5681      0.6262
      33       1       0         TPE     48.5409      0.4923
      33       1       0      Normal     48.5409      0.4923
      33       1       1         TPE     49.5951      0.5124
      33       1       1      Normal     49.5951      0.5124
      33       1       2         TPE     50.5699      0.5310
      33       1       2      Normal     50.5699      0.5310
      33       1       3         TPE     51.1716      0.5424
      33       1       3      Normal     51.1716      0.5424
      33       1       4         TPE     51.7120      0.5527
      33       1       4      Normal     51.7120      0.5527
      33       1       5         TPE     52.2431      0.5629
      33       1       5      Normal     52.2431      0.5629
      33       1       6         TPE     52.5251      0.5682
      33       1       6      Normal     52.5251      0.5682
      33       1       7         TPE     52.9273      0.5759
      33       1       7      Normal     52.9273      0.5759
      33       1       8         TPE     53.2146      0.5814
      33       1       8      Normal     53.2146      0.5814
      33       1       9         TPE     53.5957      0.5886
      33       1       9      Normal     53.5957      0.5886
      33       1      10         TPE     54.0085      0.5965
      33       1      10      Normal     54.0085      0.5965
      34       1       0         TPE     48.5409      0.4923
      34       1       0      Normal     48.5409      0.4923
      34       1       1         TPE     49.5308      0.5112
      34       1       1      Normal     49.5308      0.5112
      34       1       2         TPE     50.6454      0.5324
      34       1       2      Normal     50.6454      0.5324
      34       1       3         TPE     51.5489      0.5496
      34       1       3      Normal     51.5489      0.5496
      34       1       4         TPE     52.3263      0.5644
      34       1       4      Normal     52.3263      0.5644
      34       1       5         TPE     53.1247      0.5797
      34       1       5      Normal     53.1247      0.5797
      34       1       6         TPE     53.8788      0.5940
      34       1       6      Normal     53.8788      0.5940
      34       1       7         TPE     54.3703      0.6034
      34       1       7      Normal     54.3703      0.6034
      34       1       8         TPE     54.9733      0.6149
      34       1       8      Normal     54.9733      0.6149
      34       1       9         TPE     55.2924      0.6210
      34       1       9      Normal     55.2924      0.6210
      34       1      10         TPE     55.4547      0.6241
      34       1      10      Normal     55.4547      0.6241
      35       1       0         TPE     48.5409      0.4923
      35       1       0      Normal     48.5409      0.4923
      35       1       1         TPE     49.3003      0.5068
      35       1       1      Normal     49.3003      0.5068
      35       1       2         TPE     49.9623      0.5194
      35       1       2      Normal     49.9623      0.5194
      35       1       3         TPE     50.6116      0.5318
      35       1       3      Normal     50.6116      0.5318
      35       1       4         TPE     51.6063      0.5507
      35       1       4      Normal     51.6063      0.5507
      35       1       5         TPE     52.3871      0.5656
      35       1       5      Normal     52.3871      0.5656
      35       1       6         TPE     53.4108      0.5851
      35       1       6      Normal     53.4108      0.5851
      35       1       7         TPE     53.8547      0.5936
      35       1       7      Normal     53.8547      0.5936
      35       1       8         TPE     54.2191      0.6005
      35       1       8      Normal     54.2191      0.6005
      35       1       9         TPE     54.4919      0.6057
      35       1       9      Normal     54.4919      0.6057
      35       1      10         TPE     54.9263      0.6140
      35       1      10      Normal     54.9263      0.6140
      36       1       0         TPE     48.5409      0.4923
      36       1       0      Normal     48.5409      0.4923
      36       1       1         TPE     49.7409      0.5152
      36       1       1      Normal     49.7409      0.5152
      36       1       2         TPE     50.2906      0.5256
      36       1       2      Normal     50.2906      0.5256
      36       1       3         TPE     50.9747      0.5387
      36       1       3      Normal     50.9747      0.5387
      36       1       4         TPE     51.5364      0.5494
      36       1       4      Normal     51.5364      0.5494
      36       1       5         TPE     52.2637      0.5633
      36       1       5      Normal     52.2637      0.5633
      36       1       6         TPE     52.7372      0.5723
      36       1       6      Normal     52.7372      0.5723
      36       1       7         TPE     52.9149      0.5757
      36       1       7      Normal     52.9149      0.5757
      36       1       8         TPE     53.3573      0.5841
      36       1       8      Normal     53.3573      0.5841
      36       1       9         TPE     54.1646      0.5995
      36       1       9      Normal     54.1646      0.5995
      36       1      10         TPE     54.5891      0.6076
      36       1      10      Normal     54.5891      0.6076
      37       1       0         TPE     48.5409      0.4923
      37       1       0      Normal     48.5409      0.4923
      37       1       1         TPE     49.4543      0.5097
      37       1       1      Normal     49.4543      0.5097
      37       1       2         TPE     50.2810      0.5255
      37       1       2      Normal     50.2810      0.5255
      37       1       3         TPE     51.4249      0.5473
      37       1       3      Normal     51.4249      0.5473
      37       1       4         TPE     52.1305      0.5607
      37       1       4      Normal     52.1305      0.5607
      37       1       5         TPE     52.7621      0.5728
      37       1       5      Normal     52.7621      0.5728
      37       1       6         TPE     53.1828      0.5808
      37       1       6      Normal     53.1828      0.5808
      37       1       7         TPE     53.6221      0.5892
      37       1       7      Normal     53.6221      0.5892
      37       1       8         TPE     54.0038      0.5964
      37       1       8      Normal     54.0038      0.5964
      37       1       9         TPE     54.3520      0.6031
      37       1       9      Normal     54.3520      0.6031
      37       1      10         TPE     54.6762      0.6092
      37       1      10      Normal     54.6762      0.6092
      38       1       0         TPE     48.5409      0.4923
      38       1       0      Normal     48.5409      0.4923
      38       1       1         TPE     49.5485      0.5115
      38       1       1      Normal     49.5485      0.5115
      38       1       2         TPE     50.0748      0.5215
      38       1       2      Normal     50.0748      0.5215
      38       1       3         TPE     50.6126      0.5318
      38       1       3      Normal     50.6126      0.5318
      38       1       4         TPE     51.4378      0.5475
      38       1       4      Normal     51.4378      0.5475
      38       1       5         TPE     52.0011      0.5582
      38       1       5      Normal     52.0011      0.5582
      38       1       6         TPE     52.9958      0.5772
      38       1       6      Normal     52.9958      0.5772
      38       1       7         TPE     53.8624      0.5937
      38       1       7      Normal     53.8624      0.5937
      38       1       8         TPE     54.2892      0.6019
      38       1       8      Normal     54.2892      0.6019
      38       1       9         TPE     54.6698      0.6091
      38       1       9      Normal     54.6698      0.6091
      38       1      10         TPE     55.1365      0.6180
      38       1      10      Normal     55.1365      0.6180
      39       1       0         TPE     48.5409      0.4923
      39       1       0      Normal     48.5409      0.4923
      39       1       1         TPE     49.4786      0.5102
      39       1       1      Normal     49.4786      0.5102
      39       1       2         TPE     50.2821      0.5255
      39       1       2      Normal     50.2821      0.5255
      39       1       3         TPE     51.0002      0.5392
      39       1       3      Normal     51.0002      0.5392
      39       1       4         TPE     51.7925      0.5543
      39       1       4      Normal     51.7925      0.5543
      39       1       5         TPE     51.9461      0.5572
      39       1       5      Normal     51.9461      0.5572
      39       1       6         TPE     52.2646      0.5633
      39       1       6      Normal     52.2646      0.5633
      39       1       7         TPE     52.7890      0.5733
      39       1       7      Normal     52.7890      0.5733
      39       1       8         TPE     53.1701      0.5805
      39       1       8      Normal     53.1701      0.5805
      39       1       9         TPE     53.4622      0.5861
      39       1       9      Normal     53.4622      0.5861
      39       1      10         TPE     53.7370      0.5913
      39       1      10      Normal     53.7370      0.5913
      40       1       0         TPE     48.5409      0.4923
      40       1       0      Normal     48.5409      0.4923
      40       1       1         TPE     49.2473      0.5058
      40       1       1      Normal     49.2473      0.5058
      40       1       2         TPE     50.3708      0.5272
      40       1       2      Normal     50.3708      0.5272
      40       1       3         TPE     51.1709      0.5424
      40       1       3      Normal     51.1709      0.5424
      40       1       4         TPE     51.9733      0.5577
      40       1       4      Normal     51.9733      0.5577
      40       1       5         TPE     52.8416      0.5743
      40       1       5      Normal     52.8416      0.5743
      40       1       6         TPE     53.5270      0.5873
      40       1       6      Normal     53.5270      0.5873
      40       1       7         TPE     54.0021      0.5964
      40       1       7      Normal     54.0021      0.5964
      40       1       8         TPE     54.3601      0.6032
      40       1       8      Normal     54.3601      0.6032
      40       1       9         TPE     54.7757      0.6111
      40       1       9      Normal     54.7757      0.6111
      40       1      10         TPE     55.1804      0.6189
      40       1      10      Normal     55.1804      0.6189
      41       1       0         TPE     48.5409      0.4923
      41       1       0      Normal     48.5409      0.4923
      41       1       1         TPE     49.4914      0.5104
      41       1       1      Normal     49.4914      0.5104
      41       1       2         TPE     50.3406      0.5266
      41       1       2      Normal     50.3406      0.5266
      41       1       3         TPE     51.2739      0.5444
      41       1       3      Normal     51.2739      0.5444
      41       1       4         TPE     51.8193      0.5548
      41       1       4      Normal     51.8193      0.5548
      41       1       5         TPE     52.5618      0.5689
      41       1       5      Normal     52.5618      0.5689
      41       1       6         TPE     52.7100      0.5718
      41       1       6      Normal     52.7100      0.5718
      41       1       7         TPE     53.4865      0.5866
      41       1       7      Normal     53.4865      0.5866
      41       1       8         TPE     53.9114      0.5947
      41       1       8      Normal     53.9114      0.5947
      41       1       9         TPE     54.5088      0.6061
      41       1       9      Normal     54.5088      0.6061
      41       1      10         TPE     54.9911      0.6152
      41       1      10      Normal     54.9911      0.6152
      42       1       0         TPE     48.5409      0.4923
      42       1       0      Normal     48.5409      0.4923
      42       1       1         TPE     49.2629      0.5061
      42       1       1      Normal     49.2629      0.5061
      42       1       2         TPE     50.0029      0.5202
      42       1       2      Normal     50.0029      0.5202
      42       1       3         TPE     50.6285      0.5321
      42       1       3      Normal     50.6285      0.5321
      42       1       4         TPE     51.1060      0.5412
      42       1       4      Normal     51.1060      0.5412
      42       1       5         TPE     51.7919      0.5543
      42       1       5      Normal     51.7919      0.5543
      42       1       6         TPE     52.2700      0.5634
      42       1       6      Normal     52.2700      0.5634
      42       1       7         TPE     52.6582      0.5708
      42       1       7      Normal     52.6582      0.5708
      42       1       8         TPE     53.1086      0.5794
      42       1       8      Normal     53.1086      0.5794
      42       1       9         TPE     53.5086      0.5870
      42       1       9      Normal     53.5086      0.5870
      42       1      10         TPE     53.8577      0.5936
      42       1      10      Normal     53.8577      0.5936
      43       1       0         TPE     48.5409      0.4923
      43       1       0      Normal     48.5409      0.4923
      43       1       1         TPE     49.3428      0.5076
      43       1       1      Normal     49.3428      0.5076
      43       1       2         TPE     50.1979      0.5239
      43       1       2      Normal     50.1979      0.5239
      43       1       3         TPE     51.2153      0.5433
      43       1       3      Normal     51.2153      0.5433
      43       1       4         TPE     52.0006      0.5582
      43       1       4      Normal     52.0006      0.5582
      43       1       5         TPE     52.4072      0.5660
      43       1       5      Normal     52.4072      0.5660
      43       1       6         TPE     52.8404      0.5742
      43       1       6      Normal     52.8404      0.5742
      43       1       7         TPE     53.5328      0.5874
      43       1       7      Normal     53.5328      0.5874
      43       1       8         TPE     53.9369      0.5952
      43       1       8      Normal     53.9369      0.5952
      43       1       9         TPE     54.5629      0.6071
      43       1       9      Normal     54.5629      0.6071
      43       1      10         TPE     55.1416      0.6181
      43       1      10      Normal     55.1416      0.6181
      44       1       0         TPE     48.5409      0.4923
      44       1       0      Normal     48.5409      0.4923
      44       1       1         TPE     49.3534      0.5078
      44       1       1      Normal     49.3534      0.5078
      44       1       2         TPE     50.3343      0.5265
      44       1       2      Normal     50.3343      0.5265
      44       1       3         TPE     51.5763      0.5502
      44       1       3      Normal     51.5763      0.5502
      44       1       4         TPE     52.3706      0.5653
      44       1       4      Normal     52.3706      0.5653
      44       1       5         TPE     53.0866      0.5789
      44       1       5      Normal     53.0866      0.5789
      44       1       6         TPE     53.4827      0.5865
      44       1       6      Normal     53.4827      0.5865
      44       1       7         TPE     53.7735      0.5920
      44       1       7      Normal     53.7735      0.5920
      44       1       8         TPE     54.1762      0.5997
      44       1       8      Normal     54.1762      0.5997
      44       1       9         TPE     54.6362      0.6085
      44       1       9      Normal     54.6362      0.6085
      44       1      10         TPE     54.8936      0.6134
      44       1      10      Normal     54.8936      0.6134
      45       1       0         TPE     48.5409      0.4923
      45       1       0      Normal     48.5409      0.4923
      45       1       1         TPE     49.6417      0.5133
      45       1       1      Normal     49.6417      0.5133
      45       1       2         TPE     50.5150      0.5299
      45       1       2      Normal     50.5150      0.5299
      45       1       3         TPE     51.3345      0.5455
      45       1       3      Normal     51.3345      0.5455
      45       1       4         TPE     51.9211      0.5567
      45       1       4      Normal     51.9211      0.5567
      45       1       5         TPE     52.4286      0.5664
      45       1       5      Normal     52.4286      0.5664
      45       1       6         TPE     52.9685      0.5767
      45       1       6      Normal     52.9685      0.5767
      45       1       7         TPE     53.3332      0.5836
      45       1       7      Normal     53.3332      0.5836
      45       1       8         TPE     53.6785      0.5902
      45       1       8      Normal     53.6785      0.5902
      45       1       9         TPE     53.9746      0.5959
      45       1       9      Normal     53.9746      0.5959
      45       1      10         TPE     54.2331      0.6008
      45       1      10      Normal     54.2331      0.6008
      46       1       0         TPE     48.5409      0.4923
      46       1       0      Normal     48.5409      0.4923
      46       1       1         TPE     49.1463      0.5038
      46       1       1      Normal     49.1463      0.5038
      46       1       2         TPE     49.9951      0.5200
      46       1       2      Normal     49.9951      0.5200
      46       1       3         TPE     50.8843      0.5370
      46       1       3      Normal     50.8843      0.5370
      46       1       4         TPE     51.6220      0.5510
      46       1       4      Normal     51.6220      0.5510
      46       1       5         TPE     52.4678      0.5671
      46       1       5      Normal     52.4678      0.5671
      46       1       6         TPE     53.0124      0.5775
      46       1       6      Normal     53.0124      0.5775
      46       1       7         TPE     53.4678      0.5862
      46       1       7      Normal     53.4678      0.5862
      46       1       8         TPE     53.8487      0.5935
      46       1       8      Normal     53.8487      0.5935
      46       1       9         TPE     54.1429      0.5991
      46       1       9      Normal     54.1429      0.5991
      46       1      10         TPE     54.3771      0.6035
      46       1      10      Normal     54.3771      0.6035
      47       1       0         TPE     48.5409      0.4923
      47       1       0      Normal     48.5409      0.4923
      47       1       1         TPE     49.7514      0.5154
      47       1       1      Normal     49.7514      0.5154
      47       1       2         TPE     50.2195      0.5243
      47       1       2      Normal     50.2195      0.5243
      47       1       3         TPE     51.2696      0.5443
      47       1       3      Normal     51.2696      0.5443
      47       1       4         TPE     52.2277      0.5626
      47       1       4      Normal     52.2277      0.5626
      47       1       5         TPE     53.0093      0.5775
      47       1       5      Normal     53.0093      0.5775
      47       1       6         TPE     53.8514      0.5935
      47       1       6      Normal     53.8514      0.5935
      47       1       7         TPE     54.1504      0.5992
      47       1       7      Normal     54.1504      0.5992
      47       1       8         TPE     54.5033      0.6059
      47       1       8      Normal     54.5033      0.6059
      47       1       9         TPE     54.8518      0.6126
      47       1       9      Normal     54.8518      0.6126
      47       1      10         TPE     55.1144      0.6176
      47       1      10      Normal     55.1144      0.6176
      48       1       0         TPE     48.5409      0.4923
      48       1       0      Normal     48.5409      0.4923
      48       1       1         TPE     49.3949      0.5086
      48       1       1      Normal     49.3949      0.5086
      48       1       2         TPE     50.3848      0.5274
      48       1       2      Normal     50.3848      0.5274
      48       1       3         TPE     51.2702      0.5443
      48       1       3      Normal     51.2702      0.5443
      48       1       4         TPE     51.9711      0.5577
      48       1       4      Normal     51.9711      0.5577
      48       1       5         TPE     52.4677      0.5671
      48       1       5      Normal     52.4677      0.5671
      48       1       6         TPE     53.0780      0.5788
      48       1       6      Normal     53.0780      0.5788
      48       1       7         TPE     53.6490      0.5897
      48       1       7      Normal     53.6490      0.5897
      48       1       8         TPE     54.2794      0.6017
      48       1       8      Normal     54.2794      0.6017
      48       1       9         TPE     54.7631      0.6109
      48       1       9      Normal     54.7631      0.6109
      48       1      10         TPE     55.2671      0.6205
      48       1      10      Normal     55.2671      0.6205
      49       1       0         TPE     48.5409      0.4923
      49       1       0      Normal     48.5409      0.4923
      49       1       1         TPE     49.5182      0.5109
      49       1       1      Normal     49.5182      0.5109
      49       1       2         TPE     50.4919      0.5295
      49       1       2      Normal     50.4919      0.5295
      49       1       3         TPE     50.7198      0.5338
      49       1       3      Normal     50.7198      0.5338
      49       1       4         TPE     51.3945      0.5467
      49       1       4      Normal     51.3945      0.5467
      49       1       5         TPE     52.3588      0.5651
      49       1       5      Normal     52.3588      0.5651
      49       1       6         TPE     53.1071      0.5793
      49       1       6      Normal     53.1071      0.5793
      49       1       7         TPE     53.5113      0.5870
      49       1       7      Normal     53.5113      0.5870
      49       1       8         TPE     53.7930      0.5924
      49       1       8      Normal     53.7930      0.5924
      49       1       9         TPE     54.1707      0.5996
      49       1       9      Normal     54.1707      0.5996
      49       1      10         TPE     54.5718      0.6073
      49       1      10      Normal     54.5718      0.6073
      50       1       0         TPE     48.5409      0.4923
      50       1       0      Normal     48.5409      0.4923
      50       1       1         TPE     49.8157      0.5166
      50       1       1      Normal     49.8157      0.5166
      50       1       2         TPE     50.7575      0.5345
      50       1       2      Normal     50.7575      0.5345
      50       1       3         TPE     51.5705      0.5500
      50       1       3      Normal     51.5705      0.5500
      50       1       4         TPE     52.5886      0.5694
      50       1       4      Normal     52.5886      0.5694
      50       1       5         TPE     53.1369      0.5799
      50       1       5      Normal     53.1369      0.5799
      50       1       6         TPE     53.5098      0.5870
      50       1       6      Normal     53.5098      0.5870
      50       1       7         TPE     53.7229      0.5911
      50       1       7      Normal     53.7229      0.5911
      50       1       8         TPE     54.0971      0.5982
      50       1       8      Normal     54.0971      0.5982
      50       1       9         TPE     54.3751      0.6035
      50       1       9      Normal     54.3751      0.6035
      50       1      10         TPE     54.7110      0.6099
      50       1      10      Normal     54.7110      0.6099
      51       1       0         TPE     48.5409      0.4923
      51       1       0      Normal     48.5409      0.4923
      51       1       1         TPE     49.8596      0.5174
      51       1       1      Normal     49.8596      0.5174
      51       1       2         TPE     51.1312      0.5417
      51       1       2      Normal     51.1312      0.5417
      51       1       3         TPE     52.2432      0.5629
      51       1       3      Normal     52.2432      0.5629
      51       1       4         TPE     52.8703      0.5748
      51       1       4      Normal     52.8703      0.5748
      51       1       5         TPE     53.4758      0.5864
      51       1       5      Normal     53.4758      0.5864
      51       1       6         TPE     53.9372      0.5952
      51       1       6      Normal     53.9372      0.5952
      51       1       7         TPE     54.3385      0.6028
      51       1       7      Normal     54.3385      0.6028
      51       1       8         TPE     54.4556      0.6050
      51       1       8      Normal     54.4556      0.6050
      51       1       9         TPE     54.4223      0.6044
      51       1       9      Normal     54.4223      0.6044
      51       1      10         TPE     54.5000      0.6059
      51       1      10      Normal     54.5000      0.6059
      52       1       0         TPE     48.5409      0.4923
      52       1       0      Normal     48.5409      0.4923
      52       1       1         TPE     49.7090      0.5146
      52       1       1      Normal     49.7090      0.5146
      52       1       2         TPE     50.7346      0.5341
      52       1       2      Normal     50.7346      0.5341
      52       1       3         TPE     51.7331      0.5531
      52       1       3      Normal     51.7331      0.5531
      52       1       4         TPE     52.6753      0.5711
      52       1       4      Normal     52.6753      0.5711
      52       1       5         TPE     53.5128      0.5871
      52       1       5      Normal     53.5128      0.5871
      52       1       6         TPE     53.9989      0.5963
      52       1       6      Normal     53.9989      0.5963
      52       1       7         TPE     54.5082      0.6060
      52       1       7      Normal     54.5082      0.6060
      52       1       8         TPE     54.8129      0.6119
      52       1       8      Normal     54.8129      0.6119
      52       1       9         TPE     55.1833      0.6189
      52       1       9      Normal     55.1833      0.6189
      52       1      10         TPE     55.4203      0.6234
      52       1      10      Normal     55.4203      0.6234
      53       1       0         TPE     48.5409      0.4923
      53       1       0      Normal     48.5409      0.4923
      53       1       1         TPE     49.4617      0.5098
      53       1       1      Normal     49.4617      0.5098
      53       1       2         TPE     50.7447      0.5343
      53       1       2      Normal     50.7447      0.5343
      53       1       3         TPE     51.7039      0.5526
      53       1       3      Normal     51.7039      0.5526
      53       1       4         TPE     52.5535      0.5688
      53       1       4      Normal     52.5535      0.5688
      53       1       5         TPE     53.5941      0.5886
      53       1       5      Normal     53.5941      0.5886
      53       1       6         TPE     54.2466      0.6011
      53       1       6      Normal     54.2466      0.6011
      53       1       7         TPE     54.5743      0.6073
      53       1       7      Normal     54.5743      0.6073
      53       1       8         TPE     55.1498      0.6183
      53       1       8      Normal     55.1498      0.6183
      53       1       9         TPE     55.6930      0.6286
      53       1       9      Normal     55.6930      0.6286
      53       1      10         TPE     55.9172      0.6329
      53       1      10      Normal     55.9172      0.6329
      54       1       0         TPE     48.5409      0.4923
      54       1       0      Normal     48.5409      0.4923
      54       1       1         TPE     49.6119      0.5127
      54       1       1      Normal     49.6119      0.5127
      54       1       2         TPE     50.4761      0.5292
      54       1       2      Normal     50.4761      0.5292
      54       1       3         TPE     51.2505      0.5439
      54       1       3      Normal     51.2505      0.5439
      54       1       4         TPE     51.9170      0.5566
      54       1       4      Normal     51.9170      0.5566
      54       1       5         TPE     52.7033      0.5716
      54       1       5      Normal     52.7033      0.5716
      54       1       6         TPE     53.4824      0.5865
      54       1       6      Normal     53.4824      0.5865
      54       1       7         TPE     53.8559      0.5936
      54       1       7      Normal     53.8559      0.5936
      54       1       8         TPE     54.3573      0.6032
      54       1       8      Normal     54.3573      0.6032
      54       1       9         TPE     54.7256      0.6102
      54       1       9      Normal     54.7256      0.6102
      54       1      10         TPE     55.2497      0.6202
      54       1      10      Normal     55.2497      0.6202
      55       1       0         TPE     48.5409      0.4923
      55       1       0      Normal     48.5409      0.4923
      55       1       1         TPE     49.0502      0.5020
      55       1       1      Normal     49.0502      0.5020
      55       1       2         TPE     50.1290      0.5226
      55       1       2      Normal     50.1290      0.5226
      55       1       3         TPE     50.8872      0.5370
      55       1       3      Normal     50.8872      0.5370
      55       1       4         TPE     51.8057      0.5545
      55       1       4      Normal     51.8057      0.5545
      55       1       5         TPE     52.6106      0.5699
      55       1       5      Normal     52.6106      0.5699
      55       1       6         TPE     53.3612      0.5842
      55       1       6      Normal     53.3612      0.5842
      55       1       7         TPE     53.8854      0.5942
      55       1       7      Normal     53.8854      0.5942
      55       1       8         TPE     54.2254      0.6007
      55       1       8      Normal     54.2254      0.6007
      55       1       9         TPE     54.6136      0.6081
      55       1       9      Normal     54.6136      0.6081
      55       1      10         TPE     55.0016      0.6154
      55       1      10      Normal     55.0016      0.6154
      56       1       0         TPE     48.5409      0.4923
      56       1       0      Normal     48.5409      0.4923
      56       1       1         TPE     49.5640      0.5118
      56       1       1      Normal     49.5640      0.5118
      56       1       2         TPE     50.6436      0.5324
      56       1       2      Normal     50.6436      0.5324
      56       1       3         TPE     51.7494      0.5535
      56       1       3      Normal     51.7494      0.5535
      56       1       4         TPE     52.5743      0.5692
      56       1       4      Normal     52.5743      0.5692
      56       1       5         TPE     52.9764      0.5768
      56       1       5      Normal     52.9764      0.5768
      56       1       6         TPE     53.2650      0.5823
      56       1       6      Normal     53.2650      0.5823
      56       1       7         TPE     53.5967      0.5887
      56       1       7      Normal     53.5967      0.5887
      56       1       8         TPE     53.9765      0.5959
      56       1       8      Normal     53.9765      0.5959
      56       1       9         TPE     54.2596      0.6013
      56       1       9      Normal     54.2596      0.6013
      56       1      10         TPE     54.3383      0.6028
      56       1      10      Normal     54.3383      0.6028
      57       1       0         TPE     48.5409      0.4923
      57       1       0      Normal     48.5409      0.4923
      57       1       1         TPE     49.3796      0.5083
      57       1       1      Normal     49.3796      0.5083
      57       1       2         TPE     50.2790      0.5254
      57       1       2      Normal     50.2790      0.5254
      57       1       3         TPE     50.7427      0.5343
      57       1       3      Normal     50.7427      0.5343
      57       1       4         TPE     51.7788      0.5540
      57       1       4      Normal     51.7788      0.5540
      57       1       5         TPE     52.1292      0.5607
      57       1       5      Normal     52.1292      0.5607
      57       1       6         TPE     52.4563      0.5669
      57       1       6      Normal     52.4563      0.5669
      57       1       7         TPE     52.8033      0.5735
      57       1       7      Normal     52.8033      0.5735
      57       1       8         TPE     53.0820      0.5789
      57       1       8      Normal     53.0820      0.5789
      57       1       9         TPE     53.3684      0.5843
      57       1       9      Normal     53.3684      0.5843
      57       1      10         TPE     53.7488      0.5916
      57       1      10      Normal     53.7488      0.5916
      58       1       0         TPE     48.5409      0.4923
      58       1       0      Normal     48.5409      0.4923
      58       1       1         TPE     49.4658      0.5099
      58       1       1      Normal     49.4658      0.5099
      58       1       2         TPE     50.0940      0.5219
      58       1       2      Normal     50.0940      0.5219
      58       1       3         TPE     50.6790      0.5330
      58       1       3      Normal     50.6790      0.5330
      58       1       4         TPE     51.0067      0.5393
      58       1       4      Normal     51.0067      0.5393
      58       1       5         TPE     51.2071      0.5431
      58       1       5      Normal     51.2071      0.5431
      58       1       6         TPE     52.0363      0.5589
      58       1       6      Normal     52.0363      0.5589
      58       1       7         TPE     52.7867      0.5732
      58       1       7      Normal     52.7867      0.5732
      58       1       8         TPE     53.1560      0.5803
      58       1       8      Normal     53.1560      0.5803
      58       1       9         TPE     53.5581      0.5879
      58       1       9      Normal     53.5581      0.5879
      58       1      10         TPE     53.8456      0.5934
      58       1      10      Normal     53.8456      0.5934
      59       1       0         TPE     48.5409      0.4923
      59       1       0      Normal     48.5409      0.4923
      59       1       1         TPE     49.2174      0.5052
      59       1       1      Normal     49.2174      0.5052
      59       1       2         TPE     50.2145      0.5242
      59       1       2      Normal     50.2145      0.5242
      59       1       3         TPE     51.2821      0.5445
      59       1       3      Normal     51.2821      0.5445
      59       1       4         TPE     51.9776      0.5578
      59       1       4      Normal     51.9776      0.5578
      59       1       5         TPE     52.4548      0.5669
      59       1       5      Normal     52.4548      0.5669
      59       1       6         TPE     53.0882      0.5790
      59       1       6      Normal     53.0882      0.5790
      59       1       7         TPE     53.5375      0.5875
      59       1       7      Normal     53.5375      0.5875
      59       1       8         TPE     54.0882      0.5980
      59       1       8      Normal     54.0882      0.5980
      59       1       9         TPE     54.5146      0.6062
      59       1       9      Normal     54.5146      0.6062
      59       1      10         TPE     54.9166      0.6138
      59       1      10      Normal     54.9166      0.6138
      60       1       0         TPE     48.5409      0.4923
      60       1       0      Normal     48.5409      0.4923
      60       1       1         TPE     49.7620      0.5156
      60       1       1      Normal     49.7620      0.5156
      60       1       2         TPE     50.3141      0.5261
      60       1       2      Normal     50.3141      0.5261
      60       1       3         TPE     50.9765      0.5387
      60       1       3      Normal     50.9765      0.5387
      60       1       4         TPE     51.6092      0.5508
      60       1       4      Normal     51.6092      0.5508
      60       1       5         TPE     52.1369      0.5608
      60       1       5      Normal     52.1369      0.5608
      60       1       6         TPE     52.7174      0.5719
      60       1       6      Normal     52.7174      0.5719
      60       1       7         TPE     53.1970      0.5810
      60       1       7      Normal     53.1970      0.5810
      60       1       8         TPE     53.7317      0.5912
      60       1       8      Normal     53.7317      0.5912
      60       1       9         TPE     54.1802      0.5998
      60       1       9      Normal     54.1802      0.5998
      60       1      10         TPE     54.4349      0.6046
      60       1      10      Normal     54.4349      0.6046
      61       1       0         TPE     48.5409      0.4923
      61       1       0      Normal     48.5409      0.4923
      61       1       1         TPE     49.5620      0.5118
      61       1       1      Normal     49.5620      0.5118
      61       1       2         TPE     49.9800      0.5197
      61       1       2      Normal     49.9800      0.5197
      61       1       3         TPE     50.6963      0.5334
      61       1       3      Normal     50.6963      0.5334
      61       1       4         TPE     51.5408      0.5495
      61       1       4      Normal     51.5408      0.5495
      61       1       5         TPE     52.2888      0.5637
      61       1       5      Normal     52.2888      0.5637
      61       1       6         TPE     52.9109      0.5756
      61       1       6      Normal     52.9109      0.5756
      61       1       7         TPE     53.5776      0.5883
      61       1       7      Normal     53.5776      0.5883
      61       1       8         TPE     54.0194      0.5967
      61       1       8      Normal     54.0194      0.5967
      61       1       9         TPE     54.3477      0.6030
      61       1       9      Normal     54.3477      0.6030
      61       1      10         TPE     54.5697      0.6072
      61       1      10      Normal     54.5697      0.6072
      62       1       0         TPE     48.5409      0.4923
      62       1       0      Normal     48.5409      0.4923
      62       1       1         TPE     49.5427      0.5114
      62       1       1      Normal     49.5427      0.5114
      62       1       2         TPE     50.5246      0.5301
      62       1       2      Normal     50.5246      0.5301
      62       1       3         TPE     51.3766      0.5463
      62       1       3      Normal     51.3766      0.5463
      62       1       4         TPE     52.1868      0.5618
      62       1       4      Normal     52.1868      0.5618
      62       1       5         TPE     52.7401      0.5723
      62       1       5      Normal     52.7401      0.5723
      62       1       6         TPE     53.2377      0.5818
      62       1       6      Normal     53.2377      0.5818
      62       1       7         TPE     53.4779      0.5864
      62       1       7      Normal     53.4779      0.5864
      62       1       8         TPE     53.7225      0.5911
      62       1       8      Normal     53.7225      0.5911
      62       1       9         TPE     54.1317      0.5989
      62       1       9      Normal     54.1317      0.5989
      62       1      10         TPE     54.5264      0.6064
      62       1      10      Normal     54.5264      0.6064
      63       1       0         TPE     48.5409      0.4923
      63       1       0      Normal     48.5409      0.4923
      63       1       1         TPE     49.5838      0.5122
      63       1       1      Normal     49.5838      0.5122
      63       1       2         TPE     50.1756      0.5235
      63       1       2      Normal     50.1756      0.5235
      63       1       3         TPE     50.7797      0.5350
      63       1       3      Normal     50.7797      0.5350
      63       1       4         TPE     51.6297      0.5512
      63       1       4      Normal     51.6297      0.5512
      63       1       5         TPE     52.1060      0.5602
      63       1       5      Normal     52.1060      0.5602
      63       1       6         TPE     52.5808      0.5693
      63       1       6      Normal     52.5808      0.5693
      63       1       7         TPE     53.0628      0.5785
      63       1       7      Normal     53.0628      0.5785
      63       1       8         TPE     53.4700      0.5863
      63       1       8      Normal     53.4700      0.5863
      63       1       9         TPE     53.9414      0.5952
      63       1       9      Normal     53.9414      0.5952
      63       1      10         TPE     54.1102      0.5985
      63       1      10      Normal     54.1102      0.5985
      64       1       0         TPE     48.5409      0.4923
      64       1       0      Normal     48.5409      0.4923
      64       1       1         TPE     49.7244      0.5148
      64       1       1      Normal     49.7244      0.5148
      64       1       2         TPE     50.6236      0.5320
      64       1       2      Normal     50.6236      0.5320
      64       1       3         TPE     51.0994      0.5411
      64       1       3      Normal     51.0994      0.5411
      64       1       4         TPE     51.4482      0.5477
      64       1       4      Normal     51.4482      0.5477
      64       1       5         TPE     51.8534      0.5554
      64       1       5      Normal     51.8534      0.5554
      64       1       6         TPE     52.2681      0.5633
      64       1       6      Normal     52.2681      0.5633
      64       1       7         TPE     52.4424      0.5667
      64       1       7      Normal     52.4424      0.5667
      64       1       8         TPE     52.8633      0.5747
      64       1       8      Normal     52.8633      0.5747
      64       1       9         TPE     53.1488      0.5801
      64       1       9      Normal     53.1488      0.5801
      64       1      10         TPE     53.3052      0.5831
      64       1      10      Normal     53.3052      0.5831
      65       1       0         TPE     48.5409      0.4923
      65       1       0      Normal     48.5409      0.4923
      65       1       1         TPE     49.3124      0.5070
      65       1       1      Normal     49.3124      0.5070
      65       1       2         TPE     49.9354      0.5189
      65       1       2      Normal     49.9354      0.5189
      65       1       3         TPE     50.5309      0.5302
      65       1       3      Normal     50.5309      0.5302
      65       1       4         TPE     51.1418      0.5419
      65       1       4      Normal     51.1418      0.5419
      65       1       5         TPE     51.8880      0.5561
      65       1       5      Normal     51.8880      0.5561
      65       1       6         TPE     52.4328      0.5665
      65       1       6      Normal     52.4328      0.5665
      65       1       7         TPE     52.7400      0.5723
      65       1       7      Normal     52.7400      0.5723
      65       1       8         TPE     52.9942      0.5772
      65       1       8      Normal     52.9942      0.5772
      65       1       9         TPE     53.1614      0.5804
      65       1       9      Normal     53.1614      0.5804
      65       1      10         TPE     53.6533      0.5897
      65       1      10      Normal     53.6533      0.5897
      66       1       0         TPE     48.5409      0.4923
      66       1       0      Normal     48.5409      0.4923
      66       1       1         TPE     49.8729      0.5177
      66       1       1      Normal     49.8729      0.5177
      66       1       2         TPE     50.9111      0.5375
      66       1       2      Normal     50.9111      0.5375
      66       1       3         TPE     51.5941      0.5505
      66       1       3      Normal     51.5941      0.5505
      66       1       4         TPE     52.3476      0.5649
      66       1       4      Normal     52.3476      0.5649
      66       1       5         TPE     53.0415      0.5781
      66       1       5      Normal     53.0415      0.5781
      66       1       6         TPE     53.5459      0.5877
      66       1       6      Normal     53.5459      0.5877
      66       1       7         TPE     53.8898      0.5943
      66       1       7      Normal     53.8898      0.5943
      66       1       8         TPE     54.1642      0.5995
      66       1       8      Normal     54.1642      0.5995
      66       1       9         TPE     54.5684      0.6072
      66       1       9      Normal     54.5684      0.6072
      66       1      10         TPE     54.7854      0.6113
      66       1      10      Normal     54.7854      0.6113
      67       1       0         TPE     48.5409      0.4923
      67       1       0      Normal     48.5409      0.4923
      67       1       1         TPE     49.3474      0.5077
      67       1       1      Normal     49.3474      0.5077
      67       1       2         TPE     50.5558      0.5307
      67       1       2      Normal     50.5558      0.5307
      67       1       3         TPE     51.2819      0.5445
      67       1       3      Normal     51.2819      0.5445
      67       1       4         TPE     52.0276      0.5588
      67       1       4      Normal     52.0276      0.5588
      67       1       5         TPE     52.7703      0.5729
      67       1       5      Normal     52.7703      0.5729
      67       1       6         TPE     53.5289      0.5874
      67       1       6      Normal     53.5289      0.5874
      67       1       7         TPE     53.9667      0.5957
      67       1       7      Normal     53.9667      0.5957
      67       1       8         TPE     54.5376      0.6066
      67       1       8      Normal     54.5376      0.6066
      67       1       9         TPE     54.8421      0.6124
      67       1       9      Normal     54.8421      0.6124
      67       1      10         TPE     55.0790      0.6169
      67       1      10      Normal     55.0790      0.6169
      68       1       0         TPE     48.5409      0.4923
      68       1       0      Normal     48.5409      0.4923
      68       1       1         TPE     49.4773      0.5101
      68       1       1      Normal     49.4773      0.5101
      68       1       2         TPE     50.3705      0.5272
      68       1       2      Normal     50.3705      0.5272
      68       1       3         TPE     51.1760      0.5425
      68       1       3      Normal     51.1760      0.5425
      68       1       4         TPE     51.9756      0.5578
      68       1       4      Normal     51.9756      0.5578
      68       1       5         TPE     53.1731      0.5806
      68       1       5      Normal     53.1731      0.5806
      68       1       6         TPE     54.0975      0.5982
      68       1       6      Normal     54.0975      0.5982
      68       1       7         TPE     54.8131      0.6119
      68       1       7      Normal     54.8131      0.6119
      68       1       8         TPE     55.3048      0.6212
      68       1       8      Normal     55.3048      0.6212
      68       1       9         TPE     55.6107      0.6271
      68       1       9      Normal     55.6107      0.6271
      68       1      10         TPE     55.9284      0.6331
      68       1      10      Normal     55.9284      0.6331
      69       1       0         TPE     48.5409      0.4923
      69       1       0      Normal     48.5409      0.4923
      69       1       1         TPE     49.8790      0.5178
      69       1       1      Normal     49.8790      0.5178
      69       1       2         TPE     50.8089      0.5355
      69       1       2      Normal     50.8089      0.5355
      69       1       3         TPE     51.6695      0.5519
      69       1       3      Normal     51.6695      0.5519
      69       1       4         TPE     52.6339      0.5703
      69       1       4      Normal     52.6339      0.5703
      69       1       5         TPE     53.1005      0.5792
      69       1       5      Normal     53.1005      0.5792
      69       1       6         TPE     53.7926      0.5924
      69       1       6      Normal     53.7926      0.5924
      69       1       7         TPE     54.0477      0.5973
      69       1       7      Normal     54.0477      0.5973
      69       1       8         TPE     54.2515      0.6011
      69       1       8      Normal     54.2515      0.6011
      69       1       9         TPE     54.6790      0.6093
      69       1       9      Normal     54.6790      0.6093
      69       1      10         TPE     54.9553      0.6146
      69       1      10      Normal     54.9553      0.6146
      70       1       0         TPE     48.5409      0.4923
      70       1       0      Normal     48.5409      0.4923
      70       1       1         TPE     49.2054      0.5050
      70       1       1      Normal     49.2054      0.5050
      70       1       2         TPE     50.1729      0.5234
      70       1       2      Normal     50.1729      0.5234
      70       1       3         TPE     51.3567      0.5460
      70       1       3      Normal     51.3567      0.5460
      70       1       4         TPE     51.8429      0.5552
      70       1       4      Normal     51.8429      0.5552
      70       1       5         TPE     52.2170      0.5624
      70       1       5      Normal     52.2170      0.5624
      70       1       6         TPE     52.8437      0.5743
      70       1       6      Normal     52.8437      0.5743
      70       1       7         TPE     53.1123      0.5794
      70       1       7      Normal     53.1123      0.5794
      70       1       8         TPE     53.3431      0.5838
      70       1       8      Normal     53.3431      0.5838
      70       1       9         TPE     53.7976      0.5925
      70       1       9      Normal     53.7976      0.5925
      70       1      10         TPE     54.1770      0.5997
      70       1      10      Normal     54.1770      0.5997
      71       1       0         TPE     48.5409      0.4923
      71       1       0      Normal     48.5409      0.4923
      71       1       1         TPE     49.6847      0.5141
      71       1       1      Normal     49.6847      0.5141
      71       1       2         TPE     50.2464      0.5248
      71       1       2      Normal     50.2464      0.5248
      71       1       3         TPE     50.9550      0.5383
      71       1       3      Normal     50.9550      0.5383
      71       1       4         TPE     51.6621      0.5518
      71       1       4      Normal     51.6621      0.5518
      71       1       5         TPE     52.3200      0.5643
      71       1       5      Normal     52.3200      0.5643
      71       1       6         TPE     52.7575      0.5727
      71       1       6      Normal     52.7575      0.5727
      71       1       7         TPE     53.1493      0.5801
      71       1       7      Normal     53.1493      0.5801
      71       1       8         TPE     53.3883      0.5847
      71       1       8      Normal     53.3883      0.5847
      71       1       9         TPE     53.6555      0.5898
      71       1       9      Normal     53.6555      0.5898
      71       1      10         TPE     54.1036      0.5983
      71       1      10      Normal     54.1036      0.5983
      72       1       0         TPE     48.5409      0.4923
      72       1       0      Normal     48.5409      0.4923
      72       1       1         TPE     49.4498      0.5096
      72       1       1      Normal     49.4498      0.5096
      72       1       2         TPE     50.4317      0.5283
      72       1       2      Normal     50.4317      0.5283
      72       1       3         TPE     50.9938      0.5390
      72       1       3      Normal     50.9938      0.5390
      72       1       4         TPE     52.1442      0.5610
      72       1       4      Normal     52.1442      0.5610
      72       1       5         TPE     52.7212      0.5720
      72       1       5      Normal     52.7212      0.5720
      72       1       6         TPE     53.1760      0.5806
      72       1       6      Normal     53.1760      0.5806
      72       1       7         TPE     53.5203      0.5872
      72       1       7      Normal     53.5203      0.5872
      72       1       8         TPE     53.8180      0.5929
      72       1       8      Normal     53.8180      0.5929
      72       1       9         TPE     54.0840      0.5980
      72       1       9      Normal     54.0840      0.5980
      72       1      10         TPE     54.5154      0.6062
      72       1      10      Normal     54.5154      0.6062
      73       1       0         TPE     48.5409      0.4923
      73       1       0      Normal     48.5409      0.4923
      73       1       1         TPE     49.4468      0.5096
      73       1       1      Normal     49.4468      0.5096
      73       1       2         TPE     50.6712      0.5329
      73       1       2      Normal     50.6712      0.5329
      73       1       3         TPE     51.3099      0.5451
      73       1       3      Normal     51.3099      0.5451
      73       1       4         TPE     52.1632      0.5613
      73       1       4      Normal     52.1632      0.5613
      73       1       5         TPE     53.0741      0.5787
      73       1       5      Normal     53.0741      0.5787
      73       1       6         TPE     53.6009      0.5887
      73       1       6      Normal     53.6009      0.5887
      73       1       7         TPE     54.0410      0.5971
      73       1       7      Normal     54.0410      0.5971
      73       1       8         TPE     54.3980      0.6039
      73       1       8      Normal     54.3980      0.6039
      73       1       9         TPE     54.6681      0.6091
      73       1       9      Normal     54.6681      0.6091
      73       1      10         TPE     54.9311      0.6141
      73       1      10      Normal     54.9311      0.6141
      74       1       0         TPE     48.5409      0.4923
      74       1       0      Normal     48.5409      0.4923
      74       1       1         TPE     49.7124      0.5146
      74       1       1      Normal     49.7124      0.5146
      74       1       2         TPE     50.3605      0.5270
      74       1       2      Normal     50.3605      0.5270
      74       1       3         TPE     51.1722      0.5424
      74       1       3      Normal     51.1722      0.5424
      74       1       4         TPE     52.2159      0.5623
      74       1       4      Normal     52.2159      0.5623
      74       1       5         TPE     52.8934      0.5753
      74       1       5      Normal     52.8934      0.5753
      74       1       6         TPE     53.4152      0.5852
      74       1       6      Normal     53.4152      0.5852
      74       1       7         TPE     53.5363      0.5875
      74       1       7      Normal     53.5363      0.5875
      74       1       8         TPE     53.8570      0.5936
      74       1       8      Normal     53.8570      0.5936
      74       1       9         TPE     54.1859      0.5999
      74       1       9      Normal     54.1859      0.5999
      74       1      10         TPE     54.3049      0.6022
      74       1      10      Normal     54.3049      0.6022
      75       1       0         TPE     48.5409      0.4923
      75       1       0      Normal     48.5409      0.4923
      75       1       1         TPE     49.5707      0.5119
      75       1       1      Normal     49.5707      0.5119
      75       1       2         TPE     50.2404      0.5247
      75       1       2      Normal     50.2404      0.5247
      75       1       3         TPE     50.8455      0.5362
      75       1       3      Normal     50.8455      0.5362
      75       1       4         TPE     51.5532      0.5497
      75       1       4      Normal     51.5532      0.5497
      75       1       5         TPE     52.4060      0.5660
      75       1       5      Normal     52.4060      0.5660
      75       1       6         TPE     53.1364      0.5799
      75       1       6      Normal     53.1364      0.5799
      75       1       7         TPE     53.6548      0.5898
      75       1       7      Normal     53.6548      0.5898
      75       1       8         TPE     54.0414      0.5971
      75       1       8      Normal     54.0414      0.5971
      75       1       9         TPE     54.3288      0.6026
      75       1       9      Normal     54.3288      0.6026
      75       1      10         TPE     54.6078      0.6079
      75       1      10      Normal     54.6078      0.6079
      76       1       0         TPE     48.5409      0.4923
      76       1       0      Normal     48.5409      0.4923
      76       1       1         TPE     49.5864      0.5122
      76       1       1      Normal     49.5864      0.5122
      76       1       2         TPE     50.2694      0.5252
      76       1       2      Normal     50.2694      0.5252
      76       1       3         TPE     51.3554      0.5459
      76       1       3      Normal     51.3554      0.5459
      76       1       4         TPE     52.4094      0.5660
      76       1       4      Normal     52.4094      0.5660
      76       1       5         TPE     53.2951      0.5829
      76       1       5      Normal     53.2951      0.5829
      76       1       6         TPE     53.7575      0.5917
      76       1       6      Normal     53.7575      0.5917
      76       1       7         TPE     54.1288      0.5988
      76       1       7      Normal     54.1288      0.5988
      76       1       8         TPE     54.4642      0.6052
      76       1       8      Normal     54.4642      0.6052
      76       1       9         TPE     54.7950      0.6115
      76       1       9      Normal     54.7950      0.6115
      76       1      10         TPE     55.1142      0.6176
      76       1      10      Normal     55.1142      0.6176
      77       1       0         TPE     48.5409      0.4923
      77       1       0      Normal     48.5409      0.4923
      77       1       1         TPE     49.8732      0.5177
      77       1       1      Normal     49.8732      0.5177
      77       1       2         TPE     50.8455      0.5362
      77       1       2      Normal     50.8455      0.5362
      77       1       3         TPE     51.7612      0.5537
      77       1       3      Normal     51.7612      0.5537
      77       1       4         TPE     52.2114      0.5623
      77       1       4      Normal     52.2114      0.5623
      77       1       5         TPE     52.5123      0.5680
      77       1       5      Normal     52.5123      0.5680
      77       1       6         TPE     52.8568      0.5746
      77       1       6      Normal     52.8568      0.5746
      77       1       7         TPE     53.3274      0.5835
      77       1       7      Normal     53.3274      0.5835
      77       1       8         TPE     53.4164      0.5852
      77       1       8      Normal     53.4164      0.5852
      77       1       9         TPE     53.7082      0.5908
      77       1       9      Normal     53.7082      0.5908
      77       1      10         TPE     53.9109      0.5947
      77       1      10      Normal     53.9109      0.5947
      78       1       0         TPE     48.5409      0.4923
      78       1       0      Normal     48.5409      0.4923
      78       1       1         TPE     49.1517      0.5039
      78       1       1      Normal     49.1517      0.5039
      78       1       2         TPE     50.0173      0.5204
      78       1       2      Normal     50.0173      0.5204
      78       1       3         TPE     51.1135      0.5413
      78       1       3      Normal     51.1135      0.5413
      78       1       4         TPE     51.7041      0.5526
      78       1       4      Normal     51.7041      0.5526
      78       1       5         TPE     52.2591      0.5632
      78       1       5      Normal     52.2591      0.5632
      78       1       6         TPE     52.5431      0.5686
      78       1       6      Normal     52.5431      0.5686
      78       1       7         TPE     53.0218      0.5777
      78       1       7      Normal     53.0218      0.5777
      78       1       8         TPE     53.6455      0.5896
      78       1       8      Normal     53.6455      0.5896
      78       1       9         TPE     54.0775      0.5978
      78       1       9      Normal     54.0775      0.5978
      78       1      10         TPE     54.6130      0.6080
      78       1      10      Normal     54.6130      0.6080
      79       1       0         TPE     48.5409      0.4923
      79       1       0      Normal     48.5409      0.4923
      79       1       1         TPE     49.8635      0.5175
      79       1       1      Normal     49.8635      0.5175
      79       1       2         TPE     50.8015      0.5354
      79       1       2      Normal     50.8015      0.5354
      79       1       3         TPE     51.5611      0.5499
      79       1       3      Normal     51.5611      0.5499
      79       1       4         TPE     51.8339      0.5551
      79       1       4      Normal     51.8339      0.5551
      79       1       5         TPE     52.4108      0.5661
      79       1       5      Normal     52.4108      0.5661
      79       1       6         TPE     52.7743      0.5730
      79       1       6      Normal     52.7743      0.5730
      79       1       7         TPE     53.2342      0.5818
      79       1       7      Normal     53.2342      0.5818
      79       1       8         TPE     53.7371      0.5913
      79       1       8      Normal     53.7371      0.5913
      79       1       9         TPE     54.0114      0.5966
      79       1       9      Normal     54.0114      0.5966
      79       1      10         TPE     54.3222      0.6025
      79       1      10      Normal     54.3222      0.6025
      80       1       0         TPE     48.5409      0.4923
      80       1       0      Normal     48.5409      0.4923
      80       1       1         TPE     49.3467      0.5076
      80       1       1      Normal     49.3467      0.5076
      80       1       2         TPE     50.2866      0.5256
      80       1       2      Normal     50.2866      0.5256
      80       1       3         TPE     50.8842      0.5370
      80       1       3      Normal     50.8842      0.5370
      80       1       4         TPE     51.7092      0.5527
      80       1       4      Normal     51.7092      0.5527
      80       1       5         TPE     52.6500      0.5706
      80       1       5      Normal     52.6500      0.5706
      80       1       6         TPE     53.0410      0.5781
      80       1       6      Normal     53.0410      0.5781
      80       1       7         TPE     53.4844      0.5865
      80       1       7      Normal     53.4844      0.5865
      80       1       8         TPE     53.8441      0.5934
      80       1       8      Normal     53.8441      0.5934
      80       1       9         TPE     54.1848      0.5999
      80       1       9      Normal     54.1848      0.5999
      80       1      10         TPE     54.5749      0.6073
      80       1      10      Normal     54.5749      0.6073
      81       1       0         TPE     48.5409      0.4923
      81       1       0      Normal     48.5409      0.4923
      81       1       1         TPE     49.4817      0.5102
      81       1       1      Normal     49.4817      0.5102
      81       1       2         TPE     50.5974      0.5315
      81       1       2      Normal     50.5974      0.5315
      81       1       3         TPE     51.2163      0.5433
      81       1       3      Normal     51.2163      0.5433
      81       1       4         TPE     52.1183      0.5605
      81       1       4      Normal     52.1183      0.5605
      81       1       5         TPE     52.4930      0.5676
      81       1       5      Normal     52.4930      0.5676
      81       1       6         TPE     52.8193      0.5738
      81       1       6      Normal     52.8193      0.5738
      81       1       7         TPE     53.2546      0.5821
      81       1       7      Normal     53.2546      0.5821
      81       1       8         TPE     53.5296      0.5874
      81       1       8      Normal     53.5296      0.5874
      81       1       9         TPE     53.7836      0.5922
      81       1       9      Normal     53.7836      0.5922
      81       1      10         TPE     54.0021      0.5964
      81       1      10      Normal     54.0021      0.5964
      82       1       0         TPE     48.5409      0.4923
      82       1       0      Normal     48.5409      0.4923
      82       1       1         TPE     49.4703      0.5100
      82       1       1      Normal     49.4703      0.5100
      82       1       2         TPE     50.6227      0.5320
      82       1       2      Normal     50.6227      0.5320
      82       1       3         TPE     51.2870      0.5446
      82       1       3      Normal     51.2870      0.5446
      82       1       4         TPE     51.9314      0.5569
      82       1       4      Normal     51.9314      0.5569
      82       1       5         TPE     52.8771      0.5749
      82       1       5      Normal     52.8771      0.5749
      82       1       6         TPE     53.5415      0.5876
      82       1       6      Normal     53.5415      0.5876
      82       1       7         TPE     53.9562      0.5955
      82       1       7      Normal     53.9562      0.5955
      82       1       8         TPE     54.4308      0.6046
      82       1       8      Normal     54.4308      0.6046
      82       1       9         TPE     54.6247      0.6083
      82       1       9      Normal     54.6247      0.6083
      82       1      10         TPE     54.8531      0.6126
      82       1      10      Normal     54.8531      0.6126
      83       1       0         TPE     48.5409      0.4923
      83       1       0      Normal     48.5409      0.4923
      83       1       1         TPE     49.5055      0.5107
      83       1       1      Normal     49.5055      0.5107
      83       1       2         TPE     50.1975      0.5239
      83       1       2      Normal     50.1975      0.5239
      83       1       3         TPE     51.2034      0.5430
      83       1       3      Normal     51.2034      0.5430
      83       1       4         TPE     51.8755      0.5559
      83       1       4      Normal     51.8755      0.5559
      83       1       5         TPE     52.3128      0.5642
      83       1       5      Normal     52.3128      0.5642
      83       1       6         TPE     52.7348      0.5722
      83       1       6      Normal     52.7348      0.5722
      83       1       7         TPE     52.9695      0.5767
      83       1       7      Normal     52.9695      0.5767
      83       1       8         TPE     53.3563      0.5841
      83       1       8      Normal     53.3563      0.5841
      83       1       9         TPE     53.5974      0.5887
      83       1       9      Normal     53.5974      0.5887
      83       1      10         TPE     53.8385      0.5933
      83       1      10      Normal     53.8385      0.5933
      84       1       0         TPE     48.5409      0.4923
      84       1       0      Normal     48.5409      0.4923
      84       1       1         TPE     49.9570      0.5193
      84       1       1      Normal     49.9570      0.5193
      84       1       2         TPE     50.7366      0.5341
      84       1       2      Normal     50.7366      0.5341
      84       1       3         TPE     51.2230      0.5434
      84       1       3      Normal     51.2230      0.5434
      84       1       4         TPE     51.6588      0.5517
      84       1       4      Normal     51.6588      0.5517
      84       1       5         TPE     52.0082      0.5584
      84       1       5      Normal     52.0082      0.5584
      84       1       6         TPE     52.3875      0.5656
      84       1       6      Normal     52.3875      0.5656
      84       1       7         TPE     52.7982      0.5734
      84       1       7      Normal     52.7982      0.5734
      84       1       8         TPE     53.0091      0.5775
      84       1       8      Normal     53.0091      0.5775
      84       1       9         TPE     53.2736      0.5825
      84       1       9      Normal     53.2736      0.5825
      84       1      10         TPE     53.4688      0.5862
      84       1      10      Normal     53.4688      0.5862
      85       1       0         TPE     48.5409      0.4923
      85       1       0      Normal     48.5409      0.4923
      85       1       1         TPE     49.6863      0.5141
      85       1       1      Normal     49.6863      0.5141
      85       1       2         TPE     50.4468      0.5286
      85       1       2      Normal     50.4468      0.5286
      85       1       3         TPE     51.5689      0.5500
      85       1       3      Normal     51.5689      0.5500
      85       1       4         TPE     52.3724      0.5653
      85       1       4      Normal     52.3724      0.5653
      85       1       5         TPE     52.7325      0.5722
      85       1       5      Normal     52.7325      0.5722
      85       1       6         TPE     53.2549      0.5822
      85       1       6      Normal     53.2549      0.5822
      85       1       7         TPE     53.5538      0.5878
      85       1       7      Normal     53.5538      0.5878
      85       1       8         TPE     53.6725      0.5901
      85       1       8      Normal     53.6725      0.5901
      85       1       9         TPE     53.9427      0.5953
      85       1       9      Normal     53.9427      0.5953
      85       1      10         TPE     54.2053      0.6003
      85       1      10      Normal     54.2053      0.6003
      86       1       0         TPE     48.5409      0.4923
      86       1       0      Normal     48.5409      0.4923
      86       1       1         TPE     49.4543      0.5097
      86       1       1      Normal     49.4543      0.5097
      86       1       2         TPE     50.7893      0.5351
      86       1       2      Normal     50.7893      0.5351
      86       1       3         TPE     51.5944      0.5505
      86       1       3      Normal     51.5944      0.5505
      86       1       4         TPE     52.3160      0.5643
      86       1       4      Normal     52.3160      0.5643
      86       1       5         TPE     52.8477      0.5744
      86       1       5      Normal     52.8477      0.5744
      86       1       6         TPE     53.1191      0.5796
      86       1       6      Normal     53.1191      0.5796
      86       1       7         TPE     53.3761      0.5845
      86       1       7      Normal     53.3761      0.5845
      86       1       8         TPE     53.8332      0.5932
      86       1       8      Normal     53.8332      0.5932
      86       1       9         TPE     54.1735      0.5997
      86       1       9      Normal     54.1735      0.5997
      86       1      10         TPE     54.5589      0.6070
      86       1      10      Normal     54.5589      0.6070
      87       1       0         TPE     48.5409      0.4923
      87       1       0      Normal     48.5409      0.4923
      87       1       1         TPE     49.5730      0.5120
      87       1       1      Normal     49.5730      0.5120
      87       1       2         TPE     50.5052      0.5297
      87       1       2      Normal     50.5052      0.5297
      87       1       3         TPE     51.2584      0.5441
      87       1       3      Normal     51.2584      0.5441
      87       1       4         TPE     51.8027      0.5545
      87       1       4      Normal     51.8027      0.5545
      87       1       5         TPE     52.5052      0.5679
      87       1       5      Normal     52.5052      0.5679
      87       1       6         TPE     52.9853      0.5770
      87       1       6      Normal     52.9853      0.5770
      87       1       7         TPE     53.4491      0.5859
      87       1       7      Normal     53.4491      0.5859
      87       1       8         TPE     53.9958      0.5963
      87       1       8      Normal     53.9958      0.5963
      87       1       9         TPE     54.2478      0.6011
      87       1       9      Normal     54.2478      0.6011
      87       1      10         TPE     54.8412      0.6124
      87       1      10      Normal     54.8412      0.6124
      88       1       0         TPE     48.5409      0.4923
      88       1       0      Normal     48.5409      0.4923
      88       1       1         TPE     49.7180      0.5147
      88       1       1      Normal     49.7180      0.5147
      88       1       2         TPE     50.7242      0.5339
      88       1       2      Normal     50.7242      0.5339
      88       1       3         TPE     51.4125      0.5470
      88       1       3      Normal     51.4125      0.5470
      88       1       4         TPE     51.9654      0.5576
      88       1       4      Normal     51.9654      0.5576
      88       1       5         TPE     52.6667      0.5709
      88       1       5      Normal     52.6667      0.5709
      88       1       6         TPE     53.1445      0.5800
      88       1       6      Normal     53.1445      0.5800
      88       1       7         TPE     53.6189      0.5891
      88       1       7      Normal     53.6189      0.5891
      88       1       8         TPE     54.1645      0.5995
      88       1       8      Normal     54.1645      0.5995
      88       1       9         TPE     54.6470      0.6087
      88       1       9      Normal     54.6470      0.6087
      88       1      10         TPE     54.9441      0.6144
      88       1      10      Normal     54.9441      0.6144
      89       1       0         TPE     48.5409      0.4923
      89       1       0      Normal     48.5409      0.4923
      89       1       1         TPE     49.5377      0.5113
      89       1       1      Normal     49.5377      0.5113
      89       1       2         TPE     50.3818      0.5274
      89       1       2      Normal     50.3818      0.5274
      89       1       3         TPE     51.6178      0.5509
      89       1       3      Normal     51.6178      0.5509
      89       1       4         TPE     52.1576      0.5612
      89       1       4      Normal     52.1576      0.5612
      89       1       5         TPE     52.8921      0.5752
      89       1       5      Normal     52.8921      0.5752
      89       1       6         TPE     53.7255      0.5911
      89       1       6      Normal     53.7255      0.5911
      89       1       7         TPE     54.2308      0.6008
      89       1       7      Normal     54.2308      0.6008
      89       1       8         TPE     54.8164      0.6119
      89       1       8      Normal     54.8164      0.6119
      89       1       9         TPE     55.1705      0.6187
      89       1       9      Normal     55.1705      0.6187
      89       1      10         TPE     55.4614      0.6242
      89       1      10      Normal     55.4614      0.6242
      90       1       0         TPE     48.5409      0.4923
      90       1       0      Normal     48.5409      0.4923
      90       1       1         TPE     49.8378      0.5170
      90       1       1      Normal     49.8378      0.5170
      90       1       2         TPE     50.6337      0.5322
      90       1       2      Normal     50.6337      0.5322
      90       1       3         TPE     51.3052      0.5450
      90       1       3      Normal     51.3052      0.5450
      90       1       4         TPE     52.0095      0.5584
      90       1       4      Normal     52.0095      0.5584
      90       1       5         TPE     52.4382      0.5666
      90       1       5      Normal     52.4382      0.5666
      90       1       6         TPE     52.9358      0.5761
      90       1       6      Normal     52.9358      0.5761
      90       1       7         TPE     53.4682      0.5862
      90       1       7      Normal     53.4682      0.5862
      90       1       8         TPE     53.8369      0.5932
      90       1       8      Normal     53.8369      0.5932
      90       1       9         TPE     54.1722      0.5996
      90       1       9      Normal     54.1722      0.5996
      90       1      10         TPE     54.4249      0.6045
      90       1      10      Normal     54.4249      0.6045
      91       1       0         TPE     48.5409      0.4923
      91       1       0      Normal     48.5409      0.4923
      91       1       1         TPE     49.7876      0.5161
      91       1       1      Normal     49.7876      0.5161
      91       1       2         TPE     50.8889      0.5370
      91       1       2      Normal     50.8889      0.5370
      91       1       3         TPE     51.6588      0.5517
      91       1       3      Normal     51.6588      0.5517
      91       1       4         TPE     52.1203      0.5605
      91       1       4      Normal     52.1203      0.5605
      91       1       5         TPE     52.4021      0.5659
      91       1       5      Normal     52.4021      0.5659
      91       1       6         TPE     52.6237      0.5701
      91       1       6      Normal     52.6237      0.5701
      91       1       7         TPE     53.1264      0.5797
      91       1       7      Normal     53.1264      0.5797
      91       1       8         TPE     53.4169      0.5852
      91       1       8      Normal     53.4169      0.5852
      91       1       9         TPE     53.8360      0.5932
      91       1       9      Normal     53.8360      0.5932
      91       1      10         TPE     54.0751      0.5978
      91       1      10      Normal     54.0751      0.5978
      92       1       0         TPE     48.5409      0.4923
      92       1       0      Normal     48.5409      0.4923
      92       1       1         TPE     49.1709      0.5043
      92       1       1      Normal     49.1709      0.5043
      92       1       2         TPE     49.8931      0.5181
      92       1       2      Normal     49.8931      0.5181
      92       1       3         TPE     50.9569      0.5383
      92       1       3      Normal     50.9569      0.5383
      92       1       4         TPE     51.8705      0.5558
      92       1       4      Normal     51.8705      0.5558
      92       1       5         TPE     52.7850      0.5732
      92       1       5      Normal     52.7850      0.5732
      92       1       6         TPE     53.1713      0.5806
      92       1       6      Normal     53.1713      0.5806
      92       1       7         TPE     53.4872      0.5866
      92       1       7      Normal     53.4872      0.5866
      92       1       8         TPE     53.8017      0.5926
      92       1       8      Normal     53.8017      0.5926
      92       1       9         TPE     54.1843      0.5999
      92       1       9      Normal     54.1843      0.5999
      92       1      10         TPE     54.3395      0.6028
      92       1      10      Normal     54.3395      0.6028
      93       1       0         TPE     48.5409      0.4923
      93       1       0      Normal     48.5409      0.4923
      93       1       1         TPE     49.7989      0.5163
      93       1       1      Normal     49.7989      0.5163
      93       1       2         TPE     50.7864      0.5351
      93       1       2      Normal     50.7864      0.5351
      93       1       3         TPE     51.3232      0.5453
      93       1       3      Normal     51.3232      0.5453
      93       1       4         TPE     52.0013      0.5583
      93       1       4      Normal     52.0013      0.5583
      93       1       5         TPE     53.0055      0.5774
      93       1       5      Normal     53.0055      0.5774
      93       1       6         TPE     53.8668      0.5938
      93       1       6      Normal     53.8668      0.5938
      93       1       7         TPE     54.4047      0.6041
      93       1       7      Normal     54.4047      0.6041
      93       1       8         TPE     54.9885      0.6152
      93       1       8      Normal     54.9885      0.6152
      93       1       9         TPE     55.3253      0.6216
      93       1       9      Normal     55.3253      0.6216
      93       1      10         TPE     55.5947      0.6268
      93       1      10      Normal     55.5947      0.6268
      94       1       0         TPE     48.5409      0.4923
      94       1       0      Normal     48.5409      0.4923
      94       1       1         TPE     49.3852      0.5084
      94       1       1      Normal     49.3852      0.5084
      94       1       2         TPE     50.3613      0.5270
      94       1       2      Normal     50.3613      0.5270
      94       1       3         TPE     51.1847      0.5427
      94       1       3      Normal     51.1847      0.5427
      94       1       4         TPE     52.1398      0.5609
      94       1       4      Normal     52.1398      0.5609
      94       1       5         TPE     52.7403      0.5723
      94       1       5      Normal     52.7403      0.5723
      94       1       6         TPE     53.1554      0.5803
      94       1       6      Normal     53.1554      0.5803
      94       1       7         TPE     53.4900      0.5866
      94       1       7      Normal     53.4900      0.5866
      94       1       8         TPE     53.8115      0.5928
      94       1       8      Normal     53.8115      0.5928
      94       1       9         TPE     53.9836      0.5960
      94       1       9      Normal     53.9836      0.5960
      94       1      10         TPE     54.2054      0.6003
      94       1      10      Normal     54.2054      0.6003
      95       1       0         TPE     48.5409      0.4923
      95       1       0      Normal     48.5409      0.4923
      95       1       1         TPE     49.5753      0.5120
      95       1       1      Normal     49.5753      0.5120
      95       1       2         TPE     50.4674      0.5290
      95       1       2      Normal     50.4674      0.5290
      95       1       3         TPE     51.0190      0.5395
      95       1       3      Normal     51.0190      0.5395
      95       1       4         TPE     51.6648      0.5518
      95       1       4      Normal     51.6648      0.5518
      95       1       5         TPE     52.2255      0.5625
      95       1       5      Normal     52.2255      0.5625
      95       1       6         TPE     52.7843      0.5732
      95       1       6      Normal     52.7843      0.5732
      95       1       7         TPE     53.3904      0.5847
      95       1       7      Normal     53.3904      0.5847
      95       1       8         TPE     53.8262      0.5930
      95       1       8      Normal     53.8262      0.5930
      95       1       9         TPE     54.3800      0.6036
      95       1       9      Normal     54.3800      0.6036
      95       1      10         TPE     54.8196      0.6120
      95       1      10      Normal     54.8196      0.6120
      96       1       0         TPE     48.5409      0.4923
      96       1       0      Normal     48.5409      0.4923
      96       1       1         TPE     49.3100      0.5069
      96       1       1      Normal     49.3100      0.5069
      96       1       2         TPE     49.8403      0.5171
      96       1       2      Normal     49.8403      0.5171
      96       1       3         TPE     50.3235      0.5263
      96       1       3      Normal     50.3235      0.5263
      96       1       4         TPE     50.6977      0.5334
      96       1       4      Normal     50.6977      0.5334
      96       1       5         TPE     51.2048      0.5431
      96       1       5      Normal     51.2048      0.5431
      96       1       6         TPE     51.5232      0.5491
      96       1       6      Normal     51.5232      0.5491
      96       1       7         TPE     51.9403      0.5571
      96       1       7      Normal     51.9403      0.5571
      96       1       8         TPE     52.5371      0.5685
      96       1       8      Normal     52.5371      0.5685
      96       1       9         TPE     52.7779      0.5731
      96       1       9      Normal     52.7779      0.5731
      96       1      10         TPE     53.0145      0.5776
      96       1      10      Normal     53.0145      0.5776
      97       1       0         TPE     48.5409      0.4923
      97       1       0      Normal     48.5409      0.4923
      97       1       1         TPE     49.3668      0.5080
      97       1       1      Normal     49.3668      0.5080
      97       1       2         TPE     50.4385      0.5285
      97       1       2      Normal     50.4385      0.5285
      97       1       3         TPE     51.1463      0.5420
      97       1       3      Normal     51.1463      0.5420
      97       1       4         TPE     51.6048      0.5507
      97       1       4      Normal     51.6048      0.5507
      97       1       5         TPE     52.0914      0.5600
      97       1       5      Normal     52.0914      0.5600
      97       1       6         TPE     52.3869      0.5656
      97       1       6      Normal     52.3869      0.5656
      97       1       7         TPE     53.0368      0.5780
      97       1       7      Normal     53.0368      0.5780
      97       1       8         TPE     53.3430      0.5838
      97       1       8      Normal     53.3430      0.5838
      97       1       9         TPE     53.7794      0.5922
      97       1       9      Normal     53.7794      0.5922
      97       1      10         TPE     54.0842      0.5980
      97       1      10      Normal     54.0842      0.5980
      98       1       0         TPE     48.5409      0.4923
      98       1       0      Normal     48.5409      0.4923
      98       1       1         TPE     49.8064      0.5164
      98       1       1      Normal     49.8064      0.5164
      98       1       2         TPE     50.8027      0.5354
      98       1       2      Normal     50.8027      0.5354
      98       1       3         TPE     51.0595      0.5403
      98       1       3      Normal     51.0595      0.5403
      98       1       4         TPE     51.5315      0.5493
      98       1       4      Normal     51.5315      0.5493
      98       1       5         TPE     51.9812      0.5579
      98       1       5      Normal     51.9812      0.5579
      98       1       6         TPE     52.4606      0.5670
      98       1       6      Normal     52.4606      0.5670
      98       1       7         TPE     53.0405      0.5781
      98       1       7      Normal     53.0405      0.5781
      98       1       8         TPE     53.6542      0.5898
      98       1       8      Normal     53.6542      0.5898
      98       1       9         TPE     53.8481      0.5935
      98       1       9      Normal     53.8481      0.5935
      98       1      10         TPE     54.1504      0.5992
      98       1      10      Normal     54.1504      0.5992
      99       1       0         TPE     48.5409      0.4923
      99       1       0      Normal     48.5409      0.4923
      99       1       1         TPE     49.7340      0.5150
      99       1       1      Normal     49.7340      0.5150
      99       1       2         TPE     50.6719      0.5329
      99       1       2      Normal     50.6719      0.5329
      99       1       3         TPE     51.4279      0.5473
      99       1       3      Normal     51.4279      0.5473
      99       1       4         TPE     52.3833      0.5655
      99       1       4      Normal     52.3833      0.5655
      99       1       5         TPE     52.9136      0.5756
      99       1       5      Normal     52.9136      0.5756
      99       1       6         TPE     53.6546      0.5898
      99       1       6      Normal     53.6546      0.5898
      99       1       7         TPE     54.0320      0.5970
      99       1       7      Normal     54.0320      0.5970
      99       1       8         TPE     54.3040      0.6021
      99       1       8      Normal     54.3040      0.6021
      99       1       9         TPE     54.6625      0.6090
      99       1       9      Normal     54.6625      0.6090
      99       1      10         TPE     54.9833      0.6151
      99       1      10      Normal     54.9833      0.6151
     100       1       0         TPE     48.5409      0.4923
     100       1       0      Normal     48.5409      0.4923
     100       1       1         TPE     49.9005      0.5182
     100       1       1      Normal     49.9005      0.5182
     100       1       2         TPE     50.9486      0.5382
     100       1       2      Normal     50.9486      0.5382
     100       1       3         TPE     51.6695      0.5519
     100       1       3      Normal     51.6695      0.5519
     100       1       4         TPE     52.1519      0.5611
     100       1       4      Normal     52.1519      0.5611
     100       1       5         TPE     52.4465      0.5667
     100       1       5      Normal     52.4465      0.5667
     100       1       6         TPE     52.7658      0.5728
     100       1       6      Normal     52.7658      0.5728
     100       1       7         TPE     53.2644      0.5823
     100       1       7      Normal     53.2644      0.5823
     100       1       8         TPE     53.7268      0.5911
     100       1       8      Normal     53.7268      0.5911
     100       1       9         TPE     54.0945      0.5982
     100       1       9      Normal     54.0945      0.5982
     100       1      10         TPE     54.4095      0.6042
     100       1      10      Normal     54.4095      0.6042
    Mean       1       0         TPE     48.5409      0.4923
    Mean       1       0      Normal     48.5409      0.4923
    Mean       1       1         TPE     49.5502      0.5115
    Mean       1       1      Normal     49.5502      0.5115
    Mean       1       2         TPE     50.4194      0.5281
    Mean       1       2      Normal     50.4194      0.5281
    Mean       1       3         TPE     51.2082      0.5431
    Mean       1       3      Normal     51.2082      0.5431
    Mean       1       4         TPE     51.9288      0.5569
    Mean       1       4      Normal     51.9288      0.5569
    Mean       1       5         TPE     52.5703      0.5691
    Mean       1       5      Normal     52.5703      0.5691
    Mean       1       6         TPE     53.1067      0.5793
    Mean       1       6      Normal     53.1067      0.5793
    Mean       1       7         TPE     53.5526      0.5878
    Mean       1       7      Normal     53.5526      0.5878
    Mean       1       8         TPE     53.9624      0.5956
    Mean       1       8      Normal     53.9624      0.5956
    Mean       1       9         TPE     54.3097      0.6023
    Mean       1       9      Normal     54.3097      0.6023
    Mean       1      10         TPE     54.6256      0.6083
    Mean       1      10      Normal     54.6256      0.6083
  StdDev       1       0         TPE      0.0585         NaN
  StdDev       1       0      Normal      0.0585         NaN
  StdDev       1       1         TPE      0.2253      0.0043
  StdDev       1       1      Normal      0.2253      0.0043
  StdDev       1       2         TPE      0.2932      0.0056
  StdDev       1       2      Normal      0.2932      0.0056
  StdDev       1       3         TPE      0.3802      0.0072
  StdDev       1       3      Normal      0.3802      0.0072
  StdDev       1       4         TPE      0.4242      0.0081
  StdDev       1       4      Normal      0.4242      0.0081
  StdDev       1       5         TPE      0.4773      0.0091
  StdDev       1       5      Normal      0.4773      0.0091
  StdDev       1       6         TPE      0.5217      0.0099
  StdDev       1       6      Normal      0.5217      0.0099
  StdDev       1       7         TPE      0.5322      0.0102
  StdDev       1       7      Normal      0.5322      0.0102
  StdDev       1       8         TPE      0.5623      0.0107
  StdDev       1       8      Normal      0.5623      0.0107
  StdDev       1       9         TPE      0.5832      0.0111
  StdDev       1       9      Normal      0.5832      0.0111
  StdDev       1      10         TPE      0.5956      0.0114
  StdDev       1      10      Normal      0.5956      0.0114
