# Supplementary material for: Blib is a multi-module simulation platform for genetics studies and intelligent breeding
Source: Commun Biol. 2022 Nov 3;5:1167. doi: 10.1038/s42003-022-04151-9 (PMC9630530; doi:10.1038/s42003-022-04151-9)
Supplement: Supplementary file 4 — Supplementary Software 1 [file 42003_2022_4151_MOESM4_ESM.zip › Supplementary software/ISB with output files/outTester2.pox]

     Run Bmethod   Cycle   Cross    SCP1    CSP2     BCP     TCP    DCP3    DCP4
       1       1       1       1      50      49      50      15      14       4
       1       1       1       2      29      19      29      36      18       8
       1       1       1       3      27      25      27      39       2      15
       1       1       1       4      27      33      27      48       6      44
       1       1       1       5      34      44      34      41      45      30
       1       1       1       6      33      30      33      40      36       8
       1       1       1       7       4      37       4      46      13       1
       1       1       1       8      31       8      31      28      10       6
       1       1       1       9      39      20      39      16      42      25
       1       1       1      10      47      32      47      38      16      23
       1       1       1      11      33      24      33      30      13      16
       1       1       1      12      19      38      19      17      21      40
       1       1       1      13      26       5      26      32      18      16
       1       1       1      14      17       7      17      30       8      32
       1       1       1      15       8       3       8      17      35      33
       1       1       1      16      46      31      46      11       2      29
       1       1       1      17      15       3      15       1       6      40
       1       1       1      18      29      32      29      15      20      36
       1       1       1      19      31      36      31      12      35      34
       1       1       1      20      11      46      11       9       3       2
       1       1       1      21      24      14      24      20      41      17
       1       1       1      22      45       7      45      41      13      44
       1       1       1      23      27       7      27      41      44       8
       1       1       1      24      29      48      29      28       7      13
       1       1       1      25      16      41      16      39       8      23
       1       1       1      26      37      26      37      28      42      19
       1       1       1      27       4      10       4      47       6      29
       1       1       1      28      25      30      25      22      24      48
       1       1       1      29      28      17      28      24      21      11
       1       1       1      30      13      23      13      17      13      14
       1       1       1      31      31      16      31      35      26      10
       1       1       1      32       5      22       5      28      13      42
       1       1       1      33      50       7      50      36      29      36
       1       1       1      34      45      14      45      42      49      35
       1       1       1      35       2       7       2      14      47      39
       1       1       1      36       6      13       6      44      24      49
       1       1       1      37      18      12      18       7       9      19
       1       1       1      38      41      47      41      30      16      47
       1       1       1      39      19      37      19      31      38      34
       1       1       1      40      12       6      12      20      40      42
       1       1       1      41      16      45      16      39      40       5
       1       1       1      42      28      31      28      11      10      17
       1       1       1      43      13      38      13      34      40      43
       1       1       1      44      34      11      34      43      50      19
       1       1       1      45       3      48       3      31      32      16
       1       1       1      46      37      23      37      49       5       6
       1       1       1      47      22      33      22      45      50       2
       1       1       1      48      34       8      34      37      43       1
       1       1       1      49      31      20      31      47      41       5
       1       1       1      50       9       5       9      36      45      24
       1       1       1      51      33      34      33      31      26      15
       1       1       1      52      35      28      35      15      46       2
       1       1       1      53      37      16      37       8      42      29
       1       1       1      54      43      18      43      43      29      34
       1       1       1      55      39      50      39      28      10      25
       1       1       1      56      47      15      47       1      37      36
       1       1       1      57      36      37      36      32      39      48
       1       1       1      58      39      13      39      45      37       8
       1       1       1      59      42      33      42      40      37      28
       1       1       1      60      20      14      20      42      24      21
       1       1       1      61      39      40      39       7       3       8
       1       1       1      62      44      42      44      22       8      47
       1       1       1      63      17      34      17      50      21      22
       1       1       1      64      35      15      35       3      44      37
       1       1       1      65      25      44      25      31      19      50
       1       1       1      66      16      36      16      24      40      11
       1       1       1      67      40       2      40      42      26      22
       1       1       1      68      28      32      28      23      50       4
       1       1       1      69      40       1      40      19      41      19
       1       1       1      70      48      49      48      36       7      50
       1       1       1      71      11      43      11      19       1      30
       1       1       1      72      40      48      40      42      27      50
       1       1       1      73      45       5      45       3      22      29
       1       1       1      74      28      14      28      20      44      17
       1       1       1      75      24      38      24      24      44      41
       1       1       1      76      30       9      30      49      27       1
       1       1       1      77      12      37      12      28      12      21
       1       1       1      78      50       1      50      41      20      18
       1       1       1      79      50      14      50      21      26      50
       1       1       1      80      17       2      17      15      49       4
       1       1       1      81      24       6      24       5      46      11
       1       1       1      82       7      40       7      16      25      26
       1       1       1      83      44      50      44      16      36      27
       1       1       1      84      27       2      27      21      33       7
       1       1       1      85      42       5      42      13      11       3
       1       1       1      86      37       6      37      17       5      10
       1       1       1      87      27       8      27      49      36      24
       1       1       1      88      14       3      14      15      44      31
       1       1       1      89      40      15      40      17       9      47
       1       1       1      90       5      13       5      13      42       6
       1       1       1      91      20      34      20      46      43      35
       1       1       1      92      10      21      10      24      29      10
       1       1       1      93      27      36      27      42      26      49
       1       1       1      94      30      38      30      31       1       2
       1       1       1      95       9      22       9      29      28      15
       1       1       1      96       1      19       1      50      45      21
       1       1       1      97       8      30       8      17      21      30
       1       1       1      98      19      17      19      19      17      36
       1       1       1      99      12      14      12      33       5      49
       1       1       1     100      12       6      12      20      43      23
       1       1       2       1      36       4      36      49      15      21
       1       1       2       2      22      49      22      38      34       4
       1       1       2       3      40      26      40      17      46       5
       1       1       2       4      19      18      19      26      31      37
       1       1       2       5       6      12       6      10      38       8
       1       1       2       6      31      19      31      35       4       1
       1       1       2       7      22      21      22       7      11      20
       1       1       2       8      27      29      27       7      44      10
       1       1       2       9      15      21      15      10      16      49
       1       1       2      10       9       8       9      29       6       7
       1       1       2      11      17      48      17      26      33      43
       1       1       2      12      21      46      21       1      20      14
       1       1       2      13      11      19      11      43       5      46
       1       1       2      14      43      18      43       7       2      50
       1       1       2      15       5      36       5       8      18      19
       1       1       2      16       5      49       5      46      35      13
       1       1       2      17      28      41      28      30       8      41
       1       1       2      18      33      21      33       9      11      17
       1       1       2      19      30      20      30      10      28      34
       1       1       2      20       8      20       8      12       8      19
       1       1       2      21      34      43      34      50      15      39
       1       1       2      22      17      40      17      37      22      23
       1       1       2      23      42      11      42      38       4       8
       1       1       2      24      40      22      40       2      30      21
       1       1       2      25      48      15      48      39      18      14
       1       1       2      26      28      18      28      15      25      22
       1       1       2      27      27      34      27      24       9      12
       1       1       2      28      15      13      15      19       4      38
       1       1       2      29      47      20      47      14      24       9
       1       1       2      30      14      19      14      11      45      41
       1       1       2      31       2      16       2       3       2      16
       1       1       2      32      20      32      20      23      18      33
       1       1       2      33       1      15       1      12      39      40
       1       1       2      34      45      21      45      16      37      36
       1       1       2      35      50       7      50      41      38      43
       1       1       2      36      15      20      15      48      33      30
       1       1       2      37      14      45      14      22      14      22
       1       1       2      38      45       7      45      47      31       1
       1       1       2      39      26      13      26      37      25      41
       1       1       2      40       7      30       7      47      42      41
       1       1       2      41      44       3      44       3      22      20
       1       1       2      42      29       7      29      27       1      45
       1       1       2      43      34      18      34      46      13      24
       1       1       2      44      48      22      48       6      20      29
       1       1       2      45      47      25      47      49      15      29
       1       1       2      46      31      16      31      26      36      28
       1       1       2      47      41      21      41       6      33       1
       1       1       2      48      38       6      38      23      35      11
       1       1       2      49      11      34      11      28      47      40
       1       1       2      50      29      30      29      47      47      32
       1       1       2      51       2      29       2      23      33      31
       1       1       2      52      22      18      22      41       7      20
       1       1       2      53      30      12      30      14       8      28
       1       1       2      54      23       7      23      41      17      30
       1       1       2      55       1      21       1      28       2      24
       1       1       2      56      44      46      44      41      45      27
       1       1       2      57      44      33      44      16       8      24
       1       1       2      58      38      35      38      14      14       8
       1       1       2      59      24      41      24      42       1      37
       1       1       2      60      36      47      36      27      18      29
       1       1       2      61      29      25      29      38       1      37
       1       1       2      62      43      31      43      28      28      32
       1       1       2      63      43      48      43      27      17      46
       1       1       2      64      40      19      40       8      43      42
       1       1       2      65      41      49      41      35      33      21
       1       1       2      66      47      38      47      41      20      43
       1       1       2      67      25      44      25      46      50      15
       1       1       2      68      19      44      19      22      27      25
       1       1       2      69      35      39      35      24      39      42
       1       1       2      70      23       1      23      44      21       1
       1       1       2      71      33      43      33       2      42      26
       1       1       2      72      49      48      49      50      49       4
       1       1       2      73      39      29      39      21      42      43
       1       1       2      74      24      48      24      44      22      27
       1       1       2      75      39       1      39      46      50      44
       1       1       2      76       9      16       9      40      49      39
       1       1       2      77      41      38      41      42       3      28
       1       1       2      78      14      50      14      42      47      16
       1       1       2      79      50      35      50      29      36      41
       1       1       2      80      43      38      43       9      41      31
       1       1       2      81      28      29      28       7      50      30
       1       1       2      82      23      21      23       7      24      20
       1       1       2      83      46      39      46      28       5      29
       1       1       2      84       7       2       7       8      24      30
       1       1       2      85      47      17      47      15      48      10
       1       1       2      86      35      20      35      42       3      26
       1       1       2      87      48      23      48      29      37      11
       1       1       2      88      50      45      50      47      19      49
       1       1       2      89      12      30      12      45      37      36
       1       1       2      90      13      34      13      16      28       6
       1       1       2      91      40      50      40       3      28      30
       1       1       2      92      46      30      46       3      41      30
       1       1       2      93      24      40      24       3      18      26
       1       1       2      94      19       7      19      35       9      20
       1       1       2      95      47      14      47      46      18      35
       1       1       2      96      47      31      47      42      46      50
       1       1       2      97       9      43       9      38      40      21
       1       1       2      98      28      33      28      37      24      23
       1       1       2      99      28       2      28      44       3       8
       1       1       2     100      31       6      31       7      16      24
       1       1       3       1      42       9      42      33      21      44
       1       1       3       2      27       6      27      30       1      32
       1       1       3       3      21       1      21       4      22      36
       1       1       3       4      20      30      20       9       3      37
       1       1       3       5      13      17      13       8       3      27
       1       1       3       6      26      25      26      20      23      33
       1       1       3       7      39      15      39      39      46      28
       1       1       3       8      15      43      15      18       2      20
       1       1       3       9      17      29      17       9      26      10
       1       1       3      10      47      13      47      36      31      34
       1       1       3      11      36      39      36      31      43       9
       1       1       3      12      38      41      38      27      19      48
       1       1       3      13      28      47      28      15      40      43
       1       1       3      14      46      34      46      27      25      10
       1       1       3      15      45      48      45       5       4      39
       1       1       3      16       6       4       6      42      17      22
       1       1       3      17      16      28      16      36      26      37
       1       1       3      18      50      16      50      47      33      40
       1       1       3      19      30      28      30      14      36      47
       1       1       3      20       4      42       4      35       1      39
       1       1       3      21      42      34      42      26       4       6
       1       1       3      22      25       6      25       6      35      40
       1       1       3      23      39       2      39      18      23      25
       1       1       3      24      39      18      39      25      47      45
       1       1       3      25      16      14      16       6      35      29
       1       1       3      26      39      50      39      10      39       3
       1       1       3      27      42      15      42      45      27      43
       1       1       3      28      16      36      16      13       6      38
       1       1       3      29      13      47      13      19      14      42
       1       1       3      30      26      32      26      25      14      48
       1       1       3      31      15      43      15      33      36      26
       1       1       3      32      26      22      26      35      34      24
       1       1       3      33       8      28       8      48      24      43
       1       1       3      34       5      27       5      40      41      21
       1       1       3      35      44      48      44      38      39      12
       1       1       3      36       1      40       1       6      25      18
       1       1       3      37      13      30      13      22      42       8
       1       1       3      38       7      50       7      23      34      28
       1       1       3      39      35      50      35      38      37      31
       1       1       3      40      19      27      19      38       9      50
       1       1       3      41      11      30      11       9      47      24
       1       1       3      42      14      25      14       6       4      23
       1       1       3      43       3      17       3      26      39      32
       1       1       3      44      13      30      13      17      42      39
       1       1       3      45      33      28      33      42      22      25
       1       1       3      46      14      34      14      47      23      40
       1       1       3      47      34      33      34      27       5      24
       1       1       3      48      12      21      12      23       3       7
       1       1       3      49      17      24      17      27      25       3
       1       1       3      50      50      12      50      37      25       5
       1       1       3      51      17      47      17       1       2      33
       1       1       3      52      35       7      35       8      42      22
       1       1       3      53      21      24      21      48       4      41
       1       1       3      54       6      44       6      40      19      49
       1       1       3      55       9      12       9      29       5      24
       1       1       3      56      21      33      21       4      43       4
       1       1       3      57      13       2      13      39      13      46
       1       1       3      58      43      50      43       5      37      25
       1       1       3      59      22      41      22      29       2      43
       1       1       3      60      37      23      37      15      20      47
       1       1       3      61      12       5      12      50      32      12
       1       1       3      62      12       9      12      17       1      33
       1       1       3      63      11      44      11      15      20      14
       1       1       3      64       8      38       8      39      40      31
       1       1       3      65      40      32      40      17       8      25
       1       1       3      66      38      42      38      13       4       1
       1       1       3      67      46       8      46       4      43      34
       1       1       3      68      10      21      10      41      48      11
       1       1       3      69      33      25      33      12       7      29
       1       1       3      70      19      21      19      38      26      11
       1       1       3      71      12       2      12      29      28      47
       1       1       3      72      41       8      41      45      13      22
       1       1       3      73      19      31      19      32      48      18
       1       1       3      74       8      13       8      27       6      20
       1       1       3      75      22      43      22      25      15      34
       1       1       3      76      17      35      17      48      19      40
       1       1       3      77      10      50      10      24       6       7
       1       1       3      78       4      29       4      19      14      20
       1       1       3      79      41       8      41      26      21      23
       1       1       3      80      25      36      25      10      43      22
       1       1       3      81      36      13      36      32       9       5
       1       1       3      82       8      50       8      20      33      34
       1       1       3      83      11      25      11      44      28       6
       1       1       3      84       8      11       8      12      10      24
       1       1       3      85       9      34       9      50      26      10
       1       1       3      86      49      23      49      34       1      43
       1       1       3      87      30      44      30      43       3       6
       1       1       3      88      38      41      38      30      20      50
       1       1       3      89      18      16      18      33      32      28
       1       1       3      90      17      15      17      26      44      25
       1       1       3      91      31      40      31      37      22      14
       1       1       3      92      47      22      47      24      47      44
       1       1       3      93      20       1      20      31      36      49
       1       1       3      94      22      49      22      22       9      20
       1       1       3      95      50      27      50      21      48      29
       1       1       3      96      14      23      14      44      23      12
       1       1       3      97       8       9       8      46      22       1
       1       1       3      98      15      23      15       1      28      27
       1       1       3      99      43      37      43       5      40      21
       1       1       3     100      38       1      38      37      42      41
       1       1       4       1      24      16      24      48      46      28
       1       1       4       2      14      19      14      22      45      18
       1       1       4       3      35      18      35      18       1      12
       1       1       4       4      28       6      28      17      41      20
       1       1       4       5      12      37      12      20      34      26
       1       1       4       6      46      45      46       3      15      42
       1       1       4       7      11      38      11      40      17      21
       1       1       4       8      31      36      31      33       1      42
       1       1       4       9      11      23      11      28       5      32
       1       1       4      10      15      11      15      21      44      12
       1       1       4      11      46      33      46       8      45      17
       1       1       4      12       4      19       4      38      48       6
       1       1       4      13      12      17      12      15      44      46
       1       1       4      14      22      46      22      50      20      15
       1       1       4      15      39      22      39      25      41       5
       1       1       4      16      38      44      38      31      36      15
       1       1       4      17      32      29      32       8      26      40
       1       1       4      18       3      21       3      39      10      11
       1       1       4      19      27       6      27      36      50      43
       1       1       4      20      44       7      44      30      42       3
       1       1       4      21      40      25      40       6      17      10
       1       1       4      22       1      38       1      21      30      43
       1       1       4      23      11       2      11      33      41      40
       1       1       4      24       2      27       2      48      40      36
       1       1       4      25      13      44      13      43      36      35
       1       1       4      26      10       6      10      50      21       6
       1       1       4      27      25      27      25      34      49       1
       1       1       4      28      46      47      46      31      30      50
       1       1       4      29      15      19      15      15      46      28
       1       1       4      30      45      41      45      40      11      22
       1       1       4      31       3      37       3      29      33       4
       1       1       4      32      44      50      44      24      32       1
       1       1       4      33      22      16      22      42      13       9
       1       1       4      34       9      32       9       5       2      38
       1       1       4      35       2      13       2      19      11      30
       1       1       4      36       8       6       8      41       4      17
       1       1       4      37      49      37      49      20      14      13
       1       1       4      38      42      33      42      28      38       8
       1       1       4      39      30       7      30      21      19      47
       1       1       4      40      33      49      33       6      18      44
       1       1       4      41      17      47      17       9      33      44
       1       1       4      42      44      42      44      35      41      49
       1       1       4      43      13      15      13      13       8      49
       1       1       4      44      44      45      44      35      25      39
       1       1       4      45      19      17      19      16      50      43
       1       1       4      46      42      45      42       8      37      36
       1       1       4      47      45       6      45      45      30      38
       1       1       4      48      47      17      47      50      18      35
       1       1       4      49      20      19      20      26      25      41
       1       1       4      50       3      21       3      10      15      35
       1       1       4      51      46      23      46      16      37       6
       1       1       4      52       8      38       8      26      12      47
       1       1       4      53      48       3      48      27       7      28
       1       1       4      54      29       8      29       9      37      26
       1       1       4      55      20      50      20      39      45      21
       1       1       4      56      45       7      45      23      40      33
       1       1       4      57      37       4      37      33      20      25
       1       1       4      58      37      28      37      34       5      17
       1       1       4      59      38       8      38      24      47       8
       1       1       4      60      19      36      19      47       3      29
       1       1       4      61      13      40      13       7      22       8
       1       1       4      62      25      35      25      50      41       8
       1       1       4      63       3      13       3       6      21      17
       1       1       4      64      20      16      20      19      40      36
       1       1       4      65      47      44      47      23      10      33
       1       1       4      66      40      11      40      46      25      34
       1       1       4      67      18       1      18       4      50      18
       1       1       4      68       6      10       6      37       4       2
       1       1       4      69      19      30      19      48      16      29
       1       1       4      70      41      29      41      18      47      10
       1       1       4      71      28       2      28      37      24       1
       1       1       4      72      16      30      16      42      41      26
       1       1       4      73      40      42      40      18      12       1
       1       1       4      74      41      48      41      15      36      14
       1       1       4      75      15      33      15      43      19      20
       1       1       4      76      20       5      20      14      46      14
       1       1       4      77      19      12      19      47      24      37
       1       1       4      78      36      27      36      25      47      19
       1       1       4      79      26      23      26       5      23      15
       1       1       4      80       1       8       1      25      34       8
       1       1       4      81      23      45      23      38      29       8
       1       1       4      82      44       3      44       7      50       3
       1       1       4      83      15      31      15       6       4      34
       1       1       4      84      42      40      42      11      30      21
       1       1       4      85      19      17      19      46      36      26
       1       1       4      86      27      19      27       7      11      35
       1       1       4      87      44      43      44      40      35      33
       1       1       4      88      36      14      36      26      27       3
       1       1       4      89      28      40      28       1      13      34
       1       1       4      90       7      22       7      35      32      41
       1       1       4      91      22      35      22      43      30      32
       1       1       4      92      37      10      37      18       6      19
       1       1       4      93      30      11      30      44      25      15
       1       1       4      94      31      28      31      43      50      37
       1       1       4      95      42      25      42      13       1      41
       1       1       4      96      32      13      32      29       1      22
       1       1       4      97      27      28      27       1      17      30
       1       1       4      98       3      29       3       1      35      22
       1       1       4      99      43      31      43      43      17      19
       1       1       4     100      35      50      35      36      27      15
       1       1       5       1      35      16      35       4      42      49
       1       1       5       2      20       1      20      43      25      31
       1       1       5       3      47      31      47      24      39      43
       1       1       5       4      15      23      15      23      20      29
       1       1       5       5      41      25      41      32      30      35
       1       1       5       6      36      25      36      16      14      12
       1       1       5       7       5      14       5      28      18      11
       1       1       5       8       8      32       8       8      33       1
       1       1       5       9      25      23      25      32      31      50
       1       1       5      10      42       8      42      45      16      14
       1       1       5      11      24       6      24      19      45       6
       1       1       5      12      24      50      24      18      41      25
       1       1       5      13      26      11      26      43       9       7
       1       1       5      14      39      30      39      40      45      44
       1       1       5      15      47      14      47      24      33      21
       1       1       5      16      48      49      48      31      25      17
       1       1       5      17       7       8       7      46      14      39
       1       1       5      18      15      14      15       7      28      12
       1       1       5      19       3      35       3      36      33      39
       1       1       5      20      36      47      36       7       9       8
       1       1       5      21      36      22      36      49      11      23
       1       1       5      22      18      17      18       6      42       3
       1       1       5      23      37      46      37      31      27      22
       1       1       5      24      40      19      40      30       4      44
       1       1       5      25      42      20      42       4      12      30
       1       1       5      26      17      22      17       5      40      37
       1       1       5      27      10       6      10       5       5      34
       1       1       5      28      18      49      18       5       8      34
       1       1       5      29      17      24      17      41      25      31
       1       1       5      30      38      29      38      28       3      29
       1       1       5      31      11       8      11       1      10      11
       1       1       5      32      50      20      50      48      25       1
       1       1       5      33      31      25      31      45      50       7
       1       1       5      34      42       3      42       2      36      13
       1       1       5      35      50      46      50       2       8      39
       1       1       5      36       9      27       9      29      46      36
       1       1       5      37       7      27       7      25      16      50
       1       1       5      38      40      21      40      49      14      41
       1       1       5      39       9       6       9      22      48      33
       1       1       5      40      11      30      11       9      19      11
       1       1       5      41       9      36       9      40      11      30
       1       1       5      42      36       1      36      50      44      25
       1       1       5      43      48      15      48      24      49       4
       1       1       5      44      45      12      45      21      30      19
       1       1       5      45      23      35      23      18      29      44
       1       1       5      46      26      42      26      19      29       2
       1       1       5      47      23      32      23      22      22      40
       1       1       5      48      44      38      44       7      14       5
       1       1       5      49      24      34      24      40      23      41
       1       1       5      50      16      20      16       1      10      38
       1       1       5      51       7      40       7      41      39      30
       1       1       5      52      35      25      35      29      12      45
       1       1       5      53      20      21      20      11       2       5
       1       1       5      54      42      26      42      18      45       3
       1       1       5      55       8       5       8      37      48      34
       1       1       5      56      32      22      32       2       6      36
       1       1       5      57      24      15      24      49      38      26
       1       1       5      58      40      26      40      26      34      17
       1       1       5      59      34      19      34      26      22      49
       1       1       5      60       8      40       8      45      35      17
       1       1       5      61      20      28      20      24      15      24
       1       1       5      62      40       3      40       7      24      14
       1       1       5      63      33      41      33      50      23      24
       1       1       5      64      39       4      39       5      15      18
       1       1       5      65      31      18      31      48      45      26
       1       1       5      66      10       5      10      10      36      18
       1       1       5      67      29      44      29       2       2      24
       1       1       5      68       8      20       8      36      46      36
       1       1       5      69      27      35      27      25      38      44
       1       1       5      70       2      31       2       3      18      44
       1       1       5      71      29      18      29      10      17      34
       1       1       5      72      39       4      39       8       2       4
       1       1       5      73      47      38      47      38      25       5
       1       1       5      74      36      39      36      47      32      22
       1       1       5      75      40       7      40      13       9       2
       1       1       5      76      41      29      41      11       3       1
       1       1       5      77       7       8       7      46      14      18
       1       1       5      78      50      18      50      10      30       2
       1       1       5      79      26      33      26      44      49      18
       1       1       5      80      19      13      19      20      45       5
       1       1       5      81      41      36      41      10      14      33
       1       1       5      82      44      29      44       9       9      32
       1       1       5      83       3      39       3      29      13      30
       1       1       5      84       2      30       2      14       8      49
       1       1       5      85      12      22      12       7       9      49
       1       1       5      86      15      18      15      43       1      46
       1       1       5      87       8      18       8      30      16      25
       1       1       5      88       1       7       1      15      42      26
       1       1       5      89      14      13      14      38      26      13
       1       1       5      90      20      36      20      30      18      50
       1       1       5      91      50      37      50      10      26      13
       1       1       5      92      17       6      17      43      49      16
       1       1       5      93      47       1      47      28      10      33
       1       1       5      94      21       9      21      37       2      17
       1       1       5      95      22      12      22      40       8      22
       1       1       5      96       7      15       7       9      33      32
       1       1       5      97      31      46      31      21      24      23
       1       1       5      98       6      28       6      20      11      17
       1       1       5      99      12      26      12      28      23      16
       1       1       5     100       7      41       7      41       6       1
       1       1       6       1      49      46      49      46      16       1
       1       1       6       2      22       9      22       1       5      45
       1       1       6       3      10       4      10      34      39      36
       1       1       6       4      23      48      23      36      19      50
       1       1       6       5      10      18      10      44      48      32
       1       1       6       6      32      49      32      36      42      20
       1       1       6       7      12      38      12      18      19       1
       1       1       6       8      23      33      23      35      32       6
       1       1       6       9      22      23      22      16      26      25
       1       1       6      10      19      48      19       4      49      10
       1       1       6      11      20      31      20      33      50      31
       1       1       6      12      43      15      43      14      40      50
       1       1       6      13       2       4       2      44       4      26
       1       1       6      14       2      18       2      44      16       1
       1       1       6      15      40      41      40      42      39      17
       1       1       6      16       5       1       5      14       3      16
       1       1       6      17       5      26       5      30       8      32
       1       1       6      18      45       8      45      27      34       6
       1       1       6      19       5      29       5      37      21      31
       1       1       6      20      16      24      16       7      21      11
       1       1       6      21      36      27      36      19      46      42
       1       1       6      22      49      33      49      31       6       4
       1       1       6      23       4      46       4       3      15      31
       1       1       6      24      41      22      41      26      39      32
       1       1       6      25      15      46      15      43      27      14
       1       1       6      26      39      41      39      44      20      21
       1       1       6      27      34      11      34       5      34      30
       1       1       6      28      33      11      33      31      46      45
       1       1       6      29       4      23       4      41       6       5
       1       1       6      30      41      28      41      31      49      21
       1       1       6      31      29      50      29      13       3      42
       1       1       6      32      27      18      27      26      37      27
       1       1       6      33      36       9      36      41      17      13
       1       1       6      34      40      39      40      16      17      33
       1       1       6      35       9      32       9      29      41      49
       1       1       6      36      50      32      50      47      37      17
       1       1       6      37      29      10      29       1       6      30
       1       1       6      38      20      16      20      36      28      50
       1       1       6      39      13      42      13      32      30       3
       1       1       6      40      38      34      38      31       7      47
       1       1       6      41      31      44      31      45      22      43
       1       1       6      42      49       2      49      22      39      40
       1       1       6      43      16      43      16      26      43      14
       1       1       6      44      25      24      25       7       4      23
       1       1       6      45      16      24      16       9      40      25
       1       1       6      46      35      10      35      28      34      21
       1       1       6      47       3      40       3      45      39      50
       1       1       6      48      15      16      15      28      43      16
       1       1       6      49       3      26       3      27      18      48
       1       1       6      50      26      50      26       3      44      16
       1       1       6      51      44      17      44      33      10      12
       1       1       6      52      29      33      29      41      34      41
       1       1       6      53       5      30       5      38      41      42
       1       1       6      54      33      36      33      10       1      47
       1       1       6      55      32      41      32      46      14      47
       1       1       6      56      42      25      42      12      45      22
       1       1       6      57      11      36      11      22      15      28
       1       1       6      58      11      36      11      23      40      22
       1       1       6      59      32      46      32      40      26      13
       1       1       6      60      49      38      49      45      27      15
       1       1       6      61       5      23       5      31       4      49
       1       1       6      62       4      35       4      40      30      27
       1       1       6      63      50      38      50      39       4      40
       1       1       6      64      23      41      23       5      25      20
       1       1       6      65       3       2       3      47      33      19
       1       1       6      66       2      24       2      27      33      23
       1       1       6      67       6      31       6      15       4      31
       1       1       6      68      30      44      30       1      44      22
       1       1       6      69      48       1      48       9      39      36
       1       1       6      70       8      43       8      41      50      30
       1       1       6      71      46      27      46      29       4      41
       1       1       6      72      37      46      37      17      10      11
       1       1       6      73      19      25      19      23      44      39
       1       1       6      74      18      35      18       5      40      34
       1       1       6      75      38      49      38      47      44      31
       1       1       6      76      36      17      36       3      46      17
       1       1       6      77      24       1      24      48      28      44
       1       1       6      78      20      50      20      37      44      34
       1       1       6      79      11      38      11      26       3      12
       1       1       6      80      22      33      22      33      26      21
       1       1       6      81      39      30      39      24      34      20
       1       1       6      82      31      42      31      24      18       6
       1       1       6      83      40       8      40       1      45       7
       1       1       6      84      40      42      40      11      39       3
       1       1       6      85      19      34      19      18      44      25
       1       1       6      86      25      38      25      45       6       7
       1       1       6      87      20       6      20      12      17      47
       1       1       6      88       4      26       4      31      20      19
       1       1       6      89      23      43      23      38      27       1
       1       1       6      90      46       4      46      43      46      22
       1       1       6      91      31       6      31      22      40      10
       1       1       6      92      37      27      37      29      17       6
       1       1       6      93      38      29      38      43      36       2
       1       1       6      94      25      49      25      30      39      17
       1       1       6      95      16      38      16      17       1      39
       1       1       6      96       9       4       9      50      36       7
       1       1       6      97      33       1      33       7      34      19
       1       1       6      98      36      35      36      40      38      41
       1       1       6      99      15       4      15       3      37      32
       1       1       6     100      31      30      31      22      25       7
       1       1       7       1      18      22      18      15      21       3
       1       1       7       2      19      26      19      35      46      22
       1       1       7       3      34      17      34      20      47      15
       1       1       7       4      47      10      47      31      30      18
       1       1       7       5      10       9      10       6      10      28
       1       1       7       6      44      32      44      36       9      17
       1       1       7       7      21      27      21      39      30      17
       1       1       7       8      44       1      44      34      13       9
       1       1       7       9      27       8      27      25      37      38
       1       1       7      10      15      42      15      43      34      26
       1       1       7      11       8       1       8       9       4      23
       1       1       7      12      10      43      10      46      34      45
       1       1       7      13      34      35      34      37      29      15
       1       1       7      14       4      43       4      12      24      40
       1       1       7      15      50       9      50      36      44      48
       1       1       7      16       5      44       5      12      23      11
       1       1       7      17       8      43       8      45      47      27
       1       1       7      18      13      40      13       4      46      35
       1       1       7      19      27      40      27      10      25      30
       1       1       7      20      38      32      38      28      15       7
       1       1       7      21      12      24      12       9      12      18
       1       1       7      22       1      45       1       8      35      33
       1       1       7      23      32      38      32       1      35      26
       1       1       7      24      28       8      28      23      18      37
       1       1       7      25      27      32      27      14      29      18
       1       1       7      26       1      48       1      14      45       1
       1       1       7      27      41      14      41      37       8      41
       1       1       7      28      22      26      22      39       7      21
       1       1       7      29      49      31      49      46      26      50
       1       1       7      30      27      44      27      10      47      43
       1       1       7      31       7      22       7      12      40       7
       1       1       7      32      29      41      29      47      25      10
       1       1       7      33      38       6      38      34      17      41
       1       1       7      34       8      17       8       1       5       9
       1       1       7      35       5       1       5      24      16      23
       1       1       7      36      20      47      20      12      41      13
       1       1       7      37      35      45      35      40      50      39
       1       1       7      38       4       1       4      47      45      19
       1       1       7      39      26       2      26       5      27      43
       1       1       7      40      39      42      39      50      30      42
       1       1       7      41      27       2      27       9      36      33
       1       1       7      42      16      29      16      45      46      47
       1       1       7      43      44      49      44      34      37      16
       1       1       7      44      16      17      16      12      23      13
       1       1       7      45      28       7      28       6      11      34
       1       1       7      46      17      21      17       4       7      30
       1       1       7      47      25      17      25      11      26      14
       1       1       7      48      29      18      29      17      17      46
       1       1       7      49      25      24      25      40      40       5
       1       1       7      50      23      44      23       3      42      26
       1       1       7      51      10      39      10      44      24       2
       1       1       7      52       1       8       1      37       7      31
       1       1       7      53      33      36      33      40      49       8
       1       1       7      54      33       8      33      26      47      42
       1       1       7      55      33      42      33      20       8       1
       1       1       7      56      50       6      50      32      44      20
       1       1       7      57       5      10       5      47      36      31
       1       1       7      58      36       7      36      22       3       7
       1       1       7      59      39       2      39      12      11      10
       1       1       7      60      40       1      40      28      25      24
       1       1       7      61      38       6      38      18       6      28
       1       1       7      62      29      30      29       7      28       2
       1       1       7      63      12      39      12      19      48      16
       1       1       7      64      41      35      41       4      16      41
       1       1       7      65      41      30      41       3      49      40
       1       1       7      66      26      14      26      16      29      12
       1       1       7      67      11      27      11      50      29      46
       1       1       7      68      32      37      32      50      39      38
       1       1       7      69      38       6      38       6      14      29
       1       1       7      70      22      10      22      19      19      37
       1       1       7      71      25      35      25      17      33      46
       1       1       7      72      15      36      15      32      20      21
       1       1       7      73      45      38      45      28       9      15
       1       1       7      74      11       2      11      40      38      27
       1       1       7      75      38      21      38      46       2      42
       1       1       7      76      29      16      29      23      49      31
       1       1       7      77      40      28      40      25       8      49
       1       1       7      78      49      23      49      10      47      18
       1       1       7      79      14      35      14       8      45      19
       1       1       7      80      35      30      35      13      42       2
       1       1       7      81      25      16      25       8      24      25
       1       1       7      82      13      11      13      41      10      37
       1       1       7      83      10      21      10      29      13      33
       1       1       7      84      21      30      21      35      31      45
       1       1       7      85      35      11      35      39      42      12
       1       1       7      86      12      37      12      32      42      39
       1       1       7      87      46      47      46      40      35      39
       1       1       7      88      13      31      13      37      15      27
       1       1       7      89      13      47      13      28       2      36
       1       1       7      90      35       1      35      25      37      10
       1       1       7      91      11      47      11      31      21      26
       1       1       7      92      38      35      38      34       3      20
       1       1       7      93      33      32      33       8      28      42
       1       1       7      94      40      22      40      16      35      17
       1       1       7      95      13      30      13      14       1      22
       1       1       7      96      27      31      27      16       8      10
       1       1       7      97       5      15       5      50      48      35
       1       1       7      98      11      13      11      26      45      19
       1       1       7      99      29      20      29       4      47      39
       1       1       7     100      45      12      45      37      24      45
       1       1       8       1      49      25      49      42      25      29
       1       1       8       2      45      34      45      14      10      11
       1       1       8       3       5       9       5       4      21      19
       1       1       8       4       1      30       1      48      32      25
       1       1       8       5      39      32      39      31      45       4
       1       1       8       6      23      25      23      25      19      25
       1       1       8       7      12      23      12       3      49       2
       1       1       8       8      21      27      21      47      22      17
       1       1       8       9      28      16      28      42      47      11
       1       1       8      10       8       9       8      50       7      25
       1       1       8      11      12       7      12      49      13      26
       1       1       8      12      27      39      27      37      40      26
       1       1       8      13      18      16      18       3      27      16
       1       1       8      14       5      24       5       1      39      40
       1       1       8      15      18      45      18       4      20       8
       1       1       8      16       2      36       2       6      46      40
       1       1       8      17      44      36      44      18      41       5
       1       1       8      18      24      30      24      27      34      38
       1       1       8      19      23      36      23      48      31      34
       1       1       8      20      43       2      43      28       2      20
       1       1       8      21      36      48      36      33       4      17
       1       1       8      22      15      28      15      16       7      41
       1       1       8      23      38      40      38      15       9       1
       1       1       8      24      49      45      49       7       6       7
       1       1       8      25      43      36      43      44      15      25
       1       1       8      26       7      23       7      43      14      44
       1       1       8      27      32       2      32      35      11      13
       1       1       8      28      33      38      33      39      15      11
       1       1       8      29      13       6      13      46       3      39
       1       1       8      30      19      35      19       1      13      20
       1       1       8      31       6       2       6      45      48      12
       1       1       8      32      31      18      31      32      35      17
       1       1       8      33       4      39       4      29      27      49
       1       1       8      34      15      42      15      12      46      26
       1       1       8      35      29      21      29      10      30       8
       1       1       8      36      37      20      37      11      31      35
       1       1       8      37      43      48      43      24      33      14
       1       1       8      38      25      22      25      19      26      30
       1       1       8      39      13      17      13      50      26      46
       1       1       8      40       8      19       8      50      42      30
       1       1       8      41      29      39      29      21       2      43
       1       1       8      42      23      35      23      16      47      35
       1       1       8      43      49      16      49       8      49      27
       1       1       8      44      26      25      26       9      25      47
       1       1       8      45      29      28      29       3       8       9
       1       1       8      46      19      43      19      39       5      36
       1       1       8      47      46      50      46      36      12      27
       1       1       8      48      42      18      42      26      47       1
       1       1       8      49      20      44      20      23      13      48
       1       1       8      50      23       3      23      19       6      39
       1       1       8      51      15      43      15      21       5      15
       1       1       8      52      38      26      38      50      33      38
       1       1       8      53      47      25      47      50      23      25
       1       1       8      54       7      34       7      30      34      18
       1       1       8      55       3       2       3      18      41      24
       1       1       8      56      49       4      49      17       1      19
       1       1       8      57      46      13      46      10      17      49
       1       1       8      58      30      50      30      36      50      34
       1       1       8      59      22       6      22       2      21      13
       1       1       8      60       8      36       8      32      15      23
       1       1       8      61       6       1       6      41       2       9
       1       1       8      62       9      10       9      33       3      44
       1       1       8      63      29      36      29       3      24      40
       1       1       8      64      50      22      50      44      34      31
       1       1       8      65       6      47       6       2      39      20
       1       1       8      66      11       9      11      25      23      25
       1       1       8      67      11      50      11      19      25      43
       1       1       8      68      42      47      42      40      36       2
       1       1       8      69      39      33      39      45      35      20
       1       1       8      70      14       6      14      23      18       4
       1       1       8      71      21      33      21      24      49       3
       1       1       8      72      17      29      17      35      33      36
       1       1       8      73      33      35      33      32      44      10
       1       1       8      74       8      35       8      25      23      29
       1       1       8      75       8      32       8      41       3       9
       1       1       8      76      16       4      16      50      37      22
       1       1       8      77      46       3      46      46      10      46
       1       1       8      78      45      50      45      34      14      22
       1       1       8      79       3      50       3      12      45      42
       1       1       8      80       3      18       3      16      42      24
       1       1       8      81       5      29       5      17      23      38
       1       1       8      82      24      49      24      48      19      45
       1       1       8      83      22      14      22      19      34       3
       1       1       8      84      28      24      28       8      29      11
       1       1       8      85      22      26      22       5      43      45
       1       1       8      86      20      13      20      36      35      14
       1       1       8      87       9      38       9      16       8      46
       1       1       8      88      24      30      24      14      41      22
       1       1       8      89      31      27      31       7      22      39
       1       1       8      90      32      15      32      20      23      49
       1       1       8      91       6      37       6      15      15      39
       1       1       8      92      28      31      28      43      46      14
       1       1       8      93      43      45      43      42      24      23
       1       1       8      94      12      18      12      36      43      41
       1       1       8      95      46      20      46      25      46      13
       1       1       8      96      31       7      31      18       6      17
       1       1       8      97      19      13      19      18      37      21
       1       1       8      98       7       3       7       7       8      28
       1       1       8      99      33      44      33      29      29      31
       1       1       8     100      34      20      34      27       4      20
       1       1       9       1      13      14      13       1      21      46
       1       1       9       2      38      23      38      25       1      48
       1       1       9       3      43      21      43      28      36      42
       1       1       9       4      14      22      14      20       1       6
       1       1       9       5       8      20       8      33      45      50
       1       1       9       6      32      45      32      46      47      30
       1       1       9       7      35      25      35      20      27      13
       1       1       9       8      49      23      49      21      39      10
       1       1       9       9      31       3      31       8      35      22
       1       1       9      10      50      41      50      29      11      26
       1       1       9      11      39      35      39      18      25       7
       1       1       9      12      49      25      49      35      26      27
       1       1       9      13      16      34      16       9       2      49
       1       1       9      14      17      35      17      30       6       8
       1       1       9      15      40      15      40       1      39      34
       1       1       9      16      17      13      17      24      16      37
       1       1       9      17       9      19       9      47      34      16
       1       1       9      18      34       3      34      23      23      10
       1       1       9      19      28       5      28      34      41      17
       1       1       9      20      32      42      32      31      13      40
       1       1       9      21      32      39      32      29      30      40
       1       1       9      22       2      29       2      34      46      23
       1       1       9      23      26      28      26      31      38      18
       1       1       9      24       3       5       3      47      45      32
       1       1       9      25      31       8      31       9       2      12
       1       1       9      26       9      39       9      32      48      13
       1       1       9      27      21      14      21      30      14       4
       1       1       9      28      27      43      27      44      13      40
       1       1       9      29      16       9      16      20      13      31
       1       1       9      30      16      36      16      50      12      42
       1       1       9      31      18      48      18      41      18      34
       1       1       9      32      46      24      46      18      20      48
       1       1       9      33      23       3      23      43      49       4
       1       1       9      34      17      31      17      27      36       3
       1       1       9      35      41      13      41      29      38      37
       1       1       9      36      45      13      45      17      14       3
       1       1       9      37      32       4      32      29      50      27
       1       1       9      38      42      13      42      46      29      15
       1       1       9      39      11      36      11      44      41      23
       1       1       9      40      21      12      21      27      11      23
       1       1       9      41      48      30      48       7      45      35
       1       1       9      42      43      25      43      15      17      16
       1       1       9      43       9      18       9      19      35       1
       1       1       9      44      21      27      21      32      24      48
       1       1       9      45       5      35       5      14      22      13
       1       1       9      46      25      42      25      44      33      45
       1       1       9      47      25      43      25      12      28      17
       1       1       9      48      24      32      24      25      17      18
       1       1       9      49      17       9      17      10      44      45
       1       1       9      50      47       6      47       3      13      35
       1       1       9      51      34       7      34      33      30      10
       1       1       9      52      43      42      43      35      43      22
       1       1       9      53      24      42      24      37      28      11
       1       1       9      54       8      29       8      13      12      43
       1       1       9      55      10      11      10      24      29      30
       1       1       9      56      21      14      21      25      34       9
       1       1       9      57      31       5      31       3      36      25
       1       1       9      58      42      48      42      34      20       8
       1       1       9      59      41       6      41      39      46      26
       1       1       9      60      27      41      27       3      43      31
       1       1       9      61      19      31      19      33      27      29
       1       1       9      62       7      45       7      15      34      49
       1       1       9      63       1       3       1       3      47      19
       1       1       9      64      19      27      19      46      22      14
       1       1       9      65       4      33       4      30      18      41
       1       1       9      66      23       8      23      49      29      26
       1       1       9      67      20       5      20      27      50      12
       1       1       9      68      28      11      28       3      29      16
       1       1       9      69      45      29      45      34       5      26
       1       1       9      70      38       1      38      38      26       1
       1       1       9      71      44       4      44      38       1      46
       1       1       9      72      19      10      19      33      42      12
       1       1       9      73      20      39      20       9      43      13
       1       1       9      74      36       2      36      48       6      28
       1       1       9      75       2      38       2       4      28      12
       1       1       9      76      47       1      47      35      50       7
       1       1       9      77      27      34      27      22      18      39
       1       1       9      78      49      21      49      18      47      27
       1       1       9      79      17      10      17      24      40      44
       1       1       9      80      12       9      12      45      18      11
       1       1       9      81       7      30       7      28      49      28
       1       1       9      82      48      26      48      36      36      44
       1       1       9      83      38      45      38      23      45      40
       1       1       9      84      29      19      29      22      27      35
       1       1       9      85      35      28      35      31      14      11
       1       1       9      86      16      37      16      31       2      24
       1       1       9      87      13      18      13      20      38      35
       1       1       9      88      38       6      38      17      46      16
       1       1       9      89       7      44       7      10      41      40
       1       1       9      90      44      33      44      23      48      49
       1       1       9      91      33      35      33      16      33      34
       1       1       9      92      22      34      22      30      46      30
       1       1       9      93      27       1      27       1      23      12
       1       1       9      94      11      40      11      33      20      34
       1       1       9      95      10      17      10      28      23      12
       1       1       9      96       3      20       3      19      32      10
       1       1       9      97       4      36       4      21       4      19
       1       1       9      98      23      24      23      16      13      33
       1       1       9      99      39      34      39      35      39      46
       1       1       9     100      24      38      24      18      49      41
       1       1      10       1      25      16      25      50      19      41
       1       1      10       2      31      13      31       6      26      15
       1       1      10       3      10      18      10      49      16       9
       1       1      10       4      22      14      22      37      48      17
       1       1      10       5      11       3      11      35       1      35
       1       1      10       6      45      21      45      46      49      28
       1       1      10       7      39      43      39      38      22      31
       1       1      10       8      30      46      30      11      25      22
       1       1      10       9      41      47      41       9      33      47
       1       1      10      10      34       9      34      50      29      18
       1       1      10      11      34      38      34      27      47      17
       1       1      10      12      21       7      21      25      36       6
       1       1      10      13      34      27      34      38      35      24
       1       1      10      14      45      21      45      16       3      13
       1       1      10      15      14      32      14      48      39       1
       1       1      10      16      30      33      30      41      34      17
       1       1      10      17      16      43      16       6      12      40
       1       1      10      18      46      49      46      10      49      21
       1       1      10      19      17      21      17      39      17      44
       1       1      10      20      47      46      47      19      49      23
       1       1      10      21      38      14      38      16      47      11
       1       1      10      22      22      18      22      18      19      32
       1       1      10      23      13      12      13      10      40      20
       1       1      10      24      43      23      43      36      29      39
       1       1      10      25      27      45      27      32       6       8
       1       1      10      26       7       9       7      45      15      21
       1       1      10      27      45      44      45      13      42      23
       1       1      10      28      12       9      12       6      39      14
       1       1      10      29      20      17      20      26      48       2
       1       1      10      30       6       3       6      34      21      34
       1       1      10      31      44      18      44      43       9      49
       1       1      10      32      49      29      49      46       9      45
       1       1      10      33      25      21      25       5      38      18
       1       1      10      34      18       1      18      20      49      38
       1       1      10      35      37      49      37      44      19      40
       1       1      10      36      46       1      46      14      41      30
       1       1      10      37      33      13      33      40      13      38
       1       1      10      38       4      45       4      24      27      36
       1       1      10      39      23      46      23      39      44      45
       1       1      10      40      43      13      43       5      47      27
       1       1      10      41      32      17      32      49      49      22
       1       1      10      42      49      22      49      26      11      42
       1       1      10      43       4      40       4      14      17      29
       1       1      10      44      28       9      28       9      21      20
       1       1      10      45      38       4      38      38      33      27
       1       1      10      46      47       8      47      45      25      47
       1       1      10      47       2      10       2      31      49      34
       1       1      10      48      26       2      26      13      35      36
       1       1      10      49      20      34      20      10      14      33
       1       1      10      50      22      25      22      13      31       3
       1       1      10      51       8      31       8      50       4       3
       1       1      10      52      50      41      50      37      31      46
       1       1      10      53       5      13       5       6      35       3
       1       1      10      54      10      23      10      38      14      47
       1       1      10      55      24      19      24       9      30       6
       1       1      10      56      45      10      45      10      37      39
       1       1      10      57      38      49      38      49      19       1
       1       1      10      58      45       5      45      34      41      31
       1       1      10      59      47      29      47      19      10      24
       1       1      10      60      31      10      31      21      10      33
       1       1      10      61      41      16      41      10      46      28
       1       1      10      62      43      45      43      13      27      34
       1       1      10      63      38      10      38       7      37      18
       1       1      10      64      33      32      33      18      49      30
       1       1      10      65      36      33      36      16      28      18
       1       1      10      66      35      46      35      26      20      39
       1       1      10      67       2      21       2       8      40      27
       1       1      10      68      19      50      19      25      23      19
       1       1      10      69       6      22       6      34      45      49
       1       1      10      70      42      17      42      47      45      25
       1       1      10      71       1      21       1      30      30      26
       1       1      10      72      45      18      45      50      19      44
       1       1      10      73      28      45      28      50      20      43
       1       1      10      74      14      47      14      50      46      42
       1       1      10      75      45      29      45      46      40      21
       1       1      10      76      41      18      41      18       5      45
       1       1      10      77       1      28       1      48       3      32
       1       1      10      78       5       9       5      22      10      15
       1       1      10      79      28      13      28      34      50      10
       1       1      10      80      18      20      18      35      49      24
       1       1      10      81       2      47       2      49       8      40
       1       1      10      82       2       9       2      37       2      33
       1       1      10      83      16      26      16      24      17      39
       1       1      10      84      42      50      42       9       5      26
       1       1      10      85       6      48       6      23      31      17
       1       1      10      86       8       5       8      22      47      49
       1       1      10      87       9      22       9      50      32      34
       1       1      10      88      46      10      46       3       1      23
       1       1      10      89      12      21      12      27      50      41
       1       1      10      90      39       6      39      10      39      31
       1       1      10      91       9      27       9      31       1       3
       1       1      10      92      28      25      28      36      42      11
       1       1      10      93       5      12       5      45      26      38
       1       1      10      94      41      49      41      27      41      45
       1       1      10      95      28       5      28      18       1      29
       1       1      10      96      46      11      46      42      11      23
       1       1      10      97      23      33      23       7      13       8
       1       1      10      98      18      21      18      34       8      46
       1       1      10      99      19      34      19      44      21      16
       1       1      10     100      28      18      28      12      28      20
       2       1       1       1      27      28      27       3      32      38
       2       1       1       2      15      32      15      38      50      41
       2       1       1       3      31       8      31      34      41      23
       2       1       1       4      28      49      28      18      21       4
       2       1       1       5      41      43      41      23      21      30
       2       1       1       6       4       1       4      39      18      49
       2       1       1       7      21      39      21       4       1       5
       2       1       1       8      10      29      10      22      45       9
       2       1       1       9      17       8      17       5      39      18
       2       1       1      10      32      13      32      19      22      26
       2       1       1      11      19      17      19      21      47      49
       2       1       1      12       6      19       6      47       6      41
       2       1       1      13      25       6      25      34      13      20
       2       1       1      14      26      40      26      47      29      14
       2       1       1      15      23      44      23      50      44      35
       2       1       1      16      16      49      16       3      17      19
       2       1       1      17      16      31      16      42      44       6
       2       1       1      18      40       5      40       4      48      19
       2       1       1      19      24      49      24      28      30       4
       2       1       1      20       1      17       1      15      50       3
       2       1       1      21      11      31      11      41      33      19
       2       1       1      22      45      38      45      47      11      23
       2       1       1      23      31      46      31      45       2       7
       2       1       1      24      39      40      39       6      45      40
       2       1       1      25      40      48      40      30      48      14
       2       1       1      26      17      20      17      39      11      38
       2       1       1      27      26      19      26      18      21      33
       2       1       1      28      44      49      44      26      30       5
       2       1       1      29      46      15      46      34       9      34
       2       1       1      30      20      33      20      11      44      42
       2       1       1      31      29      24      29      20      50       4
       2       1       1      32       7      50       7      23      12      14
       2       1       1      33      41      47      41      13      17      32
       2       1       1      34      24      49      24      43      50      11
       2       1       1      35      47      11      47       3      26      24
       2       1       1      36      21      30      21       8      11      25
       2       1       1      37      21      30      21      34      37       8
       2       1       1      38      49      48      49      16      21      49
       2       1       1      39      14      18      14       6       8      42
       2       1       1      40      13       1      13      37      42      28
       2       1       1      41      46       6      46      34       6      38
       2       1       1      42       5      26       5       9      47      37
       2       1       1      43      14      46      14       9       4      44
       2       1       1      44      24      34      24      25      40      15
       2       1       1      45       2      42       2      28      18      13
       2       1       1      46      17      42      17      41      14      18
       2       1       1      47      46      25      46      35       7       1
       2       1       1      48      47      15      47      45      29      49
       2       1       1      49      13      42      13      27      36      44
       2       1       1      50      34      25      34      43      34      50
       2       1       1      51       2      40       2      48      39      36
       2       1       1      52      43      28      43      25       3      13
       2       1       1      53      26      47      26      29      39      10
       2       1       1      54      29      46      29      11      23      37
       2       1       1      55       3      25       3      27      21      43
       2       1       1      56      33      18      33      12       4      44
       2       1       1      57      14      30      14       8       1      39
       2       1       1      58      36      32      36      13      35      50
       2       1       1      59       2      15       2      39       9      38
       2       1       1      60      31      26      31      16      23       3
       2       1       1      61      30       5      30      29       1      42
       2       1       1      62      12      40      12       6      34      49
       2       1       1      63      50       2      50      20      41      12
       2       1       1      64      16      36      16      44      33      20
       2       1       1      65      12       1      12      34      14      26
       2       1       1      66      10      12      10      15       9      34
       2       1       1      67       7      40       7      10      34      36
       2       1       1      68      38      42      38      34      25      26
       2       1       1      69       8       9       8      30      10      16
       2       1       1      70      21      36      21      49      16      30
       2       1       1      71      46      14      46      45      33       7
       2       1       1      72      48       7      48      12      22      32
       2       1       1      73      17      19      17      42      21      31
       2       1       1      74      10       4      10      48       7      34
       2       1       1      75      27       5      27      36      17       4
       2       1       1      76      26      29      26      42      25      18
       2       1       1      77       8      37       8      36      37       9
       2       1       1      78      10      29      10      35      19      22
       2       1       1      79      32      39      32      48      44      39
       2       1       1      80      13      25      13      47       5      47
       2       1       1      81      30      25      30      15      26      45
       2       1       1      82       4      21       4      48      20      44
       2       1       1      83       5      19       5      33       9      32
       2       1       1      84       9      45       9       3       9      44
       2       1       1      85      27      25      27      34       5      35
       2       1       1      86      37       4      37      44       3      46
       2       1       1      87      28      34      28      49      13      30
       2       1       1      88      30      41      30      28      38      11
       2       1       1      89      24      36      24      19       6      22
       2       1       1      90      10      32      10      31      20      12
       2       1       1      91      27       9      27      50       7      20
       2       1       1      92      27      18      27      26      26      23
       2       1       1      93      33      35      33      41      10       3
       2       1       1      94      15      28      15      26      28      35
       2       1       1      95      37      39      37       2      20      44
       2       1       1      96       7      25       7      31       7      21
       2       1       1      97      26      19      26      29      12      27
       2       1       1      98      42      17      42      49      40      46
       2       1       1      99      38      36      38      42      22      21
       2       1       1     100      27      45      27      47      26      39
       2       1       2       1      16      15      16      48      12      10
       2       1       2       2      21      23      21      29      13      20
       2       1       2       3      48       7      48      36      30      18
       2       1       2       4      15      24      15      38      38       9
       2       1       2       5      35      36      35      20      17      22
       2       1       2       6       6      37       6      35      22      27
       2       1       2       7      45      19      45      19      41      45
       2       1       2       8      18      35      18      10      43      33
       2       1       2       9       6      24       6      37      34       1
       2       1       2      10      49      38      49      20      47      36
       2       1       2      11      40      41      40      41       7      35
       2       1       2      12      43       4      43      38      19      16
       2       1       2      13      38      11      38      33      49      46
       2       1       2      14      24      28      24      49       7       1
       2       1       2      15      41      39      41      15      48       5
       2       1       2      16       4      45       4      48       5       1
       2       1       2      17      37       1      37       1      48      28
       2       1       2      18      35      48      35      32      25      21
       2       1       2      19       9      22       9       3      29      40
       2       1       2      20       6      25       6      43      14      29
       2       1       2      21      32       9      32       8      28      40
       2       1       2      22      11      20      11      24      21      13
       2       1       2      23      23      11      23      29      25      16
       2       1       2      24       5      33       5       8      25      37
       2       1       2      25      34       3      34      33      35      18
       2       1       2      26      20      43      20       8      42      27
       2       1       2      27      19       7      19      13      32      18
       2       1       2      28      19      31      19      24      50      27
       2       1       2      29      35      21      35       2      38      21
       2       1       2      30      43      20      43      20      42      47
       2       1       2      31      12      13      12       2       2      33
       2       1       2      32      33      34      33      14      36      43
       2       1       2      33      21      31      21      40      46       9
       2       1       2      34       1      47       1      33      22       2
       2       1       2      35      31      33      31       4      15      49
       2       1       2      36      42      28      42      26      32       1
       2       1       2      37      17       8      17      34      41      27
       2       1       2      38      24      49      24      19      32      15
       2       1       2      39      13      37      13       3      20       2
       2       1       2      40      44      13      44      23      21      14
       2       1       2      41      42      46      42      15      15      28
       2       1       2      42      27      32      27      28      49      50
       2       1       2      43      10      17      10      10      47      38
       2       1       2      44      44       7      44      25      36      40
       2       1       2      45      26      30      26      31      43      20
       2       1       2      46      29      17      29      35      47      39
       2       1       2      47      36      48      36      37      47       6
       2       1       2      48      49      30      49      21      26      19
       2       1       2      49      26      21      26      27      15      13
       2       1       2      50      48      14      48      10      19       5
       2       1       2      51      30       4      30       4      39       7
       2       1       2      52      43      13      43      29      41       4
       2       1       2      53      26      35      26      38       8       4
       2       1       2      54      50      19      50      47      43       2
       2       1       2      55      45      44      45      40       6      46
       2       1       2      56      22      50      22       6      36      37
       2       1       2      57      23      46      23      30      36      50
       2       1       2      58      13      30      13       6      24      27
       2       1       2      59      45       5      45      21      46       6
       2       1       2      60      19      45      19      16       9      37
       2       1       2      61      33      42      33      41      21      46
       2       1       2      62      26      48      26      26      20      44
       2       1       2      63      44      50      44      16      29      35
       2       1       2      64      35      25      35      16       3      34
       2       1       2      65      36       1      36      26      33      19
       2       1       2      66      29      18      29       9      13      46
       2       1       2      67       5      14       5      30      36       3
       2       1       2      68       9      12       9      46      38      48
       2       1       2      69      42      29      42      10      19      45
       2       1       2      70      21      13      21      33       9      25
       2       1       2      71      32      50      32      23       1      48
       2       1       2      72      19      36      19       6      10      49
       2       1       2      73       7       4       7      28      22      15
       2       1       2      74      12      21      12       8      35      39
       2       1       2      75      33      41      33      16      48      30
       2       1       2      76      21      47      21       5      35      33
       2       1       2      77       4      39       4       3      16      26
       2       1       2      78      25      22      25      41      48      28
       2       1       2      79      21       5      21      10      40      41
       2       1       2      80      22       1      22      20      33      40
       2       1       2      81      15      35      15      47      46      48
       2       1       2      82       3      47       3      23      45       4
       2       1       2      83      44       7      44      39      11      48
       2       1       2      84      47      41      47       5       8      40
       2       1       2      85      25      26      25      27      10      16
       2       1       2      86      30      40      30      19      11       9
       2       1       2      87      45       2      45      15       8      48
       2       1       2      88      13      50      13      11      12      37
       2       1       2      89       5      19       5      19       5       3
       2       1       2      90      40      49      40      19       7      10
       2       1       2      91      11      15      11      23      10      27
       2       1       2      92      43      19      43      24      25      26
       2       1       2      93      16      15      16      11      42      10
       2       1       2      94      13      31      13       7       5       3
       2       1       2      95      24      25      24      12      22       2
       2       1       2      96      10      39      10      16      19      50
       2       1       2      97      13      22      13      46       3      24
       2       1       2      98      46      12      46      50       8      28
       2       1       2      99      13       6      13       6      36      18
       2       1       2     100      30      41      30      41      37      20
       2       1       3       1       6      31       6      33      49      24
       2       1       3       2      18      30      18      31      15      19
       2       1       3       3       5       4       5      26      38      45
       2       1       3       4      10       2      10      48      49      50
       2       1       3       5       3      49       3      48      23      31
       2       1       3       6      18      24      18      16      47      22
       2       1       3       7      26       7      26      41       4      15
       2       1       3       8      24       5      24      17      33      39
       2       1       3       9      44      31      44      40       1      40
       2       1       3      10      18      26      18      42      32      49
       2       1       3      11      50      34      50      21      14      15
       2       1       3      12      23      40      23      22      49      33
       2       1       3      13      13      30      13      41      47      37
       2       1       3      14      16      25      16      29      20      24
       2       1       3      15      46      49      46      34      21      49
       2       1       3      16      43      34      43      31      32       5
       2       1       3      17      14      20      14      14       4      39
       2       1       3      18      20      46      20      39      20       4
       2       1       3      19       4      45       4      32      31       3
       2       1       3      20      16      41      16      22      11      20
       2       1       3      21      11      19      11       8      38      45
       2       1       3      22      28      46      28      42      31      47
       2       1       3      23      33      50      33      18      40      48
       2       1       3      24      42      40      42      34      49      30
       2       1       3      25      28      34      28      47      24      40
       2       1       3      26      12       7      12       1      49      31
       2       1       3      27      47      46      47      22      21      29
       2       1       3      28      21      24      21       5      11      14
       2       1       3      29      37      19      37       2      29      49
       2       1       3      30      11      48      11      22       5      30
       2       1       3      31      29      43      29      45      47      24
       2       1       3      32      50      33      50      29      30      14
       2       1       3      33      40      35      40      12      27      19
       2       1       3      34      42      50      42      41       7      49
       2       1       3      35      24      32      24      28      43      27
       2       1       3      36       9      50       9      28      11       4
       2       1       3      37       4      13       4      48      13       2
       2       1       3      38       9       7       9      50       6       4
       2       1       3      39      39       1      39      17      47      28
       2       1       3      40      36       3      36       2      19      47
       2       1       3      41      48      23      48      11       5       7
       2       1       3      42      14      38      14      13       4      44
       2       1       3      43      35      25      35      22      37      10
       2       1       3      44      48      22      48      35       2       9
       2       1       3      45      49      14      49      24      33       9
       2       1       3      46      25      49      25      33       5      35
       2       1       3      47       7       4       7      42      33      37
       2       1       3      48      44      24      44      47       7      23
       2       1       3      49       6      48       6       9      33      45
       2       1       3      50      13       1      13      43      35       8
       2       1       3      51      21      25      21      25      16      42
       2       1       3      52      49       1      49       1      49      15
       2       1       3      53       1       5       1      44      50      37
       2       1       3      54      43      33      43      29      11       9
       2       1       3      55       9      21       9       6       4      28
       2       1       3      56      44      46      44      49       7      19
       2       1       3      57      47       1      47       8      12      38
       2       1       3      58      34       5      34      11      13      29
       2       1       3      59      47      26      47      16      48      35
       2       1       3      60       7      44       7      47      22      38
       2       1       3      61      17       5      17      47      26      31
       2       1       3      62      16      10      16      43      10      43
       2       1       3      63      19      11      19      48      23      45
       2       1       3      64      19      16      19      10      27       3
       2       1       3      65       7      25       7      14      28      27
       2       1       3      66      47      11      47       9       6      33
       2       1       3      67      47      18      47       4      10      38
       2       1       3      68      36      38      36      31      48      44
       2       1       3      69      15      22      15       5       3      10
       2       1       3      70      27      28      27      50      39      48
       2       1       3      71      42       4      42      22      25      49
       2       1       3      72      21       7      21      14      31      23
       2       1       3      73      27      23      27      41      28       1
       2       1       3      74      30      48      30       4      40      21
       2       1       3      75      15       4      15       1       3      12
       2       1       3      76      41      31      41      16      42      40
       2       1       3      77      25      49      25      45      11      17
       2       1       3      78      44      13      44      39      10      40
       2       1       3      79       4      32       4      24      48      11
       2       1       3      80      11      24      11      32      35      46
       2       1       3      81      48      36      48      48      27      10
       2       1       3      82      22      35      22      42      15      30
       2       1       3      83      22      27      22      42      38      10
       2       1       3      84      25      45      25       1      45      25
       2       1       3      85      27      49      27       2      35       2
       2       1       3      86      44      26      44      38      32      47
       2       1       3      87      45      24      45      18      30      22
       2       1       3      88      39      33      39      24      43      24
       2       1       3      89      15      36      15      37      29      32
       2       1       3      90      11      23      11      15      11      48
       2       1       3      91      36      50      36      30      19      23
       2       1       3      92      26      31      26      49      46      36
       2       1       3      93      27      26      27      24      20      19
       2       1       3      94       3      14       3       1       3      13
       2       1       3      95       3       6       3      46      36      37
       2       1       3      96      42      10      42      12      39      37
       2       1       3      97      11      44      11      37      37       6
       2       1       3      98      22      48      22      22      44      10
       2       1       3      99      24      10      24       5      40      19
       2       1       3     100      16       5      16      41       4      17
       2       1       4       1      32       6      32      31      23      30
       2       1       4       2       5      33       5      47       4      12
       2       1       4       3      47       4      47       1      36       5
       2       1       4       4       9      32       9       8      15      37
       2       1       4       5      36       9      36      37      26      27
       2       1       4       6      13      29      13      31      25      19
       2       1       4       7      33      15      33       1      10      42
       2       1       4       8      22      25      22       2      45      37
       2       1       4       9      24      43      24      12      45      12
       2       1       4      10       2       8       2      45       4      38
       2       1       4      11      32      27      32      37      47      45
       2       1       4      12      24      19      24      47      49      25
       2       1       4      13      16       9      16      35      10      20
       2       1       4      14      32      30      32      45      35       4
       2       1       4      15      24       5      24      48       5      49
       2       1       4      16       4      26       4      29      43      31
       2       1       4      17      46       5      46       9      14      47
       2       1       4      18      39      13      39      35      10      39
       2       1       4      19      17      18      17      40      14       3
       2       1       4      20      15      20      15      46       9      21
       2       1       4      21      38      22      38      31      14      29
       2       1       4      22      25      38      25       8      14      49
       2       1       4      23      44      37      44      43       9      12
       2       1       4      24       1      42       1       5      14      23
       2       1       4      25       1      45       1       4      34      39
       2       1       4      26      25       3      25      27      47      41
       2       1       4      27      36      28      36      18       4       7
       2       1       4      28      13       2      13       2       5       6
       2       1       4      29       2      28       2       1      35      23
       2       1       4      30      32       6      32       1      21      14
       2       1       4      31      33      15      33      23       7      16
       2       1       4      32       7      19       7      34       9       6
       2       1       4      33      30      37      30      26      49      50
       2       1       4      34      18      20      18      11      32       9
       2       1       4      35      10      22      10      34       6      22
       2       1       4      36      37      45      37      26       5      32
       2       1       4      37      25      37      25      14      48      14
       2       1       4      38      21      30      21       7      35      21
       2       1       4      39      41      46      41      19      23      48
       2       1       4      40      39      28      39       8      23      17
       2       1       4      41      45       5      45      40      48      11
       2       1       4      42      29      34      29       4      31      39
       2       1       4      43      37      15      37      23      31      29
       2       1       4      44      25      45      25      25      50      10
       2       1       4      45       7      41       7      15      11       4
       2       1       4      46       1      28       1      46      18      43
       2       1       4      47       9      33       9      11      50      32
       2       1       4      48       1      49       1      21       8      16
       2       1       4      49      27      49      27      31      42      30
       2       1       4      50      13      12      13      40      16       7
       2       1       4      51      45      21      45       8      48      16
       2       1       4      52      45      10      45      48      18       4
       2       1       4      53      41       5      41      23      50      44
       2       1       4      54      14      19      14      23      29      41
       2       1       4      55      21      42      21      12      50       3
       2       1       4      56      13      43      13      24      40      33
       2       1       4      57      10      38      10      36      36       8
       2       1       4      58      45       2      45      40      47      23
       2       1       4      59      20      30      20      38      25      17
       2       1       4      60      41      19      41      11      44      10
       2       1       4      61      16      12      16      16      30      41
       2       1       4      62      23      50      23      30      26      27
       2       1       4      63      17      39      17      44      19      21
       2       1       4      64      10      18      10       7      39      46
       2       1       4      65      32      48      32      31       3      17
       2       1       4      66      45       2      45      31      41      22
       2       1       4      67      35      49      35      18      32      33
       2       1       4      68      15      42      15      48      32      13
       2       1       4      69      24      47      24      10      25      29
       2       1       4      70      26      49      26       1      37       9
       2       1       4      71      35      17      35      16      24      25
       2       1       4      72      17      45      17      25      40      28
       2       1       4      73      44      16      44      16      37      20
       2       1       4      74       6      44       6      42      48      36
       2       1       4      75      24      25      24      17      24      25
       2       1       4      76      50      22      50      25      44      33
       2       1       4      77      24      14      24      19      31      21
       2       1       4      78      43      46      43      41       8      28
       2       1       4      79      27      22      27      36       6      43
       2       1       4      80      39      31      39       3       1       2
       2       1       4      81      12      28      12       4      47      43
       2       1       4      82      39       1      39      41      28      12
       2       1       4      83      42      46      42      42      33      21
       2       1       4      84       6      10       6      22       4      23
       2       1       4      85      25      11      25      39      13       2
       2       1       4      86       9      12       9       1      48      33
       2       1       4      87      25      48      25      35      13      10
       2       1       4      88       1      48       1      50      46       6
       2       1       4      89      14      42      14      34      39      21
       2       1       4      90      43       9      43       9      28       7
       2       1       4      91       4      19       4      23       6      20
       2       1       4      92      32       6      32      20      36       1
       2       1       4      93       1      13       1      25      40      35
       2       1       4      94       8      17       8      41      49      30
       2       1       4      95      28      47      28      49      29      37
       2       1       4      96       7      50       7      15      37      39
       2       1       4      97      22       6      22       9      34      20
       2       1       4      98      10      40      10      17      43      21
       2       1       4      99      49      12      49       5       6       5
       2       1       4     100       9      46       9      38      49      33
       2       1       5       1       8      46       8      43      21      23
       2       1       5       2       4      42       4      10      25       2
       2       1       5       3      16      35      16      10      25      34
       2       1       5       4      42       5      42      28       8      45
       2       1       5       5      46      25      46      21      23      50
       2       1       5       6      42      11      42      44      37       6
       2       1       5       7      30      17      30      10      28       4
       2       1       5       8      50      26      50      45      12      37
       2       1       5       9      11      10      11      38      47      22
       2       1       5      10      45      36      45       8      12       1
       2       1       5      11      29      24      29      32      20      19
       2       1       5      12      39      31      39       5      12      13
       2       1       5      13      14      21      14      12      27      33
       2       1       5      14       5      50       5       6      21       8
       2       1       5      15      32       5      32      33      19      39
       2       1       5      16      17      45      17       7      11      12
       2       1       5      17      26      24      26      19      41      16
       2       1       5      18       2       3       2       7      17      35
       2       1       5      19      23       2      23      47      15      11
       2       1       5      20      18       9      18      30      30      48
       2       1       5      21      30      40      30      15      21      32
       2       1       5      22       2      13       2      38      37      28
       2       1       5      23      18      30      18      13      35      24
       2       1       5      24      22      44      22       2      15      36
       2       1       5      25       6      47       6      39      23      26
       2       1       5      26      48       6      48       8      42      33
       2       1       5      27      20       7      20      43      34      44
       2       1       5      28      40       3      40      13      33      42
       2       1       5      29      47      48      47      44      15      20
       2       1       5      30      26       6      26      37      30      29
       2       1       5      31      37      20      37      39      22      14
       2       1       5      32      12      31      12      47      36      24
       2       1       5      33      13      32      13      23      20      41
       2       1       5      34      14      15      14      31      32      38
       2       1       5      35      16      38      16       2      12      40
       2       1       5      36       4      24       4      31      36      49
       2       1       5      37       5      50       5       4      15      43
       2       1       5      38      11       4      11      10       5      46
       2       1       5      39       1      11       1      22       9      33
       2       1       5      40      43      30      43      23       6      27
       2       1       5      41      13      41      13      22      29      24
       2       1       5      42      37       5      37      35      29      49
       2       1       5      43       8      19       8      22      33      49
       2       1       5      44      21       2      21      21      43      47
       2       1       5      45       1      18       1      18      33      14
       2       1       5      46      29      24      29      37      40      44
       2       1       5      47      38      12      38      45      20      40
       2       1       5      48      14       1      14      16       2      42
       2       1       5      49      43      34      43      46      26       2
       2       1       5      50       8       6       8       8      42      19
       2       1       5      51      20      39      20      29      18      35
       2       1       5      52      31       6      31      45      31      24
       2       1       5      53      46      43      46      31      29      26
       2       1       5      54      34      14      34      35      40      16
       2       1       5      55      15      35      15       6      36      39
       2       1       5      56      22      31      22      24      14      22
       2       1       5      57      41       7      41      30      47      22
       2       1       5      58      31       3      31       4       1      37
       2       1       5      59      13       8      13      13      29       6
       2       1       5      60      34      35      34      41      26       2
       2       1       5      61      21      44      21      36       7      27
       2       1       5      62      19      16      19      34       2      25
       2       1       5      63      32      40      32      11      45      44
       2       1       5      64      37      38      37      15      24      12
       2       1       5      65      46       5      46       4      50      24
       2       1       5      66      25      11      25      10      39      46
       2       1       5      67       6      30       6      31      21      18
       2       1       5      68      11      10      11      34      14      40
       2       1       5      69      35      40      35      20      48       4
       2       1       5      70      37      25      37       7      34      14
       2       1       5      71      32      40      32      14       8      50
       2       1       5      72       2      15       2      40       5      29
       2       1       5      73      45      19      45      23       5      41
       2       1       5      74      45      26      45      34      32      28
       2       1       5      75      15      41      15       8      46      19
       2       1       5      76       3      48       3      42      47      25
       2       1       5      77       5      35       5       6      35      16
       2       1       5      78      43      38      43      41      49      10
       2       1       5      79      44      45      44       6      11      19
       2       1       5      80      40      17      40      39      44      32
       2       1       5      81      37      24      37      41      34      48
       2       1       5      82      14      13      14      50      24      14
       2       1       5      83      30      13      30       2      43      45
       2       1       5      84      38      12      38      44      13       1
       2       1       5      85      23      20      23      33       3      21
       2       1       5      86      39      47      39      20       9      30
       2       1       5      87       3      18       3       9      34      41
       2       1       5      88      16      30      16       7      35      18
       2       1       5      89      28      35      28       1      21       8
       2       1       5      90       2      26       2      50      47      35
       2       1       5      91       5      38       5      43      27      32
       2       1       5      92      12       4      12      36       3       5
       2       1       5      93      43      25      43       5       5      11
       2       1       5      94      45      36      45       2      50      26
       2       1       5      95       4      50       4      37      39      11
       2       1       5      96      49      21      49      46      15      47
       2       1       5      97      41      22      41       1      21      48
       2       1       5      98      23       7      23      41      37      35
       2       1       5      99       9      49       9      35      33      43
       2       1       5     100       2      28       2      12      40       1
       2       1       6       1      11      12      11       2      10      15
       2       1       6       2      32       6      32      46      48      49
       2       1       6       3      49       3      49      43      20      22
       2       1       6       4      23      44      23      20      46      50
       2       1       6       5      11      19      11      12      50      48
       2       1       6       6      23      46      23      38      20      18
       2       1       6       7      11      48      11      32      14      10
       2       1       6       8      29      22      29      39       5      23
       2       1       6       9      18      19      18      37      19      32
       2       1       6      10      43      24      43      34      19      28
       2       1       6      11      42      30      42      29      11      19
       2       1       6      12       6      37       6      16      16      29
       2       1       6      13      40      39      40      15      30      12
       2       1       6      14      26      22      26      47       1      17
       2       1       6      15      47      30      47      34      40       3
       2       1       6      16      34      17      34      30      25      15
       2       1       6      17       1      46       1      21      35      49
       2       1       6      18      21      50      21       5      23      49
       2       1       6      19      29      37      29      43       3      30
       2       1       6      20      29      47      29       7      14      50
       2       1       6      21      26      25      26      31       2      14
       2       1       6      22      14      15      14      12      19      31
       2       1       6      23      36      30      36      11      15      48
       2       1       6      24       5       1       5      44      37      43
       2       1       6      25       6      16       6      23      21      11
       2       1       6      26      35      15      35      20      26      21
       2       1       6      27      41      49      41      36       2      33
       2       1       6      28       9       1       9       3      21      13
       2       1       6      29      38      35      38      17      13      31
       2       1       6      30       7      21       7      31      26      42
       2       1       6      31       4      35       4      21      17      26
       2       1       6      32      49      21      49      26      31      16
       2       1       6      33      23      12      23       3      49      48
       2       1       6      34      29       7      29      11      34       5
       2       1       6      35      14      34      14      33      14      44
       2       1       6      36      14      32      14      13       3      38
       2       1       6      37      28      50      28       1       6      21
       2       1       6      38      21      24      21      14      38      45
       2       1       6      39      42      43      42      10      12      32
       2       1       6      40      11      13      11      47       1       5
       2       1       6      41       8      50       8      40      12      39
       2       1       6      42      26      17      26       1      17      15
       2       1       6      43       8      27       8      27      25      43
       2       1       6      44      38      43      38       1      40      25
       2       1       6      45      26       6      26      33      41       9
       2       1       6      46      37      30      37      15      48       7
       2       1       6      47      45      46      45      34       7      11
       2       1       6      48       7       2       7      39       6      40
       2       1       6      49       5       1       5      13      46      30
       2       1       6      50      26       5      26      38      13      21
       2       1       6      51      43      19      43      22       5      11
       2       1       6      52      41      42      41      15       7      44
       2       1       6      53      43       9      43       6      20      10
       2       1       6      54      33       5      33      21       5      49
       2       1       6      55       8      19       8       1      30      29
       2       1       6      56      17      40      17       1       4      22
       2       1       6      57      23      27      23      13      25      14
       2       1       6      58      35      23      35      13      37      41
       2       1       6      59      37      30      37       7      48       2
       2       1       6      60      42      13      42      14      45      49
       2       1       6      61      36       5      36       1      50      31
       2       1       6      62      15      31      15      10      13      19
       2       1       6      63      46       6      46      48      41      38
       2       1       6      64       4      10       4      36      35      41
       2       1       6      65       5      15       5      33      24      22
       2       1       6      66      43      19      43      38       9       8
       2       1       6      67      21      37      21      25      50      13
       2       1       6      68       1      42       1      44      43      49
       2       1       6      69       2      24       2      36      18      34
       2       1       6      70      38      33      38      41      47      29
       2       1       6      71       1      14       1      33       8      17
       2       1       6      72       5      21       5      32      29      36
       2       1       6      73      33       3      33      14      42      26
       2       1       6      74      48      24      48      20       2       3
       2       1       6      75      24      38      24      47      17      32
       2       1       6      76       1       2       1      23      47      27
       2       1       6      77      10      32      10      18      41      27
       2       1       6      78      13      48      13       6      38       3
       2       1       6      79      12      19      12      21      22      34
       2       1       6      80      22      18      22       1       1       3
       2       1       6      81      45      47      45      28      50      19
       2       1       6      82      10      15      10      41      24      38
       2       1       6      83      42      41      42       5      34      26
       2       1       6      84       5      43       5      15      27      28
       2       1       6      85      44      28      44      33      23       1
       2       1       6      86      18       5      18      30      33       9
       2       1       6      87       1      28       1      25      34       1
       2       1       6      88      35      11      35      33      15      39
       2       1       6      89      29      25      29      28      50      39
       2       1       6      90      20      38      20      27       4      29
       2       1       6      91      22      43      22      23      26       5
       2       1       6      92      12      25      12      11      36      13
       2       1       6      93       8      33       8      32       9      24
       2       1       6      94      37      46      37      21      16       7
       2       1       6      95      19       5      19      29      45      34
       2       1       6      96      14      30      14      38      19      48
       2       1       6      97      50      10      50      22      18      38
       2       1       6      98      41      13      41       3      24      44
       2       1       6      99       6      40       6       8      27      45
       2       1       6     100      39      49      39       7      47      16
       2       1       7       1      18       4      18      12      21      41
       2       1       7       2      32      41      32       3      11      31
       2       1       7       3      23      15      23      46      17      16
       2       1       7       4      15      44      15      35      16      28
       2       1       7       5      11      50      11      41      34      47
       2       1       7       6      25      41      25       6      31      28
       2       1       7       7      42      12      42      17      47       2
       2       1       7       8      17      45      17      14      36       3
       2       1       7       9      39      28      39      36       4      29
       2       1       7      10      18      20      18      20       6       8
       2       1       7      11      12      36      12      34       7      41
       2       1       7      12      21      43      21      23      45      10
       2       1       7      13      41      48      41      42       2      36
       2       1       7      14      15       5      15      20      36      32
       2       1       7      15      49      18      49      21       1      22
       2       1       7      16      23      27      23       1      28       7
       2       1       7      17       5      22       5       1      40       7
       2       1       7      18      27      43      27      48      45       9
       2       1       7      19      21       1      21      49      22       3
       2       1       7      20      48      15      48      43      37      46
       2       1       7      21       2      33       2      34      43      40
       2       1       7      22       7      27       7      37       2      34
       2       1       7      23      10      11      10      34      12      34
       2       1       7      24      12      33      12       8      21      11
       2       1       7      25      35      20      35       7      17      31
       2       1       7      26      43       3      43       8      13      45
       2       1       7      27      38      32      38      43      15       5
       2       1       7      28      19      42      19      29      23      14
       2       1       7      29      29      46      29       3      12      34
       2       1       7      30      14      29      14      48       7      44
       2       1       7      31      50       6      50      40      33      37
       2       1       7      32      19      38      19      44       6      20
       2       1       7      33      10      46      10       9       9      39
       2       1       7      34      43      21      43      16      16       4
       2       1       7      35      19       7      19      43      39      10
       2       1       7      36      13       4      13       9      22      42
       2       1       7      37      17      10      17      24       8      42
       2       1       7      38       7      49       7      15       2      49
       2       1       7      39      11       5      11      23      46       6
       2       1       7      40      21      16      21      13      16      35
       2       1       7      41      28       3      28      12      20      43
       2       1       7      42      39      30      39      22      18      40
       2       1       7      43      24      50      24      15      37      22
       2       1       7      44      23      45      23      45      19       7
       2       1       7      45      14       4      14       3      19      33
       2       1       7      46      39       4      39      11      17      23
       2       1       7      47      24      25      24      47      25      43
       2       1       7      48      34       7      34       2      25      24
       2       1       7      49      43      19      43       4      32      13
       2       1       7      50       1      35       1       1       5      35
       2       1       7      51      46       5      46      38      23      31
       2       1       7      52       7       5       7       2      12      14
       2       1       7      53      37      31      37      16      11      38
       2       1       7      54      48      47      48      25      37      22
       2       1       7      55      40      35      40       9      39       5
       2       1       7      56       2       7       2      23      29      22
       2       1       7      57      27      30      27      18       5      20
       2       1       7      58      29      40      29      43       5      43
       2       1       7      59      45       5      45       2      27      47
       2       1       7      60      26       4      26      41      41      23
       2       1       7      61       8      24       8       2       1      29
       2       1       7      62      39      50      39       1      48      13
       2       1       7      63       5       2       5      50      40      26
       2       1       7      64      47      40      47      30      45      11
       2       1       7      65       9      38       9       7      42       9
       2       1       7      66      37      46      37      29      14      30
       2       1       7      67      25      36      25      48       1      47
       2       1       7      68      36      10      36      26      32      47
       2       1       7      69       4      42       4       4      10      40
       2       1       7      70      32       9      32      23      31       6
       2       1       7      71      27      21      27      31      45      37
       2       1       7      72      13      18      13      17      39       9
       2       1       7      73      13      50      13      12      43      37
       2       1       7      74      11      43      11      29      25      22
       2       1       7      75      14      33      14       3      35      39
       2       1       7      76      11      20      11       4      34      19
       2       1       7      77      20       7      20      28      16      43
       2       1       7      78      31      49      31      49      33      34
       2       1       7      79      50      13      50      19       2       5
       2       1       7      80       2       3       2      13      40      19
       2       1       7      81      24      31      24      42      33      27
       2       1       7      82      16      26      16       4      13      14
       2       1       7      83      17      26      17      16      47      44
       2       1       7      84       2      14       2      29      43      42
       2       1       7      85      45      40      45       4      41      37
       2       1       7      86      34       8      34      27      25       5
       2       1       7      87      40      31      40      36      14      39
       2       1       7      88      48      20      48      11      39      23
       2       1       7      89      45      36      45      27      26      40
       2       1       7      90      46      20      46      29      25      44
       2       1       7      91      11      25      11      29      42       1
       2       1       7      92      11      49      11       9      17      32
       2       1       7      93       2      12       2      24       2      11
       2       1       7      94       9      43       9      12      39      22
       2       1       7      95      41      10      41      25      12      37
       2       1       7      96      11       9      11      28      43      19
       2       1       7      97      19      22      19      21      37      40
       2       1       7      98      28      49      28      12      34       1
       2       1       7      99       1      45       1      47      21      42
       2       1       7     100       7      32       7      46      17      31
       2       1       8       1       4      45       4      34      12      38
       2       1       8       2      11       2      11      35      25      21
       2       1       8       3       9      17       9      48      36      15
       2       1       8       4      47      24      47      49       6      39
       2       1       8       5      11      41      11      50      37      47
       2       1       8       6      20      29      20       5      32      17
       2       1       8       7      17      30      17       4      15      26
       2       1       8       8      35      39      35      27      13      35
       2       1       8       9      32       5      32      26       9      18
       2       1       8      10      17      42      17      48      49      23
       2       1       8      11      25       2      25      34      36       1
       2       1       8      12      17      12      17      48      48      35
       2       1       8      13      10      37      10      12      12      13
       2       1       8      14      21      34      21      43       9      35
       2       1       8      15      47      45      47      46      22       6
       2       1       8      16      40      45      40      32      20      16
       2       1       8      17      27       6      27      33       4      14
       2       1       8      18      19      47      19       6      18      19
       2       1       8      19      44      28      44      24      44      20
       2       1       8      20      11      41      11      12      24      33
       2       1       8      21      23      19      23      23      25      30
       2       1       8      22      49       3      49      40      11       8
       2       1       8      23      25       3      25       3      39      31
       2       1       8      24      31       5      31      37      43      23
       2       1       8      25      33      50      33      40      28      47
       2       1       8      26       5      46       5      20      48       9
       2       1       8      27      45      19      45       3      16      17
       2       1       8      28       4      22       4      33      38      47
       2       1       8      29      37      10      37      21      25      39
       2       1       8      30      42      41      42       2      37       9
       2       1       8      31      40      13      40      12      15      19
       2       1       8      32      39      12      39      35      14       5
       2       1       8      33      28       4      28      28      47      11
       2       1       8      34      36      37      36      37      15      45
       2       1       8      35      50      42      50       1       6      17
       2       1       8      36      27      24      27      46       6      35
       2       1       8      37       1      29       1      43      12      13
       2       1       8      38       3      30       3      39      10      16
       2       1       8      39      31      34      31      43       7       1
       2       1       8      40       6      39       6       3      46       6
       2       1       8      41      14      46      14      30      47      26
       2       1       8      42      40      35      40      49      39      31
       2       1       8      43      11      22      11      42      20      21
       2       1       8      44      23      37      23      34       9       5
       2       1       8      45       3      19       3      28      40      27
       2       1       8      46      47       9      47      19       9      14
       2       1       8      47      39      12      39       9      36      27
       2       1       8      48      43      21      43      42      42      34
       2       1       8      49      28      48      28      32      37      11
       2       1       8      50       8       6       8      44      33      38
       2       1       8      51      23      24      23      39      30      23
       2       1       8      52      23      42      23      46       6      24
       2       1       8      53      35      15      35      37      30      31
       2       1       8      54      48       1      48      18      40       8
       2       1       8      55       1      37       1      41      30      11
       2       1       8      56      30      19      30      46      21       4
       2       1       8      57      22      13      22      41      33      16
       2       1       8      58      32      35      32      25      42      34
       2       1       8      59       4      40       4      12      36      48
       2       1       8      60      17      42      17      45      42      50
       2       1       8      61      43      24      43      50      20      38
       2       1       8      62      31       9      31      29      49      50
       2       1       8      63      31      49      31      49      48      36
       2       1       8      64      34      36      34      30      50      43
       2       1       8      65       4       5       4      29       2      41
       2       1       8      66       2      21       2      13      15       6
       2       1       8      67      49      42      49       3      35      16
       2       1       8      68      23      42      23      49      50      26
       2       1       8      69      46      16      46      15      42      31
       2       1       8      70      47       4      47      33      49      17
       2       1       8      71      50      40      50      26      34      48
       2       1       8      72      47      25      47       3      17      44
       2       1       8      73       2      38       2       1      26       4
       2       1       8      74       7      21       7      23      45      19
       2       1       8      75       9      20       9      49      48      26
       2       1       8      76      47      49      47      30      26      27
       2       1       8      77      15      36      15       3      45       1
       2       1       8      78      34      44      34       1      35      19
       2       1       8      79       8      30       8       1      22      18
       2       1       8      80      18      10      18      22      45      11
       2       1       8      81      32       4      32       4      38       4
       2       1       8      82       1      38       1       7       4      43
       2       1       8      83      25      33      25      44      12      39
       2       1       8      84      40      45      40      49       9      36
       2       1       8      85      24      42      24      14      47      32
       2       1       8      86      43       4      43      24      44       5
       2       1       8      87      26      32      26      27      27      21
       2       1       8      88      26      46      26      19      12       9
       2       1       8      89      12      26      12      35      29      33
       2       1       8      90      12       1      12      12      37      35
       2       1       8      91      36      38      36      32      28      47
       2       1       8      92      27       6      27      45       1      43
       2       1       8      93      12      41      12      35       5      44
       2       1       8      94      27       1      27      28      22      23
       2       1       8      95      44      21      44      10      16      45
       2       1       8      96      13      27      13       1       7      24
       2       1       8      97      34       4      34       2      34      47
       2       1       8      98      16      22      16      48      13      21
       2       1       8      99      47      14      47      11      15      26
       2       1       8     100      16      21      16      28       5      40
       2       1       9       1      19       6      19      35      19      20
       2       1       9       2      10      35      10      16      36      27
       2       1       9       3       1      46       1      16      24       1
       2       1       9       4       2      21       2       9      48      43
       2       1       9       5      38      29      38       1      17      11
       2       1       9       6      41      10      41      50      20       9
       2       1       9       7       3       5       3      50      17      21
       2       1       9       8      34      19      34      27      10       3
       2       1       9       9      30      41      30      46      33       5
       2       1       9      10       4       7       4      40      48      49
       2       1       9      11      49      50      49      11      26       1
       2       1       9      12      48      45      48      34      21      11
       2       1       9      13      22      47      22      38      47      11
       2       1       9      14      17      24      17      35      37      19
       2       1       9      15       6      32       6       3      20      29
       2       1       9      16      34      11      34       5      21      34
       2       1       9      17      33      19      33      23      33      35
       2       1       9      18       7      30       7      21      33      23
       2       1       9      19      21      36      21      21      15      12
       2       1       9      20      38      34      38      30      26      18
       2       1       9      21      43      22      43       9      37       7
       2       1       9      22       9      42       9      30      27      35
       2       1       9      23       6      15       6      17      40      46
       2       1       9      24      33       8      33      11      14       5
       2       1       9      25      44      10      44      49      38      46
       2       1       9      26      28      44      28      41       6      28
       2       1       9      27      26      12      26      36       8      26
       2       1       9      28      26      27      26      40      32      49
       2       1       9      29      33      30      33      39      43      22
       2       1       9      30      36       3      36      32       3      31
       2       1       9      31       2      37       2      45      46       3
       2       1       9      32      36       9      36      22       2      17
       2       1       9      33      30      48      30      25      19      38
       2       1       9      34      34       5      34      12      23      38
       2       1       9      35      19      26      19       5      28      35
       2       1       9      36       4      17       4      11      27      42
       2       1       9      37       5      47       5      50      15      27
       2       1       9      38       4      11       4      25       6      27
       2       1       9      39       2      41       2      23       3       2
       2       1       9      40      42      27      42      41      27      14
       2       1       9      41       6      11       6      14      20      40
       2       1       9      42      29       1      29      39      17      40
       2       1       9      43       8      49       8      24      19       8
       2       1       9      44      31       8      31      12       4      38
       2       1       9      45       1       8       1      27       1       4
       2       1       9      46       7      34       7      32      33       9
       2       1       9      47      21      35      21      36      14      49
       2       1       9      48      24      17      24       2      46      47
       2       1       9      49      29      25      29      46      15      10
       2       1       9      50      32      33      32      47       8      34
       2       1       9      51      14      20      14      27      25      37
       2       1       9      52      45      29      45      34      32      25
       2       1       9      53      19       5      19      23       8      32
       2       1       9      54      33      49      33      38      19      17
       2       1       9      55      22       1      22      22      29      20
       2       1       9      56      10      23      10       7       3      20
       2       1       9      57      22      37      22      47      35      30
       2       1       9      58      39      37      39      24      26       7
       2       1       9      59      47      13      47      16      41      18
       2       1       9      60      24      16      24      30      17       8
       2       1       9      61      31       4      31      40      42      39
       2       1       9      62      19      21      19      23      49      20
       2       1       9      63      14      31      14       1      22      37
       2       1       9      64      20      26      20      39      43       2
       2       1       9      65       6      11       6      42      41      33
       2       1       9      66      11      18      11      40      37       6
       2       1       9      67      30      12      30      26      24      23
       2       1       9      68      30      47      30       5      22      26
       2       1       9      69      26      19      26       5      32      18
       2       1       9      70       2       6       2      48      36      48
       2       1       9      71       5      47       5      26      22       4
       2       1       9      72      37      23      37      37      39      36
       2       1       9      73      15      36      15      31      18      39
       2       1       9      74      17      26      17      13      32      44
       2       1       9      75       9      19       9      14      26      49
       2       1       9      76      26      45      26       6      29      27
       2       1       9      77      24      31      24      28      38      19
       2       1       9      78      41      26      41      34      38       2
       2       1       9      79      43      24      43      47      30      22
       2       1       9      80      31      15      31       8      15      42
       2       1       9      81      12      33      12      18      18      40
       2       1       9      82      38      22      38      45      44      33
       2       1       9      83      28      46      28      27      13       2
       2       1       9      84      46      10      46       8      24      28
       2       1       9      85      20      27      20       5      33      11
       2       1       9      86      36      46      36      25      14      18
       2       1       9      87      42      18      42      11      48      49
       2       1       9      88      13      32      13      30      14      38
       2       1       9      89      47      24      47       2      12      16
       2       1       9      90      20      16      20       9      17      20
       2       1       9      91      20      43      20      32      24       2
       2       1       9      92      27      32      27      18      42      39
       2       1       9      93      12       3      12      45       4      22
       2       1       9      94      17      48      17      22      16      38
       2       1       9      95      16       9      16       8       1      14
       2       1       9      96      13      25      13      18       2      17
       2       1       9      97      14      24      14       9      32      30
       2       1       9      98       7      36       7      28      24      19
       2       1       9      99       8      14       8      48       5      49
       2       1       9     100      13      14      13      11      45       3
       2       1      10       1      15       1      15      43      22       1
       2       1      10       2      48      36      48      31       6      49
       2       1      10       3       4      13       4      30      11      12
       2       1      10       4      37      34      37       2      30      36
       2       1      10       5      50      37      50      50      37      45
       2       1      10       6      42      13      42      33       3       7
       2       1      10       7      24      47      24      34      32      36
       2       1      10       8       7      44       7       1       3      33
       2       1      10       9       7      22       7      13      50       7
       2       1      10      10      47      16      47      36      16       5
       2       1      10      11      30      27      30      25      36      42
       2       1      10      12      38      37      38      34      42      43
       2       1      10      13      21      27      21      35       8      16
       2       1      10      14      23      46      23      40      13      30
       2       1      10      15      14      48      14      17       6      29
       2       1      10      16       6      41       6       5      43      30
       2       1      10      17      49      29      49      25      12      22
       2       1      10      18      36      11      36      21      31      39
       2       1      10      19      50      21      50      30      28       5
       2       1      10      20      27      33      27       2       3      30
       2       1      10      21      45      38      45      38       1      21
       2       1      10      22      40      31      40      32      44       8
       2       1      10      23       1      23       1      46      50      40
       2       1      10      24       8      16       8      11      37      46
       2       1      10      25      48      49      48      50      13      14
       2       1      10      26      12       7      12      22      39       4
       2       1      10      27      18       7      18      27      11      32
       2       1      10      28      48      10      48      15      35      31
       2       1      10      29      48       2      48      34      35      23
       2       1      10      30      47      48      47      11      17      14
       2       1      10      31      23       8      23      19      28      50
       2       1      10      32      38       2      38      28       9      12
       2       1      10      33      16      10      16       2      43      48
       2       1      10      34      11      26      11       4      41      50
       2       1      10      35      49      31      49       2       5      18
       2       1      10      36      19      35      19       8      15      44
       2       1      10      37      31      46      31      33      26      32
       2       1      10      38      47      11      47      39      48      47
       2       1      10      39      48      14      48      49      12      47
       2       1      10      40       5      28       5      13      41       3
       2       1      10      41      48      29      48      21      34      22
       2       1      10      42      21       1      21       3      18      15
       2       1      10      43      32       8      32      32      22      12
       2       1      10      44      29       3      29      47      49       5
       2       1      10      45      11       1      11      37      34       8
       2       1      10      46      25      50      25      18      40      43
       2       1      10      47      15      19      15       3      29       7
       2       1      10      48      29      43      29      24      38      22
       2       1      10      49      44      39      44      38      30       3
       2       1      10      50      31       5      31      27      14      22
       2       1      10      51      44       5      44      43      24      10
       2       1      10      52       9      46       9      45      25      40
       2       1      10      53      22      29      22      28      13       8
       2       1      10      54      48      37      48      13      42       3
       2       1      10      55      32      35      32      26      21      41
       2       1      10      56      50      33      50       7      33      34
       2       1      10      57      12      32      12      30      33      47
       2       1      10      58       8       2       8      15      15      12
       2       1      10      59      34      13      34       5      14      17
       2       1      10      60      35      32      35      21      31      43
       2       1      10      61      44       2      44      13      44      12
       2       1      10      62      33      17      33       2      18      48
       2       1      10      63       6      19       6      14       5      11
       2       1      10      64      22      25      22      49      25       8
       2       1      10      65      41      11      41       3      24      13
       2       1      10      66      21      49      21      45      17      41
       2       1      10      67      20      35      20      42       2      28
       2       1      10      68      50      25      50       1      25      49
       2       1      10      69       2      12       2      22       6      19
       2       1      10      70       6      27       6      41      18      32
       2       1      10      71       3      10       3      39      34       4
       2       1      10      72       6      21       6       7      26      44
       2       1      10      73      35      44      35      28       2      14
       2       1      10      74      27      36      27      16      45       5
       2       1      10      75      34       8      34       8       5      49
       2       1      10      76       6      11       6       1      33      29
       2       1      10      77      18      44      18      22      22      32
       2       1      10      78      41       6      41      46      11      20
       2       1      10      79      39      47      39      22      25      10
       2       1      10      80      14      26      14      29      18      22
       2       1      10      81      18      19      18      47       8       9
       2       1      10      82      46      47      46      50      30       4
       2       1      10      83      34      42      34      26      38      35
       2       1      10      84      49      35      49      35       1      22
       2       1      10      85      15      24      15      22      25      33
       2       1      10      86      28       2      28       1      14       5
       2       1      10      87      50      44      50       5       7      15
       2       1      10      88      15      43      15      35       1      33
       2       1      10      89      37      27      37      13      45      40
       2       1      10      90      25      46      25      49       3      41
       2       1      10      91       3      36       3      22      22      11
       2       1      10      92      47      45      47      27       7      28
       2       1      10      93      43       4      43      47      35       2
       2       1      10      94      48      47      48      40      10      27
       2       1      10      95      40      26      40      24      50      48
       2       1      10      96      48      27      48      47      16      27
       2       1      10      97      49       1      49      31      46      40
       2       1      10      98      37      49      37       7      15      22
       2       1      10      99      42      38      42      29      36      39
       2       1      10     100      18      14      18      29      41       2
       3       1       1       1      24      47      24       3      25      10
       3       1       1       2      49      22      49      27      23      43
       3       1       1       3      12      32      12      29       5      31
       3       1       1       4      17      49      17      14      16      46
       3       1       1       5       4       3       4      33      34      47
       3       1       1       6      34      19      34      15      44      19
       3       1       1       7      32      29      32      44      43      29
       3       1       1       8      21       3      21      50      41       7
       3       1       1       9       9       1       9       1      48      40
       3       1       1      10      38      11      38      29      41      43
       3       1       1      11      31       3      31      44      16      47
       3       1       1      12      43      44      43      35      28      18
       3       1       1      13      31       5      31      42      43      46
       3       1       1      14      27      50      27      17       3      33
       3       1       1      15      50       1      50      23      13      37
       3       1       1      16      17      11      17      45      12      44
       3       1       1      17      42      37      42      48      34      11
       3       1       1      18      49      45      49      23       8      40
       3       1       1      19      27      18      27      37      50      47
       3       1       1      20      34      45      34      10      44      13
       3       1       1      21       8       3       8      33      12      47
       3       1       1      22      30      34      30      19       4      14
       3       1       1      23      15      25      15      15      26      31
       3       1       1      24       4       7       4      27      40       3
       3       1       1      25      45      20      45      25      35      36
       3       1       1      26       1      26       1       1      37      21
       3       1       1      27      14      20      14      19      24      15
       3       1       1      28      16      14      16      49      20      10
       3       1       1      29      40      18      40      45      19      38
       3       1       1      30      43       7      43      39      26       2
       3       1       1      31       4       2       4      46      48      27
       3       1       1      32       9      18       9      41      38       8
       3       1       1      33      40      21      40      14      14      20
       3       1       1      34       2      24       2      28      23      17
       3       1       1      35      39      25      39      19      43      48
       3       1       1      36      16      13      16      27      44      25
       3       1       1      37      27      39      27      28      47      33
       3       1       1      38      42      41      42      47      25      28
       3       1       1      39      42      13      42      26      23      50
       3       1       1      40      23       5      23      44      30       9
       3       1       1      41      30      40      30      28      45      11
       3       1       1      42      46      49      46      39      19      49
       3       1       1      43      41      42      41      14       7      37
       3       1       1      44      31       8      31      14      37      49
       3       1       1      45      27      12      27       3      42      23
       3       1       1      46      46      25      46      23      25      29
       3       1       1      47       4       7       4      13      49      48
       3       1       1      48      19      35      19      17      24      10
       3       1       1      49      23      10      23       8      27      44
       3       1       1      50      32      18      32      31      19      44
       3       1       1      51      37      43      37      26      44       9
       3       1       1      52      44      32      44      42      32      16
       3       1       1      53      39      30      39      30      26      14
       3       1       1      54      23       7      23      37      36       8
       3       1       1      55      50      49      50      38      15      47
       3       1       1      56      46      25      46      19       6       3
       3       1       1      57      50      20      50       4      38       7
       3       1       1      58      11      34      11      16      27      15
       3       1       1      59      27      47      27      20      35      16
       3       1       1      60       6      47       6      46       6      15
       3       1       1      61       5      14       5      40      22      34
       3       1       1      62      43      39      43      49       6      10
       3       1       1      63      36      33      36       6      32      50
       3       1       1      64       4      34       4      36      43       2
       3       1       1      65      18       3      18       6      35      48
       3       1       1      66      31      26      31      38      45      41
       3       1       1      67      41      42      41      30      31       1
       3       1       1      68      12      23      12      15      25      41
       3       1       1      69      21      13      21      43      22      15
       3       1       1      70      36      16      36      18      39       1
       3       1       1      71      42      48      42       2      38      25
       3       1       1      72      37      24      37       8       5       6
       3       1       1      73       8      47       8      13      45      50
       3       1       1      74      35      48      35      42      34       8
       3       1       1      75      42      43      42      40       8      16
       3       1       1      76       7      40       7      46      42      41
       3       1       1      77       4      50       4      21      15      33
       3       1       1      78      29      36      29      40      43      22
       3       1       1      79      33      46      33      12      14      34
       3       1       1      80      24      25      24      48      30      24
       3       1       1      81      16      17      16      43      36      16
       3       1       1      82      31      22      31      36       3      40
       3       1       1      83       9      41       9      17      42      34
       3       1       1      84      40      47      40      26      26      30
       3       1       1      85      27      12      27      20      27       1
       3       1       1      86      13      38      13      10      34      48
       3       1       1      87      46       1      46      50      24      20
       3       1       1      88      32       5      32      18      38       6
       3       1       1      89      27      33      27      14       5      41
       3       1       1      90      22      37      22      40      11      36
       3       1       1      91      37       4      37      27      24      44
       3       1       1      92      35      28      35      35       4      32
       3       1       1      93       7      43       7      26       8      38
       3       1       1      94      30      17      30      18      33      31
       3       1       1      95       2      43       2      22      29      39
       3       1       1      96      18      23      18      38       9      31
       3       1       1      97       8      15       8      13      49      26
       3       1       1      98      25      14      25      34      42      24
       3       1       1      99       9      46       9      24      48       3
       3       1       1     100      20      37      20      17      40      24
       3       1       2       1      39      46      39      31      25       5
       3       1       2       2      47       9      47       6      45      10
       3       1       2       3      21      29      21      14      22      43
       3       1       2       4      44      42      44      32      28      21
       3       1       2       5      37       6      37      45      43      27
       3       1       2       6      26       9      26      47      32       5
       3       1       2       7       9      45       9      49      19      17
       3       1       2       8      15      47      15      20      22      49
       3       1       2       9      42      40      42      50       1      42
       3       1       2      10      23      17      23       7      31      20
       3       1       2      11       4      17       4      10      26      32
       3       1       2      12      33      45      33      49       6      22
       3       1       2      13      31      37      31      45      35      12
       3       1       2      14      37      35      37       1      21      48
       3       1       2      15      14      24      14      44      49      28
       3       1       2      16       1      25       1      37      14       3
       3       1       2      17       1      12       1      34      21      12
       3       1       2      18      21      46      21      18      38      28
       3       1       2      19      48      30      48      45      22      48
       3       1       2      20      26      28      26      39      21       5
       3       1       2      21       8      19       8      11       7      30
       3       1       2      22      25      46      25       7      38      11
       3       1       2      23      22      36      22      46      46       6
       3       1       2      24      11      12      11       2      37      13
       3       1       2      25      15      19      15      12      32       2
       3       1       2      26      44      27      44      23      29      36
       3       1       2      27      26      49      26      35      33      43
       3       1       2      28      11       9      11      31       8      12
       3       1       2      29      33      34      33      26      25      13
       3       1       2      30      31      29      31      26      38       1
       3       1       2      31       5      17       5      23      29       4
       3       1       2      32      26      24      26      18      11      14
       3       1       2      33      13       6      13      44      34      10
       3       1       2      34      16       7      16       3      42      45
       3       1       2      35      22      25      22      31      24      12
       3       1       2      36       7      38       7      19      37      14
       3       1       2      37       5      45       5      43      38      27
       3       1       2      38      31      28      31      36      17       5
       3       1       2      39      46       9      46      40      27      36
       3       1       2      40      30       7      30      32      10      44
       3       1       2      41       5       3       5       5       6      35
       3       1       2      42      43       1      43      34       3      10
       3       1       2      43       6      22       6       4      50      14
       3       1       2      44      17      30      17      39      44      50
       3       1       2      45      34      20      34      29      12       9
       3       1       2      46      17      23      17      13      25      21
       3       1       2      47      37      16      37      39      32      24
       3       1       2      48      41      44      41       5      45      13
       3       1       2      49      10      31      10      15      26      46
       3       1       2      50      49      29      49      30      34       4
       3       1       2      51       5      40       5      48      48      30
       3       1       2      52      16      44      16       3      32       7
       3       1       2      53       8      32       8      21      26      34
       3       1       2      54      29      42      29      14       5      21
       3       1       2      55      26       3      26      10      38      13
       3       1       2      56      13      43      13       4       9      23
       3       1       2      57      15      32      15      49       9      12
       3       1       2      58      24       6      24      12      34      45
       3       1       2      59      37      32      37      12      27      24
       3       1       2      60      24       8      24      44       3      38
       3       1       2      61       4      30       4       9      20      41
       3       1       2      62      24       3      24      44      48      21
       3       1       2      63       1      38       1      41      50      26
       3       1       2      64      44       9      44       5      14      45
       3       1       2      65      38      13      38      17       6       1
       3       1       2      66       8      33       8      35      31      48
       3       1       2      67       7       9       7      10      45       6
       3       1       2      68      43      21      43      13      25      11
       3       1       2      69       9      49       9      46      25      17
       3       1       2      70       8      35       8      21      15      29
       3       1       2      71      38      45      38      31      48      49
       3       1       2      72      48       1      48      17      29      45
       3       1       2      73      16      39      16      11      43      41
       3       1       2      74       7      41       7      43      43      19
       3       1       2      75      11       1      11      16       7      23
       3       1       2      76      36      20      36      46       2      24
       3       1       2      77      43      21      43      17      41      34
       3       1       2      78      34      13      34      38      26      31
       3       1       2      79      22      23      22      31      16       1
       3       1       2      80      40       3      40      17      33       3
       3       1       2      81       5      22       5      40       8      33
       3       1       2      82      11      45      11      43      21      47
       3       1       2      83      44      19      44      45      48      49
       3       1       2      84      32      13      32      20      28      22
       3       1       2      85      35      31      35      15      49      16
       3       1       2      86      45       9      45       3      36      45
       3       1       2      87      48      49      48      22       5      19
       3       1       2      88      50       6      50       9       8      30
       3       1       2      89      17      11      17      23       3      14
       3       1       2      90       2      27       2      46      12      41
       3       1       2      91      38      37      38      39      34      29
       3       1       2      92       6      48       6      19      26       7
       3       1       2      93      41      48      41      15      26      30
       3       1       2      94      30      10      30      50      27       6
       3       1       2      95      27      44      27      10       2       9
       3       1       2      96      31      32      31      29      19      42
       3       1       2      97       7      12       7      25      44      35
       3       1       2      98      13      40      13      11      27      15
       3       1       2      99      45      15      45      44      14      26
       3       1       2     100      20      39      20      30      32      15
       3       1       3       1      42      32      42      27      44      22
       3       1       3       2      10      31      10      34      22      28
       3       1       3       3      30      40      30      19      38      14
       3       1       3       4      49      28      49      17       4       2
       3       1       3       5       7      37       7       3      12      20
       3       1       3       6      29      22      29      15       8      27
       3       1       3       7      42      34      42      30      49      25
       3       1       3       8      25      10      25      29      30      41
       3       1       3       9      28       2      28      33      48      39
       3       1       3      10      31      12      31       7      19       1
       3       1       3      11      50       1      50      29      20      23
       3       1       3      12      10      15      10      50      48      44
       3       1       3      13       3      47       3      10      44       3
       3       1       3      14      11       2      11      19      45      44
       3       1       3      15       6      44       6      22      46      20
       3       1       3      16      33      14      33       6      13       7
       3       1       3      17      50      10      50      16      30      45
       3       1       3      18       9      49       9      29      19      28
       3       1       3      19      21       9      21      42       4       3
       3       1       3      20      38      35      38       3       6      49
       3       1       3      21      49      30      49       1      43      27
       3       1       3      22      19      18      19      34       7      23
       3       1       3      23      36      18      36      29      23      38
       3       1       3      24      15      38      15      38      12       8
       3       1       3      25      20      34      20      42      10       4
       3       1       3      26      24      19      24      21      27      11
       3       1       3      27      24      10      24       4      13      35
       3       1       3      28      46      12      46       1       2      13
       3       1       3      29      12       3      12      36       9      15
       3       1       3      30      13      38      13      34      50      22
       3       1       3      31      40      45      40      47      37      19
       3       1       3      32      22      34      22       4      32      43
       3       1       3      33       9      47       9       5      23      35
       3       1       3      34      19       6      19      46      24      46
       3       1       3      35       5      40       5      32      46      19
       3       1       3      36      36      37      36      21      28       2
       3       1       3      37      32       3      32       9       9      14
       3       1       3      38      17      10      17      42      28      41
       3       1       3      39      21      14      21      41      46      39
       3       1       3      40      19      43      19      46       3      34
       3       1       3      41       1      30       1      13      25      19
       3       1       3      42       1      20       1      11      10       4
       3       1       3      43      20      29      20      47      48      28
       3       1       3      44      35      30      35      11      35       5
       3       1       3      45      27      50      27      28      14      37
       3       1       3      46      47      19      47       5      45      39
       3       1       3      47      43      33      43      22      48      44
       3       1       3      48      12      11      12      29      24      42
       3       1       3      49      23      46      23       8       5      20
       3       1       3      50      31      20      31       5      38      42
       3       1       3      51      17      41      17      44      18      28
       3       1       3      52      29      30      29      48      45      18
       3       1       3      53      45      39      45       5      20      42
       3       1       3      54      16      32      16       1      16       7
       3       1       3      55      29      45      29      21      26      16
       3       1       3      56      23      34      23      23      39      20
       3       1       3      57       7      42       7      12      11      36
       3       1       3      58      27       2      27      14      12      35
       3       1       3      59      35       5      35      36       4       9
       3       1       3      60      22       8      22      39      49      44
       3       1       3      61      10       2      10      44      30      37
       3       1       3      62      45      44      45      31      40       5
       3       1       3      63      42       3      42      14      38      47
       3       1       3      64      37      23      37      22      42      27
       3       1       3      65      22      19      22      50       9      26
       3       1       3      66       3      24       3      38      32      13
       3       1       3      67      41      42      41      19      14      22
       3       1       3      68      14      45      14       8       5      45
       3       1       3      69       9      50       9      45      20       6
       3       1       3      70      16      25      16       2      13      27
       3       1       3      71      42      22      42      13       9      41
       3       1       3      72      14      41      14      42      11      16
       3       1       3      73      35      36      35      48      16      34
       3       1       3      74      45      22      45      19      10      45
       3       1       3      75      11       5      11      12      47      12
       3       1       3      76      48      42      48      40      31      36
       3       1       3      77      28      48      28       7      25      13
       3       1       3      78      39      31      39      23      18      19
       3       1       3      79       4      39       4      32      41      49
       3       1       3      80       6      42       6       3      48      26
       3       1       3      81      20       6      20      47       2       1
       3       1       3      82      37      12      37      45      50      41
       3       1       3      83      49      40      49      43      35      44
       3       1       3      84      14      20      14      40      28      30
       3       1       3      85      26       4      26      24      39       9
       3       1       3      86       9      44       9      50       8      20
       3       1       3      87      17       8      17      24       9      13
       3       1       3      88       3       4       3      46      32      40
       3       1       3      89      20      33      20      15      24      18
       3       1       3      90      38      12      38      17       2      17
       3       1       3      91      24      25      24      46      20       8
       3       1       3      92      43      44      43      36      16      50
       3       1       3      93      38      12      38       3      33      18
       3       1       3      94      35       5      35      28      37      19
       3       1       3      95      15      13      15      48      24      31
       3       1       3      96      31      41      31       4      49       1
       3       1       3      97      36      37      36       5       1       8
       3       1       3      98      40       5      40      11      22      45
       3       1       3      99      10      23      10      36      41      20
       3       1       3     100       8      33       8      35      47      32
       3       1       4       1      24      50      24      36      22      42
       3       1       4       2      50       4      50      41       8      27
       3       1       4       3      30       2      30      34      48      14
       3       1       4       4      31      14      31      44      16      34
       3       1       4       5      13      12      13      28      16      19
       3       1       4       6      37      10      37      23      37       2
       3       1       4       7       5      42       5      26       3      15
       3       1       4       8       7      48       7      44      35      20
       3       1       4       9      34      22      34      29      35      49
       3       1       4      10      25      40      25      23      49      37
       3       1       4      11      22      27      22      18      42      47
       3       1       4      12      16       1      16      24      33      46
       3       1       4      13      35      10      35      37      34      21
       3       1       4      14      40       9      40      23       2      34
       3       1       4      15      21       5      21      27      44      45
       3       1       4      16      32      26      32      42      37      15
       3       1       4      17      42      41      42      40      21       5
       3       1       4      18      29       2      29       5      13      12
       3       1       4      19      11      39      11      21      33      40
       3       1       4      20      36      22      36       9      27      39
       3       1       4      21      46      11      46      19      34      32
       3       1       4      22       5      19       5       1      40      23
       3       1       4      23      29      32      29       6      32      16
       3       1       4      24      48      23      48      36       7       3
       3       1       4      25      14      41      14      21      45      15
       3       1       4      26      36      38      36       1      11      25
       3       1       4      27      25      48      25      24      28      45
       3       1       4      28      12      38      12      33      18      25
       3       1       4      29      27      47      27      18      15      10
       3       1       4      30      29      38      29      14      43      15
       3       1       4      31      26      10      26      19      36      37
       3       1       4      32       6      33       6      22      34      15
       3       1       4      33      10      37      10      12      10      16
       3       1       4      34      30       1      30       3       2      14
       3       1       4      35      20      18      20       4      16      15
       3       1       4      36      42       7      42       9      28      13
       3       1       4      37      37      12      37      10      43      40
       3       1       4      38      40      22      40      21       9      49
       3       1       4      39       8      49       8      34      11      39
       3       1       4      40       7      35       7      29      18       9
       3       1       4      41      44      16      44      20      28      22
       3       1       4      42      12       7      12      28      28       9
       3       1       4      43      15      47      15       8      43      39
       3       1       4      44      11      38      11      42      17      14
       3       1       4      45      26       5      26      29      42      39
       3       1       4      46      50      37      50      15      13       8
       3       1       4      47      19      13      19      14       8       9
       3       1       4      48      32      26      32      21      31      37
       3       1       4      49      21      48      21      49      47      27
       3       1       4      50      15       8      15       4      38       8
       3       1       4      51       4       5       4       4      28       8
       3       1       4      52      26      43      26      40       8       9
       3       1       4      53      13      16      13      40      12      19
       3       1       4      54      29      11      29      15       6       7
       3       1       4      55      41      49      41      20       2      27
       3       1       4      56      10      25      10      31      22       1
       3       1       4      57      35      20      35      50      43      21
       3       1       4      58      42      40      42      23      20      45
       3       1       4      59       9      14       9      40       4      10
       3       1       4      60      34      13      34      12      32      15
       3       1       4      61      14      37      14      24      26       2
       3       1       4      62       3      47       3      11      38      16
       3       1       4      63      18       4      18      44      47       1
       3       1       4      64      20      15      20      42      47      48
       3       1       4      65      41      48      41      23      44      16
       3       1       4      66      23      49      23      32      30       5
       3       1       4      67      26      13      26      22       9       1
       3       1       4      68      17       5      17      49      13      33
       3       1       4      69      11      27      11      37      24      47
       3       1       4      70      37      20      37      49      24      43
       3       1       4      71      40       9      40      10      12      33
       3       1       4      72      31      17      31      37      16      29
       3       1       4      73      14      24      14      14       7      40
       3       1       4      74      14      10      14      22      48      37
       3       1       4      75       4      34       4      40      49      12
       3       1       4      76      35      11      35      17      32      10
       3       1       4      77      14       9      14      44      24       9
       3       1       4      78       5      36       5      40       9      12
       3       1       4      79      17       7      17      27      48       2
       3       1       4      80      34      30      34      39      13      18
       3       1       4      81      33      42      33      40      28      15
       3       1       4      82      35       1      35      39      28      45
       3       1       4      83       6      47       6       8      43      35
       3       1       4      84      46      48      46      20      18      19
       3       1       4      85      34       4      34      42      30      40
       3       1       4      86      50      41      50      42       6       7
       3       1       4      87      21       7      21      33      49      20
       3       1       4      88      27      30      27       9       5      41
       3       1       4      89       5       4       5       8      28      15
       3       1       4      90      32      20      32      49      50      31
       3       1       4      91      44      14      44      27      21      44
       3       1       4      92      28      45      28      48      45      42
       3       1       4      93      20      16      20       2       2      32
       3       1       4      94      26      42      26      50      13      16
       3       1       4      95       3      36       3      29      37      28
       3       1       4      96      41      28      41      47      15      22
       3       1       4      97       7       8       7      29      50       5
       3       1       4      98      49       3      49      14      17      49
       3       1       4      99       5      18       5      13      37      24
       3       1       4     100      33       5      33       5      20       7
       3       1       5       1      40      23      40      37      34       7
       3       1       5       2      41      32      41      50      28       8
       3       1       5       3       3      17       3       1      19       4
       3       1       5       4       2      40       2      43       7       4
       3       1       5       5      29      26      29      41      10       9
       3       1       5       6      29       7      29       2      23      12
       3       1       5       7      12      25      12       3      21      22
       3       1       5       8      25      23      25      43      46      20
       3       1       5       9      16      40      16      20      15      25
       3       1       5      10      36      22      36      23      32      33
       3       1       5      11      41      49      41      12      47       1
       3       1       5      12      28      46      28      41      17      15
       3       1       5      13      28       2      28      46       5       4
       3       1       5      14       2       4       2      43      26      13
       3       1       5      15       4      46       4      25       9       1
       3       1       5      16      42      31      42      47      28      30
       3       1       5      17      14       4      14      25       7      30
       3       1       5      18      25       5      25      43      27      11
       3       1       5      19      25      42      25      23       9      18
       3       1       5      20      40      22      40      23      31      15
       3       1       5      21       9       5       9      42      48      35
       3       1       5      22      37      21      37      41      14      38
       3       1       5      23       6      13       6      34       2       1
       3       1       5      24       8      19       8       1       2      37
       3       1       5      25      10      13      10      10      47      14
       3       1       5      26      39      48      39      43      30       8
       3       1       5      27      35      40      35      25      30      10
       3       1       5      28      21      28      21      33      24       7
       3       1       5      29      20      28      20      48      22      24
       3       1       5      30      28      40      28      11      22      34
       3       1       5      31      24      48      24      16      22      48
       3       1       5      32      24      40      24      50      33      21
       3       1       5      33      41      24      41      47      17      10
       3       1       5      34      50      34      50       5      37      12
       3       1       5      35      46       6      46       2       7      31
       3       1       5      36      50      37      50      38      14       4
       3       1       5      37      36      50      36      23      31      47
       3       1       5      38      50      13      50      18      27      37
       3       1       5      39      50      23      50      19      34      50
       3       1       5      40      43      45      43      28      43       9
       3       1       5      41      41      20      41      16      34      36
       3       1       5      42      32      47      32      22      47      48
       3       1       5      43      47      23      47      50      38      18
       3       1       5      44      12      38      12      27      42      12
       3       1       5      45      43      40      43      47      17      25
       3       1       5      46      20      30      20       6      17      35
       3       1       5      47      27      21      27      28      38      40
       3       1       5      48      32      35      32      45      20      27
       3       1       5      49      38      21      38       1      30      19
       3       1       5      50      45      25      45      17      23       8
       3       1       5      51      49      46      49       1      28      36
       3       1       5      52      48      50      48      15      22      34
       3       1       5      53      49      39      49      37      31      11
       3       1       5      54       4       6       4      42      27      13
       3       1       5      55       4      30       4      10      37      40
       3       1       5      56      13      34      13      42       8      15
       3       1       5      57      39      31      39      42       7      37
       3       1       5      58      23      26      23      24      11      49
       3       1       5      59      30       8      30      35      24      25
       3       1       5      60      32       2      32      37      19      12
       3       1       5      61      33      47      33      40      26      40
       3       1       5      62      10       1      10      12      47      13
       3       1       5      63      19      36      19      32       3      23
       3       1       5      64      38      15      38      33      34      24
       3       1       5      65       5       9       5      46       8      41
       3       1       5      66      50      19      50      48       8       3
       3       1       5      67      13      34      13      42      13      29
       3       1       5      68      33      39      33      47      46      29
       3       1       5      69      50      16      50       6       7       5
       3       1       5      70       2      16       2       2      46      31
       3       1       5      71       2      25       2      13      23      30
       3       1       5      72       3      48       3      15      38      12
       3       1       5      73      34      45      34      30      18      35
       3       1       5      74       3      11       3      46      25      43
       3       1       5      75      23       4      23      31      32      50
       3       1       5      76       6      22       6      32      45       3
       3       1       5      77       7      34       7      42       8       4
       3       1       5      78      13      37      13      49      45      49
       3       1       5      79      34      10      34      28      27       2
       3       1       5      80      11      22      11       2       9      33
       3       1       5      81      21      42      21      23      34      31
       3       1       5      82      36      21      36      50      45      20
       3       1       5      83      25      41      25      43      21      22
       3       1       5      84      15      39      15      17      18      20
       3       1       5      85      47       4      47       4      46      17
       3       1       5      86      48       8      48      11      10      31
       3       1       5      87      48       6      48       8      10      33
       3       1       5      88      18      40      18      33      19      24
       3       1       5      89      25      31      25      38      11      46
       3       1       5      90       3      50       3      45      19      26
       3       1       5      91      39       9      39       9      34      42
       3       1       5      92       9       6       9      23      49      50
       3       1       5      93      17      16      17      24      37      43
       3       1       5      94      38      27      38      20      37      15
       3       1       5      95      35      16      35      12      11      48
       3       1       5      96      13      24      13      17      26      24
       3       1       5      97      12       3      12      23      12      16
       3       1       5      98      41      24      41      17      44       9
       3       1       5      99      46      19      46       2       2      44
       3       1       5     100      29      49      29      27      27      37
       3       1       6       1      50      49      50       3      26      47
       3       1       6       2      11      33      11      41      18      19
       3       1       6       3      15      19      15      14      21       2
       3       1       6       4       8      23       8      16       8      27
       3       1       6       5      15      19      15      32      12      44
       3       1       6       6      30      50      30      29      40      42
       3       1       6       7      34       5      34      21      13      27
       3       1       6       8      46      31      46      34      29      37
       3       1       6       9      22      26      22      27      10      14
       3       1       6      10       5       6       5       9       2      34
       3       1       6      11       6      46       6      11       9      10
       3       1       6      12       5      22       5       8      38      42
       3       1       6      13       9      21       9      33      21      14
       3       1       6      14      50      16      50      30       9       8
       3       1       6      15      30       1      30       7      22      26
       3       1       6      16      22      49      22      25      11      15
       3       1       6      17      27      42      27      31      19       4
       3       1       6      18      29      46      29      40       3      30
       3       1       6      19      28      22      28      33       5      13
       3       1       6      20      27      31      27      14       5      23
       3       1       6      21      48      12      48      37       6      11
       3       1       6      22      40      34      40      36      26      21
       3       1       6      23      46      12      46      28      25      30
       3       1       6      24      11      41      11      32      20      12
       3       1       6      25      14      12      14      33      50      27
       3       1       6      26      45      39      45      27      10       7
       3       1       6      27      26       4      26      21      43      20
       3       1       6      28      29      17      29       4      32      42
       3       1       6      29      12      32      12      34      45       1
       3       1       6      30       3       4       3      13      16      32
       3       1       6      31      34      36      34      23      12      24
       3       1       6      32      43      31      43       6      20       7
       3       1       6      33      37      32      37      31       3      36
       3       1       6      34      13      33      13       8      48       5
       3       1       6      35      39      34      39      50      45      41
       3       1       6      36      43      15      43      50      27      41
       3       1       6      37      22       4      22      18      19       9
       3       1       6      38      28      14      28      16      38      15
       3       1       6      39      50      32      50      34      15      30
       3       1       6      40      26      35      26      33      15      12
       3       1       6      41      30       3      30      13      14      39
       3       1       6      42      42      35      42      34      19      20
       3       1       6      43      15      36      15      26      47      14
       3       1       6      44      40      44      40      32      22      23
       3       1       6      45      20       4      20      38      34      15
       3       1       6      46      49      42      49      13       9      28
       3       1       6      47      21       3      21       1      44      36
       3       1       6      48      43      35      43      37      46      47
       3       1       6      49       5       1       5       7      44      29
       3       1       6      50      10      34      10       8      40      37
       3       1       6      51      35      46      35      48      15      14
       3       1       6      52      42      30      42      45      31      10
       3       1       6      53      38      11      38      33      25       1
       3       1       6      54      22       1      22      46      23      47
       3       1       6      55      44      23      44      40       2      29
       3       1       6      56      50      43      50      27       4      30
       3       1       6      57      32      43      32      45      21      14
       3       1       6      58      32      42      32       3      35       4
       3       1       6      59      44      24      44      44      34      24
       3       1       6      60      17       7      17       7      48      23
       3       1       6      61       5      38       5      21       9      29
       3       1       6      62      21      39      21      46      46      14
       3       1       6      63      22      48      22      17      32      47
       3       1       6      64       4      45       4       5      30      39
       3       1       6      65      32      35      32      50      49      31
       3       1       6      66       9      22       9      37      19       4
       3       1       6      67       2      19       2      24      19      10
       3       1       6      68      12      35      12       4      42      35
       3       1       6      69      47      14      47      15      20      47
       3       1       6      70      26      29      26      10      26      15
       3       1       6      71       4      37       4      19      41      43
       3       1       6      72       8      22       8      34      12      29
       3       1       6      73      46       2      46       7      34       4
       3       1       6      74      39      20      39      31       1      39
       3       1       6      75      40       8      40      12       7      42
       3       1       6      76      40      33      40      19      31      45
       3       1       6      77      10      13      10      15      46      43
       3       1       6      78       2      18       2      41       1      10
       3       1       6      79      23      19      23       3      22      27
       3       1       6      80      44      20      44      13      33      34
       3       1       6      81       7      12       7      13      22      39
       3       1       6      82      42      17      42      21      49       4
       3       1       6      83      42      10      42      12       4      12
       3       1       6      84       7      50       7      40      19      48
       3       1       6      85      42      21      42       7      44      48
       3       1       6      86      41       7      41      18      10      44
       3       1       6      87      17       9      17       2      17       6
       3       1       6      88      48      27      48      19      23       9
       3       1       6      89      28      38      28       8      17      19
       3       1       6      90      16      30      16      48      36      12
       3       1       6      91      25       1      25      17      15       2
       3       1       6      92      33      25      33      12      46      36
       3       1       6      93       6      32       6      44      19       4
       3       1       6      94      33      18      33      17      50      47
       3       1       6      95      31      28      31      31      39       5
       3       1       6      96       1      38       1       5      30      41
       3       1       6      97      37       6      37       4      11      38
       3       1       6      98       9      17       9      49      37      32
       3       1       6      99      42      36      42      31      27      24
       3       1       6     100      11      17      11      40      19      20
       3       1       7       1      36      49      36       6      46      25
       3       1       7       2      37      36      37      22      43      25
       3       1       7       3      15      36      15      31      32      31
       3       1       7       4       6       7       6      36      38      33
       3       1       7       5       5      30       5      16      15       5
       3       1       7       6      33      41      33      25      36      10
       3       1       7       7      11      28      11       3       3      10
       3       1       7       8      38      50      38      45      40      41
       3       1       7       9       3      34       3       3       5      47
       3       1       7      10      36      33      36      30       7      41
       3       1       7      11      31      26      31       9       2      45
       3       1       7      12      28       5      28       3       9      29
       3       1       7      13       6      34       6      23       4       5
       3       1       7      14      34       2      34       6      40      21
       3       1       7      15       4      17       4       1      31       3
       3       1       7      16       2      18       2       2      30      37
       3       1       7      17      48      37      48      39      23       6
       3       1       7      18      42       5      42      12      32      18
       3       1       7      19       7      12       7      15      36      37
       3       1       7      20      13      25      13       9       1      39
       3       1       7      21      33      36      33      19      24      42
       3       1       7      22      29      15      29      31      16      48
       3       1       7      23      41      15      41       9      19      32
       3       1       7      24       8      16       8      18      38      21
       3       1       7      25      15      27      15      49       3      47
       3       1       7      26       8      32       8      45       9       4
       3       1       7      27      20      48      20       4       4      33
       3       1       7      28       1      14       1      50      32      16
       3       1       7      29       6      37       6      18      46      23
       3       1       7      30       8      20       8      27      13      38
       3       1       7      31      34      39      34      44       8      42
       3       1       7      32      18      33      18      34      50      46
       3       1       7      33      39      49      39       3      26      31
       3       1       7      34      50      49      50      33      27      13
       3       1       7      35      35      13      35      46       9      42
       3       1       7      36      37      12      37      18      35      30
       3       1       7      37      24      26      24      34      18       1
       3       1       7      38      42      27      42       8      41      28
       3       1       7      39      23       6      23      10      22       5
       3       1       7      40      16      28      16       4      19      36
       3       1       7      41       2      10       2      48      50      48
       3       1       7      42      19      31      19      13      26      30
       3       1       7      43       6      45       6      26      31      13
       3       1       7      44      42      46      42      17      14      39
       3       1       7      45       1      38       1      12      49      29
       3       1       7      46      36      39      36       4       8      14
       3       1       7      47      19      41      19      23      26      21
       3       1       7      48      48      43      48      14      17      32
       3       1       7      49      42      28      42      11      39      10
       3       1       7      50      31       9      31      26      47      12
       3       1       7      51      42      30      42      45      11      12
       3       1       7      52      33      18      33      17      31      20
       3       1       7      53      45      27      45      34      38      30
       3       1       7      54      34      31      34      48      41       4
       3       1       7      55      21       9      21      44      44      27
       3       1       7      56      15       2      15      39      23       5
       3       1       7      57      32      28      32      35      46      49
       3       1       7      58      11      37      11      21      18       5
       3       1       7      59      33      47      33      11      14      48
       3       1       7      60      20       9      20       6      47      38
       3       1       7      61      48      12      48      26       1       9
       3       1       7      62      44      35      44      23      12      43
       3       1       7      63      48       1      48      15      30       2
       3       1       7      64      28      25      28      26      22      45
       3       1       7      65      10       8      10      10      16      34
       3       1       7      66       8       4       8      46      20      33
       3       1       7      67       1      32       1      13      22      42
       3       1       7      68      27      40      27      10      20      19
       3       1       7      69      18      15      18      20      37       2
       3       1       7      70      20      47      20      30       3      12
       3       1       7      71      17      41      17      28      37      21
       3       1       7      72       9      49       9      32      46      12
       3       1       7      73      31      28      31      23      27      36
       3       1       7      74      29      40      29      36       1      19
       3       1       7      75      29      48      29      39      32      30
       3       1       7      76      33       4      33       1      33       6
       3       1       7      77      48       6      48       6      11      15
       3       1       7      78      24      19      24       5      16       1
       3       1       7      79      48      19      48      46      24      19
       3       1       7      80      34      19      34      10      40       3
       3       1       7      81      20      38      20      20      39      19
       3       1       7      82       7      43       7      10      27      35
       3       1       7      83      19      41      19      16      50      11
       3       1       7      84      31       8      31      12      44       7
       3       1       7      85      49      37      49      14      34      14
       3       1       7      86      49      25      49      31      33      47
       3       1       7      87      17       3      17      27      48      10
       3       1       7      88       6       5       6      49      49      30
       3       1       7      89      47      14      47      22       3      16
       3       1       7      90      49      47      49       1      50      14
       3       1       7      91       2      17       2      24       8       9
       3       1       7      92       6      45       6       1       4       7
       3       1       7      93      16      31      16      26      29       2
       3       1       7      94      27      38      27      33       3       2
       3       1       7      95      42      37      42      40      25      31
       3       1       7      96       2      27       2      35      31      40
       3       1       7      97      38      24      38      21       1      48
       3       1       7      98      35       4      35      41       6      39
       3       1       7      99      20      27      20      48      12      36
       3       1       7     100      37      21      37      33      30       1
       3       1       8       1      15      30      15      26       2      28
       3       1       8       2      13      16      13      40       7      40
       3       1       8       3      32      12      32      42      31      49
       3       1       8       4      15      16      15      27      46      33
       3       1       8       5      33       3      33      15      25      29
       3       1       8       6      42       5      42      17      26      12
       3       1       8       7      38      36      38      29      45      11
       3       1       8       8      14      23      14      33      10      11
       3       1       8       9       3      37       3      47      22       8
       3       1       8      10      48       4      48      18       7      36
       3       1       8      11      45       6      45      16       5      19
       3       1       8      12      35      20      35      10      20      38
       3       1       8      13      41       6      41       7       9       4
       3       1       8      14      49      43      49      48      12      11
       3       1       8      15      37      30      37      42      40      10
       3       1       8      16      24      42      24      13      23      34
       3       1       8      17       4       8       4      18      39      35
       3       1       8      18      13      36      13      15      45      20
       3       1       8      19      37      34      37       2       9      40
       3       1       8      20      44      42      44      35      50      27
       3       1       8      21      12      49      12      31      24      50
       3       1       8      22      23      39      23      47       4       2
       3       1       8      23       5      11       5      22      18      12
       3       1       8      24      15      48      15      34      10      16
       3       1       8      25      30      17      30      32      36      46
       3       1       8      26      26      13      26      31      17      50
       3       1       8      27       5      39       5      41      17      30
       3       1       8      28      43      34      43      49       5      16
       3       1       8      29       3      17       3      48      17      41
       3       1       8      30       9      14       9      40      18      38
       3       1       8      31       5      13       5      27      15      44
       3       1       8      32      19      39      19      47      39      13
       3       1       8      33      13      32      13      29      11      49
       3       1       8      34      32      19      32      42      25      45
       3       1       8      35       6      37       6       4      10      29
       3       1       8      36      24      43      24      27      17      33
       3       1       8      37      25      35      25       6      32      38
       3       1       8      38      27      44      27      40      31      22
       3       1       8      39      39      19      39      40       4       9
       3       1       8      40      23      30      23      28      46       5
       3       1       8      41       5      16       5      12      14      35
       3       1       8      42      34      11      34      19      19       7
       3       1       8      43      41       4      41      24      47      48
       3       1       8      44      26      46      26      29      43      30
       3       1       8      45      26      36      26      29      20      41
       3       1       8      46      13      28      13      29      42      35
       3       1       8      47      35       5      35       4      14      13
       3       1       8      48      39      20      39       9      46      29
       3       1       8      49      27       2      27      18      49      34
       3       1       8      50      13      47      13       3       4      10
       3       1       8      51      23      22      23      42      43      26
       3       1       8      52      43      39      43      41       7      24
       3       1       8      53      25       3      25      32      41      10
       3       1       8      54      28      18      28       6      24      22
       3       1       8      55      30      41      30      14      49      31
       3       1       8      56      30       9      30      30      10      47
       3       1       8      57      49      28      49       7       3      12
       3       1       8      58      47      29      47      44      43      11
       3       1       8      59      33      15      33      24       7      36
       3       1       8      60      11      48      11      26      22      20
       3       1       8      61       2      36       2      24      25      31
       3       1       8      62      50       6      50       8       5      49
       3       1       8      63      36      39      36      24      48      27
       3       1       8      64      41      44      41      34      35      29
       3       1       8      65      31      19      31       7      32      33
       3       1       8      66      18      14      18      39      24      26
       3       1       8      67      38      20      38      22      32      33
       3       1       8      68      39      41      39      12      19      38
       3       1       8      69       7      46       7      12      27      26
       3       1       8      70      14      10      14      25       9      12
       3       1       8      71      38      36      38      18       7      29
       3       1       8      72      25       1      25      47       4      25
       3       1       8      73      27      37      27      32      40      46
       3       1       8      74      31      18      31      49       7      19
       3       1       8      75      15      22      15      25      36      15
       3       1       8      76      13      31      13      33      11      47
       3       1       8      77      18      47      18      11      44      43
       3       1       8      78      42      22      42      24       3      24
       3       1       8      79       1      20       1      19       4      47
       3       1       8      80      29      11      29      44      29      34
       3       1       8      81      31      26      31       7      42      10
       3       1       8      82       4      10       4      44       8      17
       3       1       8      83      45      50      45      42      35      42
       3       1       8      84      11       9      11       1      42       2
       3       1       8      85      41      39      41      32      21      35
       3       1       8      86      44      18      44      46      23      49
       3       1       8      87      20      35      20      30      46      29
       3       1       8      88      19      40      19      31      48       7
       3       1       8      89      12      44      12      22       2      22
       3       1       8      90      16      24      16      47      49      27
       3       1       8      91       9      39       9       5      48      38
       3       1       8      92      44       8      44      36      28       3
       3       1       8      93      50      26      50      22      21       9
       3       1       8      94      49      38      49       3      38      24
       3       1       8      95      20       2      20      27      18      33
       3       1       8      96      21      17      21      44      18      17
       3       1       8      97      41      37      41      28       2      44
       3       1       8      98      47       8      47      12      17      14
       3       1       8      99      17      20      17      40      46      10
       3       1       8     100      42       1      42      10      20       9
       3       1       9       1      29      48      29      48      50      28
       3       1       9       2      36      11      36      10      48      30
       3       1       9       3      14      29      14      23      21       6
       3       1       9       4      20      13      20      14      39      24
       3       1       9       5      29      22      29      17      33      29
       3       1       9       6      17      22      17      36      22      13
       3       1       9       7      44      34      44      15      41      31
       3       1       9       8      21      23      21      36      25       2
       3       1       9       9      12      32      12      19      17      44
       3       1       9      10      45      30      45      30      31      26
       3       1       9      11      46       6      46       8      21      18
       3       1       9      12      27      10      27      45      50       6
       3       1       9      13      47       2      47      23      42      14
       3       1       9      14      47      45      47      41      49      50
       3       1       9      15      10       5      10      46      30      33
       3       1       9      16      45       6      45       6      42      29
       3       1       9      17      35       3      35       5      48      20
       3       1       9      18      27      16      27       8      48      12
       3       1       9      19       8       3       8      37      23      37
       3       1       9      20      22      42      22      37      32      38
       3       1       9      21      14      12      14      33      24      19
       3       1       9      22       6      41       6      21      12      26
       3       1       9      23      44      22      44      11      26      25
       3       1       9      24      49      17      49      27      18      48
       3       1       9      25       2      31       2      15      13      50
       3       1       9      26       3      20       3      14      14      15
       3       1       9      27      13      45      13       4      30      27
       3       1       9      28       8      20       8      18       4      37
       3       1       9      29      14       4      14      40      50       7
       3       1       9      30       4      49       4      25      45      14
       3       1       9      31      45      17      45       8      48      39
       3       1       9      32      42      21      42      49      38      28
       3       1       9      33      34       7      34      34      19      12
       3       1       9      34      18      50      18      17      43      34
       3       1       9      35      12      50      12      32       2      30
       3       1       9      36      18      39      18      43      14      15
       3       1       9      37      35      21      35      27      25      23
       3       1       9      38      27      10      27      48      44      45
       3       1       9      39       2      44       2      14       5      15
       3       1       9      40      14       9      14      30      37      38
       3       1       9      41       6      46       6      15       8      49
       3       1       9      42      40      41      40      28      49       1
       3       1       9      43      21      42      21       3      45       7
       3       1       9      44      40      14      40      42      35      24
       3       1       9      45      14      22      14      15      18      32
       3       1       9      46      43      33      43      37      40      39
       3       1       9      47      28      12      28       7       4       7
       3       1       9      48       5      33       5      24      41      33
       3       1       9      49      47      48      47      13      22      45
       3       1       9      50       4      14       4      17      17       3
       3       1       9      51      42      43      42      44      50       3
       3       1       9      52      24      27      24       2      14       1
       3       1       9      53       4      24       4      16      27      18
       3       1       9      54      32      29      32      10      13      18
       3       1       9      55      12       8      12      35      43      24
       3       1       9      56      39      40      39      44       9      12
       3       1       9      57      21      42      21      24      37      36
       3       1       9      58      37      43      37      46      44      36
       3       1       9      59      26      37      26      15      49      10
       3       1       9      60       9      13       9      46       3      20
       3       1       9      61      13      38      13       4       9      14
       3       1       9      62      28      50      28      18      36      46
       3       1       9      63      23      48      23      48      12      49
       3       1       9      64       4       5       4       4      13      31
       3       1       9      65      37       7      37      19      27      44
       3       1       9      66       8      46       8      27      39      40
       3       1       9      67      11      34      11      31      19      10
       3       1       9      68       6      29       6       7       1       2
       3       1       9      69      24      22      24       2      16      42
       3       1       9      70      12      25      12      24      14      36
       3       1       9      71      21      46      21      23      32      35
       3       1       9      72       3      42       3      41      35      39
       3       1       9      73       6       9       6      22      39      43
       3       1       9      74      36      42      36      15      16      19
       3       1       9      75      10       5      10      17      30      23
       3       1       9      76       2       9       2      12      44      18
       3       1       9      77      11      21      11      37      43      48
       3       1       9      78      42      28      42      49      14      36
       3       1       9      79      33       6      33      28       5      37
       3       1       9      80       6      12       6      35       4       1
       3       1       9      81      35      13      35      50      35       4
       3       1       9      82       1      38       1       9       4      46
       3       1       9      83      12      46      12      41      50       8
       3       1       9      84      28      18      28      42      13      44
       3       1       9      85      50       7      50      42      32      18
       3       1       9      86      13       4      13      25      21      26
       3       1       9      87      21      35      21      14      47      42
       3       1       9      88      34      15      34      10      29      31
       3       1       9      89      37      30      37      29       1      32
       3       1       9      90      49      35      49      49      13       1
       3       1       9      91      38      34      38      12      47      14
       3       1       9      92       2      24       2      26      30      33
       3       1       9      93      41      23      41       8      37       5
       3       1       9      94      12       9      12      42      17      40
       3       1       9      95      35      25      35      23      21      37
       3       1       9      96       9      26       9      26      17      49
       3       1       9      97      43      22      43       2       5      28
       3       1       9      98      44      25      44      31      23      18
       3       1       9      99      30      18      30      11      44      31
       3       1       9     100       4      28       4      41      33      23
       3       1      10       1      15      33      15      29      31       7
       3       1      10       2      10      18      10      25      30      24
       3       1      10       3      36      47      36      34      42      27
       3       1      10       4      28      35      28      46      37       1
       3       1      10       5      20      45      20       3      49       9
       3       1      10       6      26       1      26      29      16      31
       3       1      10       7      39      15      39       7      37      31
       3       1      10       8      46      45      46      36       9      11
       3       1      10       9      28      30      28      49      15      16
       3       1      10      10       7       6       7      32       9      27
       3       1      10      11      31      28      31      29      37      48
       3       1      10      12      20      13      20      11      19      34
       3       1      10      13      41      21      41      36      10      36
       3       1      10      14      27      34      27      29      45      43
       3       1      10      15      22      38      22      47      35      16
       3       1      10      16      50      15      50       8       6      43
       3       1      10      17       6      29       6       4      10      11
       3       1      10      18      21      27      21      50      44      37
       3       1      10      19      23      50      23      34       9      11
       3       1      10      20      22       3      22      12      15      46
       3       1      10      21      35       1      35      25       3      44
       3       1      10      22      11       9      11       4       7       4
       3       1      10      23      14      37      14      34      33      17
       3       1      10      24      15      19      15      47      39      24
       3       1      10      25       2      14       2      40      45      32
       3       1      10      26      47      16      47       3      15      42
       3       1      10      27       6      35       6      35      49       5
       3       1      10      28      42      44      42      34      26      23
       3       1      10      29      12      14      12      42      30      17
       3       1      10      30       7      15       7      12      24      39
       3       1      10      31      28      20      28      10      47      48
       3       1      10      32      48      29      48      26      44      27
       3       1      10      33      16      17      16      32      30       6
       3       1      10      34       6      50       6      38       2      35
       3       1      10      35      18      31      18      45      25      43
       3       1      10      36      47      27      47       1      34      35
       3       1      10      37       5      27       5      39      12      46
       3       1      10      38       8       3       8      50      48      46
       3       1      10      39      15      40      15      19      22      32
       3       1      10      40      42      22      42      14      29      36
       3       1      10      41      50       7      50      29      25      33
       3       1      10      42      15      45      15      15       9      49
       3       1      10      43      38      17      38      46      30      15
       3       1      10      44      31      20      31      31      46      29
       3       1      10      45       7      27       7      38      21      18
       3       1      10      46       6       2       6       6      12      49
       3       1      10      47      48      19      48      23      37      27
       3       1      10      48      35      10      35       9      47      22
       3       1      10      49      33      14      33      24       5      17
       3       1      10      50      25      16      25       7      30      29
       3       1      10      51       3      31       3      16      50       3
       3       1      10      52       8      40       8      49      41      21
       3       1      10      53       4      37       4      20      14      15
       3       1      10      54      39      14      39      47       2      36
       3       1      10      55       1      48       1      45       4      25
       3       1      10      56      16      14      16      44      32      31
       3       1      10      57      37       3      37      13      10      20
       3       1      10      58      23      32      23       5      19      46
       3       1      10      59       9      16       9      31      25      12
       3       1      10      60       5      18       5      35      36      17
       3       1      10      61       9      46       9       6      31      18
       3       1      10      62      24      36      24      48       3       9
       3       1      10      63      24      30      24      35      42      13
       3       1      10      64      40      23      40      43      35       8
       3       1      10      65      36       8      36      15      12      44
       3       1      10      66       9      37       9       5      19       7
       3       1      10      67      23      22      23      28      20       5
       3       1      10      68       7      40       7      21      22      30
       3       1      10      69      21      50      21      44      42      23
       3       1      10      70      37      44      37      36      45      33
       3       1      10      71      12      19      12       8      46      23
       3       1      10      72      34      42      34      34      35       4
       3       1      10      73       9      46       9      20      48      15
       3       1      10      74      49      50      49      11      35      49
       3       1      10      75      15      36      15      35      26      38
       3       1      10      76      11      18      11      31       2      24
       3       1      10      77      35      12      35      49      32      44
       3       1      10      78      11      14      11      29      45      48
       3       1      10      79      46      36      46      13      44      22
       3       1      10      80      17      23      17      11      38       3
       3       1      10      81       3      43       3      38      11      32
       3       1      10      82      13      42      13      18      39      24
       3       1      10      83      20       5      20      13      29      46
       3       1      10      84       9      18       9       3      29      37
       3       1      10      85      29      38      29      42      31      47
       3       1      10      86       2       7       2      39      19       3
       3       1      10      87      35      34      35      15      43      10
       3       1      10      88      25      19      25      22      14      26
       3       1      10      89      22      20      22      14      44       9
       3       1      10      90      42       3      42      42      19      34
       3       1      10      91      13      39      13      26      41      35
       3       1      10      92      25      16      25      37       6       9
       3       1      10      93      13      28      13      28      38      10
       3       1      10      94      23       5      23      38      40      21
       3       1      10      95      48      21      48      35      50      41
       3       1      10      96      14      32      14       5      42      18
       3       1      10      97      26      44      26      25      30       8
       3       1      10      98      15      38      15      32      19       9
       3       1      10      99      11      22      11      43      23      10
       3       1      10     100       3      18       3      22      49       1
       4       1       1       1      41      10      41      10      15      26
       4       1       1       2      19      44      19      10      21      38
       4       1       1       3       6      13       6      35      26      40
       4       1       1       4      11      24      11       8      13      50
       4       1       1       5      10      32      10      25       3       2
       4       1       1       6      39      23      39      24      37      38
       4       1       1       7       3      19       3      40      43      31
       4       1       1       8      28      33      28      11      29      16
       4       1       1       9      25      44      25      48      26      13
       4       1       1      10       1      11       1      29      23      20
       4       1       1      11       1      16       1      16      47      38
       4       1       1      12      26      37      26      35      39      32
       4       1       1      13      45      10      45      30      31      45
       4       1       1      14      25      33      25      17      44       8
       4       1       1      15      14      21      14      34      23      48
       4       1       1      16      34      26      34      17      46      31
       4       1       1      17       2      43       2      44       7      48
       4       1       1      18      44      21      44      29      11       6
       4       1       1      19       8      50       8      13      17      40
       4       1       1      20      22      23      22       5      28      21
       4       1       1      21      22      10      22      30      32      27
       4       1       1      22      42      27      42      17      36      23
       4       1       1      23      19       1      19      28      16      40
       4       1       1      24      28      16      28      46      15      14
       4       1       1      25       5      31       5      30      14      50
       4       1       1      26      41      33      41      20      43      36
       4       1       1      27      21      47      21      40      13      30
       4       1       1      28       3      29       3       8       6      18
       4       1       1      29      49      31      49       5       5      35
       4       1       1      30      33      42      33      17      41      42
       4       1       1      31      31       7      31      12      38      15
       4       1       1      32      23      39      23       3       7      46
       4       1       1      33      33      19      33      34      29      21
       4       1       1      34       4      50       4      46      38       7
       4       1       1      35      13      17      13       3      50       6
       4       1       1      36      45      12      45      28      31      23
       4       1       1      37       3      23       3      10      47      22
       4       1       1      38      42      20      42      11      34      28
       4       1       1      39       7      31       7      18      32      20
       4       1       1      40      43      42      43      10      25       7
       4       1       1      41      42      41      42       3      10      47
       4       1       1      42      42      32      42      39       8       9
       4       1       1      43      14       3      14      19      15      10
       4       1       1      44      28      45      28      16       9      13
       4       1       1      45      19      45      19      19      34      41
       4       1       1      46      38      41      38      14      28       4
       4       1       1      47      21       9      21      42      25      48
       4       1       1      48      35      26      35      18      21      26
       4       1       1      49      33      22      33      31      10       1
       4       1       1      50      11       5      11      27      21       3
       4       1       1      51      46      31      46      37      11      27
       4       1       1      52      50      32      50      39      36      37
       4       1       1      53      38      10      38      32      25      29
       4       1       1      54      16      27      16      15       2      47
       4       1       1      55      46      12      46      32      41      39
       4       1       1      56      48      35      48      19      37      43
       4       1       1      57      14      25      14      43      24      26
       4       1       1      58      38       6      38      16       1      22
       4       1       1      59      29      33      29      41      14       8
       4       1       1      60      20       7      20      50       2      33
       4       1       1      61      45      46      45      37      37      17
       4       1       1      62      25      33      25      28      26      25
       4       1       1      63      30      49      30       1      16      13
       4       1       1      64      16      37      16      49      15      28
       4       1       1      65      36      19      36      34      45      40
       4       1       1      66      18       7      18      21      29      46
       4       1       1      67       8      12       8      16      15      48
       4       1       1      68      14      11      14      12      31      12
       4       1       1      69      42       9      42      33      32      44
       4       1       1      70       9       1       9      33      45      10
       4       1       1      71      23      22      23      32       9      48
       4       1       1      72       3      26       3       4      34      40
       4       1       1      73      16      17      16      44      30      26
       4       1       1      74      13      32      13      18      12       6
       4       1       1      75      34      42      34      30      35      20
       4       1       1      76      43       1      43      26      22      13
       4       1       1      77       6      48       6      27      38      29
       4       1       1      78      40      34      40       7      27      37
       4       1       1      79       2       3       2      13      15      13
       4       1       1      80      46      44      46      30       3       6
       4       1       1      81      32      48      32      45      44      37
       4       1       1      82       6      48       6       5      22       7
       4       1       1      83      43      25      43      31      38       4
       4       1       1      84      50      27      50      10      28      12
       4       1       1      85       3      43       3      11      20      50
       4       1       1      86      11      15      11      15      41      16
       4       1       1      87      25      45      25       9      49      44
       4       1       1      88      43      31      43      12      17      34
       4       1       1      89      40      50      40      32      15      45
       4       1       1      90      28      14      28      19       2      33
       4       1       1      91      24      23      24      15      23      34
       4       1       1      92      41      23      41      21      43       6
       4       1       1      93      28       2      28      23      39      25
       4       1       1      94      35      36      35      28       5      35
       4       1       1      95       7      12       7      14       3      20
       4       1       1      96      44       8      44      28      39      24
       4       1       1      97      37      46      37       5      45      37
       4       1       1      98       8      41       8       1      17      42
       4       1       1      99      25      36      25      43      13      39
       4       1       1     100      37      23      37      15       7      38
       4       1       2       1      41      18      41      28      41      11
       4       1       2       2      26       3      26      39       7      42
       4       1       2       3       6       1       6      14      35      40
       4       1       2       4      46      17      46      34      48      39
       4       1       2       5      41      19      41       8      42       6
       4       1       2       6      29      18      29      40      17       4
       4       1       2       7      11      12      11      40      47      15
       4       1       2       8      35      36      35      44      44       4
       4       1       2       9      23      36      23      25      35      24
       4       1       2      10      39       5      39       9      47       7
       4       1       2      11      27      16      27      42      34      15
       4       1       2      12      32      25      32      40       3      33
       4       1       2      13       2      46       2      42      43       7
       4       1       2      14      17      10      17      15      42      32
       4       1       2      15      39      47      39      26       9      10
       4       1       2      16      12      11      12      12      11      33
       4       1       2      17      16      46      16      30      49      44
       4       1       2      18      17      47      17      36       4      15
       4       1       2      19      20      37      20      23      47      12
       4       1       2      20      31      27      31      36       7       5
       4       1       2      21      29      34      29       6      45      22
       4       1       2      22      45      16      45      20      11      42
       4       1       2      23      20      42      20      33      23      47
       4       1       2      24       8      23       8      50      26      18
       4       1       2      25      44       2      44      19      24      28
       4       1       2      26      39      40      39      10      22      23
       4       1       2      27      41      13      41       1      50      48
       4       1       2      28      39      32      39      26      17      38
       4       1       2      29       9      28       9      41      28      35
       4       1       2      30      27      28      27      32      14      49
       4       1       2      31      36      41      36      50      43      47
       4       1       2      32      10      24      10      24      16      14
       4       1       2      33      13      15      13      35      26      27
       4       1       2      34      19      28      19      45      31      42
       4       1       2      35      36      34      36      14       3       4
       4       1       2      36      10       5      10       5      35       4
       4       1       2      37      36      21      36      43       9       8
       4       1       2      38      38      31      38       9      42      12
       4       1       2      39      29      30      29      31       3      38
       4       1       2      40      48      14      48      13      14       5
       4       1       2      41      47      21      47      43      18      48
       4       1       2      42       9      39       9      30      47      48
       4       1       2      43      42      22      42      50      47      42
       4       1       2      44      41       9      41       9      32      21
       4       1       2      45      48      26      48      34      29       6
       4       1       2      46      28      15      28       2      35      12
       4       1       2      47      27      13      27      40      33      32
       4       1       2      48      33      16      33      42      44       1
       4       1       2      49      30       3      30      25      23       7
       4       1       2      50       5      34       5       8      32      37
       4       1       2      51      46      27      46      31       8      11
       4       1       2      52      17       4      17       9      17      50
       4       1       2      53      31      27      31      31      15      23
       4       1       2      54      19      46      19      34      31      28
       4       1       2      55      35       1      35       1      46      19
       4       1       2      56      30      40      30      49      47      34
       4       1       2      57      26       2      26       8      47       4
       4       1       2      58       8      19       8      29      27      29
       4       1       2      59       8      40       8      41      43      44
       4       1       2      60      49      22      49      11      22      29
       4       1       2      61      22       9      22      11      50      49
       4       1       2      62      38      26      38      50      33      18
       4       1       2      63      34      27      34      49      25      45
       4       1       2      64       8      22       8      36      20      36
       4       1       2      65      30      40      30      49      42      28
       4       1       2      66      40      31      40       4      45      21
       4       1       2      67      47       5      47      13       3      39
       4       1       2      68      43      11      43      47       7      43
       4       1       2      69       8       2       8      34      34       9
       4       1       2      70      41      26      41      34      12       9
       4       1       2      71       1      19       1      29      50      28
       4       1       2      72      11      24      11      34      18      37
       4       1       2      73      38       6      38      44       3      40
       4       1       2      74      10      12      10      22      16      42
       4       1       2      75      35      21      35      33      24      33
       4       1       2      76      42       4      42      31      35      23
       4       1       2      77      28      19      28      18      41      44
       4       1       2      78      42      27      42      41       3      22
       4       1       2      79       2      12       2      25      47      29
       4       1       2      80       2      36       2      16      30      44
       4       1       2      81      15       4      15      18      37      47
       4       1       2      82      48       2      48      48       4      18
       4       1       2      83      17      44      17      11      13       2
       4       1       2      84      28       7      28      19      34      35
       4       1       2      85      12      11      12       5      23      15
       4       1       2      86      12      34      12       1      32       5
       4       1       2      87      15      30      15      44      19      43
       4       1       2      88      19      21      19      45      24       8
       4       1       2      89      15      32      15       4       2      17
       4       1       2      90      45      25      45      23       6       1
       4       1       2      91      11      48      11      43       4      23
       4       1       2      92       8      39       8       4      38      50
       4       1       2      93      30      45      30      48      47      28
       4       1       2      94      41      42      41       9      44      24
       4       1       2      95      36       3      36      15      14      31
       4       1       2      96      35      45      35      31      14      41
       4       1       2      97      29       6      29      15      35      28
       4       1       2      98      12      36      12      42       1      13
       4       1       2      99      48       1      48      24      40      45
       4       1       2     100      45      31      45      12      33      16
       4       1       3       1      17      35      17      10      48       9
       4       1       3       2      49      27      49      28      35      17
       4       1       3       3      42      10      42      28       7      23
       4       1       3       4       7      36       7       6      44      45
       4       1       3       5      18      19      18       6       3      10
       4       1       3       6      39       5      39      36      14       1
       4       1       3       7      32      42      32      44      13      17
       4       1       3       8      39      43      39      50      48       1
       4       1       3       9      16      31      16      48      36      47
       4       1       3      10      48       7      48       5      27      23
       4       1       3      11      22      36      22      27      39      12
       4       1       3      12       5      19       5       9      45      40
       4       1       3      13      18      13      18      33      10      45
       4       1       3      14      27       9      27      36      11      22
       4       1       3      15      44      18      44      14      32      29
       4       1       3      16      38      49      38      24      21      30
       4       1       3      17      25      36      25       8      38      39
       4       1       3      18      31      14      31      47      12      18
       4       1       3      19      41       5      41      40      50      48
       4       1       3      20      10      44      10       7      46       8
       4       1       3      21      41      27      41      31      33      34
       4       1       3      22      46      29      46      19      38       7
       4       1       3      23      49       1      49       3       2      37
       4       1       3      24      31      11      31      23      19      43
       4       1       3      25       3      43       3      47      43      12
       4       1       3      26       9      30       9      44       4      46
       4       1       3      27      21      12      21      28       3      14
       4       1       3      28      43       1      43      43      25      36
       4       1       3      29      12      48      12      20       5      22
       4       1       3      30      47      13      47      24      12      37
       4       1       3      31      27      24      27      14      48       4
       4       1       3      32      10      20      10      42      25      35
       4       1       3      33       4      14       4      23      42      12
       4       1       3      34      24      23      24       4      10      23
       4       1       3      35      32      24      32       5      35      22
       4       1       3      36       4       7       4      10      11       1
       4       1       3      37      25      17      25       7      14       7
       4       1       3      38      10      27      10      22       4      39
       4       1       3      39      41      38      41      18       4      48
       4       1       3      40      27      41      27      31      28      16
       4       1       3      41      20      24      20      20      49      24
       4       1       3      42      48      20      48       6       7       3
       4       1       3      43      24      19      24      14      17       6
       4       1       3      44      49      44      49      36      36       9
       4       1       3      45      24      20      24      45      40      15
       4       1       3      46      17      48      17       8      33      39
       4       1       3      47      44      11      44       2      33      26
       4       1       3      48      39      19      39      48       4      47
       4       1       3      49      33      44      33      42      23      20
       4       1       3      50       1      40       1      17       7      48
       4       1       3      51      38      17      38      35      45      23
       4       1       3      52       1      36       1      30      15      30
       4       1       3      53      30      31      30      42       4      21
       4       1       3      54       9      45       9      19       8      33
       4       1       3      55      47      11      47      10       4      21
       4       1       3      56       1      34       1      18      35      24
       4       1       3      57      50      34      50      46      20      32
       4       1       3      58      45      30      45      25      25      26
       4       1       3      59       7      17       7      48      45      47
       4       1       3      60      38      27      38       6      50      12
       4       1       3      61      17      10      17       7      24       3
       4       1       3      62       3       2       3      22       6      21
       4       1       3      63       4      31       4      12      11      30
       4       1       3      64      21      42      21      35       1      26
       4       1       3      65      22      15      22       4       9       7
       4       1       3      66      49       1      49       3      15      22
       4       1       3      67      22      23      22      24      14      22
       4       1       3      68       7       8       7      33      46      42
       4       1       3      69      40      13      40      42      43      11
       4       1       3      70      37      22      37      18      15       9
       4       1       3      71      32      31      32      22       1      36
       4       1       3      72      10      47      10      39      28      13
       4       1       3      73      39       1      39      10      18      28
       4       1       3      74       7      18       7      23      44      12
       4       1       3      75      49      41      49      11      28      21
       4       1       3      76      35      48      35      33       8      46
       4       1       3      77      25      10      25      25      35       1
       4       1       3      78      19       9      19      33      23      36
       4       1       3      79       5      28       5       1      31      47
       4       1       3      80      23      11      23      44      17      21
       4       1       3      81       4      12       4      36      33      41
       4       1       3      82      19       2      19      26       5      38
       4       1       3      83      25      31      25      41      15      26
       4       1       3      84       6      12       6       5       6       7
       4       1       3      85      25       9      25       4      46      21
       4       1       3      86      29      37      29      38      27      10
       4       1       3      87      14       1      14      18      40       5
       4       1       3      88      41      48      41      43      36      11
       4       1       3      89      24      17      24      43      28      24
       4       1       3      90      16      44      16      25      18       5
       4       1       3      91       4      18       4      40      50      21
       4       1       3      92      29      34      29       2      14       3
       4       1       3      93       6      44       6      21      31      35
       4       1       3      94      48      26      48      50       6       4
       4       1       3      95      38      30      38      10      44      48
       4       1       3      96      25      16      25      18      31      11
       4       1       3      97      19      35      19       8      21       8
       4       1       3      98      20      31      20      46       4      41
       4       1       3      99      37      38      37      48      50      10
       4       1       3     100      18      50      18      45      12       3
       4       1       4       1      16      47      16      29      16       2
       4       1       4       2      11      46      11      50      44      25
       4       1       4       3      37       6      37      49       1       2
       4       1       4       4       5      21       5      37      28      40
       4       1       4       5      36      49      36       1      30      47
       4       1       4       6      23      12      23       9      46      47
       4       1       4       7       7      37       7      11      39      48
       4       1       4       8      31       3      31      46       5      12
       4       1       4       9      36      32      36      31      48      29
       4       1       4      10      10      37      10      19      46      10
       4       1       4      11      12      23      12      33       7      20
       4       1       4      12      26      17      26      15      14      11
       4       1       4      13      48      36      48       8      30      32
       4       1       4      14      27      37      27       9      45      21
       4       1       4      15      38       3      38      30      31      23
       4       1       4      16      39      23      39      14      49      31
       4       1       4      17      48       9      48      50       8      15
       4       1       4      18      48      31      48      35      15      46
       4       1       4      19      10      42      10       5       2       4
       4       1       4      20      31      39      31       5       7      46
       4       1       4      21      50      41      50       2       6      38
       4       1       4      22      28      41      28      42      29      24
       4       1       4      23      19      34      19      27      21      29
       4       1       4      24      29      18      29      43       4       8
       4       1       4      25      32      20      32      33       2      49
       4       1       4      26      42      30      42       5       6      43
       4       1       4      27      28      11      28      27      23      45
       4       1       4      28      33      26      33       4      43      25
       4       1       4      29      47      24      47      33       2      49
       4       1       4      30      25       8      25      50      49      31
       4       1       4      31      43       9      43      34      14       9
       4       1       4      32      48      29      48      24      38      28
       4       1       4      33      46       4      46      29      22      23
       4       1       4      34      36       2      36       9      40       3
       4       1       4      35      24      25      24      18       6      39
       4       1       4      36      35      37      35      20      34      35
       4       1       4      37      36      37      36      26      12      32
       4       1       4      38       4      18       4      27      50      12
       4       1       4      39       6      24       6      43      37      34
       4       1       4      40      16      24      16      45      28      34
       4       1       4      41       8      40       8       4      21       6
       4       1       4      42      49       7      49      47       1      37
       4       1       4      43      12      16      12      42       4      50
       4       1       4      44      48      21      48      48      37      29
       4       1       4      45      22      25      22      43      21      33
       4       1       4      46      19      46      19      32      42      34
       4       1       4      47      13      11      13       1       7      38
       4       1       4      48      18      47      18      28      20       2
       4       1       4      49       8      17       8      10      43       1
       4       1       4      50       8       9       8      31      24      40
       4       1       4      51       5      29       5      19      48      15
       4       1       4      52      11      15      11      23       4      28
       4       1       4      53      12      41      12      39      49      22
       4       1       4      54      42       4      42      48      46      20
       4       1       4      55      16      42      16      38      16      14
       4       1       4      56      42      20      42      39       8      40
       4       1       4      57      39      49      39       5      28      48
       4       1       4      58      26      21      26      30      18      19
       4       1       4      59      37       3      37      12      10      33
       4       1       4      60      44      25      44       9      32      30
       4       1       4      61       6      19       6      24      18      22
       4       1       4      62       7      26       7      29      48      14
       4       1       4      63       8       9       8      34      15      22
       4       1       4      64       3      47       3       3      12      27
       4       1       4      65      43      13      43      33       2      20
       4       1       4      66      48      49      48      18      10      36
       4       1       4      67      15      42      15      49       1      35
       4       1       4      68      26      50      26       9      48      20
       4       1       4      69      11       8      11      49      45      31
       4       1       4      70      10      42      10      23      48      40
       4       1       4      71       5      16       5       6      23      44
       4       1       4      72       2       5       2      30      35      27
       4       1       4      73      31      36      31       2      45       4
       4       1       4      74       5      48       5      34      18      10
       4       1       4      75       4      14       4      21      34      37
       4       1       4      76      24      19      24       5      46       8
       4       1       4      77      23       7      23      31      50      20
       4       1       4      78       1      20       1      24      35       3
       4       1       4      79      18      30      18      36       6      31
       4       1       4      80      29       4      29      17      17      21
       4       1       4      81      35      25      35      36      38      29
       4       1       4      82      46      33      46      43      15       7
       4       1       4      83      43      18      43      34       3       4
       4       1       4      84      19      39      19      35      18      41
       4       1       4      85      34      37      34      40      38      39
       4       1       4      86      17      15      17      11       7      39
       4       1       4      87       4       7       4      38      50      27
       4       1       4      88      33      37      33      43      21      23
       4       1       4      89      17      32      17      43       1      29
       4       1       4      90      18      25      18      38       9      33
       4       1       4      91       1      41       1      38      24       8
       4       1       4      92      25      48      25      45      36      32
       4       1       4      93       9      38       9      28      48      29
       4       1       4      94       2       8       2      43      12      29
       4       1       4      95      28       3      28      26       9      46
       4       1       4      96      14      31      14      39      28      47
       4       1       4      97       1      10       1      31      23      20
       4       1       4      98      15      43      15      24      39       4
       4       1       4      99      11      13      11      41      31      15
       4       1       4     100      42      46      42      35      34      48
       4       1       5       1       9       7       9      28       9      45
       4       1       5       2      27      43      27      19       7      20
       4       1       5       3      31       4      31      17      16      42
       4       1       5       4      15       2      15      28      16      34
       4       1       5       5      38      19      38      15      40      48
       4       1       5       6      26      13      26      47       6       7
       4       1       5       7      48      17      48      22      42      32
       4       1       5       8      36      17      36      21      21      17
       4       1       5       9      12      34      12      27      42      48
       4       1       5      10      10      38      10      33      35      40
       4       1       5      11       5      49       5      20      26       1
       4       1       5      12      33      49      33      32       6      22
       4       1       5      13      32      37      32      48      14      44
       4       1       5      14      47      48      47      47      22      45
       4       1       5      15      31      16      31      33      23      50
       4       1       5      16       1      27       1      15      37       8
       4       1       5      17      25      48      25      50      11      24
       4       1       5      18      35      16      35       6      30      36
       4       1       5      19       2      34       2      45      41       8
       4       1       5      20      12      30      12      20      10       3
       4       1       5      21      29      11      29      22      24      14
       4       1       5      22      34      49      34      10       9      47
       4       1       5      23      46      42      46      50      30      38
       4       1       5      24      40      29      40      26      48      27
       4       1       5      25       9      39       9       4      41      16
       4       1       5      26       1       2       1      25       5      44
       4       1       5      27       7      10       7      22      13      25
       4       1       5      28      17      27      17       9      41       2
       4       1       5      29      35      36      35      23      14      35
       4       1       5      30      33       5      33      13      24      21
       4       1       5      31       8      17       8      26      49      40
       4       1       5      32       7      18       7      17      37      49
       4       1       5      33      40      18      40      13      21      22
       4       1       5      34       2      39       2      20      23      45
       4       1       5      35      43      42      43       3      38       2
       4       1       5      36       8      17       8      19      15      30
       4       1       5      37      36      18      36       9      44      25
       4       1       5      38      39      14      39       2      44       5
       4       1       5      39      22      11      22      43       7      11
       4       1       5      40      33      18      33      15      30      14
       4       1       5      41       1      16       1      11      40       1
       4       1       5      42       4      37       4      27      29      23
       4       1       5      43      14      36      14      40      21      10
       4       1       5      44      20      25      20      24       9      49
       4       1       5      45      18       2      18      38      20      32
       4       1       5      46      50      17      50      36      25      41
       4       1       5      47      47       4      47      48      27       7
       4       1       5      48      33      34      33       8      28      38
       4       1       5      49       7      16       7      31      21       1
       4       1       5      50       2      34       2      50       6      43
       4       1       5      51      29      36      29      11       7      37
       4       1       5      52      17      24      17      12      37      22
       4       1       5      53       1      17       1      21       5      46
       4       1       5      54      18      44      18      38      19      11
       4       1       5      55       8      39       8      48      36      24
       4       1       5      56       2       4       2      35      47      19
       4       1       5      57      37      12      37      31      45      47
       4       1       5      58      19      38      19      33      19      26
       4       1       5      59      31      32      31      32      30      15
       4       1       5      60      46      31      46      29       1      45
       4       1       5      61      11      41      11      50      26       7
       4       1       5      62      19       6      19      28       4      49
       4       1       5      63      16      19      16      10       6      10
       4       1       5      64      14      40      14      39      43       5
       4       1       5      65      13      43      13       3      46      37
       4       1       5      66      34      42      34      14      41      43
       4       1       5      67      48      32      48      10       4      47
       4       1       5      68      20      27      20      42      35      26
       4       1       5      69      35      16      35      41      43      46
       4       1       5      70      44       3      44      38      44      29
       4       1       5      71      45      21      45      24      19       5
       4       1       5      72       1      39       1      14      44      40
       4       1       5      73      33      19      33       9      50       6
       4       1       5      74       5      40       5      43      22      17
       4       1       5      75      37      38      37      33      37      38
       4       1       5      76      36       6      36      23      21      23
       4       1       5      77      13      30      13      22      32      24
       4       1       5      78      35       6      35      36       1      42
       4       1       5      79      26       5      26      17      42      50
       4       1       5      80      29      50      29      30      33       9
       4       1       5      81      48       6      48      45      29      27
       4       1       5      82      23      14      23      40      11      21
       4       1       5      83      19      23      19      32       5       7
       4       1       5      84      31      28      31       8       3      20
       4       1       5      85      28      49      28      14      30      19
       4       1       5      86      36      19      36       1      50      28
       4       1       5      87       9      49       9       1      33      31
       4       1       5      88      21       9      21      20      24      44
       4       1       5      89       7      36       7       4       3      20
       4       1       5      90      14      47      14      39      50      44
       4       1       5      91      11      30      11      28      28      13
       4       1       5      92      12      29      12       9      44      14
       4       1       5      93      44      42      44      25      33      42
       4       1       5      94      13      44      13      25      10      15
       4       1       5      95      10      44      10      49       5      34
       4       1       5      96      42      16      42      28      15       4
       4       1       5      97      37      11      37      38       6      50
       4       1       5      98       9      41       9      24      13      11
       4       1       5      99      43      17      43       1      36      39
       4       1       5     100      28      19      28      46      31      41
       4       1       6       1      37      30      37      41      22      28
       4       1       6       2      17      13      17       5      16      31
       4       1       6       3      16       9      16      50       3      21
       4       1       6       4      48       4      48      27      12      40
       4       1       6       5       4      26       4      33      11      40
       4       1       6       6      46      11      46      27      19      37
       4       1       6       7      21      25      21      50      37      11
       4       1       6       8      42      30      42      35      16      31
       4       1       6       9      42      24      42      44       5      28
       4       1       6      10      42      17      42      35      14      24
       4       1       6      11       3      13       3      22      14      32
       4       1       6      12      29      23      29      16      10      47
       4       1       6      13      25       2      25       6       8       6
       4       1       6      14      40      14      40      11      29       8
       4       1       6      15      33       9      33      14      27       4
       4       1       6      16      34       8      34      37      13       4
       4       1       6      17      15       8      15      21       3      31
       4       1       6      18      31      26      31       4      48      37
       4       1       6      19       8      26       8      46      42      16
       4       1       6      20      41       5      41      49      49      16
       4       1       6      21      48       2      48       4      50      18
       4       1       6      22      43      19      43       1      50       8
       4       1       6      23      39      27      39      39      16      32
       4       1       6      24      16      34      16      50      16      50
       4       1       6      25      26      15      26      42      43      22
       4       1       6      26      40      10      40      31      24      36
       4       1       6      27      15      46      15      46      24       7
       4       1       6      28      17      43      17      49      17       1
       4       1       6      29      31      43      31      37       7      38
       4       1       6      30      28      23      28      31      19      45
       4       1       6      31      37      35      37      33      40      49
       4       1       6      32      26      28      26      19      27      29
       4       1       6      33      12      45      12      43       1      41
       4       1       6      34      40       3      40      24      22      39
       4       1       6      35      37       3      37      41      23      24
       4       1       6      36      22      41      22      19      42      12
       4       1       6      37      49      27      49      40      31      34
       4       1       6      38      22      29      22       2      43      49
       4       1       6      39      17      32      17       5      38      46
       4       1       6      40      19      37      19      30       9      19
       4       1       6      41      12      39      12      33      15      38
       4       1       6      42      39      40      39      36      42      50
       4       1       6      43       4       1       4      43      14      17
       4       1       6      44      17      28      17      27       3      48
       4       1       6      45      11      25      11      37      39      24
       4       1       6      46      22       3      22      20      35      29
       4       1       6      47      11       6      11      35       8       3
       4       1       6      48      16      47      16      16       3      26
       4       1       6      49      22      49      22      36       5      36
       4       1       6      50      23      41      23      11      40      46
       4       1       6      51      28       9      28      45      44      29
       4       1       6      52      11      23      11      16      13      22
       4       1       6      53       2      27       2      19      36      45
       4       1       6      54      24      50      24      38      49      50
       4       1       6      55      11      34      11      29      48      21
       4       1       6      56      14      19      14      50       9      28
       4       1       6      57      48      23      48      15       2      33
       4       1       6      58      44       7      44      29      30      26
       4       1       6      59      44       9      44      50       5      23
       4       1       6      60       5      41       5      37      34      10
       4       1       6      61      22      14      22      44      50      34
       4       1       6      62      26      50      26      45      24      12
       4       1       6      63      17      50      17       6      28       3
       4       1       6      64      33      10      33      14       7      33
       4       1       6      65       5       3       5      28      10      47
       4       1       6      66      11      12      11      50      47      20
       4       1       6      67      45      38      45      41      44      45
       4       1       6      68      13      31      13       5       8      50
       4       1       6      69      50      24      50       2      19      31
       4       1       6      70       3      30       3      30      21      14
       4       1       6      71      48       3      48       9      46      18
       4       1       6      72      27      11      27      39      24       8
       4       1       6      73      43      36      43      16      16      44
       4       1       6      74       3      30       3       9      17      27
       4       1       6      75      17      15      17      38      46      39
       4       1       6      76      41      46      41      28      10      45
       4       1       6      77       3      47       3      13      32      50
       4       1       6      78      29      22      29      16      35      29
       4       1       6      79      28      37      28      24      37      22
       4       1       6      80      47      12      47       3      29      40
       4       1       6      81       2       8       2      12      13       2
       4       1       6      82       9      21       9      24      50      41
       4       1       6      83      11       7      11      18      41       9
       4       1       6      84      16      20      16      49      49       2
       4       1       6      85      40      18      40      19      30      39
       4       1       6      86      18      39      18      31      20      26
       4       1       6      87      12      44      12      32      49      32
       4       1       6      88      23      21      23      37       1      42
       4       1       6      89      12      19      12       6      41      46
       4       1       6      90      19      50      19      41      14      33
       4       1       6      91      38      30      38      13      17       1
       4       1       6      92      24      14      24      39      35       4
       4       1       6      93      28      14      28      14       5      42
       4       1       6      94      28      30      28      48      21      33
       4       1       6      95       1      35       1      10      31      10
       4       1       6      96       7      26       7      24      37      12
       4       1       6      97       3      29       3      10       4      13
       4       1       6      98      28      24      28       7      36      30
       4       1       6      99       9      37       9      20      20      44
       4       1       6     100      26      17      26      39      14       2
       4       1       7       1       3      50       3      45      11      35
       4       1       7       2      24      48      24      38      49      17
       4       1       7       3      45      46      45      45      45      21
       4       1       7       4      23      17      23      49      43      16
       4       1       7       5      39      30      39      46      11      13
       4       1       7       6      50       1      50      49       9      44
       4       1       7       7       8      40       8      37       7       4
       4       1       7       8      44      37      44      50       3      31
       4       1       7       9      49       1      49      29      32       3
       4       1       7      10       8      20       8      13      23      26
       4       1       7      11      23       2      23      10      12      15
       4       1       7      12      29      35      29      12      34      37
       4       1       7      13      18      13      18      19      43      19
       4       1       7      14      41      42      41      34      22      36
       4       1       7      15      39      44      39      35      20      50
       4       1       7      16      24      20      24       3      23      26
       4       1       7      17      20      15      20      22      15       9
       4       1       7      18      21       7      21      36       4       8
       4       1       7      19       5       3       5      40      36      50
       4       1       7      20      24      25      24      19      31       2
       4       1       7      21       1      12       1      32      15      10
       4       1       7      22       5      14       5      24      11      37
       4       1       7      23      16      40      16      12      28      38
       4       1       7      24      15       4      15      47      21      45
       4       1       7      25      37      38      37      47      13      12
       4       1       7      26      44      17      44      22      22      13
       4       1       7      27      43      42      43       1      15      36
       4       1       7      28      22      47      22      36       1       4
       4       1       7      29      43      34      43      20      48      32
       4       1       7      30      23      34      23      32       7      38
       4       1       7      31      31       8      31       2      10      34
       4       1       7      32      37       4      37      19      19      11
       4       1       7      33       4      29       4      20      11      43
       4       1       7      34       4       8       4      49      11       4
       4       1       7      35      19      39      19       1      43      35
       4       1       7      36       2      46       2       9      39      20
       4       1       7      37      38      22      38      30      32      50
       4       1       7      38      44      32      44      25      13      43
       4       1       7      39      23      49      23      35      35      27
       4       1       7      40      43      34      43      35      28      19
       4       1       7      41      45      48      45       3      23      39
       4       1       7      42      37      50      37      32      34      13
       4       1       7      43       9      43       9      23       4      34
       4       1       7      44      31       8      31      41      50      10
       4       1       7      45      15      23      15      35      29      25
       4       1       7      46      29      13      29      11      27      12
       4       1       7      47      19      50      19      25      12       9
       4       1       7      48      41      40      41      19      26      35
       4       1       7      49       9      20       9      18      31      48
       4       1       7      50      41      50      41       1       1      48
       4       1       7      51      30      40      30       3      47      15
       4       1       7      52      42      11      42      45      16      44
       4       1       7      53      29      37      29      33      29      35
       4       1       7      54      12      35      12      34      49      33
       4       1       7      55      27      41      27      39       2      14
       4       1       7      56      45      42      45      41       3      44
       4       1       7      57      41      17      41      47      25      28
       4       1       7      58       2      32       2      35      23      47
       4       1       7      59      30      24      30       8      50      23
       4       1       7      60      26      12      26      50      20       1
       4       1       7      61      42      38      42      40      50      25
       4       1       7      62      16      29      16      36       7      38
       4       1       7      63      36      40      36      12      21      23
       4       1       7      64      26      38      26       9      44      50
       4       1       7      65      41      46      41      35      27      32
       4       1       7      66       3       4       3      43      20      42
       4       1       7      67      47      48      47       9      25      41
       4       1       7      68      39      30      39      48      29      11
       4       1       7      69      10      22      10      48      20      37
       4       1       7      70      47      21      47      24      28      37
       4       1       7      71      47      48      47      35      34       4
       4       1       7      72       4       5       4      10      34      15
       4       1       7      73       8      43       8      31      29      14
       4       1       7      74      30      31      30      47      15      34
       4       1       7      75      47       8      47      47       4      36
       4       1       7      76       2      32       2      21      21       2
       4       1       7      77      40      36      40       8      43      13
       4       1       7      78      41      30      41      23      23      38
       4       1       7      79      44      12      44      39      45      34
       4       1       7      80      24      35      24      14       2       3
       4       1       7      81      21       3      21      34      44      19
       4       1       7      82      48      14      48      11      35      48
       4       1       7      83      44      21      44      19      30      23
       4       1       7      84      20      44      20      34       5      30
       4       1       7      85      22      25      22      50      21      49
       4       1       7      86      15      18      15      10      38      26
       4       1       7      87      38      33      38       7      26       2
       4       1       7      88      22      46      22      30      33      21
       4       1       7      89      40      19      40       6      44      15
       4       1       7      90       3      24       3      29      15      41
       4       1       7      91      43      29      43      12      25      45
       4       1       7      92      43      20      43       5      35      11
       4       1       7      93      32      42      32      10      48      47
       4       1       7      94      46      26      46      13      30      18
       4       1       7      95      35      33      35      29      26      37
       4       1       7      96      34      31      34      23      22       9
       4       1       7      97       2      14       2      34       3      36
       4       1       7      98      49      10      49      29      44       8
       4       1       7      99      37      17      37      23      33      50
       4       1       7     100      37      28      37      19      36      16
       4       1       8       1      12      22      12       4      19      42
       4       1       8       2       7      23       7      35      43      46
       4       1       8       3      17      34      17       3      19      29
       4       1       8       4      14       2      14      18      43      34
       4       1       8       5      41      11      41      28      22      29
       4       1       8       6       7      19       7       6      21      14
       4       1       8       7       3      28       3      47      48      38
       4       1       8       8      45      44      45      17      38      26
       4       1       8       9       5       9       5       3       1      40
       4       1       8      10       1      13       1      41      36      24
       4       1       8      11      11      43      11       1      28      29
       4       1       8      12      27      21      27      15       7       4
       4       1       8      13      18      41      18      18      13      41
       4       1       8      14       2      50       2      19      42      37
       4       1       8      15      50      49      50      16      31      12
       4       1       8      16      41      13      41      21      29      24
       4       1       8      17      19      16      19      10      20      19
       4       1       8      18      36      15      36      11      47       4
       4       1       8      19      40      35      40      17      44      40
       4       1       8      20      15      11      15      44      13      18
       4       1       8      21      32      15      32      35      31      25
       4       1       8      22       8      45       8      20       4      13
       4       1       8      23       4      31       4      29      32      21
       4       1       8      24      26      14      26      29      48      19
       4       1       8      25      13      36      13      21      47      16
       4       1       8      26      13      38      13      49       6      24
       4       1       8      27      28      30      28       1      14      47
       4       1       8      28      50      20      50      44      17      38
       4       1       8      29      47       8      47       3      19      20
       4       1       8      30      24      49      24      18      14      29
       4       1       8      31      40      38      40      43      46      36
       4       1       8      32      36       6      36      24      20      46
       4       1       8      33      49      17      49      17      16      48
       4       1       8      34      14      11      14      28      27      35
       4       1       8      35      43      44      43       6      35      45
       4       1       8      36      11      14      11      37      13      49
       4       1       8      37      40      12      40       5      16       2
       4       1       8      38      35      18      35      16      31       7
       4       1       8      39      34       7      34      45      39      25
       4       1       8      40      41      17      41      30      34      20
       4       1       8      41      17      41      17      24      35      13
       4       1       8      42      35       2      35      26      20      30
       4       1       8      43      30       4      30      21      33       8
       4       1       8      44       6      20       6      13       9      21
       4       1       8      45      20      11      20      45      25       5
       4       1       8      46       5      35       5      24      17      11
       4       1       8      47      21      26      21      36       4      30
       4       1       8      48       9      38       9      42      39      40
       4       1       8      49       3      25       3       5      28      45
       4       1       8      50      43      36      43       1      42      15
       4       1       8      51      32       4      32       5      12      36
       4       1       8      52      29      26      29      27      33      29
       4       1       8      53      42      16      42       9      50      47
       4       1       8      54      36      25      36      44      49      34
       4       1       8      55      13      31      13      47      24      22
       4       1       8      56      20      29      20      43      22      46
       4       1       8      57      18      25      18      42      48      20
       4       1       8      58      14      33      14      24       1      39
       4       1       8      59      41      29      41      20      24      50
       4       1       8      60      39       2      39      29      27       2
       4       1       8      61      35      25      35      38      37      41
       4       1       8      62       6      10       6      15      10      20
       4       1       8      63      37       8      37      41      11       6
       4       1       8      64      18      16      18      38      12       3
       4       1       8      65      14      35      14      25       8      30
       4       1       8      66      43      26      43      18      25      19
       4       1       8      67      41      22      41      42      23      13
       4       1       8      68      41      19      41       6      32       4
       4       1       8      69       3      32       3      49      37      34
       4       1       8      70       3      33       3      49      22      26
       4       1       8      71      47      43      47      43      45       2
       4       1       8      72      40      29      40      21      33      39
       4       1       8      73      24      13      24      46      32      22
       4       1       8      74      20      45      20      27      46      47
       4       1       8      75      45       4      45      45      16      15
       4       1       8      76      47      50      47      39      15      23
       4       1       8      77      20      22      20      31      38      42
       4       1       8      78      41       8      41      37      24      16
       4       1       8      79      23      45      23       3       9      16
       4       1       8      80      47      48      47      34       6      19
       4       1       8      81      39      37      39       2      13      14
       4       1       8      82      32      33      32      46      42      21
       4       1       8      83      36      12      36       9      24      31
       4       1       8      84      11      18      11      31      38      35
       4       1       8      85      47      23      47      38       4      15
       4       1       8      86      43      19      43      48       7      28
       4       1       8      87      49      24      49      17      15      44
       4       1       8      88       3       4       3      43      41      27
       4       1       8      89      25      44      25       9      29      24
       4       1       8      90      31      10      31       4      34      17
       4       1       8      91       9      16       9      18       8      17
       4       1       8      92      48      37      48      46      22      14
       4       1       8      93       8      15       8       3      37      22
       4       1       8      94      14      28      14      45      48      33
       4       1       8      95      24      49      24      46      28      24
       4       1       8      96      20      36      20      30      30      34
       4       1       8      97      30      40      30      29      14      39
       4       1       8      98      17      11      17       5       5       9
       4       1       8      99      20      19      20      11      11       7
       4       1       8     100      28      38      28      23      44      37
       4       1       9       1      19      20      19      12      24      35
       4       1       9       2       4       6       4       2       7       6
       4       1       9       3      16       3      16      31      27      32
       4       1       9       4      20      22      20      18      38      11
       4       1       9       5      25      48      25      49      13      27
       4       1       9       6      11      48      11      11      37      27
       4       1       9       7      12      33      12       3      48      45
       4       1       9       8       6       5       6       8      48      14
       4       1       9       9      46      29      46      18      40      37
       4       1       9      10      20       6      20      27      44      26
       4       1       9      11      15      19      15      16      19       6
       4       1       9      12       7      17       7      16      21      34
       4       1       9      13       9      17       9       9      37      21
       4       1       9      14      46      37      46      12      19      38
       4       1       9      15      45      16      45      24      20      34
       4       1       9      16      50      30      50      31      40      21
       4       1       9      17       4      28       4      37      23      19
       4       1       9      18      23      24      23      30      13      41
       4       1       9      19      36      43      36      24       6       7
       4       1       9      20      45      23      45      50      20       3
       4       1       9      21      10       9      10       4      19      25
       4       1       9      22      27       6      27      25       2      17
       4       1       9      23      30      19      30      50      11      25
       4       1       9      24       3       4       3      32      44       4
       4       1       9      25      50      16      50      36      50      16
       4       1       9      26      41      47      41      42       7      32
       4       1       9      27      21       3      21      41       1      41
       4       1       9      28      41      22      41      37      44      20
       4       1       9      29      31      50      31      32      15      35
       4       1       9      30      47       9      47      41      10      15
       4       1       9      31      19      10      19      40      11      13
       4       1       9      32      20      21      20      14      48      43
       4       1       9      33      18       2      18      10       5      18
       4       1       9      34       4      26       4      14      17      32
       4       1       9      35      29      27      29       5      14      23
       4       1       9      36      25      17      25      11      10      21
       4       1       9      37       1      28       1      41      43      44
       4       1       9      38      34      36      34      45      36      28
       4       1       9      39       7       2       7      47      24      30
       4       1       9      40      11      46      11       4      20      42
       4       1       9      41       6      15       6      29      44       7
       4       1       9      42       2      26       2      48      44       8
       4       1       9      43      43      39      43      17      24      46
       4       1       9      44      21       9      21      43      21      18
       4       1       9      45      47      41      47      36      17      43
       4       1       9      46      30      15      30      46      40      45
       4       1       9      47      27      49      27      48      39      27
       4       1       9      48      47       3      47      33      16      47
       4       1       9      49      16       6      16       4       5      41
       4       1       9      50      15       2      15      47      41      20
       4       1       9      51      13      20      13      18      26      12
       4       1       9      52      16      15      16      45      37       5
       4       1       9      53      40      37      40      28      38      39
       4       1       9      54      39      45      39      18      13      15
       4       1       9      55       3       8       3      29      30      32
       4       1       9      56       3      28       3       2      33      35
       4       1       9      57       6      18       6      47      39      47
       4       1       9      58      13       8      13       4      16       4
       4       1       9      59       3      13       3      30      39      30
       4       1       9      60      14      45      14      42      46      41
       4       1       9      61      44      34      44      25      43      10
       4       1       9      62      28      10      28      48      13      44
       4       1       9      63       4      32       4       6      37      14
       4       1       9      64      38      31      38      50      17      43
       4       1       9      65      39      25      39      38      42       1
       4       1       9      66       3      31       3       4      48       7
       4       1       9      67      50      25      50      39      33      48
       4       1       9      68      44       7      44      40      35      36
       4       1       9      69      45      43      45       8       3      38
       4       1       9      70      16      39      16      28      20      40
       4       1       9      71      26      21      26      20      10      18
       4       1       9      72      27      37      27      50      31      21
       4       1       9      73      36      27      36      42      45      12
       4       1       9      74      24      10      24      24       6      48
       4       1       9      75      33      22      33      12      29      15
       4       1       9      76      30      22      30      50       3      10
       4       1       9      77      20      38      20       3      41       1
       4       1       9      78      44      27      44      13      21       6
       4       1       9      79      38      39      38      45      10      40
       4       1       9      80      47      26      47      17      28      33
       4       1       9      81      16      44      16      43      24      18
       4       1       9      82      50      18      50      36      40      15
       4       1       9      83      42       1      42      22       8      27
       4       1       9      84      22      10      22      39      23      29
       4       1       9      85      31       3      31      29       2      35
       4       1       9      86      11       7      11      12       3      41
       4       1       9      87      28      49      28      27      40      45
       4       1       9      88      31      41      31       3      31       5
       4       1       9      89      14      34      14      16       8      20
       4       1       9      90      18      19      18      14      41      38
       4       1       9      91      20      23      20      33      31      10
       4       1       9      92      43      30      43      10      15      45
       4       1       9      93      42      26      42      18       8      22
       4       1       9      94       9       4       9      10      45      39
       4       1       9      95      18      37      18       4      28      22
       4       1       9      96      42      24      42      45      27      15
       4       1       9      97      27       6      27       4      45      20
       4       1       9      98       8       6       8      13      45      43
       4       1       9      99      49      31      49      44      19      46
       4       1       9     100       9      19       9      49      15      48
       4       1      10       1      30      15      30      44      15       5
       4       1      10       2      29      13      29      49      11      16
       4       1      10       3      36      16      36       5      27      40
       4       1      10       4      25      30      25      45      48      18
       4       1      10       5      47      29      47       2      15      26
       4       1      10       6      15      45      15       6      40      42
       4       1      10       7      42      11      42      23      38      34
       4       1      10       8      38      15      38      10       3      40
       4       1      10       9       1      24       1      41      41      28
       4       1      10      10      22      42      22      43      19      35
       4       1      10      11      22      23      22      17      10      26
       4       1      10      12      29       7      29      29      20      31
       4       1      10      13       5      50       5       1      32      33
       4       1      10      14      21      19      21      25      29       6
       4       1      10      15      25      33      25      41      44      48
       4       1      10      16      19      25      19      19      13      28
       4       1      10      17      29      38      29       7      23      10
       4       1      10      18      39      25      39      34      18      11
       4       1      10      19      35      47      35      49      20       7
       4       1      10      20      18      33      18      29       4      15
       4       1      10      21      26      21      26      20      34      43
       4       1      10      22      37       7      37      10      13      49
       4       1      10      23      32       5      32       6      33      19
       4       1      10      24       9      28       9       3      49      45
       4       1      10      25      12      30      12      34      46      11
       4       1      10      26      19      38      19      44      24      32
       4       1      10      27      49      13      49      47      10      12
       4       1      10      28      25      26      25      17      47      40
       4       1      10      29      22      11      22      20      22      18
       4       1      10      30      10       4      10       9      24      15
       4       1      10      31      30      35      30      38      43      27
       4       1      10      32      24       9      24      47      44      46
       4       1      10      33      33       5      33      17      19      18
       4       1      10      34      17      30      17      15       6      40
       4       1      10      35      28      23      28      46      30       9
       4       1      10      36      48      34      48      31      45       4
       4       1      10      37       2       9       2      12      14      33
       4       1      10      38      38      44      38      18      45      48
       4       1      10      39      15      10      15       1      49      21
       4       1      10      40      27      29      27      20      47       1
       4       1      10      41      48       4      48      22      16      20
       4       1      10      42      31      38      31      29      17      43
       4       1      10      43       2      50       2      22      22      38
       4       1      10      44      33      35      33       6      39      25
       4       1      10      45      33       3      33      27      24      32
       4       1      10      46      18      46      18      24       4      30
       4       1      10      47      17      15      17      30      31      35
       4       1      10      48       6      27       6       9      33      50
       4       1      10      49       5       2       5      47      35      23
       4       1      10      50      28      47      28      43      42      47
       4       1      10      51      20       9      20      40      42      25
       4       1      10      52      49      46      49      35      28      37
       4       1      10      53      48      44      48      33       5      19
       4       1      10      54      40      43      40      43      16       8
       4       1      10      55      20       2      20      16      42      47
       4       1      10      56       2      26       2       7       1       8
       4       1      10      57      10      32      10       9      28      46
       4       1      10      58       1      28       1      19      37      15
       4       1      10      59      39      44      39      18      27      22
       4       1      10      60      36      12      36      14      13      12
       4       1      10      61      26      39      26      24      19      20
       4       1      10      62      21      28      21      10      27      35
       4       1      10      63      14      34      14      26      21       5
       4       1      10      64      20       6      20      35      18      25
       4       1      10      65      16      32      16      43       3      49
       4       1      10      66      40      26      40       5      37      32
       4       1      10      67      42      12      42      39      19      15
       4       1      10      68      41       7      41      19      28      29
       4       1      10      69      35      49      35      36      34      23
       4       1      10      70      39      21      39       8       2      10
       4       1      10      71      23      31      23      26      21      23
       4       1      10      72      31      44      31       9      34       2
       4       1      10      73      50      42      50      34      18      30
       4       1      10      74      20      31      20      30       2      28
       4       1      10      75      11       6      11      31      43      29
       4       1      10      76       2       5       2       1      10      18
       4       1      10      77      10      32      10       7      47      41
       4       1      10      78      25      29      25      20      44       5
       4       1      10      79      44      48      44      10      34      38
       4       1      10      80      20       8      20       7      21      30
       4       1      10      81       3       8       3       3      13      14
       4       1      10      82      26       6      26      19      48       7
       4       1      10      83      31      40      31      21      12      45
       4       1      10      84      18      48      18      24      14      27
       4       1      10      85      30      39      30      21       8      24
       4       1      10      86      29      33      29      39       2      29
       4       1      10      87      43      41      43      15      22      20
       4       1      10      88      24      25      24       9      43      21
       4       1      10      89      15      49      15      27      36      39
       4       1      10      90      14      31      14      18       9      12
       4       1      10      91      37      41      37      25      46       8
       4       1      10      92       2      45       2      18       9      45
       4       1      10      93      14       4      14      36      17      11
       4       1      10      94       6      36       6      29      27      38
       4       1      10      95      45      49      45      37       6       1
       4       1      10      96      43      14      43      41       3       6
       4       1      10      97      14      30      14      11      11      37
       4       1      10      98      22      49      22      20      46      16
       4       1      10      99      35      48      35      38      27      19
       4       1      10     100      14      31      14      38      33      13
       5       1       1       1      36      47      36      42      39      37
       5       1       1       2      34      25      34      38      36      32
       5       1       1       3      50      45      50       6       7       4
       5       1       1       4      28      12      28      50      49      12
       5       1       1       5      22      28      22      25      15       8
       5       1       1       6      21      29      21      24      50       6
       5       1       1       7      43      20      43      14       8       7
       5       1       1       8       5      18       5      25       9      14
       5       1       1       9      36      20      36      27      14       3
       5       1       1      10      14      29      14       8      28       6
       5       1       1      11      12       1      12      28      18      19
       5       1       1      12      46      42      46      33      30      22
       5       1       1      13      30      18      30       7      36      35
       5       1       1      14      32      19      32      43      38       7
       5       1       1      15      49      46      49      20      29      31
       5       1       1      16      42       3      42      26      32      21
       5       1       1      17      14      16      14      22      13      11
       5       1       1      18      40       8      40       5      38      17
       5       1       1      19      40      42      40      10      36      45
       5       1       1      20      39      23      39      27       6      49
       5       1       1      21       8      17       8      15      45      39
       5       1       1      22      49      29      49      13      12      48
       5       1       1      23      32      50      32      35       7      14
       5       1       1      24      15      24      15      46      14      47
       5       1       1      25      48       4      48      49      14       6
       5       1       1      26      48      39      48      20      16      26
       5       1       1      27       2      34       2       2      33      46
       5       1       1      28      15      35      15       3       1      28
       5       1       1      29      37      14      37       2       5      40
       5       1       1      30      30      24      30      29      14      15
       5       1       1      31      28      14      28       4      31      26
       5       1       1      32      47      29      47       8       9      29
       5       1       1      33       6      45       6      29       2      36
       5       1       1      34      13      29      13      31      45      13
       5       1       1      35       5      10       5       6      32      44
       5       1       1      36      19      48      19       6       4      47
       5       1       1      37      34      27      34       5      39      24
       5       1       1      38      27      11      27      19      50       4
       5       1       1      39      24      10      24      22      16       1
       5       1       1      40      41      22      41      41      48      20
       5       1       1      41      47       8      47      46      20      42
       5       1       1      42      28      15      28      26      15      36
       5       1       1      43      46      28      46      43      26      39
       5       1       1      44      30      10      30      20      33      25
       5       1       1      45       3      34       3       8      41      11
       5       1       1      46      15      25      15      30       2      35
       5       1       1      47      49      22      49      50      47      10
       5       1       1      48      27      45      27      19      33      12
       5       1       1      49      33      32      33      32      12      37
       5       1       1      50      32      22      32      12      11      47
       5       1       1      51       4      49       4      20      14      42
       5       1       1      52      46      40      46      36      29      16
       5       1       1      53      23      44      23      35      35      20
       5       1       1      54      22      27      22       2      49      10
       5       1       1      55       8      39       8      39      10      15
       5       1       1      56      18      26      18      12      22      16
       5       1       1      57       3      27       3       9      10      22
       5       1       1      58      29       7      29      28      19      47
       5       1       1      59      35      48      35      22      37      44
       5       1       1      60      14      18      14      46       4      30
       5       1       1      61      40      26      40      42      25      13
       5       1       1      62      32      38      32      11      18       2
       5       1       1      63      20      40      20      40      40      35
       5       1       1      64      16      39      16      13      45      41
       5       1       1      65      33      26      33      32      16      47
       5       1       1      66      20      48      20      16       7      48
       5       1       1      67       4      47       4      10      25      15
       5       1       1      68      19      29      19      27       8      36
       5       1       1      69      31      27      31      21      35      37
       5       1       1      70      24      27      24      20      38      19
       5       1       1      71      16      31      16      32       1      50
       5       1       1      72      48       1      48      21      21      10
       5       1       1      73      27      46      27      29      10       4
       5       1       1      74      29      46      29      36      13      47
       5       1       1      75       2      43       2      11      43      19
       5       1       1      76       4      38       4      25      10       7
       5       1       1      77      13      11      13      10      33      41
       5       1       1      78      34      15      34      29      46      28
       5       1       1      79      24      19      24      40      17      32
       5       1       1      80      15      18      15       3      17      15
       5       1       1      81      25      24      25       5      24      25
       5       1       1      82      13      45      13      26      11      39
       5       1       1      83      44       6      44      12      22      49
       5       1       1      84       9      48       9      44      14      34
       5       1       1      85       6      36       6      20      18      19
       5       1       1      86      35      14      35      43      30      31
       5       1       1      87      42      41      42      37      11      25
       5       1       1      88       9      45       9      38      44      45
       5       1       1      89      33      26      33      32       5      16
       5       1       1      90      49      44      49      37      38      21
       5       1       1      91      25      12      25      30      21      29
       5       1       1      92      12      14      12       2      16      34
       5       1       1      93      20      11      20      15      40       8
       5       1       1      94      48      20      48      26      43      29
       5       1       1      95      24      42      24      29      17      16
       5       1       1      96      46       4      46      11      12      39
       5       1       1      97      15      10      15       1       2      44
       5       1       1      98      13      46      13      28      37       8
       5       1       1      99      23      32      23      31      30      31
       5       1       1     100       6       4       6      38       6       1
       5       1       2       1      24      32      24      42       2       1
       5       1       2       2      23      21      23      19       2      38
       5       1       2       3       8      19       8      18      13      22
       5       1       2       4       3      43       3      33      34      29
       5       1       2       5      35      13      35      29      21      18
       5       1       2       6      20      48      20      41      29      30
       5       1       2       7      27      29      27       6      41      29
       5       1       2       8      22      26      22      23      17      26
       5       1       2       9      19      45      19      24      31      32
       5       1       2      10      12      37      12      19      12       3
       5       1       2      11       6      39       6      29      25      10
       5       1       2      12      11      48      11       2      49      25
       5       1       2      13      40      24      40       4       5       6
       5       1       2      14       3      36       3      30      49      38
       5       1       2      15      28      35      28      14       1       4
       5       1       2      16      35      30      35      14      23      33
       5       1       2      17      38      31      38      49      11      41
       5       1       2      18      38      12      38      23      44      25
       5       1       2      19      31       4      31      30      12       7
       5       1       2      20       3      43       3       1      24      26
       5       1       2      21      15      42      15      43      31      38
       5       1       2      22      31      16      31      12      49       6
       5       1       2      23      11      15      11      10      28      20
       5       1       2      24      29      18      29       3      36      26
       5       1       2      25      11      15      11       4      29      10
       5       1       2      26      28      44      28      31      34      29
       5       1       2      27      47      35      47       7       2       1
       5       1       2      28      26      31      26      43      17      50
       5       1       2      29      18      25      18      24       3      31
       5       1       2      30      44      21      44      16      32      44
       5       1       2      31       4      13       4      21      21      16
       5       1       2      32      48      26      48      34      42      10
       5       1       2      33       1      16       1      42      10       2
       5       1       2      34       1       9       1      20      18      22
       5       1       2      35      18      27      18      50      10      49
       5       1       2      36       9      27       9      26      26      24
       5       1       2      37      17      19      17      42      15      37
       5       1       2      38      35      15      35      19      20      12
       5       1       2      39      15      16      15      17       7      37
       5       1       2      40      50       1      50      39      16      21
       5       1       2      41      37      47      37       9      30      19
       5       1       2      42       9      48       9       7      44      49
       5       1       2      43      34      48      34      38      45       2
       5       1       2      44      20       1      20      50       7      26
       5       1       2      45       1      24       1       4       1      23
       5       1       2      46      31      19      31      24      23      24
       5       1       2      47      28      29      28      49      14       1
       5       1       2      48       5      16       5       1       6       9
       5       1       2      49      14      22      14      49      21      15
       5       1       2      50      42      38      42      21      37       3
       5       1       2      51      25      12      25      42      27      17
       5       1       2      52      45      44      45      48      22      43
       5       1       2      53      46      15      46      20      19      14
       5       1       2      54      19       4      19      50      19      20
       5       1       2      55      43       5      43      50      11      43
       5       1       2      56      48      17      48       1      29      40
       5       1       2      57      48      38      48      33      13      25
       5       1       2      58      18      45      18      46       1       5
       5       1       2      59      23      48      23       2      34      13
       5       1       2      60      15      36      15      26      38      18
       5       1       2      61      40      35      40       5      35      33
       5       1       2      62      21       8      21      41      20      31
       5       1       2      63      42      41      42      34      25      44
       5       1       2      64      16      44      16      21      25      27
       5       1       2      65      11      49      11      40      44      25
       5       1       2      66      37      44      37      18      14      24
       5       1       2      67      32      28      32      30      14       4
       5       1       2      68      23      29      23      29      50      15
       5       1       2      69       7       6       7      45      44      31
       5       1       2      70      30       5      30      19      15      11
       5       1       2      71      12      22      12      10      15      43
       5       1       2      72      41       8      41       2      39       4
       5       1       2      73      20      50      20      10       8      38
       5       1       2      74      24      14      24       3      42      38
       5       1       2      75      22      23      22      31      38      35
       5       1       2      76      28       3      28      15      47      30
       5       1       2      77      44      33      44      41      37      24
       5       1       2      78       5      47       5      38       1       5
       5       1       2      79       4      35       4      32       9      41
       5       1       2      80       7      30       7      29      49       3
       5       1       2      81       5      38       5       8      50      15
       5       1       2      82      15      42      15      16      27      44
       5       1       2      83       9      24       9      50      23      48
       5       1       2      84      32      23      32      47      10      28
       5       1       2      85      21      14      21      42      41      27
       5       1       2      86      11       3      11      47       5       3
       5       1       2      87      37      14      37      13      45      47
       5       1       2      88      48      45      48       9      30      15
       5       1       2      89      15      12      15      12      21      22
       5       1       2      90      44      27      44      17      20      39
       5       1       2      91      37      16      37      33      47      30
       5       1       2      92      49      43      49      47      46      44
       5       1       2      93      22      20      22      33       8       7
       5       1       2      94       7      13       7       4      44      25
       5       1       2      95      25       1      25      30      21      17
       5       1       2      96      25       7      25      48      40      14
       5       1       2      97      36      14      36      17      35      49
       5       1       2      98      22      43      22      28      18      19
       5       1       2      99      47      37      47      36      16      47
       5       1       2     100      38      29      38      27      27      21
       5       1       3       1      34      44      34      46      25       8
       5       1       3       2      18       9      18      43      25      40
       5       1       3       3       9      10       9      32      37      36
       5       1       3       4      44      39      44      38      31      30
       5       1       3       5      49      36      49       9       3      31
       5       1       3       6       2      49       2      40      14      38
       5       1       3       7      40      45      40       9      25      34
       5       1       3       8      15      32      15      33      20       4
       5       1       3       9       2      27       2      47      40      46
       5       1       3      10      47      13      47      42      33      48
       5       1       3      11      37      17      37      22      46      10
       5       1       3      12      48      29      48      10       4       3
       5       1       3      13      15      45      15      14      45      37
       5       1       3      14      26      18      26      39      34      46
       5       1       3      15      15       8      15       5      46       9
       5       1       3      16      17      32      17       6       4      37
       5       1       3      17      31      47      31       4      32      11
       5       1       3      18      15      42      15      41       3      16
       5       1       3      19      27      12      27       4      21      32
       5       1       3      20       2      26       2      42       4      37
       5       1       3      21      48      21      48      14       8      41
       5       1       3      22      20      47      20      45      11      12
       5       1       3      23      35      28      35      11      49      41
       5       1       3      24      33      38      33       1      28      33
       5       1       3      25      42       1      42      44      43       5
       5       1       3      26      37      16      37      45      23      42
       5       1       3      27      15      28      15      50      18      50
       5       1       3      28       9      31       9       4       1      49
       5       1       3      29      35      49      35      20      25      27
       5       1       3      30      41      10      41       8      15      41
       5       1       3      31      21      39      21      28       1       8
       5       1       3      32       8      17       8      28      18       9
       5       1       3      33      11      35      11      29      43      11
       5       1       3      34       1      12       1      32      34      19
       5       1       3      35      45      44      45      24      46      31
       5       1       3      36      25      28      25      34      13       1
       5       1       3      37      36      38      36      21       3      23
       5       1       3      38      28       3      28      46       9      18
       5       1       3      39      27      24      27      25      47      34
       5       1       3      40      29      45      29      12      25       7
       5       1       3      41       1      33       1      35      31      10
       5       1       3      42      41      42      41      43      16      28
       5       1       3      43      41      13      41      50       3      14
       5       1       3      44       1      26       1       1      22      33
       5       1       3      45      28      40      28       1      41       3
       5       1       3      46      26      19      26      21      33      27
       5       1       3      47      46       2      46      11       4      18
       5       1       3      48      19       6      19      48      25      42
       5       1       3      49      18      22      18       8      27      39
       5       1       3      50      19      48      19      45      24      23
       5       1       3      51      44      23      44      48      47      30
       5       1       3      52      43       4      43      14      32      33
       5       1       3      53      32       5      32      47      26      27
       5       1       3      54      16      48      16      40      37      29
       5       1       3      55      13      19      13      22      13      14
       5       1       3      56       8      30       8      41       8      23
       5       1       3      57      28      44      28      48      37      16
       5       1       3      58      22      19      22      29      26      41
       5       1       3      59      24      49      24      26       8      17
       5       1       3      60      24      42      24      28      17      49
       5       1       3      61      24      28      24      48       9       5
       5       1       3      62      45      15      45       5      20      10
       5       1       3      63      40      49      40       4       6      49
       5       1       3      64      36      20      36      50      15      13
       5       1       3      65       1       4       1      10      22      14
       5       1       3      66       2       9       2      10      48      11
       5       1       3      67      44      40      44       4       8      50
       5       1       3      68       1      41       1      18      12       8
       5       1       3      69      13      45      13      50      19      21
       5       1       3      70       4       2       4       4      14      50
       5       1       3      71      41      43      41      12       3      41
       5       1       3      72      16      36      16      28      29      37
       5       1       3      73      15       7      15       2      32       7
       5       1       3      74      28       3      28      37      47      48
       5       1       3      75      50      25      50      40      21       1
       5       1       3      76      37       2      37      37      30      39
       5       1       3      77      32       6      32      41      28      18
       5       1       3      78      16      25      16      36      42      28
       5       1       3      79      44      48      44       5      41      35
       5       1       3      80      44      25      44      39      10      26
       5       1       3      81      17      41      17      43      14      19
       5       1       3      82      19      20      19      49       7      40
       5       1       3      83       4      33       4      41      34      42
       5       1       3      84       8      26       8      38      34       7
       5       1       3      85      16      33      16      50      14       5
       5       1       3      86      49       3      49      34      27      15
       5       1       3      87      46      20      46       3       1      50
       5       1       3      88       1      18       1       6       8      13
       5       1       3      89      21      11      21      19       9      27
       5       1       3      90      18      20      18      14      20      44
       5       1       3      91       4      45       4      47      24       4
       5       1       3      92      10      17      10      39      43      11
       5       1       3      93      32      10      32      13       6      12
       5       1       3      94      30      49      30       8       4      43
       5       1       3      95      10      22      10      48      16      32
       5       1       3      96      27      26      27      18      20      11
       5       1       3      97      49      34      49      18      20      36
       5       1       3      98       2      30       2       3      48      10
       5       1       3      99      48       8      48      14      23      27
       5       1       3     100      42      30      42      39      29      33
       5       1       4       1      47      23      47      46      12      41
       5       1       4       2      24      28      24       6      13      33
       5       1       4       3      28      48      28      15       9      33
       5       1       4       4      21      15      21      18      38      42
       5       1       4       5       1      38       1      23      46      29
       5       1       4       6      30      46      30      45       3      44
       5       1       4       7      47       3      47      47       5      48
       5       1       4       8      40      14      40       1      28       1
       5       1       4       9      42       7      42      36      47      38
       5       1       4      10      46      15      46       9      17      20
       5       1       4      11      12      27      12      37      50       7
       5       1       4      12      12      26      12       8       7      29
       5       1       4      13      10      45      10      17      29      34
       5       1       4      14      20      30      20      42      46       3
       5       1       4      15       2      20       2      35       5       6
       5       1       4      16      33      24      33      11      44      29
       5       1       4      17      44       3      44      15      33      13
       5       1       4      18      13      40      13      41       8       9
       5       1       4      19       6      29       6      38      50      26
       5       1       4      20       4      41       4      39      34      35
       5       1       4      21      17      12      17      47      20      23
       5       1       4      22      21      28      21      40      11      43
       5       1       4      23      21      15      21      48       1      31
       5       1       4      24      11      29      11      26      17      48
       5       1       4      25      23      30      23      13      10      34
       5       1       4      26      37      29      37      12      39      47
       5       1       4      27       9      18       9       4      34       6
       5       1       4      28      32      42      32      39       8      31
       5       1       4      29      21      29      21      23      10      31
       5       1       4      30      48      16      48      49       1      15
       5       1       4      31      26      12      26       4      11      41
       5       1       4      32      44      39      44      17       7      39
       5       1       4      33      26      45      26      15      21      46
       5       1       4      34      24      48      24       8      19      33
       5       1       4      35      50      16      50      43       2      38
       5       1       4      36      20      48      20      11       1      21
       5       1       4      37      23      24      23      30       5       9
       5       1       4      38      10      21      10      19      26      27
       5       1       4      39       3      40       3      40      37      50
       5       1       4      40      22      42      22      30      29      18
       5       1       4      41      49      30      49      29      39      25
       5       1       4      42      10      32      10      30      34      28
       5       1       4      43      39      33      39      46      21      29
       5       1       4      44      42       1      42      48       6      22
       5       1       4      45      39      21      39      22      19      20
       5       1       4      46      23      38      23       4      28      50
       5       1       4      47      27      24      27      18      11       2
       5       1       4      48       5      43       5      33      23      29
       5       1       4      49      30      16      30      34      15      14
       5       1       4      50      41      49      41      47      20      17
       5       1       4      51      18      23      18      27      37      48
       5       1       4      52      23       3      23      10      33       9
       5       1       4      53      23      19      23       1      11      40
       5       1       4      54      45      32      45      50      30      40
       5       1       4      55      11      37      11      41      30      45
       5       1       4      56       9      21       9      23       4      29
       5       1       4      57      39      34      39      23      40      30
       5       1       4      58      42      32      42      39      25      14
       5       1       4      59       1       6       1       4      37      45
       5       1       4      60      31       1      31      27      15      25
       5       1       4      61      46      44      46      29      22       9
       5       1       4      62      24       4      24      19      19      48
       5       1       4      63      50      45      50      10      34      30
       5       1       4      64      36      14      36      16      31       1
       5       1       4      65      38      41      38      41      34      23
       5       1       4      66      15      36      15      44      44       3
       5       1       4      67       4      38       4      19      14      22
       5       1       4      68      19      35      19      50      25      28
       5       1       4      69      20      31      20      39      19      46
       5       1       4      70       7      20       7      48       3      24
       5       1       4      71      15      18      15      29      23      19
       5       1       4      72      34      47      34       3       3       5
       5       1       4      73      31      19      31       4      44       9
       5       1       4      74      14      31      14       8      31      27
       5       1       4      75      37      50      37      32      36      10
       5       1       4      76      43      14      43      25      17      23
       5       1       4      77      40      29      40      34      44       2
       5       1       4      78      15      24      15      37      34      27
       5       1       4      79      49      13      49      20       9      19
       5       1       4      80       9      22       9      13      24      46
       5       1       4      81       5      24       5      37      15       1
       5       1       4      82      46       1      46      28      14      36
       5       1       4      83      17      18      17      21      27      30
       5       1       4      84      10      26      10      15      35      14
       5       1       4      85      25      20      25       7      50      41
       5       1       4      86      45      46      45      13      19       9
       5       1       4      87      36      47      36      17      48      43
       5       1       4      88      23      25      23       5      19      45
       5       1       4      89      15      46      15       9      18      27
       5       1       4      90      36      40      36      19      20      10
       5       1       4      91      36      18      36      27      38       2
       5       1       4      92      17      47      17      13      41      11
       5       1       4      93      13      14      13      50      38      44
       5       1       4      94      21      40      21       5      42       1
       5       1       4      95      17      16      17      31      37       7
       5       1       4      96      39      19      39      21      11       4
       5       1       4      97      22       5      22      31      27      29
       5       1       4      98      44      13      44      48      25      10
       5       1       4      99      11      22      11      40      12      47
       5       1       4     100      24      29      24       4      12      44
       5       1       5       1      20      47      20      48       5      35
       5       1       5       2      20      38      20      13      24      49
       5       1       5       3      10      16      10       5      25       6
       5       1       5       4      25      32      25       3       8      41
       5       1       5       5      37       1      37      18      38       3
       5       1       5       6      13      14      13      13      37       2
       5       1       5       7      28      32      28       2      47       1
       5       1       5       8      43      32      43      27      37      30
       5       1       5       9       4      20       4      49      22      46
       5       1       5      10      37      18      37       5       5      44
       5       1       5      11      16      20      16      30       6      11
       5       1       5      12       3      10       3      41      16      14
       5       1       5      13      11       1      11      49      41      28
       5       1       5      14      27      28      27      15      34      23
       5       1       5      15      19      40      19      19       8      22
       5       1       5      16      36      21      36       2      48       2
       5       1       5      17      25      46      25      21      23      41
       5       1       5      18      44       1      44       9      45      47
       5       1       5      19      17      41      17      48      49      43
       5       1       5      20      29      33      29      23      42       1
       5       1       5      21      18      19      18       9      33      12
       5       1       5      22      24      35      24      44      41      18
       5       1       5      23       3      27       3       8      44      42
       5       1       5      24      21       6      21      43      33      27
       5       1       5      25      13      21      13      38      25       1
       5       1       5      26      16      19      16      47       2      41
       5       1       5      27      27      15      27      26      18      39
       5       1       5      28      20      50      20      14      30      39
       5       1       5      29      38       7      38       4      12      29
       5       1       5      30      43      13      43      45      41       1
       5       1       5      31      28      50      28       1      27      43
       5       1       5      32      14      43      14      21      49      48
       5       1       5      33      29      12      29      41      41      47
       5       1       5      34      34      10      34      29      20      25
       5       1       5      35      50       1      50       2      44      12
       5       1       5      36      34      15      34       4      20      45
       5       1       5      37       5      20       5      30      13       2
       5       1       5      38      24      14      24      10      13      14
       5       1       5      39      28       4      28      42      40      11
       5       1       5      40      11      33      11      32      42      48
       5       1       5      41       4      32       4      12       9      49
       5       1       5      42      39       8      39       6       1      11
       5       1       5      43      29      23      29       5      45      16
       5       1       5      44       5      25       5      35      19      40
       5       1       5      45      24      19      24      45      28      25
       5       1       5      46      14      31      14       6      40      29
       5       1       5      47      14      41      14      47      34      43
       5       1       5      48       7      34       7      45      16      38
       5       1       5      49      21      18      21      37      36      31
       5       1       5      50       1      42       1      41      42      18
       5       1       5      51       9      12       9      17      14      35
       5       1       5      52      22      38      22      13      11       8
       5       1       5      53      19      26      19      40      45       7
       5       1       5      54      29      30      29      12      25       2
       5       1       5      55      11       4      11      29      47      29
       5       1       5      56      34      48      34       1      29       8
       5       1       5      57      46      28      46      15      30       4
       5       1       5      58      36      32      36      41      46      17
       5       1       5      59      36      50      36      33      37       2
       5       1       5      60      25       4      25       9      15      35
       5       1       5      61      21      12      21      43      37       8
       5       1       5      62       9       5       9      39      46      38
       5       1       5      63      50      48      50       7      10      42
       5       1       5      64      42      16      42      23       4      38
       5       1       5      65       3      21       3       1      27      46
       5       1       5      66      40      41      40      19      13      39
       5       1       5      67      38      36      38      13      38      36
       5       1       5      68      38      13      38      41      42       3
       5       1       5      69      20      27      20      45      18       5
       5       1       5      70      42      17      42      46      32       3
       5       1       5      71       2      41       2      29      34      28
       5       1       5      72      41      37      41      13      12       6
       5       1       5      73      45      44      45      22      33      30
       5       1       5      74      40      39      40      50       8      43
       5       1       5      75       6      42       6      30      21      44
       5       1       5      76       6      20       6       2      41      20
       5       1       5      77       5      35       5      44      27      44
       5       1       5      78      12      13      12      31       9      41
       5       1       5      79      17      24      17       2       3      21
       5       1       5      80      17       7      17      12      39      36
       5       1       5      81      38       7      38      22      25      21
       5       1       5      82      22      26      22      31      24      43
       5       1       5      83       8       9       8      34      48      29
       5       1       5      84      13      44      13      46      50      15
       5       1       5      85      20      25      20      33      45      20
       5       1       5      86      50      11      50       6      31      27
       5       1       5      87      42      23      42      31      22       7
       5       1       5      88      18       2      18      44       4      43
       5       1       5      89      34      36      34      46      34      15
       5       1       5      90       7      16       7       7      33       2
       5       1       5      91      16      36      16       5      46      16
       5       1       5      92      32      28      32      19       8       2
       5       1       5      93      46      20      46      16      10       9
       5       1       5      94       4      33       4       5      26      25
       5       1       5      95      30      37      30      40      11       5
       5       1       5      96      42      22      42      41      17      33
       5       1       5      97      45      38      45      30      27      46
       5       1       5      98       8       9       8      27      48       6
       5       1       5      99       4      13       4      40      48      25
       5       1       5     100      41      15      41      38       7      38
       5       1       6       1      17       3      17      50      19      17
       5       1       6       2      23      30      23      17      47      39
       5       1       6       3      25      11      25       6       7      34
       5       1       6       4      24       5      24      12      35      26
       5       1       6       5      33      46      33      47      36      18
       5       1       6       6      50      16      50      27      16       3
       5       1       6       7      45      10      45      37      45      27
       5       1       6       8      38      48      38       9      19       5
       5       1       6       9      17      37      17      45       9      36
       5       1       6      10      42      30      42      38      10      19
       5       1       6      11      38       3      38      39      12      47
       5       1       6      12      12      40      12      24      50      29
       5       1       6      13      44      23      44      22       2      20
       5       1       6      14      10       2      10      19      45      29
       5       1       6      15      30       2      30      20      44      22
       5       1       6      16      48      35      48      33      10      18
       5       1       6      17      43      45      43      12      36      13
       5       1       6      18      46       6      46      48       3       4
       5       1       6      19      10      42      10      22       2      30
       5       1       6      20       7      31       7      40      14      15
       5       1       6      21      10       7      10      17      28      10
       5       1       6      22      25      13      25      11      23      42
       5       1       6      23      43      14      43      45       6      24
       5       1       6      24       7      24       7      44      35      43
       5       1       6      25      42      45      42       9       4      47
       5       1       6      26      45       9      45      15      25      47
       5       1       6      27      34      28      34      23       7      28
       5       1       6      28       9      43       9      49      18      23
       5       1       6      29      23      48      23      14      29      37
       5       1       6      30      16      22      16      15      18      38
       5       1       6      31      46      12      46       1      41      16
       5       1       6      32       8      44       8      10      46       2
       5       1       6      33      32      33      32      34      40       8
       5       1       6      34      45      46      45      35       7      32
       5       1       6      35       7      19       7      35      29      30
       5       1       6      36      23       6      23      47       4      47
       5       1       6      37       3      43       3      42       7      13
       5       1       6      38      43       5      43      12      49       9
       5       1       6      39      27      31      27      17      18      31
       5       1       6      40       7      24       7       4      46      30
       5       1       6      41      26      47      26      26       9      43
       5       1       6      42      44      21      44      42      12       7
       5       1       6      43      19      11      19      18      44      47
       5       1       6      44      12      17      12      19      48      46
       5       1       6      45      36      44      36      17      16       4
       5       1       6      46      44      23      44      27      35      48
       5       1       6      47      35      44      35      32      43      19
       5       1       6      48      32      31      32      37      19       9
       5       1       6      49      42      12      42      37      14      16
       5       1       6      50      10      21      10      34      23      47
       5       1       6      51      34      37      34      17      29      30
       5       1       6      52      25      23      25      40      31      26
       5       1       6      53      11      43      11      15      47      34
       5       1       6      54      28      39      28      38      41       8
       5       1       6      55      20      30      20      45      23      31
       5       1       6      56      42      28      42      37      39      18
       5       1       6      57       4      19       4      14      42      24
       5       1       6      58      18      49      18      14      42       2
       5       1       6      59       7      25       7      19      29      21
       5       1       6      60       4      40       4      15      29      26
       5       1       6      61      35      12      35      18      22       6
       5       1       6      62       1       6       1       9      13      48
       5       1       6      63      25      24      25      23      21      25
       5       1       6      64      11       6      11       8      37       1
       5       1       6      65      22      42      22      15      27      24
       5       1       6      66      25      18      25       7      36      40
       5       1       6      67      41      31      41      50      47      48
       5       1       6      68      15      24      15       1      25       2
       5       1       6      69       5      32       5      47      33      11
       5       1       6      70      30      50      30      34      28      26
       5       1       6      71      34      39      34      41      28       3
       5       1       6      72      30      44      30      44       7      30
       5       1       6      73       5       8       5      15      20      19
       5       1       6      74      48      27      48      49       4      47
       5       1       6      75      46      39      46      32      38      27
       5       1       6      76      22      47      22       8      20      10
       5       1       6      77      40      41      40      30      31      37
       5       1       6      78       7      25       7       5       6       7
       5       1       6      79      42      13      42       7       1      39
       5       1       6      80      41      20      41      27      21       5
       5       1       6      81      12       9      12      24      10      34
       5       1       6      82       5      30       5      34      28      27
       5       1       6      83      34      27      34      13       8       3
       5       1       6      84      31      34      31      13      44      50
       5       1       6      85      50      14      50       9      15      16
       5       1       6      86      11      44      11      33      46      28
       5       1       6      87      18       1      18      23       3      17
       5       1       6      88       3      40       3      47      20       5
       5       1       6      89      18      14      18      41       7      43
       5       1       6      90      40      12      40      19      44      36
       5       1       6      91      19      35      19      25      34      11
       5       1       6      92      25       1      25       2      50       3
       5       1       6      93      48      41      48       9      14      47
       5       1       6      94      39      36      39      41      32       7
       5       1       6      95       5      46       5      48      30      45
       5       1       6      96      28       1      28       1       1      49
       5       1       6      97      26       2      26       7      33       9
       5       1       6      98      17       2      17      40      41      47
       5       1       6      99      37      10      37      49      31      34
       5       1       6     100      48      38      48       6      24      23
       5       1       7       1      12       9      12      21      26       6
       5       1       7       2      49      35      49       4      13      49
       5       1       7       3       2      15       2      19      49      11
       5       1       7       4      32      50      32      23      11      44
       5       1       7       5      24      46      24      35      50       5
       5       1       7       6      42      31      42      35       7      18
       5       1       7       7       2      50       2      36      44      21
       5       1       7       8      21      50      21      49      43       5
       5       1       7       9      38      11      38      26      50      27
       5       1       7      10      20      40      20       8      49      35
       5       1       7      11      48      50      48       5       7      23
       5       1       7      12      15      11      15      50      44      15
       5       1       7      13      41      13      41      31      32      18
       5       1       7      14      36       5      36      40      19       2
       5       1       7      15      21      42      21       4      10       5
       5       1       7      16      26       6      26      25      34      19
       5       1       7      17      48       8      48      46      44       2
       5       1       7      18       5      32       5      27      24      46
       5       1       7      19      23       1      23      34      50      14
       5       1       7      20      46      49      46      28      48      32
       5       1       7      21      47      42      47      31      42      38
       5       1       7      22      49      26      49      17      47      18
       5       1       7      23      44      37      44      19      19      33
       5       1       7      24      45      42      45      43       3      50
       5       1       7      25      21       6      21       6      21      24
       5       1       7      26      22      25      22      19      16      17
       5       1       7      27      33      20      33      50      29      20
       5       1       7      28      34      15      34      40      49      50
       5       1       7      29      21       6      21      17       9      37
       5       1       7      30      11      26      11       6      18      49
       5       1       7      31      46      17      46      24      37      33
       5       1       7      32      47      22      47       9      36      10
       5       1       7      33      37      39      37      32      12      33
       5       1       7      34       2       9       2       5      45       9
       5       1       7      35      19      13      19      18      23      32
       5       1       7      36      46      19      46      36      24      46
       5       1       7      37      33      14      33      29       4      22
       5       1       7      38      12      21      12      46      34      49
       5       1       7      39      37      14      37      38      39      49
       5       1       7      40      16       8      16      49      49      50
       5       1       7      41      12      35      12       6      35       1
       5       1       7      42      28       5      28      34       7      49
       5       1       7      43      20      43      20      28      39       3
       5       1       7      44       5      47       5       7      17       2
       5       1       7      45       3       4       3      43      36      31
       5       1       7      46       7      14       7      13      48      42
       5       1       7      47      10      31      10      26      37      13
       5       1       7      48      15      30      15      40      24       4
       5       1       7      49      22       2      22      41      40      46
       5       1       7      50      16      15      16      38       2      16
       5       1       7      51      48      14      48      26      29      46
       5       1       7      52       2      31       2      38      45      35
       5       1       7      53      32      47      32      15      37       2
       5       1       7      54      28      25      28       3      50      38
       5       1       7      55      26       1      26      25      47      43
       5       1       7      56      37      21      37      13      18      27
       5       1       7      57      47      21      47      28      32      41
       5       1       7      58      19       1      19       9      49      41
       5       1       7      59       3      15       3      30      31      32
       5       1       7      60      45      48      45      38       7      24
       5       1       7      61      42      15      42      14      18      26
       5       1       7      62       4      41       4      20      49      47
       5       1       7      63       4      44       4       1       5      41
       5       1       7      64      46      12      46      47      24      29
       5       1       7      65      38       5      38      43      31      15
       5       1       7      66      39       2      39      15       2      28
       5       1       7      67      34      20      34      14       1      48
       5       1       7      68      15      32      15      39       3      39
       5       1       7      69      10       8      10      11      13      16
       5       1       7      70       1      30       1      44      43      34
       5       1       7      71      44      37      44      16       7      43
       5       1       7      72       5      39       5      49      36       7
       5       1       7      73      24      21      24      30      27      48
       5       1       7      74      48       5      48      44      20      17
       5       1       7      75       1      11       1      21      49      27
       5       1       7      76      25      31      25      34      28      41
       5       1       7      77      29      16      29      42       9      44
       5       1       7      78      26      37      26      22       4       9
       5       1       7      79      35      45      35      21      31      17
       5       1       7      80      19      29      19      33      14       4
       5       1       7      81      27      10      27      31      14      20
       5       1       7      82      47      12      47      35      35      41
       5       1       7      83      49      15      49       6      49       6
       5       1       7      84      20       2      20      22       6       8
       5       1       7      85      31       2      31      42      43      20
       5       1       7      86      39      34      39      46      20      34
       5       1       7      87       1       8       1      23      46       6
       5       1       7      88      34       5      34      47      43      25
       5       1       7      89      19       7      19      22       2      20
       5       1       7      90      13      37      13      50      44      13
       5       1       7      91      26      46      26       7       8      27
       5       1       7      92       9      25       9      34      28      37
       5       1       7      93      34      44      34       8      41      13
       5       1       7      94      41      35      41      50      49      43
       5       1       7      95      44      29      44      10      17      49
       5       1       7      96      44      48      44       6      48      50
       5       1       7      97      38      12      38      25      44      32
       5       1       7      98      13      40      13      19      12      37
       5       1       7      99      29      39      29       6       8      48
       5       1       7     100      44      20      44      46      42      31
       5       1       8       1      49      38      49       5      47      15
       5       1       8       2      40      21      40      48       8       9
       5       1       8       3      43      40      43      31      28      29
       5       1       8       4      40      44      40      35      23      19
       5       1       8       5      36      46      36      12      38      47
       5       1       8       6      38       6      38      23      17      23
       5       1       8       7      38       1      38      28      36      49
       5       1       8       8       1      15       1      23      22      31
       5       1       8       9      43       7      43       2      44       2
       5       1       8      10      49      31      49      43       2      17
       5       1       8      11       1      18       1      20      13      35
       5       1       8      12      22      49      22      34      38      27
       5       1       8      13      20      18      20      39      28      48
       5       1       8      14       9      37       9       1      25      17
       5       1       8      15      21      40      21      16      40      33
       5       1       8      16      49      11      49      15      46      24
       5       1       8      17      41      49      41      31      26      22
       5       1       8      18       1      35       1      37      10      46
       5       1       8      19      17      28      17      21       4      41
       5       1       8      20      19      16      19      28      49       2
       5       1       8      21      27      40      27      27      30      38
       5       1       8      22      43      28      43      42      38      40
       5       1       8      23      50      24      50       7      19       3
       5       1       8      24      44      17      44       4      34      47
       5       1       8      25       9      11       9      16       1      36
       5       1       8      26      30      29      30      47       4      22
       5       1       8      27      24      27      24      27      36      20
       5       1       8      28       7      26       7      37      25      26
       5       1       8      29      22      31      22       1      16      26
       5       1       8      30      35      25      35      30      20       8
       5       1       8      31      37       7      37      15      32       8
       5       1       8      32      22      38      22      50      15      42
       5       1       8      33      16      11      16      36      12      44
       5       1       8      34      40      30      40      40      45      21
       5       1       8      35      48      11      48      38       7      45
       5       1       8      36      13      44      13      45      35      25
       5       1       8      37      14       7      14      14       5      48
       5       1       8      38      13      18      13      32      24      13
       5       1       8      39      14      28      14      26      39      26
       5       1       8      40       4      41       4      37      46      12
       5       1       8      41      47      36      47      16      36      35
       5       1       8      42       3      41       3      40      39      35
       5       1       8      43      39      22      39      24      35       1
       5       1       8      44      48      14      48      37       8      27
       5       1       8      45      13      50      13       2      33      17
       5       1       8      46      15      47      15      19      26      15
       5       1       8      47      25      13      25      12       3      21
       5       1       8      48      46      20      46      11      10      20
       5       1       8      49      33       1      33      12       2      35
       5       1       8      50      27      43      27      47      12      43
       5       1       8      51      18       9      18       3      11      50
       5       1       8      52      18      22      18      29      21      22
       5       1       8      53      34      28      34      45      21      14
       5       1       8      54      23      46      23       3      47      49
       5       1       8      55      10      11      10      12      37       5
       5       1       8      56      32      39      32       7      44      41
       5       1       8      57      34       6      34      38       7      28
       5       1       8      58      48      18      48       1      37       5
       5       1       8      59      35       3      35      28      11      23
       5       1       8      60      45      14      45      14       4      27
       5       1       8      61      48       5      48       8      32       4
       5       1       8      62       3       1       3       3      42      32
       5       1       8      63      20       9      20      12      48      49
       5       1       8      64      38      43      38      31       1      25
       5       1       8      65      35      10      35      30      24      47
       5       1       8      66       1      34       1      24       7      40
       5       1       8      67      48      31      48      19      22      30
       5       1       8      68      13      26      13      15      37       9
       5       1       8      69      11      40      11      37      24      42
       5       1       8      70      14      22      14       1      39      12
       5       1       8      71       1       2       1      43      24      16
       5       1       8      72      37      18      37      33      17      42
       5       1       8      73      50      24      50      34      43      21
       5       1       8      74      32      31      32      17      47      48
       5       1       8      75      30      20      30      24       6      29
       5       1       8      76      16      32      16      37      25      30
       5       1       8      77      28      48      28      15      22       7
       5       1       8      78      43      30      43      28      41       3
       5       1       8      79      38      28      38      22      39      16
       5       1       8      80      14       1      14      44      13      10
       5       1       8      81       4      16       4      18      18      28
       5       1       8      82      41      26      41      35      13      45
       5       1       8      83      49      14      49       5      27      31
       5       1       8      84      35      11      35       6       7      24
       5       1       8      85      43      13      43      33      46      20
       5       1       8      86      20      29      20      28      30       1
       5       1       8      87      44      13      44      15      41      29
       5       1       8      88      40      12      40      12      34      33
       5       1       8      89      37      45      37      24      11       1
       5       1       8      90      35      43      35      39      30      16
       5       1       8      91       9      19       9      30      50      48
       5       1       8      92      36      35      36      10      35      23
       5       1       8      93       1      12       1      28       7       8
       5       1       8      94      12      35      12      17      25      28
       5       1       8      95      16      33      16      48      27      20
       5       1       8      96      48      15      48      21       4      44
       5       1       8      97       9      48       9      11      50      42
       5       1       8      98      37       2      37      34      12      47
       5       1       8      99       1      16       1      38       2      49
       5       1       8     100      47       6      47      32      35      16
       5       1       9       1      44      48      44      45      18      50
       5       1       9       2      14      40      14       3      17      26
       5       1       9       3      29      50      29      34      24      10
       5       1       9       4      37      38      37      21      34       8
       5       1       9       5      21      15      21      33      36      47
       5       1       9       6      29      38      29       9      42      13
       5       1       9       7      32      33      32       2      39       2
       5       1       9       8      27      39      27      14      10      17
       5       1       9       9      19      37      19      46      13      43
       5       1       9      10       1      43       1      45      26      12
       5       1       9      11      30      24      30      38      37      45
       5       1       9      12      29       6      29      46       5      12
       5       1       9      13      14      39      14       5      46      17
       5       1       9      14      45      47      45       6      45      38
       5       1       9      15      43      35      43      40      20      21
       5       1       9      16      38      25      38      27      11      37
       5       1       9      17      15      49      15      46      24      37
       5       1       9      18      13      10      13      12      32      47
       5       1       9      19      24      30      24      22       2      20
       5       1       9      20      47      49      47      17      28       9
       5       1       9      21       9      23       9      16      32      13
       5       1       9      22      35      20      35       1      40      45
       5       1       9      23      24      28      24      34      22      42
       5       1       9      24       3      11       3      28      30      15
       5       1       9      25      24      39      24      14       4      24
       5       1       9      26      36      32      36      21       2      12
       5       1       9      27      14      36      14      47       4       9
       5       1       9      28      39      24      39      22      16      23
       5       1       9      29      18      26      18      28      27      10
       5       1       9      30      33      34      33      10       2      24
       5       1       9      31      14      45      14       1      16      40
       5       1       9      32      39      12      39      29       2      22
       5       1       9      33      46      48      46      42      45      30
       5       1       9      34      36      48      36       5       6      33
       5       1       9      35      37      42      37      38      17      32
       5       1       9      36      34      35      34      10      35      36
       5       1       9      37       3      23       3      29      16      15
       5       1       9      38      39      24      39       2       5       3
       5       1       9      39      26      42      26      12      38      19
       5       1       9      40      14      43      14      21      33      37
       5       1       9      41      40      30      40      39       5      35
       5       1       9      42      27      49      27      12      47      22
       5       1       9      43      25      33      25       2      23      46
       5       1       9      44      48      11      48      49      30      32
       5       1       9      45      25      30      25      21      32      33
       5       1       9      46       4      32       4      30      48       5
       5       1       9      47       9      43       9       3      27       7
       5       1       9      48      40      48      40      17       2      25
       5       1       9      49       9      33       9      28      25       4
       5       1       9      50      14      30      14      23      39      40
       5       1       9      51      19      20      19      35       5       6
       5       1       9      52      24      23      24       3      42       1
       5       1       9      53      16      37      16      48      10      47
       5       1       9      54      34      19      34      46      22      23
       5       1       9      55       8      39       8      18       7      43
       5       1       9      56      38      26      38       3      18      10
       5       1       9      57      39       9      39      48       6      11
       5       1       9      58      29      37      29      29      49       1
       5       1       9      59       8      44       8      44      11      43
       5       1       9      60      30      19      30      17       1       9
       5       1       9      61      28      20      28      26       2      20
       5       1       9      62      31      30      31      26      28      36
       5       1       9      63      19      10      19      19      38      50
       5       1       9      64      22      15      22      15      32      33
       5       1       9      65      37      36      37      40      37      41
       5       1       9      66       5      36       5      39       5      27
       5       1       9      67       5       2       5      23      33       7
       5       1       9      68      26      17      26       9       8      50
       5       1       9      69      49      21      49      20      12       9
       5       1       9      70      46      49      46      10      33      25
       5       1       9      71      31      33      31      26       1      35
       5       1       9      72      38       8      38      49      18      29
       5       1       9      73       1      47       1      18      50      39
       5       1       9      74       1       5       1      12      10      44
       5       1       9      75      25       8      25      29      34      23
       5       1       9      76      39      21      39      14      12      25
       5       1       9      77      46       8      46      30      49      18
       5       1       9      78      45      22      45       7       7       6
       5       1       9      79       2      11       2      36      23      48
       5       1       9      80      33      17      33      30       3      15
       5       1       9      81      37       2      37      16      29      32
       5       1       9      82      20      15      20      22      41      34
       5       1       9      83      13      25      13      47      16      24
       5       1       9      84      31      50      31      47      32      39
       5       1       9      85      10      16      10      17      23      44
       5       1       9      86      24      36      24      26      11      32
       5       1       9      87      30       4      30      30       2      26
       5       1       9      88      38      48      38       5      46      45
       5       1       9      89      46      21      46      50      38      19
       5       1       9      90      33      32      33      27      35      13
       5       1       9      91      21       6      21      40      27      32
       5       1       9      92      31      18      31      34      45       6
       5       1       9      93      38      44      38      20       8      39
       5       1       9      94      23      36      23       5      25      24
       5       1       9      95      20      33      20      40      26       8
       5       1       9      96      30      25      30      24      12      24
       5       1       9      97       7      47       7      25      41      25
       5       1       9      98      19      43      19      31       2      33
       5       1       9      99       4      44       4      13      33      11
       5       1       9     100      25      17      25      35      26      30
       5       1      10       1      28       7      28      18      14      42
       5       1      10       2      41      18      41      47      32      17
       5       1      10       3      19      17      19       1      44      35
       5       1      10       4      22      23      22      32      37      11
       5       1      10       5      41      37      41      22       1      20
       5       1      10       6      40      45      40      40      10      24
       5       1      10       7      42      13      42      33      32      19
       5       1      10       8      27      28      27      14      39      50
       5       1      10       9      18      50      18      30      26      47
       5       1      10      10      19      11      19      10      30      20
       5       1      10      11      24      32      24      19      43       9
       5       1      10      12      41      34      41      25      47      21
       5       1      10      13      29      43      29       2      18      45
       5       1      10      14      45      16      45       8      48      50
       5       1      10      15      50      47      50      48      28      46
       5       1      10      16       1       9       1      42      40      38
       5       1      10      17       1      46       1      26       9       2
       5       1      10      18      50       1      50      34      50      23
       5       1      10      19      30      26      30      28      24      21
       5       1      10      20      30      31      30      25      50      10
       5       1      10      21      41      30      41      39      26       4
       5       1      10      22       3      50       3      14      21      15
       5       1      10      23      46       1      46       6       9      48
       5       1      10      24       9      36       9       2      44      33
       5       1      10      25      32      35      32       4      14      19
       5       1      10      26      11      34      11       7      46      47
       5       1      10      27      28       9      28       2       3      28
       5       1      10      28      19      39      19      43      31      15
       5       1      10      29      35      16      35       3      39      37
       5       1      10      30      20      11      20       5      24      22
       5       1      10      31       6      21       6      33      27      39
       5       1      10      32       6      49       6      42      24      29
       5       1      10      33      28      43      28       7      15      32
       5       1      10      34      13      23      13      50      46      29
       5       1      10      35      24      41      24      37      38      34
       5       1      10      36      28      17      28      24      21      30
       5       1      10      37      19      10      19      40      28       1
[truncated: 7,700,104 more chars]
