# Supplementary material for: Blib is a multi-module simulation platform for genetics studies and intelligent breeding
Source: Commun Biol. 2022 Nov 3;5:1167. doi: 10.1038/s42003-022-04151-9 (PMC9630530; doi:10.1038/s42003-022-04151-9)
Supplement: Supplementary file 4 — Supplementary Software 1 [file 42003_2022_4151_MOESM4_ESM.zip › Supplementary software/ISB with output files/outTester2.tgv]

     Run Bmethod   Cycle Environment       Yield    Yield_Ad
       1       1       0         TPE     48.1116      0.4841
       1       1       0      Normal     48.1116      0.4841
       1       1       1         TPE     49.4033      0.5087
       1       1       1      Normal     49.4033      0.5087
       1       1       2         TPE     50.7603      0.5346
       1       1       2      Normal     50.7603      0.5346
       1       1       3         TPE     52.2157      0.5623
       1       1       3      Normal     52.2157      0.5623
       1       1       4         TPE     53.0867      0.5789
       1       1       4      Normal     53.0867      0.5789
       1       1       5         TPE     54.1096      0.5984
       1       1       5      Normal     54.1096      0.5984
       1       1       6         TPE     54.8269      0.6121
       1       1       6      Normal     54.8269      0.6121
       1       1       7         TPE     55.2307      0.6198
       1       1       7      Normal     55.2307      0.6198
       1       1       8         TPE     55.7842      0.6304
       1       1       8      Normal     55.7842      0.6304
       1       1       9         TPE     56.2468      0.6392
       1       1       9      Normal     56.2468      0.6392
       1       1      10         TPE     56.6219      0.6463
       1       1      10      Normal     56.6219      0.6463
       2       1       0         TPE     48.1116      0.4841
       2       1       0      Normal     48.1116      0.4841
       2       1       1         TPE     49.2144      0.5051
       2       1       1      Normal     49.2144      0.5051
       2       1       2         TPE     50.6300      0.5321
       2       1       2      Normal     50.6300      0.5321
       2       1       3         TPE     51.9017      0.5564
       2       1       3      Normal     51.9017      0.5564
       2       1       4         TPE     52.6121      0.5699
       2       1       4      Normal     52.6121      0.5699
       2       1       5         TPE     53.7836      0.5922
       2       1       5      Normal     53.7836      0.5922
       2       1       6         TPE     54.5353      0.6066
       2       1       6      Normal     54.5353      0.6066
       2       1       7         TPE     54.7642      0.6109
       2       1       7      Normal     54.7642      0.6109
       2       1       8         TPE     55.2122      0.6195
       2       1       8      Normal     55.2122      0.6195
       2       1       9         TPE     55.5748      0.6264
       2       1       9      Normal     55.5748      0.6264
       2       1      10         TPE     55.9782      0.6341
       2       1      10      Normal     55.9782      0.6341
       3       1       0         TPE     48.1116      0.4841
       3       1       0      Normal     48.1116      0.4841
       3       1       1         TPE     49.7572      0.5155
       3       1       1      Normal     49.7572      0.5155
       3       1       2         TPE     51.4300      0.5474
       3       1       2      Normal     51.4300      0.5474
       3       1       3         TPE     52.8908      0.5752
       3       1       3      Normal     52.8908      0.5752
       3       1       4         TPE     54.0698      0.5977
       3       1       4      Normal     54.0698      0.5977
       3       1       5         TPE     54.2488      0.6011
       3       1       5      Normal     54.2488      0.6011
       3       1       6         TPE     54.6839      0.6094
       3       1       6      Normal     54.6839      0.6094
       3       1       7         TPE     55.1146      0.6176
       3       1       7      Normal     55.1146      0.6176
       3       1       8         TPE     55.2593      0.6204
       3       1       8      Normal     55.2593      0.6204
       3       1       9         TPE     55.5827      0.6265
       3       1       9      Normal     55.5827      0.6265
       3       1      10         TPE     55.6542      0.6279
       3       1      10      Normal     55.6542      0.6279
       4       1       0         TPE     48.1116      0.4841
       4       1       0      Normal     48.1116      0.4841
       4       1       1         TPE     49.5889      0.5123
       4       1       1      Normal     49.5889      0.5123
       4       1       2         TPE     51.1398      0.5418
       4       1       2      Normal     51.1398      0.5418
       4       1       3         TPE     52.4325      0.5665
       4       1       3      Normal     52.4325      0.5665
       4       1       4         TPE     53.1807      0.5807
       4       1       4      Normal     53.1807      0.5807
       4       1       5         TPE     53.8709      0.5939
       4       1       5      Normal     53.8709      0.5939
       4       1       6         TPE     54.3133      0.6023
       4       1       6      Normal     54.3133      0.6023
       4       1       7         TPE     55.0724      0.6168
       4       1       7      Normal     55.0724      0.6168
       4       1       8         TPE     55.4509      0.6240
       4       1       8      Normal     55.4509      0.6240
       4       1       9         TPE     55.6362      0.6275
       4       1       9      Normal     55.6362      0.6275
       4       1      10         TPE     55.8017      0.6307
       4       1      10      Normal     55.8017      0.6307
       5       1       0         TPE     48.1116      0.4841
       5       1       0      Normal     48.1116      0.4841
       5       1       1         TPE     49.1638      0.5042
       5       1       1      Normal     49.1638      0.5042
       5       1       2         TPE     50.7864      0.5351
       5       1       2      Normal     50.7864      0.5351
       5       1       3         TPE     51.3718      0.5463
       5       1       3      Normal     51.3718      0.5463
       5       1       4         TPE     52.1901      0.5619
       5       1       4      Normal     52.1901      0.5619
       5       1       5         TPE     53.8240      0.5930
       5       1       5      Normal     53.8240      0.5930
       5       1       6         TPE     54.3507      0.6030
       5       1       6      Normal     54.3507      0.6030
       5       1       7         TPE     54.8975      0.6135
       5       1       7      Normal     54.8975      0.6135
       5       1       8         TPE     55.4474      0.6239
       5       1       8      Normal     55.4474      0.6239
       5       1       9         TPE     55.4529      0.6241
       5       1       9      Normal     55.4529      0.6241
       5       1      10         TPE     55.7828      0.6303
       5       1      10      Normal     55.7828      0.6303
       6       1       0         TPE     48.1116      0.4841
       6       1       0      Normal     48.1116      0.4841
       6       1       1         TPE     49.2287      0.5054
       6       1       1      Normal     49.2287      0.5054
       6       1       2         TPE     50.3760      0.5273
       6       1       2      Normal     50.3760      0.5273
       6       1       3         TPE     51.0386      0.5399
       6       1       3      Normal     51.0386      0.5399
       6       1       4         TPE     51.7125      0.5527
       6       1       4      Normal     51.7125      0.5527
       6       1       5         TPE     53.0998      0.5792
       6       1       5      Normal     53.0997      0.5792
       6       1       6         TPE     53.7728      0.5920
       6       1       6      Normal     53.7728      0.5920
       6       1       7         TPE     54.0213      0.5968
       6       1       7      Normal     54.0213      0.5968
       6       1       8         TPE     54.2318      0.6008
       6       1       8      Normal     54.2318      0.6008
       6       1       9         TPE     54.6208      0.6082
       6       1       9      Normal     54.6208      0.6082
       6       1      10         TPE     54.8778      0.6131
       6       1      10      Normal     54.8778      0.6131
       7       1       0         TPE     48.1116      0.4841
       7       1       0      Normal     48.1116      0.4841
       7       1       1         TPE     49.4420      0.5095
       7       1       1      Normal     49.4420      0.5095
       7       1       2         TPE     50.3388      0.5266
       7       1       2      Normal     50.3388      0.5266
       7       1       3         TPE     50.9564      0.5383
       7       1       3      Normal     50.9564      0.5383
       7       1       4         TPE     51.7685      0.5538
       7       1       4      Normal     51.7685      0.5538
       7       1       5         TPE     52.3445      0.5648
       7       1       5      Normal     52.3445      0.5648
       7       1       6         TPE     52.8240      0.5739
       7       1       6      Normal     52.8240      0.5739
       7       1       7         TPE     53.5997      0.5887
       7       1       7      Normal     53.5997      0.5887
       7       1       8         TPE     54.0152      0.5966
       7       1       8      Normal     54.0152      0.5966
       7       1       9         TPE     54.4338      0.6046
       7       1       9      Normal     54.4338      0.6046
       7       1      10         TPE     54.9055      0.6136
       7       1      10      Normal     54.9055      0.6136
       8       1       0         TPE     48.1116      0.4841
       8       1       0      Normal     48.1116      0.4841
       8       1       1         TPE     49.2756      0.5063
       8       1       1      Normal     49.2756      0.5063
       8       1       2         TPE     50.1903      0.5237
       8       1       2      Normal     50.1903      0.5237
       8       1       3         TPE     51.3722      0.5463
       8       1       3      Normal     51.3722      0.5463
       8       1       4         TPE     52.3542      0.5650
       8       1       4      Normal     52.3542      0.5650
       8       1       5         TPE     52.9998      0.5773
       8       1       5      Normal     52.9998      0.5773
       8       1       6         TPE     53.2662      0.5824
       8       1       6      Normal     53.2662      0.5824
       8       1       7         TPE     53.5998      0.5887
       8       1       7      Normal     53.5998      0.5887
       8       1       8         TPE     53.9004      0.5945
       8       1       8      Normal     53.9004      0.5945
       8       1       9         TPE     53.9656      0.5957
       8       1       9      Normal     53.9656      0.5957
       8       1      10         TPE     54.0751      0.5978
       8       1      10      Normal     54.0751      0.5978
       9       1       0         TPE     48.1116      0.4841
       9       1       0      Normal     48.1116      0.4841
       9       1       1         TPE     49.6168      0.5128
       9       1       1      Normal     49.6168      0.5128
       9       1       2         TPE     50.9958      0.5391
       9       1       2      Normal     50.9958      0.5391
       9       1       3         TPE     51.5725      0.5501
       9       1       3      Normal     51.5725      0.5501
       9       1       4         TPE     52.1501      0.5611
       9       1       4      Normal     52.1501      0.5611
       9       1       5         TPE     53.5350      0.5875
       9       1       5      Normal     53.5350      0.5875
       9       1       6         TPE     54.2188      0.6005
       9       1       6      Normal     54.2188      0.6005
       9       1       7         TPE     54.4986      0.6059
       9       1       7      Normal     54.4986      0.6059
       9       1       8         TPE     54.9036      0.6136
       9       1       8      Normal     54.9036      0.6136
       9       1       9         TPE     55.4776      0.6245
       9       1       9      Normal     55.4776      0.6245
       9       1      10         TPE     55.9510      0.6335
       9       1      10      Normal     55.9510      0.6335
      10       1       0         TPE     48.1116      0.4841
      10       1       0      Normal     48.1116      0.4841
      10       1       1         TPE     49.9236      0.5186
      10       1       1      Normal     49.9236      0.5186
      10       1       2         TPE     50.7657      0.5347
      10       1       2      Normal     50.7657      0.5347
      10       1       3         TPE     51.7793      0.5540
      10       1       3      Normal     51.7793      0.5540
      10       1       4         TPE     53.1259      0.5797
      10       1       4      Normal     53.1259      0.5797
      10       1       5         TPE     54.7879      0.6114
      10       1       5      Normal     54.7879      0.6114
      10       1       6         TPE     55.4164      0.6234
      10       1       6      Normal     55.4164      0.6234
      10       1       7         TPE     55.9172      0.6329
      10       1       7      Normal     55.9172      0.6329
      10       1       8         TPE     56.5578      0.6451
      10       1       8      Normal     56.5578      0.6451
      10       1       9         TPE     56.9591      0.6528
      10       1       9      Normal     56.9591      0.6528
      10       1      10         TPE     57.2741      0.6588
      10       1      10      Normal     57.2741      0.6588
      11       1       0         TPE     48.1116      0.4841
      11       1       0      Normal     48.1116      0.4841
      11       1       1         TPE     49.9310      0.5188
      11       1       1      Normal     49.9310      0.5188
      11       1       2         TPE     51.2895      0.5447
      11       1       2      Normal     51.2895      0.5447
      11       1       3         TPE     52.2666      0.5633
      11       1       3      Normal     52.2666      0.5633
      11       1       4         TPE     53.0342      0.5779
      11       1       4      Normal     53.0342      0.5779
      11       1       5         TPE     53.7149      0.5909
      11       1       5      Normal     53.7149      0.5909
      11       1       6         TPE     54.1616      0.5994
      11       1       6      Normal     54.1616      0.5994
      11       1       7         TPE     54.7114      0.6099
      11       1       7      Normal     54.7114      0.6099
      11       1       8         TPE     55.0669      0.6167
      11       1       8      Normal     55.0669      0.6167
      11       1       9         TPE     55.1145      0.6176
      11       1       9      Normal     55.1145      0.6176
      11       1      10         TPE     55.2980      0.6211
      11       1      10      Normal     55.2980      0.6211
      12       1       0         TPE     48.1116      0.4841
      12       1       0      Normal     48.1116      0.4841
      12       1       1         TPE     49.8691      0.5176
      12       1       1      Normal     49.8691      0.5176
      12       1       2         TPE     51.5708      0.5500
      12       1       2      Normal     51.5708      0.5500
      12       1       3         TPE     52.5970      0.5696
      12       1       3      Normal     52.5970      0.5696
      12       1       4         TPE     53.6275      0.5893
      12       1       4      Normal     53.6275      0.5893
      12       1       5         TPE     54.2781      0.6017
      12       1       5      Normal     54.2781      0.6017
      12       1       6         TPE     55.0441      0.6163
      12       1       6      Normal     55.0441      0.6163
      12       1       7         TPE     55.5762      0.6264
      12       1       7      Normal     55.5762      0.6264
      12       1       8         TPE     56.1175      0.6367
      12       1       8      Normal     56.1175      0.6367
      12       1       9         TPE     56.6503      0.6469
      12       1       9      Normal     56.6503      0.6469
      12       1      10         TPE     56.8554      0.6508
      12       1      10      Normal     56.8554      0.6508
      13       1       0         TPE     48.1116      0.4841
      13       1       0      Normal     48.1116      0.4841
      13       1       1         TPE     49.5266      0.5111
      13       1       1      Normal     49.5266      0.5111
      13       1       2         TPE     50.7138      0.5337
      13       1       2      Normal     50.7138      0.5337
      13       1       3         TPE     51.6866      0.5523
      13       1       3      Normal     51.6866      0.5523
      13       1       4         TPE     52.4981      0.5677
      13       1       4      Normal     52.4981      0.5677
      13       1       5         TPE     53.2274      0.5816
      13       1       5      Normal     53.2274      0.5816
      13       1       6         TPE     53.6935      0.5905
      13       1       6      Normal     53.6935      0.5905
      13       1       7         TPE     53.8495      0.5935
      13       1       7      Normal     53.8495      0.5935
      13       1       8         TPE     54.3962      0.6039
      13       1       8      Normal     54.3962      0.6039
      13       1       9         TPE     54.8037      0.6117
      13       1       9      Normal     54.8037      0.6117
      13       1      10         TPE     54.8259      0.6121
      13       1      10      Normal     54.8259      0.6121
      14       1       0         TPE     48.1116      0.4841
      14       1       0      Normal     48.1116      0.4841
      14       1       1         TPE     49.9145      0.5185
      14       1       1      Normal     49.9145      0.5185
      14       1       2         TPE     51.6062      0.5507
      14       1       2      Normal     51.6062      0.5507
      14       1       3         TPE     52.5341      0.5684
      14       1       3      Normal     52.5341      0.5684
      14       1       4         TPE     52.9321      0.5760
      14       1       4      Normal     52.9321      0.5760
      14       1       5         TPE     53.4217      0.5853
      14       1       5      Normal     53.4217      0.5853
      14       1       6         TPE     53.4977      0.5868
      14       1       6      Normal     53.4977      0.5868
      14       1       7         TPE     53.9304      0.5950
      14       1       7      Normal     53.9304      0.5950
      14       1       8         TPE     54.7329      0.6103
      14       1       8      Normal     54.7329      0.6103
      14       1       9         TPE     55.3471      0.6220
      14       1       9      Normal     55.3471      0.6220
      14       1      10         TPE     55.6216      0.6273
      14       1      10      Normal     55.6216      0.6273
      15       1       0         TPE     48.1116      0.4841
      15       1       0      Normal     48.1116      0.4841
      15       1       1         TPE     50.0261      0.5206
      15       1       1      Normal     50.0261      0.5206
      15       1       2         TPE     51.4119      0.5470
      15       1       2      Normal     51.4119      0.5470
      15       1       3         TPE     52.5360      0.5684
      15       1       3      Normal     52.5360      0.5684
      15       1       4         TPE     53.3914      0.5848
      15       1       4      Normal     53.3914      0.5848
      15       1       5         TPE     53.8605      0.5937
      15       1       5      Normal     53.8605      0.5937
      15       1       6         TPE     54.6518      0.6088
      15       1       6      Normal     54.6518      0.6088
      15       1       7         TPE     55.1533      0.6183
      15       1       7      Normal     55.1533      0.6183
      15       1       8         TPE     55.6674      0.6281
      15       1       8      Normal     55.6674      0.6281
      15       1       9         TPE     56.1824      0.6380
      15       1       9      Normal     56.1824      0.6380
      15       1      10         TPE     56.3941      0.6420
      15       1      10      Normal     56.3941      0.6420
      16       1       0         TPE     48.1116      0.4841
      16       1       0      Normal     48.1116      0.4841
      16       1       1         TPE     49.7888      0.5161
      16       1       1      Normal     49.7888      0.5161
      16       1       2         TPE     51.1100      0.5413
      16       1       2      Normal     51.1100      0.5413
      16       1       3         TPE     52.4603      0.5670
      16       1       3      Normal     52.4602      0.5670
      16       1       4         TPE     52.9367      0.5761
      16       1       4      Normal     52.9367      0.5761
      16       1       5         TPE     54.0359      0.5970
      16       1       5      Normal     54.0358      0.5970
      16       1       6         TPE     54.6065      0.6079
      16       1       6      Normal     54.6065      0.6079
      16       1       7         TPE     55.2112      0.6194
      16       1       7      Normal     55.2112      0.6194
      16       1       8         TPE     55.4283      0.6236
      16       1       8      Normal     55.4283      0.6236
      16       1       9         TPE     55.3799      0.6227
      16       1       9      Normal     55.3799      0.6227
      16       1      10         TPE     55.5206      0.6253
      16       1      10      Normal     55.5206      0.6253
      17       1       0         TPE     48.1116      0.4841
      17       1       0      Normal     48.1116      0.4841
      17       1       1         TPE     49.1726      0.5043
      17       1       1      Normal     49.1726      0.5043
      17       1       2         TPE     50.5913      0.5314
      17       1       2      Normal     50.5913      0.5314
      17       1       3         TPE     51.4223      0.5472
      17       1       3      Normal     51.4223      0.5472
      17       1       4         TPE     52.3191      0.5643
      17       1       4      Normal     52.3191      0.5643
      17       1       5         TPE     53.4558      0.5860
      17       1       5      Normal     53.4558      0.5860
      17       1       6         TPE     53.9042      0.5945
      17       1       6      Normal     53.9042      0.5945
      17       1       7         TPE     54.6283      0.6083
      17       1       7      Normal     54.6283      0.6083
      17       1       8         TPE     55.2250      0.6197
      17       1       8      Normal     55.2250      0.6197
      17       1       9         TPE     55.3894      0.6228
      17       1       9      Normal     55.3894      0.6228
      17       1      10         TPE     55.6609      0.6280
      17       1      10      Normal     55.6609      0.6280
      18       1       0         TPE     48.1116      0.4841
      18       1       0      Normal     48.1116      0.4841
      18       1       1         TPE     49.7295      0.5149
      18       1       1      Normal     49.7295      0.5149
      18       1       2         TPE     50.3949      0.5276
      18       1       2      Normal     50.3949      0.5276
      18       1       3         TPE     51.6584      0.5517
      18       1       3      Normal     51.6584      0.5517
      18       1       4         TPE     51.6751      0.5520
      18       1       4      Normal     51.6751      0.5520
      18       1       5         TPE     52.6404      0.5704
      18       1       5      Normal     52.6404      0.5704
      18       1       6         TPE     53.2404      0.5819
      18       1       6      Normal     53.2404      0.5819
      18       1       7         TPE     53.8364      0.5932
      18       1       7      Normal     53.8364      0.5932
      18       1       8         TPE     54.1777      0.5997
      18       1       8      Normal     54.1777      0.5997
      18       1       9         TPE     54.4905      0.6057
      18       1       9      Normal     54.4905      0.6057
      18       1      10         TPE     54.9998      0.6154
      18       1      10      Normal     54.9998      0.6154
      19       1       0         TPE     48.1116      0.4841
      19       1       0      Normal     48.1116      0.4841
      19       1       1         TPE     49.6799      0.5140
      19       1       1      Normal     49.6799      0.5140
      19       1       2         TPE     50.6281      0.5321
      19       1       2      Normal     50.6281      0.5321
      19       1       3         TPE     51.2926      0.5447
      19       1       3      Normal     51.2926      0.5447
      19       1       4         TPE     51.8330      0.5550
      19       1       4      Normal     51.8330      0.5550
      19       1       5         TPE     52.0459      0.5591
      19       1       5      Normal     52.0459      0.5591
      19       1       6         TPE     52.4199      0.5662
      19       1       6      Normal     52.4199      0.5662
      19       1       7         TPE     53.0878      0.5790
      19       1       7      Normal     53.0878      0.5790
      19       1       8         TPE     53.7334      0.5913
      19       1       8      Normal     53.7334      0.5913
      19       1       9         TPE     53.8868      0.5942
      19       1       9      Normal     53.8868      0.5942
      19       1      10         TPE     54.2040      0.6002
      19       1      10      Normal     54.2040      0.6002
      20       1       0         TPE     48.1116      0.4841
      20       1       0      Normal     48.1116      0.4841
      20       1       1         TPE     49.4085      0.5088
      20       1       1      Normal     49.4085      0.5088
      20       1       2         TPE     50.9999      0.5392
      20       1       2      Normal     50.9999      0.5392
      20       1       3         TPE     51.9711      0.5577
      20       1       3      Normal     51.9711      0.5577
      20       1       4         TPE     53.0290      0.5778
      20       1       4      Normal     53.0290      0.5778
      20       1       5         TPE     53.5873      0.5885
      20       1       5      Normal     53.5873      0.5885
      20       1       6         TPE     54.1028      0.5983
      20       1       6      Normal     54.1028      0.5983
      20       1       7         TPE     54.7108      0.6099
      20       1       7      Normal     54.7108      0.6099
      20       1       8         TPE     55.3831      0.6227
      20       1       8      Normal     55.3831      0.6227
      20       1       9         TPE     56.0513      0.6355
      20       1       9      Normal     56.0513      0.6355
      20       1      10         TPE     56.3712      0.6416
      20       1      10      Normal     56.3712      0.6416
      21       1       0         TPE     48.1116      0.4841
      21       1       0      Normal     48.1116      0.4841
      21       1       1         TPE     49.2454      0.5057
      21       1       1      Normal     49.2454      0.5057
      21       1       2         TPE     50.3877      0.5275
      21       1       2      Normal     50.3877      0.5275
      21       1       3         TPE     51.3791      0.5464
      21       1       3      Normal     51.3791      0.5464
      21       1       4         TPE     51.9287      0.5569
      21       1       4      Normal     51.9287      0.5569
      21       1       5         TPE     52.0080      0.5584
      21       1       5      Normal     52.0080      0.5584
      21       1       6         TPE     52.3472      0.5648
      21       1       6      Normal     52.3472      0.5648
      21       1       7         TPE     52.8357      0.5742
      21       1       7      Normal     52.8357      0.5742
      21       1       8         TPE     53.2382      0.5818
      21       1       8      Normal     53.2382      0.5818
      21       1       9         TPE     53.5943      0.5886
      21       1       9      Normal     53.5943      0.5886
      21       1      10         TPE     54.0811      0.5979
      21       1      10      Normal     54.0811      0.5979
      22       1       0         TPE     48.1116      0.4841
      22       1       0      Normal     48.1116      0.4841
      22       1       1         TPE     49.3777      0.5082
      22       1       1      Normal     49.3777      0.5082
      22       1       2         TPE     50.4580      0.5288
      22       1       2      Normal     50.4580      0.5288
      22       1       3         TPE     50.9164      0.5376
      22       1       3      Normal     50.9164      0.5376
      22       1       4         TPE     51.2996      0.5449
      22       1       4      Normal     51.2996      0.5449
      22       1       5         TPE     52.3658      0.5652
      22       1       5      Normal     52.3658      0.5652
      22       1       6         TPE     53.1668      0.5805
      22       1       6      Normal     53.1668      0.5805
      22       1       7         TPE     53.8347      0.5932
      22       1       7      Normal     53.8347      0.5932
      22       1       8         TPE     54.5197      0.6063
      22       1       8      Normal     54.5197      0.6063
      22       1       9         TPE     54.7189      0.6101
      22       1       9      Normal     54.7189      0.6101
      22       1      10         TPE     55.0789      0.6169
      22       1      10      Normal     55.0789      0.6169
      23       1       0         TPE     48.1116      0.4841
      23       1       0      Normal     48.1116      0.4841
      23       1       1         TPE     49.7542      0.5154
      23       1       1      Normal     49.7542      0.5154
      23       1       2         TPE     51.1804      0.5426
      23       1       2      Normal     51.1804      0.5426
      23       1       3         TPE     52.0803      0.5598
      23       1       3      Normal     52.0803      0.5598
      23       1       4         TPE     52.8550      0.5745
      23       1       4      Normal     52.8550      0.5745
      23       1       5         TPE     54.0543      0.5974
      23       1       5      Normal     54.0543      0.5974
      23       1       6         TPE     55.0048      0.6155
      23       1       6      Normal     55.0048      0.6155
      23       1       7         TPE     55.3930      0.6229
      23       1       7      Normal     55.3930      0.6229
      23       1       8         TPE     56.0152      0.6348
      23       1       8      Normal     56.0152      0.6348
      23       1       9         TPE     56.3222      0.6406
      23       1       9      Normal     56.3222      0.6406
      23       1      10         TPE     56.6849      0.6475
      23       1      10      Normal     56.6849      0.6475
      24       1       0         TPE     48.1116      0.4841
      24       1       0      Normal     48.1116      0.4841
      24       1       1         TPE     49.9173      0.5185
      24       1       1      Normal     49.9173      0.5185
      24       1       2         TPE     51.2160      0.5433
      24       1       2      Normal     51.2160      0.5433
      24       1       3         TPE     52.6600      0.5708
      24       1       3      Normal     52.6600      0.5708
      24       1       4         TPE     53.7612      0.5918
      24       1       4      Normal     53.7612      0.5918
      24       1       5         TPE     54.0528      0.5974
      24       1       5      Normal     54.0528      0.5974
      24       1       6         TPE     54.5254      0.6064
      24       1       6      Normal     54.5254      0.6064
      24       1       7         TPE     54.7780      0.6112
      24       1       7      Normal     54.7780      0.6112
      24       1       8         TPE     55.2886      0.6209
      24       1       8      Normal     55.2886      0.6209
      24       1       9         TPE     55.5136      0.6252
      24       1       9      Normal     55.5136      0.6252
      24       1      10         TPE     55.8845      0.6323
      24       1      10      Normal     55.8845      0.6323
      25       1       0         TPE     48.1116      0.4841
      25       1       0      Normal     48.1116      0.4841
      25       1       1         TPE     50.0868      0.5218
      25       1       1      Normal     50.0868      0.5218
      25       1       2         TPE     51.3466      0.5458
      25       1       2      Normal     51.3466      0.5458
      25       1       3         TPE     52.4788      0.5674
      25       1       3      Normal     52.4788      0.5674
      25       1       4         TPE     53.7820      0.5922
      25       1       4      Normal     53.7820      0.5922
      25       1       5         TPE     54.3908      0.6038
      25       1       5      Normal     54.3908      0.6038
      25       1       6         TPE     55.0814      0.6170
      25       1       6      Normal     55.0814      0.6170
      25       1       7         TPE     55.6846      0.6285
      25       1       7      Normal     55.6846      0.6285
      25       1       8         TPE     55.9817      0.6341
      25       1       8      Normal     55.9817      0.6341
      25       1       9         TPE     56.0752      0.6359
      25       1       9      Normal     56.0752      0.6359
      25       1      10         TPE     56.3494      0.6411
      25       1      10      Normal     56.3494      0.6411
      26       1       0         TPE     48.1116      0.4841
      26       1       0      Normal     48.1116      0.4841
      26       1       1         TPE     49.7854      0.5160
      26       1       1      Normal     49.7854      0.5160
      26       1       2         TPE     51.2351      0.5436
      26       1       2      Normal     51.2351      0.5436
      26       1       3         TPE     52.0213      0.5586
      26       1       3      Normal     52.0213      0.5586
      26       1       4         TPE     52.5311      0.5684
      26       1       4      Normal     52.5311      0.5684
      26       1       5         TPE     53.2959      0.5829
      26       1       5      Normal     53.2959      0.5829
      26       1       6         TPE     54.1148      0.5985
      26       1       6      Normal     54.1148      0.5985
      26       1       7         TPE     54.4651      0.6052
      26       1       7      Normal     54.4651      0.6052
      26       1       8         TPE     55.0600      0.6166
      26       1       8      Normal     55.0600      0.6166
      26       1       9         TPE     55.8706      0.6320
      26       1       9      Normal     55.8706      0.6320
      26       1      10         TPE     56.2269      0.6388
      26       1      10      Normal     56.2269      0.6388
      27       1       0         TPE     48.1116      0.4841
      27       1       0      Normal     48.1116      0.4841
      27       1       1         TPE     49.7445      0.5152
      27       1       1      Normal     49.7445      0.5152
      27       1       2         TPE     50.9363      0.5380
      27       1       2      Normal     50.9363      0.5380
      27       1       3         TPE     52.2503      0.5630
      27       1       3      Normal     52.2503      0.5630
      27       1       4         TPE     53.0902      0.5790
      27       1       4      Normal     53.0902      0.5790
      27       1       5         TPE     53.7766      0.5921
      27       1       5      Normal     53.7766      0.5921
      27       1       6         TPE     54.6871      0.6095
      27       1       6      Normal     54.6871      0.6095
      27       1       7         TPE     55.4626      0.6242
      27       1       7      Normal     55.4626      0.6242
      27       1       8         TPE     56.3056      0.6403
      27       1       8      Normal     56.3056      0.6403
      27       1       9         TPE     56.6518      0.6469
      27       1       9      Normal     56.6518      0.6469
      27       1      10         TPE     56.9584      0.6528
      27       1      10      Normal     56.9584      0.6528
      28       1       0         TPE     48.1116      0.4841
      28       1       0      Normal     48.1116      0.4841
      28       1       1         TPE     49.8154      0.5166
      28       1       1      Normal     49.8154      0.5166
      28       1       2         TPE     50.6098      0.5317
      28       1       2      Normal     50.6098      0.5317
      28       1       3         TPE     51.5973      0.5506
      28       1       3      Normal     51.5973      0.5506
      28       1       4         TPE     52.5948      0.5696
      28       1       4      Normal     52.5948      0.5696
      28       1       5         TPE     53.2326      0.5817
      28       1       5      Normal     53.2326      0.5817
      28       1       6         TPE     53.6181      0.5891
      28       1       6      Normal     53.6181      0.5891
      28       1       7         TPE     53.9882      0.5961
      28       1       7      Normal     53.9882      0.5961
      28       1       8         TPE     54.7224      0.6101
      28       1       8      Normal     54.7224      0.6101
      28       1       9         TPE     55.0120      0.6156
      28       1       9      Normal     55.0120      0.6156
      28       1      10         TPE     55.4340      0.6237
      28       1      10      Normal     55.4340      0.6237
      29       1       0         TPE     48.1116      0.4841
      29       1       0      Normal     48.1116      0.4841
      29       1       1         TPE     49.1213      0.5034
      29       1       1      Normal     49.1213      0.5034
      29       1       2         TPE     50.2469      0.5248
      29       1       2      Normal     50.2469      0.5248
      29       1       3         TPE     51.0201      0.5395
      29       1       3      Normal     51.0201      0.5395
      29       1       4         TPE     51.9033      0.5564
      29       1       4      Normal     51.9033      0.5564
      29       1       5         TPE     52.2599      0.5632
      29       1       5      Normal     52.2599      0.5632
      29       1       6         TPE     52.9082      0.5755
      29       1       6      Normal     52.9082      0.5755
      29       1       7         TPE     53.5092      0.5870
      29       1       7      Normal     53.5092      0.5870
      29       1       8         TPE     53.9862      0.5961
      29       1       8      Normal     53.9862      0.5961
      29       1       9         TPE     54.3157      0.6024
      29       1       9      Normal     54.3157      0.6024
      29       1      10         TPE     54.3834      0.6037
      29       1      10      Normal     54.3834      0.6037
      30       1       0         TPE     48.1116      0.4841
      30       1       0      Normal     48.1116      0.4841
      30       1       1         TPE     49.4326      0.5093
      30       1       1      Normal     49.4326      0.5093
      30       1       2         TPE     50.3819      0.5274
      30       1       2      Normal     50.3819      0.5274
      30       1       3         TPE     51.2652      0.5442
      30       1       3      Normal     51.2652      0.5442
      30       1       4         TPE     51.9008      0.5563
      30       1       4      Normal     51.9008      0.5563
      30       1       5         TPE     52.5944      0.5696
      30       1       5      Normal     52.5944      0.5696
      30       1       6         TPE     53.1254      0.5797
      30       1       6      Normal     53.1254      0.5797
      30       1       7         TPE     53.7687      0.5919
      30       1       7      Normal     53.7687      0.5919
      30       1       8         TPE     54.1853      0.5999
      30       1       8      Normal     54.1853      0.5999
      30       1       9         TPE     54.3857      0.6037
      30       1       9      Normal     54.3857      0.6037
      30       1      10         TPE     54.6725      0.6092
      30       1      10      Normal     54.6725      0.6092
      31       1       0         TPE     48.1116      0.4841
      31       1       0      Normal     48.1116      0.4841
      31       1       1         TPE     49.6837      0.5141
      31       1       1      Normal     49.6837      0.5141
      31       1       2         TPE     50.4106      0.5279
      31       1       2      Normal     50.4106      0.5279
      31       1       3         TPE     51.1194      0.5414
      31       1       3      Normal     51.1194      0.5414
      31       1       4         TPE     52.1671      0.5614
      31       1       4      Normal     52.1671      0.5614
      31       1       5         TPE     52.8790      0.5750
      31       1       5      Normal     52.8790      0.5750
      31       1       6         TPE     53.3639      0.5842
      31       1       6      Normal     53.3639      0.5842
      31       1       7         TPE     53.8634      0.5938
      31       1       7      Normal     53.8634      0.5938
      31       1       8         TPE     54.3277      0.6026
      31       1       8      Normal     54.3277      0.6026
      31       1       9         TPE     54.8795      0.6131
      31       1       9      Normal     54.8795      0.6131
      31       1      10         TPE     55.1405      0.6181
      31       1      10      Normal     55.1405      0.6181
      32       1       0         TPE     48.1116      0.4841
      32       1       0      Normal     48.1116      0.4841
      32       1       1         TPE     49.7391      0.5151
      32       1       1      Normal     49.7391      0.5151
      32       1       2         TPE     50.4018      0.5278
      32       1       2      Normal     50.4018      0.5278
      32       1       3         TPE     51.2632      0.5442
      32       1       3      Normal     51.2632      0.5442
      32       1       4         TPE     52.4196      0.5662
      32       1       4      Normal     52.4196      0.5662
      32       1       5         TPE     53.3255      0.5835
      32       1       5      Normal     53.3255      0.5835
      32       1       6         TPE     54.5354      0.6066
      32       1       6      Normal     54.5354      0.6066
      32       1       7         TPE     55.2248      0.6197
      32       1       7      Normal     55.2248      0.6197
      32       1       8         TPE     55.8581      0.6318
      32       1       8      Normal     55.8581      0.6318
      32       1       9         TPE     56.2032      0.6384
      32       1       9      Normal     56.2032      0.6384
      32       1      10         TPE     56.5464      0.6449
      32       1      10      Normal     56.5464      0.6449
      33       1       0         TPE     48.1116      0.4841
      33       1       0      Normal     48.1116      0.4841
      33       1       1         TPE     49.4068      0.5088
      33       1       1      Normal     49.4068      0.5088
      33       1       2         TPE     50.3681      0.5271
      33       1       2      Normal     50.3681      0.5271
      33       1       3         TPE     50.9464      0.5381
      33       1       3      Normal     50.9464      0.5381
      33       1       4         TPE     51.5911      0.5504
      33       1       4      Normal     51.5911      0.5504
      33       1       5         TPE     52.6996      0.5716
      33       1       5      Normal     52.6996      0.5716
      33       1       6         TPE     53.1691      0.5805
      33       1       6      Normal     53.1691      0.5805
      33       1       7         TPE     53.6114      0.5889
      33       1       7      Normal     53.6114      0.5889
      33       1       8         TPE     53.9614      0.5956
      33       1       8      Normal     53.9614      0.5956
      33       1       9         TPE     54.3397      0.6028
      33       1       9      Normal     54.3397      0.6028
      33       1      10         TPE     54.5720      0.6073
      33       1      10      Normal     54.5720      0.6073
      34       1       0         TPE     48.1116      0.4841
      34       1       0      Normal     48.1116      0.4841
      34       1       1         TPE     49.6015      0.5125
      34       1       1      Normal     49.6015      0.5125
      34       1       2         TPE     50.9106      0.5375
      34       1       2      Normal     50.9106      0.5375
      34       1       3         TPE     51.9710      0.5577
      34       1       3      Normal     51.9710      0.5577
      34       1       4         TPE     52.9913      0.5771
      34       1       4      Normal     52.9913      0.5771
      34       1       5         TPE     53.6547      0.5898
      34       1       5      Normal     53.6547      0.5898
      34       1       6         TPE     54.3193      0.6024
      34       1       6      Normal     54.3193      0.6024
      34       1       7         TPE     54.8562      0.6127
      34       1       7      Normal     54.8562      0.6127
      34       1       8         TPE     55.3979      0.6230
      34       1       8      Normal     55.3979      0.6230
      34       1       9         TPE     55.7060      0.6289
      34       1       9      Normal     55.7060      0.6289
      34       1      10         TPE     55.8793      0.6322
      34       1      10      Normal     55.8793      0.6322
      35       1       0         TPE     48.1116      0.4841
      35       1       0      Normal     48.1116      0.4841
      35       1       1         TPE     49.1999      0.5048
      35       1       1      Normal     49.1999      0.5048
      35       1       2         TPE     50.1796      0.5235
      35       1       2      Normal     50.1796      0.5235
      35       1       3         TPE     51.0399      0.5399
      35       1       3      Normal     51.0399      0.5399
      35       1       4         TPE     52.1411      0.5609
      35       1       4      Normal     52.1411      0.5609
      35       1       5         TPE     52.6787      0.5712
      35       1       5      Normal     52.6787      0.5712
      35       1       6         TPE     53.6390      0.5895
      35       1       6      Normal     53.6390      0.5895
      35       1       7         TPE     54.2517      0.6012
      35       1       7      Normal     54.2517      0.6012
      35       1       8         TPE     54.5690      0.6072
      35       1       8      Normal     54.5690      0.6072
      35       1       9         TPE     54.9856      0.6151
      35       1       9      Normal     54.9856      0.6151
      35       1      10         TPE     55.5319      0.6256
      35       1      10      Normal     55.5319      0.6256
      36       1       0         TPE     48.1116      0.4841
      36       1       0      Normal     48.1116      0.4841
      36       1       1         TPE     49.8796      0.5178
      36       1       1      Normal     49.8795      0.5178
      36       1       2         TPE     51.1064      0.5412
      36       1       2      Normal     51.1064      0.5412
      36       1       3         TPE     51.7107      0.5527
      36       1       3      Normal     51.7107      0.5527
      36       1       4         TPE     52.4288      0.5664
      36       1       4      Normal     52.4288      0.5664
      36       1       5         TPE     52.7935      0.5734
      36       1       5      Normal     52.7935      0.5734
      36       1       6         TPE     53.1878      0.5809
      36       1       6      Normal     53.1878      0.5809
      36       1       7         TPE     53.6144      0.5890
      36       1       7      Normal     53.6144      0.5890
      36       1       8         TPE     54.2182      0.6005
      36       1       8      Normal     54.2182      0.6005
      36       1       9         TPE     55.4909      0.6248
      36       1       9      Normal     55.4909      0.6248
      36       1      10         TPE     56.1373      0.6371
      36       1      10      Normal     56.1373      0.6371
      37       1       0         TPE     48.1116      0.4841
      37       1       0      Normal     48.1116      0.4841
      37       1       1         TPE     49.4260      0.5092
      37       1       1      Normal     49.4260      0.5092
      37       1       2         TPE     50.9472      0.5382
      37       1       2      Normal     50.9472      0.5382
      37       1       3         TPE     52.2076      0.5622
      37       1       3      Normal     52.2076      0.5622
      37       1       4         TPE     52.9219      0.5758
      37       1       4      Normal     52.9219      0.5758
      37       1       5         TPE     53.6893      0.5904
      37       1       5      Normal     53.6893      0.5904
      37       1       6         TPE     53.7376      0.5914
      37       1       6      Normal     53.7376      0.5914
      37       1       7         TPE     54.1320      0.5989
      37       1       7      Normal     54.1320      0.5989
      37       1       8         TPE     54.2658      0.6014
      37       1       8      Normal     54.2658      0.6014
      37       1       9         TPE     54.6571      0.6089
      37       1       9      Normal     54.6571      0.6089
      37       1      10         TPE     54.8822      0.6132
      37       1      10      Normal     54.8822      0.6132
      38       1       0         TPE     48.1116      0.4841
      38       1       0      Normal     48.1116      0.4841
      38       1       1         TPE     49.3641      0.5080
      38       1       1      Normal     49.3641      0.5080
      38       1       2         TPE     50.1956      0.5238
      38       1       2      Normal     50.1956      0.5238
      38       1       3         TPE     50.5738      0.5310
      38       1       3      Normal     50.5738      0.5310
      38       1       4         TPE     51.8313      0.5550
      38       1       4      Normal     51.8313      0.5550
      38       1       5         TPE     52.8169      0.5738
      38       1       5      Normal     52.8169      0.5738
      38       1       6         TPE     53.9717      0.5958
      38       1       6      Normal     53.9717      0.5958
      38       1       7         TPE     54.7515      0.6107
      38       1       7      Normal     54.7515      0.6107
      38       1       8         TPE     55.2365      0.6199
      38       1       8      Normal     55.2365      0.6199
      38       1       9         TPE     55.4706      0.6244
      38       1       9      Normal     55.4706      0.6244
      38       1      10         TPE     55.8704      0.6320
      38       1      10      Normal     55.8704      0.6320
      39       1       0         TPE     48.1116      0.4841
      39       1       0      Normal     48.1116      0.4841
      39       1       1         TPE     50.0447      0.5210
      39       1       1      Normal     50.0447      0.5210
      39       1       2         TPE     51.9157      0.5566
      39       1       2      Normal     51.9157      0.5566
      39       1       3         TPE     52.7560      0.5726
      39       1       3      Normal     52.7560      0.5726
      39       1       4         TPE     53.4964      0.5868
      39       1       4      Normal     53.4964      0.5868
      39       1       5         TPE     53.7841      0.5922
      39       1       5      Normal     53.7841      0.5922
      39       1       6         TPE     54.1952      0.6001
      39       1       6      Normal     54.1952      0.6001
      39       1       7         TPE     54.6195      0.6082
      39       1       7      Normal     54.6195      0.6082
      39       1       8         TPE     55.0296      0.6160
      39       1       8      Normal     55.0296      0.6160
      39       1       9         TPE     55.1327      0.6179
      39       1       9      Normal     55.1327      0.6179
      39       1      10         TPE     55.3735      0.6225
      39       1      10      Normal     55.3735      0.6225
      40       1       0         TPE     48.1116      0.4841
      40       1       0      Normal     48.1116      0.4841
      40       1       1         TPE     49.2008      0.5049
      40       1       1      Normal     49.2008      0.5049
      40       1       2         TPE     50.8254      0.5358
      40       1       2      Normal     50.8254      0.5358
      40       1       3         TPE     51.9085      0.5565
      40       1       3      Normal     51.9085      0.5565
      40       1       4         TPE     52.4655      0.5671
      40       1       4      Normal     52.4655      0.5671
      40       1       5         TPE     53.1465      0.5801
      40       1       5      Normal     53.1465      0.5801
      40       1       6         TPE     54.1041      0.5983
      40       1       6      Normal     54.1041      0.5983
      40       1       7         TPE     54.6098      0.6080
      40       1       7      Normal     54.6098      0.6080
      40       1       8         TPE     55.2283      0.6198
      40       1       8      Normal     55.2283      0.6198
      40       1       9         TPE     55.9860      0.6342
      40       1       9      Normal     55.9860      0.6342
      40       1      10         TPE     56.6184      0.6463
      40       1      10      Normal     56.6184      0.6463
      41       1       0         TPE     48.1116      0.4841
      41       1       0      Normal     48.1116      0.4841
      41       1       1         TPE     49.7867      0.5160
      41       1       1      Normal     49.7867      0.5160
      41       1       2         TPE     51.0024      0.5392
      41       1       2      Normal     51.0024      0.5392
      41       1       3         TPE     51.7773      0.5540
      41       1       3      Normal     51.7773      0.5540
      41       1       4         TPE     52.3863      0.5656
      41       1       4      Normal     52.3863      0.5656
      41       1       5         TPE     53.0612      0.5785
      41       1       5      Normal     53.0612      0.5785
      41       1       6         TPE     53.2513      0.5821
      41       1       6      Normal     53.2513      0.5821
      41       1       7         TPE     54.0787      0.5979
      41       1       7      Normal     54.0787      0.5979
      41       1       8         TPE     54.5526      0.6069
      41       1       8      Normal     54.5526      0.6069
      41       1       9         TPE     55.0320      0.6160
      41       1       9      Normal     55.0320      0.6160
      41       1      10         TPE     55.5976      0.6268
      41       1      10      Normal     55.5976      0.6268
      42       1       0         TPE     48.1116      0.4841
      42       1       0      Normal     48.1116      0.4841
      42       1       1         TPE     49.5156      0.5109
      42       1       1      Normal     49.5156      0.5109
      42       1       2         TPE     50.6956      0.5334
      42       1       2      Normal     50.6956      0.5334
      42       1       3         TPE     51.7207      0.5529
      42       1       3      Normal     51.7207      0.5529
      42       1       4         TPE     52.1409      0.5609
      42       1       4      Normal     52.1409      0.5609
      42       1       5         TPE     52.9611      0.5766
      42       1       5      Normal     52.9611      0.5766
      42       1       6         TPE     53.7670      0.5919
      42       1       6      Normal     53.7670      0.5919
      42       1       7         TPE     54.4242      0.6044
      42       1       7      Normal     54.4242      0.6044
      42       1       8         TPE     54.7969      0.6115
      42       1       8      Normal     54.7969      0.6115
      42       1       9         TPE     55.1509      0.6183
      42       1       9      Normal     55.1509      0.6183
      42       1      10         TPE     55.3982      0.6230
      42       1      10      Normal     55.3982      0.6230
      43       1       0         TPE     48.1116      0.4841
      43       1       0      Normal     48.1116      0.4841
      43       1       1         TPE     49.5263      0.5111
      43       1       1      Normal     49.5263      0.5111
      43       1       2         TPE     50.1072      0.5221
      43       1       2      Normal     50.1072      0.5221
      43       1       3         TPE     51.1774      0.5425
      43       1       3      Normal     51.1774      0.5425
      43       1       4         TPE     51.9296      0.5569
      43       1       4      Normal     51.9296      0.5569
      43       1       5         TPE     52.4648      0.5671
      43       1       5      Normal     52.4648      0.5671
      43       1       6         TPE     53.0130      0.5775
      43       1       6      Normal     53.0130      0.5775
      43       1       7         TPE     53.8766      0.5940
      43       1       7      Normal     53.8766      0.5940
      43       1       8         TPE     54.2231      0.6006
      43       1       8      Normal     54.2231      0.6006
      43       1       9         TPE     54.7691      0.6110
      43       1       9      Normal     54.7691      0.6110
      43       1      10         TPE     55.2378      0.6200
      43       1      10      Normal     55.2378      0.6200
      44       1       0         TPE     48.1116      0.4841
      44       1       0      Normal     48.1116      0.4841
      44       1       1         TPE     49.3915      0.5085
      44       1       1      Normal     49.3915      0.5085
      44       1       2         TPE     50.6420      0.5323
      44       1       2      Normal     50.6420      0.5323
      44       1       3         TPE     51.6152      0.5509
      44       1       3      Normal     51.6152      0.5509
      44       1       4         TPE     52.5075      0.5679
      44       1       4      Normal     52.5075      0.5679
      44       1       5         TPE     53.5249      0.5873
      44       1       5      Normal     53.5249      0.5873
      44       1       6         TPE     53.8310      0.5931
      44       1       6      Normal     53.8310      0.5931
      44       1       7         TPE     54.1131      0.5985
      44       1       7      Normal     54.1131      0.5985
      44       1       8         TPE     54.7062      0.6098
      44       1       8      Normal     54.7062      0.6098
      44       1       9         TPE     55.3714      0.6225
      44       1       9      Normal     55.3714      0.6225
      44       1      10         TPE     55.7873      0.6304
      44       1      10      Normal     55.7873      0.6304
      45       1       0         TPE     48.1116      0.4841
      45       1       0      Normal     48.1116      0.4841
      45       1       1         TPE     49.3681      0.5081
      45       1       1      Normal     49.3681      0.5081
      45       1       2         TPE     50.3754      0.5273
      45       1       2      Normal     50.3754      0.5273
      45       1       3         TPE     51.3711      0.5462
      45       1       3      Normal     51.3711      0.5462
      45       1       4         TPE     51.8821      0.5560
      45       1       4      Normal     51.8821      0.5560
      45       1       5         TPE     52.4115      0.5661
      45       1       5      Normal     52.4115      0.5661
      45       1       6         TPE     52.8074      0.5736
      45       1       6      Normal     52.8074      0.5736
      45       1       7         TPE     53.0339      0.5779
      45       1       7      Normal     53.0339      0.5779
      45       1       8         TPE     53.2600      0.5822
      45       1       8      Normal     53.2600      0.5822
      45       1       9         TPE     53.7179      0.5910
      45       1       9      Normal     53.7179      0.5910
      45       1      10         TPE     54.0308      0.5969
      45       1      10      Normal     54.0308      0.5969
      46       1       0         TPE     48.1116      0.4841
      46       1       0      Normal     48.1116      0.4841
      46       1       1         TPE     49.3660      0.5080
      46       1       1      Normal     49.3660      0.5080
      46       1       2         TPE     50.9443      0.5381
      46       1       2      Normal     50.9443      0.5381
      46       1       3         TPE     52.3748      0.5654
      46       1       3      Normal     52.3748      0.5654
      46       1       4         TPE     53.2335      0.5817
      46       1       4      Normal     53.2335      0.5817
      46       1       5         TPE     54.3812      0.6036
      46       1       5      Normal     54.3812      0.6036
      46       1       6         TPE     54.8777      0.6131
      46       1       6      Normal     54.8777      0.6131
      46       1       7         TPE     55.1046      0.6174
      46       1       7      Normal     55.1046      0.6174
      46       1       8         TPE     55.5099      0.6251
      46       1       8      Normal     55.5099      0.6251
      46       1       9         TPE     55.8558      0.6317
      46       1       9      Normal     55.8558      0.6317
      46       1      10         TPE     56.0320      0.6351
      46       1      10      Normal     56.0320      0.6351
      47       1       0         TPE     48.1116      0.4841
      47       1       0      Normal     48.1116      0.4841
      47       1       1         TPE     48.9267      0.4996
      47       1       1      Normal     48.9267      0.4996
      47       1       2         TPE     49.8504      0.5172
      47       1       2      Normal     49.8504      0.5172
      47       1       3         TPE     50.9500      0.5382
      47       1       3      Normal     50.9500      0.5382
      47       1       4         TPE     51.8455      0.5553
      47       1       4      Normal     51.8455      0.5553
      47       1       5         TPE     52.5058      0.5679
      47       1       5      Normal     52.5058      0.5679
      47       1       6         TPE     53.3455      0.5839
      47       1       6      Normal     53.3455      0.5839
      47       1       7         TPE     53.7356      0.5913
      47       1       7      Normal     53.7356      0.5913
      47       1       8         TPE     54.1439      0.5991
      47       1       8      Normal     54.1439      0.5991
      47       1       9         TPE     54.6066      0.6079
      47       1       9      Normal     54.6066      0.6079
      47       1      10         TPE     54.8997      0.6135
      47       1      10      Normal     54.8997      0.6135
      48       1       0         TPE     48.1116      0.4841
      48       1       0      Normal     48.1116      0.4841
      48       1       1         TPE     49.5384      0.5113
      48       1       1      Normal     49.5384      0.5113
      48       1       2         TPE     50.9239      0.5377
      48       1       2      Normal     50.9239      0.5377
      48       1       3         TPE     52.2407      0.5628
      48       1       3      Normal     52.2407      0.5628
      48       1       4         TPE     53.1441      0.5800
      48       1       4      Normal     53.1441      0.5800
      48       1       5         TPE     53.8947      0.5943
      48       1       5      Normal     53.8947      0.5943
      48       1       6         TPE     54.6322      0.6084
      48       1       6      Normal     54.6322      0.6084
      48       1       7         TPE     55.3269      0.6217
      48       1       7      Normal     55.3269      0.6217
      48       1       8         TPE     55.8016      0.6307
      48       1       8      Normal     55.8016      0.6307
      48       1       9         TPE     56.2572      0.6394
      48       1       9      Normal     56.2572      0.6394
      48       1      10         TPE     56.7832      0.6494
      48       1      10      Normal     56.7832      0.6494
      49       1       0         TPE     48.1116      0.4841
      49       1       0      Normal     48.1116      0.4841
      49       1       1         TPE     49.3128      0.5070
      49       1       1      Normal     49.3128      0.5070
      49       1       2         TPE     49.8995      0.5182
      49       1       2      Normal     49.8995      0.5182
      49       1       3         TPE     50.3184      0.5262
      49       1       3      Normal     50.3184      0.5262
      49       1       4         TPE     51.0198      0.5395
      49       1       4      Normal     51.0198      0.5395
      49       1       5         TPE     52.2015      0.5621
      49       1       5      Normal     52.2015      0.5621
      49       1       6         TPE     53.0088      0.5775
      49       1       6      Normal     53.0088      0.5775
      49       1       7         TPE     53.4598      0.5861
      49       1       7      Normal     53.4598      0.5861
      49       1       8         TPE     53.9355      0.5951
      49       1       8      Normal     53.9355      0.5951
      49       1       9         TPE     54.5496      0.6068
      49       1       9      Normal     54.5496      0.6068
      49       1      10         TPE     54.9190      0.6139
      49       1      10      Normal     54.9190      0.6139
      50       1       0         TPE     48.1116      0.4841
      50       1       0      Normal     48.1116      0.4841
      50       1       1         TPE     49.9526      0.5192
      50       1       1      Normal     49.9526      0.5192
      50       1       2         TPE     51.5785      0.5502
      50       1       2      Normal     51.5785      0.5502
      50       1       3         TPE     52.5567      0.5688
      50       1       3      Normal     52.5567      0.5688
      50       1       4         TPE     53.7999      0.5925
      50       1       4      Normal     53.7999      0.5925
      50       1       5         TPE     54.5078      0.6060
      50       1       5      Normal     54.5078      0.6060
      50       1       6         TPE     54.9729      0.6149
      50       1       6      Normal     54.9729      0.6149
      50       1       7         TPE     55.4280      0.6236
      50       1       7      Normal     55.4280      0.6236
      50       1       8         TPE     55.8299      0.6312
      50       1       8      Normal     55.8299      0.6312
      50       1       9         TPE     56.0348      0.6351
      50       1       9      Normal     56.0348      0.6351
      50       1      10         TPE     56.3113      0.6404
      50       1      10      Normal     56.3113      0.6404
      51       1       0         TPE     48.1116      0.4841
      51       1       0      Normal     48.1116      0.4841
      51       1       1         TPE     49.8684      0.5176
      51       1       1      Normal     49.8684      0.5176
      51       1       2         TPE     51.3392      0.5456
      51       1       2      Normal     51.3392      0.5456
      51       1       3         TPE     52.3164      0.5643
      51       1       3      Normal     52.3164      0.5643
      51       1       4         TPE     52.8574      0.5746
      51       1       4      Normal     52.8574      0.5746
      51       1       5         TPE     53.5614      0.5880
      51       1       5      Normal     53.5614      0.5880
      51       1       6         TPE     53.8317      0.5931
      51       1       6      Normal     53.8317      0.5931
      51       1       7         TPE     54.3149      0.6024
      51       1       7      Normal     54.3149      0.6024
      51       1       8         TPE     54.8265      0.6121
      51       1       8      Normal     54.8265      0.6121
      51       1       9         TPE     55.1685      0.6186
      51       1       9      Normal     55.1685      0.6186
      51       1      10         TPE     55.6398      0.6276
      51       1      10      Normal     55.6398      0.6276
      52       1       0         TPE     48.1116      0.4841
      52       1       0      Normal     48.1116      0.4841
      52       1       1         TPE     49.5831      0.5122
      52       1       1      Normal     49.5831      0.5122
      52       1       2         TPE     50.9356      0.5379
      52       1       2      Normal     50.9356      0.5379
      52       1       3         TPE     52.1187      0.5605
      52       1       3      Normal     52.1187      0.5605
      52       1       4         TPE     53.4519      0.5859
      52       1       4      Normal     53.4519      0.5859
      52       1       5         TPE     54.0007      0.5964
      52       1       5      Normal     54.0007      0.5964
      52       1       6         TPE     54.5034      0.6060
      52       1       6      Normal     54.5034      0.6060
      52       1       7         TPE     54.9897      0.6152
      52       1       7      Normal     54.9897      0.6152
      52       1       8         TPE     55.1650      0.6186
      52       1       8      Normal     55.1650      0.6186
      52       1       9         TPE     55.6159      0.6272
      52       1       9      Normal     55.6159      0.6272
      52       1      10         TPE     55.7694      0.6301
      52       1      10      Normal     55.7694      0.6301
      53       1       0         TPE     48.1116      0.4841
      53       1       0      Normal     48.1116      0.4841
      53       1       1         TPE     49.6148      0.5128
      53       1       1      Normal     49.6148      0.5128
      53       1       2         TPE     51.6714      0.5520
      53       1       2      Normal     51.6714      0.5520
      53       1       3         TPE     52.4884      0.5675
      53       1       3      Normal     52.4884      0.5675
      53       1       4         TPE     53.2404      0.5819
      53       1       4      Normal     53.2404      0.5819
      53       1       5         TPE     54.5261      0.6064
      53       1       5      Normal     54.5261      0.6064
      53       1       6         TPE     55.0950      0.6172
      53       1       6      Normal     55.0950      0.6172
      53       1       7         TPE     55.5542      0.6260
      53       1       7      Normal     55.5542      0.6260
      53       1       8         TPE     56.1901      0.6381
      53       1       8      Normal     56.1901      0.6381
      53       1       9         TPE     56.7511      0.6488
      53       1       9      Normal     56.7511      0.6488
      53       1      10         TPE     56.9489      0.6526
      53       1      10      Normal     56.9489      0.6526
      54       1       0         TPE     48.1116      0.4841
      54       1       0      Normal     48.1116      0.4841
      54       1       1         TPE     49.5681      0.5119
      54       1       1      Normal     49.5681      0.5119
      54       1       2         TPE     50.3943      0.5276
      54       1       2      Normal     50.3943      0.5276
      54       1       3         TPE     51.0903      0.5409
      54       1       3      Normal     51.0903      0.5409
      54       1       4         TPE     51.4651      0.5480
      54       1       4      Normal     51.4651      0.5480
      54       1       5         TPE     52.2072      0.5622
      54       1       5      Normal     52.2072      0.5622
      54       1       6         TPE     53.3603      0.5842
      54       1       6      Normal     53.3603      0.5842
      54       1       7         TPE     53.9756      0.5959
      54       1       7      Normal     53.9756      0.5959
      54       1       8         TPE     54.6642      0.6090
      54       1       8      Normal     54.6642      0.6090
      54       1       9         TPE     55.1474      0.6182
      54       1       9      Normal     55.1474      0.6182
      54       1      10         TPE     55.7054      0.6289
      54       1      10      Normal     55.7054      0.6289
      55       1       0         TPE     48.1116      0.4841
      55       1       0      Normal     48.1116      0.4841
      55       1       1         TPE     49.2859      0.5065
      55       1       1      Normal     49.2859      0.5065
      55       1       2         TPE     49.7448      0.5152
      55       1       2      Normal     49.7448      0.5152
      55       1       3         TPE     50.4368      0.5284
      55       1       3      Normal     50.4368      0.5284
      55       1       4         TPE     51.2021      0.5430
      55       1       4      Normal     51.2021      0.5430
      55       1       5         TPE     52.0373      0.5589
      55       1       5      Normal     52.0373      0.5589
      55       1       6         TPE     52.6812      0.5712
      55       1       6      Normal     52.6812      0.5712
      55       1       7         TPE     53.2053      0.5812
      55       1       7      Normal     53.2053      0.5812
      55       1       8         TPE     53.4752      0.5863
      55       1       8      Normal     53.4752      0.5863
      55       1       9         TPE     53.8593      0.5937
      55       1       9      Normal     53.8593      0.5937
      55       1      10         TPE     54.1899      0.6000
      55       1      10      Normal     54.1899      0.6000
      56       1       0         TPE     48.1116      0.4841
      56       1       0      Normal     48.1116      0.4841
      56       1       1         TPE     49.5252      0.5111
      56       1       1      Normal     49.5252      0.5111
      56       1       2         TPE     50.8405      0.5361
      56       1       2      Normal     50.8405      0.5361
      56       1       3         TPE     52.1449      0.5610
      56       1       3      Normal     52.1449      0.5610
      56       1       4         TPE     52.7789      0.5731
      56       1       4      Normal     52.7789      0.5731
      56       1       5         TPE     53.1108      0.5794
      56       1       5      Normal     53.1108      0.5794
      56       1       6         TPE     53.4321      0.5855
      56       1       6      Normal     53.4321      0.5855
      56       1       7         TPE     54.1291      0.5988
      56       1       7      Normal     54.1291      0.5988
      56       1       8         TPE     54.5386      0.6066
      56       1       8      Normal     54.5386      0.6066
      56       1       9         TPE     54.9580      0.6146
      56       1       9      Normal     54.9580      0.6146
      56       1      10         TPE     55.1464      0.6182
      56       1      10      Normal     55.1464      0.6182
      57       1       0         TPE     48.1116      0.4841
      57       1       0      Normal     48.1116      0.4841
      57       1       1         TPE     49.2012      0.5049
      57       1       1      Normal     49.2012      0.5049
      57       1       2         TPE     50.5520      0.5306
      57       1       2      Normal     50.5520      0.5306
      57       1       3         TPE     51.0337      0.5398
      57       1       3      Normal     51.0337      0.5398
      57       1       4         TPE     51.7559      0.5536
      57       1       4      Normal     51.7559      0.5536
      57       1       5         TPE     51.9346      0.5570
      57       1       5      Normal     51.9346      0.5570
      57       1       6         TPE     52.2431      0.5629
      57       1       6      Normal     52.2431      0.5629
      57       1       7         TPE     52.5976      0.5696
      57       1       7      Normal     52.5976      0.5696
      57       1       8         TPE     52.8860      0.5751
      57       1       8      Normal     52.8860      0.5751
      57       1       9         TPE     53.0326      0.5779
      57       1       9      Normal     53.0326      0.5779
      57       1      10         TPE     53.5006      0.5868
      57       1      10      Normal     53.5006      0.5868
      58       1       0         TPE     48.1116      0.4841
      58       1       0      Normal     48.1116      0.4841
      58       1       1         TPE     49.4749      0.5101
      58       1       1      Normal     49.4749      0.5101
      58       1       2         TPE     50.1642      0.5232
      58       1       2      Normal     50.1642      0.5232
      58       1       3         TPE     50.6310      0.5321
      58       1       3      Normal     50.6310      0.5321
      58       1       4         TPE     51.2898      0.5447
      58       1       4      Normal     51.2898      0.5447
      58       1       5         TPE     51.7810      0.5541
      58       1       5      Normal     51.7810      0.5541
      58       1       6         TPE     52.5401      0.5685
      58       1       6      Normal     52.5401      0.5685
      58       1       7         TPE     53.2584      0.5822
      58       1       7      Normal     53.2584      0.5822
      58       1       8         TPE     53.4636      0.5861
      58       1       8      Normal     53.4636      0.5861
      58       1       9         TPE     53.9395      0.5952
      58       1       9      Normal     53.9395      0.5952
      58       1      10         TPE     54.3194      0.6024
      58       1      10      Normal     54.3194      0.6024
      59       1       0         TPE     48.1116      0.4841
      59       1       0      Normal     48.1116      0.4841
      59       1       1         TPE     48.6767      0.4949
      59       1       1      Normal     48.6767      0.4949
      59       1       2         TPE     49.7555      0.5154
      59       1       2      Normal     49.7555      0.5154
      59       1       3         TPE     51.2710      0.5443
      59       1       3      Normal     51.2710      0.5443
      59       1       4         TPE     51.9770      0.5578
      59       1       4      Normal     51.9770      0.5578
      59       1       5         TPE     52.6592      0.5708
      59       1       5      Normal     52.6592      0.5708
      59       1       6         TPE     53.5611      0.5880
      59       1       6      Normal     53.5611      0.5880
      59       1       7         TPE     53.9396      0.5952
      59       1       7      Normal     53.9396      0.5952
      59       1       8         TPE     54.6932      0.6096
      59       1       8      Normal     54.6932      0.6096
      59       1       9         TPE     55.2737      0.6206
      59       1       9      Normal     55.2737      0.6206
      59       1      10         TPE     55.7054      0.6289
      59       1      10      Normal     55.7054      0.6289
      60       1       0         TPE     48.1116      0.4841
      60       1       0      Normal     48.1116      0.4841
      60       1       1         TPE     49.9292      0.5188
      60       1       1      Normal     49.9292      0.5188
      60       1       2         TPE     50.5783      0.5311
      60       1       2      Normal     50.5783      0.5311
      60       1       3         TPE     51.2651      0.5442
      60       1       3      Normal     51.2651      0.5442
      60       1       4         TPE     51.9221      0.5567
      60       1       4      Normal     51.9221      0.5567
      60       1       5         TPE     52.7998      0.5735
      60       1       5      Normal     52.7998      0.5735
      60       1       6         TPE     53.2071      0.5812
      60       1       6      Normal     53.2071      0.5812
      60       1       7         TPE     53.6287      0.5893
      60       1       7      Normal     53.6287      0.5893
      60       1       8         TPE     54.3935      0.6039
      60       1       8      Normal     54.3935      0.6039
      60       1       9         TPE     55.0470      0.6163
      60       1       9      Normal     55.0470      0.6163
      60       1      10         TPE     55.4871      0.6247
      60       1      10      Normal     55.4871      0.6247
      61       1       0         TPE     48.1116      0.4841
      61       1       0      Normal     48.1116      0.4841
      61       1       1         TPE     49.6323      0.5131
      61       1       1      Normal     49.6323      0.5131
      61       1       2         TPE     50.5060      0.5297
      61       1       2      Normal     50.5060      0.5297
      61       1       3         TPE     51.3215      0.5453
      61       1       3      Normal     51.3215      0.5453
      61       1       4         TPE     52.2422      0.5628
      61       1       4      Normal     52.2422      0.5628
      61       1       5         TPE     52.7328      0.5722
      61       1       5      Normal     52.7328      0.5722
      61       1       6         TPE     53.3664      0.5843
      61       1       6      Normal     53.3664      0.5843
      61       1       7         TPE     54.1632      0.5995
      61       1       7      Normal     54.1632      0.5995
      61       1       8         TPE     54.6907      0.6095
      61       1       8      Normal     54.6907      0.6095
      61       1       9         TPE     55.2009      0.6192
      61       1       9      Normal     55.2009      0.6192
      61       1      10         TPE     55.4394      0.6238
      61       1      10      Normal     55.4394      0.6238
      62       1       0         TPE     48.1116      0.4841
      62       1       0      Normal     48.1116      0.4841
      62       1       1         TPE     49.4956      0.5105
      62       1       1      Normal     49.4956      0.5105
      62       1       2         TPE     50.8911      0.5371
      62       1       2      Normal     50.8911      0.5371
      62       1       3         TPE     51.7214      0.5529
      62       1       3      Normal     51.7214      0.5529
      62       1       4         TPE     52.5935      0.5695
      62       1       4      Normal     52.5935      0.5695
      62       1       5         TPE     52.9966      0.5772
      62       1       5      Normal     52.9966      0.5772
      62       1       6         TPE     53.3701      0.5843
      62       1       6      Normal     53.3701      0.5843
      62       1       7         TPE     53.7430      0.5915
      62       1       7      Normal     53.7430      0.5915
      62       1       8         TPE     54.1902      0.6000
      62       1       8      Normal     54.1902      0.6000
      62       1       9         TPE     54.5298      0.6065
      62       1       9      Normal     54.5298      0.6065
      62       1      10         TPE     54.8636      0.6128
      62       1      10      Normal     54.8636      0.6128
      63       1       0         TPE     48.1116      0.4841
      63       1       0      Normal     48.1116      0.4841
      63       1       1         TPE     49.4143      0.5089
      63       1       1      Normal     49.4143      0.5089
      63       1       2         TPE     49.9288      0.5187
      63       1       2      Normal     49.9288      0.5187
      63       1       3         TPE     50.9694      0.5386
      63       1       3      Normal     50.9694      0.5386
      63       1       4         TPE     52.2238      0.5625
      63       1       4      Normal     52.2238      0.5625
      63       1       5         TPE     52.5431      0.5686
      63       1       5      Normal     52.5431      0.5686
      63       1       6         TPE     53.1523      0.5802
      63       1       6      Normal     53.1523      0.5802
      63       1       7         TPE     53.5601      0.5880
      63       1       7      Normal     53.5601      0.5880
      63       1       8         TPE     53.8915      0.5943
      63       1       8      Normal     53.8915      0.5943
      63       1       9         TPE     54.3137      0.6023
      63       1       9      Normal     54.3137      0.6023
      63       1      10         TPE     54.8015      0.6116
      63       1      10      Normal     54.8015      0.6116
      64       1       0         TPE     48.1116      0.4841
      64       1       0      Normal     48.1116      0.4841
      64       1       1         TPE     49.6594      0.5136
      64       1       1      Normal     49.6594      0.5136
      64       1       2         TPE     50.8330      0.5360
      64       1       2      Normal     50.8329      0.5360
      64       1       3         TPE     51.5012      0.5487
      64       1       3      Normal     51.5012      0.5487
      64       1       4         TPE     51.6482      0.5515
      64       1       4      Normal     51.6482      0.5515
      64       1       5         TPE     52.0964      0.5601
      64       1       5      Normal     52.0964      0.5601
      64       1       6         TPE     52.8794      0.5750
      64       1       6      Normal     52.8794      0.5750
      64       1       7         TPE     53.1834      0.5808
      64       1       7      Normal     53.1834      0.5808
      64       1       8         TPE     53.8441      0.5934
      64       1       8      Normal     53.8441      0.5934
      64       1       9         TPE     54.1241      0.5987
      64       1       9      Normal     54.1241      0.5987
      64       1      10         TPE     54.3058      0.6022
      64       1      10      Normal     54.3058      0.6022
      65       1       0         TPE     48.1116      0.4841
      65       1       0      Normal     48.1116      0.4841
      65       1       1         TPE     49.5513      0.5115
      65       1       1      Normal     49.5513      0.5115
      65       1       2         TPE     50.3797      0.5273
      65       1       2      Normal     50.3797      0.5273
      65       1       3         TPE     51.1750      0.5425
      65       1       3      Normal     51.1750      0.5425
      65       1       4         TPE     52.0816      0.5598
      65       1       4      Normal     52.0816      0.5598
      65       1       5         TPE     52.6394      0.5704
      65       1       5      Normal     52.6394      0.5704
      65       1       6         TPE     53.5502      0.5878
      65       1       6      Normal     53.5502      0.5878
      65       1       7         TPE     53.9690      0.5958
      65       1       7      Normal     53.9690      0.5958
      65       1       8         TPE     54.2048      0.6003
      65       1       8      Normal     54.2048      0.6003
      65       1       9         TPE     54.0873      0.5980
      65       1       9      Normal     54.0873      0.5980
      65       1      10         TPE     54.2595      0.6013
      65       1      10      Normal     54.2595      0.6013
      66       1       0         TPE     48.1116      0.4841
      66       1       0      Normal     48.1116      0.4841
      66       1       1         TPE     49.6946      0.5143
      66       1       1      Normal     49.6946      0.5143
      66       1       2         TPE     51.0680      0.5405
      66       1       2      Normal     51.0680      0.5405
      66       1       3         TPE     52.1987      0.5620
      66       1       3      Normal     52.1987      0.5620
      66       1       4         TPE     52.9134      0.5756
      66       1       4      Normal     52.9134      0.5756
      66       1       5         TPE     53.4780      0.5864
      66       1       5      Normal     53.4780      0.5864
      66       1       6         TPE     54.2492      0.6011
      66       1       6      Normal     54.2492      0.6011
      66       1       7         TPE     54.8059      0.6117
      66       1       7      Normal     54.8059      0.6117
      66       1       8         TPE     55.1906      0.6191
      66       1       8      Normal     55.1906      0.6191
      66       1       9         TPE     55.6374      0.6276
      66       1       9      Normal     55.6374      0.6276
      66       1      10         TPE     56.0767      0.6359
      66       1      10      Normal     56.0767      0.6359
      67       1       0         TPE     48.1116      0.4841
      67       1       0      Normal     48.1116      0.4841
      67       1       1         TPE     49.8346      0.5169
      67       1       1      Normal     49.8346      0.5169
      67       1       2         TPE     51.1130      0.5413
      67       1       2      Normal     51.1130      0.5413
      67       1       3         TPE     51.6594      0.5517
      67       1       3      Normal     51.6594      0.5517
      67       1       4         TPE     52.3987      0.5658
      67       1       4      Normal     52.3987      0.5658
      67       1       5         TPE     53.2134      0.5814
      67       1       5      Normal     53.2134      0.5814
      67       1       6         TPE     53.9259      0.5949
      67       1       6      Normal     53.9259      0.5949
      67       1       7         TPE     54.2871      0.6018
      67       1       7      Normal     54.2871      0.6018
      67       1       8         TPE     54.7186      0.6101
      67       1       8      Normal     54.7186      0.6101
      67       1       9         TPE     55.0471      0.6163
      67       1       9      Normal     55.0471      0.6163
      67       1      10         TPE     55.3552      0.6222
      67       1      10      Normal     55.3552      0.6222
      68       1       0         TPE     48.1116      0.4841
      68       1       0      Normal     48.1116      0.4841
      68       1       1         TPE     49.7945      0.5162
      68       1       1      Normal     49.7945      0.5162
      68       1       2         TPE     50.6920      0.5333
      68       1       2      Normal     50.6920      0.5333
      68       1       3         TPE     51.5921      0.5505
      68       1       3      Normal     51.5921      0.5505
      68       1       4         TPE     52.4589      0.5670
      68       1       4      Normal     52.4589      0.5670
      68       1       5         TPE     53.7471      0.5915
      68       1       5      Normal     53.7471      0.5915
      68       1       6         TPE     54.5903      0.6076
      68       1       6      Normal     54.5903      0.6076
      68       1       7         TPE     55.4158      0.6233
      68       1       7      Normal     55.4158      0.6233
      68       1       8         TPE     55.7487      0.6297
      68       1       8      Normal     55.7487      0.6297
      68       1       9         TPE     56.1643      0.6376
      68       1       9      Normal     56.1643      0.6376
      68       1      10         TPE     56.5030      0.6441
      68       1      10      Normal     56.5030      0.6441
      69       1       0         TPE     48.1116      0.4841
      69       1       0      Normal     48.1116      0.4841
      69       1       1         TPE     50.2222      0.5243
      69       1       1      Normal     50.2222      0.5243
      69       1       2         TPE     51.4050      0.5469
      69       1       2      Normal     51.4050      0.5469
      69       1       3         TPE     52.3380      0.5647
      69       1       3      Normal     52.3380      0.5647
      69       1       4         TPE     52.8903      0.5752
      69       1       4      Normal     52.8903      0.5752
      69       1       5         TPE     53.3778      0.5845
      69       1       5      Normal     53.3778      0.5845
      69       1       6         TPE     54.1505      0.5992
      69       1       6      Normal     54.1505      0.5992
      69       1       7         TPE     54.3998      0.6040
      69       1       7      Normal     54.3998      0.6040
      69       1       8         TPE     54.7156      0.6100
      69       1       8      Normal     54.7156      0.6100
      69       1       9         TPE     55.2411      0.6200
      69       1       9      Normal     55.2411      0.6200
      69       1      10         TPE     55.8126      0.6309
      69       1      10      Normal     55.8126      0.6309
      70       1       0         TPE     48.1116      0.4841
      70       1       0      Normal     48.1116      0.4841
      70       1       1         TPE     49.4749      0.5101
      70       1       1      Normal     49.4749      0.5101
      70       1       2         TPE     51.1287      0.5416
      70       1       2      Normal     51.1287      0.5416
      70       1       3         TPE     52.8886      0.5752
      70       1       3      Normal     52.8886      0.5752
      70       1       4         TPE     53.5378      0.5875
      70       1       4      Normal     53.5378      0.5875
      70       1       5         TPE     53.9474      0.5954
      70       1       5      Normal     53.9474      0.5954
      70       1       6         TPE     54.7253      0.6102
      70       1       6      Normal     54.7253      0.6102
      70       1       7         TPE     54.7889      0.6114
      70       1       7      Normal     54.7889      0.6114
      70       1       8         TPE     55.0254      0.6159
      70       1       8      Normal     55.0254      0.6159
      70       1       9         TPE     55.5852      0.6266
      70       1       9      Normal     55.5852      0.6266
      70       1      10         TPE     55.6574      0.6279
      70       1      10      Normal     55.6574      0.6279
      71       1       0         TPE     48.1116      0.4841
      71       1       0      Normal     48.1116      0.4841
      71       1       1         TPE     49.6087      0.5126
      71       1       1      Normal     49.6087      0.5126
      71       1       2         TPE     50.5742      0.5310
      71       1       2      Normal     50.5742      0.5310
      71       1       3         TPE     51.2552      0.5440
      71       1       3      Normal     51.2552      0.5440
      71       1       4         TPE     52.0577      0.5593
      71       1       4      Normal     52.0577      0.5593
      71       1       5         TPE     53.0643      0.5785
      71       1       5      Normal     53.0643      0.5785
      71       1       6         TPE     53.7870      0.5923
      71       1       6      Normal     53.7870      0.5923
      71       1       7         TPE     54.1220      0.5987
      71       1       7      Normal     54.1220      0.5987
      71       1       8         TPE     54.4083      0.6041
      71       1       8      Normal     54.4083      0.6041
      71       1       9         TPE     54.9489      0.6144
      71       1       9      Normal     54.9489      0.6144
      71       1      10         TPE     55.1984      0.6192
      71       1      10      Normal     55.1984      0.6192
      72       1       0         TPE     48.1116      0.4841
      72       1       0      Normal     48.1116      0.4841
      72       1       1         TPE     49.0152      0.5013
      72       1       1      Normal     49.0152      0.5013
      72       1       2         TPE     49.6859      0.5141
      72       1       2      Normal     49.6859      0.5141
      72       1       3         TPE     50.4031      0.5278
      72       1       3      Normal     50.4031      0.5278
      72       1       4         TPE     51.5781      0.5502
      72       1       4      Normal     51.5781      0.5502
      72       1       5         TPE     52.3504      0.5649
      72       1       5      Normal     52.3504      0.5649
      72       1       6         TPE     52.6886      0.5714
      72       1       6      Normal     52.6886      0.5714
      72       1       7         TPE     53.5090      0.5870
      72       1       7      Normal     53.5090      0.5870
      72       1       8         TPE     53.9135      0.5947
      72       1       8      Normal     53.9135      0.5947
      72       1       9         TPE     54.2276      0.6007
      72       1       9      Normal     54.2276      0.6007
      72       1      10         TPE     54.5620      0.6071
      72       1      10      Normal     54.5620      0.6071
      73       1       0         TPE     48.1116      0.4841
      73       1       0      Normal     48.1116      0.4841
      73       1       1         TPE     49.1521      0.5039
      73       1       1      Normal     49.1521      0.5039
      73       1       2         TPE     50.8826      0.5369
      73       1       2      Normal     50.8826      0.5369
      73       1       3         TPE     51.7924      0.5543
      73       1       3      Normal     51.7924      0.5543
      73       1       4         TPE     52.6231      0.5701
      73       1       4      Normal     52.6231      0.5701
      73       1       5         TPE     53.8955      0.5944
      73       1       5      Normal     53.8955      0.5944
      73       1       6         TPE     54.4533      0.6050
      73       1       6      Normal     54.4533      0.6050
      73       1       7         TPE     55.1899      0.6190
      73       1       7      Normal     55.1899      0.6190
      73       1       8         TPE     55.8370      0.6314
      73       1       8      Normal     55.8370      0.6314
      73       1       9         TPE     56.1604      0.6375
      73       1       9      Normal     56.1604      0.6375
      73       1      10         TPE     56.5021      0.6441
      73       1      10      Normal     56.5021      0.6441
      74       1       0         TPE     48.1116      0.4841
      74       1       0      Normal     48.1116      0.4841
      74       1       1         TPE     49.7614      0.5156
      74       1       1      Normal     49.7614      0.5156
      74       1       2         TPE     50.4868      0.5294
      74       1       2      Normal     50.4868      0.5294
      74       1       3         TPE     51.4745      0.5482
      74       1       3      Normal     51.4745      0.5482
      74       1       4         TPE     52.5817      0.5693
      74       1       4      Normal     52.5817      0.5693
      74       1       5         TPE     53.2700      0.5824
      74       1       5      Normal     53.2700      0.5824
      74       1       6         TPE     53.7200      0.5910
      74       1       6      Normal     53.7200      0.5910
      74       1       7         TPE     53.8669      0.5938
      74       1       7      Normal     53.8669      0.5938
      74       1       8         TPE     54.2448      0.6010
      74       1       8      Normal     54.2448      0.6010
      74       1       9         TPE     54.7517      0.6107
      74       1       9      Normal     54.7517      0.6107
      74       1      10         TPE     54.9101      0.6137
      74       1      10      Normal     54.9101      0.6137
      75       1       0         TPE     48.1116      0.4841
      75       1       0      Normal     48.1116      0.4841
      75       1       1         TPE     49.5331      0.5112
      75       1       1      Normal     49.5331      0.5112
      75       1       2         TPE     50.5646      0.5309
      75       1       2      Normal     50.5646      0.5309
      75       1       3         TPE     51.3564      0.5460
      75       1       3      Normal     51.3564      0.5460
      75       1       4         TPE     52.3574      0.5650
      75       1       4      Normal     52.3574      0.5650
      75       1       5         TPE     53.5755      0.5883
      75       1       5      Normal     53.5755      0.5883
      75       1       6         TPE     54.4868      0.6056
      75       1       6      Normal     54.4868      0.6056
      75       1       7         TPE     55.2363      0.6199
      75       1       7      Normal     55.2363      0.6199
      75       1       8         TPE     55.4516      0.6240
      75       1       8      Normal     55.4516      0.6240
      75       1       9         TPE     55.7090      0.6289
      75       1       9      Normal     55.7090      0.6289
      75       1      10         TPE     56.2387      0.6390
      75       1      10      Normal     56.2387      0.6390
      76       1       0         TPE     48.1116      0.4841
      76       1       0      Normal     48.1116      0.4841
      76       1       1         TPE     49.7444      0.5152
      76       1       1      Normal     49.7444      0.5152
      76       1       2         TPE     51.0109      0.5394
      76       1       2      Normal     51.0109      0.5394
      76       1       3         TPE     52.1795      0.5617
      76       1       3      Normal     52.1795      0.5617
      76       1       4         TPE     53.0147      0.5776
      76       1       4      Normal     53.0147      0.5776
      76       1       5         TPE     53.8304      0.5931
      76       1       5      Normal     53.8304      0.5931
      76       1       6         TPE     54.4078      0.6041
      76       1       6      Normal     54.4078      0.6041
      76       1       7         TPE     54.6594      0.6089
      76       1       7      Normal     54.6594      0.6089
      76       1       8         TPE     55.0945      0.6172
      76       1       8      Normal     55.0945      0.6172
      76       1       9         TPE     55.3531      0.6221
      76       1       9      Normal     55.3531      0.6221
      76       1      10         TPE     55.6354      0.6275
      76       1      10      Normal     55.6354      0.6275
      77       1       0         TPE     48.1116      0.4841
      77       1       0      Normal     48.1116      0.4841
      77       1       1         TPE     49.9701      0.5195
      77       1       1      Normal     49.9701      0.5195
      77       1       2         TPE     51.2339      0.5436
      77       1       2      Normal     51.2339      0.5436
      77       1       3         TPE     51.8170      0.5547
      77       1       3      Normal     51.8170      0.5547
      77       1       4         TPE     52.4909      0.5676
      77       1       4      Normal     52.4909      0.5676
      77       1       5         TPE     52.8025      0.5735
      77       1       5      Normal     52.8025      0.5735
      77       1       6         TPE     53.2968      0.5830
      77       1       6      Normal     53.2968      0.5830
      77       1       7         TPE     53.5478      0.5877
      77       1       7      Normal     53.5478      0.5877
      77       1       8         TPE     53.8297      0.5931
      77       1       8      Normal     53.8297      0.5931
      77       1       9         TPE     54.1779      0.5997
      77       1       9      Normal     54.1779      0.5997
      77       1      10         TPE     54.5614      0.6071
      77       1      10      Normal     54.5614      0.6071
      78       1       0         TPE     48.1116      0.4841
      78       1       0      Normal     48.1116      0.4841
      78       1       1         TPE     49.3503      0.5077
      78       1       1      Normal     49.3503      0.5077
      78       1       2         TPE     50.3941      0.5276
      78       1       2      Normal     50.3941      0.5276
      78       1       3         TPE     51.8114      0.5546
      78       1       3      Normal     51.8114      0.5546
      78       1       4         TPE     52.5131      0.5680
      78       1       4      Normal     52.5131      0.5680
      78       1       5         TPE     53.1392      0.5799
      78       1       5      Normal     53.1392      0.5799
      78       1       6         TPE     53.4656      0.5862
      78       1       6      Normal     53.4656      0.5862
      78       1       7         TPE     53.9401      0.5952
      78       1       7      Normal     53.9401      0.5952
      78       1       8         TPE     54.6407      0.6086
      78       1       8      Normal     54.6407      0.6086
      78       1       9         TPE     54.9365      0.6142
      78       1       9      Normal     54.9365      0.6142
      78       1      10         TPE     55.5508      0.6259
      78       1      10      Normal     55.5508      0.6259
      79       1       0         TPE     48.1116      0.4841
      79       1       0      Normal     48.1116      0.4841
      79       1       1         TPE     49.7721      0.5158
      79       1       1      Normal     49.7721      0.5158
      79       1       2         TPE     51.2409      0.5438
      79       1       2      Normal     51.2409      0.5438
      79       1       3         TPE     51.9035      0.5564
      79       1       3      Normal     51.9035      0.5564
      79       1       4         TPE     52.6616      0.5708
      79       1       4      Normal     52.6616      0.5708
      79       1       5         TPE     53.3801      0.5845
      79       1       5      Normal     53.3801      0.5845
      79       1       6         TPE     53.9528      0.5955
      79       1       6      Normal     53.9528      0.5955
      79       1       7         TPE     54.8228      0.6120
      79       1       7      Normal     54.8228      0.6120
      79       1       8         TPE     55.6423      0.6277
      79       1       8      Normal     55.6423      0.6277
      79       1       9         TPE     55.8355      0.6313
      79       1       9      Normal     55.8355      0.6313
      79       1      10         TPE     56.1030      0.6364
      79       1      10      Normal     56.1030      0.6364
      80       1       0         TPE     48.1116      0.4841
      80       1       0      Normal     48.1116      0.4841
      80       1       1         TPE     49.6989      0.5144
      80       1       1      Normal     49.6989      0.5144
      80       1       2         TPE     51.0206      0.5396
      80       1       2      Normal     51.0206      0.5396
      80       1       3         TPE     51.5082      0.5489
      80       1       3      Normal     51.5082      0.5489
      80       1       4         TPE     52.4671      0.5671
      80       1       4      Normal     52.4671      0.5671
      80       1       5         TPE     53.7076      0.5908
      80       1       5      Normal     53.7076      0.5908
      80       1       6         TPE     54.3410      0.6029
      80       1       6      Normal     54.3410      0.6029
      80       1       7         TPE     54.7582      0.6108
      80       1       7      Normal     54.7582      0.6108
      80       1       8         TPE     55.0332      0.6161
      80       1       8      Normal     55.0332      0.6161
      80       1       9         TPE     55.3586      0.6223
      80       1       9      Normal     55.3586      0.6223
      80       1      10         TPE     55.7752      0.6302
      80       1      10      Normal     55.7752      0.6302
      81       1       0         TPE     48.1116      0.4841
      81       1       0      Normal     48.1116      0.4841
      81       1       1         TPE     49.1494      0.5039
      81       1       1      Normal     49.1494      0.5039
      81       1       2         TPE     51.0551      0.5402
      81       1       2      Normal     51.0551      0.5402
      81       1       3         TPE     52.0635      0.5594
      81       1       3      Normal     52.0635      0.5594
      81       1       4         TPE     53.0152      0.5776
      81       1       4      Normal     53.0152      0.5776
      81       1       5         TPE     53.5466      0.5877
      81       1       5      Normal     53.5466      0.5877
      81       1       6         TPE     53.9408      0.5952
      81       1       6      Normal     53.9408      0.5952
      81       1       7         TPE     54.2913      0.6019
      81       1       7      Normal     54.2913      0.6019
      81       1       8         TPE     54.7680      0.6110
      81       1       8      Normal     54.7680      0.6110
      81       1       9         TPE     54.9609      0.6147
      81       1       9      Normal     54.9609      0.6147
      81       1      10         TPE     55.0601      0.6166
      81       1      10      Normal     55.0601      0.6166
      82       1       0         TPE     48.1116      0.4841
      82       1       0      Normal     48.1116      0.4841
      82       1       1         TPE     49.5728      0.5120
      82       1       1      Normal     49.5728      0.5120
      82       1       2         TPE     50.6115      0.5318
      82       1       2      Normal     50.6115      0.5318
      82       1       3         TPE     51.7521      0.5535
      82       1       3      Normal     51.7521      0.5535
      82       1       4         TPE     52.3128      0.5642
      82       1       4      Normal     52.3128      0.5642
      82       1       5         TPE     53.1588      0.5803
      82       1       5      Normal     53.1588      0.5803
      82       1       6         TPE     53.7606      0.5918
      82       1       6      Normal     53.7606      0.5918
      82       1       7         TPE     53.9766      0.5959
      82       1       7      Normal     53.9766      0.5959
      82       1       8         TPE     54.6918      0.6095
      82       1       8      Normal     54.6918      0.6095
      82       1       9         TPE     54.8243      0.6121
      82       1       9      Normal     54.8243      0.6121
      82       1      10         TPE     54.8133      0.6119
      82       1      10      Normal     54.8133      0.6119
      83       1       0         TPE     48.1116      0.4841
      83       1       0      Normal     48.1116      0.4841
      83       1       1         TPE     50.1111      0.5222
      83       1       1      Normal     50.1111      0.5222
      83       1       2         TPE     51.1948      0.5429
      83       1       2      Normal     51.1948      0.5429
      83       1       3         TPE     52.2091      0.5622
      83       1       3      Normal     52.2091      0.5622
      83       1       4         TPE     53.0120      0.5775
      83       1       4      Normal     53.0120      0.5775
      83       1       5         TPE     53.5512      0.5878
      83       1       5      Normal     53.5512      0.5878
      83       1       6         TPE     54.2393      0.6009
      83       1       6      Normal     54.2393      0.6009
      83       1       7         TPE     54.4911      0.6057
      83       1       7      Normal     54.4911      0.6057
      83       1       8         TPE     54.6915      0.6095
      83       1       8      Normal     54.6915      0.6095
      83       1       9         TPE     54.7524      0.6107
      83       1       9      Normal     54.7524      0.6107
      83       1      10         TPE     54.8960      0.6134
      83       1      10      Normal     54.8960      0.6134
      84       1       0         TPE     48.1116      0.4841
      84       1       0      Normal     48.1116      0.4841
      84       1       1         TPE     50.0598      0.5212
      84       1       1      Normal     50.0598      0.5212
      84       1       2         TPE     51.3904      0.5466
      84       1       2      Normal     51.3904      0.5466
      84       1       3         TPE     52.4463      0.5667
      84       1       3      Normal     52.4462      0.5667
      84       1       4         TPE     52.8790      0.5750
      84       1       4      Normal     52.8790      0.5750
      84       1       5         TPE     53.1301      0.5798
      84       1       5      Normal     53.1301      0.5798
      84       1       6         TPE     53.3773      0.5845
      84       1       6      Normal     53.3773      0.5845
      84       1       7         TPE     53.9004      0.5945
      84       1       7      Normal     53.9004      0.5945
      84       1       8         TPE     54.0743      0.5978
      84       1       8      Normal     54.0743      0.5978
      84       1       9         TPE     54.3118      0.6023
      84       1       9      Normal     54.3118      0.6023
      84       1      10         TPE     54.4177      0.6043
      84       1      10      Normal     54.4177      0.6043
      85       1       0         TPE     48.1116      0.4841
      85       1       0      Normal     48.1116      0.4841
      85       1       1         TPE     49.4662      0.5099
      85       1       1      Normal     49.4662      0.5099
      85       1       2         TPE     50.2910      0.5256
      85       1       2      Normal     50.2910      0.5256
      85       1       3         TPE     51.3925      0.5466
      85       1       3      Normal     51.3925      0.5466
      85       1       4         TPE     52.5043      0.5678
      85       1       4      Normal     52.5043      0.5678
      85       1       5         TPE     53.1002      0.5792
      85       1       5      Normal     53.1002      0.5792
      85       1       6         TPE     54.1480      0.5992
      85       1       6      Normal     54.1480      0.5992
      85       1       7         TPE     54.6017      0.6078
      85       1       7      Normal     54.6017      0.6078
      85       1       8         TPE     55.0384      0.6161
      85       1       8      Normal     55.0384      0.6161
      85       1       9         TPE     55.6417      0.6277
      85       1       9      Normal     55.6417      0.6277
      85       1      10         TPE     55.8740      0.6321
      85       1      10      Normal     55.8740      0.6321
      86       1       0         TPE     48.1116      0.4841
      86       1       0      Normal     48.1116      0.4841
      86       1       1         TPE     49.6629      0.5137
      86       1       1      Normal     49.6629      0.5137
      86       1       2         TPE     51.1894      0.5428
      86       1       2      Normal     51.1894      0.5428
      86       1       3         TPE     51.8760      0.5559
      86       1       3      Normal     51.8760      0.5559
      86       1       4         TPE     52.7445      0.5724
      86       1       4      Normal     52.7445      0.5724
      86       1       5         TPE     53.1533      0.5802
      86       1       5      Normal     53.1533      0.5802
      86       1       6         TPE     53.3981      0.5849
      86       1       6      Normal     53.3981      0.5849
      86       1       7         TPE     53.6818      0.5903
      86       1       7      Normal     53.6818      0.5903
      86       1       8         TPE     54.2005      0.6002
      86       1       8      Normal     54.2005      0.6002
      86       1       9         TPE     54.6612      0.6090
      86       1       9      Normal     54.6612      0.6090
      86       1      10         TPE     55.1797      0.6188
      86       1      10      Normal     55.1797      0.6188
      87       1       0         TPE     48.1116      0.4841
      87       1       0      Normal     48.1116      0.4841
      87       1       1         TPE     49.7446      0.5152
      87       1       1      Normal     49.7446      0.5152
      87       1       2         TPE     51.0629      0.5404
      87       1       2      Normal     51.0629      0.5404
      87       1       3         TPE     51.8447      0.5553
      87       1       3      Normal     51.8447      0.5553
      87       1       4         TPE     52.3187      0.5643
      87       1       4      Normal     52.3187      0.5643
      87       1       5         TPE     53.0153      0.5776
      87       1       5      Normal     53.0153      0.5776
      87       1       6         TPE     53.4862      0.5866
      87       1       6      Normal     53.4862      0.5866
      87       1       7         TPE     53.8328      0.5932
      87       1       7      Normal     53.8328      0.5932
      87       1       8         TPE     54.3832      0.6037
      87       1       8      Normal     54.3832      0.6037
      87       1       9         TPE     54.7372      0.6104
      87       1       9      Normal     54.7372      0.6104
      87       1      10         TPE     55.1836      0.6189
      87       1      10      Normal     55.1836      0.6189
      88       1       0         TPE     48.1116      0.4841
      88       1       0      Normal     48.1116      0.4841
      88       1       1         TPE     49.8671      0.5176
      88       1       1      Normal     49.8671      0.5176
      88       1       2         TPE     50.9781      0.5387
      88       1       2      Normal     50.9781      0.5387
      88       1       3         TPE     52.3351      0.5646
      88       1       3      Normal     52.3351      0.5646
      88       1       4         TPE     53.0992      0.5792
      88       1       4      Normal     53.0992      0.5792
      88       1       5         TPE     53.9730      0.5958
      88       1       5      Normal     53.9730      0.5958
      88       1       6         TPE     54.2154      0.6005
      88       1       6      Normal     54.2154      0.6005
      88       1       7         TPE     54.5020      0.6059
      88       1       7      Normal     54.5020      0.6059
      88       1       8         TPE     55.0687      0.6167
      88       1       8      Normal     55.0687      0.6167
      88       1       9         TPE     55.6912      0.6286
      88       1       9      Normal     55.6912      0.6286
      88       1      10         TPE     55.8381      0.6314
      88       1      10      Normal     55.8381      0.6314
      89       1       0         TPE     48.1116      0.4841
      89       1       0      Normal     48.1116      0.4841
      89       1       1         TPE     49.6211      0.5129
      89       1       1      Normal     49.6211      0.5129
      89       1       2         TPE     50.5475      0.5305
      89       1       2      Normal     50.5475      0.5305
      89       1       3         TPE     52.3205      0.5643
      89       1       3      Normal     52.3205      0.5643
      89       1       4         TPE     53.3608      0.5842
      89       1       4      Normal     53.3608      0.5842
      89       1       5         TPE     54.4655      0.6052
      89       1       5      Normal     54.4655      0.6052
      89       1       6         TPE     55.1148      0.6176
      89       1       6      Normal     55.1148      0.6176
      89       1       7         TPE     55.6824      0.6284
      89       1       7      Normal     55.6824      0.6284
      89       1       8         TPE     56.4188      0.6425
      89       1       8      Normal     56.4188      0.6425
      89       1       9         TPE     56.7148      0.6481
      89       1       9      Normal     56.7148      0.6481
      89       1      10         TPE     56.9039      0.6517
      89       1      10      Normal     56.9039      0.6517
      90       1       0         TPE     48.1116      0.4841
      90       1       0      Normal     48.1116      0.4841
      90       1       1         TPE     49.3966      0.5086
      90       1       1      Normal     49.3966      0.5086
      90       1       2         TPE     50.3970      0.5277
      90       1       2      Normal     50.3970      0.5277
      90       1       3         TPE     51.0893      0.5409
      90       1       3      Normal     51.0893      0.5409
      90       1       4         TPE     52.0075      0.5584
      90       1       4      Normal     52.0075      0.5584
      90       1       5         TPE     52.6614      0.5708
      90       1       5      Normal     52.6614      0.5708
      90       1       6         TPE     53.2798      0.5826
      90       1       6      Normal     53.2798      0.5826
      90       1       7         TPE     53.9748      0.5959
      90       1       7      Normal     53.9748      0.5959
      90       1       8         TPE     54.1728      0.5996
      90       1       8      Normal     54.1728      0.5996
      90       1       9         TPE     54.5606      0.6070
      90       1       9      Normal     54.5606      0.6070
      90       1      10         TPE     54.8831      0.6132
      90       1      10      Normal     54.8831      0.6132
      91       1       0         TPE     48.1116      0.4841
      91       1       0      Normal     48.1116      0.4841
      91       1       1         TPE     50.2169      0.5242
      91       1       1      Normal     50.2169      0.5242
      91       1       2         TPE     51.4655      0.5480
      91       1       2      Normal     51.4655      0.5480
      91       1       3         TPE     52.5214      0.5682
      91       1       3      Normal     52.5214      0.5682
      91       1       4         TPE     53.1878      0.5809
      91       1       4      Normal     53.1878      0.5809
      91       1       5         TPE     53.9033      0.5945
      91       1       5      Normal     53.9033      0.5945
      91       1       6         TPE     54.3430      0.6029
      91       1       6      Normal     54.3430      0.6029
      91       1       7         TPE     55.3213      0.6215
      91       1       7      Normal     55.3213      0.6215
      91       1       8         TPE     55.8478      0.6316
      91       1       8      Normal     55.8478      0.6316
      91       1       9         TPE     56.4014      0.6421
      91       1       9      Normal     56.4014      0.6421
      91       1      10         TPE     56.7408      0.6486
      91       1      10      Normal     56.7408      0.6486
      92       1       0         TPE     48.1116      0.4841
      92       1       0      Normal     48.1116      0.4841
      92       1       1         TPE     49.6451      0.5133
      92       1       1      Normal     49.6451      0.5133
      92       1       2         TPE     50.4957      0.5296
      92       1       2      Normal     50.4957      0.5296
      92       1       3         TPE     51.5277      0.5492
      92       1       3      Normal     51.5277      0.5492
      92       1       4         TPE     52.2645      0.5633
      92       1       4      Normal     52.2645      0.5633
      92       1       5         TPE     53.1253      0.5797
      92       1       5      Normal     53.1253      0.5797
      92       1       6         TPE     53.8266      0.5930
      92       1       6      Normal     53.8266      0.5930
      92       1       7         TPE     54.2667      0.6014
      92       1       7      Normal     54.2667      0.6014
      92       1       8         TPE     54.8064      0.6117
      92       1       8      Normal     54.8064      0.6117
      92       1       9         TPE     55.4304      0.6236
      92       1       9      Normal     55.4304      0.6236
      92       1      10         TPE     55.7384      0.6295
      92       1      10      Normal     55.7384      0.6295
      93       1       0         TPE     48.1116      0.4841
      93       1       0      Normal     48.1116      0.4841
      93       1       1         TPE     49.5691      0.5119
      93       1       1      Normal     49.5691      0.5119
      93       1       2         TPE     50.5248      0.5301
      93       1       2      Normal     50.5248      0.5301
      93       1       3         TPE     51.4488      0.5477
      93       1       3      Normal     51.4488      0.5477
      93       1       4         TPE     52.1439      0.5610
      93       1       4      Normal     52.1439      0.5610
      93       1       5         TPE     53.4796      0.5864
      93       1       5      Normal     53.4796      0.5864
      93       1       6         TPE     54.0168      0.5967
      93       1       6      Normal     54.0168      0.5967
      93       1       7         TPE     54.6262      0.6083
      93       1       7      Normal     54.6262      0.6083
      93       1       8         TPE     55.3214      0.6215
      93       1       8      Normal     55.3214      0.6215
      93       1       9         TPE     55.7519      0.6298
      93       1       9      Normal     55.7519      0.6298
      93       1      10         TPE     56.1122      0.6366
      93       1      10      Normal     56.1122      0.6366
      94       1       0         TPE     48.1116      0.4841
      94       1       0      Normal     48.1116      0.4841
      94       1       1         TPE     49.9013      0.5182
      94       1       1      Normal     49.9013      0.5182
      94       1       2         TPE     51.3730      0.5463
      94       1       2      Normal     51.3730      0.5463
      94       1       3         TPE     52.6051      0.5698
      94       1       3      Normal     52.6051      0.5698
      94       1       4         TPE     53.2736      0.5825
      94       1       4      Normal     53.2736      0.5825
      94       1       5         TPE     53.9037      0.5945
      94       1       5      Normal     53.9037      0.5945
      94       1       6         TPE     54.1709      0.5996
      94       1       6      Normal     54.1709      0.5996
      94       1       7         TPE     54.3404      0.6028
      94       1       7      Normal     54.3404      0.6028
      94       1       8         TPE     54.3930      0.6038
      94       1       8      Normal     54.3930      0.6038
      94       1       9         TPE     54.5238      0.6063
      94       1       9      Normal     54.5238      0.6063
      94       1      10         TPE     54.5884      0.6076
      94       1      10      Normal     54.5884      0.6076
      95       1       0         TPE     48.1116      0.4841
      95       1       0      Normal     48.1116      0.4841
      95       1       1         TPE     49.7335      0.5150
      95       1       1      Normal     49.7335      0.5150
      95       1       2         TPE     50.9954      0.5391
      95       1       2      Normal     50.9954      0.5391
      95       1       3         TPE     52.1592      0.5613
      95       1       3      Normal     52.1592      0.5613
      95       1       4         TPE     52.8172      0.5738
      95       1       4      Normal     52.8172      0.5738
      95       1       5         TPE     53.3931      0.5848
      95       1       5      Normal     53.3931      0.5848
      95       1       6         TPE     53.8627      0.5937
      95       1       6      Normal     53.8627      0.5937
      95       1       7         TPE     54.7046      0.6098
      95       1       7      Normal     54.7046      0.6098
      95       1       8         TPE     55.1147      0.6176
      95       1       8      Normal     55.1147      0.6176
      95       1       9         TPE     55.6853      0.6285
      95       1       9      Normal     55.6853      0.6285
      95       1      10         TPE     55.8701      0.6320
      95       1      10      Normal     55.8701      0.6320
      96       1       0         TPE     48.1116      0.4841
      96       1       0      Normal     48.1116      0.4841
      96       1       1         TPE     49.4487      0.5096
      96       1       1      Normal     49.4487      0.5096
      96       1       2         TPE     50.3245      0.5263
      96       1       2      Normal     50.3245      0.5263
      96       1       3         TPE     50.8367      0.5361
      96       1       3      Normal     50.8367      0.5361
      96       1       4         TPE     51.2787      0.5445
      96       1       4      Normal     51.2787      0.5445
      96       1       5         TPE     51.8109      0.5546
      96       1       5      Normal     51.8109      0.5546
      96       1       6         TPE     52.0029      0.5583
      96       1       6      Normal     52.0029      0.5583
      96       1       7         TPE     52.0561      0.5593
      96       1       7      Normal     52.0561      0.5593
      96       1       8         TPE     52.5154      0.5681
      96       1       8      Normal     52.5154      0.5681
      96       1       9         TPE     52.6575      0.5708
      96       1       9      Normal     52.6575      0.5708
      96       1      10         TPE     52.9503      0.5763
      96       1      10      Normal     52.9503      0.5763
      97       1       0         TPE     48.1116      0.4841
      97       1       0      Normal     48.1116      0.4841
      97       1       1         TPE     49.0013      0.5011
      97       1       1      Normal     49.0013      0.5011
      97       1       2         TPE     50.0758      0.5215
      97       1       2      Normal     50.0758      0.5215
      97       1       3         TPE     51.2638      0.5442
      97       1       3      Normal     51.2638      0.5442
      97       1       4         TPE     51.7207      0.5529
      97       1       4      Normal     51.7207      0.5529
      97       1       5         TPE     52.4232      0.5663
      97       1       5      Normal     52.4232      0.5663
      97       1       6         TPE     52.8168      0.5738
      97       1       6      Normal     52.8168      0.5738
      97       1       7         TPE     53.3881      0.5847
      97       1       7      Normal     53.3881      0.5847
      97       1       8         TPE     53.7711      0.5920
      97       1       8      Normal     53.7711      0.5920
      97       1       9         TPE     54.3326      0.6027
      97       1       9      Normal     54.3326      0.6027
      97       1      10         TPE     54.6618      0.6090
      97       1      10      Normal     54.6618      0.6090
      98       1       0         TPE     48.1116      0.4841
      98       1       0      Normal     48.1116      0.4841
      98       1       1         TPE     49.5321      0.5112
      98       1       1      Normal     49.5321      0.5112
      98       1       2         TPE     50.8639      0.5366
      98       1       2      Normal     50.8639      0.5366
      98       1       3         TPE     51.6014      0.5506
      98       1       3      Normal     51.6014      0.5506
      98       1       4         TPE     52.3391      0.5647
      98       1       4      Normal     52.3391      0.5647
      98       1       5         TPE     52.3601      0.5651
      98       1       5      Normal     52.3601      0.5651
      98       1       6         TPE     52.7260      0.5721
      98       1       6      Normal     52.7260      0.5721
      98       1       7         TPE     53.2357      0.5818
      98       1       7      Normal     53.2357      0.5818
      98       1       8         TPE     53.7883      0.5923
      98       1       8      Normal     53.7883      0.5923
      98       1       9         TPE     53.8414      0.5933
      98       1       9      Normal     53.8414      0.5933
      98       1      10         TPE     54.2070      0.6003
      98       1      10      Normal     54.2070      0.6003
      99       1       0         TPE     48.1116      0.4841
      99       1       0      Normal     48.1116      0.4841
      99       1       1         TPE     49.3087      0.5069
      99       1       1      Normal     49.3087      0.5069
      99       1       2         TPE     50.6518      0.5325
      99       1       2      Normal     50.6518      0.5325
      99       1       3         TPE     51.2211      0.5434
      99       1       3      Normal     51.2211      0.5434
      99       1       4         TPE     52.0171      0.5586
      99       1       4      Normal     52.0171      0.5586
      99       1       5         TPE     52.5747      0.5692
      99       1       5      Normal     52.5747      0.5692
      99       1       6         TPE     53.6971      0.5906
      99       1       6      Normal     53.6971      0.5906
      99       1       7         TPE     53.8742      0.5940
      99       1       7      Normal     53.8742      0.5940
      99       1       8         TPE     54.1738      0.5997
      99       1       8      Normal     54.1738      0.5997
      99       1       9         TPE     54.4333      0.6046
      99       1       9      Normal     54.4333      0.6046
      99       1      10         TPE     54.8515      0.6126
      99       1      10      Normal     54.8515      0.6126
     100       1       0         TPE     48.1116      0.4841
     100       1       0      Normal     48.1116      0.4841
     100       1       1         TPE     50.1543      0.5230
     100       1       1      Normal     50.1543      0.5230
     100       1       2         TPE     51.2638      0.5442
     100       1       2      Normal     51.2638      0.5442
     100       1       3         TPE     52.3344      0.5646
     100       1       3      Normal     52.3344      0.5646
     100       1       4         TPE     52.6258      0.5702
     100       1       4      Normal     52.6258      0.5702
     100       1       5         TPE     52.8201      0.5739
     100       1       5      Normal     52.8201      0.5739
     100       1       6         TPE     53.3373      0.5837
     100       1       6      Normal     53.3373      0.5837
     100       1       7         TPE     54.0562      0.5974
     100       1       7      Normal     54.0562      0.5974
     100       1       8         TPE     54.4958      0.6058
     100       1       8      Normal     54.4958      0.6058
     100       1       9         TPE     55.1112      0.6175
     100       1       9      Normal     55.1112      0.6175
     100       1      10         TPE     55.6474      0.6278
     100       1      10      Normal     55.6474      0.6278
    Mean       1       0         TPE     48.1116      0.4841
    Mean       1       0      Normal     48.1116      0.4841
    Mean       1       1         TPE     49.5844      0.5122
    Mean       1       1      Normal     49.5844      0.5122
    Mean       1       2         TPE     50.7678      0.5347
    Mean       1       2      Normal     50.7678      0.5347
    Mean       1       3         TPE     51.7174      0.5528
    Mean       1       3      Normal     51.7174      0.5528
    Mean       1       4         TPE     52.4972      0.5677
    Mean       1       4      Normal     52.4972      0.5677
    Mean       1       5         TPE     53.2224      0.5815
    Mean       1       5      Normal     53.2224      0.5815
    Mean       1       6         TPE     53.8062      0.5927
    Mean       1       6      Normal     53.8062      0.5927
    Mean       1       7         TPE     54.2961      0.6020
    Mean       1       7      Normal     54.2961      0.6020
    Mean       1       8         TPE     54.7519      0.6107
    Mean       1       8      Normal     54.7519      0.6107
    Mean       1       9         TPE     55.1311      0.6179
    Mean       1       9      Normal     55.1311      0.6179
    Mean       1      10         TPE     55.4492      0.6240
    Mean       1      10      Normal     55.4492      0.6240
  StdDev       1       0         TPE      0.0469      0.0000
  StdDev       1       0      Normal         NaN      0.0000
  StdDev       1       1         TPE      0.2965      0.0057
  StdDev       1       1      Normal      0.2965      0.0057
  StdDev       1       2         TPE      0.4682      0.0089
  StdDev       1       2      Normal      0.4680      0.0089
  StdDev       1       3         TPE      0.5952      0.0113
  StdDev       1       3      Normal      0.5948      0.0113
  StdDev       1       4         TPE      0.6412      0.0122
  StdDev       1       4      Normal      0.6414      0.0122
  StdDev       1       5         TPE      0.6905      0.0132
  StdDev       1       5      Normal      0.6907      0.0132
  StdDev       1       6         TPE      0.7257      0.0138
  StdDev       1       6      Normal      0.7257      0.0138
  StdDev       1       7         TPE      0.7482      0.0143
  StdDev       1       7      Normal      0.7484      0.0143
  StdDev       1       8         TPE      0.7901      0.0151
  StdDev       1       8      Normal      0.7898      0.0151
  StdDev       1       9         TPE      0.8210      0.0156
  StdDev       1       9      Normal      0.8210      0.0156
  StdDev       1      10         TPE      0.8302      0.0158
  StdDev       1      10      Normal      0.8302      0.0158
