# Supplementary material for: Blib is a multi-module simulation platform for genetics studies and intelligent breeding
Source: Commun Biol. 2022 Nov 3;5:1167. doi: 10.1038/s42003-022-04151-9 (PMC9630530; doi:10.1038/s42003-022-04151-9)
Supplement: Supplementary file 4 — Supplementary Software 1 [file 42003_2022_4151_MOESM4_ESM.zip › Supplementary software/ISB with output files/outTester2.tst]

     Run Bmethod   Cycle Environment       Yield    Yield_AD
       1       1       0         TPE     48.7650      0.4966
       1       1       0      Normal     48.7650      0.4966
       1       1       1         TPE     51.4465      0.5477
       1       1       1      Normal     51.4465      0.5477
       1       1       2         TPE     53.7509      0.5916
       1       1       2      Normal     53.7509      0.5916
       1       1       3         TPE     55.7026      0.6288
       1       1       3      Normal     55.7026      0.6288
       1       1       4         TPE     57.7112      0.6671
       1       1       4      Normal     57.7112      0.6671
       1       1       5         TPE     59.3449      0.6982
       1       1       5      Normal     59.3449      0.6982
       1       1       6         TPE     60.7539      0.7251
       1       1       6      Normal     60.7539      0.7251
       1       1       7         TPE     61.7574      0.7442
       1       1       7      Normal     61.7574      0.7442
       1       1       8         TPE     62.6135      0.7606
       1       1       8      Normal     62.6135      0.7606
       1       1       9         TPE     63.2947      0.7735
       1       1       9      Normal     63.2947      0.7735
       1       1      10         TPE     64.0766      0.7884
       1       1      10      Normal     64.0766      0.7884
       2       1       0         TPE     48.7650      0.4966
       2       1       0      Normal     48.7650      0.4966
       2       1       1         TPE     51.1595      0.5422
       2       1       1      Normal     51.1595      0.5422
       2       1       2         TPE     53.1904      0.5809
       2       1       2      Normal     53.1904      0.5809
       2       1       3         TPE     55.7048      0.6289
       2       1       3      Normal     55.7048      0.6289
       2       1       4         TPE     57.5228      0.6635
       2       1       4      Normal     57.5228      0.6635
       2       1       5         TPE     59.1298      0.6941
       2       1       5      Normal     59.1298      0.6941
       2       1       6         TPE     60.6783      0.7237
       2       1       6      Normal     60.6783      0.7237
       2       1       7         TPE     61.5370      0.7400
       2       1       7      Normal     61.5370      0.7400
       2       1       8         TPE     62.1870      0.7524
       2       1       8      Normal     62.1870      0.7524
       2       1       9         TPE     62.9927      0.7678
       2       1       9      Normal     62.9927      0.7678
       2       1      10         TPE     63.6362      0.7801
       2       1      10      Normal     63.6362      0.7801
       3       1       0         TPE     48.7650      0.4966
       3       1       0      Normal     48.7650      0.4966
       3       1       1         TPE     51.4887      0.5485
       3       1       1      Normal     51.4887      0.5485
       3       1       2         TPE     53.5520      0.5878
       3       1       2      Normal     53.5520      0.5878
       3       1       3         TPE     56.2133      0.6385
       3       1       3      Normal     56.2133      0.6385
       3       1       4         TPE     58.5392      0.6829
       3       1       4      Normal     58.5392      0.6829
       3       1       5         TPE     59.2852      0.6971
       3       1       5      Normal     59.2852      0.6971
       3       1       6         TPE     59.7876      0.7067
       3       1       6      Normal     59.7876      0.7067
       3       1       7         TPE     60.2863      0.7162
       3       1       7      Normal     60.2863      0.7162
       3       1       8         TPE     60.5371      0.7210
       3       1       8      Normal     60.5371      0.7210
       3       1       9         TPE     61.0052      0.7299
       3       1       9      Normal     61.0052      0.7299
       3       1      10         TPE     61.3687      0.7368
       3       1      10      Normal     61.3687      0.7368
       4       1       0         TPE     48.7650      0.4966
       4       1       0      Normal     48.7650      0.4966
       4       1       1         TPE     51.6017      0.5506
       4       1       1      Normal     51.6017      0.5506
       4       1       2         TPE     54.2005      0.6002
       4       1       2      Normal     54.2005      0.6002
       4       1       3         TPE     56.0753      0.6359
       4       1       3      Normal     56.0753      0.6359
       4       1       4         TPE     57.9630      0.6719
       4       1       4      Normal     57.9630      0.6719
       4       1       5         TPE     59.2932      0.6973
       4       1       5      Normal     59.2932      0.6973
       4       1       6         TPE     60.1790      0.7141
       4       1       6      Normal     60.1790      0.7141
       4       1       7         TPE     61.2582      0.7347
       4       1       7      Normal     61.2582      0.7347
       4       1       8         TPE     61.9074      0.7471
       4       1       8      Normal     61.9074      0.7471
       4       1       9         TPE     62.5882      0.7601
       4       1       9      Normal     62.5882      0.7601
       4       1      10         TPE     63.4139      0.7758
       4       1      10      Normal     63.4139      0.7758
       5       1       0         TPE     48.7650      0.4966
       5       1       0      Normal     48.7650      0.4966
       5       1       1         TPE     50.8892      0.5371
       5       1       1      Normal     50.8892      0.5371
       5       1       2         TPE     53.1749      0.5806
       5       1       2      Normal     53.1749      0.5806
       5       1       3         TPE     54.9208      0.6139
       5       1       3      Normal     54.9208      0.6139
       5       1       4         TPE     56.6181      0.6463
       5       1       4      Normal     56.6181      0.6463
       5       1       5         TPE     59.0225      0.6921
       5       1       5      Normal     59.0225      0.6921
       5       1       6         TPE     59.8647      0.7082
       5       1       6      Normal     59.8647      0.7082
       5       1       7         TPE     60.6596      0.7233
       5       1       7      Normal     60.6596      0.7233
       5       1       8         TPE     61.4261      0.7379
       5       1       8      Normal     61.4261      0.7379
       5       1       9         TPE     61.8779      0.7465
       5       1       9      Normal     61.8779      0.7465
       5       1      10         TPE     62.5299      0.7590
       5       1      10      Normal     62.5299      0.7590
       6       1       0         TPE     48.7650      0.4966
       6       1       0      Normal     48.7650      0.4966
       6       1       1         TPE     51.1292      0.5416
       6       1       1      Normal     51.1292      0.5416
       6       1       2         TPE     52.9860      0.5770
       6       1       2      Normal     52.9860      0.5770
       6       1       3         TPE     55.0857      0.6171
       6       1       3      Normal     55.0857      0.6171
       6       1       4         TPE     56.8225      0.6502
       6       1       4      Normal     56.8225      0.6502
       6       1       5         TPE     58.8786      0.6894
       6       1       5      Normal     58.8786      0.6894
       6       1       6         TPE     60.4855      0.7200
       6       1       6      Normal     60.4855      0.7200
       6       1       7         TPE     61.0325      0.7304
       6       1       7      Normal     61.0325      0.7304
       6       1       8         TPE     61.5847      0.7409
       6       1       8      Normal     61.5847      0.7409
       6       1       9         TPE     62.1893      0.7525
       6       1       9      Normal     62.1893      0.7525
       6       1      10         TPE     62.5044      0.7585
       6       1      10      Normal     62.5044      0.7585
       7       1       0         TPE     48.7650      0.4966
       7       1       0      Normal     48.7650      0.4966
       7       1       1         TPE     50.9928      0.5390
       7       1       1      Normal     50.9928      0.5390
       7       1       2         TPE     52.7781      0.5731
       7       1       2      Normal     52.7781      0.5731
       7       1       3         TPE     54.7012      0.6097
       7       1       3      Normal     54.7012      0.6097
       7       1       4         TPE     57.0528      0.6546
       7       1       4      Normal     57.0528      0.6546
       7       1       5         TPE     58.5612      0.6833
       7       1       5      Normal     58.5612      0.6833
       7       1       6         TPE     59.8479      0.7078
       7       1       6      Normal     59.8479      0.7078
       7       1       7         TPE     60.9668      0.7292
       7       1       7      Normal     60.9668      0.7292
       7       1       8         TPE     61.9118      0.7472
       7       1       8      Normal     61.9118      0.7472
       7       1       9         TPE     62.7053      0.7623
       7       1       9      Normal     62.7053      0.7623
       7       1      10         TPE     63.3895      0.7753
       7       1      10      Normal     63.3895      0.7753
       8       1       0         TPE     48.7650      0.4966
       8       1       0      Normal     48.7650      0.4966
       8       1       1         TPE     51.0367      0.5399
       8       1       1      Normal     51.0367      0.5399
       8       1       2         TPE     53.3471      0.5839
       8       1       2      Normal     53.3471      0.5839
       8       1       3         TPE     55.5083      0.6251
       8       1       3      Normal     55.5083      0.6251
       8       1       4         TPE     57.0384      0.6543
       8       1       4      Normal     57.0384      0.6543
       8       1       5         TPE     58.3706      0.6797
       8       1       5      Normal     58.3706      0.6797
       8       1       6         TPE     59.4894      0.7010
       8       1       6      Normal     59.4894      0.7010
       8       1       7         TPE     60.7139      0.7243
       8       1       7      Normal     60.7139      0.7243
       8       1       8         TPE     61.5100      0.7395
       8       1       8      Normal     61.5100      0.7395
       8       1       9         TPE     61.9679      0.7482
       8       1       9      Normal     61.9679      0.7482
       8       1      10         TPE     62.9135      0.7663
       8       1      10      Normal     62.9135      0.7663
       9       1       0         TPE     48.7650      0.4966
       9       1       0      Normal     48.7650      0.4966
       9       1       1         TPE     51.3585      0.5460
       9       1       1      Normal     51.3585      0.5460
       9       1       2         TPE     53.5171      0.5871
       9       1       2      Normal     53.5171      0.5871
       9       1       3         TPE     55.1873      0.6190
       9       1       3      Normal     55.1873      0.6190
       9       1       4         TPE     56.5760      0.6455
       9       1       4      Normal     56.5760      0.6455
       9       1       5         TPE     58.4031      0.6803
       9       1       5      Normal     58.4031      0.6803
       9       1       6         TPE     59.8327      0.7075
       9       1       6      Normal     59.8327      0.7075
       9       1       7         TPE     60.7343      0.7247
       9       1       7      Normal     60.7343      0.7247
       9       1       8         TPE     61.8279      0.7456
       9       1       8      Normal     61.8279      0.7456
       9       1       9         TPE     62.5555      0.7595
       9       1       9      Normal     62.5555      0.7595
       9       1      10         TPE     63.2170      0.7721
       9       1      10      Normal     63.2170      0.7721
      10       1       0         TPE     48.7650      0.4966
      10       1       0      Normal     48.7650      0.4966
      10       1       1         TPE     51.5395      0.5495
      10       1       1      Normal     51.5395      0.5495
      10       1       2         TPE     53.4453      0.5858
      10       1       2      Normal     53.4453      0.5858
      10       1       3         TPE     55.2357      0.6199
      10       1       3      Normal     55.2357      0.6199
      10       1       4         TPE     56.9672      0.6529
      10       1       4      Normal     56.9672      0.6529
      10       1       5         TPE     59.2234      0.6959
      10       1       5      Normal     59.2234      0.6959
      10       1       6         TPE     60.5173      0.7206
      10       1       6      Normal     60.5173      0.7206
      10       1       7         TPE     61.3941      0.7373
      10       1       7      Normal     61.3941      0.7373
      10       1       8         TPE     62.4100      0.7567
      10       1       8      Normal     62.4100      0.7567
      10       1       9         TPE     62.9118      0.7662
      10       1       9      Normal     62.9118      0.7662
      10       1      10         TPE     63.5697      0.7788
      10       1      10      Normal     63.5697      0.7788
      11       1       0         TPE     48.7650      0.4966
      11       1       0      Normal     48.7650      0.4966
      11       1       1         TPE     51.6730      0.5520
      11       1       1      Normal     51.6730      0.5520
      11       1       2         TPE     54.4766      0.6054
      11       1       2      Normal     54.4766      0.6054
      11       1       3         TPE     56.0637      0.6357
      11       1       3      Normal     56.0637      0.6357
      11       1       4         TPE     57.5199      0.6635
      11       1       4      Normal     57.5199      0.6635
      11       1       5         TPE     58.8141      0.6881
      11       1       5      Normal     58.8141      0.6881
      11       1       6         TPE     59.7346      0.7057
      11       1       6      Normal     59.7346      0.7057
      11       1       7         TPE     60.8872      0.7276
      11       1       7      Normal     60.8872      0.7276
      11       1       8         TPE     61.7113      0.7434
      11       1       8      Normal     61.7113      0.7434
      11       1       9         TPE     62.3407      0.7554
      11       1       9      Normal     62.3407      0.7554
      11       1      10         TPE     62.7566      0.7633
      11       1      10      Normal     62.7566      0.7633
      12       1       0         TPE     48.7650      0.4966
      12       1       0      Normal     48.7650      0.4966
      12       1       1         TPE     51.7879      0.5542
      12       1       1      Normal     51.7879      0.5542
      12       1       2         TPE     54.2144      0.6004
      12       1       2      Normal     54.2144      0.6004
      12       1       3         TPE     55.6585      0.6280
      12       1       3      Normal     55.6585      0.6280
      12       1       4         TPE     57.2167      0.6577
      12       1       4      Normal     57.2167      0.6577
      12       1       5         TPE     58.7802      0.6875
      12       1       5      Normal     58.7802      0.6875
      12       1       6         TPE     60.0892      0.7124
      12       1       6      Normal     60.0892      0.7124
      12       1       7         TPE     61.1082      0.7319
      12       1       7      Normal     61.1082      0.7319
      12       1       8         TPE     62.0497      0.7498
      12       1       8      Normal     62.0497      0.7498
      12       1       9         TPE     62.9057      0.7661
      12       1       9      Normal     62.9057      0.7661
      12       1      10         TPE     63.4049      0.7756
      12       1      10      Normal     63.4049      0.7756
      13       1       0         TPE     48.7650      0.4966
      13       1       0      Normal     48.7650      0.4966
      13       1       1         TPE     51.6999      0.5525
      13       1       1      Normal     51.6999      0.5525
      13       1       2         TPE     54.2184      0.6005
      13       1       2      Normal     54.2184      0.6005
      13       1       3         TPE     55.7196      0.6291
      13       1       3      Normal     55.7196      0.6291
      13       1       4         TPE     57.3551      0.6603
      13       1       4      Normal     57.3551      0.6603
      13       1       5         TPE     58.6719      0.6854
      13       1       5      Normal     58.6719      0.6854
      13       1       6         TPE     60.0520      0.7117
      13       1       6      Normal     60.0520      0.7117
      13       1       7         TPE     60.6722      0.7235
      13       1       7      Normal     60.6722      0.7235
      13       1       8         TPE     61.3910      0.7373
      13       1       8      Normal     61.3910      0.7373
      13       1       9         TPE     61.9303      0.7475
      13       1       9      Normal     61.9303      0.7475
      13       1      10         TPE     62.5368      0.7591
      13       1      10      Normal     62.5368      0.7591
      14       1       0         TPE     48.7650      0.4966
      14       1       0      Normal     48.7650      0.4966
      14       1       1         TPE     51.4121      0.5470
      14       1       1      Normal     51.4121      0.5470
      14       1       2         TPE     54.1760      0.5997
      14       1       2      Normal     54.1760      0.5997
      14       1       3         TPE     55.6264      0.6274
      14       1       3      Normal     55.6264      0.6274
      14       1       4         TPE     56.8252      0.6502
      14       1       4      Normal     56.8252      0.6502
      14       1       5         TPE     57.8344      0.6695
      14       1       5      Normal     57.8344      0.6695
      14       1       6         TPE     58.7163      0.6863
      14       1       6      Normal     58.7163      0.6863
      14       1       7         TPE     59.7238      0.7055
      14       1       7      Normal     59.7238      0.7055
      14       1       8         TPE     60.5993      0.7222
      14       1       8      Normal     60.5993      0.7222
      14       1       9         TPE     61.3609      0.7367
      14       1       9      Normal     61.3609      0.7367
      14       1      10         TPE     62.0529      0.7499
      14       1      10      Normal     62.0529      0.7499
      15       1       0         TPE     48.7650      0.4966
      15       1       0      Normal     48.7650      0.4966
      15       1       1         TPE     51.4555      0.5478
      15       1       1      Normal     51.4555      0.5478
      15       1       2         TPE     54.0190      0.5967
      15       1       2      Normal     54.0190      0.5967
      15       1       3         TPE     55.9739      0.6340
      15       1       3      Normal     55.9739      0.6340
      15       1       4         TPE     57.2173      0.6577
      15       1       4      Normal     57.2173      0.6577
      15       1       5         TPE     58.5664      0.6834
      15       1       5      Normal     58.5664      0.6834
      15       1       6         TPE     59.9980      0.7107
      15       1       6      Normal     59.9980      0.7107
      15       1       7         TPE     61.2586      0.7347
      15       1       7      Normal     61.2586      0.7347
      15       1       8         TPE     62.0987      0.7507
      15       1       8      Normal     62.0987      0.7507
      15       1       9         TPE     62.8741      0.7655
      15       1       9      Normal     62.8741      0.7655
      15       1      10         TPE     63.3186      0.7740
      15       1      10      Normal     63.3186      0.7740
      16       1       0         TPE     48.7650      0.4966
      16       1       0      Normal     48.7650      0.4966
      16       1       1         TPE     51.2163      0.5433
      16       1       1      Normal     51.2163      0.5433
      16       1       2         TPE     53.7920      0.5924
      16       1       2      Normal     53.7920      0.5924
      16       1       3         TPE     56.0327      0.6351
      16       1       3      Normal     56.0327      0.6351
      16       1       4         TPE     57.5427      0.6639
      16       1       4      Normal     57.5427      0.6639
      16       1       5         TPE     59.1900      0.6953
      16       1       5      Normal     59.1900      0.6953
      16       1       6         TPE     60.2914      0.7163
      16       1       6      Normal     60.2914      0.7163
      16       1       7         TPE     61.4760      0.7389
      16       1       7      Normal     61.4760      0.7389
      16       1       8         TPE     62.4549      0.7575
      16       1       8      Normal     62.4549      0.7575
      16       1       9         TPE     62.9994      0.7679
      16       1       9      Normal     62.9994      0.7679
      16       1      10         TPE     63.3888      0.7753
      16       1      10      Normal     63.3888      0.7753
      17       1       0         TPE     48.7650      0.4966
      17       1       0      Normal     48.7650      0.4966
      17       1       1         TPE     51.2972      0.5448
      17       1       1      Normal     51.2972      0.5448
      17       1       2         TPE     53.4084      0.5851
      17       1       2      Normal     53.4084      0.5851
      17       1       3         TPE     54.9266      0.6140
      17       1       3      Normal     54.9266      0.6140
      17       1       4         TPE     56.6674      0.6472
      17       1       4      Normal     56.6674      0.6472
      17       1       5         TPE     58.4961      0.6821
      17       1       5      Normal     58.4961      0.6821
      17       1       6         TPE     59.8195      0.7073
      17       1       6      Normal     59.8195      0.7073
      17       1       7         TPE     60.6907      0.7239
      17       1       7      Normal     60.6907      0.7239
      17       1       8         TPE     61.4010      0.7374
      17       1       8      Normal     61.4010      0.7374
      17       1       9         TPE     61.8028      0.7451
      17       1       9      Normal     61.8028      0.7451
      17       1      10         TPE     62.4330      0.7571
      17       1      10      Normal     62.4330      0.7571
      18       1       0         TPE     48.7650      0.4966
      18       1       0      Normal     48.7650      0.4966
      18       1       1         TPE     51.5531      0.5497
      18       1       1      Normal     51.5531      0.5497
      18       1       2         TPE     53.5594      0.5880
      18       1       2      Normal     53.5594      0.5880
      18       1       3         TPE     56.1756      0.6378
      18       1       3      Normal     56.1756      0.6378
      18       1       4         TPE     57.3993      0.6612
      18       1       4      Normal     57.3993      0.6612
      18       1       5         TPE     58.9463      0.6906
      18       1       5      Normal     58.9463      0.6906
      18       1       6         TPE     60.7364      0.7248
      18       1       6      Normal     60.7364      0.7248
      18       1       7         TPE     61.6025      0.7413
      18       1       7      Normal     61.6025      0.7413
      18       1       8         TPE     62.0869      0.7505
      18       1       8      Normal     62.0869      0.7505
      18       1       9         TPE     62.5723      0.7598
      18       1       9      Normal     62.5723      0.7598
      18       1      10         TPE     63.1035      0.7699
      18       1      10      Normal     63.1035      0.7699
      19       1       0         TPE     48.7650      0.4966
      19       1       0      Normal     48.7650      0.4966
      19       1       1         TPE     51.5115      0.5489
      19       1       1      Normal     51.5115      0.5489
      19       1       2         TPE     54.1950      0.6001
      19       1       2      Normal     54.1950      0.6001
      19       1       3         TPE     55.8629      0.6319
      19       1       3      Normal     55.8629      0.6319
      19       1       4         TPE     57.0914      0.6553
      19       1       4      Normal     57.0914      0.6553
      19       1       5         TPE     58.4415      0.6810
      19       1       5      Normal     58.4415      0.6810
      19       1       6         TPE     59.4615      0.7005
      19       1       6      Normal     59.4615      0.7005
      19       1       7         TPE     60.3881      0.7181
      19       1       7      Normal     60.3881      0.7181
      19       1       8         TPE     61.2591      0.7347
      19       1       8      Normal     61.2591      0.7347
      19       1       9         TPE     61.5501      0.7403
      19       1       9      Normal     61.5501      0.7403
      19       1      10         TPE     62.1523      0.7518
      19       1      10      Normal     62.1523      0.7518
      20       1       0         TPE     48.7650      0.4966
      20       1       0      Normal     48.7650      0.4966
      20       1       1         TPE     51.1609      0.5422
      20       1       1      Normal     51.1609      0.5422
      20       1       2         TPE     53.2823      0.5827
      20       1       2      Normal     53.2823      0.5827
      20       1       3         TPE     54.9696      0.6148
      20       1       3      Normal     54.9696      0.6148
      20       1       4         TPE     57.2145      0.6576
      20       1       4      Normal     57.2145      0.6576
      20       1       5         TPE     58.7342      0.6866
      20       1       5      Normal     58.7342      0.6866
      20       1       6         TPE     59.8106      0.7071
      20       1       6      Normal     59.8106      0.7071
      20       1       7         TPE     61.0110      0.7300
      20       1       7      Normal     61.0110      0.7300
      20       1       8         TPE     62.0716      0.7502
      20       1       8      Normal     62.0716      0.7502
      20       1       9         TPE     62.9695      0.7673
      20       1       9      Normal     62.9695      0.7673
      20       1      10         TPE     63.6295      0.7799
      20       1      10      Normal     63.6295      0.7799
      21       1       0         TPE     48.7650      0.4966
      21       1       0      Normal     48.7650      0.4966
      21       1       1         TPE     51.0252      0.5396
      21       1       1      Normal     51.0252      0.5396
      21       1       2         TPE     53.2790      0.5826
      21       1       2      Normal     53.2790      0.5826
      21       1       3         TPE     55.5310      0.6255
      21       1       3      Normal     55.5310      0.6255
      21       1       4         TPE     57.9163      0.6710
      21       1       4      Normal     57.9163      0.6710
      21       1       5         TPE     59.0014      0.6917
      21       1       5      Normal     59.0014      0.6917
      21       1       6         TPE     60.3430      0.7173
      21       1       6      Normal     60.3430      0.7173
      21       1       7         TPE     61.5397      0.7401
      21       1       7      Normal     61.5398      0.7401
      21       1       8         TPE     62.5621      0.7596
      21       1       8      Normal     62.5621      0.7596
      21       1       9         TPE     63.3447      0.7745
      21       1       9      Normal     63.3447      0.7745
      21       1      10         TPE     63.8335      0.7838
      21       1      10      Normal     63.8335      0.7838
      22       1       0         TPE     48.7650      0.4966
      22       1       0      Normal     48.7650      0.4966
      22       1       1         TPE     51.2587      0.5441
      22       1       1      Normal     51.2587      0.5441
      22       1       2         TPE     53.3348      0.5837
      22       1       2      Normal     53.3348      0.5837
      22       1       3         TPE     54.9048      0.6136
      22       1       3      Normal     54.9048      0.6136
      22       1       4         TPE     56.1614      0.6376
      22       1       4      Normal     56.1614      0.6376
      22       1       5         TPE     58.0291      0.6732
      22       1       5      Normal     58.0291      0.6732
      22       1       6         TPE     59.3275      0.6979
      22       1       6      Normal     59.3275      0.6979
      22       1       7         TPE     60.5637      0.7215
      22       1       7      Normal     60.5637      0.7215
      22       1       8         TPE     61.2070      0.7337
      22       1       8      Normal     61.2070      0.7337
      22       1       9         TPE     61.9337      0.7476
      22       1       9      Normal     61.9337      0.7476
      22       1      10         TPE     62.4713      0.7578
      22       1      10      Normal     62.4713      0.7578
      23       1       0         TPE     48.7650      0.4966
      23       1       0      Normal     48.7650      0.4966
      23       1       1         TPE     51.3429      0.5457
      23       1       1      Normal     51.3429      0.5457
      23       1       2         TPE     53.6109      0.5889
      23       1       2      Normal     53.6109      0.5889
      23       1       3         TPE     55.2003      0.6192
      23       1       3      Normal     55.2003      0.6192
      23       1       4         TPE     56.4372      0.6428
      23       1       4      Normal     56.4372      0.6428
      23       1       5         TPE     58.1506      0.6755
      23       1       5      Normal     58.1506      0.6755
      23       1       6         TPE     59.2220      0.6959
      23       1       6      Normal     59.2220      0.6959
      23       1       7         TPE     59.9205      0.7092
      23       1       7      Normal     59.9205      0.7092
      23       1       8         TPE     60.4849      0.7200
      23       1       8      Normal     60.4849      0.7200
      23       1       9         TPE     61.1472      0.7326
      23       1       9      Normal     61.1472      0.7326
      23       1      10         TPE     61.8601      0.7462
      23       1      10      Normal     61.8601      0.7462
      24       1       0         TPE     48.7650      0.4966
      24       1       0      Normal     48.7650      0.4966
      24       1       1         TPE     51.7842      0.5541
      24       1       1      Normal     51.7842      0.5541
      24       1       2         TPE     54.4887      0.6057
      24       1       2      Normal     54.4887      0.6057
      24       1       3         TPE     56.3385      0.6409
      24       1       3      Normal     56.3385      0.6409
      24       1       4         TPE     57.5975      0.6649
      24       1       4      Normal     57.5975      0.6649
      24       1       5         TPE     58.5373      0.6829
      24       1       5      Normal     58.5373      0.6829
      24       1       6         TPE     59.4158      0.6996
      24       1       6      Normal     59.4158      0.6996
      24       1       7         TPE     60.1128      0.7129
      24       1       7      Normal     60.1128      0.7129
      24       1       8         TPE     61.0443      0.7306
      24       1       8      Normal     61.0443      0.7306
      24       1       9         TPE     61.8417      0.7458
      24       1       9      Normal     61.8417      0.7458
      24       1      10         TPE     62.5056      0.7585
      24       1      10      Normal     62.5056      0.7585
      25       1       0         TPE     48.7650      0.4966
      25       1       0      Normal     48.7650      0.4966
      25       1       1         TPE     51.4914      0.5485
      25       1       1      Normal     51.4914      0.5485
      25       1       2         TPE     53.6771      0.5902
      25       1       2      Normal     53.6771      0.5902
      25       1       3         TPE     56.2127      0.6385
      25       1       3      Normal     56.2127      0.6385
      25       1       4         TPE     57.4519      0.6622
      25       1       4      Normal     57.4519      0.6622
      25       1       5         TPE     58.8204      0.6882
      25       1       5      Normal     58.8204      0.6882
      25       1       6         TPE     60.0293      0.7113
      25       1       6      Normal     60.0293      0.7113
      25       1       7         TPE     60.7936      0.7259
      25       1       7      Normal     60.7936      0.7259
      25       1       8         TPE     61.6919      0.7430
      25       1       8      Normal     61.6919      0.7430
      25       1       9         TPE     62.4611      0.7577
      25       1       9      Normal     62.4611      0.7577
      25       1      10         TPE     63.0997      0.7698
      25       1      10      Normal     63.0997      0.7698
      26       1       0         TPE     48.7650      0.4966
      26       1       0      Normal     48.7650      0.4966
      26       1       1         TPE     50.9958      0.5391
      26       1       1      Normal     50.9958      0.5391
      26       1       2         TPE     53.3561      0.5841
      26       1       2      Normal     53.3561      0.5841
      26       1       3         TPE     55.2117      0.6195
      26       1       3      Normal     55.2117      0.6195
      26       1       4         TPE     56.6448      0.6468
      26       1       4      Normal     56.6448      0.6468
      26       1       5         TPE     57.8759      0.6702
      26       1       5      Normal     57.8759      0.6702
      26       1       6         TPE     59.1687      0.6949
      26       1       6      Normal     59.1687      0.6949
      26       1       7         TPE     60.0263      0.7112
      26       1       7      Normal     60.0263      0.7112
      26       1       8         TPE     61.1597      0.7328
      26       1       8      Normal     61.1597      0.7328
      26       1       9         TPE     62.0951      0.7507
      26       1       9      Normal     62.0951      0.7507
      26       1      10         TPE     62.5348      0.7591
      26       1      10      Normal     62.5348      0.7591
      27       1       0         TPE     48.7650      0.4966
      27       1       0      Normal     48.7650      0.4966
      27       1       1         TPE     50.9626      0.5385
      27       1       1      Normal     50.9626      0.5385
      27       1       2         TPE     52.7683      0.5729
      27       1       2      Normal     52.7683      0.5729
      27       1       3         TPE     54.6218      0.6082
      27       1       3      Normal     54.6218      0.6082
      27       1       4         TPE     56.1624      0.6376
      27       1       4      Normal     56.1624      0.6376
      27       1       5         TPE     57.6352      0.6657
      27       1       5      Normal     57.6352      0.6657
      27       1       6         TPE     58.9338      0.6904
      27       1       6      Normal     58.9338      0.6904
      27       1       7         TPE     60.2554      0.7156
      27       1       7      Normal     60.2554      0.7156
      27       1       8         TPE     61.7652      0.7444
      27       1       8      Normal     61.7652      0.7444
      27       1       9         TPE     62.6472      0.7612
      27       1       9      Normal     62.6472      0.7612
      27       1      10         TPE     63.3271      0.7742
      27       1      10      Normal     63.3271      0.7742
      28       1       0         TPE     48.7650      0.4966
      28       1       0      Normal     48.7650      0.4966
      28       1       1         TPE     52.0347      0.5589
      28       1       1      Normal     52.0347      0.5589
      28       1       2         TPE     54.1729      0.5997
      28       1       2      Normal     54.1729      0.5997
      28       1       3         TPE     56.1146      0.6367
      28       1       3      Normal     56.1146      0.6367
      28       1       4         TPE     57.8681      0.6701
      28       1       4      Normal     57.8681      0.6701
      28       1       5         TPE     58.9511      0.6907
      28       1       5      Normal     58.9511      0.6907
      28       1       6         TPE     59.5166      0.7015
      28       1       6      Normal     59.5166      0.7015
      28       1       7         TPE     60.1008      0.7127
      28       1       7      Normal     60.1008      0.7127
      28       1       8         TPE     60.7084      0.7242
      28       1       8      Normal     60.7084      0.7242
      28       1       9         TPE     61.4133      0.7377
      28       1       9      Normal     61.4133      0.7377
      28       1      10         TPE     61.9089      0.7471
      28       1      10      Normal     61.9089      0.7471
      29       1       0         TPE     48.7650      0.4966
      29       1       0      Normal     48.7650      0.4966
      29       1       1         TPE     50.9206      0.5377
      29       1       1      Normal     50.9206      0.5377
      29       1       2         TPE     53.2212      0.5815
      29       1       2      Normal     53.2212      0.5815
      29       1       3         TPE     54.8789      0.6131
      29       1       3      Normal     54.8789      0.6131
      29       1       4         TPE     56.3265      0.6407
      29       1       4      Normal     56.3265      0.6407
      29       1       5         TPE     57.3440      0.6601
      29       1       5      Normal     57.3440      0.6601
      29       1       6         TPE     58.9359      0.6904
      29       1       6      Normal     58.9359      0.6904
      29       1       7         TPE     59.8942      0.7087
      29       1       7      Normal     59.8942      0.7087
      29       1       8         TPE     60.8582      0.7271
      29       1       8      Normal     60.8582      0.7271
      29       1       9         TPE     61.5465      0.7402
      29       1       9      Normal     61.5465      0.7402
      29       1      10         TPE     61.9207      0.7473
      29       1      10      Normal     61.9207      0.7473
      30       1       0         TPE     48.7650      0.4966
      30       1       0      Normal     48.7650      0.4966
      30       1       1         TPE     51.3341      0.5455
      30       1       1      Normal     51.3341      0.5455
      30       1       2         TPE     53.4457      0.5858
      30       1       2      Normal     53.4457      0.5858
      30       1       3         TPE     55.0873      0.6171
      30       1       3      Normal     55.0873      0.6171
      30       1       4         TPE     56.7116      0.6480
      30       1       4      Normal     56.7116      0.6480
      30       1       5         TPE     58.1483      0.6754
      30       1       5      Normal     58.1483      0.6754
      30       1       6         TPE     59.3325      0.6980
      30       1       6      Normal     59.3325      0.6980
      30       1       7         TPE     60.6512      0.7231
      30       1       7      Normal     60.6512      0.7231
      30       1       8         TPE     61.7612      0.7443
      30       1       8      Normal     61.7612      0.7443
      30       1       9         TPE     62.4083      0.7566
      30       1       9      Normal     62.4083      0.7566
      30       1      10         TPE     63.0729      0.7693
      30       1      10      Normal     63.0729      0.7693
      31       1       0         TPE     48.7650      0.4966
      31       1       0      Normal     48.7650      0.4966
      31       1       1         TPE     51.8979      0.5563
      31       1       1      Normal     51.8979      0.5563
      31       1       2         TPE     53.4128      0.5852
      31       1       2      Normal     53.4128      0.5852
      31       1       3         TPE     55.0752      0.6169
      31       1       3      Normal     55.0752      0.6169
      31       1       4         TPE     56.7775      0.6493
      31       1       4      Normal     56.7775      0.6493
      31       1       5         TPE     58.5579      0.6832
      31       1       5      Normal     58.5579      0.6832
      31       1       6         TPE     59.8993      0.7088
      31       1       6      Normal     59.8993      0.7088
      31       1       7         TPE     60.8459      0.7269
      31       1       7      Normal     60.8459      0.7269
      31       1       8         TPE     61.7896      0.7448
      31       1       8      Normal     61.7896      0.7448
      31       1       9         TPE     62.6785      0.7618
      31       1       9      Normal     62.6785      0.7618
      31       1      10         TPE     63.2595      0.7729
      31       1      10      Normal     63.2595      0.7729
      32       1       0         TPE     48.7650      0.4966
      32       1       0      Normal     48.7650      0.4966
      32       1       1         TPE     51.3277      0.5454
      32       1       1      Normal     51.3277      0.5454
      32       1       2         TPE     52.6413      0.5705
      32       1       2      Normal     52.6413      0.5705
      32       1       3         TPE     54.5634      0.6071
      32       1       3      Normal     54.5634      0.6071
      32       1       4         TPE     56.2422      0.6391
      32       1       4      Normal     56.2422      0.6391
      32       1       5         TPE     57.8283      0.6693
      32       1       5      Normal     57.8283      0.6693
      32       1       6         TPE     59.4268      0.6998
      32       1       6      Normal     59.4268      0.6998
      32       1       7         TPE     60.3111      0.7167
      32       1       7      Normal     60.3111      0.7167
      32       1       8         TPE     61.3497      0.7365
      32       1       8      Normal     61.3497      0.7365
      32       1       9         TPE     62.0540      0.7499
      32       1       9      Normal     62.0540      0.7499
      32       1      10         TPE     62.6591      0.7614
      32       1      10      Normal     62.6591      0.7614
      33       1       0         TPE     48.7650      0.4966
      33       1       0      Normal     48.7650      0.4966
      33       1       1         TPE     51.4251      0.5473
      33       1       1      Normal     51.4251      0.5473
      33       1       2         TPE     53.9295      0.5950
      33       1       2      Normal     53.9295      0.5950
      33       1       3         TPE     55.3184      0.6215
      33       1       3      Normal     55.3184      0.6215
      33       1       4         TPE     56.8424      0.6505
      33       1       4      Normal     56.8424      0.6505
      33       1       5         TPE     58.5345      0.6828
      33       1       5      Normal     58.5345      0.6828
      33       1       6         TPE     59.3282      0.6979
      33       1       6      Normal     59.3282      0.6979
      33       1       7         TPE     59.9450      0.7097
      33       1       7      Normal     59.9450      0.7097
      33       1       8         TPE     60.5181      0.7206
      33       1       8      Normal     60.5181      0.7206
      33       1       9         TPE     61.0294      0.7304
      33       1       9      Normal     61.0294      0.7304
      33       1      10         TPE     61.5756      0.7408
      33       1      10      Normal     61.5756      0.7408
      34       1       0         TPE     48.7650      0.4966
      34       1       0      Normal     48.7650      0.4966
      34       1       1         TPE     51.4134      0.5470
      34       1       1      Normal     51.4134      0.5470
      34       1       2         TPE     54.5869      0.6075
      34       1       2      Normal     54.5869      0.6075
      34       1       3         TPE     56.5545      0.6451
      34       1       3      Normal     56.5545      0.6451
      34       1       4         TPE     57.7760      0.6683
      34       1       4      Normal     57.7760      0.6683
      34       1       5         TPE     58.9486      0.6907
      34       1       5      Normal     58.9486      0.6907
      34       1       6         TPE     59.9760      0.7103
      34       1       6      Normal     59.9760      0.7103
      34       1       7         TPE     60.8418      0.7268
      34       1       7      Normal     60.8418      0.7268
      34       1       8         TPE     61.8873      0.7467
      34       1       8      Normal     61.8873      0.7467
      34       1       9         TPE     62.5468      0.7593
      34       1       9      Normal     62.5468      0.7593
      34       1      10         TPE     62.8018      0.7641
      34       1      10      Normal     62.8018      0.7641
      35       1       0         TPE     48.7650      0.4966
      35       1       0      Normal     48.7650      0.4966
      35       1       1         TPE     50.9893      0.5390
      35       1       1      Normal     50.9893      0.5390
      35       1       2         TPE     53.0678      0.5786
      35       1       2      Normal     53.0678      0.5786
      35       1       3         TPE     54.5627      0.6071
      35       1       3      Normal     54.5627      0.6071
      35       1       4         TPE     56.2864      0.6399
      35       1       4      Normal     56.2864      0.6399
      35       1       5         TPE     58.0146      0.6729
      35       1       5      Normal     58.0146      0.6729
      35       1       6         TPE     59.7314      0.7056
      35       1       6      Normal     59.7314      0.7056
      35       1       7         TPE     60.8080      0.7261
      35       1       7      Normal     60.8080      0.7261
      35       1       8         TPE     61.4475      0.7383
      35       1       8      Normal     61.4475      0.7383
      35       1       9         TPE     62.2950      0.7545
      35       1       9      Normal     62.2950      0.7545
      35       1      10         TPE     63.0754      0.7694
      35       1      10      Normal     63.0754      0.7694
      36       1       0         TPE     48.7650      0.4966
      36       1       0      Normal     48.7650      0.4966
      36       1       1         TPE     51.1525      0.5421
      36       1       1      Normal     51.1525      0.5421
      36       1       2         TPE     53.5897      0.5885
      36       1       2      Normal     53.5897      0.5885
      36       1       3         TPE     55.2850      0.6209
      36       1       3      Normal     55.2850      0.6209
      36       1       4         TPE     56.6702      0.6473
      36       1       4      Normal     56.6702      0.6473
      36       1       5         TPE     57.9967      0.6725
      36       1       5      Normal     57.9967      0.6725
      36       1       6         TPE     59.0269      0.6922
      36       1       6      Normal     59.0269      0.6922
      36       1       7         TPE     59.9808      0.7104
      36       1       7      Normal     59.9808      0.7104
      36       1       8         TPE     60.8016      0.7260
      36       1       8      Normal     60.8016      0.7260
      36       1       9         TPE     61.8552      0.7461
      36       1       9      Normal     61.8552      0.7461
      36       1      10         TPE     62.5748      0.7598
      36       1      10      Normal     62.5748      0.7598
      37       1       0         TPE     48.7650      0.4966
      37       1       0      Normal     48.7650      0.4966
      37       1       1         TPE     51.9371      0.5570
      37       1       1      Normal     51.9371      0.5570
      37       1       2         TPE     53.9889      0.5961
      37       1       2      Normal     53.9889      0.5961
      37       1       3         TPE     55.6686      0.6282
      37       1       3      Normal     55.6686      0.6282
      37       1       4         TPE     56.8464      0.6506
      37       1       4      Normal     56.8464      0.6506
      37       1       5         TPE     58.0579      0.6737
      37       1       5      Normal     58.0579      0.6737
      37       1       6         TPE     59.3710      0.6987
      37       1       6      Normal     59.3710      0.6987
      37       1       7         TPE     60.2101      0.7147
      37       1       7      Normal     60.2101      0.7147
      37       1       8         TPE     61.2613      0.7348
      37       1       8      Normal     61.2613      0.7348
      37       1       9         TPE     61.9250      0.7474
      37       1       9      Normal     61.9250      0.7474
      37       1      10         TPE     62.4499      0.7574
      37       1      10      Normal     62.4499      0.7574
      38       1       0         TPE     48.7650      0.4966
      38       1       0      Normal     48.7650      0.4966
      38       1       1         TPE     51.5852      0.5503
      38       1       1      Normal     51.5852      0.5503
      38       1       2         TPE     53.4362      0.5856
      38       1       2      Normal     53.4362      0.5856
      38       1       3         TPE     55.1710      0.6187
      38       1       3      Normal     55.1710      0.6187
      38       1       4         TPE     56.8215      0.6501
      38       1       4      Normal     56.8215      0.6501
      38       1       5         TPE     57.9405      0.6715
      38       1       5      Normal     57.9405      0.6715
      38       1       6         TPE     59.7622      0.7062
      38       1       6      Normal     59.7622      0.7062
      38       1       7         TPE     61.0913      0.7315
      38       1       7      Normal     61.0913      0.7315
      38       1       8         TPE     61.9219      0.7474
      38       1       8      Normal     61.9219      0.7474
      38       1       9         TPE     62.8433      0.7649
      38       1       9      Normal     62.8433      0.7649
      38       1      10         TPE     63.7641      0.7825
      38       1      10      Normal     63.7641      0.7825
      39       1       0         TPE     48.7650      0.4966
      39       1       0      Normal     48.7650      0.4966
      39       1       1         TPE     51.4186      0.5471
      39       1       1      Normal     51.4186      0.5471
      39       1       2         TPE     53.4673      0.5862
      39       1       2      Normal     53.4673      0.5862
      39       1       3         TPE     55.2200      0.6196
      39       1       3      Normal     55.2200      0.6196
      39       1       4         TPE     57.2092      0.6575
      39       1       4      Normal     57.2092      0.6575
      39       1       5         TPE     58.1689      0.6758
      39       1       5      Normal     58.1689      0.6758
      39       1       6         TPE     59.4309      0.6999
      39       1       6      Normal     59.4309      0.6999
      39       1       7         TPE     60.3480      0.7174
      39       1       7      Normal     60.3480      0.7174
      39       1       8         TPE     61.1486      0.7326
      39       1       8      Normal     61.1486      0.7326
      39       1       9         TPE     61.8175      0.7454
      39       1       9      Normal     61.8175      0.7454
      39       1      10         TPE     62.2636      0.7539
      39       1      10      Normal     62.2636      0.7539
      40       1       0         TPE     48.7650      0.4966
      40       1       0      Normal     48.7650      0.4966
      40       1       1         TPE     50.9195      0.5376
      40       1       1      Normal     50.9195      0.5376
      40       1       2         TPE     53.6303      0.5893
      40       1       2      Normal     53.6303      0.5893
      40       1       3         TPE     55.8299      0.6312
      40       1       3      Normal     55.8299      0.6312
      40       1       4         TPE     57.5710      0.6644
      40       1       4      Normal     57.5710      0.6644
      40       1       5         TPE     59.1902      0.6953
      40       1       5      Normal     59.1902      0.6953
      40       1       6         TPE     60.4730      0.7198
      40       1       6      Normal     60.4730      0.7198
      40       1       7         TPE     61.5455      0.7402
      40       1       7      Normal     61.5455      0.7402
      40       1       8         TPE     62.3292      0.7551
      40       1       8      Normal     62.3292      0.7551
      40       1       9         TPE     62.9599      0.7672
      40       1       9      Normal     62.9599      0.7672
      40       1      10         TPE     63.6333      0.7800
      40       1      10      Normal     63.6333      0.7800
      41       1       0         TPE     48.7650      0.4966
      41       1       0      Normal     48.7650      0.4966
      41       1       1         TPE     51.2743      0.5444
      41       1       1      Normal     51.2743      0.5444
      41       1       2         TPE     53.3648      0.5842
      41       1       2      Normal     53.3648      0.5842
      41       1       3         TPE     55.2920      0.6210
      41       1       3      Normal     55.2920      0.6210
      41       1       4         TPE     56.8054      0.6498
      41       1       4      Normal     56.8054      0.6498
      41       1       5         TPE     58.5143      0.6824
      41       1       5      Normal     58.5143      0.6824
      41       1       6         TPE     59.4957      0.7011
      41       1       6      Normal     59.4957      0.7011
      41       1       7         TPE     60.8349      0.7266
      41       1       7      Normal     60.8349      0.7266
      41       1       8         TPE     61.7057      0.7433
      41       1       8      Normal     61.7057      0.7433
      41       1       9         TPE     62.5963      0.7602
      41       1       9      Normal     62.5963      0.7602
      41       1      10         TPE     63.3133      0.7739
      41       1      10      Normal     63.3133      0.7739
      42       1       0         TPE     48.7650      0.4966
      42       1       0      Normal     48.7650      0.4966
      42       1       1         TPE     51.1895      0.5428
      42       1       1      Normal     51.1895      0.5428
      42       1       2         TPE     53.2530      0.5821
      42       1       2      Normal     53.2530      0.5821
      42       1       3         TPE     55.2970      0.6211
      42       1       3      Normal     55.2970      0.6211
      42       1       4         TPE     56.6981      0.6478
      42       1       4      Normal     56.6981      0.6478
      42       1       5         TPE     57.9894      0.6724
      42       1       5      Normal     57.9894      0.6724
      42       1       6         TPE     59.1671      0.6949
      42       1       6      Normal     59.1671      0.6949
      42       1       7         TPE     60.1483      0.7136
      42       1       7      Normal     60.1483      0.7136
      42       1       8         TPE     60.8958      0.7278
      42       1       8      Normal     60.8958      0.7278
      42       1       9         TPE     61.5079      0.7395
      42       1       9      Normal     61.5079      0.7395
      42       1      10         TPE     62.1157      0.7511
      42       1      10      Normal     62.1157      0.7511
      43       1       0         TPE     48.7650      0.4966
      43       1       0      Normal     48.7650      0.4966
      43       1       1         TPE     51.3615      0.5461
      43       1       1      Normal     51.3615      0.5461
      43       1       2         TPE     53.5930      0.5886
      43       1       2      Normal     53.5930      0.5886
      43       1       3         TPE     55.5818      0.6265
      43       1       3      Normal     55.5818      0.6265
      43       1       4         TPE     57.1489      0.6564
      43       1       4      Normal     57.1489      0.6564
      43       1       5         TPE     58.6778      0.6855
      43       1       5      Normal     58.6778      0.6855
      43       1       6         TPE     59.9446      0.7097
      43       1       6      Normal     59.9446      0.7097
      43       1       7         TPE     61.3735      0.7369
      43       1       7      Normal     61.3735      0.7369
      43       1       8         TPE     62.2138      0.7529
      43       1       8      Normal     62.2138      0.7529
      43       1       9         TPE     63.3116      0.7739
      43       1       9      Normal     63.3116      0.7739
      43       1      10         TPE     64.2188      0.7912
      43       1      10      Normal     64.2188      0.7912
      44       1       0         TPE     48.7650      0.4966
      44       1       0      Normal     48.7650      0.4966
      44       1       1         TPE     51.1909      0.5428
      44       1       1      Normal     51.1909      0.5428
      44       1       2         TPE     53.2455      0.5820
      44       1       2      Normal     53.2455      0.5820
      44       1       3         TPE     55.5829      0.6265
      44       1       3      Normal     55.5829      0.6265
      44       1       4         TPE     57.4292      0.6617
      44       1       4      Normal     57.4292      0.6617
      44       1       5         TPE     58.6375      0.6848
      44       1       5      Normal     58.6375      0.6848
      44       1       6         TPE     59.9506      0.7098
      44       1       6      Normal     59.9506      0.7098
      44       1       7         TPE     60.7635      0.7253
      44       1       7      Normal     60.7635      0.7253
      44       1       8         TPE     61.7072      0.7433
      44       1       8      Normal     61.7072      0.7433
      44       1       9         TPE     62.1998      0.7527
      44       1       9      Normal     62.1998      0.7527
      44       1      10         TPE     62.5882      0.7601
      44       1      10      Normal     62.5882      0.7601
      45       1       0         TPE     48.7650      0.4966
      45       1       0      Normal     48.7650      0.4966
      45       1       1         TPE     51.4147      0.5471
      45       1       1      Normal     51.4147      0.5471
      45       1       2         TPE     53.5783      0.5883
      45       1       2      Normal     53.5783      0.5883
      45       1       3         TPE     55.5404      0.6257
      45       1       3      Normal     55.5404      0.6257
      45       1       4         TPE     56.9778      0.6531
      45       1       4      Normal     56.9778      0.6531
      45       1       5         TPE     58.5749      0.6836
      45       1       5      Normal     58.5749      0.6836
      45       1       6         TPE     59.9282      0.7094
      45       1       6      Normal     59.9282      0.7094
      45       1       7         TPE     60.9053      0.7280
      45       1       7      Normal     60.9053      0.7280
      45       1       8         TPE     61.6562      0.7423
      45       1       8      Normal     61.6562      0.7423
      45       1       9         TPE     62.1786      0.7523
      45       1       9      Normal     62.1786      0.7523
      45       1      10         TPE     62.6531      0.7613
      45       1      10      Normal     62.6531      0.7613
      46       1       0         TPE     48.7650      0.4966
      46       1       0      Normal     48.7650      0.4966
      46       1       1         TPE     51.1057      0.5412
      46       1       1      Normal     51.1057      0.5412
      46       1       2         TPE     53.0797      0.5788
      46       1       2      Normal     53.0797      0.5788
      46       1       3         TPE     55.8256      0.6312
      46       1       3      Normal     55.8256      0.6312
      46       1       4         TPE     57.4830      0.6628
      46       1       4      Normal     57.4830      0.6628
      46       1       5         TPE     58.9517      0.6908
      46       1       5      Normal     58.9517      0.6908
      46       1       6         TPE     60.3398      0.7172
      46       1       6      Normal     60.3398      0.7172
      46       1       7         TPE     61.3586      0.7366
      46       1       7      Normal     61.3586      0.7366
      46       1       8         TPE     62.0819      0.7504
      46       1       8      Normal     62.0819      0.7504
      46       1       9         TPE     62.5793      0.7599
      46       1       9      Normal     62.5793      0.7599
      46       1      10         TPE     62.9834      0.7676
      46       1      10      Normal     62.9834      0.7676
      47       1       0         TPE     48.7650      0.4966
      47       1       0      Normal     48.7650      0.4966
      47       1       1         TPE     51.4710      0.5481
      47       1       1      Normal     51.4710      0.5481
      47       1       2         TPE     53.5630      0.5880
      47       1       2      Normal     53.5630      0.5880
      47       1       3         TPE     55.6351      0.6275
      47       1       3      Normal     55.6351      0.6275
      47       1       4         TPE     57.2968      0.6592
      47       1       4      Normal     57.2968      0.6592
      47       1       5         TPE     58.6406      0.6848
      47       1       5      Normal     58.6406      0.6848
      47       1       6         TPE     59.8411      0.7077
      47       1       6      Normal     59.8411      0.7077
      47       1       7         TPE     60.6530      0.7232
      47       1       7      Normal     60.6530      0.7232
      47       1       8         TPE     61.4332      0.7381
      47       1       8      Normal     61.4332      0.7381
      47       1       9         TPE     62.3731      0.7560
      47       1       9      Normal     62.3731      0.7560
      47       1      10         TPE     63.1273      0.7704
      47       1      10      Normal     63.1273      0.7704
      48       1       0         TPE     48.7650      0.4966
      48       1       0      Normal     48.7650      0.4966
      48       1       1         TPE     50.4432      0.5286
      48       1       1      Normal     50.4432      0.5286
      48       1       2         TPE     52.4604      0.5670
      48       1       2      Normal     52.4604      0.5670
      48       1       3         TPE     54.1781      0.5997
      48       1       3      Normal     54.1781      0.5997
      48       1       4         TPE     56.2368      0.6390
      48       1       4      Normal     56.2368      0.6390
      48       1       5         TPE     57.7041      0.6670
      48       1       5      Normal     57.7041      0.6670
      48       1       6         TPE     59.0094      0.6918
      48       1       6      Normal     59.0094      0.6918
      48       1       7         TPE     60.2500      0.7155
      48       1       7      Normal     60.2500      0.7155
      48       1       8         TPE     61.1204      0.7321
      48       1       8      Normal     61.1204      0.7321
      48       1       9         TPE     62.0154      0.7492
      48       1       9      Normal     62.0154      0.7492
      48       1      10         TPE     62.7737      0.7636
      48       1      10      Normal     62.7737      0.7636
      49       1       0         TPE     48.7650      0.4966
      49       1       0      Normal     48.7650      0.4966
      49       1       1         TPE     51.2722      0.5444
      49       1       1      Normal     51.2722      0.5444
      49       1       2         TPE     53.8796      0.5941
      49       1       2      Normal     53.8796      0.5941
      49       1       3         TPE     54.8309      0.6122
      49       1       3      Normal     54.8309      0.6122
      49       1       4         TPE     56.3220      0.6406
      49       1       4      Normal     56.3220      0.6406
      49       1       5         TPE     57.8492      0.6697
      49       1       5      Normal     57.8492      0.6697
      49       1       6         TPE     59.2857      0.6971
      49       1       6      Normal     59.2857      0.6971
      49       1       7         TPE     60.1805      0.7142
      49       1       7      Normal     60.1805      0.7142
      49       1       8         TPE     60.8917      0.7277
      49       1       8      Normal     60.8917      0.7277
      49       1       9         TPE     61.8185      0.7454
      49       1       9      Normal     61.8185      0.7454
      49       1      10         TPE     62.4506      0.7575
      49       1      10      Normal     62.4506      0.7575
      50       1       0         TPE     48.7650      0.4966
      50       1       0      Normal     48.7650      0.4966
      50       1       1         TPE     51.4379      0.5475
      50       1       1      Normal     51.4379      0.5475
      50       1       2         TPE     53.4810      0.5865
      50       1       2      Normal     53.4810      0.5865
      50       1       3         TPE     55.5498      0.6259
      50       1       3      Normal     55.5498      0.6259
      50       1       4         TPE     57.1157      0.6558
      50       1       4      Normal     57.1157      0.6558
      50       1       5         TPE     58.4179      0.6806
      50       1       5      Normal     58.4179      0.6806
      50       1       6         TPE     59.3930      0.6992
      50       1       6      Normal     59.3930      0.6992
      50       1       7         TPE     60.4133      0.7186
      50       1       7      Normal     60.4133      0.7186
      50       1       8         TPE     61.1247      0.7322
      50       1       8      Normal     61.1247      0.7322
      50       1       9         TPE     61.8502      0.7460
      50       1       9      Normal     61.8502      0.7460
      50       1      10         TPE     62.5455      0.7593
      50       1      10      Normal     62.5455      0.7593
      51       1       0         TPE     48.7650      0.4966
      51       1       0      Normal     48.7650      0.4966
      51       1       1         TPE     51.9053      0.5564
      51       1       1      Normal     51.9053      0.5564
      51       1       2         TPE     54.3524      0.6031
      51       1       2      Normal     54.3524      0.6031
      51       1       3         TPE     56.3452      0.6411
      51       1       3      Normal     56.3452      0.6411
      51       1       4         TPE     57.5843      0.6647
      51       1       4      Normal     57.5843      0.6647
      51       1       5         TPE     58.5688      0.6835
      51       1       5      Normal     58.5688      0.6835
      51       1       6         TPE     59.4846      0.7009
      51       1       6      Normal     59.4846      0.7009
      51       1       7         TPE     60.2109      0.7148
      51       1       7      Normal     60.2109      0.7148
      51       1       8         TPE     61.0988      0.7317
      51       1       8      Normal     61.0988      0.7317
      51       1       9         TPE     61.7101      0.7433
      51       1       9      Normal     61.7101      0.7433
      51       1      10         TPE     62.2667      0.7539
      51       1      10      Normal     62.2667      0.7539
      52       1       0         TPE     48.7650      0.4966
      52       1       0      Normal     48.7650      0.4966
      52       1       1         TPE     51.0842      0.5408
      52       1       1      Normal     51.0842      0.5408
      52       1       2         TPE     53.7870      0.5923
      52       1       2      Normal     53.7870      0.5923
      52       1       3         TPE     56.3077      0.6403
      52       1       3      Normal     56.3077      0.6403
      52       1       4         TPE     58.2536      0.6774
      52       1       4      Normal     58.2536      0.6774
      52       1       5         TPE     60.0948      0.7125
      52       1       5      Normal     60.0948      0.7125
      52       1       6         TPE     61.1563      0.7328
      52       1       6      Normal     61.1563      0.7328
      52       1       7         TPE     62.0384      0.7496
      52       1       7      Normal     62.0384      0.7496
      52       1       8         TPE     62.5857      0.7600
      52       1       8      Normal     62.5857      0.7600
      52       1       9         TPE     63.1622      0.7710
      52       1       9      Normal     63.1622      0.7710
      52       1      10         TPE     63.6471      0.7803
      52       1      10      Normal     63.6471      0.7803
      53       1       0         TPE     48.7650      0.4966
      53       1       0      Normal     48.7650      0.4966
      53       1       1         TPE     51.0885      0.5409
      53       1       1      Normal     51.0885      0.5409
      53       1       2         TPE     53.9002      0.5945
      53       1       2      Normal     53.9002      0.5945
      53       1       3         TPE     56.0460      0.6354
      53       1       3      Normal     56.0460      0.6354
      53       1       4         TPE     57.4740      0.6626
      53       1       4      Normal     57.4740      0.6626
      53       1       5         TPE     58.9831      0.6913
      53       1       5      Normal     58.9831      0.6913
      53       1       6         TPE     59.9767      0.7103
      53       1       6      Normal     59.9767      0.7103
      53       1       7         TPE     60.4922      0.7201
      53       1       7      Normal     60.4922      0.7201
      53       1       8         TPE     61.4461      0.7383
      53       1       8      Normal     61.4461      0.7383
      53       1       9         TPE     62.3156      0.7549
      53       1       9      Normal     62.3156      0.7549
      53       1      10         TPE     62.7630      0.7634
      53       1      10      Normal     62.7630      0.7634
      54       1       0         TPE     48.7650      0.4966
      54       1       0      Normal     48.7650      0.4966
      54       1       1         TPE     51.2552      0.5440
      54       1       1      Normal     51.2552      0.5440
      54       1       2         TPE     53.1311      0.5798
      54       1       2      Normal     53.1311      0.5798
      54       1       3         TPE     54.8943      0.6134
      54       1       3      Normal     54.8943      0.6134
      54       1       4         TPE     56.3736      0.6416
      54       1       4      Normal     56.3736      0.6416
      54       1       5         TPE     58.4469      0.6811
      54       1       5      Normal     58.4469      0.6811
      54       1       6         TPE     59.8703      0.7083
      54       1       6      Normal     59.8703      0.7083
      54       1       7         TPE     60.8074      0.7261
      54       1       7      Normal     60.8074      0.7261
      54       1       8         TPE     61.8543      0.7461
      54       1       8      Normal     61.8543      0.7461
      54       1       9         TPE     62.7286      0.7628
      54       1       9      Normal     62.7286      0.7628
      54       1      10         TPE     63.5286      0.7780
      54       1      10      Normal     63.5286      0.7780
      55       1       0         TPE     48.7650      0.4966
      55       1       0      Normal     48.7650      0.4966
      55       1       1         TPE     51.2742      0.5444
      55       1       1      Normal     51.2742      0.5444
      55       1       2         TPE     53.7641      0.5919
      55       1       2      Normal     53.7641      0.5919
      55       1       3         TPE     55.3795      0.6227
      55       1       3      Normal     55.3795      0.6227
      55       1       4         TPE     57.1387      0.6562
      55       1       4      Normal     57.1387      0.6562
      55       1       5         TPE     58.8070      0.6880
      55       1       5      Normal     58.8070      0.6880
      55       1       6         TPE     60.2665      0.7158
      55       1       6      Normal     60.2665      0.7158
      55       1       7         TPE     61.3914      0.7373
      55       1       7      Normal     61.3914      0.7373
      55       1       8         TPE     62.4618      0.7577
      55       1       8      Normal     62.4618      0.7577
      55       1       9         TPE     63.0888      0.7696
      55       1       9      Normal     63.0888      0.7696
      55       1      10         TPE     63.6392      0.7801
      55       1      10      Normal     63.6392      0.7801
      56       1       0         TPE     48.7650      0.4966
      56       1       0      Normal     48.7650      0.4966
      56       1       1         TPE     51.5500      0.5497
      56       1       1      Normal     51.5500      0.5497
      56       1       2         TPE     54.1207      0.5987
      56       1       2      Normal     54.1207      0.5987
      56       1       3         TPE     55.9432      0.6334
      56       1       3      Normal     55.9432      0.6334
      56       1       4         TPE     57.3668      0.6605
      56       1       4      Normal     57.3668      0.6605
      56       1       5         TPE     58.3917      0.6801
      56       1       5      Normal     58.3917      0.6801
      56       1       6         TPE     59.2720      0.6969
      56       1       6      Normal     59.2720      0.6969
      56       1       7         TPE     60.4218      0.7188
      56       1       7      Normal     60.4218      0.7188
      56       1       8         TPE     61.4747      0.7388
      56       1       8      Normal     61.4747      0.7388
      56       1       9         TPE     62.0806      0.7504
      56       1       9      Normal     62.0806      0.7504
      56       1      10         TPE     62.4265      0.7570
      56       1      10      Normal     62.4265      0.7570
      57       1       0         TPE     48.7650      0.4966
      57       1       0      Normal     48.7650      0.4966
      57       1       1         TPE     50.9088      0.5374
      57       1       1      Normal     50.9088      0.5374
      57       1       2         TPE     52.9492      0.5763
      57       1       2      Normal     52.9492      0.5763
      57       1       3         TPE     55.2187      0.6196
      57       1       3      Normal     55.2187      0.6196
      57       1       4         TPE     57.2983      0.6592
      57       1       4      Normal     57.2983      0.6592
      57       1       5         TPE     58.3143      0.6786
      57       1       5      Normal     58.3143      0.6786
      57       1       6         TPE     59.3649      0.6986
      57       1       6      Normal     59.3649      0.6986
      57       1       7         TPE     60.4366      0.7191
      57       1       7      Normal     60.4366      0.7191
      57       1       8         TPE     61.2773      0.7351
      57       1       8      Normal     61.2773      0.7351
      57       1       9         TPE     61.7174      0.7435
      57       1       9      Normal     61.7174      0.7435
      57       1      10         TPE     62.3208      0.7550
      57       1      10      Normal     62.3208      0.7550
      58       1       0         TPE     48.7650      0.4966
      58       1       0      Normal     48.7650      0.4966
      58       1       1         TPE     51.3156      0.5452
      58       1       1      Normal     51.3156      0.5452
      58       1       2         TPE     53.3474      0.5839
      58       1       2      Normal     53.3474      0.5839
      58       1       3         TPE     55.3173      0.6215
      58       1       3      Normal     55.3173      0.6215
      58       1       4         TPE     56.5401      0.6448
      58       1       4      Normal     56.5401      0.6448
      58       1       5         TPE     57.4931      0.6629
      58       1       5      Normal     57.4931      0.6629
      58       1       6         TPE     59.0871      0.6933
      58       1       6      Normal     59.0871      0.6933
      58       1       7         TPE     60.3553      0.7175
      58       1       7      Normal     60.3553      0.7175
      58       1       8         TPE     61.2391      0.7344
      58       1       8      Normal     61.2391      0.7344
      58       1       9         TPE     61.8814      0.7466
      58       1       9      Normal     61.8814      0.7466
      58       1      10         TPE     62.3088      0.7547
      58       1      10      Normal     62.3088      0.7547
      59       1       0         TPE     48.7650      0.4966
      59       1       0      Normal     48.7650      0.4966
      59       1       1         TPE     50.8542      0.5364
      59       1       1      Normal     50.8542      0.5364
      59       1       2         TPE     53.0755      0.5787
      59       1       2      Normal     53.0755      0.5787
      59       1       3         TPE     55.1364      0.6180
      59       1       3      Normal     55.1364      0.6180
      59       1       4         TPE     56.4302      0.6427
      59       1       4      Normal     56.4302      0.6427
      59       1       5         TPE     57.7804      0.6684
      59       1       5      Normal     57.7804      0.6684
      59       1       6         TPE     59.0539      0.6927
      59       1       6      Normal     59.0539      0.6927
      59       1       7         TPE     60.1692      0.7140
      59       1       7      Normal     60.1692      0.7140
      59       1       8         TPE     61.1096      0.7319
      59       1       8      Normal     61.1096      0.7319
      59       1       9         TPE     61.9271      0.7475
      59       1       9      Normal     61.9271      0.7475
      59       1      10         TPE     62.6377      0.7610
      59       1      10      Normal     62.6377      0.7610
      60       1       0         TPE     48.7650      0.4966
      60       1       0      Normal     48.7650      0.4966
      60       1       1         TPE     51.5467      0.5496
      60       1       1      Normal     51.5467      0.5496
      60       1       2         TPE     53.6355      0.5894
      60       1       2      Normal     53.6355      0.5894
      60       1       3         TPE     55.3263      0.6216
      60       1       3      Normal     55.3263      0.6216
      60       1       4         TPE     56.9443      0.6525
      60       1       4      Normal     56.9443      0.6525
      60       1       5         TPE     58.5932      0.6839
      60       1       5      Normal     58.5932      0.6839
      60       1       6         TPE     59.9333      0.7095
      60       1       6      Normal     59.9333      0.7095
      60       1       7         TPE     60.7394      0.7248
      60       1       7      Normal     60.7394      0.7248
      60       1       8         TPE     61.6807      0.7428
      60       1       8      Normal     61.6807      0.7428
      60       1       9         TPE     62.4015      0.7565
      60       1       9      Normal     62.4015      0.7565
      60       1      10         TPE     63.0380      0.7686
      60       1      10      Normal     63.0380      0.7686
      61       1       0         TPE     48.7650      0.4966
      61       1       0      Normal     48.7650      0.4966
      61       1       1         TPE     51.1831      0.5427
      61       1       1      Normal     51.1831      0.5427
      61       1       2         TPE     52.8908      0.5752
      61       1       2      Normal     52.8908      0.5752
      61       1       3         TPE     54.7366      0.6104
      61       1       3      Normal     54.7366      0.6104
      61       1       4         TPE     56.4699      0.6434
      61       1       4      Normal     56.4699      0.6434
      61       1       5         TPE     57.8285      0.6693
      61       1       5      Normal     57.8285      0.6693
      61       1       6         TPE     58.8527      0.6889
      61       1       6      Normal     58.8527      0.6889
      61       1       7         TPE     59.8837      0.7085
      61       1       7      Normal     59.8837      0.7085
      61       1       8         TPE     61.3416      0.7363
      61       1       8      Normal     61.3416      0.7363
      61       1       9         TPE     62.5128      0.7586
      61       1       9      Normal     62.5128      0.7586
      61       1      10         TPE     63.1633      0.7710
      61       1      10      Normal     63.1633      0.7710
      62       1       0         TPE     48.7650      0.4966
      62       1       0      Normal     48.7650      0.4966
      62       1       1         TPE     51.0819      0.5407
      62       1       1      Normal     51.0819      0.5407
      62       1       2         TPE     53.3434      0.5838
      62       1       2      Normal     53.3434      0.5838
      62       1       3         TPE     55.0540      0.6164
      62       1       3      Normal     55.0540      0.6164
      62       1       4         TPE     56.8622      0.6509
      62       1       4      Normal     56.8622      0.6509
      62       1       5         TPE     58.3186      0.6787
      62       1       5      Normal     58.3186      0.6787
      62       1       6         TPE     59.4326      0.6999
      62       1       6      Normal     59.4326      0.6999
      62       1       7         TPE     60.2763      0.7160
      62       1       7      Normal     60.2763      0.7160
      62       1       8         TPE     61.3102      0.7357
      62       1       8      Normal     61.3102      0.7357
      62       1       9         TPE     62.1112      0.7510
      62       1       9      Normal     62.1112      0.7510
      62       1      10         TPE     62.5817      0.7599
      62       1      10      Normal     62.5817      0.7599
      63       1       0         TPE     48.7650      0.4966
      63       1       0      Normal     48.7650      0.4966
      63       1       1         TPE     51.1109      0.5413
      63       1       1      Normal     51.1109      0.5413
      63       1       2         TPE     52.7694      0.5729
      63       1       2      Normal     52.7694      0.5729
      63       1       3         TPE     54.5834      0.6075
      63       1       3      Normal     54.5834      0.6075
      63       1       4         TPE     56.3849      0.6418
      63       1       4      Normal     56.3849      0.6418
      63       1       5         TPE     57.6960      0.6668
      63       1       5      Normal     57.6960      0.6668
      63       1       6         TPE     58.9034      0.6898
      63       1       6      Normal     58.9034      0.6898
      63       1       7         TPE     60.1404      0.7134
      63       1       7      Normal     60.1404      0.7134
      63       1       8         TPE     61.0488      0.7307
      63       1       8      Normal     61.0488      0.7307
      63       1       9         TPE     62.0104      0.7491
      63       1       9      Normal     62.0104      0.7491
      63       1      10         TPE     62.6141      0.7606
      63       1      10      Normal     62.6141      0.7606
      64       1       0         TPE     48.7650      0.4966
      64       1       0      Normal     48.7650      0.4966
      64       1       1         TPE     51.5711      0.5501
      64       1       1      Normal     51.5711      0.5501
      64       1       2         TPE     54.1837      0.5999
      64       1       2      Normal     54.1837      0.5999
      64       1       3         TPE     55.5730      0.6263
      64       1       3      Normal     55.5730      0.6263
      64       1       4         TPE     56.6769      0.6474
      64       1       4      Normal     56.6769      0.6474
      64       1       5         TPE     57.3177      0.6596
      64       1       5      Normal     57.3177      0.6596
      64       1       6         TPE     57.9693      0.6720
      64       1       6      Normal     57.9693      0.6720
      64       1       7         TPE     58.4969      0.6821
      64       1       7      Normal     58.4969      0.6821
      64       1       8         TPE     59.2595      0.6966
      64       1       8      Normal     59.2595      0.6966
      64       1       9         TPE     59.9534      0.7098
      64       1       9      Normal     59.9534      0.7098
      64       1      10         TPE     60.4318      0.7190
      64       1      10      Normal     60.4318      0.7190
      65       1       0         TPE     48.7650      0.4966
      65       1       0      Normal     48.7650      0.4966
      65       1       1         TPE     51.0089      0.5393
      65       1       1      Normal     51.0089      0.5393
      65       1       2         TPE     53.0428      0.5781
      65       1       2      Normal     53.0428      0.5781
      65       1       3         TPE     55.0443      0.6163
      65       1       3      Normal     55.0443      0.6163
      65       1       4         TPE     56.3626      0.6414
      65       1       4      Normal     56.3626      0.6414
      65       1       5         TPE     57.9984      0.6726
      65       1       5      Normal     57.9984      0.6726
      65       1       6         TPE     58.9098      0.6900
      65       1       6      Normal     58.9098      0.6900
      65       1       7         TPE     59.5972      0.7031
      65       1       7      Normal     59.5972      0.7031
      65       1       8         TPE     60.2692      0.7159
      65       1       8      Normal     60.2692      0.7159
      65       1       9         TPE     60.7296      0.7246
      65       1       9      Normal     60.7296      0.7246
      65       1      10         TPE     61.4948      0.7392
      65       1      10      Normal     61.4948      0.7392
      66       1       0         TPE     48.7650      0.4966
      66       1       0      Normal     48.7650      0.4966
      66       1       1         TPE     51.6694      0.5519
      66       1       1      Normal     51.6694      0.5519
      66       1       2         TPE     53.9037      0.5945
      66       1       2      Normal     53.9037      0.5945
      66       1       3         TPE     55.5887      0.6266
      66       1       3      Normal     55.5887      0.6266
      66       1       4         TPE     57.0866      0.6552
      66       1       4      Normal     57.0866      0.6552
      66       1       5         TPE     58.4301      0.6808
      66       1       5      Normal     58.4301      0.6808
      66       1       6         TPE     59.5390      0.7019
      66       1       6      Normal     59.5390      0.7019
      66       1       7         TPE     60.5249      0.7207
      66       1       7      Normal     60.5249      0.7207
      66       1       8         TPE     61.1165      0.7320
      66       1       8      Normal     61.1165      0.7320
      66       1       9         TPE     61.9474      0.7479
      66       1       9      Normal     61.9474      0.7479
      66       1      10         TPE     62.5044      0.7585
      66       1      10      Normal     62.5044      0.7585
      67       1       0         TPE     48.7650      0.4966
      67       1       0      Normal     48.7650      0.4966
      67       1       1         TPE     51.5403      0.5495
      67       1       1      Normal     51.5403      0.5495
      67       1       2         TPE     53.6209      0.5891
      67       1       2      Normal     53.6209      0.5891
      67       1       3         TPE     55.4962      0.6249
      67       1       3      Normal     55.4962      0.6249
      67       1       4         TPE     57.0074      0.6537
      67       1       4      Normal     57.0074      0.6537
      67       1       5         TPE     58.1183      0.6749
      67       1       5      Normal     58.1183      0.6749
      67       1       6         TPE     59.4295      0.6999
      67       1       6      Normal     59.4295      0.6999
      67       1       7         TPE     60.4200      0.7187
      67       1       7      Normal     60.4200      0.7187
      67       1       8         TPE     61.2893      0.7353
      67       1       8      Normal     61.2893      0.7353
      67       1       9         TPE     62.1323      0.7514
      67       1       9      Normal     62.1323      0.7514
      67       1      10         TPE     62.9297      0.7666
      67       1      10      Normal     62.9297      0.7666
      68       1       0         TPE     48.7650      0.4966
      68       1       0      Normal     48.7650      0.4966
      68       1       1         TPE     51.2058      0.5431
      68       1       1      Normal     51.2058      0.5431
      68       1       2         TPE     52.9916      0.5771
      68       1       2      Normal     52.9916      0.5771
      68       1       3         TPE     54.6504      0.6088
      68       1       3      Normal     54.6504      0.6088
      68       1       4         TPE     56.7274      0.6483
      68       1       4      Normal     56.7274      0.6483
      68       1       5         TPE     58.5370      0.6828
      68       1       5      Normal     58.5370      0.6828
      68       1       6         TPE     60.0003      0.7107
      68       1       6      Normal     60.0003      0.7107
      68       1       7         TPE     61.3188      0.7359
      68       1       7      Normal     61.3188      0.7359
      68       1       8         TPE     62.1454      0.7516
      68       1       8      Normal     62.1454      0.7516
      68       1       9         TPE     62.7980      0.7641
      68       1       9      Normal     62.7980      0.7641
      68       1      10         TPE     63.3756      0.7751
      68       1      10      Normal     63.3756      0.7751
      69       1       0         TPE     48.7650      0.4966
      69       1       0      Normal     48.7650      0.4966
      69       1       1         TPE     51.6275      0.5511
      69       1       1      Normal     51.6275      0.5511
      69       1       2         TPE     53.7774      0.5921
      69       1       2      Normal     53.7774      0.5921
      69       1       3         TPE     55.4119      0.6233
      69       1       3      Normal     55.4119      0.6233
      69       1       4         TPE     57.3862      0.6609
      69       1       4      Normal     57.3862      0.6609
      69       1       5         TPE     58.3436      0.6792
      69       1       5      Normal     58.3436      0.6792
      69       1       6         TPE     59.7492      0.7060
      69       1       6      Normal     59.7492      0.7060
      69       1       7         TPE     60.6051      0.7223
      69       1       7      Normal     60.6051      0.7223
      69       1       8         TPE     61.3007      0.7355
      69       1       8      Normal     61.3007      0.7355
      69       1       9         TPE     61.9381      0.7477
      69       1       9      Normal     61.9381      0.7477
      69       1      10         TPE     62.5911      0.7601
      69       1      10      Normal     62.5911      0.7601
      70       1       0         TPE     48.7650      0.4966
      70       1       0      Normal     48.7650      0.4966
      70       1       1         TPE     51.1170      0.5414
      70       1       1      Normal     51.1170      0.5414
      70       1       2         TPE     53.3861      0.5847
      70       1       2      Normal     53.3861      0.5847
      70       1       3         TPE     55.9256      0.6331
      70       1       3      Normal     55.9256      0.6331
      70       1       4         TPE     57.3574      0.6604
      70       1       4      Normal     57.3574      0.6604
      70       1       5         TPE     58.2785      0.6779
      70       1       5      Normal     58.2785      0.6779
      70       1       6         TPE     59.3343      0.6980
      70       1       6      Normal     59.3343      0.6980
      70       1       7         TPE     60.1171      0.7130
      70       1       7      Normal     60.1171      0.7130
      70       1       8         TPE     60.5998      0.7222
      70       1       8      Normal     60.5998      0.7222
      70       1       9         TPE     61.1993      0.7336
      70       1       9      Normal     61.1993      0.7336
      70       1      10         TPE     61.9340      0.7476
      70       1      10      Normal     61.9340      0.7476
      71       1       0         TPE     48.7650      0.4966
      71       1       0      Normal     48.7650      0.4966
      71       1       1         TPE     51.5463      0.5496
      71       1       1      Normal     51.5463      0.5496
      71       1       2         TPE     53.3007      0.5830
      71       1       2      Normal     53.3007      0.5830
      71       1       3         TPE     54.7272      0.6102
      71       1       3      Normal     54.7272      0.6102
      71       1       4         TPE     56.2904      0.6400
      71       1       4      Normal     56.2904      0.6400
      71       1       5         TPE     57.8570      0.6699
      71       1       5      Normal     57.8570      0.6699
      71       1       6         TPE     58.9944      0.6916
      71       1       6      Normal     58.9944      0.6916
      71       1       7         TPE     59.9969      0.7107
      71       1       7      Normal     59.9969      0.7107
      71       1       8         TPE     60.6869      0.7238
      71       1       8      Normal     60.6869      0.7238
      71       1       9         TPE     61.2821      0.7352
      71       1       9      Normal     61.2821      0.7352
      71       1      10         TPE     61.9252      0.7474
      71       1      10      Normal     61.9252      0.7474
      72       1       0         TPE     48.7650      0.4966
      72       1       0      Normal     48.7650      0.4966
      72       1       1         TPE     50.9791      0.5388
      72       1       1      Normal     50.9791      0.5388
      72       1       2         TPE     53.2510      0.5821
      72       1       2      Normal     53.2510      0.5821
      72       1       3         TPE     55.2927      0.6210
      72       1       3      Normal     55.2927      0.6210
      72       1       4         TPE     57.3902      0.6610
      72       1       4      Normal     57.3902      0.6610
      72       1       5         TPE     58.5018      0.6822
      72       1       5      Normal     58.5018      0.6822
      72       1       6         TPE     59.5456      0.7021
      72       1       6      Normal     59.5456      0.7021
      72       1       7         TPE     60.6666      0.7234
      72       1       7      Normal     60.6666      0.7234
      72       1       8         TPE     61.5769      0.7408
      72       1       8      Normal     61.5769      0.7408
      72       1       9         TPE     62.2085      0.7528
      72       1       9      Normal     62.2085      0.7528
      72       1      10         TPE     62.9029      0.7661
      72       1      10      Normal     62.9029      0.7661
      73       1       0         TPE     48.7650      0.4966
      73       1       0      Normal     48.7650      0.4966
      73       1       1         TPE     50.9522      0.5383
      73       1       1      Normal     50.9522      0.5383
      73       1       2         TPE     53.3645      0.5842
      73       1       2      Normal     53.3645      0.5842
      73       1       3         TPE     55.5832      0.6265
      73       1       3      Normal     55.5832      0.6265
      73       1       4         TPE     57.4019      0.6612
      73       1       4      Normal     57.4019      0.6612
      73       1       5         TPE     58.8637      0.6891
      73       1       5      Normal     58.8637      0.6891
      73       1       6         TPE     60.1109      0.7128
      73       1       6      Normal     60.1109      0.7128
      73       1       7         TPE     61.2307      0.7342
      73       1       7      Normal     61.2307      0.7342
      73       1       8         TPE     61.9801      0.7485
      73       1       8      Normal     61.9801      0.7485
      73       1       9         TPE     62.6381      0.7610
      73       1       9      Normal     62.6381      0.7610
      73       1      10         TPE     63.1676      0.7711
      73       1      10      Normal     63.1676      0.7711
      74       1       0         TPE     48.7650      0.4966
      74       1       0      Normal     48.7650      0.4966
      74       1       1         TPE     51.9940      0.5581
      74       1       1      Normal     51.9940      0.5581
      74       1       2         TPE     53.7153      0.5909
      74       1       2      Normal     53.7153      0.5909
      74       1       3         TPE     55.4377      0.6238
      74       1       3      Normal     55.4377      0.6238
      74       1       4         TPE     57.0814      0.6551
      74       1       4      Normal     57.0814      0.6551
      74       1       5         TPE     58.4439      0.6811
      74       1       5      Normal     58.4439      0.6811
      74       1       6         TPE     59.3540      0.6984
      74       1       6      Normal     59.3540      0.6984
      74       1       7         TPE     60.0961      0.7126
      74       1       7      Normal     60.0961      0.7126
      74       1       8         TPE     61.0112      0.7300
      74       1       8      Normal     61.0112      0.7300
      74       1       9         TPE     61.4959      0.7393
      74       1       9      Normal     61.4959      0.7393
      74       1      10         TPE     61.8635      0.7463
      74       1      10      Normal     61.8635      0.7463
      75       1       0         TPE     48.7650      0.4966
      75       1       0      Normal     48.7650      0.4966
      75       1       1         TPE     50.8012      0.5354
      75       1       1      Normal     50.8012      0.5354
      75       1       2         TPE     52.7067      0.5717
      75       1       2      Normal     52.7067      0.5717
      75       1       3         TPE     54.0670      0.5976
      75       1       3      Normal     54.0670      0.5976
      75       1       4         TPE     55.8219      0.6311
      75       1       4      Normal     55.8219      0.6311
      75       1       5         TPE     57.5647      0.6643
      75       1       5      Normal     57.5647      0.6643
      75       1       6         TPE     58.9761      0.6912
      75       1       6      Normal     58.9761      0.6912
      75       1       7         TPE     60.0457      0.7116
      75       1       7      Normal     60.0457      0.7116
      75       1       8         TPE     60.8289      0.7265
      75       1       8      Normal     60.8289      0.7265
      75       1       9         TPE     61.3819      0.7371
      75       1       9      Normal     61.3819      0.7371
      75       1      10         TPE     61.7733      0.7445
      75       1      10      Normal     61.7733      0.7445
      76       1       0         TPE     48.7650      0.4966
      76       1       0      Normal     48.7650      0.4966
      76       1       1         TPE     51.1974      0.5429
      76       1       1      Normal     51.1974      0.5429
      76       1       2         TPE     53.0611      0.5785
      76       1       2      Normal     53.0611      0.5785
      76       1       3         TPE     55.0803      0.6169
      76       1       3      Normal     55.0803      0.6169
      76       1       4         TPE     56.5643      0.6452
      76       1       4      Normal     56.5643      0.6452
      76       1       5         TPE     57.9212      0.6711
      76       1       5      Normal     57.9212      0.6711
      76       1       6         TPE     59.3479      0.6983
      76       1       6      Normal     59.3479      0.6983
      76       1       7         TPE     60.2002      0.7146
      76       1       7      Normal     60.2002      0.7146
      76       1       8         TPE     61.2418      0.7344
      76       1       8      Normal     61.2418      0.7344
      76       1       9         TPE     62.2212      0.7531
      76       1       9      Normal     62.2212      0.7531
      76       1      10         TPE     63.0752      0.7694
      76       1      10      Normal     63.0752      0.7694
      77       1       0         TPE     48.7650      0.4966
      77       1       0      Normal     48.7650      0.4966
      77       1       1         TPE     52.3482      0.5649
      77       1       1      Normal     52.3482      0.5649
      77       1       2         TPE     54.8263      0.6121
      77       1       2      Normal     54.8263      0.6121
      77       1       3         TPE     56.9045      0.6517
      77       1       3      Normal     56.9045      0.6517
      77       1       4         TPE     58.4042      0.6803
      77       1       4      Normal     58.4042      0.6803
      77       1       5         TPE     58.9538      0.6908
      77       1       5      Normal     58.9538      0.6908
      77       1       6         TPE     59.9975      0.7107
      77       1       6      Normal     59.9975      0.7107
      77       1       7         TPE     60.8248      0.7265
      77       1       7      Normal     60.8248      0.7265
      77       1       8         TPE     61.4924      0.7392
      77       1       8      Normal     61.4924      0.7392
      77       1       9         TPE     61.9685      0.7483
      77       1       9      Normal     61.9685      0.7483
      77       1      10         TPE     62.3516      0.7556
      77       1      10      Normal     62.3516      0.7556
      78       1       0         TPE     48.7650      0.4966
      78       1       0      Normal     48.7650      0.4966
      78       1       1         TPE     51.3993      0.5468
      78       1       1      Normal     51.3993      0.5468
      78       1       2         TPE     53.5643      0.5880
      78       1       2      Normal     53.5643      0.5880
      78       1       3         TPE     55.4949      0.6249
      78       1       3      Normal     55.4949      0.6249
      78       1       4         TPE     56.9677      0.6529
      78       1       4      Normal     56.9677      0.6529
      78       1       5         TPE     58.4657      0.6815
      78       1       5      Normal     58.4657      0.6815
      78       1       6         TPE     59.3379      0.6981
      78       1       6      Normal     59.3379      0.6981
      78       1       7         TPE     60.3561      0.7175
      78       1       7      Normal     60.3561      0.7175
      78       1       8         TPE     61.2100      0.7338
      78       1       8      Normal     61.2100      0.7338
      78       1       9         TPE     61.8498      0.7460
      78       1       9      Normal     61.8498      0.7460
      78       1      10         TPE     62.5771      0.7599
      78       1      10      Normal     62.5771      0.7599
      79       1       0         TPE     48.7650      0.4966
      79       1       0      Normal     48.7650      0.4966
      79       1       1         TPE     51.7336      0.5531
      79       1       1      Normal     51.7336      0.5531
      79       1       2         TPE     53.9790      0.5960
      79       1       2      Normal     53.9790      0.5960
      79       1       3         TPE     55.6695      0.6282
      79       1       3      Normal     55.6695      0.6282
      79       1       4         TPE     56.8823      0.6513
      79       1       4      Normal     56.8823      0.6513
      79       1       5         TPE     58.2071      0.6766
      79       1       5      Normal     58.2071      0.6766
      79       1       6         TPE     59.2939      0.6973
      79       1       6      Normal     59.2939      0.6973
      79       1       7         TPE     60.3546      0.7175
      79       1       7      Normal     60.3546      0.7175
      79       1       8         TPE     61.3964      0.7374
      79       1       8      Normal     61.3964      0.7374
      79       1       9         TPE     62.0389      0.7496
      79       1       9      Normal     62.0389      0.7496
      79       1      10         TPE     62.5188      0.7588
      79       1      10      Normal     62.5188      0.7588
      80       1       0         TPE     48.7650      0.4966
      80       1       0      Normal     48.7650      0.4966
      80       1       1         TPE     51.6430      0.5514
      80       1       1      Normal     51.6430      0.5514
      80       1       2         TPE     53.6710      0.5901
      80       1       2      Normal     53.6710      0.5901
      80       1       3         TPE     55.0280      0.6160
      80       1       3      Normal     55.0280      0.6160
      80       1       4         TPE     57.0001      0.6535
      80       1       4      Normal     57.0001      0.6535
      80       1       5         TPE     58.4708      0.6816
      80       1       5      Normal     58.4708      0.6816
      80       1       6         TPE     59.9193      0.7092
      80       1       6      Normal     59.9193      0.7092
      80       1       7         TPE     60.8645      0.7272
      80       1       7      Normal     60.8645      0.7272
      80       1       8         TPE     61.6884      0.7429
      80       1       8      Normal     61.6884      0.7429
      80       1       9         TPE     62.2610      0.7538
      80       1       9      Normal     62.2610      0.7538
      80       1      10         TPE     62.7612      0.7634
      80       1      10      Normal     62.7612      0.7634
      81       1       0         TPE     48.7650      0.4966
      81       1       0      Normal     48.7650      0.4966
      81       1       1         TPE     51.0337      0.5398
      81       1       1      Normal     51.0337      0.5398
      81       1       2         TPE     53.7332      0.5913
      81       1       2      Normal     53.7332      0.5913
      81       1       3         TPE     55.8753      0.6321
      81       1       3      Normal     55.8753      0.6321
      81       1       4         TPE     57.6221      0.6654
      81       1       4      Normal     57.6221      0.6654
      81       1       5         TPE     58.6193      0.6844
      81       1       5      Normal     58.6193      0.6844
      81       1       6         TPE     59.6896      0.7048
      81       1       6      Normal     59.6896      0.7048
      81       1       7         TPE     60.7323      0.7247
      81       1       7      Normal     60.7323      0.7247
      81       1       8         TPE     61.5207      0.7397
      81       1       8      Normal     61.5207      0.7397
      81       1       9         TPE     62.0759      0.7503
      81       1       9      Normal     62.0759      0.7503
      81       1      10         TPE     62.6130      0.7605
      81       1      10      Normal     62.6130      0.7605
      82       1       0         TPE     48.7650      0.4966
      82       1       0      Normal     48.7650      0.4966
      82       1       1         TPE     51.5880      0.5504
      82       1       1      Normal     51.5880      0.5504
      82       1       2         TPE     53.7676      0.5919
      82       1       2      Normal     53.7676      0.5919
      82       1       3         TPE     55.6156      0.6272
      82       1       3      Normal     55.6156      0.6272
      82       1       4         TPE     57.4738      0.6626
      82       1       4      Normal     57.4738      0.6626
      82       1       5         TPE     59.1131      0.6938
      82       1       5      Normal     59.1131      0.6938
      82       1       6         TPE     60.5098      0.7205
      82       1       6      Normal     60.5098      0.7205
      82       1       7         TPE     61.5242      0.7398
      82       1       7      Normal     61.5242      0.7398
      82       1       8         TPE     62.4801      0.7580
      82       1       8      Normal     62.4801      0.7580
      82       1       9         TPE     63.0709      0.7693
      82       1       9      Normal     63.0709      0.7693
      82       1      10         TPE     63.5346      0.7781
      82       1      10      Normal     63.5346      0.7781
      83       1       0         TPE     48.7650      0.4966
      83       1       0      Normal     48.7650      0.4966
      83       1       1         TPE     51.7783      0.5540
      83       1       1      Normal     51.7783      0.5540
      83       1       2         TPE     53.3913      0.5848
      83       1       2      Normal     53.3913      0.5848
      83       1       3         TPE     55.2344      0.6199
      83       1       3      Normal     55.2344      0.6199
      83       1       4         TPE     56.9451      0.6525
      83       1       4      Normal     56.9451      0.6525
      83       1       5         TPE     58.2130      0.6767
      83       1       5      Normal     58.2130      0.6767
      83       1       6         TPE     59.5117      0.7014
      83       1       6      Normal     59.5117      0.7014
      83       1       7         TPE     60.3524      0.7175
      83       1       7      Normal     60.3524      0.7175
      83       1       8         TPE     61.2439      0.7344
      83       1       8      Normal     61.2439      0.7344
      83       1       9         TPE     61.9262      0.7475
      83       1       9      Normal     61.9262      0.7475
      83       1      10         TPE     62.4453      0.7573
      83       1      10      Normal     62.4453      0.7573
      84       1       0         TPE     48.7650      0.4966
      84       1       0      Normal     48.7650      0.4966
      84       1       1         TPE     51.8386      0.5552
      84       1       1      Normal     51.8386      0.5552
      84       1       2         TPE     54.3086      0.6022
      84       1       2      Normal     54.3086      0.6022
      84       1       3         TPE     56.4687      0.6434
      84       1       3      Normal     56.4687      0.6434
      84       1       4         TPE     57.9782      0.6722
      84       1       4      Normal     57.9782      0.6722
      84       1       5         TPE     58.9294      0.6903
      84       1       5      Normal     58.9294      0.6903
      84       1       6         TPE     59.8161      0.7072
      84       1       6      Normal     59.8161      0.7072
      84       1       7         TPE     60.7027      0.7241
      84       1       7      Normal     60.7027      0.7241
      84       1       8         TPE     61.1872      0.7334
      84       1       8      Normal     61.1872      0.7334
      84       1       9         TPE     61.5761      0.7408
      84       1       9      Normal     61.5761      0.7408
      84       1      10         TPE     61.9539      0.7480
      84       1      10      Normal     61.9539      0.7480
      85       1       0         TPE     48.7650      0.4966
      85       1       0      Normal     48.7650      0.4966
      85       1       1         TPE     51.7218      0.5529
      85       1       1      Normal     51.7218      0.5529
      85       1       2         TPE     53.6189      0.5891
      85       1       2      Normal     53.6189      0.5891
      85       1       3         TPE     55.4727      0.6244
      85       1       3      Normal     55.4727      0.6244
      85       1       4         TPE     57.0366      0.6542
      85       1       4      Normal     57.0366      0.6542
      85       1       5         TPE     58.2679      0.6777
      85       1       5      Normal     58.2679      0.6777
      85       1       6         TPE     59.5291      0.7018
      85       1       6      Normal     59.5291      0.7018
      85       1       7         TPE     60.4632      0.7196
      85       1       7      Normal     60.4632      0.7196
      85       1       8         TPE     60.9220      0.7283
      85       1       8      Normal     60.9220      0.7283
      85       1       9         TPE     61.7039      0.7432
      85       1       9      Normal     61.7039      0.7432
      85       1      10         TPE     62.4000      0.7565
      85       1      10      Normal     62.4000      0.7565
      86       1       0         TPE     48.7650      0.4966
      86       1       0      Normal     48.7650      0.4966
      86       1       1         TPE     51.7883      0.5542
      86       1       1      Normal     51.7883      0.5542
      86       1       2         TPE     53.9565      0.5955
      86       1       2      Normal     53.9565      0.5955
      86       1       3         TPE     55.9122      0.6328
      86       1       3      Normal     55.9122      0.6328
      86       1       4         TPE     57.6888      0.6667
      86       1       4      Normal     57.6888      0.6667
      86       1       5         TPE     58.8391      0.6886
      86       1       5      Normal     58.8391      0.6886
      86       1       6         TPE     59.8566      0.7080
      86       1       6      Normal     59.8566      0.7080
      86       1       7         TPE     60.6608      0.7233
      86       1       7      Normal     60.6608      0.7233
      86       1       8         TPE     61.7347      0.7438
      86       1       8      Normal     61.7347      0.7438
      86       1       9         TPE     62.4165      0.7568
      86       1       9      Normal     62.4165      0.7568
      86       1      10         TPE     63.0063      0.7680
      86       1      10      Normal     63.0063      0.7680
      87       1       0         TPE     48.7650      0.4966
      87       1       0      Normal     48.7650      0.4966
      87       1       1         TPE     51.4215      0.5472
      87       1       1      Normal     51.4215      0.5472
      87       1       2         TPE     53.4354      0.5856
      87       1       2      Normal     53.4354      0.5856
      87       1       3         TPE     55.1224      0.6178
      87       1       3      Normal     55.1224      0.6178
      87       1       4         TPE     56.8068      0.6499
      87       1       4      Normal     56.8068      0.6499
      87       1       5         TPE     58.2561      0.6775
      87       1       5      Normal     58.2561      0.6775
      87       1       6         TPE     59.5819      0.7028
      87       1       6      Normal     59.5819      0.7028
      87       1       7         TPE     60.5746      0.7217
      87       1       7      Normal     60.5746      0.7217
      87       1       8         TPE     61.5034      0.7394
      87       1       8      Normal     61.5034      0.7394
      87       1       9         TPE     62.2753      0.7541
      87       1       9      Normal     62.2753      0.7541
      87       1      10         TPE     63.1405      0.7706
      87       1      10      Normal     63.1405      0.7706
      88       1       0         TPE     48.7650      0.4966
      88       1       0      Normal     48.7650      0.4966
      88       1       1         TPE     51.1388      0.5418
      88       1       1      Normal     51.1388      0.5418
      88       1       2         TPE     53.4639      0.5861
      88       1       2      Normal     53.4639      0.5861
      88       1       3         TPE     55.6104      0.6271
      88       1       3      Normal     55.6104      0.6271
      88       1       4         TPE     57.1163      0.6558
      88       1       4      Normal     57.1163      0.6558
      88       1       5         TPE     58.5593      0.6833
      88       1       5      Normal     58.5593      0.6833
      88       1       6         TPE     59.6899      0.7048
      88       1       6      Normal     59.6899      0.7048
      88       1       7         TPE     60.7183      0.7244
      88       1       7      Normal     60.7183      0.7244
      88       1       8         TPE     61.5249      0.7398
      88       1       8      Normal     61.5249      0.7398
      88       1       9         TPE     62.2135      0.7529
      88       1       9      Normal     62.2135      0.7529
      88       1      10         TPE     62.7373      0.7629
      88       1      10      Normal     62.7373      0.7629
      89       1       0         TPE     48.7650      0.4966
      89       1       0      Normal     48.7650      0.4966
      89       1       1         TPE     51.2849      0.5446
      89       1       1      Normal     51.2849      0.5446
      89       1       2         TPE     53.1612      0.5804
      89       1       2      Normal     53.1612      0.5804
      89       1       3         TPE     55.2351      0.6199
      89       1       3      Normal     55.2351      0.6199
      89       1       4         TPE     56.6047      0.6460
      89       1       4      Normal     56.6047      0.6460
      89       1       5         TPE     58.1607      0.6757
      89       1       5      Normal     58.1607      0.6757
      89       1       6         TPE     59.6475      0.7040
      89       1       6      Normal     59.6475      0.7040
      89       1       7         TPE     60.9569      0.7290
      89       1       7      Normal     60.9569      0.7290
      89       1       8         TPE     62.0074      0.7490
      89       1       8      Normal     62.0074      0.7490
      89       1       9         TPE     62.5810      0.7599
      89       1       9      Normal     62.5810      0.7599
      89       1      10         TPE     63.0644      0.7692
      89       1      10      Normal     63.0644      0.7692
      90       1       0         TPE     48.7650      0.4966
      90       1       0      Normal     48.7650      0.4966
      90       1       1         TPE     51.5462      0.5496
      90       1       1      Normal     51.5462      0.5496
      90       1       2         TPE     53.7850      0.5923
      90       1       2      Normal     53.7850      0.5923
      90       1       3         TPE     55.9640      0.6338
      90       1       3      Normal     55.9640      0.6338
      90       1       4         TPE     57.3933      0.6610
      90       1       4      Normal     57.3933      0.6610
      90       1       5         TPE     58.6274      0.6846
      90       1       5      Normal     58.6274      0.6846
      90       1       6         TPE     59.9254      0.7093
      90       1       6      Normal     59.9254      0.7093
      90       1       7         TPE     60.8177      0.7263
      90       1       7      Normal     60.8177      0.7263
      90       1       8         TPE     61.5900      0.7410
      90       1       8      Normal     61.5900      0.7410
      90       1       9         TPE     62.1897      0.7525
      90       1       9      Normal     62.1897      0.7525
      90       1      10         TPE     62.7580      0.7633
      90       1      10      Normal     62.7580      0.7633
      91       1       0         TPE     48.7650      0.4966
      91       1       0      Normal     48.7650      0.4966
      91       1       1         TPE     51.4423      0.5476
      91       1       1      Normal     51.4423      0.5476
      91       1       2         TPE     53.8991      0.5944
      91       1       2      Normal     53.8991      0.5944
      91       1       3         TPE     55.7771      0.6302
      91       1       3      Normal     55.7771      0.6302
      91       1       4         TPE     57.2224      0.6578
      91       1       4      Normal     57.2224      0.6578
      91       1       5         TPE     58.3151      0.6786
      91       1       5      Normal     58.3151      0.6786
      91       1       6         TPE     59.2753      0.6969
      91       1       6      Normal     59.2753      0.6969
      91       1       7         TPE     60.3518      0.7174
      91       1       7      Normal     60.3518      0.7174
      91       1       8         TPE     61.1601      0.7329
      91       1       8      Normal     61.1601      0.7329
      91       1       9         TPE     61.9679      0.7482
      91       1       9      Normal     61.9679      0.7482
      91       1      10         TPE     62.2646      0.7539
      91       1      10      Normal     62.2646      0.7539
      92       1       0         TPE     48.7650      0.4966
      92       1       0      Normal     48.7650      0.4966
      92       1       1         TPE     51.3067      0.5450
      92       1       1      Normal     51.3067      0.5450
      92       1       2         TPE     52.8932      0.5753
      92       1       2      Normal     52.8932      0.5753
      92       1       3         TPE     54.9933      0.6153
      92       1       3      Normal     54.9933      0.6153
      92       1       4         TPE     56.4834      0.6437
      92       1       4      Normal     56.4834      0.6437
      92       1       5         TPE     58.1194      0.6749
      92       1       5      Normal     58.1194      0.6749
      92       1       6         TPE     59.5002      0.7012
      92       1       6      Normal     59.5002      0.7012
      92       1       7         TPE     60.1419      0.7134
      92       1       7      Normal     60.1419      0.7134
      92       1       8         TPE     60.7628      0.7253
      92       1       8      Normal     60.7628      0.7253
      92       1       9         TPE     61.4050      0.7375
      92       1       9      Normal     61.4050      0.7375
      92       1      10         TPE     61.8162      0.7454
      92       1      10      Normal     61.8162      0.7454
      93       1       0         TPE     48.7650      0.4966
      93       1       0      Normal     48.7650      0.4966
      93       1       1         TPE     51.6446      0.5515
      93       1       1      Normal     51.6446      0.5515
      93       1       2         TPE     53.6072      0.5889
      93       1       2      Normal     53.6072      0.5889
      93       1       3         TPE     55.0534      0.6164
      93       1       3      Normal     55.0534      0.6164
      93       1       4         TPE     56.7211      0.6482
      93       1       4      Normal     56.7211      0.6482
      93       1       5         TPE     58.6698      0.6854
      93       1       5      Normal     58.6698      0.6854
      93       1       6         TPE     60.3942      0.7182
      93       1       6      Normal     60.3942      0.7182
      93       1       7         TPE     61.5624      0.7405
      93       1       7      Normal     61.5624      0.7405
      93       1       8         TPE     62.6072      0.7604
      93       1       8      Normal     62.6072      0.7604
      93       1       9         TPE     63.2745      0.7732
      93       1       9      Normal     63.2745      0.7732
      93       1      10         TPE     63.7039      0.7813
      93       1      10      Normal     63.7039      0.7813
      94       1       0         TPE     48.7650      0.4966
      94       1       0      Normal     48.7650      0.4966
      94       1       1         TPE     51.3688      0.5462
      94       1       1      Normal     51.3688      0.5462
      94       1       2         TPE     53.8229      0.5930
      94       1       2      Normal     53.8229      0.5930
      94       1       3         TPE     55.7368      0.6295
      94       1       3      Normal     55.7368      0.6295
      94       1       4         TPE     57.4673      0.6625
      94       1       4      Normal     57.4673      0.6625
      94       1       5         TPE     58.8640      0.6891
      94       1       5      Normal     58.8640      0.6891
      94       1       6         TPE     59.9895      0.7105
      94       1       6      Normal     59.9895      0.7105
      94       1       7         TPE     60.7450      0.7249
      94       1       7      Normal     60.7450      0.7249
      94       1       8         TPE     61.4546      0.7385
      94       1       8      Normal     61.4546      0.7385
      94       1       9         TPE     61.9126      0.7472
      94       1       9      Normal     61.9126      0.7472
      94       1      10         TPE     62.5196      0.7588
      94       1      10      Normal     62.5196      0.7588
      95       1       0         TPE     48.7650      0.4966
      95       1       0      Normal     48.7650      0.4966
      95       1       1         TPE     51.7624      0.5537
      95       1       1      Normal     51.7624      0.5537
      95       1       2         TPE     53.9640      0.5957
      95       1       2      Normal     53.9640      0.5957
      95       1       3         TPE     56.0877      0.6362
      95       1       3      Normal     56.0877      0.6362
      95       1       4         TPE     57.5131      0.6633
      95       1       4      Normal     57.5131      0.6633
      95       1       5         TPE     58.7358      0.6866
      95       1       5      Normal     58.7358      0.6866
      95       1       6         TPE     59.7753      0.7065
      95       1       6      Normal     59.7753      0.7065
      95       1       7         TPE     60.7173      0.7244
      95       1       7      Normal     60.7173      0.7244
      95       1       8         TPE     61.5967      0.7412
      95       1       8      Normal     61.5967      0.7412
      95       1       9         TPE     62.2437      0.7535
      95       1       9      Normal     62.2437      0.7535
      95       1      10         TPE     62.9492      0.7670
      95       1      10      Normal     62.9492      0.7670
      96       1       0         TPE     48.7650      0.4966
      96       1       0      Normal     48.7650      0.4966
      96       1       1         TPE     51.4521      0.5478
      96       1       1      Normal     51.4521      0.5478
      96       1       2         TPE     54.0043      0.5964
      96       1       2      Normal     54.0043      0.5964
      96       1       3         TPE     55.7182      0.6291
      96       1       3      Normal     55.7182      0.6291
      96       1       4         TPE     56.6631      0.6471
      96       1       4      Normal     56.6631      0.6471
      96       1       5         TPE     58.0704      0.6739
      96       1       5      Normal     58.0704      0.6739
      96       1       6         TPE     58.7964      0.6878
      96       1       6      Normal     58.7964      0.6878
      96       1       7         TPE     59.5474      0.7021
      96       1       7      Normal     59.5474      0.7021
      96       1       8         TPE     60.4187      0.7187
      96       1       8      Normal     60.4187      0.7187
      96       1       9         TPE     60.8614      0.7272
      96       1       9      Normal     60.8614      0.7272
      96       1      10         TPE     61.2399      0.7344
      96       1      10      Normal     61.2399      0.7344
      97       1       0         TPE     48.7650      0.4966
      97       1       0      Normal     48.7650      0.4966
      97       1       1         TPE     50.9948      0.5391
      97       1       1      Normal     50.9948      0.5391
      97       1       2         TPE     53.2943      0.5829
      97       1       2      Normal     53.2943      0.5829
      97       1       3         TPE     55.5688      0.6263
      97       1       3      Normal     55.5688      0.6263
      97       1       4         TPE     57.2925      0.6591
      97       1       4      Normal     57.2925      0.6591
      97       1       5         TPE     58.5044      0.6822
      97       1       5      Normal     58.5044      0.6822
      97       1       6         TPE     59.5760      0.7027
      97       1       6      Normal     59.5760      0.7027
      97       1       7         TPE     60.7279      0.7246
      97       1       7      Normal     60.7279      0.7246
      97       1       8         TPE     61.5259      0.7398
      97       1       8      Normal     61.5259      0.7398
      97       1       9         TPE     62.1321      0.7514
      97       1       9      Normal     62.1321      0.7514
      97       1      10         TPE     62.7023      0.7622
      97       1      10      Normal     62.7023      0.7622
      98       1       0         TPE     48.7650      0.4966
      98       1       0      Normal     48.7650      0.4966
      98       1       1         TPE     51.3975      0.5467
      98       1       1      Normal     51.3975      0.5467
      98       1       2         TPE     53.6966      0.5906
      98       1       2      Normal     53.6966      0.5906
      98       1       3         TPE     55.4794      0.6246
      98       1       3      Normal     55.4794      0.6246
      98       1       4         TPE     56.9386      0.6524
      98       1       4      Normal     56.9386      0.6524
      98       1       5         TPE     57.6671      0.6663
      98       1       5      Normal     57.6671      0.6663
      98       1       6         TPE     58.4642      0.6815
      98       1       6      Normal     58.4642      0.6815
      98       1       7         TPE     59.3245      0.6979
      98       1       7      Normal     59.3245      0.6979
      98       1       8         TPE     60.3865      0.7181
      98       1       8      Normal     60.3865      0.7181
      98       1       9         TPE     61.1077      0.7319
      98       1       9      Normal     61.1077      0.7319
      98       1      10         TPE     61.4017      0.7375
      98       1      10      Normal     61.4017      0.7375
      99       1       0         TPE     48.7650      0.4966
      99       1       0      Normal     48.7650      0.4966
      99       1       1         TPE     51.0713      0.5405
      99       1       1      Normal     51.0713      0.5405
      99       1       2         TPE     53.7074      0.5908
      99       1       2      Normal     53.7074      0.5908
      99       1       3         TPE     55.8291      0.6312
      99       1       3      Normal     55.8291      0.6312
      99       1       4         TPE     57.5160      0.6634
      99       1       4      Normal     57.5160      0.6634
      99       1       5         TPE     58.7962      0.6878
      99       1       5      Normal     58.7962      0.6878
      99       1       6         TPE     60.3791      0.7180
      99       1       6      Normal     60.3791      0.7180
      99       1       7         TPE     61.4283      0.7380
      99       1       7      Normal     61.4283      0.7380
      99       1       8         TPE     62.1255      0.7513
      99       1       8      Normal     62.1255      0.7513
      99       1       9         TPE     62.8974      0.7660
      99       1       9      Normal     62.8974      0.7660
      99       1      10         TPE     63.6995      0.7813
      99       1      10      Normal     63.6995      0.7813
     100       1       0         TPE     48.7650      0.4966
     100       1       0      Normal     48.7650      0.4966
     100       1       1         TPE     51.6879      0.5523
     100       1       1      Normal     51.6879      0.5523
     100       1       2         TPE     54.1929      0.6000
     100       1       2      Normal     54.1929      0.6000
     100       1       3         TPE     55.9543      0.6336
     100       1       3      Normal     55.9543      0.6336
     100       1       4         TPE     57.7787      0.6684
     100       1       4      Normal     57.7787      0.6684
     100       1       5         TPE     58.9148      0.6900
     100       1       5      Normal     58.9148      0.6900
     100       1       6         TPE     59.9572      0.7099
     100       1       6      Normal     59.9572      0.7099
     100       1       7         TPE     60.6652      0.7234
     100       1       7      Normal     60.6652      0.7234
     100       1       8         TPE     61.5565      0.7404
     100       1       8      Normal     61.5565      0.7404
     100       1       9         TPE     62.5474      0.7593
     100       1       9      Normal     62.5474      0.7593
     100       1      10         TPE     63.0559      0.7690
     100       1      10      Normal     63.0559      0.7690
    Mean       1       0         TPE     48.7650      0.4966
    Mean       1       0      Normal     48.7650      0.4966
    Mean       1       1         TPE     51.3655      0.5461
    Mean       1       1      Normal     51.3655      0.5461
    Mean       1       2         TPE     53.5700      0.5882
    Mean       1       2      Normal     53.5700      0.5882
    Mean       1       3         TPE     55.4598      0.6242
    Mean       1       3      Normal     55.4598      0.6242
    Mean       1       4         TPE     57.0649      0.6548
    Mean       1       4      Normal     57.0649      0.6548
    Mean       1       5         TPE     58.4551      0.6813
    Mean       1       5      Normal     58.4551      0.6813
    Mean       1       6         TPE     59.6548      0.7042
    Mean       1       6      Normal     59.6548      0.7042
    Mean       1       7         TPE     60.6162      0.7225
    Mean       1       7      Normal     60.6162      0.7225
    Mean       1       8         TPE     61.4590      0.7385
    Mean       1       8      Normal     61.4590      0.7385
    Mean       1       9         TPE     62.1474      0.7517
    Mean       1       9      Normal     62.1474      0.7517
    Mean       1      10         TPE     62.7288      0.7628
    Mean       1      10      Normal     62.7288      0.7628
  StdDev       1       0         TPE      0.0625         NaN
  StdDev       1       0      Normal      0.0625         NaN
  StdDev       1       1         TPE      0.3183      0.0060
  StdDev       1       1      Normal      0.3183      0.0060
  StdDev       1       2         TPE      0.4550      0.0087
  StdDev       1       2      Normal      0.4558      0.0087
  StdDev       1       3         TPE      0.5210      0.0099
  StdDev       1       3      Normal      0.5215      0.0099
  StdDev       1       4         TPE      0.5234      0.0100
  StdDev       1       4      Normal      0.5234      0.0100
  StdDev       1       5         TPE      0.4874      0.0093
  StdDev       1       5      Normal      0.4876      0.0093
  StdDev       1       6         TPE      0.5252      0.0100
  StdDev       1       6      Normal      0.5252      0.0100
  StdDev       1       7         TPE      0.5677      0.0108
  StdDev       1       7      Normal      0.5677      0.0108
  StdDev       1       8         TPE      0.5898      0.0112
  StdDev       1       8      Normal      0.5898      0.0112
  StdDev       1       9         TPE      0.6203      0.0118
  StdDev       1       9      Normal      0.6203      0.0118
  StdDev       1      10         TPE      0.6618      0.0127
  StdDev       1      10      Normal      0.6618      0.0127
