# Supplementary material for: Blib is a multi-module simulation platform for genetics studies and intelligent breeding
Source: Commun Biol. 2022 Nov 3;5:1167. doi: 10.1038/s42003-022-04151-9 (PMC9630530; doi:10.1038/s42003-022-04151-9)
Supplement: Supplementary file 4 — Supplementary Software 1 [file 42003_2022_4151_MOESM4_ESM.zip › Supplementary software/ISB with output files/outTester3.cro]

     Run Bmethod   Cycle    NumCross          F1          DH         TC1         TC2
       1       1       1         100         100         100          99          33
       1       1       2         100         100         100         100          37
       1       1       3         100         100         100         100          42
       1       1       4         100         100         100          99          35
       1       1       5         100         100         100          98          33
       1       1       6         100         100         100         100          37
       1       1       7         100         100         100         100          37
       1       1       8         100         100         100          98          38
       1       1       9         100         100         100          99          39
       1       1      10         100         100         100          98          34
     Run Bmethod   Cycle    NumCross          F1          DH         TC1         TC2
       2       1       1         100         100         100          99          29
       2       1       2         100         100         100          99          34
       2       1       3         100         100         100          98          37
       2       1       4         100         100         100          96          30
       2       1       5         100         100         100         100          37
       2       1       6         100         100         100          99          37
       2       1       7         100         100         100          98          38
       2       1       8         100         100         100         100          41
       2       1       9         100         100         100          98          41
       2       1      10         100         100         100          99          39
     Run Bmethod   Cycle    NumCross          F1          DH         TC1         TC2
       3       1       1         100         100         100          99          29
       3       1       2         100         100         100          96          34
       3       1       3         100         100         100         100          34
       3       1       4         100         100         100          99          33
       3       1       5         100         100         100          97          35
       3       1       6         100         100         100         100          40
       3       1       7         100         100         100         100          35
       3       1       8         100         100         100          99          41
       3       1       9         100         100         100         100          38
       3       1      10         100         100         100          99          41
     Run Bmethod   Cycle    NumCross          F1          DH         TC1         TC2
       4       1       1         100         100         100         100          32
       4       1       2         100         100         100          98          33
       4       1       3         100         100         100          97          35
       4       1       4         100         100         100         100          37
       4       1       5         100         100         100          99          37
       4       1       6         100         100         100          99          36
       4       1       7         100         100         100         100          36
       4       1       8         100         100         100          99          39
       4       1       9         100         100         100          97          37
       4       1      10         100         100         100          99          42
     Run Bmethod   Cycle    NumCross          F1          DH         TC1         TC2
       5       1       1         100         100         100          99          35
       5       1       2         100         100         100          98          33
       5       1       3         100         100         100          99          38
       5       1       4         100         100         100          98          34
       5       1       5         100         100         100          99          38
       5       1       6         100         100         100          99          39
       5       1       7         100         100         100         100          34
       5       1       8         100         100         100         100          35
       5       1       9         100         100         100          98          38
       5       1      10         100         100         100         100          39
     Run Bmethod   Cycle    NumCross          F1          DH         TC1         TC2
       6       1       1         100         100         100          97          34
       6       1       2         100         100         100          95          31
       6       1       3         100         100         100          98          32
       6       1       4         100         100         100          97          33
       6       1       5         100         100         100          97          34
       6       1       6         100         100         100          99          40
       6       1       7         100         100         100          99          38
       6       1       8         100         100         100          99          39
       6       1       9         100         100         100          99          34
       6       1      10         100         100         100         100          38
     Run Bmethod   Cycle    NumCross          F1          DH         TC1         TC2
       7       1       1         100         100         100          98          32
       7       1       2         100         100         100         100          32
       7       1       3         100         100         100          98          35
       7       1       4         100         100         100          98          38
       7       1       5         100         100         100          99          38
       7       1       6         100         100         100         100          38
       7       1       7         100         100         100         100          40
       7       1       8         100         100         100          99          36
       7       1       9         100         100         100          98          38
       7       1      10         100         100         100          98          37
     Run Bmethod   Cycle    NumCross          F1          DH         TC1         TC2
       8       1       1         100         100         100          93          24
       8       1       2         100         100         100          98          34
       8       1       3         100         100         100          99          35
       8       1       4         100         100         100         100          37
       8       1       5         100         100         100          99          38
       8       1       6         100         100         100          99          37
       8       1       7         100         100         100          99          39
       8       1       8         100         100         100          99          39
       8       1       9         100         100         100         100          39
       8       1      10         100         100         100          99          39
     Run Bmethod   Cycle    NumCross          F1          DH         TC1         TC2
       9       1       1         100         100         100          98          34
       9       1       2         100         100         100          99          39
       9       1       3         100         100         100          99          31
       9       1       4         100         100         100          98          35
       9       1       5         100         100         100          98          37
       9       1       6         100         100         100          99          36
       9       1       7         100         100         100          99          34
       9       1       8         100         100         100          96          37
       9       1       9         100         100         100          96          36
       9       1      10         100         100         100         100          41
     Run Bmethod   Cycle    NumCross          F1          DH         TC1         TC2
      10       1       1         100         100         100          99          35
      10       1       2         100         100         100         100          35
      10       1       3         100         100         100          98          34
      10       1       4         100         100         100          98          34
      10       1       5         100         100         100          98          34
      10       1       6         100         100         100          98          38
      10       1       7         100         100         100         100          36
      10       1       8         100         100         100         100          36
      10       1       9         100         100         100          98          41
      10       1      10         100         100         100          99          40
     Run Bmethod   Cycle    NumCross          F1          DH         TC1         TC2
      11       1       1         100         100         100         100          32
      11       1       2         100         100         100          99          33
      11       1       3         100         100         100          97          37
      11       1       4         100         100         100         100          37
      11       1       5         100         100         100          99          37
      11       1       6         100         100         100         100          36
      11       1       7         100         100         100         100          40
      11       1       8         100         100         100          98          38
      11       1       9         100         100         100          99          37
      11       1      10         100         100         100          96          36
     Run Bmethod   Cycle    NumCross          F1          DH         TC1         TC2
      12       1       1         100         100         100          99          35
      12       1       2         100         100         100         100          32
      12       1       3         100         100         100          97          34
      12       1       4         100         100         100          98          33
      12       1       5         100         100         100          97          41
      12       1       6         100         100         100         100          40
      12       1       7         100         100         100         100          37
      12       1       8         100         100         100          99          34
      12       1       9         100         100         100          99          40
      12       1      10         100         100         100         100          35
     Run Bmethod   Cycle    NumCross          F1          DH         TC1         TC2
      13       1       1         100         100         100          98          39
      13       1       2         100         100         100          99          35
      13       1       3         100         100         100          97          38
      13       1       4         100         100         100          97          39
      13       1       5         100         100         100          98          38
      13       1       6         100         100         100         100          40
      13       1       7         100         100         100          99          36
      13       1       8         100         100         100          99          39
      13       1       9         100         100         100          99          40
      13       1      10         100         100         100          99          38
     Run Bmethod   Cycle    NumCross          F1          DH         TC1         TC2
      14       1       1         100         100         100          96          35
      14       1       2         100         100         100          98          36
      14       1       3         100         100         100          97          35
      14       1       4         100         100         100          98          33
      14       1       5         100         100         100          98          32
      14       1       6         100         100         100          98          39
      14       1       7         100         100         100          99          36
      14       1       8         100         100         100          98          36
      14       1       9         100         100         100          99          36
      14       1      10         100         100         100          98          38
     Run Bmethod   Cycle    NumCross          F1          DH         TC1         TC2
      15       1       1         100         100         100          98          35
      15       1       2         100         100         100         100          37
      15       1       3         100         100         100         100          35
      15       1       4         100         100         100         100          36
      15       1       5         100         100         100          98          32
      15       1       6         100         100         100         100          35
      15       1       7         100         100         100         100          41
      15       1       8         100         100         100          99          40
      15       1       9         100         100         100         100          40
      15       1      10         100         100         100         100          38
     Run Bmethod   Cycle    NumCross          F1          DH         TC1         TC2
      16       1       1         100         100         100          99          33
      16       1       2         100         100         100          98          32
      16       1       3         100         100         100          98          35
      16       1       4         100         100         100          99          36
      16       1       5         100         100         100          99          38
      16       1       6         100         100         100          99          36
      16       1       7         100         100         100         100          31
      16       1       8         100         100         100         100          39
      16       1       9         100         100         100         100          42
      16       1      10         100         100         100          98          37
     Run Bmethod   Cycle    NumCross          F1          DH         TC1         TC2
      17       1       1         100         100         100          97          34
      17       1       2         100         100         100         100          40
      17       1       3         100         100         100          98          37
      17       1       4         100         100         100         100          44
      17       1       5         100         100         100         100          38
      17       1       6         100         100         100          99          39
      17       1       7         100         100         100         100          36
      17       1       8         100         100         100         100          36
      17       1       9         100         100         100         100          40
      17       1      10         100         100         100          99          40
     Run Bmethod   Cycle    NumCross          F1          DH         TC1         TC2
      18       1       1         100         100         100          98          38
      18       1       2         100         100         100          99          30
      18       1       3         100         100         100         100          38
      18       1       4         100         100         100          98          35
      18       1       5         100         100         100         100          32
      18       1       6         100         100         100          99          33
      18       1       7         100         100         100          98          35
      18       1       8         100         100         100         100          40
      18       1       9         100         100         100         100          38
      18       1      10         100         100         100          99          40
     Run Bmethod   Cycle    NumCross          F1          DH         TC1         TC2
      19       1       1         100         100         100          99          32
      19       1       2         100         100         100          98          36
      19       1       3         100         100         100          97          36
      19       1       4         100         100         100          99          39
      19       1       5         100         100         100          99          39
      19       1       6         100         100         100          98          37
      19       1       7         100         100         100         100          33
      19       1       8         100         100         100          99          37
      19       1       9         100         100         100          98          42
      19       1      10         100         100         100          99          41
     Run Bmethod   Cycle    NumCross          F1          DH         TC1         TC2
      20       1       1         100         100         100          96          34
      20       1       2         100         100         100          99          33
      20       1       3         100         100         100          98          38
      20       1       4         100         100         100         100          41
      20       1       5         100         100         100         100          43
      20       1       6         100         100         100          97          42
      20       1       7         100         100         100          99          35
      20       1       8         100         100         100          99          38
      20       1       9         100         100         100         100          41
      20       1      10         100         100         100         100          37
     Run Bmethod   Cycle    NumCross          F1          DH         TC1         TC2
      21       1       1         100         100         100          97          37
      21       1       2         100         100         100          98          35
      21       1       3         100         100         100          98          32
      21       1       4         100         100         100          98          32
      21       1       5         100         100         100          97          37
      21       1       6         100         100         100          99          38
      21       1       7         100         100         100          98          39
      21       1       8         100         100         100          95          36
      21       1       9         100         100         100          99          41
      21       1      10         100         100         100         100          37
     Run Bmethod   Cycle    NumCross          F1          DH         TC1         TC2
      22       1       1         100         100         100          96          32
      22       1       2         100         100         100          99          38
      22       1       3         100         100         100          99          37
      22       1       4         100         100         100          99          36
      22       1       5         100         100         100          96          40
      22       1       6         100         100         100          98          36
      22       1       7         100         100         100          98          39
      22       1       8         100         100         100          98          39
      22       1       9         100         100         100          99          33
      22       1      10         100         100         100         100          34
     Run Bmethod   Cycle    NumCross          F1          DH         TC1         TC2
      23       1       1         100         100         100          97          35
      23       1       2         100         100         100          98          34
      23       1       3         100         100         100          97          35
      23       1       4         100         100         100         100          38
      23       1       5         100         100         100          99          36
      23       1       6         100         100         100          99          33
      23       1       7         100         100         100          98          36
      23       1       8         100         100         100         100          36
      23       1       9         100         100         100          98          36
      23       1      10         100         100         100          99          38
     Run Bmethod   Cycle    NumCross          F1          DH         TC1         TC2
      24       1       1         100         100         100          97          35
      24       1       2         100         100         100          98          32
      24       1       3         100         100         100         100          40
      24       1       4         100         100         100         100          35
      24       1       5         100         100         100          99          34
      24       1       6         100         100         100          99          39
      24       1       7         100         100         100          98          38
      24       1       8         100         100         100          99          38
      24       1       9         100         100         100          98          37
      24       1      10         100         100         100         100          37
     Run Bmethod   Cycle    NumCross          F1          DH         TC1         TC2
      25       1       1         100         100         100          99          28
      25       1       2         100         100         100          96          34
      25       1       3         100         100         100          97          39
      25       1       4         100         100         100         100          41
      25       1       5         100         100         100         100          34
      25       1       6         100         100         100          99          37
      25       1       7         100         100         100          99          35
      25       1       8         100         100         100          95          31
      25       1       9         100         100         100         100          39
      25       1      10         100         100         100         100          39
     Run Bmethod   Cycle    NumCross          F1          DH         TC1         TC2
      26       1       1         100         100         100          98          31
      26       1       2         100         100         100          99          36
      26       1       3         100         100         100         100          36
      26       1       4         100         100         100          98          35
      26       1       5         100         100         100          98          33
      26       1       6         100         100         100          99          37
      26       1       7         100         100         100         100          33
      26       1       8         100         100         100          98          32
      26       1       9         100         100         100         100          35
      26       1      10         100         100         100         100          37
     Run Bmethod   Cycle    NumCross          F1          DH         TC1         TC2
      27       1       1         100         100         100          97          39
      27       1       2         100         100         100          99          35
      27       1       3         100         100         100          97          33
      27       1       4         100         100         100          99          37
      27       1       5         100         100         100         100          40
      27       1       6         100         100         100          99          38
      27       1       7         100         100         100         100          34
      27       1       8         100         100         100         100          36
      27       1       9         100         100         100          99          38
      27       1      10         100         100         100          99          38
     Run Bmethod   Cycle    NumCross          F1          DH         TC1         TC2
      28       1       1         100         100         100          98          36
      28       1       2         100         100         100         100          33
      28       1       3         100         100         100          98          37
      28       1       4         100         100         100          99          37
      28       1       5         100         100         100          98          34
      28       1       6         100         100         100          99          35
      28       1       7         100         100         100          98          34
      28       1       8         100         100         100         100          34
      28       1       9         100         100         100          98          38
      28       1      10         100         100         100          99          40
     Run Bmethod   Cycle    NumCross          F1          DH         TC1         TC2
      29       1       1         100         100         100          99          31
      29       1       2         100         100         100         100          36
      29       1       3         100         100         100          99          38
      29       1       4         100         100         100          99          34
      29       1       5         100         100         100          99          33
      29       1       6         100         100         100          97          39
      29       1       7         100         100         100          98          40
      29       1       8         100         100         100          98          35
      29       1       9         100         100         100          99          39
      29       1      10         100         100         100          99          37
     Run Bmethod   Cycle    NumCross          F1          DH         TC1         TC2
      30       1       1         100         100         100          98          35
      30       1       2         100         100         100          97          32
      30       1       3         100         100         100         100          34
      30       1       4         100         100         100          99          40
      30       1       5         100         100         100          99          33
      30       1       6         100         100         100          99          38
      30       1       7         100         100         100          99          37
      30       1       8         100         100         100          99          37
      30       1       9         100         100         100          98          37
      30       1      10         100         100         100          97          35
     Run Bmethod   Cycle    NumCross          F1          DH         TC1         TC2
      31       1       1         100         100         100         100          30
      31       1       2         100         100         100          96          38
      31       1       3         100         100         100          99          35
      31       1       4         100         100         100         100          36
      31       1       5         100         100         100          99          37
      31       1       6         100         100         100         100          39
      31       1       7         100         100         100          98          39
      31       1       8         100         100         100          97          38
      31       1       9         100         100         100         100          42
      31       1      10         100         100         100         100          43
     Run Bmethod   Cycle    NumCross          F1          DH         TC1         TC2
      32       1       1         100         100         100         100          38
      32       1       2         100         100         100          97          32
      32       1       3         100         100         100          98          34
      32       1       4         100         100         100         100          38
      32       1       5         100         100         100          95          34
      32       1       6         100         100         100          98          33
      32       1       7         100         100         100          97          43
      32       1       8         100         100         100          99          33
      32       1       9         100         100         100         100          38
      32       1      10         100         100         100          99          40
     Run Bmethod   Cycle    NumCross          F1          DH         TC1         TC2
      33       1       1         100         100         100          97          30
      33       1       2         100         100         100          99          36
      33       1       3         100         100         100          99          34
      33       1       4         100         100         100          95          41
      33       1       5         100         100         100          98          34
      33       1       6         100         100         100          98          31
      33       1       7         100         100         100          97          33
      33       1       8         100         100         100         100          43
      33       1       9         100         100         100          95          35
      33       1      10         100         100         100         100          36
     Run Bmethod   Cycle    NumCross          F1          DH         TC1         TC2
      34       1       1         100         100         100          97          35
      34       1       2         100         100         100          97          29
      34       1       3         100         100         100          98          35
      34       1       4         100         100         100          97          33
      34       1       5         100         100         100          99          36
      34       1       6         100         100         100          97          38
      34       1       7         100         100         100          98          39
      34       1       8         100         100         100         100          37
      34       1       9         100         100         100          97          35
      34       1      10         100         100         100          99          34
     Run Bmethod   Cycle    NumCross          F1          DH         TC1         TC2
      35       1       1         100         100         100          98          35
      35       1       2         100         100         100         100          38
      35       1       3         100         100         100          99          30
      35       1       4         100         100         100         100          34
      35       1       5         100         100         100          99          35
      35       1       6         100         100         100          99          39
      35       1       7         100         100         100         100          38
      35       1       8         100         100         100         100          37
      35       1       9         100         100         100         100          41
      35       1      10         100         100         100         100          38
     Run Bmethod   Cycle    NumCross          F1          DH         TC1         TC2
      36       1       1         100         100         100          99          39
      36       1       2         100         100         100          94          31
      36       1       3         100         100         100          97          37
      36       1       4         100         100         100          97          37
      36       1       5         100         100         100          99          35
      36       1       6         100         100         100          98          41
      36       1       7         100         100         100          99          40
      36       1       8         100         100         100         100          38
      36       1       9         100         100         100          99          32
      36       1      10         100         100         100          98          34
     Run Bmethod   Cycle    NumCross          F1          DH         TC1         TC2
      37       1       1         100         100         100         100          34
      37       1       2         100         100         100         100          40
      37       1       3         100         100         100         100          32
      37       1       4         100         100         100          99          31
      37       1       5         100         100         100         100          37
      37       1       6         100         100         100         100          32
      37       1       7         100         100         100         100          39
      37       1       8         100         100         100          99          37
      37       1       9         100         100         100          99          40
      37       1      10         100         100         100         100          40
     Run Bmethod   Cycle    NumCross          F1          DH         TC1         TC2
      38       1       1         100         100         100          98          29
      38       1       2         100         100         100          97          37
      38       1       3         100         100         100          99          37
      38       1       4         100         100         100          99          35
      38       1       5         100         100         100          97          38
      38       1       6         100         100         100          98          34
      38       1       7         100         100         100         100          37
      38       1       8         100         100         100          99          42
      38       1       9         100         100         100         100          37
      38       1      10         100         100         100          99          40
     Run Bmethod   Cycle    NumCross          F1          DH         TC1         TC2
      39       1       1         100         100         100          98          36
      39       1       2         100         100         100          99          34
      39       1       3         100         100         100          99          33
      39       1       4         100         100         100          98          34
      39       1       5         100         100         100          99          31
      39       1       6         100         100         100          98          37
      39       1       7         100         100         100          99          39
      39       1       8         100         100         100          99          39
      39       1       9         100         100         100         100          37
      39       1      10         100         100         100          98          37
     Run Bmethod   Cycle    NumCross          F1          DH         TC1         TC2
      40       1       1         100         100         100          98          30
      40       1       2         100         100         100          96          38
      40       1       3         100         100         100          96          38
      40       1       4         100         100         100          98          34
      40       1       5         100         100         100          99          34
      40       1       6         100         100         100          98          34
      40       1       7         100         100         100          99          37
      40       1       8         100         100         100          98          35
      40       1       9         100         100         100          99          39
      40       1      10         100         100         100         100          38
     Run Bmethod   Cycle    NumCross          F1          DH         TC1         TC2
      41       1       1         100         100         100          98          36
      41       1       2         100         100         100         100          36
      41       1       3         100         100         100          99          39
      41       1       4         100         100         100         100          38
      41       1       5         100         100         100          98          31
      41       1       6         100         100         100          99          34
      41       1       7         100         100         100         100          39
      41       1       8         100         100         100          98          39
      41       1       9         100         100         100         100          42
      41       1      10         100         100         100         100          41
     Run Bmethod   Cycle    NumCross          F1          DH         TC1         TC2
      42       1       1         100         100         100          97          36
      42       1       2         100         100         100         100          30
      42       1       3         100         100         100         100          34
      42       1       4         100         100         100          98          35
      42       1       5         100         100         100          98          38
      42       1       6         100         100         100         100          41
      42       1       7         100         100         100          98          38
      42       1       8         100         100         100         100          39
      42       1       9         100         100         100          98          37
      42       1      10         100         100         100          97          37
     Run Bmethod   Cycle    NumCross          F1          DH         TC1         TC2
      43       1       1         100         100         100          99          31
      43       1       2         100         100         100          99          37
      43       1       3         100         100         100          97          39
      43       1       4         100         100         100          98          38
      43       1       5         100         100         100          99          40
      43       1       6         100         100         100         100          36
      43       1       7         100         100         100          98          33
      43       1       8         100         100         100          99          38
      43       1       9         100         100         100          99          37
      43       1      10         100         100         100          99          35
     Run Bmethod   Cycle    NumCross          F1          DH         TC1         TC2
      44       1       1         100         100         100          97          30
      44       1       2         100         100         100          98          32
      44       1       3         100         100         100          99          35
      44       1       4         100         100         100          98          35
      44       1       5         100         100         100          98          34
      44       1       6         100         100         100         100          38
      44       1       7         100         100         100         100          40
      44       1       8         100         100         100         100          42
      44       1       9         100         100         100          99          36
      44       1      10         100         100         100         100          39
     Run Bmethod   Cycle    NumCross          F1          DH         TC1         TC2
      45       1       1         100         100         100          97          32
      45       1       2         100         100         100         100          39
      45       1       3         100         100         100          98          32
      45       1       4         100         100         100          98          36
      45       1       5         100         100         100          98          37
      45       1       6         100         100         100         100          40
      45       1       7         100         100         100          98          37
      45       1       8         100         100         100          98          38
      45       1       9         100         100         100          99          39
      45       1      10         100         100         100          99          42
     Run Bmethod   Cycle    NumCross          F1          DH         TC1         TC2
      46       1       1         100         100         100          99          35
      46       1       2         100         100         100          98          38
      46       1       3         100         100         100          98          37
      46       1       4         100         100         100          98          41
      46       1       5         100         100         100          98          34
      46       1       6         100         100         100          98          38
      46       1       7         100         100         100          98          40
      46       1       8         100         100         100         100          39
      46       1       9         100         100         100          99          39
      46       1      10         100         100         100         100          41
     Run Bmethod   Cycle    NumCross          F1          DH         TC1         TC2
      47       1       1         100         100         100          95          36
      47       1       2         100         100         100         100          35
      47       1       3         100         100         100          98          34
      47       1       4         100         100         100          99          37
      47       1       5         100         100         100         100          37
      47       1       6         100         100         100          98          33
      47       1       7         100         100         100          98          39
      47       1       8         100         100         100          98          37
      47       1       9         100         100         100          99          35
      47       1      10         100         100         100         100          38
     Run Bmethod   Cycle    NumCross          F1          DH         TC1         TC2
      48       1       1         100         100         100          99          31
      48       1       2         100         100         100         100          37
      48       1       3         100         100         100          99          35
      48       1       4         100         100         100         100          38
      48       1       5         100         100         100          98          35
      48       1       6         100         100         100          99          36
      48       1       7         100         100         100          99          36
      48       1       8         100         100         100         100          37
      48       1       9         100         100         100          99          38
      48       1      10         100         100         100          99          43
     Run Bmethod   Cycle    NumCross          F1          DH         TC1         TC2
      49       1       1         100         100         100          99          39
      49       1       2         100         100         100         100          36
      49       1       3         100         100         100          98          30
      49       1       4         100         100         100          96          35
      49       1       5         100         100         100          99          36
      49       1       6         100         100         100          99          32
      49       1       7         100         100         100         100          39
      49       1       8         100         100         100          98          40
      49       1       9         100         100         100         100          36
      49       1      10         100         100         100          99          34
     Run Bmethod   Cycle    NumCross          F1          DH         TC1         TC2
      50       1       1         100         100         100          97          32
      50       1       2         100         100         100         100          27
      50       1       3         100         100         100          98          34
      50       1       4         100         100         100          98          38
      50       1       5         100         100         100         100          37
      50       1       6         100         100         100          98          38
      50       1       7         100         100         100          99          41
      50       1       8         100         100         100          97          35
      50       1       9         100         100         100         100          38
      50       1      10         100         100         100          96          33
     Run Bmethod   Cycle    NumCross          F1          DH         TC1         TC2
      51       1       1         100         100         100          98          31
      51       1       2         100         100         100          99          38
      51       1       3         100         100         100          99          39
      51       1       4         100         100         100          99          38
      51       1       5         100         100         100          96          32
      51       1       6         100         100         100          99          33
      51       1       7         100         100         100          99          35
      51       1       8         100         100         100          99          36
      51       1       9         100         100         100          99          38
      51       1      10         100         100         100          99          35
     Run Bmethod   Cycle    NumCross          F1          DH         TC1         TC2
      52       1       1         100         100         100          97          35
      52       1       2         100         100         100          99          36
      52       1       3         100         100         100          97          30
      52       1       4         100         100         100          99          34
      52       1       5         100         100         100          99          37
      52       1       6         100         100         100         100          36
      52       1       7         100         100         100         100          32
      52       1       8         100         100         100         100          39
      52       1       9         100         100         100         100          36
      52       1      10         100         100         100          99          36
     Run Bmethod   Cycle    NumCross          F1          DH         TC1         TC2
      53       1       1         100         100         100          98          33
      53       1       2         100         100         100          98          38
      53       1       3         100         100         100          99          30
      53       1       4         100         100         100          99          35
      53       1       5         100         100         100          99          37
      53       1       6         100         100         100          99          35
      53       1       7         100         100         100         100          35
      53       1       8         100         100         100         100          42
      53       1       9         100         100         100          98          36
      53       1      10         100         100         100          99          39
     Run Bmethod   Cycle    NumCross          F1          DH         TC1         TC2
      54       1       1         100         100         100          94          34
      54       1       2         100         100         100          97          36
      54       1       3         100         100         100          96          38
      54       1       4         100         100         100          98          37
      54       1       5         100         100         100         100          36
      54       1       6         100         100         100          99          41
      54       1       7         100         100         100          99          36
      54       1       8         100         100         100          98          37
      54       1       9         100         100         100         100          37
      54       1      10         100         100         100         100          37
     Run Bmethod   Cycle    NumCross          F1          DH         TC1         TC2
      55       1       1         100         100         100          99          34
      55       1       2         100         100         100          99          32
      55       1       3         100         100         100          96          35
      55       1       4         100         100         100         100          37
      55       1       5         100         100         100          96          36
      55       1       6         100         100         100          98          35
      55       1       7         100         100         100          98          40
      55       1       8         100         100         100          99          33
      55       1       9         100         100         100         100          36
      55       1      10         100         100         100         100          40
     Run Bmethod   Cycle    NumCross          F1          DH         TC1         TC2
      56       1       1         100         100         100          95          31
      56       1       2         100         100         100          99          38
      56       1       3         100         100         100         100          34
      56       1       4         100         100         100          98          39
      56       1       5         100         100         100          98          36
      56       1       6         100         100         100         100          31
      56       1       7         100         100         100         100          41
      56       1       8         100         100         100         100          43
      56       1       9         100         100         100          99          38
      56       1      10         100         100         100          98          34
     Run Bmethod   Cycle    NumCross          F1          DH         TC1         TC2
      57       1       1         100         100         100          98          31
      57       1       2         100         100         100          99          30
      57       1       3         100         100         100          99          40
      57       1       4         100         100         100          98          40
      57       1       5         100         100         100          98          36
      57       1       6         100         100         100          99          38
      57       1       7         100         100         100         100          37
      57       1       8         100         100         100         100          36
      57       1       9         100         100         100          98          34
      57       1      10         100         100         100          99          37
     Run Bmethod   Cycle    NumCross          F1          DH         TC1         TC2
      58       1       1         100         100         100          99          34
      58       1       2         100         100         100          99          37
      58       1       3         100         100         100          98          38
      58       1       4         100         100         100          98          38
      58       1       5         100         100         100          99          39
      58       1       6         100         100         100         100          39
      58       1       7         100         100         100          98          33
      58       1       8         100         100         100          99          45
      58       1       9         100         100         100          99          38
      58       1      10         100         100         100          98          40
     Run Bmethod   Cycle    NumCross          F1          DH         TC1         TC2
      59       1       1         100         100         100          97          35
      59       1       2         100         100         100          96          32
      59       1       3         100         100         100          95          32
      59       1       4         100         100         100          99          40
      59       1       5         100         100         100          97          35
      59       1       6         100         100         100         100          37
      59       1       7         100         100         100         100          37
      59       1       8         100         100         100         100          41
      59       1       9         100         100         100          98          40
      59       1      10         100         100         100          98          36
     Run Bmethod   Cycle    NumCross          F1          DH         TC1         TC2
      60       1       1         100         100         100          96          34
      60       1       2         100         100         100          99          40
      60       1       3         100         100         100          97          38
      60       1       4         100         100         100         100          38
      60       1       5         100         100         100          97          36
      60       1       6         100         100         100          99          35
      60       1       7         100         100         100          99          37
      60       1       8         100         100         100         100          37
      60       1       9         100         100         100         100          44
      60       1      10         100         100         100         100          43
     Run Bmethod   Cycle    NumCross          F1          DH         TC1         TC2
      61       1       1         100         100         100          98          32
      61       1       2         100         100         100          95          30
      61       1       3         100         100         100          97          31
      61       1       4         100         100         100          98          37
      61       1       5         100         100         100          98          39
      61       1       6         100         100         100          99          37
      61       1       7         100         100         100          99          34
      61       1       8         100         100         100         100          39
      61       1       9         100         100         100          97          36
      61       1      10         100         100         100         100          38
     Run Bmethod   Cycle    NumCross          F1          DH         TC1         TC2
      62       1       1         100         100         100          99          36
      62       1       2         100         100         100          99          39
      62       1       3         100         100         100          99          39
      62       1       4         100         100         100         100          38
      62       1       5         100         100         100          98          35
      62       1       6         100         100         100         100          41
      62       1       7         100         100         100         100          38
      62       1       8         100         100         100          99          38
      62       1       9         100         100         100          99          38
      62       1      10         100         100         100          98          35
     Run Bmethod   Cycle    NumCross          F1          DH         TC1         TC2
      63       1       1         100         100         100         100          28
      63       1       2         100         100         100          96          37
      63       1       3         100         100         100          98          38
      63       1       4         100         100         100          99          38
      63       1       5         100         100         100          99          40
      63       1       6         100         100         100          99          37
      63       1       7         100         100         100          99          41
      63       1       8         100         100         100          98          38
      63       1       9         100         100         100          99          36
      63       1      10         100         100         100          99          41
     Run Bmethod   Cycle    NumCross          F1          DH         TC1         TC2
      64       1       1         100         100         100          99          32
      64       1       2         100         100         100         100          40
      64       1       3         100         100         100          98          34
      64       1       4         100         100         100         100          38
      64       1       5         100         100         100          98          40
      64       1       6         100         100         100          99          33
      64       1       7         100         100         100          98          38
      64       1       8         100         100         100          98          35
      64       1       9         100         100         100         100          38
      64       1      10         100         100         100         100          39
     Run Bmethod   Cycle    NumCross          F1          DH         TC1         TC2
      65       1       1         100         100         100          98          36
      65       1       2         100         100         100          98          36
      65       1       3         100         100         100          99          36
      65       1       4         100         100         100          98          38
      65       1       5         100         100         100         100          39
      65       1       6         100         100         100         100          36
      65       1       7         100         100         100          99          39
      65       1       8         100         100         100          99          36
      65       1       9         100         100         100          99          36
      65       1      10         100         100         100          98          37
     Run Bmethod   Cycle    NumCross          F1          DH         TC1         TC2
      66       1       1         100         100         100          99          30
      66       1       2         100         100         100          98          36
      66       1       3         100         100         100          98          39
      66       1       4         100         100         100         100          38
      66       1       5         100         100         100          99          40
      66       1       6         100         100         100         100          37
      66       1       7         100         100         100          98          36
      66       1       8         100         100         100          99          37
      66       1       9         100         100         100          98          37
      66       1      10         100         100         100         100          41
     Run Bmethod   Cycle    NumCross          F1          DH         TC1         TC2
      67       1       1         100         100         100          96          29
      67       1       2         100         100         100          98          34
      67       1       3         100         100         100         100          36
      67       1       4         100         100         100          99          37
      67       1       5         100         100         100         100          40
      67       1       6         100         100         100          98          34
      67       1       7         100         100         100          97          39
      67       1       8         100         100         100          98          41
      67       1       9         100         100         100         100          40
      67       1      10         100         100         100          99          37
     Run Bmethod   Cycle    NumCross          F1          DH         TC1         TC2
      68       1       1         100         100         100          98          34
      68       1       2         100         100         100          97          38
      68       1       3         100         100         100          98          36
      68       1       4         100         100         100          97          35
      68       1       5         100         100         100          99          39
      68       1       6         100         100         100          98          38
      68       1       7         100         100         100          99          35
      68       1       8         100         100         100          97          36
      68       1       9         100         100         100          98          37
      68       1      10         100         100         100          99          32
     Run Bmethod   Cycle    NumCross          F1          DH         TC1         TC2
      69       1       1         100         100         100          95          29
      69       1       2         100         100         100          96          39
      69       1       3         100         100         100         100          38
      69       1       4         100         100         100          97          39
      69       1       5         100         100         100          98          35
      69       1       6         100         100         100          98          37
      69       1       7         100         100         100          99          39
      69       1       8         100         100         100          98          36
      69       1       9         100         100         100          99          38
      69       1      10         100         100         100          98          39
     Run Bmethod   Cycle    NumCross          F1          DH         TC1         TC2
      70       1       1         100         100         100          98          35
      70       1       2         100         100         100          98          32
      70       1       3         100         100         100          98          35
      70       1       4         100         100         100         100          35
      70       1       5         100         100         100          99          35
      70       1       6         100         100         100          98          32
      70       1       7         100         100         100         100          34
      70       1       8         100         100         100         100          36
      70       1       9         100         100         100          99          36
      70       1      10         100         100         100          99          38
     Run Bmethod   Cycle    NumCross          F1          DH         TC1         TC2
      71       1       1         100         100         100         100          29
      71       1       2         100         100         100         100          34
      71       1       3         100         100         100          98          37
      71       1       4         100         100         100          98          35
      71       1       5         100         100         100         100          31
      71       1       6         100         100         100          98          35
      71       1       7         100         100         100          99          39
      71       1       8         100         100         100          99          35
      71       1       9         100         100         100          98          34
      71       1      10         100         100         100          99          38
     Run Bmethod   Cycle    NumCross          F1          DH         TC1         TC2
      72       1       1         100         100         100          99          33
      72       1       2         100         100         100          99          37
      72       1       3         100         100         100         100          37
      72       1       4         100         100         100          97          27
      72       1       5         100         100         100          97          36
      72       1       6         100         100         100          98          38
      72       1       7         100         100         100          98          39
      72       1       8         100         100         100         100          41
      72       1       9         100         100         100         100          39
      72       1      10         100         100         100          99          38
     Run Bmethod   Cycle    NumCross          F1          DH         TC1         TC2
      73       1       1         100         100         100          99          33
      73       1       2         100         100         100          96          36
      73       1       3         100         100         100         100          35
      73       1       4         100         100         100          99          36
      73       1       5         100         100         100          98          39
      73       1       6         100         100         100         100          36
      73       1       7         100         100         100          98          34
      73       1       8         100         100         100          98          38
      73       1       9         100         100         100          99          38
      73       1      10         100         100         100         100          38
     Run Bmethod   Cycle    NumCross          F1          DH         TC1         TC2
      74       1       1         100         100         100          99          29
      74       1       2         100         100         100         100          35
      74       1       3         100         100         100          98          39
      74       1       4         100         100         100          98          36
      74       1       5         100         100         100         100          30
      74       1       6         100         100         100         100          41
      74       1       7         100         100         100         100          40
      74       1       8         100         100         100          99          35
      74       1       9         100         100         100          99          36
      74       1      10         100         100         100          99          37
     Run Bmethod   Cycle    NumCross          F1          DH         TC1         TC2
      75       1       1         100         100         100          98          38
      75       1       2         100         100         100          97          36
      75       1       3         100         100         100         100          35
      75       1       4         100         100         100         100          32
      75       1       5         100         100         100          98          35
      75       1       6         100         100         100         100          38
      75       1       7         100         100         100          99          38
      75       1       8         100         100         100         100          34
      75       1       9         100         100         100          99          37
      75       1      10         100         100         100          98          37
     Run Bmethod   Cycle    NumCross          F1          DH         TC1         TC2
      76       1       1         100         100         100          96          36
      76       1       2         100         100         100          99          33
      76       1       3         100         100         100          98          34
      76       1       4         100         100         100          99          33
      76       1       5         100         100         100          97          37
      76       1       6         100         100         100          99          36
      76       1       7         100         100         100         100          42
      76       1       8         100         100         100          95          35
      76       1       9         100         100         100         100          37
      76       1      10         100         100         100         100          42
     Run Bmethod   Cycle    NumCross          F1          DH         TC1         TC2
      77       1       1         100         100         100          97          37
      77       1       2         100         100         100          98          36
      77       1       3         100         100         100          97          35
      77       1       4         100         100         100          99          38
      77       1       5         100         100         100          99          41
      77       1       6         100         100         100         100          36
      77       1       7         100         100         100          99          34
      77       1       8         100         100         100          99          36
      77       1       9         100         100         100         100          37
      77       1      10         100         100         100          97          38
     Run Bmethod   Cycle    NumCross          F1          DH         TC1         TC2
      78       1       1         100         100         100          97          35
      78       1       2         100         100         100         100          33
      78       1       3         100         100         100          99          37
      78       1       4         100         100         100          99          40
      78       1       5         100         100         100          98          38
      78       1       6         100         100         100          98          37
      78       1       7         100         100         100         100          35
      78       1       8         100         100         100          99          39
      78       1       9         100         100         100          97          38
      78       1      10         100         100         100          99          38
     Run Bmethod   Cycle    NumCross          F1          DH         TC1         TC2
      79       1       1         100         100         100         100          35
      79       1       2         100         100         100          97          30
      79       1       3         100         100         100          97          38
      79       1       4         100         100         100          99          42
      79       1       5         100         100         100          99          38
      79       1       6         100         100         100          98          36
      79       1       7         100         100         100          99          38
      79       1       8         100         100         100          99          39
      79       1       9         100         100         100         100          37
      79       1      10         100         100         100         100          40
     Run Bmethod   Cycle    NumCross          F1          DH         TC1         TC2
      80       1       1         100         100         100          98          33
      80       1       2         100         100         100          98          34
      80       1       3         100         100         100          98          33
      80       1       4         100         100         100          97          36
      80       1       5         100         100         100         100          36
      80       1       6         100         100         100          97          36
      80       1       7         100         100         100         100          38
      80       1       8         100         100         100          99          34
      80       1       9         100         100         100         100          35
      80       1      10         100         100         100          99          35
     Run Bmethod   Cycle    NumCross          F1          DH         TC1         TC2
      81       1       1         100         100         100          95          31
      81       1       2         100         100         100          98          37
      81       1       3         100         100         100          98          32
      81       1       4         100         100         100         100          34
      81       1       5         100         100         100          99          34
      81       1       6         100         100         100          98          33
      81       1       7         100         100         100          97          39
      81       1       8         100         100         100          99          39
      81       1       9         100         100         100          98          36
      81       1      10         100         100         100         100          40
     Run Bmethod   Cycle    NumCross          F1          DH         TC1         TC2
      82       1       1         100         100         100         100          32
      82       1       2         100         100         100          99          36
      82       1       3         100         100         100          98          32
      82       1       4         100         100         100          99          37
      82       1       5         100         100         100          99          38
      82       1       6         100         100         100          99          35
      82       1       7         100         100         100          99          39
      82       1       8         100         100         100         100          37
      82       1       9         100         100         100          98          38
      82       1      10         100         100         100          99          37
     Run Bmethod   Cycle    NumCross          F1          DH         TC1         TC2
      83       1       1         100         100         100          97          31
      83       1       2         100         100         100         100          39
      83       1       3         100         100         100          99          38
      83       1       4         100         100         100          98          37
      83       1       5         100         100         100         100          35
      83       1       6         100         100         100          98          37
      83       1       7         100         100         100          98          39
      83       1       8         100         100         100          98          41
      83       1       9         100         100         100         100          37
      83       1      10         100         100         100          99          35
     Run Bmethod   Cycle    NumCross          F1          DH         TC1         TC2
      84       1       1         100         100         100          99          28
      84       1       2         100         100         100          98          40
      84       1       3         100         100         100          99          38
      84       1       4         100         100         100          98          36
      84       1       5         100         100         100          99          40
      84       1       6         100         100         100          99          37
      84       1       7         100         100         100          99          41
      84       1       8         100         100         100          98          39
      84       1       9         100         100         100          97          43
      84       1      10         100         100         100         100          41
     Run Bmethod   Cycle    NumCross          F1          DH         TC1         TC2
      85       1       1         100         100         100          97          28
      85       1       2         100         100         100          97          42
      85       1       3         100         100         100          99          36
      85       1       4         100         100         100          99          36
      85       1       5         100         100         100          98          43
      85       1       6         100         100         100          98          36
      85       1       7         100         100         100          99          35
      85       1       8         100         100         100         100          34
      85       1       9         100         100         100          98          36
      85       1      10         100         100         100          97          40
     Run Bmethod   Cycle    NumCross          F1          DH         TC1         TC2
      86       1       1         100         100         100          96          36
      86       1       2         100         100         100         100          37
      86       1       3         100         100         100         100          35
      86       1       4         100         100         100          96          38
      86       1       5         100         100         100          99          33
      86       1       6         100         100         100          99          37
      86       1       7         100         100         100         100          37
      86       1       8         100         100         100         100          35
      86       1       9         100         100         100         100          40
      86       1      10         100         100         100          98          38
     Run Bmethod   Cycle    NumCross          F1          DH         TC1         TC2
      87       1       1         100         100         100         100          28
      87       1       2         100         100         100          99          34
      87       1       3         100         100         100          97          34
      87       1       4         100         100         100          94          39
      87       1       5         100         100         100         100          35
      87       1       6         100         100         100          96          41
      87       1       7         100         100         100          97          45
      87       1       8         100         100         100          99          35
      87       1       9         100         100         100         100          38
      87       1      10         100         100         100          98          40
     Run Bmethod   Cycle    NumCross          F1          DH         TC1         TC2
      88       1       1         100         100         100          97          32
      88       1       2         100         100         100          98          38
      88       1       3         100         100         100         100          34
      88       1       4         100         100         100          99          33
      88       1       5         100         100         100          96          38
      88       1       6         100         100         100         100          37
      88       1       7         100         100         100          98          41
      88       1       8         100         100         100          98          39
      88       1       9         100         100         100          97          38
      88       1      10         100         100         100          99          41
     Run Bmethod   Cycle    NumCross          F1          DH         TC1         TC2
      89       1       1         100         100         100          98          36
      89       1       2         100         100         100         100          37
      89       1       3         100         100         100         100          34
      89       1       4         100         100         100          99          35
      89       1       5         100         100         100          97          35
      89       1       6         100         100         100          99          37
      89       1       7         100         100         100         100          39
      89       1       8         100         100         100         100          33
      89       1       9         100         100         100         100          38
      89       1      10         100         100         100          99          41
     Run Bmethod   Cycle    NumCross          F1          DH         TC1         TC2
      90       1       1         100         100         100         100          32
      90       1       2         100         100         100         100          39
      90       1       3         100         100         100          99          38
      90       1       4         100         100         100         100          36
      90       1       5         100         100         100          99          40
      90       1       6         100         100         100          98          37
      90       1       7         100         100         100          97          36
      90       1       8         100         100         100         100          35
      90       1       9         100         100         100         100          34
      90       1      10         100         100         100          99          39
     Run Bmethod   Cycle    NumCross          F1          DH         TC1         TC2
      91       1       1         100         100         100          99          34
      91       1       2         100         100         100          98          39
      91       1       3         100         100         100          99          40
      91       1       4         100         100         100          99          37
      91       1       5         100         100         100          98          34
      91       1       6         100         100         100          98          36
      91       1       7         100         100         100          99          34
      91       1       8         100         100         100         100          39
      91       1       9         100         100         100          99          39
      91       1      10         100         100         100          98          36
     Run Bmethod   Cycle    NumCross          F1          DH         TC1         TC2
      92       1       1         100         100         100          97          29
      92       1       2         100         100         100          99          36
      92       1       3         100         100         100          99          40
      92       1       4         100         100         100          99          33
      92       1       5         100         100         100          99          37
      92       1       6         100         100         100          98          34
      92       1       7         100         100         100         100          42
      92       1       8         100         100         100         100          38
      92       1       9         100         100         100          99          37
      92       1      10         100         100         100         100          34
     Run Bmethod   Cycle    NumCross          F1          DH         TC1         TC2
      93       1       1         100         100         100          98          38
      93       1       2         100         100         100          99          33
      93       1       3         100         100         100         100          35
      93       1       4         100         100         100         100          39
      93       1       5         100         100         100         100          38
      93       1       6         100         100         100         100          33
      93       1       7         100         100         100          99          36
      93       1       8         100         100         100         100          40
      93       1       9         100         100         100          96          39
      93       1      10         100         100         100         100          36
     Run Bmethod   Cycle    NumCross          F1          DH         TC1         TC2
      94       1       1         100         100         100          98          33
      94       1       2         100         100         100          99          33
      94       1       3         100         100         100          99          35
      94       1       4         100         100         100          97          33
      94       1       5         100         100         100          99          37
      94       1       6         100         100         100          99          35
      94       1       7         100         100         100         100          38
      94       1       8         100         100         100          99          33
      94       1       9         100         100         100          99          39
      94       1      10         100         100         100          99          41
     Run Bmethod   Cycle    NumCross          F1          DH         TC1         TC2
      95       1       1         100         100         100          95          36
      95       1       2         100         100         100          97          34
      95       1       3         100         100         100          99          30
      95       1       4         100         100         100          99          34
      95       1       5         100         100         100          99          40
      95       1       6         100         100         100          97          41
      95       1       7         100         100         100         100          40
      95       1       8         100         100         100         100          38
      95       1       9         100         100         100          99          40
      95       1      10         100         100         100         100          39
     Run Bmethod   Cycle    NumCross          F1          DH         TC1         TC2
      96       1       1         100         100         100          99          36
      96       1       2         100         100         100          98          37
      96       1       3         100         100         100          97          34
      96       1       4         100         100         100          99          36
      96       1       5         100         100         100          98          36
      96       1       6         100         100         100          98          34
      96       1       7         100         100         100          98          35
      96       1       8         100         100         100          99          38
      96       1       9         100         100         100         100          39
      96       1      10         100         100         100          98          39
     Run Bmethod   Cycle    NumCross          F1          DH         TC1         TC2
      97       1       1         100         100         100          95          31
      97       1       2         100         100         100          98          32
      97       1       3         100         100         100          95          37
      97       1       4         100         100         100          97          39
      97       1       5         100         100         100          97          39
      97       1       6         100         100         100         100          39
      97       1       7         100         100         100          99          41
      97       1       8         100         100         100          99          39
      97       1       9         100         100         100          98          38
      97       1      10         100         100         100         100          39
     Run Bmethod   Cycle    NumCross          F1          DH         TC1         TC2
      98       1       1         100         100         100          98          33
      98       1       2         100         100         100          98          34
      98       1       3         100         100         100          99          37
      98       1       4         100         100         100          98          33
      98       1       5         100         100         100          99          38
      98       1       6         100         100         100          96          34
      98       1       7         100         100         100          99          33
      98       1       8         100         100         100          99          35
      98       1       9         100         100         100          99          43
      98       1      10         100         100         100         100          40
     Run Bmethod   Cycle    NumCross          F1          DH         TC1         TC2
      99       1       1         100         100         100          98          35
      99       1       2         100         100         100          96          33
      99       1       3         100         100         100          97          35
      99       1       4         100         100         100         100          36
      99       1       5         100         100         100          99          33
      99       1       6         100         100         100          99          37
      99       1       7         100         100         100         100          37
      99       1       8         100         100         100          99          37
      99       1       9         100         100         100         100          37
      99       1      10         100         100         100          99          38
     Run Bmethod   Cycle    NumCross          F1          DH         TC1         TC2
     100       1       1         100         100         100          96          32
     100       1       2         100         100         100          99          32
     100       1       3         100         100         100         100          38
     100       1       4         100         100         100          98          38
     100       1       5         100         100         100          98          40
     100       1       6         100         100         100         100          38
     100       1       7         100         100         100         100          42
     100       1       8         100         100         100         100          39
     100       1       9         100         100         100         100          38
     100       1      10         100         100         100         100          36
