# Supplementary material for: Blib is a multi-module simulation platform for genetics studies and intelligent breeding
Source: Commun Biol. 2022 Nov 3;5:1167. doi: 10.1038/s42003-022-04151-9 (PMC9630530; doi:10.1038/s42003-022-04151-9)
Supplement: Supplementary file 4 — Supplementary Software 1 [file 42003_2022_4151_MOESM4_ESM.zip › Supplementary software/ISB with output files/outTester3.gbe]

     Run Bmethod   Cycle       Yield       Yield       Yield
     Run Bmethod   Cycle     varGeno      varEnv     varGbyE
       1       1       0      2.7998      2.7998      0.0000
       1       1       1      3.3036      3.3036      0.0000
       1       1       2      2.8667      2.8667      0.0000
       1       1       3      2.3858      2.3858      0.0000
       1       1       4      1.8338      1.8338      0.0000
       1       1       5      1.6456      1.6456      0.0000
       1       1       6      1.3541      1.3541      0.0000
       1       1       7      1.4894      1.4894      0.0000
       1       1       8      0.9550      0.9550      0.0000
       1       1       9      0.9684      0.9684      0.0000
       1       1      10      1.0756      1.0756      0.0000
       2       1       0      2.7998      2.7998      0.0000
       2       1       1      1.8805      1.8805      0.0000
       2       1       2      2.1864      2.1864      0.0000
       2       1       3      1.9719      1.9719      0.0000
       2       1       4      1.7553      1.7553      0.0000
       2       1       5      1.7756      1.7756      0.0000
       2       1       6      1.4847      1.4847      0.0000
       2       1       7      1.2644      1.2644      0.0000
       2       1       8      1.0656      1.0656      0.0000
       2       1       9      0.7234      0.7234      0.0000
       2       1      10      0.6969      0.6969      0.0000
       3       1       0      2.7998      2.7998      0.0000
       3       1       1      2.2270      2.2270      0.0000
       3       1       2      2.1088      2.1088      0.0000
       3       1       3      1.8428      1.8428      0.0000
       3       1       4      2.2013      2.2013      0.0000
       3       1       5      1.5947      1.5947      0.0000
       3       1       6      1.6819      1.6819      0.0000
       3       1       7      1.5069      1.5069      0.0000
       3       1       8      1.5638      1.5638      0.0000
       3       1       9      0.9841      0.9841      0.0000
       3       1      10      0.6597      0.6597      0.0000
       4       1       0      2.7998      2.7998      0.0000
       4       1       1      2.1817      2.1817      0.0000
       4       1       2      2.6023      2.6023      0.0000
       4       1       3      3.7816      3.7816      0.0000
       4       1       4      2.4878      2.4878      0.0000
       4       1       5      2.6741      2.6741      0.0000
       4       1       6      2.1406      2.1406      0.0000
       4       1       7      1.8097      1.8097      0.0000
       4       1       8      1.2559      1.2559      0.0000
       4       1       9      0.8553      0.8553      0.0000
       4       1      10      0.6675      0.6675      0.0000
       5       1       0      2.7998      2.7998      0.0000
       5       1       1      2.1241      2.1241      0.0000
       5       1       2      1.5512      1.5512      0.0000
       5       1       3      2.5225      2.5225      0.0000
       5       1       4      2.9125      2.9125      0.0000
       5       1       5      2.2644      2.2644      0.0000
       5       1       6      2.1063      2.1063      0.0000
       5       1       7      1.2634      1.2634      0.0000
       5       1       8      1.0231      1.0231      0.0000
       5       1       9      1.3806      1.3806      0.0000
       5       1      10      0.8303      0.8303      0.0000
       6       1       0      2.7998      2.7998      0.0000
       6       1       1      2.2509      2.2509      0.0000
       6       1       2      2.6964      2.6964      0.0000
       6       1       3      0.8378      0.8378      0.0000
       6       1       4      1.7203      1.7203      0.0000
       6       1       5      1.3428      1.3428      0.0000
       6       1       6      1.0009      1.0009      0.0000
       6       1       7      0.8750      0.8750      0.0000
       6       1       8      1.1066      1.1066      0.0000
       6       1       9      1.1491      1.1491      0.0000
       6       1      10      1.1706      1.1706      0.0000
       7       1       0      2.7998      2.7998      0.0000
       7       1       1      3.0831      3.0831      0.0000
       7       1       2      2.7656      2.7656      0.0000
       7       1       3      2.7166      2.7166      0.0000
       7       1       4      1.8259      1.8259      0.0000
       7       1       5      1.5984      1.5984      0.0000
       7       1       6      1.5294      1.5294      0.0000
       7       1       7      1.1350      1.1350      0.0000
       7       1       8      0.7862      0.7862      0.0000
       7       1       9      0.7791      0.7791      0.0000
       7       1      10      0.5759      0.5759      0.0000
       8       1       0      2.7998      2.7998      0.0000
       8       1       1      2.6369      2.6369      0.0000
       8       1       2      1.6073      1.6073      0.0000
       8       1       3      2.3358      2.3358      0.0000
       8       1       4      0.8934      0.8934      0.0000
       8       1       5      1.0575      1.0575      0.0000
       8       1       6      1.3409      1.3409      0.0000
       8       1       7      0.7950      0.7950      0.0000
       8       1       8      0.6559      0.6559      0.0000
       8       1       9      0.6922      0.6922      0.0000
       8       1      10      0.8784      0.8784      0.0000
       9       1       0      2.7998      2.7998      0.0000
       9       1       1      3.2636      3.2636      0.0000
       9       1       2      2.6730      2.6730      0.0000
       9       1       3      2.1794      2.1794      0.0000
       9       1       4      1.3622      1.3622      0.0000
       9       1       5      1.3600      1.3600      0.0000
       9       1       6      1.0769      1.0769      0.0000
       9       1       7      1.3441      1.3441      0.0000
       9       1       8      0.9322      0.9322      0.0000
       9       1       9      0.6156      0.6156      0.0000
       9       1      10      0.5625      0.5625      0.0000
      10       1       0      2.7998      2.7998      0.0000
      10       1       1      2.7723      2.7723      0.0000
      10       1       2      2.5397      2.5397      0.0000
      10       1       3      1.7123      1.7123      0.0000
      10       1       4      2.0572      2.0572      0.0000
      10       1       5      1.6844      1.6844      0.0000
      10       1       6      1.7722      1.7722      0.0000
      10       1       7      1.1219      1.1219      0.0000
      10       1       8      0.6028      0.6028      0.0000
      10       1       9      0.9178      0.9178      0.0000
      10       1      10      0.8687      0.8687      0.0000
      11       1       0      2.7998      2.7998      0.0000
      11       1       1      1.9459      1.9459      0.0000
      11       1       2      1.2883      1.2883      0.0000
      11       1       3      1.5136      1.5136      0.0000
      11       1       4      1.8637      1.8637      0.0000
      11       1       5      1.5812      1.5812      0.0000
      11       1       6      1.1562      1.1562      0.0000
      11       1       7      0.6828      0.6828      0.0000
      11       1       8      0.8694      0.8694      0.0000
      11       1       9      0.8547      0.8547      0.0000
      11       1      10      0.9125      0.9125      0.0000
      12       1       0      2.7998      2.7998      0.0000
      12       1       1      2.5898      2.5898      0.0000
      12       1       2      2.2239      2.2239      0.0000
      12       1       3      1.5181      1.5181      0.0000
      12       1       4      1.3628      1.3628      0.0000
      12       1       5      1.0603      1.0603      0.0000
      12       1       6      1.8853      1.8853      0.0000
      12       1       7      1.7344      1.7344      0.0000
      12       1       8      1.1206      1.1206      0.0000
      12       1       9      1.2328      1.2328      0.0000
      12       1      10      0.9697      0.9697      0.0000
      13       1       0      2.7998      2.7998      0.0000
      13       1       1      1.8947      1.8947      0.0000
      13       1       2      1.7573      1.7573      0.0000
      13       1       3      1.9389      1.9389      0.0000
      13       1       4      2.5500      2.5500      0.0000
      13       1       5      2.1431      2.1431      0.0000
      13       1       6      1.4494      1.4494      0.0000
      13       1       7      1.0788      1.0788      0.0000
      13       1       8      1.1228      1.1228      0.0000
      13       1       9      1.1119      1.1119      0.0000
      13       1      10      0.9744      0.9744      0.0000
      14       1       0      2.7998      2.7998      0.0000
      14       1       1      1.9412      1.9412      0.0000
      14       1       2      3.2531      3.2531      0.0000
      14       1       3      4.7828      4.7828      0.0000
      14       1       4      1.9994      1.9994      0.0000
      14       1       5      2.0747      2.0747      0.0000
      14       1       6      1.4162      1.4162      0.0000
      14       1       7      1.5178      1.5178      0.0000
      14       1       8      1.1981      1.1981      0.0000
      14       1       9      0.8819      0.8819      0.0000
      14       1      10      0.9250      0.9250      0.0000
      15       1       0      2.7998      2.7998      0.0000
      15       1       1      2.2197      2.2197      0.0000
      15       1       2      2.7267      2.7267      0.0000
      15       1       3      2.1606      2.1606      0.0000
      15       1       4      1.4409      1.4409      0.0000
      15       1       5      1.3687      1.3687      0.0000
      15       1       6      1.4703      1.4703      0.0000
      15       1       7      1.2000      1.2000      0.0000
      15       1       8      1.0441      1.0441      0.0000
      15       1       9      1.0628      1.0628      0.0000
      15       1      10      1.0619      1.0619      0.0000
      16       1       0      2.7998      2.7998      0.0000
      16       1       1      2.3091      2.3091      0.0000
      16       1       2      2.0597      2.0597      0.0000
      16       1       3      2.2334      2.2334      0.0000
      16       1       4      1.6481      1.6481      0.0000
      16       1       5      2.1516      2.1516      0.0000
      16       1       6      1.0991      1.0991      0.0000
      16       1       7      1.0441      1.0441      0.0000
      16       1       8      0.7869      0.7869      0.0000
      16       1       9      0.6616      0.6616      0.0000
      16       1      10      0.5859      0.5859      0.0000
      17       1       0      2.7998      2.7998      0.0000
      17       1       1      2.4133      2.4133      0.0000
      17       1       2      1.7914      1.7914      0.0000
      17       1       3      1.6303      1.6303      0.0000
      17       1       4      1.4047      1.4047      0.0000
      17       1       5      1.2244      1.2244      0.0000
      17       1       6      1.6250      1.6250      0.0000
      17       1       7      0.9800      0.9800      0.0000
      17       1       8      0.7994      0.7994      0.0000
      17       1       9      0.6859      0.6859      0.0000
      17       1      10      0.9481      0.9481      0.0000
      18       1       0      2.7998      2.7998      0.0000
      18       1       1      2.3884      2.3884      0.0000
      18       1       2      2.1567      2.1567      0.0000
      18       1       3      3.0631      3.0631      0.0000
      18       1       4      3.1237      3.1237      0.0000
      18       1       5      2.7744      2.7744      0.0000
      18       1       6      2.3219      2.3219      0.0000
      18       1       7      1.0956      1.0956      0.0000
      18       1       8      1.0122      1.0122      0.0000
      18       1       9      0.9400      0.9400      0.0000
      18       1      10      1.0472      1.0472      0.0000
      19       1       0      2.7998      2.7998      0.0000
      19       1       1      3.3963      3.3963      0.0000
      19       1       2      2.7680      2.7680      0.0000
      19       1       3      1.9825      1.9825      0.0000
      19       1       4      2.0356      2.0356      0.0000
      19       1       5      2.1341      2.1341      0.0000
      19       1       6      1.4303      1.4303      0.0000
      19       1       7      1.2747      1.2747      0.0000
      19       1       8      1.2809      1.2809      0.0000
      19       1       9      1.1734      1.1734      0.0000
      19       1      10      1.0425      1.0425      0.0000
      20       1       0      2.7998      2.7998      0.0000
      20       1       1      2.4047      2.4047      0.0000
      20       1       2      2.3112      2.3112      0.0000
      20       1       3      2.1611      2.1611      0.0000
      20       1       4      1.7397      1.7397      0.0000
      20       1       5      1.9362      1.9362      0.0000
      20       1       6      1.6253      1.6253      0.0000
      20       1       7      1.5338      1.5338      0.0000
      20       1       8      1.3572      1.3572      0.0000
      20       1       9      0.9872      0.9872      0.0000
      20       1      10      1.5412      1.5412      0.0000
      21       1       0      2.7998      2.7998      0.0000
      21       1       1      2.8217      2.8217      0.0000
      21       1       2      2.8533      2.8533      0.0000
      21       1       3      1.4584      1.4584      0.0000
      21       1       4      1.0353      1.0353      0.0000
      21       1       5      1.2603      1.2603      0.0000
      21       1       6      1.3181      1.3181      0.0000
      21       1       7      1.0497      1.0497      0.0000
      21       1       8      1.2263      1.2263      0.0000
      21       1       9      0.7544      0.7544      0.0000
      21       1      10      0.7441      0.7441      0.0000
      22       1       0      2.7998      2.7998      0.0000
      22       1       1      1.9702      1.9702      0.0000
      22       1       2      1.8969      1.8969      0.0000
      22       1       3      1.6662      1.6662      0.0000
      22       1       4      1.3223      1.3223      0.0000
      22       1       5      1.5905      1.5905      0.0000
      22       1       6      1.4375      1.4375      0.0000
      22       1       7      0.7641      0.7641      0.0000
      22       1       8      0.8772      0.8772      0.0000
      22       1       9      1.2359      1.2359      0.0000
      22       1      10      1.3144      1.3144      0.0000
      23       1       0      2.7998      2.7998      0.0000
      23       1       1      2.5992      2.5992      0.0000
      23       1       2      2.5742      2.5742      0.0000
      23       1       3      3.3830      3.3830      0.0000
      23       1       4      2.2850      2.2850      0.0000
      23       1       5      1.9638      1.9638      0.0000
      23       1       6      1.9616      1.9616      0.0000
      23       1       7      1.4837      1.4837      0.0000
      23       1       8      1.4878      1.4878      0.0000
      23       1       9      1.8306      1.8306      0.0000
      23       1      10      1.2384      1.2384      0.0000
      24       1       0      2.7998      2.7998      0.0000
      24       1       1      2.5930      2.5930      0.0000
      24       1       2      2.0125      2.0125      0.0000
      24       1       3      1.9450      1.9450      0.0000
      24       1       4      1.8919      1.8919      0.0000
      24       1       5      1.5772      1.5772      0.0000
      24       1       6      2.3972      2.3972      0.0000
      24       1       7      1.8597      1.8597      0.0000
      24       1       8      1.3759      1.3759      0.0000
      24       1       9      0.9981      0.9981      0.0000
      24       1      10      0.6316      0.6316      0.0000
      25       1       0      2.7998      2.7998      0.0000
      25       1       1      1.7708      1.7708      0.0000
      25       1       2      1.2677      1.2677      0.0000
      25       1       3      1.2123      1.2123      0.0000
      25       1       4      1.4619      1.4619      0.0000
      25       1       5      0.9175      0.9175      0.0000
      25       1       6      0.8853      0.8853      0.0000
      25       1       7      1.0612      1.0612      0.0000
      25       1       8      1.2888      1.2888      0.0000
      25       1       9      1.6606      1.6606      0.0000
      25       1      10      1.3491      1.3491      0.0000
      26       1       0      2.7998      2.7998      0.0000
      26       1       1      2.4509      2.4509      0.0000
      26       1       2      2.2509      2.2509      0.0000
      26       1       3      1.9545      1.9545      0.0000
      26       1       4      2.1425      2.1425      0.0000
      26       1       5      1.4572      1.4572      0.0000
      26       1       6      1.3775      1.3775      0.0000
      26       1       7      1.1387      1.1387      0.0000
      26       1       8      0.7619      0.7619      0.0000
      26       1       9      0.7747      0.7747      0.0000
      26       1      10      0.8306      0.8306      0.0000
      27       1       0      2.7998      2.7998      0.0000
      27       1       1      2.2039      2.2039      0.0000
      27       1       2      1.8617      1.8617      0.0000
      27       1       3      1.8958      1.8958      0.0000
      27       1       4      1.4822      1.4822      0.0000
      27       1       5      1.5206      1.5206      0.0000
      27       1       6      1.9119      1.9119      0.0000
      27       1       7      1.5816      1.5816      0.0000
      27       1       8      1.1216      1.1216      0.0000
      27       1       9      0.6203      0.6203      0.0000
      27       1      10      0.6891      0.6891      0.0000
      28       1       0      2.7998      2.7998      0.0000
      28       1       1      1.7023      1.7023      0.0000
      28       1       2      1.7555      1.7555      0.0000
      28       1       3      1.9470      1.9470      0.0000
      28       1       4      2.1264      2.1264      0.0000
      28       1       5      2.2519      2.2519      0.0000
      28       1       6      0.7741      0.7741      0.0000
      28       1       7      0.8066      0.8066      0.0000
      28       1       8      0.6587      0.6587      0.0000
      28       1       9      0.7106      0.7106      0.0000
      28       1      10      1.1009      1.1009      0.0000
      29       1       0      2.7998      2.7998      0.0000
      29       1       1      3.0498      3.0498      0.0000
      29       1       2      2.3263      2.3263      0.0000
      29       1       3      2.5080      2.5080      0.0000
      29       1       4      2.5506      2.5506      0.0000
      29       1       5      1.2487      1.2487      0.0000
      29       1       6      1.0700      1.0700      0.0000
      29       1       7      0.8778      0.8778      0.0000
      29       1       8      1.4691      1.4691      0.0000
      29       1       9      1.4769      1.4769      0.0000
      29       1      10      1.2666      1.2666      0.0000
      30       1       0      2.7998      2.7998      0.0000
      30       1       1      3.3280      3.3280      0.0000
      30       1       2      3.3144      3.3144      0.0000
      30       1       3      2.2731      2.2731      0.0000
      30       1       4      1.8269      1.8269      0.0000
      30       1       5      1.3578      1.3578      0.0000
      30       1       6      1.4178      1.4178      0.0000
      30       1       7      1.1753      1.1753      0.0000
      30       1       8      1.2116      1.2116      0.0000
      30       1       9      1.5578      1.5578      0.0000
      30       1      10      1.1484      1.1484      0.0000
      31       1       0      2.7998      2.7998      0.0000
      31       1       1      1.5866      1.5866      0.0000
      31       1       2      2.1322      2.1322      0.0000
      31       1       3      1.8441      1.8441      0.0000
      31       1       4      2.3759      2.3759      0.0000
      31       1       5      1.7000      1.7000      0.0000
      31       1       6      1.2497      1.2497      0.0000
      31       1       7      1.1091      1.1091      0.0000
      31       1       8      0.9312      0.9312      0.0000
      31       1       9      1.1816      1.1816      0.0000
      31       1      10      1.0556      1.0556      0.0000
      32       1       0      2.7998      2.7998      0.0000
      32       1       1      3.4116      3.4116      0.0000
      32       1       2      1.7636      1.7636      0.0000
      32       1       3      1.4347      1.4347      0.0000
      32       1       4      1.0314      1.0314      0.0000
      32       1       5      1.4141      1.4141      0.0000
      32       1       6      1.6812      1.6812      0.0000
      32       1       7      1.5759      1.5759      0.0000
      32       1       8      1.6447      1.6447      0.0000
      32       1       9      0.9666      0.9666      0.0000
      32       1      10      0.8028      0.8028      0.0000
      33       1       0      2.7998      2.7998      0.0000
      33       1       1      3.0464      3.0464      0.0000
      33       1       2      2.2766      2.2766      0.0000
      33       1       3      1.8903      1.8903      0.0000
      33       1       4      1.6269      1.6269      0.0000
      33       1       5      2.1172      2.1172      0.0000
      33       1       6      1.4597      1.4597      0.0000
      33       1       7      0.9269      0.9269      0.0000
      33       1       8      0.8950      0.8950      0.0000
      33       1       9      0.8409      0.8409      0.0000
      33       1      10      0.7634      0.7634      0.0000
      34       1       0      2.7998      2.7998      0.0000
      34       1       1      1.8555      1.8555      0.0000
      34       1       2      2.9789      2.9789      0.0000
      34       1       3      2.5881      2.5881      0.0000
      34       1       4      2.0684      2.0684      0.0000
      34       1       5      2.1509      2.1509      0.0000
      34       1       6      1.8369      1.8369      0.0000
      34       1       7      1.4653      1.4653      0.0000
      34       1       8      1.1956      1.1956      0.0000
      34       1       9      1.0034      1.0034      0.0000
      34       1      10      0.8356      0.8356      0.0000
      35       1       0      2.7998      2.7998      0.0000
      35       1       1      2.4691      2.4691      0.0000
      35       1       2      1.9095      1.9095      0.0000
      35       1       3      1.7752      1.7752      0.0000
      35       1       4      0.8584      0.8584      0.0000
      35       1       5      1.0037      1.0037      0.0000
      35       1       6      1.0094      1.0094      0.0000
      35       1       7      1.3384      1.3384      0.0000
      35       1       8      1.5606      1.5606      0.0000
      35       1       9      1.2988      1.2988      0.0000
      35       1      10      1.2372      1.2372      0.0000
      36       1       0      2.7998      2.7998      0.0000
      36       1       1      3.1873      3.1873      0.0000
      36       1       2      3.1784      3.1784      0.0000
      36       1       3      1.5366      1.5366      0.0000
      36       1       4      1.4866      1.4866      0.0000
      36       1       5      1.6053      1.6053      0.0000
      36       1       6      1.3975      1.3975      0.0000
      36       1       7      1.2150      1.2150      0.0000
      36       1       8      1.5812      1.5812      0.0000
      36       1       9      0.8900      0.8900      0.0000
      36       1      10      0.9463      0.9463      0.0000
      37       1       0      2.7998      2.7998      0.0000
      37       1       1      2.8322      2.8322      0.0000
      37       1       2      2.2711      2.2711      0.0000
      37       1       3      2.3063      2.3063      0.0000
      37       1       4      1.5250      1.5250      0.0000
      37       1       5      1.7300      1.7300      0.0000
      37       1       6      1.7397      1.7397      0.0000
      37       1       7      1.5756      1.5756      0.0000
      37       1       8      1.4716      1.4716      0.0000
      37       1       9      1.7381      1.7381      0.0000
      37       1      10      0.9275      0.9275      0.0000
      38       1       0      2.7998      2.7998      0.0000
      38       1       1      1.7064      1.7064      0.0000
      38       1       2      1.3761      1.3761      0.0000
      38       1       3      1.4694      1.4694      0.0000
      38       1       4      1.6722      1.6722      0.0000
      38       1       5      1.9356      1.9356      0.0000
      38       1       6      1.8591      1.8591      0.0000
      38       1       7      1.5953      1.5953      0.0000
      38       1       8      1.7134      1.7134      0.0000
      38       1       9      1.0031      1.0031      0.0000
      38       1      10      1.0541      1.0541      0.0000
      39       1       0      2.7998      2.7998      0.0000
      39       1       1      2.7419      2.7419      0.0000
      39       1       2      2.6755      2.6755      0.0000
      39       1       3      2.5047      2.5047      0.0000
      39       1       4      1.6775      1.6775      0.0000
      39       1       5      1.9144      1.9144      0.0000
      39       1       6      1.9150      1.9150      0.0000
      39       1       7      1.2075      1.2075      0.0000
      39       1       8      1.1331      1.1331      0.0000
      39       1       9      1.0562      1.0562      0.0000
      39       1      10      1.0759      1.0759      0.0000
      40       1       0      2.7998      2.7998      0.0000
      40       1       1      3.4248      3.4248      0.0000
      40       1       2      2.7822      2.7822      0.0000
      40       1       3      1.5187      1.5187      0.0000
      40       1       4      1.9556      1.9556      0.0000
      40       1       5      1.7028      1.7028      0.0000
      40       1       6      1.7475      1.7475      0.0000
      40       1       7      1.7650      1.7650      0.0000
      40       1       8      1.1919      1.1919      0.0000
      40       1       9      0.8628      0.8628      0.0000
      40       1      10      1.1609      1.1609      0.0000
      41       1       0      2.7998      2.7998      0.0000
      41       1       1      2.5453      2.5453      0.0000
      41       1       2      2.5278      2.5278      0.0000
      41       1       3      3.5564      3.5564      0.0000
      41       1       4      3.3275      3.3275      0.0000
      41       1       5      2.0469      2.0469      0.0000
      41       1       6      2.0963      2.0963      0.0000
      41       1       7      1.8822      1.8822      0.0000
      41       1       8      1.3944      1.3944      0.0000
      41       1       9      1.0009      1.0009      0.0000
      41       1      10      1.0347      1.0347      0.0000
      42       1       0      2.7998      2.7998      0.0000
      42       1       1      1.7827      1.7827      0.0000
      42       1       2      2.4548      2.4548      0.0000
      42       1       3      1.9478      1.9478      0.0000
      42       1       4      1.5781      1.5781      0.0000
      42       1       5      1.4512      1.4512      0.0000
      42       1       6      1.2375      1.2375      0.0000
      42       1       7      1.4175      1.4175      0.0000
      42       1       8      1.1912      1.1912      0.0000
      42       1       9      0.9800      0.9800      0.0000
      42       1      10      0.8550      0.8550      0.0000
      43       1       0      2.7998      2.7998      0.0000
      43       1       1      2.2500      2.2500      0.0000
      43       1       2      1.8308      1.8308      0.0000
      43       1       3      1.0228      1.0228      0.0000
      43       1       4      1.5950      1.5950      0.0000
      43       1       5      2.0963      2.0963      0.0000
      43       1       6      1.0878      1.0878      0.0000
      43       1       7      0.9675      0.9675      0.0000
      43       1       8      0.9378      0.9378      0.0000
      43       1       9      0.8959      0.8959      0.0000
      43       1      10      1.1550      1.1550      0.0000
      44       1       0      2.7998      2.7998      0.0000
      44       1       1      2.0417      2.0417      0.0000
      44       1       2      1.9350      1.9350      0.0000
      44       1       3      1.3628      1.3628      0.0000
      44       1       4      1.3856      1.3856      0.0000
      44       1       5      1.5741      1.5741      0.0000
      44       1       6      1.5300      1.5300      0.0000
      44       1       7      1.1772      1.1772      0.0000
      44       1       8      0.8756      0.8756      0.0000
      44       1       9      0.8019      0.8019      0.0000
      44       1      10      0.5619      0.5619      0.0000
      45       1       0      2.7998      2.7998      0.0000
      45       1       1      2.3144      2.3144      0.0000
      45       1       2      2.8105      2.8105      0.0000
      45       1       3      2.1703      2.1703      0.0000
      45       1       4      1.2422      1.2422      0.0000
      45       1       5      0.9791      0.9791      0.0000
      45       1       6      1.0113      1.0113      0.0000
      45       1       7      0.8344      0.8344      0.0000
      45       1       8      1.1869      1.1869      0.0000
      45       1       9      0.9969      0.9969      0.0000
      45       1      10      1.6578      1.6578      0.0000
      46       1       0      2.7998      2.7998      0.0000
      46       1       1      1.5780      1.5780      0.0000
      46       1       2      1.7428      1.7428      0.0000
      46       1       3      2.1347      2.1347      0.0000
      46       1       4      2.1103      2.1103      0.0000
      46       1       5      2.8012      2.8012      0.0000
      46       1       6      1.3963      1.3963      0.0000
      46       1       7      1.7584      1.7584      0.0000
      46       1       8      1.4091      1.4091      0.0000
      46       1       9      1.4916      1.4916      0.0000
      46       1      10      1.9781      1.9781      0.0000
      47       1       0      2.7998      2.7998      0.0000
      47       1       1      1.3020      1.3020      0.0000
      47       1       2      1.8575      1.8575      0.0000
      47       1       3      1.5303      1.5303      0.0000
      47       1       4      1.9577      1.9577      0.0000
      47       1       5      1.8516      1.8516      0.0000
      47       1       6      1.6275      1.6275      0.0000
      47       1       7      1.0366      1.0366      0.0000
      47       1       8      1.0491      1.0491      0.0000
      47       1       9      0.9559      0.9559      0.0000
      47       1      10      1.5281      1.5281      0.0000
      48       1       0      2.7998      2.7998      0.0000
      48       1       1      2.5077      2.5077      0.0000
      48       1       2      1.4570      1.4570      0.0000
      48       1       3      2.0500      2.0500      0.0000
      48       1       4      2.7550      2.7550      0.0000
      48       1       5      1.9141      1.9141      0.0000
      48       1       6      1.5166      1.5166      0.0000
      48       1       7      1.2753      1.2753      0.0000
      48       1       8      0.6244      0.6244      0.0000
      48       1       9      0.6375      0.6375      0.0000
      48       1      10      0.5113      0.5113      0.0000
      49       1       0      2.7998      2.7998      0.0000
      49       1       1      2.3531      2.3531      0.0000
      49       1       2      2.4806      2.4806      0.0000
      49       1       3      1.8728      1.8728      0.0000
      49       1       4      1.8406      1.8406      0.0000
      49       1       5      1.6759      1.6759      0.0000
      49       1       6      1.4841      1.4841      0.0000
      49       1       7      1.2816      1.2816      0.0000
      49       1       8      1.2034      1.2034      0.0000
      49       1       9      1.5928      1.5928      0.0000
      49       1      10      0.9828      0.9828      0.0000
      50       1       0      2.7998      2.7998      0.0000
      50       1       1      1.9375      1.9375      0.0000
      50       1       2      1.5986      1.5986      0.0000
      50       1       3      2.1898      2.1898      0.0000
      50       1       4      1.3203      1.3203      0.0000
      50       1       5      1.5081      1.5081      0.0000
      50       1       6      1.5266      1.5266      0.0000
      50       1       7      1.3916      1.3916      0.0000
      50       1       8      1.2294      1.2294      0.0000
      50       1       9      1.1631      1.1631      0.0000
      50       1      10      0.7966      0.7966      0.0000
      51       1       0      2.7998      2.7998      0.0000
      51       1       1      1.6870      1.6870      0.0000
      51       1       2      2.1767      2.1767      0.0000
      51       1       3      1.7409      1.7409      0.0000
      51       1       4      1.9084      1.9084      0.0000
      51       1       5      1.7547      1.7547      0.0000
      51       1       6      1.3453      1.3453      0.0000
      51       1       7      2.1509      2.1509      0.0000
      51       1       8      1.2575      1.2575      0.0000
      51       1       9      1.3941      1.3941      0.0000
      51       1      10      1.6722      1.6722      0.0000
      52       1       0      2.7998      2.7998      0.0000
      52       1       1      2.0667      2.0667      0.0000
      52       1       2      2.2292      2.2292      0.0000
      52       1       3      1.4770      1.4770      0.0000
      52       1       4      1.3408      1.3408      0.0000
      52       1       5      1.1122      1.1122      0.0000
      52       1       6      1.3003      1.3003      0.0000
      52       1       7      1.0775      1.0775      0.0000
      52       1       8      0.8363      0.8363      0.0000
      52       1       9      1.1394      1.1394      0.0000
      52       1      10      0.8584      0.8584      0.0000
      53       1       0      2.7998      2.7998      0.0000
      53       1       1      3.1831      3.1831      0.0000
      53       1       2      3.6628      3.6628      0.0000
      53       1       3      2.0753      2.0753      0.0000
      53       1       4      2.0491      2.0491      0.0000
      53       1       5      1.3109      1.3109      0.0000
      53       1       6      1.1197      1.1197      0.0000
      53       1       7      0.6194      0.6194      0.0000
      53       1       8      0.7044      0.7044      0.0000
      53       1       9      0.9903      0.9903      0.0000
      53       1      10      1.2791      1.2791      0.0000
      54       1       0      2.7998      2.7998      0.0000
      54       1       1      2.3700      2.3700      0.0000
      54       1       2      2.2131      2.2131      0.0000
      54       1       3      2.1006      2.1006      0.0000
      54       1       4      1.3312      1.3312      0.0000
      54       1       5      1.7962      1.7962      0.0000
      54       1       6      1.8306      1.8306      0.0000
      54       1       7      1.6553      1.6553      0.0000
      54       1       8      1.0331      1.0331      0.0000
      54       1       9      0.8700      0.8700      0.0000
      54       1      10      0.9406      0.9406      0.0000
      55       1       0      2.7998      2.7998      0.0000
      55       1       1      2.1020      2.1020      0.0000
      55       1       2      2.4961      2.4961      0.0000
      55       1       3      2.3131      2.3131      0.0000
      55       1       4      2.1581      2.1581      0.0000
      55       1       5      2.3703      2.3703      0.0000
      55       1       6      2.5547      2.5547      0.0000
      55       1       7      2.6594      2.6594      0.0000
      55       1       8      3.0809      3.0809      0.0000
      55       1       9      2.3816      2.3816      0.0000
      55       1      10      1.7062      1.7062      0.0000
      56       1       0      2.7998      2.7998      0.0000
      56       1       1      2.2078      2.2078      0.0000
      56       1       2      2.5536      2.5536      0.0000
      56       1       3      2.2902      2.2902      0.0000
      56       1       4      2.1144      2.1144      0.0000
      56       1       5      2.2859      2.2859      0.0000
      56       1       6      1.3987      1.3987      0.0000
      56       1       7      2.2284      2.2284      0.0000
      56       1       8      1.4675      1.4675      0.0000
      56       1       9      0.9200      0.9200      0.0000
      56       1      10      1.2034      1.2034      0.0000
      57       1       0      2.7998      2.7998      0.0000
      57       1       1      1.7337      1.7337      0.0000
      57       1       2      2.4016      2.4016      0.0000
      57       1       3      2.2687      2.2687      0.0000
      57       1       4      2.5875      2.5875      0.0000
      57       1       5      3.2031      3.2031      0.0000
      57       1       6      2.5187      2.5187      0.0000
      57       1       7      1.6900      1.6900      0.0000
      57       1       8      1.2853      1.2853      0.0000
      57       1       9      1.2034      1.2034      0.0000
      57       1      10      1.1650      1.1650      0.0000
      58       1       0      2.7998      2.7998      0.0000
      58       1       1      3.3561      3.3561      0.0000
      58       1       2      2.7927      2.7927      0.0000
      58       1       3      1.5263      1.5263      0.0000
      58       1       4      1.5150      1.5150      0.0000
      58       1       5      1.3059      1.3059      0.0000
      58       1       6      1.5612      1.5612      0.0000
      58       1       7      1.2722      1.2722      0.0000
      58       1       8      0.7794      0.7794      0.0000
      58       1       9      1.4347      1.4347      0.0000
      58       1      10      1.0100      1.0100      0.0000
      59       1       0      2.7998      2.7998      0.0000
      59       1       1      2.8114      2.8114      0.0000
      59       1       2      2.8859      2.8859      0.0000
      59       1       3      2.4444      2.4444      0.0000
      59       1       4      2.2797      2.2797      0.0000
      59       1       5      0.9984      0.9984      0.0000
      59       1       6      1.3837      1.3837      0.0000
      59       1       7      1.4556      1.4556      0.0000
      59       1       8      0.7328      0.7328      0.0000
      59       1       9      0.8528      0.8528      0.0000
      59       1      10      1.2381      1.2381      0.0000
      60       1       0      2.7998      2.7998      0.0000
      60       1       1      1.9172      1.9172      0.0000
      60       1       2      2.0086      2.0086      0.0000
      60       1       3      2.1594      2.1594      0.0000
      60       1       4      1.8050      1.8050      0.0000
      60       1       5      1.7084      1.7084      0.0000
      60       1       6      1.4206      1.4206      0.0000
      60       1       7      1.8697      1.8697      0.0000
      60       1       8      1.1297      1.1297      0.0000
      60       1       9      0.9919      0.9919      0.0000
      60       1      10      0.9391      0.9391      0.0000
      61       1       0      2.7998      2.7998      0.0000
      61       1       1      3.0678      3.0678      0.0000
      61       1       2      2.4327      2.4327      0.0000
      61       1       3      3.1355      3.1355      0.0000
      61       1       4      2.1378      2.1378      0.0000
      61       1       5      1.2019      1.2019      0.0000
      61       1       6      1.0941      1.0941      0.0000
      61       1       7      1.1809      1.1809      0.0000
      61       1       8      1.3028      1.3028      0.0000
      61       1       9      1.3253      1.3253      0.0000
      61       1      10      1.3312      1.3312      0.0000
      62       1       0      2.7998      2.7998      0.0000
      62       1       1      2.0192      2.0192      0.0000
      62       1       2      2.7677      2.7677      0.0000
      62       1       3      1.7802      1.7802      0.0000
      62       1       4      1.7019      1.7019      0.0000
      62       1       5      1.8222      1.8222      0.0000
      62       1       6      1.4825      1.4825      0.0000
      62       1       7      1.4947      1.4947      0.0000
      62       1       8      1.6366      1.6366      0.0000
      62       1       9      1.6762      1.6762      0.0000
      62       1      10      1.8409      1.8409      0.0000
      63       1       0      2.7998      2.7998      0.0000
      63       1       1      3.2544      3.2544      0.0000
      63       1       2      3.1183      3.1183      0.0000
      63       1       3      1.4203      1.4203      0.0000
      63       1       4      2.3691      2.3691      0.0000
      63       1       5      1.7200      1.7200      0.0000
      63       1       6      1.7784      1.7784      0.0000
      63       1       7      1.2125      1.2125      0.0000
      63       1       8      1.0338      1.0338      0.0000
      63       1       9      1.0872      1.0872      0.0000
      63       1      10      1.0722      1.0722      0.0000
      64       1       0      2.7998      2.7998      0.0000
      64       1       1      2.4300      2.4300      0.0000
      64       1       2      1.8852      1.8852      0.0000
      64       1       3      2.3116      2.3116      0.0000
      64       1       4      1.4942      1.4942      0.0000
      64       1       5      1.3641      1.3641      0.0000
      64       1       6      1.8428      1.8428      0.0000
      64       1       7      1.4169      1.4169      0.0000
      64       1       8      1.0991      1.0991      0.0000
      64       1       9      0.6934      0.6934      0.0000
      64       1      10      0.8231      0.8231      0.0000
      65       1       0      2.7998      2.7998      0.0000
      65       1       1      2.4734      2.4734      0.0000
      65       1       2      2.7370      2.7370      0.0000
      65       1       3      1.2381      1.2381      0.0000
      65       1       4      2.0600      2.0600      0.0000
      65       1       5      1.3553      1.3553      0.0000
      65       1       6      1.5034      1.5034      0.0000
      65       1       7      1.3262      1.3262      0.0000
      65       1       8      1.2431      1.2431      0.0000
      65       1       9      0.6028      0.6028      0.0000
      65       1      10      0.6406      0.6406      0.0000
      66       1       0      2.7998      2.7998      0.0000
      66       1       1      3.1105      3.1105      0.0000
      66       1       2      1.7095      1.7095      0.0000
      66       1       3      1.9550      1.9550      0.0000
      66       1       4      1.3663      1.3663      0.0000
      66       1       5      1.4559      1.4559      0.0000
      66       1       6      1.4406      1.4406      0.0000
      66       1       7      1.5984      1.5984      0.0000
      66       1       8      0.7462      0.7462      0.0000
      66       1       9      0.8316      0.8316      0.0000
      66       1      10      0.9969      0.9969      0.0000
      67       1       0      2.7998      2.7998      0.0000
      67       1       1      2.4486      2.4486      0.0000
      67       1       2      2.3916      2.3916      0.0000
      67       1       3      1.8419      1.8419      0.0000
      67       1       4      1.6478      1.6478      0.0000
      67       1       5      2.7569      2.7569      0.0000
      67       1       6      2.0203      2.0203      0.0000
      67       1       7      1.5978      1.5978      0.0000
      67       1       8      1.4628      1.4628      0.0000
      67       1       9      1.3803      1.3803      0.0000
      67       1      10      1.5603      1.5603      0.0000
      68       1       0      2.7998      2.7998      0.0000
      68       1       1      2.7438      2.7438      0.0000
      68       1       2      2.7045      2.7045      0.0000
      68       1       3      3.1144      3.1144      0.0000
      68       1       4      2.6100      2.6100      0.0000
      68       1       5      2.1753      2.1753      0.0000
      68       1       6      1.9834      1.9834      0.0000
      68       1       7      1.6416      1.6416      0.0000
      68       1       8      1.8400      1.8400      0.0000
      68       1       9      1.3288      1.3288      0.0000
      68       1      10      1.4878      1.4878      0.0000
      69       1       0      2.7998      2.7998      0.0000
      69       1       1      2.3812      2.3812      0.0000
      69       1       2      2.4977      2.4977      0.0000
      69       1       3      2.2206      2.2206      0.0000
      69       1       4      1.0250      1.0250      0.0000
      69       1       5      1.1722      1.1722      0.0000
      69       1       6      1.9966      1.9966      0.0000
      69       1       7      2.0838      2.0838      0.0000
      69       1       8      1.9522      1.9522      0.0000
      69       1       9      1.2422      1.2422      0.0000
      69       1      10      1.0344      1.0344      0.0000
      70       1       0      2.7998      2.7998      0.0000
      70       1       1      2.0523      2.0523      0.0000
      70       1       2      1.9950      1.9950      0.0000
      70       1       3      1.6694      1.6694      0.0000
      70       1       4      1.8575      1.8575      0.0000
      70       1       5      1.2847      1.2847      0.0000
      70       1       6      1.2200      1.2200      0.0000
      70       1       7      1.0528      1.0528      0.0000
      70       1       8      1.5109      1.5109      0.0000
      70       1       9      1.2494      1.2494      0.0000
      70       1      10      0.9688      0.9688      0.0000
      71       1       0      2.7998      2.7998      0.0000
      71       1       1      3.3530      3.3530      0.0000
      71       1       2      3.3570      3.3570      0.0000
      71       1       3      2.9437      2.9437      0.0000
      71       1       4      2.5228      2.5228      0.0000
      71       1       5      1.5978      1.5978      0.0000
      71       1       6      1.6800      1.6800      0.0000
      71       1       7      1.3384      1.3384      0.0000
      71       1       8      1.1484      1.1484      0.0000
      71       1       9      1.1184      1.1184      0.0000
      71       1      10      0.8669      0.8669      0.0000
      72       1       0      2.7998      2.7998      0.0000
      72       1       1      2.1463      2.1463      0.0000
      72       1       2      1.9600      1.9600      0.0000
      72       1       3      1.8338      1.8338      0.0000
      72       1       4      1.7862      1.7862      0.0000
      72       1       5      1.4906      1.4906      0.0000
      72       1       6      0.8662      0.8662      0.0000
      72       1       7      1.4544      1.4544      0.0000
      72       1       8      1.0547      1.0547      0.0000
      72       1       9      0.6762      0.6762      0.0000
      72       1      10      0.4338      0.4338      0.0000
      73       1       0      2.7998      2.7998      0.0000
      73       1       1      3.4998      3.4998      0.0000
      73       1       2      3.0202      3.0202      0.0000
      73       1       3      2.5988      2.5988      0.0000
      73       1       4      2.5152      2.5152      0.0000
      73       1       5      2.0425      2.0425      0.0000
      73       1       6      1.2453      1.2453      0.0000
      73       1       7      1.1275      1.1275      0.0000
      73       1       8      0.8400      0.8400      0.0000
      73       1       9      1.0041      1.0041      0.0000
      73       1      10      0.9291      0.9291      0.0000
      74       1       0      2.7998      2.7998      0.0000
      74       1       1      2.4989      2.4989      0.0000
      74       1       2      2.2852      2.2852      0.0000
      74       1       3      1.8577      1.8577      0.0000
      74       1       4      1.8322      1.8322      0.0000
      74       1       5      1.4478      1.4478      0.0000
      74       1       6      1.1537      1.1537      0.0000
      74       1       7      1.1122      1.1122      0.0000
      74       1       8      0.8822      0.8822      0.0000
      74       1       9      0.8706      0.8706      0.0000
      74       1      10      0.7984      0.7984      0.0000
      75       1       0      2.7998      2.7998      0.0000
      75       1       1      1.8106      1.8106      0.0000
      75       1       2      2.4828      2.4828      0.0000
      75       1       3      2.6744      2.6744      0.0000
      75       1       4      2.0170      2.0170      0.0000
      75       1       5      1.4975      1.4975      0.0000
      75       1       6      1.7178      1.7178      0.0000
      75       1       7      1.2481      1.2481      0.0000
      75       1       8      1.0275      1.0275      0.0000
      75       1       9      0.8275      0.8275      0.0000
      75       1      10      0.5284      0.5284      0.0000
      76       1       0      2.7998      2.7998      0.0000
      76       1       1      2.9202      2.9202      0.0000
      76       1       2      1.6962      1.6962      0.0000
      76       1       3      1.8656      1.8656      0.0000
      76       1       4      1.9731      1.9731      0.0000
      76       1       5      2.1966      2.1966      0.0000
      76       1       6      1.9112      1.9112      0.0000
      76       1       7      1.6706      1.6706      0.0000
      76       1       8      0.9425      0.9425      0.0000
      76       1       9      0.5269      0.5269      0.0000
      76       1      10      0.8138      0.8138      0.0000
      77       1       0      2.7998      2.7998      0.0000
      77       1       1      2.8309      2.8309      0.0000
      77       1       2      1.6859      1.6859      0.0000
      77       1       3      1.8863      1.8863      0.0000
      77       1       4      1.1003      1.1003      0.0000
      77       1       5      1.2628      1.2628      0.0000
      77       1       6      1.0106      1.0106      0.0000
      77       1       7      1.0072      1.0072      0.0000
      77       1       8      1.4275      1.4275      0.0000
      77       1       9      0.8550      0.8550      0.0000
      77       1      10      0.8600      0.8600      0.0000
      78       1       0      2.7998      2.7998      0.0000
      78       1       1      2.5608      2.5608      0.0000
      78       1       2      3.0423      3.0423      0.0000
      78       1       3      2.3022      2.3022      0.0000
      78       1       4      2.2269      2.2269      0.0000
      78       1       5      2.5694      2.5694      0.0000
      78       1       6      2.4887      2.4887      0.0000
      78       1       7      1.9953      1.9953      0.0000
      78       1       8      1.3613      1.3613      0.0000
      78       1       9      1.2272      1.2272      0.0000
      78       1      10      0.8006      0.8006      0.0000
      79       1       0      2.7998      2.7998      0.0000
      79       1       1      3.5277      3.5277      0.0000
      79       1       2      2.9431      2.9431      0.0000
      79       1       3      1.4427      1.4427      0.0000
      79       1       4      1.5703      1.5703      0.0000
      79       1       5      1.4369      1.4369      0.0000
      79       1       6      1.0547      1.0547      0.0000
      79       1       7      0.8381      0.8381      0.0000
      79       1       8      0.7150      0.7150      0.0000
      79       1       9      0.8153      0.8153      0.0000
      79       1      10      1.0266      1.0266      0.0000
      80       1       0      2.7998      2.7998      0.0000
      80       1       1      1.6436      1.6436      0.0000
      80       1       2      1.5550      1.5550      0.0000
      80       1       3      2.3128      2.3128      0.0000
      80       1       4      1.9056      1.9056      0.0000
      80       1       5      1.4269      1.4269      0.0000
      80       1       6      1.6706      1.6706      0.0000
      80       1       7      1.6709      1.6709      0.0000
      80       1       8      1.2675      1.2675      0.0000
      80       1       9      1.3259      1.3259      0.0000
      80       1      10      1.3766      1.3766      0.0000
      81       1       0      2.7998      2.7998      0.0000
      81       1       1      2.5134      2.5134      0.0000
      81       1       2      1.7995      1.7995      0.0000
      81       1       3      2.2048      2.2048      0.0000
      81       1       4      2.0034      2.0034      0.0000
      81       1       5      2.0434      2.0434      0.0000
      81       1       6      1.4900      1.4900      0.0000
      81       1       7      0.9922      0.9922      0.0000
      81       1       8      1.1728      1.1728      0.0000
      81       1       9      0.7641      0.7641      0.0000
      81       1      10      0.8037      0.8037      0.0000
      82       1       0      2.7998      2.7998      0.0000
      82       1       1      2.0794      2.0794      0.0000
      82       1       2      2.7613      2.7613      0.0000
      82       1       3      4.0897      4.0897      0.0000
      82       1       4      2.5341      2.5341      0.0000
      82       1       5      2.0394      2.0394      0.0000
      82       1       6      1.7628      1.7628      0.0000
      82       1       7      1.4000      1.4000      0.0000
      82       1       8      1.4472      1.4472      0.0000
      82       1       9      1.5013      1.5013      0.0000
      82       1      10      0.5941      0.5941      0.0000
      83       1       0      2.7998      2.7998      0.0000
      83       1       1      2.5855      2.5855      0.0000
      83       1       2      1.5522      1.5522      0.0000
      83       1       3      1.8652      1.8652      0.0000
      83       1       4      2.5506      2.5506      0.0000
      83       1       5      2.0434      2.0434      0.0000
      83       1       6      1.5631      1.5631      0.0000
      83       1       7      1.2487      1.2487      0.0000
      83       1       8      0.6950      0.6950      0.0000
      83       1       9      1.1081      1.1081      0.0000
      83       1      10      1.3009      1.3009      0.0000
      84       1       0      2.7998      2.7998      0.0000
      84       1       1      4.0489      4.0489      0.0000
      84       1       2      4.4916      4.4916      0.0000
      84       1       3      2.1609      2.1609      0.0000
      84       1       4      2.9744      2.9744      0.0000
      84       1       5      2.3688      2.3688      0.0000
      84       1       6      1.2353      1.2353      0.0000
      84       1       7      1.5791      1.5791      0.0000
      84       1       8      1.2219      1.2219      0.0000
      84       1       9      0.9897      0.9897      0.0000
      84       1      10      0.9634      0.9634      0.0000
      85       1       0      2.7998      2.7998      0.0000
      85       1       1      2.6109      2.6109      0.0000
      85       1       2      1.9981      1.9981      0.0000
      85       1       3      2.7892      2.7892      0.0000
      85       1       4      2.4816      2.4816      0.0000
      85       1       5      1.6988      1.6988      0.0000
      85       1       6      1.6694      1.6694      0.0000
      85       1       7      1.6550      1.6550      0.0000
      85       1       8      0.7041      0.7041      0.0000
      85       1       9      0.9228      0.9228      0.0000
      85       1      10      0.5322      0.5322      0.0000
      86       1       0      2.7998      2.7998      0.0000
      86       1       1      2.7448      2.7448      0.0000
      86       1       2      2.3291      2.3291      0.0000
      86       1       3      2.8494      2.8494      0.0000
      86       1       4      1.7097      1.7097      0.0000
      86       1       5      1.5841      1.5841      0.0000
      86       1       6      1.5388      1.5388      0.0000
      86       1       7      1.1684      1.1684      0.0000
      86       1       8      1.0662      1.0662      0.0000
      86       1       9      1.0772      1.0772      0.0000
      86       1      10      1.0519      1.0519      0.0000
      87       1       0      2.7998      2.7998      0.0000
      87       1       1      3.4762      3.4762      0.0000
      87       1       2      2.4967      2.4967      0.0000
      87       1       3      2.3850      2.3850      0.0000
      87       1       4      1.9200      1.9200      0.0000
      87       1       5      2.1044      2.1044      0.0000
      87       1       6      2.0366      2.0366      0.0000
      87       1       7      1.4425      1.4425      0.0000
      87       1       8      1.1231      1.1231      0.0000
      87       1       9      1.0059      1.0059      0.0000
      87       1      10      1.3441      1.3441      0.0000
      88       1       0      2.7998      2.7998      0.0000
      88       1       1      2.1300      2.1300      0.0000
      88       1       2      2.2920      2.2920      0.0000
      88       1       3      2.0428      2.0428      0.0000
      88       1       4      1.9519      1.9519      0.0000
      88       1       5      1.7309      1.7309      0.0000
      88       1       6      1.5547      1.5547      0.0000
      88       1       7      1.1984      1.1984      0.0000
      88       1       8      1.2191      1.2191      0.0000
      88       1       9      0.8491      0.8491      0.0000
      88       1      10      0.9978      0.9978      0.0000
      89       1       0      2.7998      2.7998      0.0000
      89       1       1      2.6383      2.6383      0.0000
      89       1       2      2.2987      2.2987      0.0000
      89       1       3      1.7503      1.7503      0.0000
      89       1       4      1.6775      1.6775      0.0000
      89       1       5      2.1700      2.1700      0.0000
      89       1       6      1.1847      1.1847      0.0000
      89       1       7      1.1584      1.1584      0.0000
      89       1       8      1.0187      1.0187      0.0000
      89       1       9      0.9619      0.9619      0.0000
      89       1      10      1.2684      1.2684      0.0000
      90       1       0      2.7998      2.7998      0.0000
      90       1       1      2.3942      2.3942      0.0000
      90       1       2      3.3570      3.3570      0.0000
      90       1       3      1.2753      1.2753      0.0000
      90       1       4      1.5087      1.5087      0.0000
      90       1       5      1.2878      1.2878      0.0000
      90       1       6      0.8662      0.8662      0.0000
      90       1       7      1.3056      1.3056      0.0000
      90       1       8      1.4081      1.4081      0.0000
      90       1       9      1.1284      1.1284      0.0000
      90       1      10      0.7009      0.7009      0.0000
      91       1       0      2.7998      2.7998      0.0000
      91       1       1      1.4919      1.4919      0.0000
      91       1       2      1.3338      1.3338      0.0000
      91       1       3      2.2105      2.2105      0.0000
      91       1       4      2.8308      2.8308      0.0000
      91       1       5      2.2028      2.2028      0.0000
      91       1       6      1.7847      1.7847      0.0000
      91       1       7      1.4169      1.4169      0.0000
      91       1       8      1.2906      1.2906      0.0000
      91       1       9      1.0494      1.0494      0.0000
      91       1      10      1.4925      1.4925      0.0000
      92       1       0      2.7998      2.7998      0.0000
      92       1       1      1.7225      1.7225      0.0000
      92       1       2      2.2136      2.2136      0.0000
      92       1       3      2.2800      2.2800      0.0000
      92       1       4      2.5561      2.5561      0.0000
      92       1       5      1.7834      1.7834      0.0000
      92       1       6      1.3025      1.3025      0.0000
      92       1       7      0.8894      0.8894      0.0000
      92       1       8      1.1278      1.1278      0.0000
      92       1       9      0.8781      0.8781      0.0000
      92       1      10      0.7997      0.7997      0.0000
      93       1       0      2.7998      2.7998      0.0000
      93       1       1      2.7159      2.7159      0.0000
      93       1       2      3.0703      3.0703      0.0000
      93       1       3      2.9231      2.9231      0.0000
      93       1       4      2.4141      2.4141      0.0000
      93       1       5      2.0228      2.0228      0.0000
      93       1       6      1.5641      1.5641      0.0000
      93       1       7      1.2391      1.2391      0.0000
      93       1       8      1.3763      1.3763      0.0000
      93       1       9      1.5850      1.5850      0.0000
      93       1      10      1.6731      1.6731      0.0000
      94       1       0      2.7998      2.7998      0.0000
      94       1       1      2.2513      2.2513      0.0000
      94       1       2      1.1227      1.1227      0.0000
      94       1       3      1.6328      1.6328      0.0000
      94       1       4      1.1788      1.1788      0.0000
      94       1       5      1.0666      1.0666      0.0000
      94       1       6      1.2584      1.2584      0.0000
      94       1       7      1.3194      1.3194      0.0000
      94       1       8      0.9366      0.9366      0.0000
      94       1       9      0.6637      0.6637      0.0000
      94       1      10      0.4831      0.4831      0.0000
      95       1       0      2.7998      2.7998      0.0000
      95       1       1      2.6875      2.6875      0.0000
      95       1       2      1.9066      1.9066      0.0000
      95       1       3      1.6800      1.6800      0.0000
      95       1       4      1.7613      1.7613      0.0000
      95       1       5      1.6347      1.6347      0.0000
      95       1       6      0.9463      0.9463      0.0000
      95       1       7      1.4366      1.4366      0.0000
      95       1       8      1.7803      1.7803      0.0000
      95       1       9      1.3159      1.3159      0.0000
      95       1      10      0.9912      0.9912      0.0000
      96       1       0      2.7998      2.7998      0.0000
      96       1       1      3.6830      3.6830      0.0000
      96       1       2      3.1202      3.1202      0.0000
      96       1       3      3.0334      3.0334      0.0000
      96       1       4      3.0306      3.0306      0.0000
      96       1       5      2.1650      2.1650      0.0000
      96       1       6      1.7853      1.7853      0.0000
      96       1       7      1.5312      1.5312      0.0000
      96       1       8      1.2331      1.2331      0.0000
      96       1       9      1.2391      1.2391      0.0000
      96       1      10      0.7700      0.7700      0.0000
      97       1       0      2.7998      2.7998      0.0000
      97       1       1      2.5580      2.5580      0.0000
      97       1       2      2.8852      2.8852      0.0000
      97       1       3      2.1934      2.1934      0.0000
      97       1       4      1.5834      1.5834      0.0000
      97       1       5      1.7131      1.7131      0.0000
      97       1       6      1.4869      1.4869      0.0000
      97       1       7      0.9397      0.9397      0.0000
      97       1       8      0.9062      0.9062      0.0000
      97       1       9      1.1988      1.1988      0.0000
      97       1      10      1.1747      1.1747      0.0000
      98       1       0      2.7998      2.7998      0.0000
      98       1       1      1.8970      1.8970      0.0000
      98       1       2      1.1520      1.1520      0.0000
      98       1       3      1.7852      1.7852      0.0000
      98       1       4      2.4166      2.4166      0.0000
      98       1       5      1.3619      1.3619      0.0000
      98       1       6      1.5031      1.5031      0.0000
      98       1       7      1.1156      1.1156      0.0000
      98       1       8      1.2534      1.2534      0.0000
      98       1       9      0.7731      0.7731      0.0000
      98       1      10      0.8884      0.8884      0.0000
      99       1       0      2.7998      2.7998      0.0000
      99       1       1      3.0938      3.0938      0.0000
      99       1       2      2.6991      2.6991      0.0000
      99       1       3      2.8422      2.8422      0.0000
      99       1       4      1.7959      1.7959      0.0000
      99       1       5      1.2216      1.2216      0.0000
      99       1       6      1.1791      1.1791      0.0000
      99       1       7      1.3978      1.3978      0.0000
      99       1       8      0.8491      0.8491      0.0000
      99       1       9      0.6712      0.6712      0.0000
      99       1      10      0.6622      0.6622      0.0000
     100       1       0      2.7998      2.7998      0.0000
     100       1       1      2.3767      2.3767      0.0000
     100       1       2      2.4973      2.4973      0.0000
     100       1       3      1.8703      1.8703      0.0000
     100       1       4      2.1422      2.1422      0.0000
     100       1       5      1.9081      1.9081      0.0000
     100       1       6      0.9094      0.9094      0.0000
     100       1       7      1.1581      1.1581      0.0000
     100       1       8      1.2622      1.2622      0.0000
     100       1       9      1.2894      1.2894      0.0000
     100       1      10      0.6716      0.6716      0.0000
