# Supplementary material for: Blib is a multi-module simulation platform for genetics studies and intelligent breeding
Source: Commun Biol. 2022 Nov 3;5:1167. doi: 10.1038/s42003-022-04151-9 (PMC9630530; doi:10.1038/s42003-022-04151-9)
Supplement: Supplementary file 4 — Supplementary Software 1 [file 42003_2022_4151_MOESM4_ESM.zip › Supplementary software/ISB with output files/outTester3.h2b]

     Run Bmethod   Cycle Environment       Yield       Yield
     Run Bmethod   Cycle Environment     varGeno    H2_broad
       1       1       0      Normal      2.8005      0.1135
       1       1       1      Normal      3.3031      0.1312
       1       1       2      Normal      2.8667      0.1158
       1       1       3      Normal      2.3856      0.0983
       1       1       4      Normal      1.8334      0.0773
       1       1       5      Normal      1.6447      0.0699
       1       1       6      Normal      1.3541      0.0583
       1       1       7      Normal      1.4891      0.0637
       1       1       8      Normal      0.9550      0.0418
       1       1       9      Normal      0.9681      0.0424
       1       1      10      Normal      1.0759      0.0469
       1       2       0      Normal      2.8005      0.1135
       1       2       1      Normal      1.8805      0.0791
       1       2       2      Normal      2.1866      0.0909
       1       2       3      Normal      1.9719      0.0827
       1       2       4      Normal      1.7556      0.0743
       1       2       5      Normal      1.7759      0.0751
       1       2       6      Normal      1.4856      0.0636
       1       2       7      Normal      1.2650      0.0547
       1       2       8      Normal      1.0653      0.0464
       1       2       9      Normal      0.7234      0.0320
       1       2      10      Normal      0.6963      0.0308
       1       3       0      Normal      2.8005      0.1135
       1       3       1      Normal      2.2264      0.0924
       1       3       2      Normal      2.1088      0.0879
       1       3       3      Normal      1.8425      0.0777
       1       3       4      Normal      2.2019      0.0914
       1       3       5      Normal      1.5950      0.0679
       1       3       6      Normal      1.6816      0.0714
       1       3       7      Normal      1.5072      0.0644
       1       3       8      Normal      1.5644      0.0667
       1       3       9      Normal      0.9850      0.0431
       1       3      10      Normal      0.6591      0.0292
       1       4       0      Normal      2.8005      0.1135
       1       4       1      Normal      2.1819      0.0907
       1       4       2      Normal      2.6022      0.1063
       1       4       3      Normal      3.7822      0.1474
       1       4       4      Normal      2.4881      0.1021
       1       4       5      Normal      2.6741      0.1089
       1       4       6      Normal      2.1400      0.0891
       1       4       7      Normal      1.8103      0.0764
       1       4       8      Normal      1.2559      0.0543
       1       4       9      Normal      0.8553      0.0376
       1       4      10      Normal      0.6669      0.0296
       1       5       0      Normal      2.8005      0.1135
       1       5       1      Normal      2.1239      0.0885
       1       5       2      Normal      1.5514      0.0662
       1       5       3      Normal      2.5219      0.1033
       1       5       4      Normal      2.9131      0.1175
       1       5       5      Normal      2.2641      0.0938
       1       5       6      Normal      2.1066      0.0878
       1       5       7      Normal      1.2641      0.0546
       1       5       8      Normal      1.0228      0.0447
       1       5       9      Normal      1.3797      0.0593
       1       5      10      Normal      0.8303      0.0366
       1       6       0      Normal      2.8005      0.1135
       1       6       1      Normal      2.2509      0.0933
       1       6       2      Normal      2.6964      0.1097
       1       6       3      Normal      0.8375      0.0369
       1       6       4      Normal      1.7197      0.0729
       1       6       5      Normal      1.3431      0.0578
       1       6       6      Normal      1.0019      0.0438
       1       6       7      Normal      0.8750      0.0385
       1       6       8      Normal      1.1069      0.0482
       1       6       9      Normal      1.1491      0.0499
       1       6      10      Normal      1.1703      0.0508
       1       7       0      Normal      2.8005      0.1135
       1       7       1      Normal      3.0836      0.1235
       1       7       2      Normal      2.7656      0.1122
       1       7       3      Normal      2.7169      0.1105
       1       7       4      Normal      1.8256      0.0770
       1       7       5      Normal      1.5981      0.0681
       1       7       6      Normal      1.5291      0.0653
       1       7       7      Normal      1.1353      0.0493
       1       7       8      Normal      0.7856      0.0347
       1       7       9      Normal      0.7794      0.0344
       1       7      10      Normal      0.5759      0.0256
       1       8       0      Normal      2.8005      0.1135
       1       8       1      Normal      2.6372      0.1076
       1       8       2      Normal      1.6069      0.0684
       1       8       3      Normal      2.3366      0.0965
       1       8       4      Normal      0.8934      0.0392
       1       8       5      Normal      1.0581      0.0461
       1       8       6      Normal      1.3416      0.0578
       1       8       7      Normal      0.7956      0.0351
       1       8       8      Normal      0.6566      0.0291
       1       8       9      Normal      0.6925      0.0307
       1       8      10      Normal      0.8788      0.0386
       1       9       0      Normal      2.8005      0.1135
       1       9       1      Normal      3.2634      0.1298
       1       9       2      Normal      2.6727      0.1089
       1       9       3      Normal      2.1791      0.0906
       1       9       4      Normal      1.3619      0.0586
       1       9       5      Normal      1.3597      0.0585
       1       9       6      Normal      1.0769      0.0469
       1       9       7      Normal      1.3441      0.0579
       1       9       8      Normal      0.9325      0.0409
       1       9       9      Normal      0.6156      0.0274
       1       9      10      Normal      0.5622      0.0251
       1      10       0      Normal      2.8005      0.1135
       1      10       1      Normal      2.7722      0.1125
       1      10       2      Normal      2.5398      0.1040
       1      10       3      Normal      1.7128      0.0726
       1      10       4      Normal      2.0575      0.0860
       1      10       5      Normal      1.6841      0.0715
       1      10       6      Normal      1.7719      0.0749
       1      10       7      Normal      1.1225      0.0488
       1      10       8      Normal      0.6025      0.0268
       1      10       9      Normal      0.9175      0.0402
       1      10      10      Normal      0.8687      0.0382
       1      11       0      Normal      2.8005      0.1135
       1      11       1      Normal      1.9452      0.0816
       1      11       2      Normal      1.2889      0.0556
       1      11       3      Normal      1.5137      0.0647
       1      11       4      Normal      1.8633      0.0785
       1      11       5      Normal      1.5809      0.0674
       1      11       6      Normal      1.1553      0.0502
       1      11       7      Normal      0.6834      0.0303
       1      11       8      Normal      0.8691      0.0382
       1      11       9      Normal      0.8550      0.0376
       1      11      10      Normal      0.9122      0.0400
       1      12       0      Normal      2.8005      0.1135
       1      12       1      Normal      2.5894      0.1058
       1      12       2      Normal      2.2231      0.0922
       1      12       3      Normal      1.5178      0.0649
       1      12       4      Normal      1.3628      0.0586
       1      12       5      Normal      1.0606      0.0462
       1      12       6      Normal      1.8847      0.0793
       1      12       7      Normal      1.7347      0.0735
       1      12       8      Normal      1.1209      0.0487
       1      12       9      Normal      1.2337      0.0534
       1      12      10      Normal      0.9700      0.0425
       1      13       0      Normal      2.8005      0.1135
       1      13       1      Normal      1.8945      0.0797
       1      13       2      Normal      1.7580      0.0744
       1      13       3      Normal      1.9384      0.0814
       1      13       4      Normal      2.5506      0.1044
       1      13       5      Normal      2.1431      0.0892
       1      13       6      Normal      1.4494      0.0621
       1      13       7      Normal      1.0784      0.0470
       1      13       8      Normal      1.1225      0.0488
       1      13       9      Normal      1.1119      0.0484
       1      13      10      Normal      0.9741      0.0426
       1      14       0      Normal      2.8005      0.1135
       1      14       1      Normal      1.9411      0.0815
       1      14       2      Normal      3.2531      0.1294
       1      14       3      Normal      4.7831      0.1794
       1      14       4      Normal      1.9991      0.0837
       1      14       5      Normal      2.0747      0.0866
       1      14       6      Normal      1.4159      0.0608
       1      14       7      Normal      1.5178      0.0649
       1      14       8      Normal      1.1991      0.0520
       1      14       9      Normal      0.8822      0.0388
       1      14      10      Normal      0.9250      0.0406
       1      15       0      Normal      2.8005      0.1135
       1      15       1      Normal      2.2197      0.0921
       1      15       2      Normal      2.7267      0.1108
       1      15       3      Normal      2.1606      0.0899
       1      15       4      Normal      1.4416      0.0618
       1      15       5      Normal      1.3694      0.0589
       1      15       6      Normal      1.4703      0.0630
       1      15       7      Normal      1.2006      0.0520
       1      15       8      Normal      1.0434      0.0455
       1      15       9      Normal      1.0631      0.0463
       1      15      10      Normal      1.0622      0.0463
       1      16       0      Normal      2.8005      0.1135
       1      16       1      Normal      2.3086      0.0954
       1      16       2      Normal      2.0603      0.0861
       1      16       3      Normal      2.2334      0.0926
       1      16       4      Normal      1.6481      0.0700
       1      16       5      Normal      2.1522      0.0896
       1      16       6      Normal      1.0991      0.0478
       1      16       7      Normal      1.0431      0.0455
       1      16       8      Normal      0.7859      0.0347
       1      16       9      Normal      0.6622      0.0294
       1      16      10      Normal      0.5859      0.0261
       1      17       0      Normal      2.8005      0.1135
       1      17       1      Normal      2.4131      0.0993
       1      17       2      Normal      1.7914      0.0757
       1      17       3      Normal      1.6298      0.0693
       1      17       4      Normal      1.4044      0.0603
       1      17       5      Normal      1.2244      0.0530
       1      17       6      Normal      1.6250      0.0691
       1      17       7      Normal      0.9803      0.0429
       1      17       8      Normal      0.8000      0.0353
       1      17       9      Normal      0.6859      0.0304
       1      17      10      Normal      0.9481      0.0415
       1      18       0      Normal      2.8005      0.1135
       1      18       1      Normal      2.3888      0.0984
       1      18       2      Normal      2.1567      0.0897
       1      18       3      Normal      3.0631      0.1228
       1      18       4      Normal      3.1237      0.1249
       1      18       5      Normal      2.7750      0.1126
       1      18       6      Normal      2.3219      0.0959
       1      18       7      Normal      1.0963      0.0477
       1      18       8      Normal      1.0122      0.0442
       1      18       9      Normal      0.9406      0.0412
       1      18      10      Normal      1.0462      0.0456
       1      19       0      Normal      2.8005      0.1135
       1      19       1      Normal      3.3963      0.1344
       1      19       2      Normal      2.7680      0.1123
       1      19       3      Normal      1.9822      0.0831
       1      19       4      Normal      2.0356      0.0851
       1      19       5      Normal      2.1344      0.0889
       1      19       6      Normal      1.4303      0.0614
       1      19       7      Normal      1.2747      0.0551
       1      19       8      Normal      1.2809      0.0553
       1      19       9      Normal      1.1738      0.0509
       1      19      10      Normal      1.0422      0.0455
       1      20       0      Normal      2.8005      0.1135
       1      20       1      Normal      2.4047      0.0990
       1      20       2      Normal      2.3119      0.0956
       1      20       3      Normal      2.1613      0.0899
       1      20       4      Normal      1.7397      0.0737
       1      20       5      Normal      1.9359      0.0813
       1      20       6      Normal      1.6253      0.0691
       1      20       7      Normal      1.5338      0.0655
       1      20       8      Normal      1.3569      0.0584
       1      20       9      Normal      0.9869      0.0432
       1      20      10      Normal      1.5412      0.0658
       1      21       0      Normal      2.8005      0.1135
       1      21       1      Normal      2.8220      0.1142
       1      21       2      Normal      2.8539      0.1154
       1      21       3      Normal      1.4581      0.0625
       1      21       4      Normal      1.0353      0.0452
       1      21       5      Normal      1.2606      0.0545
       1      21       6      Normal      1.3178      0.0568
       1      21       7      Normal      1.0497      0.0458
       1      21       8      Normal      1.2263      0.0531
       1      21       9      Normal      0.7544      0.0333
       1      21      10      Normal      0.7441      0.0329
       1      22       0      Normal      2.8005      0.1135
       1      22       1      Normal      1.9700      0.0826
       1      22       2      Normal      1.8966      0.0798
       1      22       3      Normal      1.6662      0.0708
       1      22       4      Normal      1.3230      0.0570
       1      22       5      Normal      1.5909      0.0678
       1      22       6      Normal      1.4375      0.0616
       1      22       7      Normal      0.7641      0.0337
       1      22       8      Normal      0.8781      0.0386
       1      22       9      Normal      1.2353      0.0534
       1      22      10      Normal      1.3138      0.0566
       1      23       0      Normal      2.8005      0.1135
       1      23       1      Normal      2.5991      0.1062
       1      23       2      Normal      2.5733      0.1052
       1      23       3      Normal      3.3834      0.1339
       1      23       4      Normal      2.2850      0.0946
       1      23       5      Normal      1.9638      0.0824
       1      23       6      Normal      1.9616      0.0823
       1      23       7      Normal      1.4841      0.0635
       1      23       8      Normal      1.4878      0.0637
       1      23       9      Normal      1.8309      0.0772
       1      23      10      Normal      1.2387      0.0536
       1      24       0      Normal      2.8005      0.1135
       1      24       1      Normal      2.5934      0.1060
       1      24       2      Normal      2.0125      0.0842
       1      24       3      Normal      1.9453      0.0816
       1      24       4      Normal      1.8919      0.0796
       1      24       5      Normal      1.5766      0.0672
       1      24       6      Normal      2.3981      0.0988
       1      24       7      Normal      1.8591      0.0783
       1      24       8      Normal      1.3759      0.0592
       1      24       9      Normal      0.9981      0.0436
       1      24      10      Normal      0.6316      0.0281
       1      25       0      Normal      2.8005      0.1135
       1      25       1      Normal      1.7703      0.0749
       1      25       2      Normal      1.2669      0.0547
       1      25       3      Normal      1.2123      0.0525
       1      25       4      Normal      1.4619      0.0626
       1      25       5      Normal      0.9178      0.0403
       1      25       6      Normal      0.8853      0.0389
       1      25       7      Normal      1.0609      0.0462
       1      25       8      Normal      1.2897      0.0557
       1      25       9      Normal      1.6609      0.0706
       1      25      10      Normal      1.3484      0.0581
       1      26       0      Normal      2.8005      0.1135
       1      26       1      Normal      2.4516      0.1008
       1      26       2      Normal      2.2508      0.0933
       1      26       3      Normal      1.9544      0.0820
       1      26       4      Normal      2.1425      0.0892
       1      26       5      Normal      1.4572      0.0624
       1      26       6      Normal      1.3781      0.0593
       1      26       7      Normal      1.1391      0.0495
       1      26       8      Normal      0.7619      0.0336
       1      26       9      Normal      0.7744      0.0342
       1      26      10      Normal      0.8306      0.0366
       1      27       0      Normal      2.8005      0.1135
       1      27       1      Normal      2.2028      0.0915
       1      27       2      Normal      1.8617      0.0784
       1      27       3      Normal      1.8952      0.0797
       1      27       4      Normal      1.4813      0.0634
       1      27       5      Normal      1.5200      0.0650
       1      27       6      Normal      1.9116      0.0803
       1      27       7      Normal      1.5809      0.0674
       1      27       8      Normal      1.1203      0.0487
       1      27       9      Normal      0.6206      0.0276
       1      27      10      Normal      0.6891      0.0305
       1      28       0      Normal      2.8005      0.1135
       1      28       1      Normal      1.7017      0.0722
       1      28       2      Normal      1.7556      0.0743
       1      28       3      Normal      1.9478      0.0817
       1      28       4      Normal      2.1267      0.0886
       1      28       5      Normal      2.2522      0.0933
       1      28       6      Normal      0.7744      0.0342
       1      28       7      Normal      0.8056      0.0355
       1      28       8      Normal      0.6584      0.0292
       1      28       9      Normal      0.7116      0.0315
       1      28      10      Normal      1.1006      0.0479
       1      29       0      Normal      2.8005      0.1135
       1      29       1      Normal      3.0498      0.1223
       1      29       2      Normal      2.3263      0.0961
       1      29       3      Normal      2.5075      0.1028
       1      29       4      Normal      2.5506      0.1044
       1      29       5      Normal      1.2484      0.0540
       1      29       6      Normal      1.0706      0.0466
       1      29       7      Normal      0.8781      0.0386
       1      29       8      Normal      1.4691      0.0629
       1      29       9      Normal      1.4763      0.0632
       1      29      10      Normal      1.2669      0.0547
       1      30       0      Normal      2.8005      0.1135
       1      30       1      Normal      3.3284      0.1320
       1      30       2      Normal      3.3150      0.1316
       1      30       3      Normal      2.2731      0.0941
       1      30       4      Normal      1.8262      0.0770
       1      30       5      Normal      1.3572      0.0584
       1      30       6      Normal      1.4191      0.0609
       1      30       7      Normal      1.1756      0.0510
       1      30       8      Normal      1.2119      0.0525
       1      30       9      Normal      1.5584      0.0665
       1      30      10      Normal      1.1487      0.0499
       1      31       0      Normal      2.8005      0.1135
       1      31       1      Normal      1.5866      0.0676
       1      31       2      Normal      2.1327      0.0888
       1      31       3      Normal      1.8444      0.0777
       1      31       4      Normal      2.3759      0.0980
       1      31       5      Normal      1.7000      0.0721
       1      31       6      Normal      1.2506      0.0541
       1      31       7      Normal      1.1091      0.0482
       1      31       8      Normal      0.9322      0.0409
       1      31       9      Normal      1.1816      0.0512
       1      31      10      Normal      1.0553      0.0460
       1      32       0      Normal      2.8005      0.1135
       1      32       1      Normal      3.4117      0.1349
       1      32       2      Normal      1.7639      0.0746
       1      32       3      Normal      1.4347      0.0615
       1      32       4      Normal      1.0311      0.0450
       1      32       5      Normal      1.4134      0.0607
       1      32       6      Normal      1.6806      0.0713
       1      32       7      Normal      1.5756      0.0672
       1      32       8      Normal      1.6453      0.0699
       1      32       9      Normal      0.9663      0.0423
       1      32      10      Normal      0.8025      0.0354
       1      33       0      Normal      2.8005      0.1135
       1      33       1      Normal      3.0469      0.1222
       1      33       2      Normal      2.2764      0.0942
       1      33       3      Normal      1.8909      0.0795
       1      33       4      Normal      1.6266      0.0692
       1      33       5      Normal      2.1163      0.0882
       1      33       6      Normal      1.4603      0.0626
       1      33       7      Normal      0.9278      0.0407
       1      33       8      Normal      0.8950      0.0393
       1      33       9      Normal      0.8419      0.0371
       1      33      10      Normal      0.7634      0.0337
       1      34       0      Normal      2.8005      0.1135
       1      34       1      Normal      1.8553      0.0782
       1      34       2      Normal      2.9789      0.1198
       1      34       3      Normal      2.5878      0.1058
       1      34       4      Normal      2.0684      0.0864
       1      34       5      Normal      2.1506      0.0895
       1      34       6      Normal      1.8362      0.0774
       1      34       7      Normal      1.4650      0.0628
       1      34       8      Normal      1.1950      0.0518
       1      34       9      Normal      1.0031      0.0438
       1      34      10      Normal      0.8353      0.0368
       1      35       0      Normal      2.8005      0.1135
       1      35       1      Normal      2.4684      0.1014
       1      35       2      Normal      1.9100      0.0803
       1      35       3      Normal      1.7753      0.0750
       1      35       4      Normal      0.8578      0.0377
       1      35       5      Normal      1.0041      0.0439
       1      35       6      Normal      1.0094      0.0441
       1      35       7      Normal      1.3384      0.0576
       1      35       8      Normal      1.5612      0.0666
       1      35       9      Normal      1.2988      0.0560
       1      35      10      Normal      1.2372      0.0535
       1      36       0      Normal      2.8005      0.1135
       1      36       1      Normal      3.1873      0.1272
       1      36       2      Normal      3.1783      0.1268
       1      36       3      Normal      1.5359      0.0656
       1      36       4      Normal      1.4863      0.0636
       1      36       5      Normal      1.6053      0.0684
       1      36       6      Normal      1.3966      0.0600
       1      36       7      Normal      1.2150      0.0526
       1      36       8      Normal      1.5816      0.0674
       1      36       9      Normal      0.8897      0.0391
       1      36      10      Normal      0.9459      0.0414
       1      37       0      Normal      2.8005      0.1135
       1      37       1      Normal      2.8316      0.1146
       1      37       2      Normal      2.2711      0.0940
       1      37       3      Normal      2.3066      0.0954
       1      37       4      Normal      1.5256      0.0652
       1      37       5      Normal      1.7297      0.0733
       1      37       6      Normal      1.7397      0.0737
       1      37       7      Normal      1.5756      0.0672
       1      37       8      Normal      1.4716      0.0630
       1      37       9      Normal      1.7381      0.0736
       1      37      10      Normal      0.9278      0.0407
       1      38       0      Normal      2.8005      0.1135
       1      38       1      Normal      1.7055      0.0723
       1      38       2      Normal      1.3759      0.0592
       1      38       3      Normal      1.4698      0.0629
       1      38       4      Normal      1.6722      0.0710
       1      38       5      Normal      1.9356      0.0813
       1      38       6      Normal      1.8581      0.0783
       1      38       7      Normal      1.5959      0.0680
       1      38       8      Normal      1.7138      0.0726
       1      38       9      Normal      1.0034      0.0438
       1      38      10      Normal      1.0538      0.0459
       1      39       0      Normal      2.8005      0.1135
       1      39       1      Normal      2.7419      0.1114
       1      39       2      Normal      2.6756      0.1090
       1      39       3      Normal      2.5047      0.1027
       1      39       4      Normal      1.6775      0.0712
       1      39       5      Normal      1.9141      0.0804
       1      39       6      Normal      1.9147      0.0805
       1      39       7      Normal      1.2075      0.0523
       1      39       8      Normal      1.1331      0.0492
       1      39       9      Normal      1.0559      0.0460
       1      39      10      Normal      1.0759      0.0469
       1      40       0      Normal      2.8005      0.1135
       1      40       1      Normal      3.4245      0.1353
       1      40       2      Normal      2.7817      0.1128
       1      40       3      Normal      1.5187      0.0649
       1      40       4      Normal      1.9556      0.0820
       1      40       5      Normal      1.7025      0.0722
       1      40       6      Normal      1.7472      0.0739
       1      40       7      Normal      1.7653      0.0747
       1      40       8      Normal      1.1919      0.0517
       1      40       9      Normal      0.8631      0.0380
       1      40      10      Normal      1.1609      0.0504
       1      41       0      Normal      2.8005      0.1135
       1      41       1      Normal      2.5453      0.1042
       1      41       2      Normal      2.5278      0.1036
       1      41       3      Normal      3.5566      0.1398
       1      41       4      Normal      3.3275      0.1320
       1      41       5      Normal      2.0469      0.0855
       1      41       6      Normal      2.0959      0.0874
       1      41       7      Normal      1.8822      0.0792
       1      41       8      Normal      1.3937      0.0599
       1      41       9      Normal      1.0009      0.0437
       1      41      10      Normal      1.0350      0.0452
       1      42       0      Normal      2.8005      0.1135
       1      42       1      Normal      1.7831      0.0754
       1      42       2      Normal      2.4545      0.1009
       1      42       3      Normal      1.9484      0.0818
       1      42       4      Normal      1.5784      0.0673
       1      42       5      Normal      1.4512      0.0622
       1      42       6      Normal      1.2375      0.0535
       1      42       7      Normal      1.4178      0.0609
       1      42       8      Normal      1.1912      0.0516
       1      42       9      Normal      0.9800      0.0429
       1      42      10      Normal      0.8541      0.0376
       1      43       0      Normal      2.8005      0.1135
       1      43       1      Normal      2.2498      0.0932
       1      43       2      Normal      1.8309      0.0772
       1      43       3      Normal      1.0225      0.0446
       1      43       4      Normal      1.5950      0.0679
       1      43       5      Normal      2.0963      0.0874
       1      43       6      Normal      1.0878      0.0474
       1      43       7      Normal      0.9663      0.0423
       1      43       8      Normal      0.9381      0.0411
       1      43       9      Normal      0.8959      0.0393
       1      43      10      Normal      1.1550      0.0501
       1      44       0      Normal      2.8005      0.1135
       1      44       1      Normal      2.0417      0.0853
       1      44       2      Normal      1.9355      0.0813
       1      44       3      Normal      1.3631      0.0586
       1      44       4      Normal      1.3853      0.0595
       1      44       5      Normal      1.5741      0.0671
       1      44       6      Normal      1.5306      0.0654
       1      44       7      Normal      1.1772      0.0511
       1      44       8      Normal      0.8753      0.0385
       1      44       9      Normal      0.8019      0.0354
       1      44      10      Normal      0.5619      0.0250
       1      45       0      Normal      2.8005      0.1135
       1      45       1      Normal      2.3150      0.0957
       1      45       2      Normal      2.8106      0.1138
       1      45       3      Normal      2.1703      0.0902
       1      45       4      Normal      1.2425      0.0537
       1      45       5      Normal      0.9794      0.0428
       1      45       6      Normal      1.0128      0.0442
       1      45       7      Normal      0.8344      0.0367
       1      45       8      Normal      1.1869      0.0515
       1      45       9      Normal      0.9975      0.0436
       1      45      10      Normal      1.6578      0.0704
       1      46       0      Normal      2.8005      0.1135
       1      46       1      Normal      1.5780      0.0673
       1      46       2      Normal      1.7427      0.0738
       1      46       3      Normal      2.1347      0.0889
       1      46       4      Normal      2.1103      0.0880
       1      46       5      Normal      2.8009      0.1135
       1      46       6      Normal      1.3959      0.0600
       1      46       7      Normal      1.7584      0.0744
       1      46       8      Normal      1.4097      0.0605
       1      46       9      Normal      1.4913      0.0638
       1      46      10      Normal      1.9787      0.0829
       1      47       0      Normal      2.8005      0.1135
       1      47       1      Normal      1.3014      0.0561
       1      47       2      Normal      1.8575      0.0783
       1      47       3      Normal      1.5303      0.0654
       1      47       4      Normal      1.9577      0.0821
       1      47       5      Normal      1.8516      0.0780
       1      47       6      Normal      1.6278      0.0692
       1      47       7      Normal      1.0369      0.0452
       1      47       8      Normal      1.0488      0.0457
       1      47       9      Normal      0.9566      0.0419
       1      47      10      Normal      1.5284      0.0653
       1      48       0      Normal      2.8005      0.1135
       1      48       1      Normal      2.5073      0.1028
       1      48       2      Normal      1.4572      0.0624
       1      48       3      Normal      2.0500      0.0857
       1      48       4      Normal      2.7550      0.1118
       1      48       5      Normal      1.9147      0.0805
       1      48       6      Normal      1.5156      0.0648
       1      48       7      Normal      1.2747      0.0551
       1      48       8      Normal      0.6241      0.0277
       1      48       9      Normal      0.6372      0.0283
       1      48      10      Normal      0.5113      0.0228
       1      49       0      Normal      2.8005      0.1135
       1      49       1      Normal      2.3530      0.0971
       1      49       2      Normal      2.4802      0.1018
       1      49       3      Normal      1.8725      0.0788
       1      49       4      Normal      1.8400      0.0776
       1      49       5      Normal      1.6756      0.0711
       1      49       6      Normal      1.4837      0.0635
       1      49       7      Normal      1.2816      0.0553
       1      49       8      Normal      1.2028      0.0521
       1      49       9      Normal      1.5928      0.0679
       1      49      10      Normal      0.9828      0.0430
       1      50       0      Normal      2.8005      0.1135
       1      50       1      Normal      1.9377      0.0814
       1      50       2      Normal      1.5984      0.0681
       1      50       3      Normal      2.1898      0.0910
       1      50       4      Normal      1.3203      0.0569
       1      50       5      Normal      1.5081      0.0645
       1      50       6      Normal      1.5272      0.0652
       1      50       7      Normal      1.3919      0.0598
       1      50       8      Normal      1.2303      0.0532
       1      50       9      Normal      1.1634      0.0505
       1      50      10      Normal      0.7962      0.0351
       1      51       0      Normal      2.8005      0.1135
       1      51       1      Normal      1.6864      0.0716
       1      51       2      Normal      2.1772      0.0905
       1      51       3      Normal      1.7406      0.0737
       1      51       4      Normal      1.9084      0.0802
       1      51       5      Normal      1.7550      0.0743
       1      51       6      Normal      1.3450      0.0579
       1      51       7      Normal      2.1503      0.0895
       1      51       8      Normal      1.2575      0.0543
       1      51       9      Normal      1.3941      0.0599
       1      51      10      Normal      1.6722      0.0710
       1      52       0      Normal      2.8005      0.1135
       1      52       1      Normal      2.0666      0.0863
       1      52       2      Normal      2.2295      0.0925
       1      52       3      Normal      1.4775      0.0633
       1      52       4      Normal      1.3409      0.0577
       1      52       5      Normal      1.1119      0.0484
       1      52       6      Normal      1.2997      0.0561
       1      52       7      Normal      1.0769      0.0469
       1      52       8      Normal      0.8359      0.0368
       1      52       9      Normal      1.1391      0.0495
       1      52      10      Normal      0.8587      0.0378
       1      53       0      Normal      2.8005      0.1135
       1      53       1      Normal      3.1831      0.1270
       1      53       2      Normal      3.6633      0.1434
       1      53       3      Normal      2.0753      0.0866
       1      53       4      Normal      2.0497      0.0857
       1      53       5      Normal      1.3109      0.0565
       1      53       6      Normal      1.1197      0.0487
       1      53       7      Normal      0.6191      0.0275
       1      53       8      Normal      0.7041      0.0312
       1      53       9      Normal      0.9903      0.0433
       1      53      10      Normal      1.2787      0.0552
       1      54       0      Normal      2.8005      0.1135
       1      54       1      Normal      2.3697      0.0977
       1      54       2      Normal      2.2125      0.0918
       1      54       3      Normal      2.1006      0.0876
       1      54       4      Normal      1.3312      0.0574
       1      54       5      Normal      1.7959      0.0759
       1      54       6      Normal      1.8303      0.0772
       1      54       7      Normal      1.6553      0.0703
       1      54       8      Normal      1.0328      0.0451
       1      54       9      Normal      0.8700      0.0382
       1      54      10      Normal      0.9413      0.0412
       1      55       0      Normal      2.8005      0.1135
       1      55       1      Normal      2.1020      0.0877
       1      55       2      Normal      2.4969      0.1024
       1      55       3      Normal      2.3123      0.0956
       1      55       4      Normal      2.1573      0.0897
       1      55       5      Normal      2.3700      0.0977
       1      55       6      Normal      2.5544      0.1045
       1      55       7      Normal      2.6581      0.1083
       1      55       8      Normal      3.0809      0.1234
       1      55       9      Normal      2.3822      0.0982
       1      55      10      Normal      1.7062      0.0723
       1      56       0      Normal      2.8005      0.1135
       1      56       1      Normal      2.2072      0.0916
       1      56       2      Normal      2.5533      0.1045
       1      56       3      Normal      2.2903      0.0948
       1      56       4      Normal      2.1137      0.0881
       1      56       5      Normal      2.2859      0.0946
       1      56       6      Normal      1.3997      0.0601
       1      56       7      Normal      2.2272      0.0924
       1      56       8      Normal      1.4669      0.0628
       1      56       9      Normal      0.9200      0.0404
       1      56      10      Normal      1.2034      0.0521
       1      57       0      Normal      2.8005      0.1135
       1      57       1      Normal      1.7345      0.0735
       1      57       2      Normal      2.4012      0.0989
       1      57       3      Normal      2.2681      0.0939
       1      57       4      Normal      2.5878      0.1058
       1      57       5      Normal      3.2028      0.1277
       1      57       6      Normal      2.5184      0.1032
       1      57       7      Normal      1.6903      0.0717
       1      57       8      Normal      1.2856      0.0555
       1      57       9      Normal      1.2038      0.0521
       1      57      10      Normal      1.1653      0.0506
       1      58       0      Normal      2.8005      0.1135
       1      58       1      Normal      3.3563      0.1330
       1      58       2      Normal      2.7927      0.1132
       1      58       3      Normal      1.5263      0.0652
       1      58       4      Normal      1.5150      0.0648
       1      58       5      Normal      1.3059      0.0563
       1      58       6      Normal      1.5612      0.0666
       1      58       7      Normal      1.2719      0.0549
       1      58       8      Normal      0.7797      0.0344
       1      58       9      Normal      1.4350      0.0615
       1      58      10      Normal      1.0091      0.0441
       1      59       0      Normal      2.8005      0.1135
       1      59       1      Normal      2.8112      0.1139
       1      59       2      Normal      2.8859      0.1165
       1      59       3      Normal      2.4439      0.1005
       1      59       4      Normal      2.2794      0.0943
       1      59       5      Normal      0.9975      0.0436
       1      59       6      Normal      1.3834      0.0595
       1      59       7      Normal      1.4559      0.0624
       1      59       8      Normal      0.7325      0.0324
       1      59       9      Normal      0.8534      0.0375
       1      59      10      Normal      1.2375      0.0535
       1      60       0      Normal      2.8005      0.1135
       1      60       1      Normal      1.9173      0.0806
       1      60       2      Normal      2.0084      0.0841
       1      60       3      Normal      2.1594      0.0898
       1      60       4      Normal      1.8044      0.0762
       1      60       5      Normal      1.7091      0.0725
       1      60       6      Normal      1.4209      0.0610
       1      60       7      Normal      1.8684      0.0787
       1      60       8      Normal      1.1294      0.0491
       1      60       9      Normal      0.9919      0.0434
       1      60      10      Normal      0.9391      0.0412
       1      61       0      Normal      2.8005      0.1135
       1      61       1      Normal      3.0678      0.1230
       1      61       2      Normal      2.4327      0.1001
       1      61       3      Normal      3.1352      0.1253
       1      61       4      Normal      2.1372      0.0890
       1      61       5      Normal      1.2025      0.0521
       1      61       6      Normal      1.0950      0.0477
       1      61       7      Normal      1.1809      0.0512
       1      61       8      Normal      1.3028      0.0562
       1      61       9      Normal      1.3253      0.0571
       1      61      10      Normal      1.3312      0.0574
       1      62       0      Normal      2.8005      0.1135
       1      62       1      Normal      2.0192      0.0845
       1      62       2      Normal      2.7677      0.1123
       1      62       3      Normal      1.7803      0.0752
       1      62       4      Normal      1.7016      0.0722
       1      62       5      Normal      1.8212      0.0768
       1      62       6      Normal      1.4825      0.0635
       1      62       7      Normal      1.4947      0.0639
       1      62       8      Normal      1.6366      0.0696
       1      62       9      Normal      1.6753      0.0711
       1      62      10      Normal      1.8403      0.0776
       1      63       0      Normal      2.8005      0.1135
       1      63       1      Normal      3.2544      0.1295
       1      63       2      Normal      3.1183      0.1247
       1      63       3      Normal      1.4203      0.0610
       1      63       4      Normal      2.3697      0.0977
       1      63       5      Normal      1.7206      0.0729
       1      63       6      Normal      1.7791      0.0752
       1      63       7      Normal      1.2122      0.0525
       1      63       8      Normal      1.0338      0.0451
       1      63       9      Normal      1.0869      0.0473
       1      63      10      Normal      1.0725      0.0467
       1      64       0      Normal      2.8005      0.1135
       1      64       1      Normal      2.4300      0.1000
       1      64       2      Normal      1.8852      0.0793
       1      64       3      Normal      2.3114      0.0955
       1      64       4      Normal      1.4942      0.0639
       1      64       5      Normal      1.3631      0.0586
       1      64       6      Normal      1.8434      0.0777
       1      64       7      Normal      1.4169      0.0608
       1      64       8      Normal      1.0984      0.0478
       1      64       9      Normal      0.6934      0.0307
       1      64      10      Normal      0.8231      0.0363
       1      65       0      Normal      2.8005      0.1135
       1      65       1      Normal      2.4739      0.1016
       1      65       2      Normal      2.7370      0.1112
       1      65       3      Normal      1.2381      0.0536
       1      65       4      Normal      2.0597      0.0860
       1      65       5      Normal      1.3559      0.0584
       1      65       6      Normal      1.5041      0.0643
       1      65       7      Normal      1.3262      0.0572
       1      65       8      Normal      1.2437      0.0538
       1      65       9      Normal      0.6028      0.0268
       1      65      10      Normal      0.6406      0.0284
       1      66       0      Normal      2.8005      0.1135
       1      66       1      Normal      3.1105      0.1245
       1      66       2      Normal      1.7097      0.0725
       1      66       3      Normal      1.9541      0.0820
       1      66       4      Normal      1.3663      0.0588
       1      66       5      Normal      1.4566      0.0624
       1      66       6      Normal      1.4406      0.0618
       1      66       7      Normal      1.5984      0.0681
       1      66       8      Normal      0.7462      0.0330
       1      66       9      Normal      0.8313      0.0366
       1      66      10      Normal      0.9972      0.0436
       1      67       0      Normal      2.8005      0.1135
       1      67       1      Normal      2.4486      0.1006
       1      67       2      Normal      2.3916      0.0985
       1      67       3      Normal      1.8425      0.0777
       1      67       4      Normal      1.6481      0.0700
       1      67       5      Normal      2.7562      0.1119
       1      67       6      Normal      2.0209      0.0846
       1      67       7      Normal      1.5981      0.0681
       1      67       8      Normal      1.4625      0.0627
       1      67       9      Normal      1.3797      0.0593
       1      67      10      Normal      1.5597      0.0665
       1      68       0      Normal      2.8005      0.1135
       1      68       1      Normal      2.7438      0.1114
       1      68       2      Normal      2.7037      0.1100
       1      68       3      Normal      3.1144      0.1246
       1      68       4      Normal      2.6103      0.1066
       1      68       5      Normal      2.1753      0.0904
       1      68       6      Normal      1.9834      0.0831
       1      68       7      Normal      1.6425      0.0698
       1      68       8      Normal      1.8409      0.0776
       1      68       9      Normal      1.3288      0.0573
       1      68      10      Normal      1.4872      0.0636
       1      69       0      Normal      2.8005      0.1135
       1      69       1      Normal      2.3812      0.0982
       1      69       2      Normal      2.4973      0.1024
       1      69       3      Normal      2.2213      0.0922
       1      69       4      Normal      1.0253      0.0448
       1      69       5      Normal      1.1719      0.0508
       1      69       6      Normal      1.9966      0.0836
       1      69       7      Normal      2.0838      0.0870
       1      69       8      Normal      1.9528      0.0819
       1      69       9      Normal      1.2422      0.0537
       1      69      10      Normal      1.0347      0.0452
       1      70       0      Normal      2.8005      0.1135
       1      70       1      Normal      2.0525      0.0858
       1      70       2      Normal      1.9952      0.0836
       1      70       3      Normal      1.6694      0.0709
       1      70       4      Normal      1.8572      0.0782
       1      70       5      Normal      1.2847      0.0555
       1      70       6      Normal      1.2197      0.0528
       1      70       7      Normal      1.0525      0.0459
       1      70       8      Normal      1.5109      0.0646
       1      70       9      Normal      1.2497      0.0540
       1      70      10      Normal      0.9688      0.0424
       1      71       0      Normal      2.8005      0.1135
       1      71       1      Normal      3.3530      0.1329
       1      71       2      Normal      3.3577      0.1330
       1      71       3      Normal      2.9431      0.1186
       1      71       4      Normal      2.5222      0.1034
       1      71       5      Normal      1.5972      0.0680
       1      71       6      Normal      1.6797      0.0713
       1      71       7      Normal      1.3384      0.0576
       1      71       8      Normal      1.1481      0.0499
       1      71       9      Normal      1.1178      0.0486
       1      71      10      Normal      0.8662      0.0381
       1      72       0      Normal      2.8005      0.1135
       1      72       1      Normal      2.1461      0.0893
       1      72       2      Normal      1.9597      0.0822
       1      72       3      Normal      1.8333      0.0773
       1      72       4      Normal      1.7866      0.0755
       1      72       5      Normal      1.4906      0.0638
       1      72       6      Normal      0.8659      0.0381
       1      72       7      Normal      1.4534      0.0623
       1      72       8      Normal      1.0544      0.0460
       1      72       9      Normal      0.6759      0.0300
       1      72      10      Normal      0.4331      0.0194
       1      73       0      Normal      2.8005      0.1135
       1      73       1      Normal      3.4995      0.1379
       1      73       2      Normal      3.0209      0.1213
       1      73       3      Normal      2.5989      0.1062
       1      73       4      Normal      2.5158      0.1031
       1      73       5      Normal      2.0425      0.0854
       1      73       6      Normal      1.2450      0.0538
       1      73       7      Normal      1.1281      0.0490
       1      73       8      Normal      0.8400      0.0370
       1      73       9      Normal      1.0047      0.0439
       1      73      10      Normal      0.9294      0.0407
       1      74       0      Normal      2.8005      0.1135
       1      74       1      Normal      2.4983      0.1025
       1      74       2      Normal      2.2853      0.0946
       1      74       3      Normal      1.8581      0.0783
       1      74       4      Normal      1.8328      0.0773
       1      74       5      Normal      1.4475      0.0621
       1      74       6      Normal      1.1534      0.0501
       1      74       7      Normal      1.1116      0.0483
       1      74       8      Normal      0.8822      0.0388
       1      74       9      Normal      0.8706      0.0383
       1      74      10      Normal      0.7984      0.0352
       1      75       0      Normal      2.8005      0.1135
       1      75       1      Normal      1.8111      0.0764
       1      75       2      Normal      2.4830      0.1019
       1      75       3      Normal      2.6741      0.1089
       1      75       4      Normal      2.0170      0.0844
       1      75       5      Normal      1.4978      0.0641
       1      75       6      Normal      1.7175      0.0728
       1      75       7      Normal      1.2487      0.0540
       1      75       8      Normal      1.0284      0.0449
       1      75       9      Normal      0.8269      0.0364
       1      75      10      Normal      0.5284      0.0236
       1      76       0      Normal      2.8005      0.1135
       1      76       1      Normal      2.9197      0.1177
       1      76       2      Normal      1.6959      0.0719
       1      76       3      Normal      1.8652      0.0785
       1      76       4      Normal      1.9728      0.0827
       1      76       5      Normal      2.1966      0.0912
       1      76       6      Normal      1.9119      0.0804
       1      76       7      Normal      1.6703      0.0709
       1      76       8      Normal      0.9428      0.0413
       1      76       9      Normal      0.5266      0.0235
       1      76      10      Normal      0.8134      0.0358
       1      77       0      Normal      2.8005      0.1135
       1      77       1      Normal      2.8309      0.1146
       1      77       2      Normal      1.6864      0.0716
       1      77       3      Normal      1.8872      0.0794
       1      77       4      Normal      1.1003      0.0479
       1      77       5      Normal      1.2619      0.0545
       1      77       6      Normal      1.0103      0.0441
       1      77       7      Normal      1.0066      0.0440
       1      77       8      Normal      1.4278      0.0613
       1      77       9      Normal      0.8556      0.0376
       1      77      10      Normal      0.8600      0.0378
       1      78       0      Normal      2.8005      0.1135
       1      78       1      Normal      2.5609      0.1048
       1      78       2      Normal      3.0423      0.1221
       1      78       3      Normal      2.3025      0.0952
       1      78       4      Normal      2.2269      0.0924
       1      78       5      Normal      2.5697      0.1051
       1      78       6      Normal      2.4894      0.1022
       1      78       7      Normal      1.9953      0.0836
       1      78       8      Normal      1.3613      0.0586
       1      78       9      Normal      1.2272      0.0531
       1      78      10      Normal      0.8016      0.0353
       1      79       0      Normal      2.8005      0.1135
       1      79       1      Normal      3.5284      0.1389
       1      79       2      Normal      2.9430      0.1186
       1      79       3      Normal      1.4430      0.0619
       1      79       4      Normal      1.5700      0.0670
       1      79       5      Normal      1.4366      0.0616
       1      79       6      Normal      1.0547      0.0460
       1      79       7      Normal      0.8388      0.0369
       1      79       8      Normal      0.7144      0.0316
       1      79       9      Normal      0.8156      0.0359
       1      79      10      Normal      1.0259      0.0448
       1      80       0      Normal      2.8005      0.1135
       1      80       1      Normal      1.6436      0.0699
       1      80       2      Normal      1.5550      0.0664
       1      80       3      Normal      2.3128      0.0956
       1      80       4      Normal      1.9056      0.0801
       1      80       5      Normal      1.4266      0.0612
       1      80       6      Normal      1.6706      0.0709
       1      80       7      Normal      1.6709      0.0709
       1      80       8      Normal      1.2672      0.0547
       1      80       9      Normal      1.3256      0.0571
       1      80      10      Normal      1.3769      0.0592
       1      81       0      Normal      2.8005      0.1135
       1      81       1      Normal      2.5133      0.1030
       1      81       2      Normal      1.7994      0.0760
       1      81       3      Normal      2.2041      0.0915
       1      81       4      Normal      2.0033      0.0839
       1      81       5      Normal      2.0433      0.0854
       1      81       6      Normal      1.4906      0.0638
       1      81       7      Normal      0.9922      0.0434
       1      81       8      Normal      1.1731      0.0509
       1      81       9      Normal      0.7641      0.0337
       1      81      10      Normal      0.8031      0.0354
       1      82       0      Normal      2.8005      0.1135
       1      82       1      Normal      2.0794      0.0868
       1      82       2      Normal      2.7614      0.1121
       1      82       3      Normal      4.0897      0.1575
       1      82       4      Normal      2.5347      0.1038
       1      82       5      Normal      2.0394      0.0853
       1      82       6      Normal      1.7625      0.0745
       1      82       7      Normal      1.4000      0.0601
       1      82       8      Normal      1.4475      0.0621
       1      82       9      Normal      1.5013      0.0642
       1      82      10      Normal      0.5941      0.0264
       1      83       0      Normal      2.8005      0.1135
       1      83       1      Normal      2.5858      0.1057
       1      83       2      Normal      1.5514      0.0662
       1      83       3      Normal      1.8652      0.0785
       1      83       4      Normal      2.5512      0.1044
       1      83       5      Normal      2.0431      0.0854
       1      83       6      Normal      1.5625      0.0667
       1      83       7      Normal      1.2491      0.0540
       1      83       8      Normal      0.6950      0.0308
       1      83       9      Normal      1.1072      0.0482
       1      83      10      Normal      1.3009      0.0561
       1      84       0      Normal      2.8005      0.1135
       1      84       1      Normal      4.0495      0.1562
       1      84       2      Normal      4.4913      0.1703
       1      84       3      Normal      2.1611      0.0899
       1      84       4      Normal      2.9734      0.1196
       1      84       5      Normal      2.3684      0.0977
       1      84       6      Normal      1.2344      0.0534
       1      84       7      Normal      1.5788      0.0673
       1      84       8      Normal      1.2222      0.0529
       1      84       9      Normal      0.9900      0.0433
       1      84      10      Normal      0.9631      0.0422
       1      85       0      Normal      2.8005      0.1135
       1      85       1      Normal      2.6111      0.1066
       1      85       2      Normal      1.9975      0.0837
       1      85       3      Normal      2.7891      0.1131
       1      85       4      Normal      2.4822      0.1019
       1      85       5      Normal      1.6988      0.0720
       1      85       6      Normal      1.6694      0.0709
       1      85       7      Normal      1.6547      0.0703
       1      85       8      Normal      0.7031      0.0311
       1      85       9      Normal      0.9231      0.0405
       1      85      10      Normal      0.5316      0.0237
       1      86       0      Normal      2.8005      0.1135
       1      86       1      Normal      2.7444      0.1114
       1      86       2      Normal      2.3292      0.0962
       1      86       3      Normal      2.8492      0.1152
       1      86       4      Normal      1.7100      0.0725
       1      86       5      Normal      1.5838      0.0675
       1      86       6      Normal      1.5388      0.0657
       1      86       7      Normal      1.1681      0.0507
       1      86       8      Normal      1.0669      0.0465
       1      86       9      Normal      1.0772      0.0469
       1      86      10      Normal      1.0516      0.0459
       1      87       0      Normal      2.8005      0.1135
       1      87       1      Normal      3.4758      0.1371
       1      87       2      Normal      2.4967      0.1024
       1      87       3      Normal      2.3856      0.0983
       1      87       4      Normal      1.9200      0.0807
       1      87       5      Normal      2.1047      0.0878
       1      87       6      Normal      2.0363      0.0851
       1      87       7      Normal      1.4425      0.0619
       1      87       8      Normal      1.1231      0.0488
       1      87       9      Normal      1.0063      0.0440
       1      87      10      Normal      1.3441      0.0579
       1      88       0      Normal      2.8005      0.1135
       1      88       1      Normal      2.1295      0.0887
       1      88       2      Normal      2.2920      0.0948
       1      88       3      Normal      2.0436      0.0854
       1      88       4      Normal      1.9516      0.0819
       1      88       5      Normal      1.7309      0.0733
       1      88       6      Normal      1.5544      0.0663
       1      88       7      Normal      1.1981      0.0519
       1      88       8      Normal      1.2191      0.0528
       1      88       9      Normal      0.8497      0.0374
       1      88      10      Normal      0.9978      0.0436
       1      89       0      Normal      2.8005      0.1135
       1      89       1      Normal      2.6380      0.1076
       1      89       2      Normal      2.2983      0.0951
       1      89       3      Normal      1.7506      0.0741
       1      89       4      Normal      1.6775      0.0712
       1      89       5      Normal      2.1703      0.0902
       1      89       6      Normal      1.1847      0.0514
       1      89       7      Normal      1.1591      0.0503
       1      89       8      Normal      1.0187      0.0445
       1      89       9      Normal      0.9622      0.0421
       1      89      10      Normal      1.2669      0.0547
       1      90       0      Normal      2.8005      0.1135
       1      90       1      Normal      2.3950      0.0987
       1      90       2      Normal      3.3573      0.1330
       1      90       3      Normal      1.2759      0.0551
       1      90       4      Normal      1.5091      0.0645
       1      90       5      Normal      1.2875      0.0556
       1      90       6      Normal      0.8662      0.0381
       1      90       7      Normal      1.3059      0.0563
       1      90       8      Normal      1.4081      0.0605
       1      90       9      Normal      1.1287      0.0491
       1      90      10      Normal      0.7013      0.0311
       1      91       0      Normal      2.8005      0.1135
       1      91       1      Normal      1.4919      0.0638
       1      91       2      Normal      1.3338      0.0575
       1      91       3      Normal      2.2105      0.0918
       1      91       4      Normal      2.8314      0.1146
       1      91       5      Normal      2.2034      0.0915
       1      91       6      Normal      1.7847      0.0754
       1      91       7      Normal      1.4169      0.0608
       1      91       8      Normal      1.2906      0.0557
       1      91       9      Normal      1.0494      0.0458
       1      91      10      Normal      1.4928      0.0639
       1      92       0      Normal      2.8005      0.1135
       1      92       1      Normal      1.7223      0.0730
       1      92       2      Normal      2.2136      0.0919
       1      92       3      Normal      2.2800      0.0944
       1      92       4      Normal      2.5564      0.1046
       1      92       5      Normal      1.7828      0.0753
       1      92       6      Normal      1.3028      0.0562
       1      92       7      Normal      0.8903      0.0391
       1      92       8      Normal      1.1275      0.0490
       1      92       9      Normal      0.8778      0.0386
       1      92      10      Normal      0.7997      0.0353
       1      93       0      Normal      2.8005      0.1135
       1      93       1      Normal      2.7164      0.1104
       1      93       2      Normal      3.0703      0.1231
       1      93       3      Normal      2.9236      0.1179
       1      93       4      Normal      2.4137      0.0994
       1      93       5      Normal      2.0225      0.0846
       1      93       6      Normal      1.5644      0.0667
       1      93       7      Normal      1.2387      0.0536
       1      93       8      Normal      1.3766      0.0592
       1      93       9      Normal      1.5853      0.0676
       1      93      10      Normal      1.6731      0.0710
       1      94       0      Normal      2.8005      0.1135
       1      94       1      Normal      2.2513      0.0933
       1      94       2      Normal      1.1231      0.0488
       1      94       3      Normal      1.6328      0.0694
       1      94       4      Normal      1.1791      0.0511
       1      94       5      Normal      1.0669      0.0465
       1      94       6      Normal      1.2584      0.0544
       1      94       7      Normal      1.3184      0.0568
       1      94       8      Normal      0.9362      0.0410
       1      94       9      Normal      0.6641      0.0295
       1      94      10      Normal      0.4825      0.0216
       1      95       0      Normal      2.8005      0.1135
       1      95       1      Normal      2.6875      0.1094
       1      95       2      Normal      1.9066      0.0802
       1      95       3      Normal      1.6800      0.0713
       1      95       4      Normal      1.7609      0.0745
       1      95       5      Normal      1.6337      0.0695
       1      95       6      Normal      0.9469      0.0415
       1      95       7      Normal      1.4366      0.0616
       1      95       8      Normal      1.7800      0.0752
       1      95       9      Normal      1.3166      0.0568
       1      95      10      Normal      0.9912      0.0433
       1      96       0      Normal      2.8005      0.1135
       1      96       1      Normal      3.6834      0.1441
       1      96       2      Normal      3.1202      0.1248
       1      96       3      Normal      3.0341      0.1218
       1      96       4      Normal      3.0309      0.1217
       1      96       5      Normal      2.1644      0.0900
       1      96       6      Normal      1.7850      0.0754
       1      96       7      Normal      1.5319      0.0654
       1      96       8      Normal      1.2331      0.0534
       1      96       9      Normal      1.2387      0.0536
       1      96      10      Normal      0.7703      0.0340
       1      97       0      Normal      2.8005      0.1135
       1      97       1      Normal      2.5578      0.1047
       1      97       2      Normal      2.8853      0.1165
       1      97       3      Normal      2.1934      0.0911
       1      97       4      Normal      1.5831      0.0675
       1      97       5      Normal      1.7138      0.0726
       1      97       6      Normal      1.4869      0.0636
       1      97       7      Normal      0.9397      0.0412
       1      97       8      Normal      0.9066      0.0398
       1      97       9      Normal      1.1988      0.0519
       1      97      10      Normal      1.1756      0.0510
       1      98       0      Normal      2.8005      0.1135
       1      98       1      Normal      1.8966      0.0798
       1      98       2      Normal      1.1523      0.0500
       1      98       3      Normal      1.7852      0.0754
       1      98       4      Normal      2.4166      0.0995
       1      98       5      Normal      1.3619      0.0586
       1      98       6      Normal      1.5028      0.0643
       1      98       7      Normal      1.1150      0.0485
       1      98       8      Normal      1.2534      0.0542
       1      98       9      Normal      0.7728      0.0341
       1      98      10      Normal      0.8891      0.0390
       1      99       0      Normal      2.8005      0.1135
       1      99       1      Normal      3.0930      0.1239
       1      99       2      Normal      2.6995      0.1098
       1      99       3      Normal      2.8419      0.1150
       1      99       4      Normal      1.7962      0.0759
       1      99       5      Normal      1.2213      0.0529
       1      99       6      Normal      1.1784      0.0511
       1      99       7      Normal      1.3978      0.0600
       1      99       8      Normal      0.8491      0.0374
       1      99       9      Normal      0.6716      0.0298
       1      99      10      Normal      0.6612      0.0293
       1     100       0      Normal      2.8005      0.1135
       1     100       1      Normal      2.3763      0.0980
       1     100       2      Normal      2.4973      0.1024
       1     100       3      Normal      1.8706      0.0788
       1     100       4      Normal      2.1419      0.0892
       1     100       5      Normal      1.9078      0.0802
       1     100       6      Normal      0.9097      0.0399
       1     100       7      Normal      1.1581      0.0503
       1     100       8      Normal      1.2628      0.0546
       1     100       9      Normal      1.2897      0.0557
       1     100      10      Normal      0.6719      0.0298
