# Supplementary material for: Blib is a multi-module simulation platform for genetics studies and intelligent breeding
Source: Commun Biol. 2022 Nov 3;5:1167. doi: 10.1038/s42003-022-04151-9 (PMC9630530; doi:10.1038/s42003-022-04151-9)
Supplement: Supplementary file 4 — Supplementary Software 1 [file 42003_2022_4151_MOESM4_ESM.zip › Supplementary software/ISB with output files/outTester3.hbd]

     Run Bmethod   Cycle Environment       Yield    Yield_AD
       1       1       0         TPE     48.5409      0.4923
       1       1       0      Normal     48.5409      0.4923
       1       1       1         TPE     49.1138      0.5032
       1       1       1      Normal     49.1138      0.5032
       1       1       2         TPE     49.5433      0.5114
       1       1       2      Normal     49.5433      0.5114
       1       1       3         TPE     50.2568      0.5250
       1       1       3      Normal     50.2568      0.5250
       1       1       4         TPE     51.0675      0.5405
       1       1       4      Normal     51.0675      0.5405
       1       1       5         TPE     51.1014      0.5411
       1       1       5      Normal     51.1014      0.5411
       1       1       6         TPE     51.4490      0.5477
       1       1       6      Normal     51.4490      0.5477
       1       1       7         TPE     51.9559      0.5574
       1       1       7      Normal     51.9559      0.5574
       1       1       8         TPE     52.2483      0.5630
       1       1       8      Normal     52.2483      0.5630
       1       1       9         TPE     52.8451      0.5743
       1       1       9      Normal     52.8451      0.5743
       1       1      10         TPE     53.2426      0.5819
       1       1      10      Normal     53.2426      0.5819
       2       1       0         TPE     48.5409      0.4923
       2       1       0      Normal     48.5409      0.4923
       2       1       1         TPE     49.1111      0.5032
       2       1       1      Normal     49.1111      0.5032
       2       1       2         TPE     49.7320      0.5150
       2       1       2      Normal     49.7320      0.5150
       2       1       3         TPE     50.7102      0.5336
       2       1       3      Normal     50.7102      0.5336
       2       1       4         TPE     51.8028      0.5545
       2       1       4      Normal     51.8028      0.5545
       2       1       5         TPE     52.2733      0.5634
       2       1       5      Normal     52.2733      0.5634
       2       1       6         TPE     52.4537      0.5669
       2       1       6      Normal     52.4537      0.5669
       2       1       7         TPE     52.7239      0.5720
       2       1       7      Normal     52.7239      0.5720
       2       1       8         TPE     53.2066      0.5812
       2       1       8      Normal     53.2066      0.5812
       2       1       9         TPE     53.4414      0.5857
       2       1       9      Normal     53.4414      0.5857
       2       1      10         TPE     53.6459      0.5896
       2       1      10      Normal     53.6459      0.5896
       3       1       0         TPE     48.5409      0.4923
       3       1       0      Normal     48.5409      0.4923
       3       1       1         TPE     48.8421      0.4980
       3       1       1      Normal     48.8421      0.4980
       3       1       2         TPE     49.4354      0.5093
       3       1       2      Normal     49.4354      0.5093
       3       1       3         TPE     50.3654      0.5271
       3       1       3      Normal     50.3654      0.5271
       3       1       4         TPE     51.2494      0.5439
       3       1       4      Normal     51.2494      0.5439
       3       1       5         TPE     52.2562      0.5631
       3       1       5      Normal     52.2562      0.5631
       3       1       6         TPE     52.8618      0.5747
       3       1       6      Normal     52.8618      0.5747
       3       1       7         TPE     53.4642      0.5861
       3       1       7      Normal     53.4642      0.5861
       3       1       8         TPE     54.1190      0.5986
       3       1       8      Normal     54.1190      0.5986
       3       1       9         TPE     54.4054      0.6041
       3       1       9      Normal     54.4054      0.6041
       3       1      10         TPE     54.5462      0.6068
       3       1      10      Normal     54.5462      0.6068
       4       1       0         TPE     48.5409      0.4923
       4       1       0      Normal     48.5409      0.4923
       4       1       1         TPE     49.2903      0.5066
       4       1       1      Normal     49.2903      0.5066
       4       1       2         TPE     49.8186      0.5166
       4       1       2      Normal     49.8186      0.5166
       4       1       3         TPE     50.8205      0.5357
       4       1       3      Normal     50.8205      0.5357
       4       1       4         TPE     51.6976      0.5525
       4       1       4      Normal     51.6976      0.5525
       4       1       5         TPE     52.2530      0.5631
       4       1       5      Normal     52.2530      0.5631
       4       1       6         TPE     52.5255      0.5682
       4       1       6      Normal     52.5255      0.5682
       4       1       7         TPE     53.0955      0.5791
       4       1       7      Normal     53.0955      0.5791
       4       1       8         TPE     53.4939      0.5867
       4       1       8      Normal     53.4939      0.5867
       4       1       9         TPE     53.7575      0.5917
       4       1       9      Normal     53.7575      0.5917
       4       1      10         TPE     53.7427      0.5915
       4       1      10      Normal     53.7427      0.5915
       5       1       0         TPE     48.5409      0.4923
       5       1       0      Normal     48.5409      0.4923
       5       1       1         TPE     49.4364      0.5094
       5       1       1      Normal     49.4364      0.5094
       5       1       2         TPE     50.0859      0.5217
       5       1       2      Normal     50.0859      0.5217
       5       1       3         TPE     50.5284      0.5302
       5       1       3      Normal     50.5284      0.5302
       5       1       4         TPE     51.3783      0.5464
       5       1       4      Normal     51.3783      0.5464
       5       1       5         TPE     52.2656      0.5633
       5       1       5      Normal     52.2656      0.5633
       5       1       6         TPE     52.4966      0.5677
       5       1       6      Normal     52.4966      0.5677
       5       1       7         TPE     53.3011      0.5830
       5       1       7      Normal     53.3011      0.5830
       5       1       8         TPE     53.6144      0.5890
       5       1       8      Normal     53.6144      0.5890
       5       1       9         TPE     53.8504      0.5935
       5       1       9      Normal     53.8504      0.5935
       5       1      10         TPE     53.7644      0.5919
       5       1      10      Normal     53.7644      0.5919
       6       1       0         TPE     48.5409      0.4923
       6       1       0      Normal     48.5409      0.4923
       6       1       1         TPE     49.3383      0.5075
       6       1       1      Normal     49.3383      0.5075
       6       1       2         TPE     50.3496      0.5268
       6       1       2      Normal     50.3496      0.5268
       6       1       3         TPE     51.3447      0.5457
       6       1       3      Normal     51.3447      0.5457
       6       1       4         TPE     52.2706      0.5634
       6       1       4      Normal     52.2706      0.5634
       6       1       5         TPE     52.8829      0.5751
       6       1       5      Normal     52.8829      0.5751
       6       1       6         TPE     53.2951      0.5829
       6       1       6      Normal     53.2951      0.5829
       6       1       7         TPE     53.6643      0.5900
       6       1       7      Normal     53.6643      0.5900
       6       1       8         TPE     53.9928      0.5962
       6       1       8      Normal     53.9928      0.5962
       6       1       9         TPE     54.2602      0.6013
       6       1       9      Normal     54.2602      0.6013
       6       1      10         TPE     54.3413      0.6029
       6       1      10      Normal     54.3413      0.6029
       7       1       0         TPE     48.5409      0.4923
       7       1       0      Normal     48.5409      0.4923
       7       1       1         TPE     49.2438      0.5057
       7       1       1      Normal     49.2438      0.5057
       7       1       2         TPE     50.2031      0.5240
       7       1       2      Normal     50.2031      0.5240
       7       1       3         TPE     51.1557      0.5421
       7       1       3      Normal     51.1557      0.5421
       7       1       4         TPE     52.1882      0.5618
       7       1       4      Normal     52.1882      0.5618
       7       1       5         TPE     52.5540      0.5688
       7       1       5      Normal     52.5540      0.5688
       7       1       6         TPE     53.1356      0.5799
       7       1       6      Normal     53.1356      0.5799
       7       1       7         TPE     53.2304      0.5817
       7       1       7      Normal     53.2304      0.5817
       7       1       8         TPE     53.7591      0.5918
       7       1       8      Normal     53.7591      0.5918
       7       1       9         TPE     53.8583      0.5937
       7       1       9      Normal     53.8583      0.5937
       7       1      10         TPE     54.0047      0.5964
       7       1      10      Normal     54.0047      0.5964
       8       1       0         TPE     48.5409      0.4923
       8       1       0      Normal     48.5409      0.4923
       8       1       1         TPE     49.4670      0.5099
       8       1       1      Normal     49.4670      0.5099
       8       1       2         TPE     49.9620      0.5194
       8       1       2      Normal     49.9620      0.5194
       8       1       3         TPE     50.7899      0.5352
       8       1       3      Normal     50.7899      0.5352
       8       1       4         TPE     51.4492      0.5477
       8       1       4      Normal     51.4492      0.5477
       8       1       5         TPE     51.8118      0.5546
       8       1       5      Normal     51.8118      0.5546
       8       1       6         TPE     52.0863      0.5599
       8       1       6      Normal     52.0863      0.5599
       8       1       7         TPE     52.2845      0.5637
       8       1       7      Normal     52.2845      0.5637
       8       1       8         TPE     52.6860      0.5713
       8       1       8      Normal     52.6860      0.5713
       8       1       9         TPE     53.0121      0.5775
       8       1       9      Normal     53.0121      0.5775
       8       1      10         TPE     53.2156      0.5814
       8       1      10      Normal     53.2156      0.5814
       9       1       0         TPE     48.5409      0.4923
       9       1       0      Normal     48.5409      0.4923
       9       1       1         TPE     49.2741      0.5063
       9       1       1      Normal     49.2741      0.5063
       9       1       2         TPE     49.8655      0.5175
       9       1       2      Normal     49.8655      0.5175
       9       1       3         TPE     51.0279      0.5397
       9       1       3      Normal     51.0279      0.5397
       9       1       4         TPE     51.5000      0.5487
       9       1       4      Normal     51.5000      0.5487
       9       1       5         TPE     51.9762      0.5578
       9       1       5      Normal     51.9762      0.5578
       9       1       6         TPE     52.4546      0.5669
       9       1       6      Normal     52.4546      0.5669
       9       1       7         TPE     53.2339      0.5818
       9       1       7      Normal     53.2339      0.5818
       9       1       8         TPE     53.7602      0.5918
       9       1       8      Normal     53.7602      0.5918
       9       1       9         TPE     54.1171      0.5986
       9       1       9      Normal     54.1171      0.5986
       9       1      10         TPE     54.3753      0.6035
       9       1      10      Normal     54.3753      0.6035
      10       1       0         TPE     48.5409      0.4923
      10       1       0      Normal     48.5409      0.4923
      10       1       1         TPE     49.1408      0.5037
      10       1       1      Normal     49.1408      0.5037
      10       1       2         TPE     49.6037      0.5125
      10       1       2      Normal     49.6037      0.5125
      10       1       3         TPE     50.3802      0.5273
      10       1       3      Normal     50.3802      0.5273
      10       1       4         TPE     51.0879      0.5408
      10       1       4      Normal     51.0879      0.5408
      10       1       5         TPE     51.9602      0.5575
      10       1       5      Normal     51.9602      0.5575
      10       1       6         TPE     52.5092      0.5679
      10       1       6      Normal     52.5092      0.5679
      10       1       7         TPE     52.9814      0.5769
      10       1       7      Normal     52.9814      0.5769
      10       1       8         TPE     53.3160      0.5833
      10       1       8      Normal     53.3160      0.5833
      10       1       9         TPE     53.6446      0.5896
      10       1       9      Normal     53.6446      0.5896
      10       1      10         TPE     53.8425      0.5934
      10       1      10      Normal     53.8425      0.5934
      11       1       0         TPE     48.5409      0.4923
      11       1       0      Normal     48.5409      0.4923
      11       1       1         TPE     49.0565      0.5021
      11       1       1      Normal     49.0565      0.5021
      11       1       2         TPE     49.5375      0.5113
      11       1       2      Normal     49.5375      0.5113
      11       1       3         TPE     49.9243      0.5187
      11       1       3      Normal     49.9243      0.5187
      11       1       4         TPE     50.4331      0.5284
      11       1       4      Normal     50.4331      0.5284
      11       1       5         TPE     51.4875      0.5485
      11       1       5      Normal     51.4875      0.5485
      11       1       6         TPE     51.9608      0.5575
      11       1       6      Normal     51.9608      0.5575
      11       1       7         TPE     52.5618      0.5689
      11       1       7      Normal     52.5618      0.5689
      11       1       8         TPE     52.9238      0.5758
      11       1       8      Normal     52.9238      0.5758
      11       1       9         TPE     53.2305      0.5817
      11       1       9      Normal     53.2305      0.5817
      11       1      10         TPE     53.5197      0.5872
      11       1      10      Normal     53.5197      0.5872
      12       1       0         TPE     48.5409      0.4923
      12       1       0      Normal     48.5409      0.4923
      12       1       1         TPE     49.3670      0.5080
      12       1       1      Normal     49.3670      0.5080
      12       1       2         TPE     50.2223      0.5243
      12       1       2      Normal     50.2223      0.5243
      12       1       3         TPE     51.0324      0.5398
      12       1       3      Normal     51.0324      0.5398
      12       1       4         TPE     51.7825      0.5541
      12       1       4      Normal     51.7825      0.5541
      12       1       5         TPE     52.4556      0.5669
      12       1       5      Normal     52.4556      0.5669
      12       1       6         TPE     52.9370      0.5761
      12       1       6      Normal     52.9370      0.5761
      12       1       7         TPE     53.1918      0.5809
      12       1       7      Normal     53.1918      0.5809
      12       1       8         TPE     53.2750      0.5825
      12       1       8      Normal     53.2750      0.5825
      12       1       9         TPE     53.4940      0.5867
      12       1       9      Normal     53.4940      0.5867
      12       1      10         TPE     53.5172      0.5872
      12       1      10      Normal     53.5172      0.5872
      13       1       0         TPE     48.5409      0.4923
      13       1       0      Normal     48.5409      0.4923
      13       1       1         TPE     49.3379      0.5075
      13       1       1      Normal     49.3379      0.5075
      13       1       2         TPE     50.0825      0.5217
      13       1       2      Normal     50.0825      0.5217
      13       1       3         TPE     50.5287      0.5302
      13       1       3      Normal     50.5287      0.5302
      13       1       4         TPE     51.2283      0.5435
      13       1       4      Normal     51.2283      0.5435
      13       1       5         TPE     51.9373      0.5570
      13       1       5      Normal     51.9373      0.5570
      13       1       6         TPE     52.4165      0.5662
      13       1       6      Normal     52.4165      0.5662
      13       1       7         TPE     52.7175      0.5719
      13       1       7      Normal     52.7175      0.5719
      13       1       8         TPE     52.9996      0.5773
      13       1       8      Normal     52.9996      0.5773
      13       1       9         TPE     53.2944      0.5829
      13       1       9      Normal     53.2944      0.5829
      13       1      10         TPE     53.4771      0.5864
      13       1      10      Normal     53.4771      0.5864
      14       1       0         TPE     48.5409      0.4923
      14       1       0      Normal     48.5409      0.4923
      14       1       1         TPE     49.4784      0.5102
      14       1       1      Normal     49.4784      0.5102
      14       1       2         TPE     50.3949      0.5276
      14       1       2      Normal     50.3949      0.5276
      14       1       3         TPE     51.3008      0.5449
      14       1       3      Normal     51.3008      0.5449
      14       1       4         TPE     52.3892      0.5656
      14       1       4      Normal     52.3892      0.5656
      14       1       5         TPE     52.6389      0.5704
      14       1       5      Normal     52.6389      0.5704
      14       1       6         TPE     52.6689      0.5710
      14       1       6      Normal     52.6689      0.5710
      14       1       7         TPE     53.1097      0.5794
      14       1       7      Normal     53.1097      0.5794
      14       1       8         TPE     53.3160      0.5833
      14       1       8      Normal     53.3160      0.5833
      14       1       9         TPE     53.5850      0.5884
      14       1       9      Normal     53.5850      0.5884
      14       1      10         TPE     53.6045      0.5888
      14       1      10      Normal     53.6045      0.5888
      15       1       0         TPE     48.5409      0.4923
      15       1       0      Normal     48.5409      0.4923
      15       1       1         TPE     49.2105      0.5051
      15       1       1      Normal     49.2105      0.5051
      15       1       2         TPE     49.4249      0.5091
      15       1       2      Normal     49.4249      0.5091
      15       1       3         TPE     50.3448      0.5267
      15       1       3      Normal     50.3448      0.5267
      15       1       4         TPE     51.2835      0.5446
      15       1       4      Normal     51.2835      0.5446
      15       1       5         TPE     51.7536      0.5535
      15       1       5      Normal     51.7536      0.5535
      15       1       6         TPE     52.2897      0.5638
      15       1       6      Normal     52.2897      0.5638
      15       1       7         TPE     52.9055      0.5755
      15       1       7      Normal     52.9055      0.5755
      15       1       8         TPE     53.3433      0.5838
      15       1       8      Normal     53.3433      0.5838
      15       1       9         TPE     53.7279      0.5912
      15       1       9      Normal     53.7279      0.5912
      15       1      10         TPE     53.9198      0.5948
      15       1      10      Normal     53.9198      0.5948
      16       1       0         TPE     48.5409      0.4923
      16       1       0      Normal     48.5409      0.4923
      16       1       1         TPE     49.4892      0.5104
      16       1       1      Normal     49.4892      0.5104
      16       1       2         TPE     50.5381      0.5304
      16       1       2      Normal     50.5381      0.5304
      16       1       3         TPE     51.0655      0.5404
      16       1       3      Normal     51.0655      0.5404
      16       1       4         TPE     51.7098      0.5527
      16       1       4      Normal     51.7098      0.5527
      16       1       5         TPE     52.2063      0.5622
      16       1       5      Normal     52.2063      0.5622
      16       1       6         TPE     52.5934      0.5695
      16       1       6      Normal     52.5934      0.5695
      16       1       7         TPE     52.4251      0.5663
      16       1       7      Normal     52.4251      0.5663
      16       1       8         TPE     52.3940      0.5657
      16       1       8      Normal     52.3940      0.5657
      16       1       9         TPE     52.5467      0.5687
      16       1       9      Normal     52.5467      0.5687
      16       1      10         TPE     52.5609      0.5689
      16       1      10      Normal     52.5609      0.5689
      17       1       0         TPE     48.5409      0.4923
      17       1       0      Normal     48.5409      0.4923
      17       1       1         TPE     49.1664      0.5042
      17       1       1      Normal     49.1664      0.5042
      17       1       2         TPE     49.6801      0.5140
      17       1       2      Normal     49.6801      0.5140
      17       1       3         TPE     50.4471      0.5286
      17       1       3      Normal     50.4471      0.5286
      17       1       4         TPE     51.0513      0.5401
      17       1       4      Normal     51.0513      0.5401
      17       1       5         TPE     51.5850      0.5503
      17       1       5      Normal     51.5850      0.5503
      17       1       6         TPE     52.2988      0.5639
      17       1       6      Normal     52.2988      0.5639
      17       1       7         TPE     52.3964      0.5658
      17       1       7      Normal     52.3964      0.5658
      17       1       8         TPE     52.6001      0.5697
      17       1       8      Normal     52.6001      0.5697
      17       1       9         TPE     53.0932      0.5791
      17       1       9      Normal     53.0932      0.5791
      17       1      10         TPE     53.1959      0.5810
      17       1      10      Normal     53.1959      0.5810
      18       1       0         TPE     48.5409      0.4923
      18       1       0      Normal     48.5409      0.4923
      18       1       1         TPE     48.9892      0.5008
      18       1       1      Normal     48.9892      0.5008
      18       1       2         TPE     50.2057      0.5240
      18       1       2      Normal     50.2057      0.5240
      18       1       3         TPE     50.7119      0.5337
      18       1       3      Normal     50.7119      0.5337
      18       1       4         TPE     51.5463      0.5496
      18       1       4      Normal     51.5463      0.5496
      18       1       5         TPE     52.4653      0.5671
      18       1       5      Normal     52.4653      0.5671
      18       1       6         TPE     52.7758      0.5730
      18       1       6      Normal     52.7758      0.5730
      18       1       7         TPE     53.2091      0.5813
      18       1       7      Normal     53.2091      0.5813
      18       1       8         TPE     53.3727      0.5844
      18       1       8      Normal     53.3727      0.5844
      18       1       9         TPE     53.4738      0.5863
      18       1       9      Normal     53.4738      0.5863
      18       1      10         TPE     53.6108      0.5889
      18       1      10      Normal     53.6108      0.5889
      19       1       0         TPE     48.5409      0.4923
      19       1       0      Normal     48.5409      0.4923
      19       1       1         TPE     49.3501      0.5077
      19       1       1      Normal     49.3501      0.5077
      19       1       2         TPE     50.6010      0.5316
      19       1       2      Normal     50.6010      0.5316
      19       1       3         TPE     51.5013      0.5487
      19       1       3      Normal     51.5013      0.5487
      19       1       4         TPE     52.4950      0.5677
      19       1       4      Normal     52.4950      0.5677
      19       1       5         TPE     53.1941      0.5810
      19       1       5      Normal     53.1941      0.5810
      19       1       6         TPE     53.8442      0.5934
      19       1       6      Normal     53.8442      0.5934
      19       1       7         TPE     53.9410      0.5952
      19       1       7      Normal     53.9410      0.5952
      19       1       8         TPE     54.1180      0.5986
      19       1       8      Normal     54.1180      0.5986
      19       1       9         TPE     54.4665      0.6052
      19       1       9      Normal     54.4665      0.6052
      19       1      10         TPE     54.6170      0.6081
      19       1      10      Normal     54.6170      0.6081
      20       1       0         TPE     48.5409      0.4923
      20       1       0      Normal     48.5409      0.4923
      20       1       1         TPE     49.3211      0.5072
      20       1       1      Normal     49.3211      0.5072
      20       1       2         TPE     49.9789      0.5197
      20       1       2      Normal     49.9789      0.5197
      20       1       3         TPE     50.6560      0.5326
      20       1       3      Normal     50.6560      0.5326
      20       1       4         TPE     50.9987      0.5391
      20       1       4      Normal     50.9987      0.5391
      20       1       5         TPE     51.2225      0.5434
      20       1       5      Normal     51.2225      0.5434
      20       1       6         TPE     51.5549      0.5497
      20       1       6      Normal     51.5549      0.5497
      20       1       7         TPE     51.8779      0.5559
      20       1       7      Normal     51.8779      0.5559
      20       1       8         TPE     52.0386      0.5590
      20       1       8      Normal     52.0386      0.5590
      20       1       9         TPE     52.0358      0.5589
      20       1       9      Normal     52.0358      0.5589
      20       1      10         TPE     52.1003      0.5601
      20       1      10      Normal     52.1003      0.5601
      21       1       0         TPE     48.5409      0.4923
      21       1       0      Normal     48.5409      0.4923
      21       1       1         TPE     49.1810      0.5045
      21       1       1      Normal     49.1810      0.5045
      21       1       2         TPE     50.2864      0.5256
      21       1       2      Normal     50.2864      0.5256
      21       1       3         TPE     51.1892      0.5428
      21       1       3      Normal     51.1892      0.5428
      21       1       4         TPE     51.8999      0.5563
      21       1       4      Normal     51.8999      0.5563
      21       1       5         TPE     52.2729      0.5634
      21       1       5      Normal     52.2729      0.5634
      21       1       6         TPE     52.7355      0.5722
      21       1       6      Normal     52.7355      0.5722
      21       1       7         TPE     52.8577      0.5746
      21       1       7      Normal     52.8577      0.5746
      21       1       8         TPE     53.1146      0.5795
      21       1       8      Normal     53.1146      0.5795
      21       1       9         TPE     53.3643      0.5842
      21       1       9      Normal     53.3643      0.5842
      21       1      10         TPE     53.4228      0.5854
      21       1      10      Normal     53.4228      0.5854
      22       1       0         TPE     48.5409      0.4923
      22       1       0      Normal     48.5409      0.4923
      22       1       1         TPE     49.2025      0.5049
      22       1       1      Normal     49.2025      0.5049
      22       1       2         TPE     49.5305      0.5112
      22       1       2      Normal     49.5305      0.5112
      22       1       3         TPE     49.8588      0.5174
      22       1       3      Normal     49.8588      0.5174
      22       1       4         TPE     50.1450      0.5229
      22       1       4      Normal     50.1450      0.5229
      22       1       5         TPE     50.3963      0.5277
      22       1       5      Normal     50.3963      0.5277
      22       1       6         TPE     51.0220      0.5396
      22       1       6      Normal     51.0220      0.5396
      22       1       7         TPE     51.6326      0.5512
      22       1       7      Normal     51.6326      0.5512
      22       1       8         TPE     52.1208      0.5605
      22       1       8      Normal     52.1208      0.5605
      22       1       9         TPE     52.7235      0.5720
      22       1       9      Normal     52.7235      0.5720
      22       1      10         TPE     53.0253      0.5778
      22       1      10      Normal     53.0253      0.5778
      23       1       0         TPE     48.5409      0.4923
      23       1       0      Normal     48.5409      0.4923
      23       1       1         TPE     49.1230      0.5034
      23       1       1      Normal     49.1230      0.5034
      23       1       2         TPE     49.9098      0.5184
      23       1       2      Normal     49.9098      0.5184
      23       1       3         TPE     50.3866      0.5275
      23       1       3      Normal     50.3866      0.5275
      23       1       4         TPE     51.2579      0.5441
      23       1       4      Normal     51.2579      0.5441
      23       1       5         TPE     51.6883      0.5523
      23       1       5      Normal     51.6883      0.5523
      23       1       6         TPE     51.8274      0.5549
      23       1       6      Normal     51.8274      0.5549
      23       1       7         TPE     52.4140      0.5661
      23       1       7      Normal     52.4140      0.5661
      23       1       8         TPE     52.7217      0.5720
      23       1       8      Normal     52.7217      0.5720
      23       1       9         TPE     52.6246      0.5701
      23       1       9      Normal     52.6246      0.5701
      23       1      10         TPE     52.8140      0.5737
      23       1      10      Normal     52.8140      0.5737
      24       1       0         TPE     48.5409      0.4923
      24       1       0      Normal     48.5409      0.4923
      24       1       1         TPE     49.4230      0.5091
      24       1       1      Normal     49.4230      0.5091
      24       1       2         TPE     50.5535      0.5307
      24       1       2      Normal     50.5535      0.5307
      24       1       3         TPE     51.2736      0.5444
      24       1       3      Normal     51.2736      0.5444
      24       1       4         TPE     51.9837      0.5579
      24       1       4      Normal     51.9837      0.5579
      24       1       5         TPE     52.4646      0.5671
      24       1       5      Normal     52.4646      0.5671
      24       1       6         TPE     52.8072      0.5736
      24       1       6      Normal     52.8072      0.5736
      24       1       7         TPE     53.1300      0.5798
      24       1       7      Normal     53.1300      0.5798
      24       1       8         TPE     53.6642      0.5900
      24       1       8      Normal     53.6642      0.5900
      24       1       9         TPE     54.2062      0.6003
      24       1       9      Normal     54.2062      0.6003
      24       1      10         TPE     54.3479      0.6030
      24       1      10      Normal     54.3479      0.6030
      25       1       0         TPE     48.5409      0.4923
      25       1       0      Normal     48.5409      0.4923
      25       1       1         TPE     49.3843      0.5084
      25       1       1      Normal     49.3843      0.5084
      25       1       2         TPE     50.2122      0.5241
      25       1       2      Normal     50.2122      0.5241
      25       1       3         TPE     50.6818      0.5331
      25       1       3      Normal     50.6818      0.5331
      25       1       4         TPE     51.3579      0.5460
      25       1       4      Normal     51.3579      0.5460
      25       1       5         TPE     51.9386      0.5571
      25       1       5      Normal     51.9386      0.5571
      25       1       6         TPE     52.3270      0.5645
      25       1       6      Normal     52.3270      0.5645
      25       1       7         TPE     52.8170      0.5738
      25       1       7      Normal     52.8170      0.5738
      25       1       8         TPE     53.1130      0.5794
      25       1       8      Normal     53.1130      0.5794
      25       1       9         TPE     53.2591      0.5822
      25       1       9      Normal     53.2591      0.5822
      25       1      10         TPE     53.7393      0.5914
      25       1      10      Normal     53.7393      0.5914
      26       1       0         TPE     48.5409      0.4923
      26       1       0      Normal     48.5409      0.4923
      26       1       1         TPE     49.2536      0.5059
      26       1       1      Normal     49.2536      0.5059
      26       1       2         TPE     49.8681      0.5176
      26       1       2      Normal     49.8681      0.5176
      26       1       3         TPE     50.6367      0.5322
      26       1       3      Normal     50.6367      0.5322
      26       1       4         TPE     51.5394      0.5494
      26       1       4      Normal     51.5394      0.5494
      26       1       5         TPE     52.0836      0.5598
      26       1       5      Normal     52.0836      0.5598
      26       1       6         TPE     52.5087      0.5679
      26       1       6      Normal     52.5087      0.5679
      26       1       7         TPE     52.9546      0.5764
      26       1       7      Normal     52.9546      0.5764
      26       1       8         TPE     53.2341      0.5818
      26       1       8      Normal     53.2341      0.5818
      26       1       9         TPE     53.2527      0.5821
      26       1       9      Normal     53.2527      0.5821
      26       1      10         TPE     53.5347      0.5875
      26       1      10      Normal     53.5347      0.5875
      27       1       0         TPE     48.5409      0.4923
      27       1       0      Normal     48.5409      0.4923
      27       1       1         TPE     49.3018      0.5068
      27       1       1      Normal     49.3018      0.5068
      27       1       2         TPE     50.1339      0.5227
      27       1       2      Normal     50.1339      0.5227
      27       1       3         TPE     50.4384      0.5285
      27       1       3      Normal     50.4384      0.5285
      27       1       4         TPE     50.9244      0.5377
      27       1       4      Normal     50.9244      0.5377
      27       1       5         TPE     51.4000      0.5468
      27       1       5      Normal     51.4000      0.5468
      27       1       6         TPE     51.8422      0.5552
      27       1       6      Normal     51.8422      0.5552
      27       1       7         TPE     52.1414      0.5609
      27       1       7      Normal     52.1414      0.5609
      27       1       8         TPE     52.2943      0.5638
      27       1       8      Normal     52.2943      0.5638
      27       1       9         TPE     52.6832      0.5713
      27       1       9      Normal     52.6832      0.5713
      27       1      10         TPE     52.9374      0.5761
      27       1      10      Normal     52.9374      0.5761
      28       1       0         TPE     48.5409      0.4923
      28       1       0      Normal     48.5409      0.4923
      28       1       1         TPE     49.2644      0.5061
      28       1       1      Normal     49.2644      0.5061
      28       1       2         TPE     50.0025      0.5202
      28       1       2      Normal     50.0025      0.5202
      28       1       3         TPE     50.6313      0.5321
      28       1       3      Normal     50.6313      0.5321
      28       1       4         TPE     51.1230      0.5415
      28       1       4      Normal     51.1230      0.5415
      28       1       5         TPE     51.5719      0.5501
      28       1       5      Normal     51.5719      0.5501
      28       1       6         TPE     52.0459      0.5591
      28       1       6      Normal     52.0459      0.5591
      28       1       7         TPE     52.4837      0.5674
      28       1       7      Normal     52.4837      0.5674
      28       1       8         TPE     52.8013      0.5735
      28       1       8      Normal     52.8013      0.5735
      28       1       9         TPE     52.9741      0.5768
      28       1       9      Normal     52.9741      0.5768
      28       1      10         TPE     53.2312      0.5817
      28       1      10      Normal     53.2312      0.5817
      29       1       0         TPE     48.5409      0.4923
      29       1       0      Normal     48.5409      0.4923
      29       1       1         TPE     48.9813      0.5007
      29       1       1      Normal     48.9813      0.5007
      29       1       2         TPE     49.7163      0.5147
      29       1       2      Normal     49.7163      0.5147
      29       1       3         TPE     50.3795      0.5273
      29       1       3      Normal     50.3795      0.5273
      29       1       4         TPE     51.1095      0.5413
      29       1       4      Normal     51.1095      0.5413
      29       1       5         TPE     52.1722      0.5615
      29       1       5      Normal     52.1722      0.5615
      29       1       6         TPE     52.7023      0.5716
      29       1       6      Normal     52.7023      0.5716
      29       1       7         TPE     53.2591      0.5822
      29       1       7      Normal     53.2591      0.5822
      29       1       8         TPE     53.6840      0.5903
      29       1       8      Normal     53.6840      0.5903
      29       1       9         TPE     54.0205      0.5967
      29       1       9      Normal     54.0205      0.5967
      29       1      10         TPE     54.1553      0.5993
      29       1      10      Normal     54.1553      0.5993
      30       1       0         TPE     48.5409      0.4923
      30       1       0      Normal     48.5409      0.4923
      30       1       1         TPE     48.8502      0.4982
      30       1       1      Normal     48.8502      0.4982
      30       1       2         TPE     49.9901      0.5199
      30       1       2      Normal     49.9901      0.5199
      30       1       3         TPE     50.8392      0.5361
      30       1       3      Normal     50.8392      0.5361
      30       1       4         TPE     51.4686      0.5481
      30       1       4      Normal     51.4686      0.5481
      30       1       5         TPE     52.1251      0.5606
      30       1       5      Normal     52.1251      0.5606
      30       1       6         TPE     52.5225      0.5682
      30       1       6      Normal     52.5225      0.5682
      30       1       7         TPE     52.9578      0.5765
      30       1       7      Normal     52.9578      0.5765
      30       1       8         TPE     53.5476      0.5877
      30       1       8      Normal     53.5476      0.5877
      30       1       9         TPE     53.7632      0.5918
      30       1       9      Normal     53.7632      0.5918
      30       1      10         TPE     54.1127      0.5985
      30       1      10      Normal     54.1127      0.5985
      31       1       0         TPE     48.5409      0.4923
      31       1       0      Normal     48.5409      0.4923
      31       1       1         TPE     49.1357      0.5036
      31       1       1      Normal     49.1357      0.5036
      31       1       2         TPE     49.7656      0.5156
      31       1       2      Normal     49.7656      0.5156
      31       1       3         TPE     50.8404      0.5361
      31       1       3      Normal     50.8404      0.5361
      31       1       4         TPE     51.8196      0.5548
      31       1       4      Normal     51.8196      0.5548
      31       1       5         TPE     52.2261      0.5625
      31       1       5      Normal     52.2261      0.5625
      31       1       6         TPE     52.7626      0.5728
      31       1       6      Normal     52.7626      0.5728
      31       1       7         TPE     53.0334      0.5779
      31       1       7      Normal     53.0334      0.5779
      31       1       8         TPE     53.4295      0.5855
      31       1       8      Normal     53.4295      0.5855
      31       1       9         TPE     53.7410      0.5914
      31       1       9      Normal     53.7410      0.5914
      31       1      10         TPE     53.9598      0.5956
      31       1      10      Normal     53.9598      0.5956
      32       1       0         TPE     48.5409      0.4923
      32       1       0      Normal     48.5409      0.4923
      32       1       1         TPE     49.0053      0.5011
      32       1       1      Normal     49.0053      0.5011
      32       1       2         TPE     49.0524      0.5020
      32       1       2      Normal     49.0524      0.5020
      32       1       3         TPE     49.6276      0.5130
      32       1       3      Normal     49.6276      0.5130
      32       1       4         TPE     49.9018      0.5182
      32       1       4      Normal     49.9018      0.5182
      32       1       5         TPE     50.4261      0.5282
      32       1       5      Normal     50.4261      0.5282
      32       1       6         TPE     50.8454      0.5362
      32       1       6      Normal     50.8454      0.5362
      32       1       7         TPE     50.8873      0.5370
      32       1       7      Normal     50.8873      0.5370
      32       1       8         TPE     51.1594      0.5422
      32       1       8      Normal     51.1594      0.5422
      32       1       9         TPE     51.5025      0.5487
      32       1       9      Normal     51.5025      0.5487
      32       1      10         TPE     51.7320      0.5531
      32       1      10      Normal     51.7320      0.5531
      33       1       0         TPE     48.5409      0.4923
      33       1       0      Normal     48.5409      0.4923
      33       1       1         TPE     48.7594      0.4965
      33       1       1      Normal     48.7594      0.4965
      33       1       2         TPE     49.5440      0.5114
      33       1       2      Normal     49.5440      0.5114
      33       1       3         TPE     50.5742      0.5310
      33       1       3      Normal     50.5742      0.5310
      33       1       4         TPE     51.2220      0.5434
      33       1       4      Normal     51.2220      0.5434
      33       1       5         TPE     51.6619      0.5518
      33       1       5      Normal     51.6619      0.5518
      33       1       6         TPE     51.7955      0.5543
      33       1       6      Normal     51.7955      0.5543
      33       1       7         TPE     52.0495      0.5592
      33       1       7      Normal     52.0495      0.5592
      33       1       8         TPE     52.2782      0.5635
      33       1       8      Normal     52.2782      0.5635
      33       1       9         TPE     52.2821      0.5636
      33       1       9      Normal     52.2821      0.5636
      33       1      10         TPE     52.5457      0.5686
      33       1      10      Normal     52.5457      0.5686
      34       1       0         TPE     48.5409      0.4923
      34       1       0      Normal     48.5409      0.4923
      34       1       1         TPE     49.0571      0.5021
      34       1       1      Normal     49.0571      0.5021
      34       1       2         TPE     49.8280      0.5168
      34       1       2      Normal     49.8280      0.5168
      34       1       3         TPE     50.8163      0.5357
      34       1       3      Normal     50.8163      0.5357
      34       1       4         TPE     51.6680      0.5519
      34       1       4      Normal     51.6680      0.5519
      34       1       5         TPE     52.3681      0.5652
      34       1       5      Normal     52.3681      0.5652
      34       1       6         TPE     52.9565      0.5765
      34       1       6      Normal     52.9565      0.5765
      34       1       7         TPE     53.2459      0.5820
      34       1       7      Normal     53.2459      0.5820
      34       1       8         TPE     53.7498      0.5916
      34       1       8      Normal     53.7498      0.5916
      34       1       9         TPE     54.0411      0.5971
      34       1       9      Normal     54.0411      0.5971
      34       1      10         TPE     54.4270      0.6045
      34       1      10      Normal     54.4270      0.6045
      35       1       0         TPE     48.5409      0.4923
      35       1       0      Normal     48.5409      0.4923
      35       1       1         TPE     49.3770      0.5082
      35       1       1      Normal     49.3770      0.5082
      35       1       2         TPE     50.1122      0.5222
      35       1       2      Normal     50.1122      0.5222
      35       1       3         TPE     50.8292      0.5359
      35       1       3      Normal     50.8292      0.5359
      35       1       4         TPE     51.3967      0.5467
      35       1       4      Normal     51.3967      0.5467
      35       1       5         TPE     51.7011      0.5525
      35       1       5      Normal     51.7011      0.5525
      35       1       6         TPE     52.1518      0.5611
      35       1       6      Normal     52.1518      0.5611
      35       1       7         TPE     52.3960      0.5658
      35       1       7      Normal     52.3960      0.5658
      35       1       8         TPE     52.9527      0.5764
      35       1       8      Normal     52.9527      0.5764
      35       1       9         TPE     53.3342      0.5837
      35       1       9      Normal     53.3342      0.5837
      35       1      10         TPE     53.3168      0.5833
      35       1      10      Normal     53.3168      0.5833
      36       1       0         TPE     48.5409      0.4923
      36       1       0      Normal     48.5409      0.4923
      36       1       1         TPE     49.2570      0.5059
      36       1       1      Normal     49.2570      0.5059
      36       1       2         TPE     50.2492      0.5249
      36       1       2      Normal     50.2492      0.5249
      36       1       3         TPE     51.1443      0.5419
      36       1       3      Normal     51.1443      0.5419
      36       1       4         TPE     51.5117      0.5489
      36       1       4      Normal     51.5117      0.5489
      36       1       5         TPE     52.3650      0.5652
      36       1       5      Normal     52.3650      0.5652
      36       1       6         TPE     52.8456      0.5743
      36       1       6      Normal     52.8456      0.5743
      36       1       7         TPE     53.2969      0.5830
      36       1       7      Normal     53.2969      0.5830
      36       1       8         TPE     53.4863      0.5866
      36       1       8      Normal     53.4863      0.5866
      36       1       9         TPE     53.7651      0.5919
      36       1       9      Normal     53.7651      0.5919
      36       1      10         TPE     53.8128      0.5928
      36       1      10      Normal     53.8128      0.5928
      37       1       0         TPE     48.5409      0.4923
      37       1       0      Normal     48.5409      0.4923
      37       1       1         TPE     49.0872      0.5027
      37       1       1      Normal     49.0872      0.5027
      37       1       2         TPE     49.5513      0.5115
      37       1       2      Normal     49.5513      0.5115
      37       1       3         TPE     50.1097      0.5222
      37       1       3      Normal     50.1097      0.5222
      37       1       4         TPE     51.1881      0.5428
      37       1       4      Normal     51.1881      0.5428
      37       1       5         TPE     51.7384      0.5532
      37       1       5      Normal     51.7384      0.5532
      37       1       6         TPE     52.2377      0.5628
      37       1       6      Normal     52.2377      0.5628
      37       1       7         TPE     52.7505      0.5725
      37       1       7      Normal     52.7505      0.5725
      37       1       8         TPE     53.2236      0.5816
      37       1       8      Normal     53.2236      0.5816
      37       1       9         TPE     53.5276      0.5873
      37       1       9      Normal     53.5276      0.5873
      37       1      10         TPE     53.8186      0.5929
      37       1      10      Normal     53.8186      0.5929
      38       1       0         TPE     48.5409      0.4923
      38       1       0      Normal     48.5409      0.4923
      38       1       1         TPE     49.4778      0.5101
      38       1       1      Normal     49.4778      0.5101
      38       1       2         TPE     50.4096      0.5279
      38       1       2      Normal     50.4096      0.5279
      38       1       3         TPE     50.9134      0.5375
      38       1       3      Normal     50.9134      0.5375
      38       1       4         TPE     51.2234      0.5434
      38       1       4      Normal     51.2234      0.5434
      38       1       5         TPE     51.7572      0.5536
      38       1       5      Normal     51.7572      0.5536
      38       1       6         TPE     52.6317      0.5703
      38       1       6      Normal     52.6317      0.5703
      38       1       7         TPE     53.0032      0.5774
      38       1       7      Normal     53.0032      0.5774
      38       1       8         TPE     53.2521      0.5821
      38       1       8      Normal     53.2521      0.5821
      38       1       9         TPE     53.6931      0.5905
      38       1       9      Normal     53.6931      0.5905
      38       1      10         TPE     53.7056      0.5907
      38       1      10      Normal     53.7056      0.5907
      39       1       0         TPE     48.5409      0.4923
      39       1       0      Normal     48.5409      0.4923
      39       1       1         TPE     49.1486      0.5039
      39       1       1      Normal     49.1486      0.5039
      39       1       2         TPE     49.5961      0.5124
      39       1       2      Normal     49.5961      0.5124
      39       1       3         TPE     50.2924      0.5257
      39       1       3      Normal     50.2924      0.5257
      39       1       4         TPE     51.3646      0.5461
      39       1       4      Normal     51.3646      0.5461
      39       1       5         TPE     52.1877      0.5618
      39       1       5      Normal     52.1877      0.5618
      39       1       6         TPE     53.0688      0.5786
      39       1       6      Normal     53.0688      0.5786
      39       1       7         TPE     53.7044      0.5907
      39       1       7      Normal     53.7044      0.5907
      39       1       8         TPE     53.8277      0.5931
      39       1       8      Normal     53.8277      0.5931
      39       1       9         TPE     54.0737      0.5978
      39       1       9      Normal     54.0737      0.5978
      39       1      10         TPE     54.0383      0.5971
      39       1      10      Normal     54.0383      0.5971
      40       1       0         TPE     48.5409      0.4923
      40       1       0      Normal     48.5409      0.4923
      40       1       1         TPE     49.5560      0.5116
      40       1       1      Normal     49.5560      0.5116
      40       1       2         TPE     50.0967      0.5219
      40       1       2      Normal     50.0967      0.5219
      40       1       3         TPE     50.9432      0.5381
      40       1       3      Normal     50.9432      0.5381
      40       1       4         TPE     51.5119      0.5489
      40       1       4      Normal     51.5119      0.5489
      40       1       5         TPE     52.3103      0.5641
      40       1       5      Normal     52.3103      0.5641
      40       1       6         TPE     53.0304      0.5779
      40       1       6      Normal     53.0304      0.5779
      40       1       7         TPE     53.3610      0.5842
      40       1       7      Normal     53.3610      0.5842
      40       1       8         TPE     53.6427      0.5895
      40       1       8      Normal     53.6427      0.5895
      40       1       9         TPE     53.6964      0.5906
      40       1       9      Normal     53.6964      0.5906
      40       1      10         TPE     53.7979      0.5925
      40       1      10      Normal     53.7979      0.5925
      41       1       0         TPE     48.5409      0.4923
      41       1       0      Normal     48.5409      0.4923
      41       1       1         TPE     49.0664      0.5023
      41       1       1      Normal     49.0664      0.5023
      41       1       2         TPE     50.0127      0.5203
      41       1       2      Normal     50.0127      0.5203
      41       1       3         TPE     50.5950      0.5314
      41       1       3      Normal     50.5950      0.5314
      41       1       4         TPE     51.3590      0.5460
      41       1       4      Normal     51.3590      0.5460
      41       1       5         TPE     52.2647      0.5633
      41       1       5      Normal     52.2647      0.5633
      41       1       6         TPE     52.8151      0.5738
      41       1       6      Normal     52.8151      0.5738
      41       1       7         TPE     53.0052      0.5774
      41       1       7      Normal     53.0052      0.5774
      41       1       8         TPE     53.5463      0.5877
      41       1       8      Normal     53.5463      0.5877
      41       1       9         TPE     53.8292      0.5931
      41       1       9      Normal     53.8292      0.5931
      41       1      10         TPE     53.9218      0.5949
      41       1      10      Normal     53.9218      0.5949
      42       1       0         TPE     48.5409      0.4923
      42       1       0      Normal     48.5409      0.4923
      42       1       1         TPE     48.9663      0.5004
      42       1       1      Normal     48.9663      0.5004
      42       1       2         TPE     49.5909      0.5123
      42       1       2      Normal     49.5909      0.5123
      42       1       3         TPE     49.9897      0.5199
      42       1       3      Normal     49.9897      0.5199
      42       1       4         TPE     50.7091      0.5336
      42       1       4      Normal     50.7091      0.5336
      42       1       5         TPE     51.1581      0.5422
      42       1       5      Normal     51.1581      0.5422
      42       1       6         TPE     51.5269      0.5492
      42       1       6      Normal     51.5269      0.5492
      42       1       7         TPE     51.8575      0.5555
      42       1       7      Normal     51.8575      0.5555
      42       1       8         TPE     52.2337      0.5627
      42       1       8      Normal     52.2337      0.5627
      42       1       9         TPE     52.5544      0.5688
      42       1       9      Normal     52.5544      0.5688
      42       1      10         TPE     52.9937      0.5772
      42       1      10      Normal     52.9937      0.5772
      43       1       0         TPE     48.5409      0.4923
      43       1       0      Normal     48.5409      0.4923
      43       1       1         TPE     49.5416      0.5114
      43       1       1      Normal     49.5416      0.5114
      43       1       2         TPE     50.6776      0.5330
      43       1       2      Normal     50.6776      0.5330
      43       1       3         TPE     51.3454      0.5457
      43       1       3      Normal     51.3454      0.5457
      43       1       4         TPE     51.9181      0.5567
      43       1       4      Normal     51.9181      0.5567
      43       1       5         TPE     52.4220      0.5663
      43       1       5      Normal     52.4220      0.5663
      43       1       6         TPE     52.8439      0.5743
      43       1       6      Normal     52.8439      0.5743
      43       1       7         TPE     53.5403      0.5876
      43       1       7      Normal     53.5403      0.5876
      43       1       8         TPE     54.1091      0.5984
      43       1       8      Normal     54.1091      0.5984
      43       1       9         TPE     54.2685      0.6015
      43       1       9      Normal     54.2685      0.6015
      43       1      10         TPE     54.4342      0.6046
      43       1      10      Normal     54.4342      0.6046
      44       1       0         TPE     48.5409      0.4923
      44       1       0      Normal     48.5409      0.4923
      44       1       1         TPE     49.1290      0.5035
      44       1       1      Normal     49.1290      0.5035
      44       1       2         TPE     49.8248      0.5168
      44       1       2      Normal     49.8248      0.5168
      44       1       3         TPE     50.7946      0.5353
      44       1       3      Normal     50.7946      0.5353
      44       1       4         TPE     51.5884      0.5504
      44       1       4      Normal     51.5884      0.5504
      44       1       5         TPE     52.3594      0.5651
      44       1       5      Normal     52.3594      0.5651
      44       1       6         TPE     52.8756      0.5749
      44       1       6      Normal     52.8756      0.5749
      44       1       7         TPE     53.2897      0.5828
      44       1       7      Normal     53.2897      0.5828
      44       1       8         TPE     53.6283      0.5893
      44       1       8      Normal     53.6283      0.5893
      44       1       9         TPE     53.8638      0.5938
      44       1       9      Normal     53.8638      0.5938
      44       1      10         TPE     54.1679      0.5996
      44       1      10      Normal     54.1679      0.5996
      45       1       0         TPE     48.5409      0.4923
      45       1       0      Normal     48.5409      0.4923
      45       1       1         TPE     49.4053      0.5088
      45       1       1      Normal     49.4053      0.5088
      45       1       2         TPE     50.2200      0.5243
      45       1       2      Normal     50.2200      0.5243
      45       1       3         TPE     51.0373      0.5399
      45       1       3      Normal     51.0373      0.5399
      45       1       4         TPE     51.6191      0.5510
      45       1       4      Normal     51.6191      0.5510
      45       1       5         TPE     52.0727      0.5596
      45       1       5      Normal     52.0727      0.5596
      45       1       6         TPE     52.7430      0.5724
      45       1       6      Normal     52.7430      0.5724
      45       1       7         TPE     53.3298      0.5836
      45       1       7      Normal     53.3298      0.5836
      45       1       8         TPE     53.5772      0.5883
      45       1       8      Normal     53.5772      0.5883
      45       1       9         TPE     54.0514      0.5973
      45       1       9      Normal     54.0514      0.5973
      45       1      10         TPE     54.3218      0.6025
      45       1      10      Normal     54.3218      0.6025
      46       1       0         TPE     48.5409      0.4923
      46       1       0      Normal     48.5409      0.4923
      46       1       1         TPE     49.3366      0.5075
      46       1       1      Normal     49.3366      0.5075
      46       1       2         TPE     49.9602      0.5193
      46       1       2      Normal     49.9602      0.5193
      46       1       3         TPE     50.2935      0.5257
      46       1       3      Normal     50.2935      0.5257
      46       1       4         TPE     50.9555      0.5383
      46       1       4      Normal     50.9555      0.5383
      46       1       5         TPE     52.0071      0.5584
      46       1       5      Normal     52.0071      0.5584
      46       1       6         TPE     52.7246      0.5720
      46       1       6      Normal     52.7246      0.5720
      46       1       7         TPE     53.0579      0.5784
      46       1       7      Normal     53.0579      0.5784
      46       1       8         TPE     53.3824      0.5846
      46       1       8      Normal     53.3824      0.5846
      46       1       9         TPE     53.8926      0.5943
      46       1       9      Normal     53.8926      0.5943
      46       1      10         TPE     54.1004      0.5983
      46       1      10      Normal     54.1004      0.5983
      47       1       0         TPE     48.5409      0.4923
      47       1       0      Normal     48.5409      0.4923
      47       1       1         TPE     49.0621      0.5022
      47       1       1      Normal     49.0621      0.5022
      47       1       2         TPE     49.5490      0.5115
      47       1       2      Normal     49.5490      0.5115
      47       1       3         TPE     50.2520      0.5249
      47       1       3      Normal     50.2520      0.5249
      47       1       4         TPE     50.7213      0.5339
      47       1       4      Normal     50.7213      0.5339
      47       1       5         TPE     51.5352      0.5494
      47       1       5      Normal     51.5352      0.5494
      47       1       6         TPE     52.1270      0.5606
      47       1       6      Normal     52.1270      0.5606
      47       1       7         TPE     52.4803      0.5674
      47       1       7      Normal     52.4803      0.5674
      47       1       8         TPE     52.7013      0.5716
      47       1       8      Normal     52.7013      0.5716
      47       1       9         TPE     53.1122      0.5794
      47       1       9      Normal     53.1122      0.5794
      47       1      10         TPE     53.5963      0.5887
      47       1      10      Normal     53.5963      0.5887
      48       1       0         TPE     48.5409      0.4923
      48       1       0      Normal     48.5409      0.4923
      48       1       1         TPE     49.0347      0.5017
      48       1       1      Normal     49.0347      0.5017
      48       1       2         TPE     50.0551      0.5212
      48       1       2      Normal     50.0551      0.5212
      48       1       3         TPE     50.9878      0.5389
      48       1       3      Normal     50.9878      0.5389
      48       1       4         TPE     52.0351      0.5589
      48       1       4      Normal     52.0351      0.5589
      48       1       5         TPE     52.5369      0.5685
      48       1       5      Normal     52.5369      0.5685
      48       1       6         TPE     53.1362      0.5799
      48       1       6      Normal     53.1362      0.5799
      48       1       7         TPE     53.9263      0.5949
      48       1       7      Normal     53.9263      0.5949
      48       1       8         TPE     53.9043      0.5945
      48       1       8      Normal     53.9043      0.5945
      48       1       9         TPE     54.2851      0.6018
      48       1       9      Normal     54.2851      0.6018
      48       1      10         TPE     54.4141      0.6042
      48       1      10      Normal     54.4141      0.6042
      49       1       0         TPE     48.5409      0.4923
      49       1       0      Normal     48.5409      0.4923
      49       1       1         TPE     49.1567      0.5040
      49       1       1      Normal     49.1567      0.5040
      49       1       2         TPE     50.4217      0.5281
      49       1       2      Normal     50.4217      0.5281
      49       1       3         TPE     51.1163      0.5414
      49       1       3      Normal     51.1163      0.5414
      49       1       4         TPE     51.6505      0.5516
      49       1       4      Normal     51.6505      0.5516
      49       1       5         TPE     52.2351      0.5627
      49       1       5      Normal     52.2351      0.5627
      49       1       6         TPE     52.6850      0.5713
      49       1       6      Normal     52.6850      0.5713
      49       1       7         TPE     53.0053      0.5774
      49       1       7      Normal     53.0053      0.5774
      49       1       8         TPE     53.5324      0.5874
      49       1       8      Normal     53.5324      0.5874
      49       1       9         TPE     53.6650      0.5900
      49       1       9      Normal     53.6650      0.5900
      49       1      10         TPE     53.8624      0.5937
      49       1      10      Normal     53.8624      0.5937
      50       1       0         TPE     48.5409      0.4923
      50       1       0      Normal     48.5409      0.4923
      50       1       1         TPE     49.4512      0.5096
      50       1       1      Normal     49.4512      0.5096
      50       1       2         TPE     50.1606      0.5232
      50       1       2      Normal     50.1606      0.5232
      50       1       3         TPE     50.8188      0.5357
      50       1       3      Normal     50.8188      0.5357
      50       1       4         TPE     51.5171      0.5490
      50       1       4      Normal     51.5171      0.5490
      50       1       5         TPE     51.7646      0.5537
      50       1       5      Normal     51.7646      0.5537
      50       1       6         TPE     52.1219      0.5606
      50       1       6      Normal     52.1219      0.5606
      50       1       7         TPE     52.4906      0.5676
      50       1       7      Normal     52.4906      0.5676
      50       1       8         TPE     52.8372      0.5742
      50       1       8      Normal     52.8372      0.5742
      50       1       9         TPE     53.1256      0.5797
      50       1       9      Normal     53.1256      0.5797
      50       1      10         TPE     53.3907      0.5847
      50       1      10      Normal     53.3907      0.5847
      51       1       0         TPE     48.5409      0.4923
      51       1       0      Normal     48.5409      0.4923
      51       1       1         TPE     49.0051      0.5011
      51       1       1      Normal     49.0051      0.5011
      51       1       2         TPE     49.7417      0.5152
      51       1       2      Normal     49.7417      0.5152
      51       1       3         TPE     50.5590      0.5308
      51       1       3      Normal     50.5590      0.5308
      51       1       4         TPE     50.9418      0.5381
      51       1       4      Normal     50.9418      0.5381
      51       1       5         TPE     51.8219      0.5548
      51       1       5      Normal     51.8219      0.5548
      51       1       6         TPE     52.2797      0.5636
      51       1       6      Normal     52.2797      0.5636
      51       1       7         TPE     52.6701      0.5710
      51       1       7      Normal     52.6701      0.5710
      51       1       8         TPE     53.4000      0.5849
      51       1       8      Normal     53.4000      0.5849
      51       1       9         TPE     53.8013      0.5926
      51       1       9      Normal     53.8013      0.5926
      51       1      10         TPE     53.8320      0.5932
      51       1      10      Normal     53.8320      0.5932
      52       1       0         TPE     48.5409      0.4923
      52       1       0      Normal     48.5409      0.4923
      52       1       1         TPE     48.8967      0.4991
      52       1       1      Normal     48.8967      0.4991
      52       1       2         TPE     49.9275      0.5187
      52       1       2      Normal     49.9275      0.5187
      52       1       3         TPE     50.5069      0.5298
      52       1       3      Normal     50.5069      0.5298
      52       1       4         TPE     51.0036      0.5392
      52       1       4      Normal     51.0036      0.5392
      52       1       5         TPE     51.4680      0.5481
      52       1       5      Normal     51.4680      0.5481
      52       1       6         TPE     51.6478      0.5515
      52       1       6      Normal     51.6478      0.5515
      52       1       7         TPE     52.2487      0.5630
      52       1       7      Normal     52.2487      0.5630
      52       1       8         TPE     52.6519      0.5707
      52       1       8      Normal     52.6519      0.5707
      52       1       9         TPE     52.7133      0.5718
      52       1       9      Normal     52.7133      0.5718
      52       1      10         TPE     53.1896      0.5809
      52       1      10      Normal     53.1896      0.5809
      53       1       0         TPE     48.5409      0.4923
      53       1       0      Normal     48.5409      0.4923
      53       1       1         TPE     48.7862      0.4970
      53       1       1      Normal     48.7862      0.4970
      53       1       2         TPE     49.3151      0.5070
      53       1       2      Normal     49.3151      0.5070
      53       1       3         TPE     50.3779      0.5273
      53       1       3      Normal     50.3779      0.5273
      53       1       4         TPE     51.3679      0.5462
      53       1       4      Normal     51.3679      0.5462
      53       1       5         TPE     51.8309      0.5550
      53       1       5      Normal     51.8309      0.5550
      53       1       6         TPE     52.3260      0.5644
      53       1       6      Normal     52.3260      0.5644
      53       1       7         TPE     53.1279      0.5797
      53       1       7      Normal     53.1279      0.5797
      53       1       8         TPE     53.3740      0.5844
      53       1       8      Normal     53.3740      0.5844
      53       1       9         TPE     53.6897      0.5904
      53       1       9      Normal     53.6897      0.5904
      53       1      10         TPE     53.8353      0.5932
      53       1      10      Normal     53.8353      0.5932
      54       1       0         TPE     48.5409      0.4923
      54       1       0      Normal     48.5409      0.4923
      54       1       1         TPE     49.1029      0.5030
      54       1       1      Normal     49.1029      0.5030
      54       1       2         TPE     49.8528      0.5173
      54       1       2      Normal     49.8528      0.5173
      54       1       3         TPE     50.3405      0.5266
      54       1       3      Normal     50.3405      0.5266
      54       1       4         TPE     51.0556      0.5402
      54       1       4      Normal     51.0556      0.5402
      54       1       5         TPE     51.6357      0.5513
      54       1       5      Normal     51.6357      0.5513
      54       1       6         TPE     52.1273      0.5607
      54       1       6      Normal     52.1273      0.5607
      54       1       7         TPE     52.6603      0.5708
      54       1       7      Normal     52.6603      0.5708
      54       1       8         TPE     53.3817      0.5846
      54       1       8      Normal     53.3817      0.5846
      54       1       9         TPE     53.8284      0.5931
      54       1       9      Normal     53.8284      0.5931
      54       1      10         TPE     54.0118      0.5966
      54       1      10      Normal     54.0118      0.5966
      55       1       0         TPE     48.5409      0.4923
      55       1       0      Normal     48.5409      0.4923
      55       1       1         TPE     48.9723      0.5005
      55       1       1      Normal     48.9723      0.5005
      55       1       2         TPE     49.4587      0.5098
      55       1       2      Normal     49.4587      0.5098
      55       1       3         TPE     49.7078      0.5145
      55       1       3      Normal     49.7078      0.5145
      55       1       4         TPE     50.7315      0.5340
      55       1       4      Normal     50.7315      0.5340
      55       1       5         TPE     51.4856      0.5484
      55       1       5      Normal     51.4856      0.5484
      55       1       6         TPE     51.7850      0.5541
      55       1       6      Normal     51.7850      0.5541
      55       1       7         TPE     51.9788      0.5578
      55       1       7      Normal     51.9788      0.5578
      55       1       8         TPE     52.3825      0.5655
      55       1       8      Normal     52.3825      0.5655
      55       1       9         TPE     52.6032      0.5697
      55       1       9      Normal     52.6032      0.5697
      55       1      10         TPE     52.8186      0.5738
      55       1      10      Normal     52.8186      0.5738
      56       1       0         TPE     48.5409      0.4923
      56       1       0      Normal     48.5409      0.4923
      56       1       1         TPE     49.1329      0.5036
      56       1       1      Normal     49.1329      0.5036
      56       1       2         TPE     49.7679      0.5157
      56       1       2      Normal     49.7679      0.5157
      56       1       3         TPE     50.7072      0.5336
      56       1       3      Normal     50.7072      0.5336
      56       1       4         TPE     51.3399      0.5456
      56       1       4      Normal     51.3399      0.5456
      56       1       5         TPE     52.0877      0.5599
      56       1       5      Normal     52.0877      0.5599
      56       1       6         TPE     52.5013      0.5678
      56       1       6      Normal     52.5013      0.5678
      56       1       7         TPE     52.5102      0.5680
      56       1       7      Normal     52.5102      0.5680
      56       1       8         TPE     52.6943      0.5715
      56       1       8      Normal     52.6943      0.5715
      56       1       9         TPE     53.1347      0.5799
      56       1       9      Normal     53.1347      0.5799
      56       1      10         TPE     53.1412      0.5800
      56       1      10      Normal     53.1412      0.5800
      57       1       0         TPE     48.5409      0.4923
      57       1       0      Normal     48.5409      0.4923
      57       1       1         TPE     48.9112      0.4993
      57       1       1      Normal     48.9112      0.4993
      57       1       2         TPE     49.4511      0.5096
      57       1       2      Normal     49.4511      0.5096
      57       1       3         TPE     50.2778      0.5254
      57       1       3      Normal     50.2778      0.5254
      57       1       4         TPE     50.8628      0.5365
      57       1       4      Normal     50.8628      0.5365
      57       1       5         TPE     51.4421      0.5476
      57       1       5      Normal     51.4421      0.5476
      57       1       6         TPE     51.8589      0.5555
      57       1       6      Normal     51.8589      0.5555
      57       1       7         TPE     52.3715      0.5653
      57       1       7      Normal     52.3715      0.5653
      57       1       8         TPE     52.4579      0.5670
      57       1       8      Normal     52.4579      0.5670
      57       1       9         TPE     52.6269      0.5702
      57       1       9      Normal     52.6269      0.5702
      57       1      10         TPE     52.8646      0.5747
      57       1      10      Normal     52.8646      0.5747
      58       1       0         TPE     48.5409      0.4923
      58       1       0      Normal     48.5409      0.4923
      58       1       1         TPE     49.3114      0.5070
      58       1       1      Normal     49.3114      0.5070
      58       1       2         TPE     49.6826      0.5141
      58       1       2      Normal     49.6826      0.5141
      58       1       3         TPE     50.4493      0.5287
      58       1       3      Normal     50.4493      0.5287
      58       1       4         TPE     51.2832      0.5446
      58       1       4      Normal     51.2832      0.5446
      58       1       5         TPE     51.8531      0.5554
      58       1       5      Normal     51.8531      0.5554
      58       1       6         TPE     52.3285      0.5645
      58       1       6      Normal     52.3285      0.5645
      58       1       7         TPE     52.8614      0.5746
      58       1       7      Normal     52.8614      0.5746
      58       1       8         TPE     53.1410      0.5800
      58       1       8      Normal     53.1410      0.5800
      58       1       9         TPE     53.4122      0.5852
      58       1       9      Normal     53.4122      0.5852
      58       1      10         TPE     53.6818      0.5903
      58       1      10      Normal     53.6818      0.5903
      59       1       0         TPE     48.5409      0.4923
      59       1       0      Normal     48.5409      0.4923
      59       1       1         TPE     49.0611      0.5022
      59       1       1      Normal     49.0611      0.5022
      59       1       2         TPE     49.4682      0.5100
      59       1       2      Normal     49.4682      0.5100
      59       1       3         TPE     50.2376      0.5246
      59       1       3      Normal     50.2376      0.5246
      59       1       4         TPE     50.6750      0.5330
      59       1       4      Normal     50.6750      0.5330
      59       1       5         TPE     51.8470      0.5553
      59       1       5      Normal     51.8470      0.5553
      59       1       6         TPE     52.3982      0.5658
      59       1       6      Normal     52.3982      0.5658
      59       1       7         TPE     52.9671      0.5767
      59       1       7      Normal     52.9671      0.5767
      59       1       8         TPE     53.4147      0.5852
      59       1       8      Normal     53.4147      0.5852
      59       1       9         TPE     53.6966      0.5906
      59       1       9      Normal     53.6966      0.5906
      59       1      10         TPE     54.1074      0.5984
      59       1      10      Normal     54.1074      0.5984
      60       1       0         TPE     48.5409      0.4923
      60       1       0      Normal     48.5409      0.4923
      60       1       1         TPE     49.4206      0.5091
      60       1       1      Normal     49.4206      0.5091
      60       1       2         TPE     50.0716      0.5215
      60       1       2      Normal     50.0716      0.5215
      60       1       3         TPE     50.6834      0.5331
      60       1       3      Normal     50.6834      0.5331
      60       1       4         TPE     51.2343      0.5436
      60       1       4      Normal     51.2343      0.5436
      60       1       5         TPE     51.6920      0.5524
      60       1       5      Normal     51.6920      0.5524
      60       1       6         TPE     52.6913      0.5714
      60       1       6      Normal     52.6913      0.5714
      60       1       7         TPE     53.0431      0.5781
      60       1       7      Normal     53.0431      0.5781
      60       1       8         TPE     53.4492      0.5859
      60       1       8      Normal     53.4492      0.5859
      60       1       9         TPE     53.6682      0.5900
      60       1       9      Normal     53.6682      0.5900
      60       1      10         TPE     54.1000      0.5983
      60       1      10      Normal     54.1000      0.5983
      61       1       0         TPE     48.5409      0.4923
      61       1       0      Normal     48.5409      0.4923
      61       1       1         TPE     49.0842      0.5026
      61       1       1      Normal     49.0842      0.5026
      61       1       2         TPE     49.7771      0.5159
      61       1       2      Normal     49.7771      0.5159
      61       1       3         TPE     50.5061      0.5297
      61       1       3      Normal     50.5061      0.5297
      61       1       4         TPE     51.4485      0.5477
      61       1       4      Normal     51.4485      0.5477
      61       1       5         TPE     51.9817      0.5579
      61       1       5      Normal     51.9817      0.5579
      61       1       6         TPE     52.6260      0.5702
      61       1       6      Normal     52.6260      0.5702
      61       1       7         TPE     52.8851      0.5751
      61       1       7      Normal     52.8851      0.5751
      61       1       8         TPE     52.7714      0.5729
      61       1       8      Normal     52.7714      0.5729
      61       1       9         TPE     52.9689      0.5767
      61       1       9      Normal     52.9689      0.5767
      61       1      10         TPE     53.3282      0.5835
      61       1      10      Normal     53.3282      0.5835
      62       1       0         TPE     48.5409      0.4923
      62       1       0      Normal     48.5409      0.4923
      62       1       1         TPE     48.9406      0.4999
      62       1       1      Normal     48.9406      0.4999
      62       1       2         TPE     49.3393      0.5075
      62       1       2      Normal     49.3393      0.5075
      62       1       3         TPE     50.5542      0.5307
      62       1       3      Normal     50.5542      0.5307
      62       1       4         TPE     51.0235      0.5396
      62       1       4      Normal     51.0235      0.5396
      62       1       5         TPE     51.9044      0.5564
      62       1       5      Normal     51.9044      0.5564
      62       1       6         TPE     52.4885      0.5675
      62       1       6      Normal     52.4885      0.5675
      62       1       7         TPE     52.8545      0.5745
      62       1       7      Normal     52.8545      0.5745
      62       1       8         TPE     53.1079      0.5793
      62       1       8      Normal     53.1079      0.5793
      62       1       9         TPE     53.4383      0.5856
      62       1       9      Normal     53.4383      0.5856
      62       1      10         TPE     53.3866      0.5847
      62       1      10      Normal     53.3866      0.5847
      63       1       0         TPE     48.5409      0.4923
      63       1       0      Normal     48.5409      0.4923
      63       1       1         TPE     49.6076      0.5126
      63       1       1      Normal     49.6076      0.5126
      63       1       2         TPE     50.7052      0.5335
      63       1       2      Normal     50.7052      0.5335
      63       1       3         TPE     51.7925      0.5543
      63       1       3      Normal     51.7925      0.5543
      63       1       4         TPE     52.1586      0.5613
      63       1       4      Normal     52.1586      0.5613
      63       1       5         TPE     52.6511      0.5706
      63       1       5      Normal     52.6511      0.5706
      63       1       6         TPE     53.1835      0.5808
      63       1       6      Normal     53.1835      0.5808
      63       1       7         TPE     53.6450      0.5896
      63       1       7      Normal     53.6450      0.5896
      63       1       8         TPE     54.2232      0.6006
      63       1       8      Normal     54.2232      0.6006
      63       1       9         TPE     54.5090      0.6061
      63       1       9      Normal     54.5090      0.6061
      63       1      10         TPE     54.5341      0.6065
      63       1      10      Normal     54.5341      0.6065
      64       1       0         TPE     48.5409      0.4923
      64       1       0      Normal     48.5409      0.4923
      64       1       1         TPE     48.8070      0.4974
      64       1       1      Normal     48.8070      0.4974
      64       1       2         TPE     49.1919      0.5047
      64       1       2      Normal     49.1919      0.5047
      64       1       3         TPE     49.8456      0.5172
      64       1       3      Normal     49.8456      0.5172
      64       1       4         TPE     50.5495      0.5306
      64       1       4      Normal     50.5495      0.5306
      64       1       5         TPE     51.3873      0.5465
      64       1       5      Normal     51.3873      0.5465
      64       1       6         TPE     51.8362      0.5551
      64       1       6      Normal     51.8362      0.5551
      64       1       7         TPE     51.9238      0.5568
      64       1       7      Normal     51.9238      0.5568
      64       1       8         TPE     52.0971      0.5601
      64       1       8      Normal     52.0971      0.5601
      64       1       9         TPE     52.3604      0.5651
      64       1       9      Normal     52.3604      0.5651
      64       1      10         TPE     52.3252      0.5644
      64       1      10      Normal     52.3252      0.5644
      65       1       0         TPE     48.5409      0.4923
      65       1       0      Normal     48.5409      0.4923
      65       1       1         TPE     49.4996      0.5106
      65       1       1      Normal     49.4996      0.5106
      65       1       2         TPE     50.9472      0.5382
      65       1       2      Normal     50.9472      0.5382
      65       1       3         TPE     52.2315      0.5626
      65       1       3      Normal     52.2315      0.5626
      65       1       4         TPE     52.9498      0.5763
      65       1       4      Normal     52.9498      0.5763
      65       1       5         TPE     53.6299      0.5893
      65       1       5      Normal     53.6299      0.5893
      65       1       6         TPE     53.8511      0.5935
      65       1       6      Normal     53.8511      0.5935
      65       1       7         TPE     54.1708      0.5996
      65       1       7      Normal     54.1708      0.5996
      65       1       8         TPE     54.3996      0.6040
      65       1       8      Normal     54.3996      0.6040
      65       1       9         TPE     54.5983      0.6078
      65       1       9      Normal     54.5983      0.6078
      65       1      10         TPE     54.6797      0.6093
      65       1      10      Normal     54.6797      0.6093
      66       1       0         TPE     48.5409      0.4923
      66       1       0      Normal     48.5409      0.4923
      66       1       1         TPE     49.5303      0.5111
      66       1       1      Normal     49.5303      0.5111
      66       1       2         TPE     50.4905      0.5295
      66       1       2      Normal     50.4905      0.5295
      66       1       3         TPE     51.0884      0.5409
      66       1       3      Normal     51.0884      0.5409
      66       1       4         TPE     51.6711      0.5520
      66       1       4      Normal     51.6711      0.5520
      66       1       5         TPE     52.2933      0.5638
      66       1       5      Normal     52.2933      0.5638
      66       1       6         TPE     52.7498      0.5725
      66       1       6      Normal     52.7498      0.5725
      66       1       7         TPE     53.0164      0.5776
      66       1       7      Normal     53.0164      0.5776
      66       1       8         TPE     53.6355      0.5894
      66       1       8      Normal     53.6355      0.5894
      66       1       9         TPE     53.8820      0.5941
      66       1       9      Normal     53.8820      0.5941
      66       1      10         TPE     54.2156      0.6005
      66       1      10      Normal     54.2156      0.6005
      67       1       0         TPE     48.5409      0.4923
      67       1       0      Normal     48.5409      0.4923
      67       1       1         TPE     49.0014      0.5011
      67       1       1      Normal     49.0014      0.5011
      67       1       2         TPE     49.5913      0.5123
      67       1       2      Normal     49.5913      0.5123
      67       1       3         TPE     50.1587      0.5231
      67       1       3      Normal     50.1587      0.5231
      67       1       4         TPE     50.4333      0.5284
      67       1       4      Normal     50.4333      0.5284
      67       1       5         TPE     51.1620      0.5423
      67       1       5      Normal     51.1620      0.5423
      67       1       6         TPE     51.7508      0.5535
      67       1       6      Normal     51.7508      0.5535
      67       1       7         TPE     52.1136      0.5604
      67       1       7      Normal     52.1136      0.5604
      67       1       8         TPE     52.3183      0.5643
      67       1       8      Normal     52.3183      0.5643
      67       1       9         TPE     52.6051      0.5698
      67       1       9      Normal     52.6051      0.5698
      67       1      10         TPE     52.8904      0.5752
      67       1      10      Normal     52.8904      0.5752
      68       1       0         TPE     48.5409      0.4923
      68       1       0      Normal     48.5409      0.4923
      68       1       1         TPE     49.0489      0.5020
      68       1       1      Normal     49.0489      0.5020
      68       1       2         TPE     49.5063      0.5107
      68       1       2      Normal     49.5063      0.5107
      68       1       3         TPE     50.4814      0.5293
      68       1       3      Normal     50.4814      0.5293
      68       1       4         TPE     51.4605      0.5479
      68       1       4      Normal     51.4605      0.5479
      68       1       5         TPE     51.9902      0.5580
      68       1       5      Normal     51.9902      0.5580
      68       1       6         TPE     52.1701      0.5615
      68       1       6      Normal     52.1701      0.5615
      68       1       7         TPE     52.6039      0.5697
      68       1       7      Normal     52.6039      0.5697
      68       1       8         TPE     53.1134      0.5795
      68       1       8      Normal     53.1134      0.5795
      68       1       9         TPE     53.7177      0.5910
      68       1       9      Normal     53.7177      0.5910
      68       1      10         TPE     54.0768      0.5978
      68       1      10      Normal     54.0768      0.5978
      69       1       0         TPE     48.5409      0.4923
      69       1       0      Normal     48.5409      0.4923
      69       1       1         TPE     49.2740      0.5063
      69       1       1      Normal     49.2740      0.5063
      69       1       2         TPE     50.3706      0.5272
      69       1       2      Normal     50.3706      0.5272
      69       1       3         TPE     50.9395      0.5380
      69       1       3      Normal     50.9395      0.5380
      69       1       4         TPE     51.5012      0.5487
      69       1       4      Normal     51.5012      0.5487
      69       1       5         TPE     52.0765      0.5597
      69       1       5      Normal     52.0765      0.5597
      69       1       6         TPE     52.7927      0.5733
      69       1       6      Normal     52.7927      0.5733
      69       1       7         TPE     53.0338      0.5779
      69       1       7      Normal     53.0338      0.5779
      69       1       8         TPE     53.4971      0.5868
      69       1       8      Normal     53.4971      0.5868
      69       1       9         TPE     53.9122      0.5947
      69       1       9      Normal     53.9122      0.5947
      69       1      10         TPE     54.2160      0.6005
      69       1      10      Normal     54.2160      0.6005
      70       1       0         TPE     48.5409      0.4923
      70       1       0      Normal     48.5409      0.4923
      70       1       1         TPE     49.4649      0.5099
      70       1       1      Normal     49.4649      0.5099
      70       1       2         TPE     50.1949      0.5238
      70       1       2      Normal     50.1949      0.5238
      70       1       3         TPE     50.9564      0.5383
      70       1       3      Normal     50.9564      0.5383
      70       1       4         TPE     51.4322      0.5474
      70       1       4      Normal     51.4322      0.5474
      70       1       5         TPE     51.9018      0.5564
      70       1       5      Normal     51.9018      0.5564
      70       1       6         TPE     52.2483      0.5630
      70       1       6      Normal     52.2483      0.5630
      70       1       7         TPE     52.7271      0.5721
      70       1       7      Normal     52.7271      0.5721
      70       1       8         TPE     53.1760      0.5806
      70       1       8      Normal     53.1760      0.5806
      70       1       9         TPE     53.6096      0.5889
      70       1       9      Normal     53.6096      0.5889
      70       1      10         TPE     53.7944      0.5924
      70       1      10      Normal     53.7944      0.5924
      71       1       0         TPE     48.5409      0.4923
      71       1       0      Normal     48.5409      0.4923
      71       1       1         TPE     48.8016      0.4973
      71       1       1      Normal     48.8016      0.4973
      71       1       2         TPE     49.5335      0.5112
      71       1       2      Normal     49.5335      0.5112
      71       1       3         TPE     49.9720      0.5196
      71       1       3      Normal     49.9720      0.5196
      71       1       4         TPE     50.7759      0.5349
      71       1       4      Normal     50.7759      0.5349
      71       1       5         TPE     51.3877      0.5466
      71       1       5      Normal     51.3877      0.5466
      71       1       6         TPE     52.1976      0.5620
      71       1       6      Normal     52.1976      0.5620
      71       1       7         TPE     52.9689      0.5767
      71       1       7      Normal     52.9689      0.5767
      71       1       8         TPE     53.4629      0.5861
      71       1       8      Normal     53.4629      0.5861
      71       1       9         TPE     53.8120      0.5928
      71       1       9      Normal     53.8120      0.5928
      71       1      10         TPE     54.1757      0.5997
      71       1      10      Normal     54.1757      0.5997
      72       1       0         TPE     48.5409      0.4923
      72       1       0      Normal     48.5409      0.4923
      72       1       1         TPE     49.0327      0.5017
      72       1       1      Normal     49.0327      0.5017
      72       1       2         TPE     49.8758      0.5177
      72       1       2      Normal     49.8758      0.5177
      72       1       3         TPE     50.7018      0.5335
      72       1       3      Normal     50.7018      0.5335
      72       1       4         TPE     51.8271      0.5549
      72       1       4      Normal     51.8271      0.5549
      72       1       5         TPE     52.2724      0.5634
      72       1       5      Normal     52.2724      0.5634
      72       1       6         TPE     52.4417      0.5666
      72       1       6      Normal     52.4417      0.5666
      72       1       7         TPE     52.7329      0.5722
      72       1       7      Normal     52.7329      0.5722
      72       1       8         TPE     53.2832      0.5827
      72       1       8      Normal     53.2832      0.5827
      72       1       9         TPE     53.5103      0.5870
      72       1       9      Normal     53.5103      0.5870
      72       1      10         TPE     53.7011      0.5907
      72       1      10      Normal     53.7011      0.5907
      73       1       0         TPE     48.5409      0.4923
      73       1       0      Normal     48.5409      0.4923
      73       1       1         TPE     49.0617      0.5022
      73       1       1      Normal     49.0617      0.5022
      73       1       2         TPE     50.0966      0.5219
      73       1       2      Normal     50.0966      0.5219
      73       1       3         TPE     50.6197      0.5319
      73       1       3      Normal     50.6197      0.5319
      73       1       4         TPE     51.1009      0.5411
      73       1       4      Normal     51.1009      0.5411
      73       1       5         TPE     51.8746      0.5558
      73       1       5      Normal     51.8746      0.5558
      73       1       6         TPE     52.2238      0.5625
      73       1       6      Normal     52.2238      0.5625
      73       1       7         TPE     52.5977      0.5696
      73       1       7      Normal     52.5977      0.5696
      73       1       8         TPE     53.1738      0.5806
      73       1       8      Normal     53.1738      0.5806
      73       1       9         TPE     53.5153      0.5871
      73       1       9      Normal     53.5153      0.5871
      73       1      10         TPE     53.7600      0.5918
      73       1      10      Normal     53.7600      0.5918
      74       1       0         TPE     48.5409      0.4923
      74       1       0      Normal     48.5409      0.4923
      74       1       1         TPE     49.3289      0.5073
      74       1       1      Normal     49.3289      0.5073
      74       1       2         TPE     50.1391      0.5228
      74       1       2      Normal     50.1391      0.5228
      74       1       3         TPE     51.0826      0.5407
      74       1       3      Normal     51.0826      0.5407
      74       1       4         TPE     51.7622      0.5537
      74       1       4      Normal     51.7622      0.5537
      74       1       5         TPE     52.5805      0.5693
      74       1       5      Normal     52.5805      0.5693
      74       1       6         TPE     53.2003      0.5811
      74       1       6      Normal     53.2003      0.5811
      74       1       7         TPE     53.3537      0.5840
      74       1       7      Normal     53.3537      0.5840
      74       1       8         TPE     53.6687      0.5900
      74       1       8      Normal     53.6687      0.5900
      74       1       9         TPE     53.9232      0.5949
      74       1       9      Normal     53.9232      0.5949
      74       1      10         TPE     54.1174      0.5986
      74       1      10      Normal     54.1174      0.5986
      75       1       0         TPE     48.5409      0.4923
      75       1       0      Normal     48.5409      0.4923
      75       1       1         TPE     49.1651      0.5042
      75       1       1      Normal     49.1651      0.5042
      75       1       2         TPE     49.7444      0.5152
      75       1       2      Normal     49.7444      0.5152
      75       1       3         TPE     50.4106      0.5279
      75       1       3      Normal     50.4106      0.5279
      75       1       4         TPE     50.9624      0.5384
      75       1       4      Normal     50.9624      0.5384
      75       1       5         TPE     51.4054      0.5469
      75       1       5      Normal     51.4054      0.5469
      75       1       6         TPE     51.8558      0.5555
      75       1       6      Normal     51.8558      0.5555
      75       1       7         TPE     52.4178      0.5662
      75       1       7      Normal     52.4178      0.5662
      75       1       8         TPE     52.6617      0.5708
      75       1       8      Normal     52.6617      0.5708
      75       1       9         TPE     52.7040      0.5716
      75       1       9      Normal     52.7040      0.5716
      75       1      10         TPE     52.9762      0.5768
      75       1      10      Normal     52.9762      0.5768
      76       1       0         TPE     48.5409      0.4923
      76       1       0      Normal     48.5409      0.4923
      76       1       1         TPE     49.1866      0.5046
      76       1       1      Normal     49.1866      0.5046
      76       1       2         TPE     50.0819      0.5217
      76       1       2      Normal     50.0819      0.5217
      76       1       3         TPE     50.3312      0.5264
      76       1       3      Normal     50.3312      0.5264
      76       1       4         TPE     51.1556      0.5421
      76       1       4      Normal     51.1556      0.5421
      76       1       5         TPE     51.8958      0.5562
      76       1       5      Normal     51.8958      0.5562
      76       1       6         TPE     52.5153      0.5681
      76       1       6      Normal     52.5153      0.5681
      76       1       7         TPE     53.1173      0.5795
      76       1       7      Normal     53.1173      0.5795
      76       1       8         TPE     53.2142      0.5814
      76       1       8      Normal     53.2142      0.5814
      76       1       9         TPE     53.1013      0.5792
      76       1       9      Normal     53.1013      0.5792
      76       1      10         TPE     53.1429      0.5800
      76       1      10      Normal     53.1429      0.5800
      77       1       0         TPE     48.5409      0.4923
      77       1       0      Normal     48.5409      0.4923
      77       1       1         TPE     49.4735      0.5101
      77       1       1      Normal     49.4735      0.5101
      77       1       2         TPE     50.4326      0.5283
      77       1       2      Normal     50.4326      0.5283
      77       1       3         TPE     50.9641      0.5385
      77       1       3      Normal     50.9641      0.5385
      77       1       4         TPE     51.2344      0.5436
      77       1       4      Normal     51.2344      0.5436
      77       1       5         TPE     51.4027      0.5468
      77       1       5      Normal     51.4027      0.5468
      77       1       6         TPE     51.4961      0.5486
      77       1       6      Normal     51.4961      0.5486
      77       1       7         TPE     51.9357      0.5570
      77       1       7      Normal     51.9357      0.5570
      77       1       8         TPE     52.2391      0.5628
      77       1       8      Normal     52.2391      0.5628
      77       1       9         TPE     52.6064      0.5698
      77       1       9      Normal     52.6064      0.5698
      77       1      10         TPE     52.7600      0.5727
      77       1      10      Normal     52.7600      0.5727
      78       1       0         TPE     48.5409      0.4923
      78       1       0      Normal     48.5409      0.4923
      78       1       1         TPE     49.3321      0.5074
      78       1       1      Normal     49.3321      0.5074
      78       1       2         TPE     49.9046      0.5183
      78       1       2      Normal     49.9046      0.5183
      78       1       3         TPE     51.0319      0.5398
      78       1       3      Normal     51.0319      0.5398
      78       1       4         TPE     51.6363      0.5513
      78       1       4      Normal     51.6363      0.5513
      78       1       5         TPE     52.0661      0.5595
      78       1       5      Normal     52.0661      0.5595
      78       1       6         TPE     52.7014      0.5716
      78       1       6      Normal     52.7014      0.5716
      78       1       7         TPE     53.0020      0.5773
      78       1       7      Normal     53.0020      0.5773
      78       1       8         TPE     53.4706      0.5863
      78       1       8      Normal     53.4706      0.5863
      78       1       9         TPE     53.7117      0.5909
      78       1       9      Normal     53.7117      0.5909
      78       1      10         TPE     54.0409      0.5971
      78       1      10      Normal     54.0409      0.5971
      79       1       0         TPE     48.5409      0.4923
      79       1       0      Normal     48.5409      0.4923
      79       1       1         TPE     49.1891      0.5046
      79       1       1      Normal     49.1891      0.5046
      79       1       2         TPE     50.2652      0.5252
      79       1       2      Normal     50.2652      0.5252
      79       1       3         TPE     50.6073      0.5317
      79       1       3      Normal     50.6073      0.5317
      79       1       4         TPE     50.8260      0.5358
      79       1       4      Normal     50.8260      0.5358
      79       1       5         TPE     51.2069      0.5431
      79       1       5      Normal     51.2069      0.5431
      79       1       6         TPE     51.4375      0.5475
      79       1       6      Normal     51.4375      0.5475
      79       1       7         TPE     51.8328      0.5550
      79       1       7      Normal     51.8328      0.5550
      79       1       8         TPE     51.8272      0.5549
      79       1       8      Normal     51.8272      0.5549
      79       1       9         TPE     51.8349      0.5551
      79       1       9      Normal     51.8349      0.5551
      79       1      10         TPE     51.9855      0.5580
      79       1      10      Normal     51.9855      0.5580
      80       1       0         TPE     48.5409      0.4923
      80       1       0      Normal     48.5409      0.4923
      80       1       1         TPE     48.9339      0.4998
      80       1       1      Normal     48.9339      0.4998
      80       1       2         TPE     49.6346      0.5131
      80       1       2      Normal     49.6346      0.5131
      80       1       3         TPE     50.3982      0.5277
      80       1       3      Normal     50.3982      0.5277
      80       1       4         TPE     51.3034      0.5449
      80       1       4      Normal     51.3034      0.5449
      80       1       5         TPE     51.6345      0.5513
      80       1       5      Normal     51.6345      0.5513
      80       1       6         TPE     52.0554      0.5593
      80       1       6      Normal     52.0554      0.5593
      80       1       7         TPE     52.2534      0.5631
      80       1       7      Normal     52.2534      0.5631
      80       1       8         TPE     52.7150      0.5719
      80       1       8      Normal     52.7150      0.5719
      80       1       9         TPE     53.0832      0.5789
      80       1       9      Normal     53.0832      0.5789
      80       1      10         TPE     53.1698      0.5805
      80       1      10      Normal     53.1698      0.5805
      81       1       0         TPE     48.5409      0.4923
      81       1       0      Normal     48.5409      0.4923
      81       1       1         TPE     48.7671      0.4966
      81       1       1      Normal     48.7671      0.4966
      81       1       2         TPE     48.8128      0.4975
      81       1       2      Normal     48.8128      0.4975
      81       1       3         TPE     49.2062      0.5050
      81       1       3      Normal     49.2062      0.5050
      81       1       4         TPE     49.8518      0.5173
      81       1       4      Normal     49.8518      0.5173
      81       1       5         TPE     49.9321      0.5188
      81       1       5      Normal     49.9321      0.5188
      81       1       6         TPE     50.8100      0.5355
      81       1       6      Normal     50.8100      0.5355
      81       1       7         TPE     51.3767      0.5463
      81       1       7      Normal     51.3767      0.5463
      81       1       8         TPE     51.5512      0.5497
      81       1       8      Normal     51.5512      0.5497
      81       1       9         TPE     52.1032      0.5602
      81       1       9      Normal     52.1032      0.5602
      81       1      10         TPE     52.2463      0.5629
      81       1      10      Normal     52.2463      0.5629
      82       1       0         TPE     48.5409      0.4923
      82       1       0      Normal     48.5409      0.4923
      82       1       1         TPE     49.0217      0.5015
      82       1       1      Normal     49.0217      0.5015
      82       1       2         TPE     49.6251      0.5130
      82       1       2      Normal     49.6251      0.5130
      82       1       3         TPE     50.7068      0.5336
      82       1       3      Normal     50.7068      0.5336
      82       1       4         TPE     51.6991      0.5525
      82       1       4      Normal     51.6991      0.5525
      82       1       5         TPE     52.3550      0.5650
      82       1       5      Normal     52.3550      0.5650
      82       1       6         TPE     52.7065      0.5717
      82       1       6      Normal     52.7065      0.5717
      82       1       7         TPE     53.0789      0.5788
      82       1       7      Normal     53.0789      0.5788
      82       1       8         TPE     53.8539      0.5936
      82       1       8      Normal     53.8539      0.5936
      82       1       9         TPE     54.0696      0.5977
      82       1       9      Normal     54.0696      0.5977
      82       1      10         TPE     54.2962      0.6020
      82       1      10      Normal     54.2962      0.6020
      83       1       0         TPE     48.5409      0.4923
      83       1       0      Normal     48.5409      0.4923
      83       1       1         TPE     49.0111      0.5013
      83       1       1      Normal     49.0111      0.5013
      83       1       2         TPE     49.3431      0.5076
      83       1       2      Normal     49.3431      0.5076
      83       1       3         TPE     49.9401      0.5190
      83       1       3      Normal     49.9401      0.5190
      83       1       4         TPE     50.9865      0.5389
      83       1       4      Normal     50.9865      0.5389
      83       1       5         TPE     52.1957      0.5620
      83       1       5      Normal     52.1957      0.5620
      83       1       6         TPE     52.7442      0.5724
      83       1       6      Normal     52.7442      0.5724
      83       1       7         TPE     53.3239      0.5835
      83       1       7      Normal     53.3239      0.5835
      83       1       8         TPE     53.6802      0.5903
      83       1       8      Normal     53.6802      0.5903
      83       1       9         TPE     53.9098      0.5946
      83       1       9      Normal     53.9098      0.5946
      83       1      10         TPE     54.3063      0.6022
      83       1      10      Normal     54.3063      0.6022
      84       1       0         TPE     48.5409      0.4923
      84       1       0      Normal     48.5409      0.4923
      84       1       1         TPE     49.1555      0.5040
      84       1       1      Normal     49.1555      0.5040
      84       1       2         TPE     50.1194      0.5224
      84       1       2      Normal     50.1194      0.5224
      84       1       3         TPE     50.7050      0.5335
      84       1       3      Normal     50.7050      0.5335
      84       1       4         TPE     51.3550      0.5459
      84       1       4      Normal     51.3550      0.5459
      84       1       5         TPE     52.0705      0.5596
      84       1       5      Normal     52.0705      0.5596
      84       1       6         TPE     52.5650      0.5690
      84       1       6      Normal     52.5650      0.5690
      84       1       7         TPE     52.8145      0.5738
      84       1       7      Normal     52.8145      0.5738
      84       1       8         TPE     53.2469      0.5820
      84       1       8      Normal     53.2469      0.5820
      84       1       9         TPE     53.3203      0.5834
      84       1       9      Normal     53.3203      0.5834
      84       1      10         TPE     53.6512      0.5897
      84       1      10      Normal     53.6512      0.5897
      85       1       0         TPE     48.5409      0.4923
      85       1       0      Normal     48.5409      0.4923
      85       1       1         TPE     49.1389      0.5037
      85       1       1      Normal     49.1389      0.5037
      85       1       2         TPE     49.7627      0.5156
      85       1       2      Normal     49.7627      0.5156
      85       1       3         TPE     50.5100      0.5298
      85       1       3      Normal     50.5100      0.5298
      85       1       4         TPE     51.6605      0.5518
      85       1       4      Normal     51.6605      0.5518
      85       1       5         TPE     52.3460      0.5648
      85       1       5      Normal     52.3460      0.5648
      85       1       6         TPE     52.8140      0.5737
      85       1       6      Normal     52.8140      0.5737
      85       1       7         TPE     53.0883      0.5790
      85       1       7      Normal     53.0883      0.5790
      85       1       8         TPE     53.6393      0.5895
      85       1       8      Normal     53.6393      0.5895
      85       1       9         TPE     53.8243      0.5930
      85       1       9      Normal     53.8243      0.5930
      85       1      10         TPE     53.9851      0.5961
      85       1      10      Normal     53.9851      0.5961
      86       1       0         TPE     48.5409      0.4923
      86       1       0      Normal     48.5409      0.4923
      86       1       1         TPE     48.7556      0.4964
      86       1       1      Normal     48.7556      0.4964
      86       1       2         TPE     49.5563      0.5116
      86       1       2      Normal     49.5563      0.5116
      86       1       3         TPE     50.2756      0.5254
      86       1       3      Normal     50.2756      0.5254
      86       1       4         TPE     51.2241      0.5434
      86       1       4      Normal     51.2241      0.5434
      86       1       5         TPE     52.3841      0.5656
      86       1       5      Normal     52.3841      0.5656
      86       1       6         TPE     53.0473      0.5782
      86       1       6      Normal     53.0473      0.5782
      86       1       7         TPE     53.7625      0.5918
      86       1       7      Normal     53.7625      0.5918
      86       1       8         TPE     53.9590      0.5956
      86       1       8      Normal     53.9590      0.5956
      86       1       9         TPE     54.1665      0.5995
      86       1       9      Normal     54.1665      0.5995
      86       1      10         TPE     54.2220      0.6006
      86       1      10      Normal     54.2220      0.6006
      87       1       0         TPE     48.5409      0.4923
      87       1       0      Normal     48.5409      0.4923
      87       1       1         TPE     49.3133      0.5070
      87       1       1      Normal     49.3133      0.5070
      87       1       2         TPE     49.9067      0.5183
      87       1       2      Normal     49.9067      0.5183
      87       1       3         TPE     50.9985      0.5391
      87       1       3      Normal     50.9985      0.5391
      87       1       4         TPE     51.3535      0.5459
      87       1       4      Normal     51.3535      0.5459
      87       1       5         TPE     52.0718      0.5596
      87       1       5      Normal     52.0718      0.5596
      87       1       6         TPE     52.5275      0.5683
      87       1       6      Normal     52.5275      0.5683
      87       1       7         TPE     52.9394      0.5761
      87       1       7      Normal     52.9394      0.5761
      87       1       8         TPE     53.6590      0.5899
      87       1       8      Normal     53.6590      0.5899
      87       1       9         TPE     54.1212      0.5987
      87       1       9      Normal     54.1212      0.5987
      87       1      10         TPE     54.1465      0.5991
      87       1      10      Normal     54.1465      0.5991
      88       1       0         TPE     48.5409      0.4923
      88       1       0      Normal     48.5409      0.4923
      88       1       1         TPE     49.3959      0.5086
      88       1       1      Normal     49.3959      0.5086
      88       1       2         TPE     50.0267      0.5206
      88       1       2      Normal     50.0267      0.5206
      88       1       3         TPE     50.6696      0.5329
      88       1       3      Normal     50.6696      0.5329
      88       1       4         TPE     51.4481      0.5477
      88       1       4      Normal     51.4481      0.5477
      88       1       5         TPE     51.9088      0.5565
      88       1       5      Normal     51.9088      0.5565
      88       1       6         TPE     52.4183      0.5662
      88       1       6      Normal     52.4183      0.5662
      88       1       7         TPE     53.0499      0.5782
      88       1       7      Normal     53.0499      0.5782
      88       1       8         TPE     53.1909      0.5809
      88       1       8      Normal     53.1909      0.5809
      88       1       9         TPE     53.4469      0.5858
      88       1       9      Normal     53.4469      0.5858
      88       1      10         TPE     53.5764      0.5883
      88       1      10      Normal     53.5764      0.5883
      89       1       0         TPE     48.5409      0.4923
      89       1       0      Normal     48.5409      0.4923
      89       1       1         TPE     49.5723      0.5119
      89       1       1      Normal     49.5723      0.5119
      89       1       2         TPE     50.3215      0.5262
      89       1       2      Normal     50.3215      0.5262
      89       1       3         TPE     51.2057      0.5431
      89       1       3      Normal     51.2057      0.5431
      89       1       4         TPE     52.0183      0.5586
      89       1       4      Normal     52.0183      0.5586
      89       1       5         TPE     52.4154      0.5661
      89       1       5      Normal     52.4154      0.5661
      89       1       6         TPE     52.9532      0.5764
      89       1       6      Normal     52.9532      0.5764
      89       1       7         TPE     53.3997      0.5849
      89       1       7      Normal     53.3997      0.5849
      89       1       8         TPE     53.5983      0.5887
      89       1       8      Normal     53.5983      0.5887
      89       1       9         TPE     53.7889      0.5923
      89       1       9      Normal     53.7889      0.5923
      89       1      10         TPE     53.9733      0.5958
      89       1      10      Normal     53.9733      0.5958
      90       1       0         TPE     48.5409      0.4923
      90       1       0      Normal     48.5409      0.4923
      90       1       1         TPE     49.2939      0.5066
      90       1       1      Normal     49.2939      0.5066
      90       1       2         TPE     50.2154      0.5242
      90       1       2      Normal     50.2154      0.5242
      90       1       3         TPE     50.9107      0.5375
      90       1       3      Normal     50.9107      0.5375
      90       1       4         TPE     51.5336      0.5493
      90       1       4      Normal     51.5336      0.5493
      90       1       5         TPE     52.0670      0.5595
      90       1       5      Normal     52.0670      0.5595
      90       1       6         TPE     52.7860      0.5732
      90       1       6      Normal     52.7860      0.5732
      90       1       7         TPE     52.9416      0.5762
      90       1       7      Normal     52.9416      0.5762
      90       1       8         TPE     53.2270      0.5816
      90       1       8      Normal     53.2270      0.5816
      90       1       9         TPE     53.3284      0.5836
      90       1       9      Normal     53.3284      0.5836
      90       1      10         TPE     53.4863      0.5866
      90       1      10      Normal     53.4863      0.5866
      91       1       0         TPE     48.5409      0.4923
      91       1       0      Normal     48.5409      0.4923
      91       1       1         TPE     49.1477      0.5039
      91       1       1      Normal     49.1477      0.5039
      91       1       2         TPE     49.9209      0.5186
      91       1       2      Normal     49.9209      0.5186
      91       1       3         TPE     50.5078      0.5298
      91       1       3      Normal     50.5078      0.5298
      91       1       4         TPE     50.8908      0.5371
      91       1       4      Normal     50.8908      0.5371
      91       1       5         TPE     51.7629      0.5537
      91       1       5      Normal     51.7629      0.5537
      91       1       6         TPE     52.4335      0.5665
      91       1       6      Normal     52.4335      0.5665
      91       1       7         TPE     53.0949      0.5791
      91       1       7      Normal     53.0949      0.5791
      91       1       8         TPE     53.2650      0.5823
      91       1       8      Normal     53.2650      0.5823
      91       1       9         TPE     53.5204      0.5872
      91       1       9      Normal     53.5204      0.5872
      91       1      10         TPE     53.7581      0.5917
      91       1      10      Normal     53.7581      0.5917
      92       1       0         TPE     48.5409      0.4923
      92       1       0      Normal     48.5409      0.4923
      92       1       1         TPE     49.0348      0.5017
      92       1       1      Normal     49.0348      0.5017
      92       1       2         TPE     49.4042      0.5087
      92       1       2      Normal     49.4042      0.5087
      92       1       3         TPE     49.9527      0.5192
      92       1       3      Normal     49.9527      0.5192
      92       1       4         TPE     50.4535      0.5287
      92       1       4      Normal     50.4535      0.5287
      92       1       5         TPE     50.5978      0.5315
      92       1       5      Normal     50.5978      0.5315
      92       1       6         TPE     51.1245      0.5415
      92       1       6      Normal     51.1245      0.5415
      92       1       7         TPE     51.4577      0.5479
      92       1       7      Normal     51.4577      0.5479
      92       1       8         TPE     51.8628      0.5556
      92       1       8      Normal     51.8628      0.5556
      92       1       9         TPE     51.9846      0.5579
      92       1       9      Normal     51.9846      0.5579
      92       1      10         TPE     52.1700      0.5615
      92       1      10      Normal     52.1700      0.5615
      93       1       0         TPE     48.5409      0.4923
      93       1       0      Normal     48.5409      0.4923
      93       1       1         TPE     49.1676      0.5042
      93       1       1      Normal     49.1676      0.5042
      93       1       2         TPE     50.0855      0.5217
      93       1       2      Normal     50.0855      0.5217
      93       1       3         TPE     50.6879      0.5332
      93       1       3      Normal     50.6879      0.5332
      93       1       4         TPE     51.5372      0.5494
      93       1       4      Normal     51.5372      0.5494
      93       1       5         TPE     51.9453      0.5572
      93       1       5      Normal     51.9453      0.5572
      93       1       6         TPE     52.5253      0.5682
      93       1       6      Normal     52.5253      0.5682
      93       1       7         TPE     53.0263      0.5778
      93       1       7      Normal     53.0263      0.5778
      93       1       8         TPE     53.7620      0.5918
      93       1       8      Normal     53.7620      0.5918
      93       1       9         TPE     54.1255      0.5987
      93       1       9      Normal     54.1255      0.5987
      93       1      10         TPE     54.6721      0.6092
      93       1      10      Normal     54.6721      0.6092
      94       1       0         TPE     48.5409      0.4923
      94       1       0      Normal     48.5409      0.4923
      94       1       1         TPE     49.7075      0.5145
      94       1       1      Normal     49.7075      0.5145
      94       1       2         TPE     50.5100      0.5298
      94       1       2      Normal     50.5100      0.5298
      94       1       3         TPE     51.2382      0.5437
      94       1       3      Normal     51.2382      0.5437
      94       1       4         TPE     51.8732      0.5558
      94       1       4      Normal     51.8732      0.5558
      94       1       5         TPE     52.3090      0.5641
      94       1       5      Normal     52.3090      0.5641
      94       1       6         TPE     52.7069      0.5717
      94       1       6      Normal     52.7069      0.5717
      94       1       7         TPE     52.9851      0.5770
      94       1       7      Normal     52.9851      0.5770
      94       1       8         TPE     53.4106      0.5851
      94       1       8      Normal     53.4106      0.5851
      94       1       9         TPE     53.7056      0.5907
      94       1       9      Normal     53.7056      0.5907
      94       1      10         TPE     53.6845      0.5903
      94       1      10      Normal     53.6845      0.5903
      95       1       0         TPE     48.5409      0.4923
      95       1       0      Normal     48.5409      0.4923
      95       1       1         TPE     49.2439      0.5057
      95       1       1      Normal     49.2439      0.5057
      95       1       2         TPE     50.3539      0.5268
      95       1       2      Normal     50.3539      0.5268
      95       1       3         TPE     51.0912      0.5409
      95       1       3      Normal     51.0912      0.5409
      95       1       4         TPE     51.6053      0.5507
      95       1       4      Normal     51.6053      0.5507
      95       1       5         TPE     52.4397      0.5666
      95       1       5      Normal     52.4397      0.5666
      95       1       6         TPE     53.0630      0.5785
      95       1       6      Normal     53.0630      0.5785
      95       1       7         TPE     53.4476      0.5858
      95       1       7      Normal     53.4476      0.5858
      95       1       8         TPE     53.9441      0.5953
      95       1       8      Normal     53.9441      0.5953
      95       1       9         TPE     54.0926      0.5981
      95       1       9      Normal     54.0926      0.5981
      95       1      10         TPE     54.2169      0.6005
      95       1      10      Normal     54.2169      0.6005
      96       1       0         TPE     48.5409      0.4923
      96       1       0      Normal     48.5409      0.4923
      96       1       1         TPE     49.2750      0.5063
      96       1       1      Normal     49.2750      0.5063
      96       1       2         TPE     50.1052      0.5221
      96       1       2      Normal     50.1052      0.5221
      96       1       3         TPE     51.0626      0.5404
      96       1       3      Normal     51.0626      0.5404
      96       1       4         TPE     51.7330      0.5531
      96       1       4      Normal     51.7330      0.5531
      96       1       5         TPE     52.5874      0.5694
      96       1       5      Normal     52.5874      0.5694
      96       1       6         TPE     53.1836      0.5808
      96       1       6      Normal     53.1836      0.5808
      96       1       7         TPE     53.7178      0.5910
      96       1       7      Normal     53.7178      0.5910
      96       1       8         TPE     53.8191      0.5929
      96       1       8      Normal     53.8191      0.5929
      96       1       9         TPE     53.9978      0.5963
      96       1       9      Normal     53.9978      0.5963
      96       1      10         TPE     54.1600      0.5994
      96       1      10      Normal     54.1600      0.5994
      97       1       0         TPE     48.5409      0.4923
      97       1       0      Normal     48.5409      0.4923
      97       1       1         TPE     49.1645      0.5042
      97       1       1      Normal     49.1645      0.5042
      97       1       2         TPE     49.9207      0.5186
      97       1       2      Normal     49.9207      0.5186
      97       1       3         TPE     50.6001      0.5315
      97       1       3      Normal     50.6001      0.5315
      97       1       4         TPE     51.2909      0.5447
      97       1       4      Normal     51.2909      0.5447
      97       1       5         TPE     51.9754      0.5578
      97       1       5      Normal     51.9754      0.5578
      97       1       6         TPE     52.3945      0.5657
      97       1       6      Normal     52.3945      0.5657
      97       1       7         TPE     53.1039      0.5793
      97       1       7      Normal     53.1039      0.5793
      97       1       8         TPE     53.4397      0.5857
      97       1       8      Normal     53.4397      0.5857
      97       1       9         TPE     53.6745      0.5902
      97       1       9      Normal     53.6745      0.5902
      97       1      10         TPE     53.9008      0.5945
      97       1      10      Normal     53.9008      0.5945
      98       1       0         TPE     48.5409      0.4923
      98       1       0      Normal     48.5409      0.4923
      98       1       1         TPE     48.8468      0.4981
      98       1       1      Normal     48.8468      0.4981
      98       1       2         TPE     49.3435      0.5076
      98       1       2      Normal     49.3435      0.5076
      98       1       3         TPE     49.8573      0.5174
      98       1       3      Normal     49.8573      0.5174
      98       1       4         TPE     50.9388      0.5380
      98       1       4      Normal     50.9388      0.5380
      98       1       5         TPE     51.5936      0.5505
      98       1       5      Normal     51.5936      0.5505
      98       1       6         TPE     52.2733      0.5634
      98       1       6      Normal     52.2733      0.5634
      98       1       7         TPE     52.7734      0.5730
      98       1       7      Normal     52.7734      0.5730
      98       1       8         TPE     53.2554      0.5822
      98       1       8      Normal     53.2554      0.5822
      98       1       9         TPE     53.4783      0.5864
      98       1       9      Normal     53.4783      0.5864
      98       1      10         TPE     53.5744      0.5882
      98       1      10      Normal     53.5744      0.5882
      99       1       0         TPE     48.5409      0.4923
      99       1       0      Normal     48.5409      0.4923
      99       1       1         TPE     49.4056      0.5088
      99       1       1      Normal     49.4056      0.5088
      99       1       2         TPE     50.3462      0.5267
      99       1       2      Normal     50.3462      0.5267
      99       1       3         TPE     50.9861      0.5389
      99       1       3      Normal     50.9861      0.5389
      99       1       4         TPE     51.9758      0.5578
      99       1       4      Normal     51.9758      0.5578
      99       1       5         TPE     52.6184      0.5700
      99       1       5      Normal     52.6184      0.5700
      99       1       6         TPE     53.1025      0.5792
      99       1       6      Normal     53.1025      0.5792
      99       1       7         TPE     53.6033      0.5888
      99       1       7      Normal     53.6033      0.5888
      99       1       8         TPE     53.9396      0.5952
      99       1       8      Normal     53.9396      0.5952
      99       1       9         TPE     54.1750      0.5997
      99       1       9      Normal     54.1750      0.5997
      99       1      10         TPE     54.3240      0.6025
      99       1      10      Normal     54.3240      0.6025
     100       1       0         TPE     48.5409      0.4923
     100       1       0      Normal     48.5409      0.4923
     100       1       1         TPE     49.3700      0.5081
     100       1       1      Normal     49.3700      0.5081
     100       1       2         TPE     50.4121      0.5280
     100       1       2      Normal     50.4121      0.5280
     100       1       3         TPE     51.3374      0.5456
     100       1       3      Normal     51.3374      0.5456
     100       1       4         TPE     51.7850      0.5541
     100       1       4      Normal     51.7850      0.5541
     100       1       5         TPE     52.3347      0.5646
     100       1       5      Normal     52.3347      0.5646
     100       1       6         TPE     53.0421      0.5781
     100       1       6      Normal     53.0421      0.5781
     100       1       7         TPE     53.2569      0.5822
     100       1       7      Normal     53.2569      0.5822
     100       1       8         TPE     53.4391      0.5857
     100       1       8      Normal     53.4391      0.5857
     100       1       9         TPE     53.4798      0.5864
     100       1       9      Normal     53.4798      0.5864
     100       1      10         TPE     53.8100      0.5927
     100       1      10      Normal     53.8100      0.5927
    Mean       1       0         TPE     48.5409      0.4923
    Mean       1       0      Normal     48.5409      0.4923
    Mean       1       1         TPE     49.1915      0.5047
    Mean       1       1      Normal     49.1915      0.5047
    Mean       1       2         TPE     49.9280      0.5187
    Mean       1       2      Normal     49.9280      0.5187
    Mean       1       3         TPE     50.6550      0.5326
    Mean       1       3      Normal     50.6550      0.5326
    Mean       1       4         TPE     51.3522      0.5459
    Mean       1       4      Normal     51.3522      0.5459
    Mean       1       5         TPE     51.9527      0.5573
    Mean       1       5      Normal     51.9527      0.5573
    Mean       1       6         TPE     52.4386      0.5666
    Mean       1       6      Normal     52.4386      0.5666
    Mean       1       7         TPE     52.8450      0.5743
    Mean       1       7      Normal     52.8450      0.5743
    Mean       1       8         TPE     53.1947      0.5810
    Mean       1       8      Normal     53.1947      0.5810
    Mean       1       9         TPE     53.4621      0.5861
    Mean       1       9      Normal     53.4621      0.5861
    Mean       1      10         TPE     53.6554      0.5898
    Mean       1      10      Normal     53.6554      0.5898
  StdDev       1       0         TPE      0.0585         NaN
  StdDev       1       0      Normal      0.0585         NaN
  StdDev       1       1         TPE      0.2148      0.0041
  StdDev       1       1      Normal      0.2148      0.0041
  StdDev       1       2         TPE      0.3912      0.0075
  StdDev       1       2      Normal      0.3912      0.0075
  StdDev       1       3         TPE      0.4701      0.0089
  StdDev       1       3      Normal      0.4701      0.0089
  StdDev       1       4         TPE      0.5102      0.0097
  StdDev       1       4      Normal      0.5102      0.0097
  StdDev       1       5         TPE      0.5467      0.0104
  StdDev       1       5      Normal      0.5467      0.0104
  StdDev       1       6         TPE      0.5636      0.0107
  StdDev       1       6      Normal      0.5636      0.0107
  StdDev       1       7         TPE      0.5817      0.0111
  StdDev       1       7      Normal      0.5817      0.0111
  StdDev       1       8         TPE      0.6179      0.0118
  StdDev       1       8      Normal      0.6179      0.0118
  StdDev       1       9         TPE      0.6270      0.0120
  StdDev       1       9      Normal      0.6270      0.0120
  StdDev       1      10         TPE      0.6281      0.0120
  StdDev       1      10      Normal      0.6281      0.0120
