# Supplementary material for: Blib is a multi-module simulation platform for genetics studies and intelligent breeding
Source: Commun Biol. 2022 Nov 3;5:1167. doi: 10.1038/s42003-022-04151-9 (PMC9630530; doi:10.1038/s42003-022-04151-9)
Supplement: Supplementary file 4 — Supplementary Software 1 [file 42003_2022_4151_MOESM4_ESM.zip › Supplementary software/ISB with output files/outTester3.pox]

     Run Bmethod   Cycle   Cross    SCP1    CSP2     BCP     TCP    DCP3    DCP4
       1       1       1       1      32      19      32      17      38      20
       1       1       1       2      21      38      21      14      44      31
       1       1       1       3      41      33      41      29      45       8
       1       1       1       4      29      16      29      22      16      31
       1       1       1       5      49      46      49      19      12      23
       1       1       1       6      43      38      43       4      26      23
       1       1       1       7       4       7       4      36      48      31
       1       1       1       8       6      33       6      38      43      26
       1       1       1       9      27      16      27      32      40       6
       1       1       1      10      43      42      43      41       2      30
       1       1       1      11      39      35      39      11       3      35
       1       1       1      12       6      10       6      32      42       2
       1       1       1      13      37      38      37       4      46      20
       1       1       1      14      47      48      47      19      37      33
       1       1       1      15      26      16      26      48      12       8
       1       1       1      16      18       3      18      27      38       8
       1       1       1      17      24       1      24      16      18      24
       1       1       1      18      45      44      45      44      10       3
       1       1       1      19      47       1      47      27      26      44
       1       1       1      20      29      34      29      27      44      50
       1       1       1      21      31      30      31      37      37      47
       1       1       1      22      49      22      49       5       1      37
       1       1       1      23      26      11      26      15       9       7
       1       1       1      24      35      19      35      13      21      24
       1       1       1      25      39       5      39      19      28      34
       1       1       1      26       1      17       1      41      33      30
       1       1       1      27       5      13       5      14      36      21
       1       1       1      28      48      17      48      25      48      19
       1       1       1      29      49       9      49      43      15       5
       1       1       1      30      45      17      45      48      21      22
       1       1       1      31      37      47      37      40      42      19
       1       1       1      32      27      15      27      15      39      44
       1       1       1      33      18      48      18       7      40      14
       1       1       1      34       4      38       4       5      31      24
       1       1       1      35      27      46      27      50       4      31
       1       1       1      36      44       3      44      36      10       5
       1       1       1      37      31      47      31      49      28       9
       1       1       1      38      23      38      23      17      41      43
       1       1       1      39       2      22       2      15      44      48
       1       1       1      40      25      49      25      14      34      13
       1       1       1      41      50      48      50       9      35      21
       1       1       1      42      16      50      16      29      43      10
       1       1       1      43       8      40       8      48       3       9
       1       1       1      44       6      14       6       7       9      19
       1       1       1      45      46      24      46      35      21      24
       1       1       1      46      39      25      39       6      26      12
       1       1       1      47       3      32       3      45      25      34
       1       1       1      48      35      22      35      29      32      33
       1       1       1      49      38       1      38      33       5      30
       1       1       1      50      41      13      41       4       3      13
       1       1       1      51      14       8      14      10      37      29
       1       1       1      52      31      39      31       2      47       9
       1       1       1      53      29       9      29      28      28      49
       1       1       1      54      28      20      28      31       7      28
       1       1       1      55      35      30      35      34       7      36
       1       1       1      56      18      27      18      10       2      34
       1       1       1      57      50      13      50       8      16      42
       1       1       1      58      49      11      49      27      17      29
       1       1       1      59       2      27       2       4      20      10
       1       1       1      60       3      47       3       8       8      43
       1       1       1      61       1      39       1      50      36      31
       1       1       1      62       5      45       5      44       2      39
       1       1       1      63       7       8       7       2      47      46
       1       1       1      64      48       7      48       6      50      20
       1       1       1      65      12      36      12      40      35      25
       1       1       1      66      20      43      20       7      12      23
       1       1       1      67      29      25      29       6      36      25
       1       1       1      68      38       7      38      49      27      37
       1       1       1      69      28      15      28      14      13      40
       1       1       1      70      38       9      38      12      32      28
       1       1       1      71      22      49      22       4      23      25
       1       1       1      72      27      28      27      16      44      36
       1       1       1      73      38      17      38      21      49      15
       1       1       1      74       1      45       1      17      12      35
       1       1       1      75      23      46      23      37      31      47
       1       1       1      76       4       5       4      33      19      25
       1       1       1      77      19      13      19      36      32      15
       1       1       1      78      38      16      38      50      38       4
       1       1       1      79      47      49      47      13       1      47
       1       1       1      80      21      13      21       8       8      45
       1       1       1      81      40      42      40       5      32      45
       1       1       1      82       3      27       3      34      48      13
       1       1       1      83       1       6       1      40      44      22
       1       1       1      84      48      39      48      50       6      14
       1       1       1      85       9      10       9      31      26       1
       1       1       1      86      15      37      15       7      25       3
       1       1       1      87       5      49       5       4      26      37
       1       1       1      88      14      23      14      27      18      42
       1       1       1      89       9      23       9       7      44       1
       1       1       1      90      22      25      22      28      37       6
       1       1       1      91      30      22      30      48       6      35
       1       1       1      92      36      44      36      24      24      12
       1       1       1      93      46      43      46      35      44      40
       1       1       1      94      50       1      50       9      30      22
       1       1       1      95      36      13      36      25      10       8
       1       1       1      96      30      25      30      28      18       1
       1       1       1      97      20      23      20      36      23      13
       1       1       1      98       5      38       5      17      15      37
       1       1       1      99      47      25      47      27      35      23
       1       1       1     100      35      31      35       6      44      33
       1       1       2       1      29      40      29      49      46      31
       1       1       2       2      17       3      17      18      29       5
       1       1       2       3      37      48      37      48      25      22
       1       1       2       4      43      37      43      33      35      21
       1       1       2       5       3       9       3      31      25      38
       1       1       2       6      48      24      48      26      10      21
       1       1       2       7      14      45      14      18       5      27
       1       1       2       8      32      15      32      11      30      16
       1       1       2       9      24      17      24      40       5      50
       1       1       2      10      47      38      47      12      13      36
       1       1       2      11       7      27       7       3      50       1
       1       1       2      12      32      47      32      44      18      29
       1       1       2      13      16       6      16       6       8      23
       1       1       2      14      40       1      40      15       2      26
       1       1       2      15      30      21      30       1      31      32
       1       1       2      16      36      19      36      35      12      20
       1       1       2      17      12      23      12      31      42      46
       1       1       2      18      44      36      44      26      27       5
       1       1       2      19      15      43      15      17      45      40
       1       1       2      20      50      10      50      18      12      18
       1       1       2      21      23      37      23      24      41       1
       1       1       2      22      23      33      23       8       2      18
       1       1       2      23      18      47      18       4      17      29
       1       1       2      24      44      50      44      46      37       5
       1       1       2      25      36       1      36      44      26      19
       1       1       2      26      45      43      45      18      15      25
       1       1       2      27      31       5      31      20      49      50
       1       1       2      28       3      49       3      14      26      22
       1       1       2      29      32      25      32       2       6      28
       1       1       2      30      50      41      50      29      22      18
       1       1       2      31       2      24       2      48      38      20
       1       1       2      32      30       5      30      47       8      35
       1       1       2      33      15      27      15      26       1      49
       1       1       2      34      37      42      37      29      43       9
       1       1       2      35      38      34      38      37      38      29
       1       1       2      36      24      16      24      34       8      26
       1       1       2      37      18      13      18      49      10      11
       1       1       2      38       5       1       5       7      38      19
       1       1       2      39      40      21      40      15       1      32
       1       1       2      40      42      35      42       4      33      30
       1       1       2      41      13      10      13      32      12      13
       1       1       2      42      30      48      30      44      36      37
       1       1       2      43      20      28      20      14      25      13
       1       1       2      44       5      17       5      33       7      33
       1       1       2      45       6      50       6      27      43      50
       1       1       2      46      24      33      24      47      30      22
       1       1       2      47      19      15      19      20      23      22
       1       1       2      48      17      46      17      44       7       8
       1       1       2      49       9      22       9       1      20       2
       1       1       2      50      23       9      23       2      36      50
       1       1       2      51      50      22      50      33      34      47
       1       1       2      52       4      29       4      39      17      19
       1       1       2      53       8      28       8      41       8      37
       1       1       2      54      18      24      18      29      14       8
       1       1       2      55      46      47      46      45      18       6
       1       1       2      56      10      12      10      24      46      12
       1       1       2      57      25      39      25       3      34      42
       1       1       2      58      16      38      16      26      13      28
       1       1       2      59       1      13       1      18       7      49
       1       1       2      60      30      47      30      39      14      44
       1       1       2      61      23      37      23       1      44      10
       1       1       2      62      27      37      27      46      33      13
       1       1       2      63      23      24      23      34      25      21
       1       1       2      64      24      32      24      47      29       5
       1       1       2      65      21      42      21      45      27      15
       1       1       2      66      10      32      10      21      18      11
       1       1       2      67       2      22       2      27      20      26
       1       1       2      68       1      37       1      37      31      10
       1       1       2      69       2       9       2      40      45      39
       1       1       2      70       8      23       8      13      12      46
       1       1       2      71      16      20      16      26      20      17
       1       1       2      72      48      42      48      42      25      43
       1       1       2      73      17      40      17      22       9      40
       1       1       2      74       9      50       9      46      28      48
       1       1       2      75      19      20      19      33       7      50
       1       1       2      76      49      34      49      46      50      20
       1       1       2      77      32      27      32      24      38      47
       1       1       2      78      13       1      13       4      17      26
       1       1       2      79      33      37      33      31       5      10
       1       1       2      80      46      37      46      50      22      23
       1       1       2      81      43       7      43      44      49       3
       1       1       2      82      14      32      14       2      15       2
       1       1       2      83      18      49      18      15       9      10
       1       1       2      84      18      14      18      30      30       5
       1       1       2      85      42      30      42      43      41      18
       1       1       2      86      17      30      17      12      37      42
       1       1       2      87      41       4      41      28       2      11
       1       1       2      88      19      48      19       7      38      17
       1       1       2      89      43      13      43      26      17      32
       1       1       2      90      48      12      48      27      41      18
       1       1       2      91      29      24      29      16      21      12
       1       1       2      92      33      42      33      37      21      14
       1       1       2      93      44      12      44      48       4      35
       1       1       2      94      10      47      10      15      21       7
       1       1       2      95      46      28      46      21      15      14
       1       1       2      96       3      21       3      49      40      35
       1       1       2      97      26      29      26       2      27       4
       1       1       2      98       5      26       5      32      47      25
       1       1       2      99      24       7      24       4      31      39
       1       1       2     100       8      18       8      46       5      27
       1       1       3       1       7      22       7      10      45       1
       1       1       3       2       2      25       2      32       9      18
       1       1       3       3      49      27      49       7      22       5
       1       1       3       4      18      42      18       4      44      50
       1       1       3       5      34      38      34       3      12       8
       1       1       3       6      47       4      47      42      40      39
       1       1       3       7      44      45      44      15      32       7
       1       1       3       8      15      40      15      36      30      20
       1       1       3       9      37      10      37      31      49      37
       1       1       3      10      49      20      49      10      29      26
       1       1       3      11      36      14      36      39      27      43
       1       1       3      12      27      29      27      23      24      31
       1       1       3      13      23      20      23      31      49      38
       1       1       3      14      36      43      36      10      26      35
       1       1       3      15      14      32      14      39      41      21
       1       1       3      16      26      34      26      36      22      49
       1       1       3      17       4      15       4       1      19      25
       1       1       3      18       5      18       5      11      15      33
       1       1       3      19       7       1       7       6      26      10
       1       1       3      20      45      33      45      28       9       6
       1       1       3      21      44      11      44       3      18      21
       1       1       3      22      39      34      39      15      40      18
       1       1       3      23      41      31      41      48       1      42
       1       1       3      24      38      12      38      50      47      10
       1       1       3      25      16      17      16       4      14      47
       1       1       3      26      45       9      45       4      47      30
       1       1       3      27      28       1      28       1      23      38
       1       1       3      28       1       7       1      41      50      24
       1       1       3      29      23      44      23      12      35      42
       1       1       3      30      37      24      37      13      41      39
       1       1       3      31       7      46       7      47      44      14
       1       1       3      32      43      18      43      18       4      18
       1       1       3      33      48      37      48      50       5      30
       1       1       3      34      39      16      39      41      30      45
       1       1       3      35      11       9      11      36      39      36
       1       1       3      36      48      33      48      39      48       1
       1       1       3      37      12      28      12       4      15      49
       1       1       3      38       7       2       7      36      27      42
       1       1       3      39      23       8      23      44      38       7
       1       1       3      40      16      17      16      13      48      39
       1       1       3      41      26       3      26      33      46      14
       1       1       3      42      33      35      33      27       2      24
       1       1       3      43      40      44      40      49      17      31
       1       1       3      44       9      28       9      10      10       2
       1       1       3      45      30      25      30      27      19      48
       1       1       3      46      25      42      25      30      13      22
       1       1       3      47      22      50      22      30      22      24
       1       1       3      48       4      42       4      13      21       6
       1       1       3      49       5      24       5      20      32      50
       1       1       3      50      10      29      10       1       5      43
       1       1       3      51      11      45      11      29      22      19
       1       1       3      52      16      21      16      18       2      29
       1       1       3      53      14      30      14      19      12      45
       1       1       3      54      41      48      41      32       9       8
       1       1       3      55      45      37      45      41      23       5
       1       1       3      56      21      25      21      39      41      11
       1       1       3      57      26      25      26      30       3      50
       1       1       3      58       9       3       9      47      14      16
       1       1       3      59       5      42       5      33      29      41
       1       1       3      60      28      30      28       2      49      35
       1       1       3      61      27      10      27      29       1      35
       1       1       3      62       1      38       1      33      40       8
       1       1       3      63      35      25      35      28       9      12
       1       1       3      64      39      13      39      19      34      50
       1       1       3      65       8      13       8      24      18      19
       1       1       3      66      41      16      41      16      27      44
       1       1       3      67      11      29      11      11      29       5
       1       1       3      68      28      41      28       5      15      22
       1       1       3      69      32       4      32      18       3      10
       1       1       3      70       7      43       7      21      39      24
       1       1       3      71      16       8      16      34      26       3
       1       1       3      72      37      16      37       4      30      15
       1       1       3      73      41      47      41       7      18      31
       1       1       3      74      50      49      50      50      24       9
       1       1       3      75      45      16      45       9      17      32
       1       1       3      76      26       8      26      17      24      35
       1       1       3      77      12      28      12      10      21      36
       1       1       3      78      40      38      40      40      24      31
       1       1       3      79       6      42       6       6       1      39
       1       1       3      80      18      31      18      48      17      39
       1       1       3      81      43      36      43      12      41      35
       1       1       3      82      47       7      47      31      14      47
       1       1       3      83      22      20      22       3      22       7
       1       1       3      84      24      12      24      35      26       2
       1       1       3      85      17       3      17      31      50      44
       1       1       3      86      14      15      14      11      45      39
       1       1       3      87      15       6      15      38      42      24
       1       1       3      88      12      39      12      21      35      15
       1       1       3      89      10       3      10      25      13      21
       1       1       3      90      20      11      20      23      25      44
       1       1       3      91      38      41      38      39       8      27
       1       1       3      92       4       3       4       7      22      23
       1       1       3      93      15       2      15      32      13      25
       1       1       3      94      32      10      32       9      24      23
       1       1       3      95      15      12      15      47      44      21
       1       1       3      96      35      26      35      24      23      17
       1       1       3      97      19      20      19      34      30      17
       1       1       3      98      24      32      24      44      47       3
       1       1       3      99      50       1      50      26      11      18
       1       1       3     100      26      15      26      14      14      44
       1       1       4       1       2      11       2      26      28      48
       1       1       4       2       5      34       5      28       5      37
       1       1       4       3      25       1      25      45      19      36
       1       1       4       4       9      15       9      11      25      10
       1       1       4       5      22      19      22      17      27      36
       1       1       4       6      50      16      50      36      38      29
       1       1       4       7       2      38       2       6      26      28
       1       1       4       8      22       2      22       1      12      32
       1       1       4       9       5      19       5      46      25      27
       1       1       4      10      10      20      10      31       2      46
       1       1       4      11      36      25      36      34      18      40
       1       1       4      12      46       7      46      24      31      15
       1       1       4      13      26       9      26       7      22      31
       1       1       4      14      49      31      49      35      17      30
       1       1       4      15      43      12      43      34      49      43
       1       1       4      16      22      25      22      29      36       6
       1       1       4      17      16       4      16      41      44      46
       1       1       4      18      28      20      28      23      41      33
       1       1       4      19      16      17      16      29      24      31
       1       1       4      20       7      38       7      47      31      25
       1       1       4      21      36      50      36      26      11      28
       1       1       4      22       1      12       1      18      22       3
       1       1       4      23      19      24      19       7       5      39
       1       1       4      24      39      15      39      37      26      37
       1       1       4      25       3       1       3      13       3       8
       1       1       4      26      15      28      15      27      29      34
       1       1       4      27      46      49      46      38       2      26
       1       1       4      28       3       7       3      28      44      24
       1       1       4      29       4      38       4      20      16       7
       1       1       4      30      10      16      10      36       7      32
       1       1       4      31      28      40      28      16       9      44
       1       1       4      32      10       8      10      39      21      15
       1       1       4      33      10       3      10      16      14       3
       1       1       4      34       7      50       7      31      18      19
       1       1       4      35      23       4      23      44      44      16
       1       1       4      36      16       6      16       2      46      49
       1       1       4      37       6       7       6       7      21       1
       1       1       4      38      17      41      17      15      36      23
       1       1       4      39      42      21      42      12      38      14
       1       1       4      40      27       5      27      43      50      34
       1       1       4      41      21      50      21      31      38      26
       1       1       4      42      33      47      33      25      45      30
       1       1       4      43      39      33      39       5       5      36
       1       1       4      44      27      40      27      15      39       2
       1       1       4      45      23      26      23      48      39      10
       1       1       4      46      25      35      25      50      15      25
       1       1       4      47       1      47       1       2      46      19
       1       1       4      48      21       4      21      13      15       6
       1       1       4      49      27      49      27      49      48       3
       1       1       4      50      32      22      32       1      10       3
       1       1       4      51      39       4      39       2      35       6
       1       1       4      52      42      19      42       4      12      41
       1       1       4      53      38      23      38      46      39       3
       1       1       4      54      35       8      35       2      11       7
       1       1       4      55      27      30      27       2      28       8
       1       1       4      56      48      33      48      26      39      37
       1       1       4      57      26      16      26       6      19       3
       1       1       4      58      16      28      16       6      44      48
       1       1       4      59       9      34       9      14      48      22
       1       1       4      60      20      30      20      50      12      36
       1       1       4      61      26      42      26      13       7       2
       1       1       4      62      36      43      36      42       6      14
       1       1       4      63      44      45      44      20      25      10
       1       1       4      64      12      13      12      38       9       3
       1       1       4      65      48      40      48      12       4      18
       1       1       4      66       8       1       8      30       4      16
       1       1       4      67      46      43      46      16      45      23
       1       1       4      68       7      27       7       9      27      21
       1       1       4      69       5       4       5      32      18       1
       1       1       4      70      45      18      45      41       6      19
       1       1       4      71      17       4      17      21      22      31
       1       1       4      72      16      42      16       3      26      34
       1       1       4      73      50      45      50       1      31      49
       1       1       4      74      30      41      30      10      30      41
       1       1       4      75      22      11      22      23      14      29
       1       1       4      76      11      14      11      35      40      42
       1       1       4      77      29      10      29      27      17      39
       1       1       4      78      50      18      50      38      47      20
       1       1       4      79      48       4      48       3       6      23
       1       1       4      80       4      30       4      41       9      44
       1       1       4      81       4      20       4       9       2      29
       1       1       4      82      49      29      49      17      27      41
       1       1       4      83      29      33      29       5       1      20
       1       1       4      84      49      46      49      27      22      34
       1       1       4      85       4      10       4      13      41      44
       1       1       4      86      17      44      17       8      41      27
       1       1       4      87      19      16      19      16      23      30
       1       1       4      88      13       4      13       7      15      10
       1       1       4      89      20      30      20       3      17      35
       1       1       4      90       9      33       9      22      24      13
       1       1       4      91      40       7      40       4      16      20
       1       1       4      92      35       7      35       8      23      18
       1       1       4      93      40      44      40       5      43      39
       1       1       4      94      40       2      40       2       7      29
       1       1       4      95      34      35      34      40      39       6
       1       1       4      96      25      12      25      41      38      46
       1       1       4      97      25      19      25      32      32      50
       1       1       4      98      26      31      26      21      42      47
       1       1       4      99      47      48      47      21      29       6
       1       1       4     100      28      27      28      40      34      47
       1       1       5       1      27      25      27      40      44      12
       1       1       5       2      36      11      36      10      28      46
       1       1       5       3      35      33      35      32      26      10
       1       1       5       4      50      22      50      14      12      13
       1       1       5       5      30      47      30      12      46      35
       1       1       5       6      44      25      44       4      10       1
       1       1       5       7      45      46      45      10      17      18
       1       1       5       8      36      27      36      27       2      36
       1       1       5       9      45      17      45       6      32      40
       1       1       5      10      10      50      10      27      36      34
       1       1       5      11      38       9      38      20      20      14
       1       1       5      12      43      23      43      39       2      50
       1       1       5      13      37      38      37      25      39      46
       1       1       5      14      40      24      40      13      47      24
       1       1       5      15       4      12       4      40      32      25
       1       1       5      16      18      21      18      26      20      38
       1       1       5      17       4      14       4      43      33      23
       1       1       5      18      22      21      22      18      16      49
       1       1       5      19       4      31       4      28      17      45
       1       1       5      20      30      12      30      27       9      32
       1       1       5      21      45      26      45      19      28       9
       1       1       5      22      40      39      40       7      40      45
       1       1       5      23      44      14      44      42      20      33
       1       1       5      24       4      43       4       3      15      28
       1       1       5      25      50      15      50      16      17      18
       1       1       5      26      23      49      23      17       9      10
       1       1       5      27      37       1      37      14      42      13
       1       1       5      28      20      13      20      22      33      30
       1       1       5      29      19      12      19      26      19      31
       1       1       5      30      33      22      33      37      28      47
       1       1       5      31      22      32      22      26      18      19
       1       1       5      32      34      35      34      22      44      28
       1       1       5      33      33       9      33      12       5       1
       1       1       5      34      24      34      24      20       1       7
       1       1       5      35      31      20      31      48      25       3
       1       1       5      36      43      29      43       9      29      48
       1       1       5      37       2      48       2      37      30      38
       1       1       5      38       3      31       3       7      35      15
       1       1       5      39      45       7      45       6      41      50
       1       1       5      40       7      21       7      31      14      19
       1       1       5      41      43      29      43      23      30      36
       1       1       5      42      17      23      17      49      35      25
       1       1       5      43       9      33       9      38      36      38
       1       1       5      44       6      14       6       3      40      41
       1       1       5      45      17      44      17      21       6       2
       1       1       5      46      45      33      45      14       6      35
       1       1       5      47      46      15      46      15      36       1
       1       1       5      48      18       4      18      24      16      40
       1       1       5      49      47       5      47       3      44       9
       1       1       5      50      27       7      27      19      48      32
       1       1       5      51      24      20      24      25      31       9
       1       1       5      52      36      19      36      21      43      22
       1       1       5      53      19      41      19       8      46       1
       1       1       5      54       8      25       8      15      39      31
       1       1       5      55      31      45      31      23      34      15
       1       1       5      56      25      44      25      19      17       4
       1       1       5      57      35      19      35      28       2       5
       1       1       5      58      23      12      23      46      30      48
       1       1       5      59      12      43      12      49       1      19
       1       1       5      60      14      45      14       1      39      19
       1       1       5      61      33      42      33      38      36      15
       1       1       5      62       4      38       4       4       4      37
       1       1       5      63      24      46      24       7      29      16
       1       1       5      64      19      17      19      29      46      42
       1       1       5      65      29       2      29      26      41      49
       1       1       5      66       2      10       2      10      45       7
       1       1       5      67      35       2      35      19      21      48
       1       1       5      68      29      27      29      13      41      42
       1       1       5      69      26      37      26      27      42      24
       1       1       5      70       1      36       1      38       3       9
       1       1       5      71       1      30       1      29      34      12
       1       1       5      72      20      36      20      12      37      14
       1       1       5      73      50      13      50      47      28      42
       1       1       5      74      43      27      43      35      48       8
       1       1       5      75      19      34      19      22      27      10
       1       1       5      76      36      20      36      26      33      21
       1       1       5      77      35      36      35      19       3      26
       1       1       5      78      21      39      21      11      43      28
       1       1       5      79      18       7      18      23      25       6
       1       1       5      80      49      31      49      28      42      46
       1       1       5      81      37      38      37      41      49      10
       1       1       5      82      45      10      45      35      39      42
       1       1       5      83      36      16      36      28      28      27
       1       1       5      84      36       2      36      45      19      40
       1       1       5      85       6      20       6       8      49      32
       1       1       5      86      48      32      48      13      30      20
       1       1       5      87      28      41      28      47      34      10
       1       1       5      88      25      26      25      18      42       6
       1       1       5      89      22      24      22       6      15      18
       1       1       5      90       1      50       1      24      27      32
       1       1       5      91      17      48      17      38      37       5
       1       1       5      92      40      16      40      34      31      22
       1       1       5      93      14       4      14      16      12      36
       1       1       5      94       3       8       3      40      28      20
       1       1       5      95      23      34      23      11      50      15
       1       1       5      96      26      33      26      23      20      22
       1       1       5      97      36      50      36      44      29      10
       1       1       5      98      40      50      40      43      18      32
       1       1       5      99      49      36      49      26       5      50
       1       1       5     100      47       1      47      45       1       4
       1       1       6       1      22      45      22      46      14      29
       1       1       6       2      35      38      35       5      12      13
       1       1       6       3       3      45       3      15      50       8
       1       1       6       4       8      39       8      17      39      12
       1       1       6       5      41      15      41      15      13      25
       1       1       6       6      21       5      21      20      29      47
       1       1       6       7      22      41      22      43      37      48
       1       1       6       8      33      35      33      13      16      50
       1       1       6       9      20      12      20      23       2      11
       1       1       6      10      25      37      25       4      45      39
       1       1       6      11      23       3      23      21      43      49
       1       1       6      12      21      43      21      50      47      18
       1       1       6      13       2      30       2      32      12       1
       1       1       6      14      13      44      13      15      48      39
       1       1       6      15      48      50      48      15      18      30
       1       1       6      16      16      17      16      21      45      12
       1       1       6      17      27      32      27      46      35      11
       1       1       6      18      22      26      22      25      34      12
       1       1       6      19      34      27      34      41      41      19
       1       1       6      20      46       4      46      28      45       1
       1       1       6      21      12       5      12      18       3      46
       1       1       6      22      14      44      14      22      30      34
       1       1       6      23      15       2      15      19      27      26
       1       1       6      24      13      33      13      40      16      47
       1       1       6      25      24      30      24      13       7      30
       1       1       6      26      21      29      21      25      13      19
       1       1       6      27      21      45      21      49       6      50
       1       1       6      28      37      11      37      48      19      16
       1       1       6      29      50      33      50      14      39      48
       1       1       6      30      46       9      46      31      39      17
       1       1       6      31       1      45       1       1      38      40
       1       1       6      32      44      14      44      24      15      17
       1       1       6      33      10      50      10      30      30       2
       1       1       6      34      44      39      44      28      23      48
       1       1       6      35      24      12      24      14      11      48
       1       1       6      36      44      16      44      38      32      47
       1       1       6      37      10      27      10      13      25      38
       1       1       6      38      28      35      28      23      40      42
       1       1       6      39      44       9      44      42       3      35
       1       1       6      40      38      20      38       8      10       1
       1       1       6      41      31      38      31      30       1      40
       1       1       6      42      27      11      27      40      42      44
       1       1       6      43      32      19      32       5      11      20
       1       1       6      44      48       4      48      34      23      30
       1       1       6      45      34      13      34      15      50      46
       1       1       6      46      37       1      37      21      27      44
       1       1       6      47      31      50      31      15       7       8
       1       1       6      48      30      35      30      12      33      19
       1       1       6      49      36      24      36      31       1      27
       1       1       6      50      45       9      45      30       4      21
       1       1       6      51      19      29      19      21      48      33
       1       1       6      52       4      50       4      21      12      31
       1       1       6      53      45      44      45      50       4      47
       1       1       6      54      26      15      26       7      20      44
       1       1       6      55       3      29       3      18      38      32
       1       1       6      56      31      50      31      10       3       7
       1       1       6      57       5      11       5      45      31      38
       1       1       6      58       6      50       6       9       9      41
       1       1       6      59      41      10      41       2      27       6
       1       1       6      60       2      23       2      34       4       1
       1       1       6      61       3      33       3      20      49      41
       1       1       6      62      42       6      42      18      26      39
       1       1       6      63      36      19      36      10      48      14
       1       1       6      64      42      38      42       3       9      49
       1       1       6      65      29      50      29      12      40      34
       1       1       6      66      12      45      12      30      26       8
       1       1       6      67      35      27      35      10       1      33
       1       1       6      68      17      23      17      32      40      16
       1       1       6      69      32      37      32       5      48      43
       1       1       6      70       6      24       6      15       9      14
       1       1       6      71       5      46       5      39      11       6
       1       1       6      72       9      30       9      15      41       7
       1       1       6      73      16      34      16      37      18      30
       1       1       6      74      38       2      38      31       8      45
       1       1       6      75      15      27      15      41      34      49
       1       1       6      76      39       1      39       2      43      17
       1       1       6      77      38      28      38      37      30      12
       1       1       6      78       2       3       2       1      32      14
       1       1       6      79      42      36      42      13      36       6
       1       1       6      80       6      23       6      20      25      24
       1       1       6      81      34      21      34      16       6      12
       1       1       6      82      40      44      40       5      42       5
       1       1       6      83      33      30      33      29      21      19
       1       1       6      84      11      50      11      43      13       6
       1       1       6      85      38      11      38       2      48      14
       1       1       6      86       5      23       5       9      22      11
       1       1       6      87      40       6      40      32      12      19
       1       1       6      88      47      12      47      38      42      43
       1       1       6      89      47      10      47      22      37      12
       1       1       6      90       6      35       6      18       4      17
       1       1       6      91      41      14      41      10      48      46
       1       1       6      92      19      10      19      49      47       3
       1       1       6      93      49       6      49       5      48      49
       1       1       6      94      45       1      45      36      37      16
       1       1       6      95      18      19      18      45      39      46
       1       1       6      96       1      17       1      39      12       1
       1       1       6      97      39      25      39      23      47       4
       1       1       6      98      13       8      13       5      13      42
       1       1       6      99      11      41      11      39      17      32
       1       1       6     100      40      49      40      46      50      44
       1       1       7       1      16      12      16      50      12      29
       1       1       7       2       7      27       7      38      39      15
       1       1       7       3      35      13      35      18      49      38
       1       1       7       4      13      44      13      28      15       7
       1       1       7       5       2      27       2      13      19      36
       1       1       7       6      45      29      45      11      48      47
       1       1       7       7       7      49       7      46      43       8
       1       1       7       8      34      17      34      18      50      41
       1       1       7       9      24      39      24      32      34      33
       1       1       7      10      37      19      37      11       2      34
       1       1       7      11      30       8      30      25       1      32
       1       1       7      12      36      19      36      13      44      21
       1       1       7      13      12      24      12      16       2      16
       1       1       7      14      23       4      23      39       2      24
       1       1       7      15      37      22      37      12       7      12
       1       1       7      16      31       4      31      10      20      15
       1       1       7      17      12      27      12      29       1      40
       1       1       7      18      49       7      49       6       2       7
       1       1       7      19      19      43      19      48      24      15
       1       1       7      20      44      18      44      28       9       2
       1       1       7      21      29      28      29      18      44      15
       1       1       7      22      13      41      13      44      31      11
       1       1       7      23      45       7      45      42      44      21
       1       1       7      24      33      21      33      39      50      28
       1       1       7      25      10       4      10      26      14      48
       1       1       7      26       1       3       1       3      16       3
       1       1       7      27      21      31      21      36      26      28
       1       1       7      28      11       7      11      43      47      15
       1       1       7      29      33      47      33      41       2      36
       1       1       7      30       4      48       4      16      22      43
       1       1       7      31      18      33      18      37      25      44
       1       1       7      32       6      42       6      29      49       6
       1       1       7      33       4       1       4      31      46      18
       1       1       7      34      30       9      30      13      30      39
       1       1       7      35      40      25      40      28      15       4
       1       1       7      36      11      40      11      32       3       8
       1       1       7      37      43      36      43      39      37      42
       1       1       7      38      30      19      30      23      47      21
       1       1       7      39       1      43       1      17      32      16
       1       1       7      40       5      21       5      20      23      20
       1       1       7      41      16      18      16      11      21      26
       1       1       7      42       1      16       1      25      47      27
       1       1       7      43      42      16      42      20      12      31
       1       1       7      44       7       5       7      41       5      43
       1       1       7      45      28      37      28      16      36      27
       1       1       7      46      26       6      26      25      20      37
       1       1       7      47      31      35      31      42      12      11
       1       1       7      48      36      31      36      46       7      17
       1       1       7      49      30      22      30      22      34      45
       1       1       7      50      26      24      26      45       3      41
       1       1       7      51      30      34      30      26      36       9
       1       1       7      52      27      30      27      38      16      50
       1       1       7      53      14      23      14      22      21      41
       1       1       7      54      42      27      42      45      29      33
       1       1       7      55      10      29      10      41       8      45
       1       1       7      56      23      44      23      11      40      33
       1       1       7      57       3       9       3      21      14      37
       1       1       7      58      25      47      25      41      41       6
       1       1       7      59      22      37      22      45       5      28
       1       1       7      60       1      45       1      15      14      30
       1       1       7      61      46       1      46      12      24      25
       1       1       7      62      16       7      16      18      45      13
       1       1       7      63      49      33      49      10      19       9
       1       1       7      64      23      44      23      19      44       8
       1       1       7      65      29      30      29      31      15      35
       1       1       7      66      15      37      15      32       2       7
       1       1       7      67      36      37      36      10      35      20
       1       1       7      68      30      32      30      29      17      31
       1       1       7      69      34      24      34      50      49       1
       1       1       7      70      33       7      33      50       7      22
       1       1       7      71      34      16      34      27       9      35
       1       1       7      72      13      41      13      26      49       5
       1       1       7      73       3      42       3      35      48      10
       1       1       7      74      42      25      42      12       3      26
       1       1       7      75      42      35      42      31      22      23
       1       1       7      76      35       4      35      49      40      20
       1       1       7      77      40      42      40      42      28      25
       1       1       7      78      48      22      48      13      11       3
       1       1       7      79      39      14      39       9       8      31
       1       1       7      80      21      22      21      30      24      47
       1       1       7      81       4      49       4      27       3       1
       1       1       7      82      14       9      14      16       2      48
       1       1       7      83      13      33      13      30      43      29
       1       1       7      84      34       7      34      45      25      23
       1       1       7      85      25      28      25      37       1      19
       1       1       7      86       9      39       9      42       3      11
       1       1       7      87      31      12      31       1      47      35
       1       1       7      88      43      36      43       2      22      50
       1       1       7      89      43       1      43      23      48      46
       1       1       7      90      23      43      23      45       3      19
       1       1       7      91      28      40      28      42      48      44
       1       1       7      92       6      17       6      32      20      11
       1       1       7      93       7      11       7      30       9      30
       1       1       7      94      34      16      34      41       8      10
       1       1       7      95      40      47      40      40      17      15
       1       1       7      96      44       8      44      15      13       1
       1       1       7      97      26      25      26      22      15      30
       1       1       7      98      19      30      19      35      18      47
       1       1       7      99      43       2      43       1      35      46
       1       1       7     100      36      45      36      28      11      37
       1       1       8       1      42      48      42       3      24      35
       1       1       8       2      17      26      17       9      31      48
       1       1       8       3      33       8      33      11      46      18
       1       1       8       4      13      49      13      46      34      41
       1       1       8       5      27      17      27      47      28      18
       1       1       8       6      23      29      23      35      49      14
       1       1       8       7      23      44      23      36      31       7
       1       1       8       8      16      42      16      13      18      15
       1       1       8       9      49      21      49      33      40      14
       1       1       8      10      32      29      32      32      44      34
       1       1       8      11      16      17      16       1      12      38
       1       1       8      12       4      23       4      16      18      12
       1       1       8      13      33      12      33      32      24      18
       1       1       8      14      50       3      50       4      18      28
       1       1       8      15       2      33       2       7      16      20
       1       1       8      16      21       2      21      26      39      20
       1       1       8      17      24      46      24      20      29      21
       1       1       8      18      24       9      24      33      36       2
       1       1       8      19       3      20       3      24      50      38
       1       1       8      20      31      24      31      27      25      36
       1       1       8      21      40      31      40       4      12      23
       1       1       8      22      41      30      41      13      13      14
       1       1       8      23      20      23      20      34      15      14
       1       1       8      24      41      11      41       9      42      20
       1       1       8      25      42       6      42      10       7      19
       1       1       8      26       5       3       5      20      34      21
       1       1       8      27      45      42      45      37      36      20
       1       1       8      28      13       9      13      30       9      22
       1       1       8      29       9      37       9      15      31       8
       1       1       8      30      17      30      17       8      46      40
       1       1       8      31      26      28      26      45      17       7
       1       1       8      32      31      34      31      17      15      19
       1       1       8      33      28      16      28      40       4      24
       1       1       8      34      32      17      32      49       9      10
       1       1       8      35      41      44      41       9       7      11
       1       1       8      36      37      24      37      47      13      47
       1       1       8      37       6      33       6      48      38      13
       1       1       8      38      41      34      41      32       4      21
       1       1       8      39       2       3       2      35      23      30
       1       1       8      40      19      26      19      21      32      21
       1       1       8      41       6       2       6       4      13      43
       1       1       8      42      46      33      46       3      24      29
       1       1       8      43       9      10       9       2      42      19
       1       1       8      44      35      14      35      16       1       7
       1       1       8      45      42      10      42      22      46      12
       1       1       8      46      37       6      37      35       3      38
       1       1       8      47      10      26      10      47       2       8
       1       1       8      48      17      29      17      16       4      17
       1       1       8      49      39       2      39      35       7      26
       1       1       8      50      16       9      16      30      29      38
       1       1       8      51      23      27      23      18      42       4
       1       1       8      52      14      12      14      34      14      21
       1       1       8      53      48      34      48       7      34      30
       1       1       8      54      28      26      28      40      34      24
       1       1       8      55      22      41      22       7       5      37
       1       1       8      56      24       2      24      19      39      13
       1       1       8      57      29      23      29      44      20      21
       1       1       8      58      22      45      22      34      37       7
       1       1       8      59      39      46      39      46      45      10
       1       1       8      60       1      33       1      12      14      26
       1       1       8      61      29       6      29      43      17      36
       1       1       8      62      35      14      35      20      49      37
       1       1       8      63       9      36       9      26      26      33
       1       1       8      64      36       3      36      12      21      50
       1       1       8      65      31      10      31      28      24      50
       1       1       8      66       8      46       8      13      12       5
       1       1       8      67      10      25      10      21       4      12
       1       1       8      68      22       9      22      28      10      35
       1       1       8      69      48      39      48      44      43      33
       1       1       8      70      45      35      45       6      37      31
       1       1       8      71      33      19      33      13      23      26
       1       1       8      72      27      14      27      27      29      43
       1       1       8      73      15      12      15      35       2       5
       1       1       8      74      17       2      17      50      19      24
       1       1       8      75      15      40      15      15      27      41
       1       1       8      76      29      32      29      42       9      37
       1       1       8      77      40       7      40       9      25      21
       1       1       8      78      10      45      10      35      25      37
       1       1       8      79      42      31      42      48      17      26
       1       1       8      80      13      31      13      34      24       1
       1       1       8      81       4      31       4      12      17       2
       1       1       8      82      27      28      27      47      36      24
       1       1       8      83      48      33      48      34      11      15
       1       1       8      84      50      15      50      22      22      32
       1       1       8      85      46       7      46       3      33      24
       1       1       8      86       5      15       5       1      23      41
       1       1       8      87      10      35      10      34      41       9
       1       1       8      88      34      50      34      50      36      13
       1       1       8      89      24      23      24      23       4      26
       1       1       8      90      45      24      45      45      12      34
       1       1       8      91      42      45      42      47       7      29
       1       1       8      92      23      21      23       2      35      27
       1       1       8      93      23      44      23      32      26      13
       1       1       8      94      45       2      45      42      39      28
       1       1       8      95      26      19      26      14      24      30
       1       1       8      96      31      14      31      48      44       4
       1       1       8      97      43      19      43      32      46       7
       1       1       8      98       7      46       7      16       7      21
       1       1       8      99      31      38      31       1      30      48
       1       1       8     100      41      30      41      31      32      29
       1       1       9       1      44      34      44       1      28       6
       1       1       9       2      18      45      18      13       1      42
       1       1       9       3      11      30      11      42      32      25
       1       1       9       4      25      34      25      12      40      16
       1       1       9       5      31      45      31      23      26      43
       1       1       9       6       2      30       2      16      42      49
       1       1       9       7      41      28      41      12      50      33
       1       1       9       8      46      29      46      30      23      48
       1       1       9       9      11      47      11      25      43       1
       1       1       9      10      12      49      12      32      40      41
       1       1       9      11      50      37      50      11       1      45
       1       1       9      12      19      33      19      46      21       3
       1       1       9      13      21       6      21      17       1       7
       1       1       9      14       7      34       7      16      22      42
       1       1       9      15       3      31       3       8      10      43
       1       1       9      16       8      21       8      39       1      11
       1       1       9      17      38      23      38      31       7      42
       1       1       9      18       7      39       7      43      27      43
       1       1       9      19      44      18      44      18      23      44
       1       1       9      20      41      49      41      27      41      49
       1       1       9      21       1      40       1      41       2      35
       1       1       9      22      26      23      26       3      42      12
       1       1       9      23      33      23      33      24      10      29
       1       1       9      24      48      13      48      34      14       3
       1       1       9      25       3      49       3      49      31      20
       1       1       9      26       8      49       8      31      31      50
       1       1       9      27      26       7      26      26      20      24
       1       1       9      28      29      31      29      32      33       8
       1       1       9      29       8      21       8      17      41      43
       1       1       9      30      45      16      45       7       2      41
       1       1       9      31      34      27      34      30      48      26
       1       1       9      32      13      15      13      46      49      40
       1       1       9      33      32      10      32      35       1      23
       1       1       9      34      41       4      41      43       7      18
       1       1       9      35      14      29      14      44      29       6
       1       1       9      36       9      44       9       8      18       8
       1       1       9      37       4      16       4      41      27      40
       1       1       9      38      14      19      14      18      42      45
       1       1       9      39      24       7      24      26       5      38
       1       1       9      40      17      45      17       7      22      31
       1       1       9      41      29      38      29      34       7      48
       1       1       9      42      22      36      22      50      41      31
       1       1       9      43       5      32       5       7      33      35
       1       1       9      44      10      14      10      38      30      23
       1       1       9      45      36      11      36      45      30      40
       1       1       9      46       1      20       1      14      33      34
       1       1       9      47      30      44      30      10      19       6
       1       1       9      48      30      27      30       8      23      29
       1       1       9      49      22      33      22       6      14      25
       1       1       9      50      11      32      11      44      11       5
       1       1       9      51      17      21      17      25      28       8
       1       1       9      52      24      26      24      35      21      35
       1       1       9      53      33       6      33      27       2      45
       1       1       9      54      29      41      29      30      42      22
       1       1       9      55      14       3      14      33      33      15
       1       1       9      56      25      14      25      41      18      44
       1       1       9      57      38      23      38      42      48       2
       1       1       9      58      40      19      40      48      29      32
       1       1       9      59      16      22      16       1       2       6
       1       1       9      60       7       8       7      50      17      36
       1       1       9      61      23      24      23      25      32      26
       1       1       9      62      44       2      44      40      32      48
       1       1       9      63      44      20      44       3      43      21
       1       1       9      64      45      22      45      49      10      11
       1       1       9      65      48      11      48      17       6      20
       1       1       9      66       1      25       1      40       9       7
       1       1       9      67      19       6      19      29      40      31
       1       1       9      68      38      18      38      21      44      32
       1       1       9      69      35      22      35      20       8      34
       1       1       9      70      23       4      23      20       4      39
       1       1       9      71      22      20      22      37      28      29
       1       1       9      72      28      42      28      16      31      43
       1       1       9      73      27      11      27      40      23       1
       1       1       9      74      14      19      14      29      31       2
       1       1       9      75      33      12      33      48      29      28
       1       1       9      76      30      43      30       2       5       9
       1       1       9      77      29       6      29      43      47      48
       1       1       9      78      36      39      36      32      42       8
       1       1       9      79      16       5      16      14      48      35
       1       1       9      80      48      31      48      24      44       4
       1       1       9      81      18       8      18      16       9      41
       1       1       9      82      43      24      43      34      34      11
       1       1       9      83      41       7      41      16      31      35
       1       1       9      84       7      46       7      32      38      43
       1       1       9      85      43      39      43      27      29       2
       1       1       9      86      27      19      27      26      48      23
       1       1       9      87      49      32      49      17      50       8
       1       1       9      88      16      43      16      46      40      22
       1       1       9      89      36      37      36      50       4      28
       1       1       9      90      48      21      48      34       7      16
       1       1       9      91       1      11       1       1       4       8
       1       1       9      92      28      30      28       4      22      11
       1       1       9      93      35      34      35      10       5      21
       1       1       9      94      22      50      22       5      28       6
       1       1       9      95      32      36      32       2      39      14
       1       1       9      96       5      38       5      10      32      43
       1       1       9      97      26       9      26      18      13      22
       1       1       9      98      30      33      30      15      26      43
       1       1       9      99      45      41      45      26      22       3
       1       1       9     100      12      13      12      17      44      16
       1       1      10       1       4      10       4      10      38      20
       1       1      10       2      41       2      41      13      45      42
       1       1      10       3      19      20      19      17      38      42
       1       1      10       4       2      34       2      32      49      19
       1       1      10       5      45       2      45      10      30      34
       1       1      10       6      39      27      39      18      31      45
       1       1      10       7      47      48      47      26      13      39
       1       1      10       8      33       1      33       7      40      42
       1       1      10       9      36       2      36      36      16       7
       1       1      10      10      47       4      47      37      44      20
       1       1      10      11      50      15      50      18      35      50
       1       1      10      12      20       7      20      48      23      49
       1       1      10      13       4      28       4       5      35      46
       1       1      10      14       4       9       4       1      22      23
       1       1      10      15      50       8      50      43      27      15
       1       1      10      16       8      34       8      11      10      20
       1       1      10      17      37       5      37      45      38      46
       1       1      10      18      17      43      17       5      27       8
       1       1      10      19      31       7      31      12       9      43
       1       1      10      20      42      40      42      18       9      46
       1       1      10      21      31      19      31      41      47      23
       1       1      10      22      26      35      26      37       8      26
       1       1      10      23      24      29      24      28      16      47
       1       1      10      24      45       8      45      36      23       5
       1       1      10      25       4      47       4      45      48      23
       1       1      10      26      35      45      35      34      37      36
       1       1      10      27      44      20      44      22      30      44
       1       1      10      28      14      48      14      48      30      27
       1       1      10      29      21      39      21      37      23      18
       1       1      10      30      22      21      22      27      14      32
       1       1      10      31      45      50      45      45      10      16
       1       1      10      32      32       9      32      24      18      19
       1       1      10      33      19      36      19      30      16      32
       1       1      10      34      41       4      41      23      14      35
       1       1      10      35       4      50       4      49      12      23
       1       1      10      36      21      24      21      21      14      49
       1       1      10      37      15      17      15       9      27      12
       1       1      10      38      21      28      21      25      43      11
       1       1      10      39      23      50      23      12      45      19
       1       1      10      40      31      27      31      46      16      19
       1       1      10      41       8      31       8      27      47      44
       1       1      10      42      19       6      19      42       8       1
       1       1      10      43       6      16       6      44      28      15
       1       1      10      44      24      33      24      16      15      29
       1       1      10      45      38      12      38      37      36       8
       1       1      10      46      49       4      49      35      16      43
       1       1      10      47      22      29      22       6      16      30
       1       1      10      48       6      49       6       1      28      21
       1       1      10      49      11      19      11      23      25      18
       1       1      10      50      35      45      35       6      48      49
       1       1      10      51       7      30       7      30       7       1
       1       1      10      52      36      10      36      33      35       8
       1       1      10      53      39       3      39      49      50      12
       1       1      10      54      29      31      29      37       1      39
       1       1      10      55      26      27      26       2      42      23
       1       1      10      56      10      25      10      26       9       5
       1       1      10      57      26      15      26      40      48      17
       1       1      10      58      31      29      31      39       8      37
       1       1      10      59      45      30      45      46      25      37
       1       1      10      60      12      35      12      29      39       8
       1       1      10      61      24      46      24      36      15      27
       1       1      10      62       8      38       8      29      26      10
       1       1      10      63      25      14      25      33      44      32
       1       1      10      64      30      50      30      18       4       8
       1       1      10      65      47      35      47      34      50      29
       1       1      10      66      23      22      23       8      41      15
       1       1      10      67      45       5      45       4      27       5
       1       1      10      68      48      21      48      15       8      48
       1       1      10      69       8      42       8       8      42       1
       1       1      10      70      48      49      48      47      15      35
       1       1      10      71      23      27      23      28      15      49
       1       1      10      72      13      44      13       4      14      32
       1       1      10      73      28      35      28       9      18      37
       1       1      10      74      46      19      46      37      15      23
       1       1      10      75      45      37      45      43       2      37
       1       1      10      76      32      47      32      18       8      31
       1       1      10      77      20      21      20       2      43      11
       1       1      10      78      30      37      30      31      20      28
       1       1      10      79      42      28      42      46      29      41
       1       1      10      80      14       2      14       2      28      46
       1       1      10      81       2      26       2      31      46      31
       1       1      10      82      50       1      50       7       8      46
       1       1      10      83      44      13      44      15      13      41
       1       1      10      84      27       6      27       6      50      44
       1       1      10      85      15      45      15       6      45      23
       1       1      10      86      24      25      24      30      37      26
       1       1      10      87      25      33      25      27       1      38
       1       1      10      88      14      13      14      25       8      39
       1       1      10      89      32      10      32      11      21      34
       1       1      10      90      38      36      38       2      18      31
       1       1      10      91      13      50      13      44      25      45
       1       1      10      92      30      11      30      50      20      22
       1       1      10      93      11      38      11      23      12      50
       1       1      10      94      10       2      10      31       5      40
       1       1      10      95      12      17      12      32       2      27
       1       1      10      96       8      42       8      49      36      14
       1       1      10      97      19      22      19      49      21      20
       1       1      10      98       4      23       4      47      10      45
       1       1      10      99       3      20       3      42      12      44
       1       1      10     100      31      24      31      13      50      15
       2       1       1       1       7       9       7      48      39      48
       2       1       1       2      49      46      49      36      18       2
       2       1       1       3      40      28      40       8      28      50
       2       1       1       4      13      30      13       7      24       1
       2       1       1       5       5      33       5       4      13      24
       2       1       1       6      32      18      32      41      37      32
       2       1       1       7       6      21       6      10       7      35
       2       1       1       8      27      30      27      10      30       8
       2       1       1       9      41      10      41      21      12      14
       2       1       1      10       1      31       1      18       1       8
       2       1       1      11      10      29      10      40       2      39
       2       1       1      12       3      19       3      23      37      44
       2       1       1      13      36      37      36      12      48       8
       2       1       1      14      34      10      34      45      27      50
       2       1       1      15      42      38      42      49      47      19
       2       1       1      16      33       2      33      43      18       2
       2       1       1      17      47      12      47      45      12      43
       2       1       1      18      42      27      42      22       3      46
       2       1       1      19      50      15      50      27      17       8
       2       1       1      20      28      49      28      18      41       5
       2       1       1      21      18      19      18       1      42      18
       2       1       1      22       9      28       9       8      18      23
       2       1       1      23      15      10      15      35      24       4
       2       1       1      24      24      49      24      24       5      14
       2       1       1      25      28      29      28       7      25      32
       2       1       1      26      40      44      40      37       3      34
       2       1       1      27      49      27      49       6      31      35
       2       1       1      28      22      23      22      43      17      26
       2       1       1      29      48      10      48      31      48      13
       2       1       1      30      23      48      23      41      38      48
       2       1       1      31      45      38      45      27       8      46
       2       1       1      32       8      26       8       9      49      13
       2       1       1      33      18      31      18       2      42      41
       2       1       1      34      24      43      24       3      12      38
       2       1       1      35       8      17       8      16      21      49
       2       1       1      36      36       9      36      10      39      20
       2       1       1      37      31      16      31      35      22      26
       2       1       1      38       2      31       2      28      13      16
       2       1       1      39      12      23      12      12       6      46
       2       1       1      40      15      45      15       7      24      43
       2       1       1      41       5      28       5      43       5      24
       2       1       1      42      24      16      24       8      21      25
       2       1       1      43      39      27      39      24       5      35
       2       1       1      44       3      14       3      38      37      38
       2       1       1      45      36      20      36      19      29      32
       2       1       1      46       8       9       8      33      16      32
       2       1       1      47      32      13      32      39      46      18
       2       1       1      48      39      48      39      17       5      23
       2       1       1      49      28      16      28      43      40      22
       2       1       1      50       9       7       9      12      32      18
       2       1       1      51      38      37      38       5      27       3
       2       1       1      52      25      33      25      28      11      38
       2       1       1      53      12      50      12      35      47       5
       2       1       1      54      46      25      46      12      43      40
       2       1       1      55      44      33      44      25      14       7
       2       1       1      56      16      23      16       7      22       7
       2       1       1      57      18       6      18      38      40      37
       2       1       1      58       8      37       8      22      16      24
       2       1       1      59      48      22      48      41      39       4
       2       1       1      60      45      10      45      15      21       1
       2       1       1      61      45       5      45      36      43      32
       2       1       1      62      33      36      33      34      39       6
       2       1       1      63      18      44      18      23      18      39
       2       1       1      64       7      33       7       8      48      37
       2       1       1      65      24      39      24      40      31      17
       2       1       1      66      34      45      34      28      21      29
       2       1       1      67      24       5      24      21      32       9
       2       1       1      68       5      31       5      27      22      19
       2       1       1      69      10      46      10      38      45      28
       2       1       1      70       9      32       9      20      30      32
       2       1       1      71      18       3      18       4      31      42
       2       1       1      72      49      10      49      31      43      40
       2       1       1      73      18       7      18       5       6      12
       2       1       1      74      47      16      47       8      50      20
       2       1       1      75       4       8       4       7      11       4
       2       1       1      76      49       2      49       4      41      23
       2       1       1      77      19       1      19       5      13      17
       2       1       1      78       6      31       6      27      50      44
       2       1       1      79      11      31      11       3       3      19
       2       1       1      80      34      48      34      14      14      36
       2       1       1      81      31      25      31      28      35      22
       2       1       1      82      29       2      29       6      47      12
       2       1       1      83       9      33       9      15      23      48
       2       1       1      84      11      13      11      15      10      33
       2       1       1      85       4      26       4      12      18      21
       2       1       1      86       4       9       4      40      18      16
       2       1       1      87      16      37      16      30      13      17
       2       1       1      88      39      37      39       7       9      26
       2       1       1      89       2       3       2      12      27      49
       2       1       1      90       4      43       4      37      19      44
       2       1       1      91      30      31      30       8      20      37
       2       1       1      92       4      26       4      30      34      26
       2       1       1      93       1      36       1      27      24      26
       2       1       1      94       6      48       6       2       6      32
       2       1       1      95      24      32      24      20      38      19
       2       1       1      96       1      43       1      23       4      47
       2       1       1      97      50       5      50       5      18      25
       2       1       1      98      20      29      20      40      23      42
       2       1       1      99      12      29      12      18      15      22
       2       1       1     100      32      15      32      27      31      11
       2       1       2       1      45       1      45      35      21       9
       2       1       2       2      31      13      31      48      43      12
       2       1       2       3      45       2      45      24      40       7
       2       1       2       4      35      14      35      35      23      37
       2       1       2       5      32      39      32      19      17      44
       2       1       2       6      42      20      42      13      35       1
       2       1       2       7      17      48      17      29      28      42
       2       1       2       8      27      42      27       8      45      13
       2       1       2       9      50      42      50      37      49       9
       2       1       2      10      34      11      34      49      44       3
       2       1       2      11      14      16      14      42       2      23
       2       1       2      12      45      33      45      11      13      25
       2       1       2      13       8      41       8      16       7      43
       2       1       2      14      30       4      30      12      17       9
       2       1       2      15      39      31      39      36      11      19
       2       1       2      16      19      13      19      41      50       9
       2       1       2      17      35      23      35      28      29      37
       2       1       2      18      29      25      29      47       6      28
       2       1       2      19      13      27      13      30      32      34
       2       1       2      20      34      16      34       3      29      50
       2       1       2      21      44      19      44      30      26       3
       2       1       2      22      12      38      12      41      50      19
       2       1       2      23      34      47      34      25      15      14
       2       1       2      24       3       6       3      16      26      11
       2       1       2      25      35       6      35      22      26      22
       2       1       2      26      15      10      15      28      29      21
       2       1       2      27      39      26      39      14      19      43
       2       1       2      28      11      16      11      38      11      35
       2       1       2      29      32      16      32      40       4      30
       2       1       2      30      41      48      41       3      34      20
       2       1       2      31      39      24      39      19      11      21
       2       1       2      32      15       6      15      23      47      16
       2       1       2      33       6      30       6      37      41      31
       2       1       2      34      35      36      35      31      27      31
       2       1       2      35      21      24      21      32      15      38
       2       1       2      36      39       2      39      28      38      39
       2       1       2      37      26      43      26      48      23      31
       2       1       2      38      10      25      10      32      36      21
       2       1       2      39      45      22      45      22      12      18
       2       1       2      40      23      27      23      47       4      15
       2       1       2      41      35      44      35      31       7       4
       2       1       2      42      13      14      13      10      41      50
       2       1       2      43      47       4      47      40      15      10
       2       1       2      44      43       9      43      25      37      29
       2       1       2      45      19       1      19      19      41      31
       2       1       2      46      11      19      11      25       5      16
       2       1       2      47      40      29      40      48      44      19
       2       1       2      48       4      32       4      40      29      45
       2       1       2      49      48      30      48       6      12      30
       2       1       2      50      17      40      17      34       5      32
       2       1       2      51      13      12      13       3       3      38
       2       1       2      52      48      34      48      22      28      44
       2       1       2      53      30       8      30      38      39      16
       2       1       2      54       5      42       5       3       9      37
       2       1       2      55      32      27      32      30      12      44
       2       1       2      56       6       3       6      34      27      45
       2       1       2      57      47      44      47      50      25      10
       2       1       2      58      48      31      48       2      36      12
       2       1       2      59      40      16      40       6      43      47
       2       1       2      60      46      43      46      38       8      41
       2       1       2      61      16      45      16       7      12      46
       2       1       2      62      16      11      16       9      29      24
       2       1       2      63      34      48      34      21      13      10
       2       1       2      64      41       6      41      40      21      19
       2       1       2      65      33      27      33      45       2      40
       2       1       2      66      23      12      23      46      43      39
       2       1       2      67      34      41      34      12      32      16
       2       1       2      68      17      35      17       6      33      36
       2       1       2      69      39      37      39      17       7      23
       2       1       2      70      39      49      39      12      45      42
       2       1       2      71      13      18      13      44       6      24
       2       1       2      72      20       3      20       2      32      17
       2       1       2      73      33      18      33      23      46      43
       2       1       2      74      20      48      20      24      42      28
       2       1       2      75      21      48      21       6      26      39
       2       1       2      76      45      48      45      13      33      29
       2       1       2      77      28      14      28      35      21       7
       2       1       2      78      28      27      28      15      29      41
       2       1       2      79      40      38      40      44      18       2
       2       1       2      80      12      10      12      25      38      27
       2       1       2      81      24      25      24      10      46      41
       2       1       2      82      16       1      16      26       7      45
       2       1       2      83      23      49      23      36      42      49
       2       1       2      84      43      50      43      37       3      23
       2       1       2      85      26      14      26      39      34      27
       2       1       2      86      34      36      34      12      12      21
       2       1       2      87       9      28       9      17      44      46
       2       1       2      88      39      12      39      32      10      14
       2       1       2      89       1      44       1      46       7      29
       2       1       2      90      44      49      44      48      21      43
       2       1       2      91      38      45      38      17      16      41
       2       1       2      92      12       3      12      21      28      49
       2       1       2      93       9      27       9      30      24      16
       2       1       2      94      18      13      18       5      23      14
       2       1       2      95      11      20      11      37      49      28
       2       1       2      96      41      16      41      31      16      34
       2       1       2      97      38      34      38      47      25      26
       2       1       2      98      39      36      39      48      40      41
       2       1       2      99       6      16       6      34      25      20
       2       1       2     100      27      34      27      28      42      13
       2       1       3       1      46      23      46      37      30      20
       2       1       3       2      16      41      16      12       7      41
       2       1       3       3      18      22      18      30      26      16
       2       1       3       4      47      50      47      18      22      40
       2       1       3       5      30      34      30      28      48      26
       2       1       3       6      50      39      50      26       5      39
       2       1       3       7      34      10      34      36      45      46
       2       1       3       8      16      48      16      27      29      26
       2       1       3       9      19      34      19       2       5      19
       2       1       3      10      38      21      38      42       1       5
       2       1       3      11      41      42      41      30      34       3
       2       1       3      12      20      16      20      23      35       3
       2       1       3      13      41      45      41      34      28      20
       2       1       3      14      41      21      41      46      14      48
       2       1       3      15      50       5      50       8      12      27
       2       1       3      16      12      40      12      26       8      25
       2       1       3      17      14      31      14       6      39      48
       2       1       3      18      31       3      31      47      49      40
       2       1       3      19      15      12      15      10      22      26
       2       1       3      20      44       7      44      16      42      21
       2       1       3      21      11      39      11      19      38      36
       2       1       3      22       7       1       7      33      44      11
       2       1       3      23       1      33       1      49      28      24
       2       1       3      24      48      16      48      31      27       8
       2       1       3      25      40      13      40       8      49      28
       2       1       3      26       9      11       9      34      42      48
       2       1       3      27      34      42      34      42      25       4
       2       1       3      28      12      16      12      24      32      33
       2       1       3      29       4      36       4      46      17      43
       2       1       3      30      28       4      28       3      17      24
       2       1       3      31      33       9      33      40      33      30
       2       1       3      32      25       6      25      15      33      11
       2       1       3      33       3      10       3      48      32      39
       2       1       3      34       8      48       8      39      42      49
       2       1       3      35      13      26      13      34      49      50
       2       1       3      36      39      11      39      25      23      20
       2       1       3      37      14      18      14      13       4       2
       2       1       3      38      50       6      50      42      21      46
       2       1       3      39       5      41       5      47      35      27
       2       1       3      40      21      39      21      17      31      27
       2       1       3      41       3      50       3      19      41      36
       2       1       3      42      37      32      37       3      36      28
       2       1       3      43      14      21      14      20      41      40
       2       1       3      44      35      48      35       6      27      19
       2       1       3      45      39      27      39      24      10       4
       2       1       3      46       8      19       8      16      12      13
       2       1       3      47      13       9      13       8      43      44
       2       1       3      48      42      18      42      49      10      29
       2       1       3      49      20      46      20      46      39      10
       2       1       3      50      28       5      28      26      28       1
       2       1       3      51       4      26       4      47       2      25
       2       1       3      52      11       2      11      48      44       5
       2       1       3      53      32      10      32      18      13      31
       2       1       3      54      38      44      38       1      33      34
       2       1       3      55      38      29      38      21      41      21
       2       1       3      56      13      21      13      29      11       2
       2       1       3      57      47       5      47      24      42      35
       2       1       3      58      17      41      17      47      21      39
       2       1       3      59      41      38      41      15      37      20
       2       1       3      60      40      28      40      48      20      32
       2       1       3      61      30      32      30      22      25      21
       2       1       3      62      22      42      22      48      35       2
       2       1       3      63       9      34       9      44      43      42
       2       1       3      64      26      48      26      35      43      46
       2       1       3      65      29      24      29      17      19      28
       2       1       3      66      23      20      23      36      50      14
       2       1       3      67      37      35      37      50      32      46
       2       1       3      68      22      35      22      24      28       4
       2       1       3      69      41      37      41       1      20      30
       2       1       3      70      49       7      49      26       9      20
       2       1       3      71      21       6      21      17      31      39
       2       1       3      72      20      50      20      50      13      20
       2       1       3      73      29      16      29      38      41      31
       2       1       3      74       1       2       1       6      32      20
       2       1       3      75      43      12      43      35      32      40
       2       1       3      76      23      43      23       7      46      25
       2       1       3      77      27      50      27      50      39      50
       2       1       3      78      42       4      42      35      17      42
       2       1       3      79      39      23      39      29      48       8
       2       1       3      80      42      46      42      31      35      24
       2       1       3      81       5      33       5       5      41      22
       2       1       3      82       6       9       6      36      24      13
       2       1       3      83      29      38      29      16      27      17
       2       1       3      84      27       2      27       2      42      28
       2       1       3      85      16      12      16      50      48      46
       2       1       3      86       1      28       1      14      27      28
       2       1       3      87      41       5      41      20      50      31
       2       1       3      88      45      29      45      40      22      21
       2       1       3      89       8       7       8      45       6      23
       2       1       3      90      32      13      32       2      38      43
       2       1       3      91      11      43      11      32      44      28
       2       1       3      92      12      47      12      45      19      25
       2       1       3      93      18      12      18      47      15      14
       2       1       3      94      24      48      24       3      16       1
       2       1       3      95      37      39      37      11      30       1
       2       1       3      96      12      45      12       4      37      33
       2       1       3      97      45      27      45      18      32      21
       2       1       3      98      48      32      48      24      46      21
       2       1       3      99       3      40       3      21       6      37
       2       1       3     100      45      26      45      42      13      49
       2       1       4       1      28       6      28      17       3      45
       2       1       4       2       5      48       5      40      28      45
       2       1       4       3      34      22      34      18      45      23
       2       1       4       4      45      19      45      38      21       5
       2       1       4       5      39       9      39      35      28      29
       2       1       4       6      18      19      18       5      31      25
       2       1       4       7      25      48      25      20      37      31
       2       1       4       8       1      16       1       1      18      23
       2       1       4       9      30      34      30      10       3      15
       2       1       4      10      16      33      16      48      19      11
       2       1       4      11      19      38      19      36      42      13
       2       1       4      12      19      27      19      34      46      23
       2       1       4      13       8      13       8      22      17       8
       2       1       4      14      31      42      31      49       9      41
       2       1       4      15      20      33      20       4      33      34
       2       1       4      16      28      25      28      44      39      43
       2       1       4      17      21      38      21       2      18      39
       2       1       4      18       8      40       8      31      23      49
       2       1       4      19      15      10      15       1      24      30
       2       1       4      20      29       4      29      25      12      17
       2       1       4      21      12      24      12      29      47       8
       2       1       4      22      35      42      35      10      37      29
       2       1       4      23      34      30      34      14       2      17
       2       1       4      24      21      46      21      12      26      16
       2       1       4      25      40      32      40      30       7      32
       2       1       4      26      49      42      49      39      25      18
       2       1       4      27      33      18      33       6      50      49
       2       1       4      28      42      43      42      22      44      20
       2       1       4      29      13      18      13      21      30      16
       2       1       4      30      41      33      41      13      10      41
       2       1       4      31       2      37       2       5       1      10
       2       1       4      32       1      33       1      10      44      40
       2       1       4      33       2      18       2      13      34      31
       2       1       4      34      23      33      23      47      14      28
       2       1       4      35      20      37      20      15      46      41
       2       1       4      36      49       2      49       8       7      35
       2       1       4      37      18       8      18      35      11      50
       2       1       4      38      12      13      12      14      37      10
       2       1       4      39      39      24      39      34      19      21
       2       1       4      40      41      14      41      19       9       3
       2       1       4      41       4      38       4      33      20      43
       2       1       4      42      16       7      16      14      12      20
       2       1       4      43      33      26      33      14      46       1
       2       1       4      44      25      12      25      36      27      41
       2       1       4      45      20      48      20      49      20      23
       2       1       4      46      27      13      27      10      40       4
       2       1       4      47      48      17      48       2      48      23
       2       1       4      48       8      12       8      18      12      13
       2       1       4      49      38      24      38      31       3      27
       2       1       4      50      43      44      43      20      15      18
       2       1       4      51      14       1      14      41       2      37
       2       1       4      52      35      36      35      16      19      30
       2       1       4      53      15       6      15      19      20      31
       2       1       4      54      16       6      16       2      15      13
       2       1       4      55      47      15      47      15      23      14
       2       1       4      56      31      47      31      47      46      35
       2       1       4      57      28      39      28      14      46      36
       2       1       4      58      48      49      48      26      31      16
       2       1       4      59      46       1      46      28       9      42
       2       1       4      60      16      20      16      50      14      35
       2       1       4      61      30      21      30      33      27      40
       2       1       4      62      42      20      42      15      27      19
       2       1       4      63      18      33      18       4      43       3
       2       1       4      64      25      37      25      13      35       4
       2       1       4      65      23       6      23      34      26      20
       2       1       4      66      11      33      11      40      38      14
       2       1       4      67      28      41      28      31      37      40
       2       1       4      68      31      50      31      34      40      49
       2       1       4      69      35      27      35      13      15      36
       2       1       4      70      41      32      41      28      41      20
       2       1       4      71      33      49      33      43      45      37
       2       1       4      72      36      46      36       8      26      22
       2       1       4      73      41      28      41      39      43      33
       2       1       4      74      17       7      17      49      47      42
       2       1       4      75      35      30      35      46      32      37
       2       1       4      76      18      22      18       7      31      33
       2       1       4      77      50      11      50      49       8      39
       2       1       4      78      50      31      50      44      25      39
       2       1       4      79      28      43      28      23      50      45
       2       1       4      80      41      20      41      39      12       8
       2       1       4      81       3      38       3      12      21      15
       2       1       4      82       3      46       3      34      14      48
       2       1       4      83      12       6      12       8      35       8
       2       1       4      84      30      42      30       6      45      39
       2       1       4      85      20      28      20       7      40      42
       2       1       4      86       3      12       3      24      33      13
       2       1       4      87      37       1      37      14      33      36
       2       1       4      88      21      29      21       3      17      29
       2       1       4      89      39      17      39      14      40      17
       2       1       4      90      48      28      48      31      10      28
       2       1       4      91      48      30      48       1      45      39
       2       1       4      92      48      23      48      35      38      20
       2       1       4      93       4      13       4      31       6      36
       2       1       4      94      38      14      38       6       9      17
       2       1       4      95      40       7      40       9      35      22
       2       1       4      96      36      35      36      27      49      13
       2       1       4      97       1      22       1      22      24      47
       2       1       4      98      46      21      46       6      27      49
       2       1       4      99       5      26       5      18      39      13
       2       1       4     100      13      39      13      40      47      41
       2       1       5       1      44      30      44      16       1      12
       2       1       5       2      50       3      50      41      45      39
       2       1       5       3      21      22      21      19      17      18
       2       1       5       4      39      27      39       7      41       5
       2       1       5       5      31      20      31      30       3      40
       2       1       5       6      47      19      47      15      31      14
       2       1       5       7      49      33      49      39      35      25
       2       1       5       8      12       5      12      32      33       4
       2       1       5       9       3      16       3      21      40      23
       2       1       5      10      31       3      31      28      22       5
       2       1       5      11      40      13      40      17       9      10
       2       1       5      12       6      14       6      22      28       3
       2       1       5      13      46      31      46      41      27      28
       2       1       5      14      50      30      50      17       6      17
       2       1       5      15       1      44       1       5      12      38
       2       1       5      16      26      40      26      31      41      39
       2       1       5      17       3      28       3      27      47       2
       2       1       5      18      13      34      13      19      23      24
       2       1       5      19      15      14      15      29      10      43
       2       1       5      20       1      17       1      14      29      43
       2       1       5      21      29      30      29      48      16      37
       2       1       5      22       6       7       6       1      29      10
       2       1       5      23      45       7      45      11       6       5
       2       1       5      24      32      11      32      17      21      37
       2       1       5      25      43      36      43       4      21      28
       2       1       5      26      43       2      43      29      34      10
       2       1       5      27       8      41       8      21      12       9
       2       1       5      28      36      20      36      36      19      41
       2       1       5      29      15      49      15      17      46      17
       2       1       5      30      34       2      34      48       4      26
       2       1       5      31       7      22       7      39       2      28
       2       1       5      32      34      44      34      47      42      49
       2       1       5      33      35      18      35      16      25       4
       2       1       5      34      44      24      44      44      21      43
       2       1       5      35      20      10      20      38       5      16
       2       1       5      36       7      18       7      48      28       5
       2       1       5      37      39      46      39      38      36      48
       2       1       5      38      47      23      47      32      35      49
       2       1       5      39      12      36      12      15       6      43
       2       1       5      40      21      48      21      48       5      48
       2       1       5      41      13      22      13      25      49      31
       2       1       5      42      36      42      36      33      23      25
       2       1       5      43       7      29       7      12       8      35
       2       1       5      44      43      34      43      12      47      18
       2       1       5      45       9      14       9      19      28      33
       2       1       5      46      12      38      12      47      41      29
       2       1       5      47      30       8      30      44      23       6
       2       1       5      48      13      45      13       5       7      41
       2       1       5      49      34       3      34      44      21      27
       2       1       5      50      34      16      34       6      26      17
       2       1       5      51      20      21      20      12       8      16
       2       1       5      52      42      47      42      22      28      38
       2       1       5      53      49      10      49       1      24      46
       2       1       5      54      44       2      44      19      27      45
       2       1       5      55      23      17      23      50      32      18
       2       1       5      56      43      50      43      25       4      13
       2       1       5      57      16      29      16      22      27      35
       2       1       5      58      28      18      28      35      31      22
       2       1       5      59      11      13      11      14       8      39
       2       1       5      60      50       4      50      25       2      39
       2       1       5      61      17      11      17      30      39      47
       2       1       5      62      36      48      36       4      41      18
       2       1       5      63      32      35      32      40      38      16
       2       1       5      64      38       6      38      19      39       7
       2       1       5      65      23       5      23       2       5      47
       2       1       5      66      39       8      39       8      16      22
       2       1       5      67       7      41       7      20      17      19
       2       1       5      68      10       8      10      14       3      35
       2       1       5      69      18       2      18      18      11      40
       2       1       5      70       3      47       3       7      46      45
       2       1       5      71      29       4      29      17       5      30
       2       1       5      72       7       2       7      34       3      13
       2       1       5      73      27      22      27       2      19       2
       2       1       5      74       1      39       1      49       4      29
       2       1       5      75      38      11      38      11      48      47
       2       1       5      76      34      50      34       4       2      21
       2       1       5      77      13      18      13      11      36      50
       2       1       5      78      27      34      27       8      36      28
       2       1       5      79       8      22       8      21      45      18
       2       1       5      80      48      49      48       9      35      46
       2       1       5      81      46       7      46      18      34       1
       2       1       5      82      41      23      41      18      47      31
       2       1       5      83      22      15      22      33      48      39
       2       1       5      84      33       5      33      10      48      15
       2       1       5      85      18      19      18      34       3      34
       2       1       5      86      25      30      25      43      33       8
       2       1       5      87      35      37      35      16      47      48
       2       1       5      88      27      43      27      24      17      29
       2       1       5      89      23      45      23       6      13      33
       2       1       5      90       4      24       4      30      29      47
       2       1       5      91      43      27      43      11       6       1
       2       1       5      92      11      49      11      39      41      14
       2       1       5      93      16      13      16      44      20      42
       2       1       5      94      13      34      13      12      21      23
       2       1       5      95      17      32      17      32      40      46
       2       1       5      96      38       8      38       8      45      38
       2       1       5      97       7       4       7      43      29       1
       2       1       5      98      12      34      12      38      45      46
       2       1       5      99      21       5      21      47      10      27
       2       1       5     100      24      35      24      13       1      44
       2       1       6       1      22       7      22      33      17      29
       2       1       6       2       9      49       9       7       3       9
       2       1       6       3      47      35      47      31       7      40
       2       1       6       4      44      32      44       4      21      41
       2       1       6       5      17      49      17      34       6       7
       2       1       6       6      49       8      49      16      28      44
       2       1       6       7      28       2      28      25      31      25
       2       1       6       8      21      47      21      11       5      15
       2       1       6       9      21      24      21      19      12      19
       2       1       6      10      10      39      10       3       8       3
       2       1       6      11       2       5       2      10      18      32
       2       1       6      12      11      28      11      43      44       8
       2       1       6      13       9      47       9      21      29      39
       2       1       6      14      20       5      20       3      42      15
       2       1       6      15      35      15      35      32       8      22
       2       1       6      16      16      48      16      37      11       3
       2       1       6      17      39      27      39      28      36       6
       2       1       6      18      49      31      49      12      33      50
       2       1       6      19      48      44      48      47      22      15
       2       1       6      20      15      10      15      28      32      37
       2       1       6      21      10      38      10       3       7      44
       2       1       6      22       6       7       6      48      15       2
       2       1       6      23       1      36       1      36      16      30
       2       1       6      24      11      39      11      49      27      18
       2       1       6      25       7      41       7      23      24       6
       2       1       6      26      38      17      38      40      47      13
       2       1       6      27      36      35      36      37      49      47
       2       1       6      28      40      14      40      39      40      12
       2       1       6      29      41      37      41      48       3      39
       2       1       6      30      43      14      43      35      27      26
       2       1       6      31      39       5      39      40      31      40
       2       1       6      32      46      11      46      41       7      20
       2       1       6      33      40      49      40      42      30      20
       2       1       6      34      17       4      17       6       1      49
       2       1       6      35      19       1      19       5       9      45
       2       1       6      36      26      32      26      37      24      34
       2       1       6      37      50      13      50      26      26      35
       2       1       6      38       8      50       8      44      17      31
       2       1       6      39      32      33      32      33      25      26
       2       1       6      40      21      17      21       6      11      45
       2       1       6      41      49      34      49      50      36      19
       2       1       6      42      19      36      19      16      37       4
       2       1       6      43      33      25      33      49      24       9
       2       1       6      44       2      11       2      15      20      39
       2       1       6      45      10      20      10      50      45      17
       2       1       6      46      30      22      30      40      37      14
       2       1       6      47      31      39      31       1      42      27
       2       1       6      48      13      35      13      14      30       1
       2       1       6      49       6      42       6      38      49      32
       2       1       6      50      35       6      35      32      30      31
       2       1       6      51      11      44      11      39      38      22
       2       1       6      52      11      48      11      25      44      45
       2       1       6      53       9      17       9       4      39      34
       2       1       6      54      20      22      20      42      30      20
       2       1       6      55      28      18      28      25       8      25
       2       1       6      56      18       2      18      14      29      10
       2       1       6      57      12      28      12      49      25      44
       2       1       6      58       9      20       9      47      50      30
       2       1       6      59      34      45      34      13      36      38
       2       1       6      60      32      42      32      16      27       6
       2       1       6      61       2      29       2      41      49       1
       2       1       6      62      25      44      25      40       8       7
       2       1       6      63       2      45       2      28      49      10
       2       1       6      64      48      26      48      12      43      15
       2       1       6      65       4      44       4      32      48      25
       2       1       6      66       3      26       3      44      16      45
       2       1       6      67       9      38       9      49      13       2
       2       1       6      68      10      46      10      26      46      47
       2       1       6      69      32      49      32       9      45      27
       2       1       6      70      30      27      30      32      44      31
       2       1       6      71      17      36      17      10      32      48
       2       1       6      72      37      45      37       8      27      19
       2       1       6      73      21      48      21      24      23       5
       2       1       6      74      48       9      48       8      40      23
       2       1       6      75       9      24       9      28      23       4
       2       1       6      76       9      10       9      49       2      14
       2       1       6      77       8      17       8      29      38       3
       2       1       6      78      23      14      23      30      18      39
       2       1       6      79      49      16      49      49       5      14
       2       1       6      80      27      47      27      41      27       4
       2       1       6      81      43      14      43      27       1      18
       2       1       6      82      12      37      12       3      45      32
       2       1       6      83       3      18       3      25      15       7
       2       1       6      84      38      21      38      33      17      12
       2       1       6      85      16      18      16      36      50      47
       2       1       6      86       4       9       4      22       8      20
       2       1       6      87      21      46      21      36      26      12
       2       1       6      88      24      17      24      23      13      32
       2       1       6      89      38      45      38       8      36      13
       2       1       6      90       7      37       7      39       8      14
       2       1       6      91      11      36      11      43      21      43
       2       1       6      92      20       2      20       4      24      11
       2       1       6      93      46      18      46      26      17      32
       2       1       6      94       9      16       9      42      34      27
       2       1       6      95      23      40      23      28      37      29
       2       1       6      96      29       3      29      14       4      18
       2       1       6      97      11      17      11      43      14      17
       2       1       6      98      49      42      49      12      43       3
       2       1       6      99       8      23       8       8      15      42
       2       1       6     100       7      50       7      49      28      26
       2       1       7       1      50      47      50      49      45       5
       2       1       7       2      40       5      40       6      10      20
       2       1       7       3      34      42      34      15      36      32
       2       1       7       4      42      47      42      29      20       9
       2       1       7       5      10      47      10      33       6      17
       2       1       7       6      31       3      31      22      21      16
       2       1       7       7      29       5      29      48       9      37
       2       1       7       8      29      48      29       9      43      13
       2       1       7       9      20      29      20      42      26      14
       2       1       7      10      22      45      22      20      13      38
       2       1       7      11      18      27      18      28      11      27
       2       1       7      12      35      15      35      12      31      38
       2       1       7      13      17       2      17      12      26       9
       2       1       7      14      18      10      18       4      10      18
       2       1       7      15      27      19      27       1       9      22
       2       1       7      16      18      10      18       8      48      14
       2       1       7      17       9      24       9      14      24      21
       2       1       7      18      29      18      29      36      48      11
       2       1       7      19      38       5      38      44      21      15
       2       1       7      20      15      13      15      46      46      28
       2       1       7      21      26      18      26      48      19       7
       2       1       7      22      15       8      15      14      22      20
       2       1       7      23       9      18       9      10      33      27
       2       1       7      24      32       9      32      41      44       3
       2       1       7      25      31      11      31      12      17      35
       2       1       7      26      48      27      48      15       7      11
       2       1       7      27      38      49      38       3      30       9
       2       1       7      28       2      19       2      39      17      48
       2       1       7      29      50      23      50      14      17      38
       2       1       7      30      34      22      34      45      48       2
       2       1       7      31      37      20      37      42       9       5
       2       1       7      32      27      23      27      16      18       7
       2       1       7      33      32      39      32      14      35       2
       2       1       7      34      24      41      24      18      30      44
       2       1       7      35      13      46      13      24      10      11
       2       1       7      36      26      36      26       4       5      38
       2       1       7      37       4       9       4       1      16      40
       2       1       7      38      46      18      46       1      25      45
       2       1       7      39      19      38      19      34      28      20
       2       1       7      40      39      20      39      21      20       6
       2       1       7      41      41      27      41       1      47      34
       2       1       7      42      10      21      10      24      32      10
       2       1       7      43      34      31      34       4      50      12
       2       1       7      44      48      26      48       2      17      48
       2       1       7      45      42      48      42      47      47      27
       2       1       7      46      29      45      29       6      14      19
       2       1       7      47      37      18      37      44      45      19
       2       1       7      48      12      23      12      13      32      11
       2       1       7      49      22      43      22      15      12       3
       2       1       7      50      50      44      50      22       1      18
       2       1       7      51      43      27      43      13      29      17
       2       1       7      52      19      11      19      22      43       7
       2       1       7      53      36      33      36       9      42       3
       2       1       7      54      36      23      36      45      46      25
       2       1       7      55      14      37      14      14       1      38
       2       1       7      56       7      11       7       2      22       5
       2       1       7      57      30      29      30      31      34      41
       2       1       7      58      17       6      17       1      45      42
       2       1       7      59      35      39      35      41      15      26
       2       1       7      60      45       8      45      10      35      37
       2       1       7      61      39      17      39      13      23      18
       2       1       7      62       3      41       3      19      16      33
       2       1       7      63      46      32      46      42      32      43
       2       1       7      64      48      33      48      14      31      39
       2       1       7      65       9      18       9       5      19      43
       2       1       7      66      14      48      14      26      35      38
       2       1       7      67      38      46      38      29      49      15
       2       1       7      68       4      45       4      35      34      37
       2       1       7      69      50       4      50       8      31      38
       2       1       7      70      45       2      45      48      19      33
       2       1       7      71      11      38      11      13      22      43
       2       1       7      72      46      47      46       7      28      35
       2       1       7      73      13      37      13      26      48      30
       2       1       7      74      26      46      26      40      21      15
       2       1       7      75      21      19      21      14      44      26
       2       1       7      76       6      21       6      17      32      21
       2       1       7      77      16       9      16      39      45      10
       2       1       7      78       3       5       3       5      39       3
       2       1       7      79      36      18      36      47      29      44
       2       1       7      80       8      14       8      29      17       9
       2       1       7      81      29      33      29      35      14      25
       2       1       7      82       6      10       6      35      48      28
       2       1       7      83       7      39       7       1      37      41
       2       1       7      84      25      32      25      15      33      20
       2       1       7      85      34      32      34      43      35      15
       2       1       7      86      14      35      14      24      49      32
       2       1       7      87      48      31      48      29      38      44
       2       1       7      88       7      10       7      22      31      34
       2       1       7      89      18      36      18       7      11      43
       2       1       7      90      23       3      23      19      19      32
       2       1       7      91      28      14      28      45      38      42
       2       1       7      92      15       7      15      36      19      36
       2       1       7      93      20      47      20      45      48      18
       2       1       7      94      11      35      11      11      10      11
       2       1       7      95      28      20      28      12      33       4
       2       1       7      96      22      38      22      15      40      44
       2       1       7      97      28      29      28      48      10      19
       2       1       7      98      41      40      41      19      50      15
       2       1       7      99      47      29      47      43       1      13
       2       1       7     100       9      13       9      36       8       3
       2       1       8       1      12      27      12      36      43      27
       2       1       8       2      12      34      12       5      20      42
       2       1       8       3       5      37       5      11      28      23
       2       1       8       4       5      21       5      26      11      36
       2       1       8       5      38      18      38       9      46       6
       2       1       8       6      50      44      50      34      42       1
       2       1       8       7      10      30      10      16      50      16
       2       1       8       8      36      37      36       4      41       2
       2       1       8       9      26       9      26      22      14      37
       2       1       8      10       9      22       9      44      49      50
       2       1       8      11      29      12      29      27      22      41
       2       1       8      12      36      48      36      32      23      45
       2       1       8      13       6      34       6      25      14      24
       2       1       8      14      15      30      15      22      29      34
       2       1       8      15      41      37      41       3       4      50
       2       1       8      16      16       8      16      48       6       9
       2       1       8      17      36       5      36       6      35      28
       2       1       8      18       6      17       6       3       2      25
       2       1       8      19       4      10       4       2      31      11
       2       1       8      20      34      17      34      50      46       4
       2       1       8      21      16      44      16      37      16      39
       2       1       8      22      33      50      33      43      14       9
       2       1       8      23      25      23      25      49       7      47
       2       1       8      24      41      12      41      31       9      22
       2       1       8      25      44      47      44       2      18       3
       2       1       8      26       1       4       1      29       6      29
       2       1       8      27      43      32      43      12      26      19
       2       1       8      28       3      29       3      25      49      14
       2       1       8      29      11      12      11      27      36      37
       2       1       8      30      26       6      26      19       4      32
       2       1       8      31      37      16      37      42      47      11
       2       1       8      32      18      11      18      18      43      32
       2       1       8      33      46       9      46      47      14      42
       2       1       8      34       1       2       1      10      46      32
       2       1       8      35      29      50      29       2      21      44
       2       1       8      36      21      35      21      41      46      12
       2       1       8      37      46      15      46      41      17      27
       2       1       8      38      30      34      30      16      44      28
       2       1       8      39      48      46      48      44      14       6
       2       1       8      40      14      42      14      30      13      21
       2       1       8      41      15      12      15      13      28      14
       2       1       8      42      26      30      26      48      26      45
       2       1       8      43      17      41      17      40      12      42
       2       1       8      44       9      20       9      16      33      39
       2       1       8      45      46      33      46      48      45      34
       2       1       8      46      22      40      22      17      24      28
       2       1       8      47      33      45      33      20      20      44
       2       1       8      48      14      29      14      16      25       5
       2       1       8      49       4      12       4       7      49      15
       2       1       8      50      48      16      48      38      45      46
       2       1       8      51      32      40      32      32      32       8
       2       1       8      52      30       1      30       4       5       6
       2       1       8      53      30       8      30       6      13      39
       2       1       8      54      43      34      43      35      14       9
       2       1       8      55      12       6      12       3      44       4
       2       1       8      56      42      28      42      43      18      34
       2       1       8      57      50      25      50      19      50      23
       2       1       8      58       5      24       5      15      50      23
       2       1       8      59      48       1      48      21       9      12
       2       1       8      60      14      39      14      21      25      49
       2       1       8      61      26       7      26       1      42      17
       2       1       8      62      24      25      24       2      12      11
       2       1       8      63      14      22      14      43      22      45
       2       1       8      64      13      47      13      14       1      16
       2       1       8      65      16      47      16      11      46       4
       2       1       8      66      13      14      13      34      25      28
       2       1       8      67      22      40      22      24      39      12
       2       1       8      68      26       8      26      27       5      30
       2       1       8      69      14      19      14      18      14      22
       2       1       8      70      49      14      49       7      41      42
       2       1       8      71       5      32       5      47      31      14
       2       1       8      72      28      49      28      38      48      38
       2       1       8      73       4      22       4       5       9       7
       2       1       8      74      10      46      10      28      24      42
       2       1       8      75      35       3      35      46       8      33
       2       1       8      76      22      43      22      49      21      24
       2       1       8      77      17      34      17      25      46      13
       2       1       8      78      37      46      37      28      13       6
       2       1       8      79      19      25      19      34      34      32
       2       1       8      80       7      50       7      30      41      34
       2       1       8      81       7      21       7      37      20      29
       2       1       8      82       6      26       6      24      47      31
       2       1       8      83      33       5      33      17      31      26
       2       1       8      84      36       9      36       9      18      41
       2       1       8      85      17      33      17      18      44      40
       2       1       8      86      21      23      21       1      34       1
       2       1       8      87       2      19       2      28      34      47
       2       1       8      88      26      20      26      12      14      13
       2       1       8      89       2      35       2      36       2      27
       2       1       8      90      31      27      31      25      35      40
       2       1       8      91      19      11      19      49       3       8
       2       1       8      92      50      46      50      27      23      10
       2       1       8      93      11      10      11      36       8      26
       2       1       8      94      19      49      19      19       8      36
       2       1       8      95      32      43      32      40      12      48
       2       1       8      96      38      20      38      48      25      37
       2       1       8      97       2      47       2      36       4      20
       2       1       8      98      14      32      14      22      50      23
       2       1       8      99      20      11      20      29      26       1
       2       1       8     100      50      38      50      33      47      16
       2       1       9       1       8       9       8       7       7       3
       2       1       9       2      10      35      10      16      27      11
       2       1       9       3      49       9      49      49       1      40
       2       1       9       4      34      47      34      21      33      16
       2       1       9       5      44      21      44      42      39      33
       2       1       9       6      33      28      33      44       1       8
       2       1       9       7      48      44      48       6      31      10
       2       1       9       8      11      17      11      47      11       5
       2       1       9       9      16      44      16      30      29       1
       2       1       9      10      28      16      28       4      19      18
       2       1       9      11       7      44       7      13      32      45
       2       1       9      12       9       4       9      25      37      12
       2       1       9      13      19      45      19      12      42       3
       2       1       9      14      45       5      45       9      13      28
       2       1       9      15      36      38      36      12      31      12
       2       1       9      16      20      16      20       2      33      46
       2       1       9      17       9      17       9      42      23      15
       2       1       9      18      36      30      36      11       8      43
       2       1       9      19      24       1      24      22      36       4
       2       1       9      20      35      46      35      47      26      23
       2       1       9      21      17      33      17      22      49      42
       2       1       9      22      44      28      44      38      36      19
       2       1       9      23       2      21       2      38      21      46
       2       1       9      24      13      27      13      11      33      49
       2       1       9      25      36       6      36      29      11      12
       2       1       9      26      36      31      36       9      17      20
       2       1       9      27      45      31      45      30      15      12
       2       1       9      28      44       5      44      50      24      20
       2       1       9      29      35       8      35       3      30      19
       2       1       9      30      49      12      49      28      12      33
       2       1       9      31      36       3      36      47      44       3
       2       1       9      32      34      23      34      22      11      41
       2       1       9      33      45       3      45      38       3       9
       2       1       9      34      43      39      43      25      11      44
       2       1       9      35      27       3      27      44      18      42
       2       1       9      36      35      36      35      23       7      38
       2       1       9      37       9      38       9      27      48      19
       2       1       9      38      22      43      22      46      47      43
       2       1       9      39       8      39       8      45      36      48
       2       1       9      40      45      44      45      47       6      15
       2       1       9      41      11       3      11      16      24      44
       2       1       9      42      29      17      29      13      23      46
       2       1       9      43      28      45      28      25      29      35
       2       1       9      44       9      10       9      49      16      32
       2       1       9      45       6       9       6      11       3      41
       2       1       9      46       3       4       3      32      14      32
       2       1       9      47      34      48      34      13      12      16
       2       1       9      48      25       3      25      19       5      23
       2       1       9      49      25      31      25      45      22       3
       2       1       9      50      49      46      49      14      38      30
       2       1       9      51      12      45      12      10       7      12
       2       1       9      52      44      41      44       9       7      16
       2       1       9      53      17      18      17      21      31      13
       2       1       9      54      40      32      40      40      32      33
       2       1       9      55       7       9       7      44       6      45
       2       1       9      56       8      20       8      21      36      37
       2       1       9      57      35       9      35      15       3      36
       2       1       9      58      15      36      15      50      50       7
       2       1       9      59      15       7      15      50      47      45
       2       1       9      60      36      18      36      15      25      29
       2       1       9      61      16      15      16       1      30      33
       2       1       9      62      15      16      15      15      32      33
       2       1       9      63      34      39      34      38       6      43
       2       1       9      64      37      29      37      38       1      48
       2       1       9      65      43      11      43       3      27      38
       2       1       9      66      36       6      36      30      20      19
       2       1       9      67      46      18      46       9      49      23
       2       1       9      68      37      17      37      34      37      48
       2       1       9      69      50      32      50      31       1      15
       2       1       9      70      20      15      20      18      19      20
       2       1       9      71       7       9       7      33      32      34
       2       1       9      72      40      25      40      40      46      45
       2       1       9      73      20      11      20      13      48       6
       2       1       9      74      44      20      44      14       5      14
       2       1       9      75      14      22      14      37      11      17
       2       1       9      76      30      11      30      13      48      27
       2       1       9      77       9      46       9      35      12      50
       2       1       9      78      27      28      27      34      45      37
       2       1       9      79      20      23      20      47      27       2
       2       1       9      80      34      18      34       6      21      42
       2       1       9      81      38      31      38      20      39      10
       2       1       9      82      45      36      45      45      26       9
       2       1       9      83      28       6      28      43      19       8
       2       1       9      84      40      20      40      20      15      10
       2       1       9      85      31      15      31      11      25      26
       2       1       9      86      12      34      12      35      47      17
       2       1       9      87      38      43      38      32      11       8
       2       1       9      88      30       4      30       6       7      11
       2       1       9      89      15      33      15       9      48      27
       2       1       9      90      44      49      44      31      38      28
       2       1       9      91      21      27      21      28      49      42
       2       1       9      92      10      20      10       6      39       4
       2       1       9      93      32      14      32      43      17      18
       2       1       9      94      15      22      15      42      42      37
       2       1       9      95      26      32      26      20      48      44
       2       1       9      96      44      17      44      45       9      17
       2       1       9      97      42      45      42      50      50      37
       2       1       9      98      49      31      49       4      19      32
       2       1       9      99       9      18       9      36       2      36
       2       1       9     100      40      27      40      27       3      16
       2       1      10       1      19       4      19      40       1      28
       2       1      10       2       9      13       9      25      25      31
       2       1      10       3      30      48      30      24      16      10
       2       1      10       4      23      11      23      10      31      33
       2       1      10       5      32      33      32       4       2      10
       2       1      10       6      35      47      35      11      16      48
       2       1      10       7       6      19       6      50      16      43
       2       1      10       8      16      17      16       6      16      11
       2       1      10       9      45      44      45      31      43      45
       2       1      10      10      20      27      20      25      40      20
       2       1      10      11       9      11       9      26      28      48
       2       1      10      12      21      44      21      25      18      39
       2       1      10      13      22       9      22      50      20      28
       2       1      10      14      14      36      14      33      16      10
       2       1      10      15      34      41      34       3      22      10
       2       1      10      16      39      13      39      41      27       3
       2       1      10      17      13       4      13       9      15      33
       2       1      10      18      33      14      33      18      19      15
       2       1      10      19      29      44      29      50      36       9
       2       1      10      20      12      30      12      43      26      43
       2       1      10      21       3      49       3      25       4      25
       2       1      10      22      19      12      19      32       2      36
       2       1      10      23      39      15      39      25      50      34
       2       1      10      24      35      37      35      43      16      11
       2       1      10      25      23      22      23      25      38      49
       2       1      10      26      21      39      21      19      24      40
       2       1      10      27       3      41       3      15       8      50
       2       1      10      28       6      36       6      30       4       2
       2       1      10      29      23      37      23      32      37      34
       2       1      10      30      17      13      17      47      30      28
       2       1      10      31      30      14      30      32      33      48
       2       1      10      32       8      48       8      29      17      28
       2       1      10      33      18      16      18      20       2      11
       2       1      10      34      33      50      33      46      40      26
       2       1      10      35       9      12       9      16       8      19
       2       1      10      36      28      49      28      29      46      48
       2       1      10      37      19      21      19      10      26      48
       2       1      10      38       1      33       1      23      14      15
       2       1      10      39      24      48      24      21      16      11
       2       1      10      40      16       8      16      42      31      46
       2       1      10      41      12      16      12      48      20      48
       2       1      10      42      24      38      24      44      18      45
       2       1      10      43      26      50      26      18      25      36
       2       1      10      44      19      50      19       8      15      43
       2       1      10      45       2      13       2       5      38      49
       2       1      10      46      15      28      15       1      34      37
       2       1      10      47      34      36      34      45      34       2
       2       1      10      48      45      46      45      10      23      47
       2       1      10      49      44      37      44      37      48      47
       2       1      10      50      22      16      22       2      46      11
       2       1      10      51      23       9      23      49      16      11
       2       1      10      52      11      24      11       6       1      45
       2       1      10      53      41      37      41      42      39      34
       2       1      10      54       1      28       1      18      15      39
       2       1      10      55      23       4      23      43      50      43
       2       1      10      56      20      17      20      14      17      39
       2       1      10      57      24      27      24      25      24      39
       2       1      10      58      49       4      49      13      31      40
       2       1      10      59      23       4      23      31      16       5
       2       1      10      60      25      35      25      20      32      10
       2       1      10      61      35      27      35      32      48      29
       2       1      10      62      10      47      10       1      23      26
       2       1      10      63      46      47      46      25      44      31
       2       1      10      64       9      47       9      44      17      10
       2       1      10      65      16      34      16      18      20      21
       2       1      10      66      50       6      50      34      21      42
       2       1      10      67      43      42      43      27       3      34
       2       1      10      68       5      44       5      49      12      43
       2       1      10      69      32      27      32       7      25      33
       2       1      10      70      24       9      24      45      48       9
       2       1      10      71      41       1      41      42      41      29
       2       1      10      72       7      22       7      11      17      19
       2       1      10      73      29      30      29      47      20      43
       2       1      10      74      21      38      21      50      46      38
       2       1      10      75      30      19      30      48      49      27
       2       1      10      76      12      30      12      12      50      37
       2       1      10      77       2      29       2      30      26      49
       2       1      10      78      38      19      38      16      36      45
       2       1      10      79      32      13      32      47      28       4
       2       1      10      80      40      15      40       3      26      36
       2       1      10      81      39      24      39      24      11      14
       2       1      10      82      17      41      17      45      32      36
       2       1      10      83      11      28      11      31      34      42
       2       1      10      84      16      38      16      42      25      44
       2       1      10      85      37      45      37      42      48      49
       2       1      10      86      13      32      13      42      12      42
       2       1      10      87      17      10      17      48      20      33
       2       1      10      88       7      16       7       8      22       3
       2       1      10      89      12      41      12      35      20      36
       2       1      10      90      28      42      28      38      48      15
       2       1      10      91      41      49      41      15      12      27
       2       1      10      92       6       9       6      25      47      11
       2       1      10      93      50       1      50      30      13       9
       2       1      10      94       7       5       7      17      27      11
       2       1      10      95      26      25      26       3      23      43
       2       1      10      96      24      44      24      15      40       2
       2       1      10      97      14      49      14      21      38      39
       2       1      10      98      39      33      39      37       7      48
       2       1      10      99       6      41       6      18      26       2
       2       1      10     100      32      14      32      32      18       6
       3       1       1       1      26      14      26      18       9      40
       3       1       1       2      49       9      49      41       6      10
       3       1       1       3      46       4      46      28      21      38
       3       1       1       4      43      15      43       5      43       7
       3       1       1       5      13      29      13       1      14      29
       3       1       1       6      33      36      33      45       8      35
       3       1       1       7       2      34       2      44      29      34
       3       1       1       8       5      35       5      20      45      24
       3       1       1       9       4      15       4      31      39      47
       3       1       1      10      25      48      25      33      50      35
       3       1       1      11       6      34       6       4       7      18
       3       1       1      12      21       4      21       3      10      20
       3       1       1      13      31      33      31      47      22      48
       3       1       1      14      24      48      24       2      45      50
       3       1       1      15      27      47      27      42       1      17
       3       1       1      16      47      31      47       8      38      39
       3       1       1      17       1      27       1      31      22      46
       3       1       1      18      28      43      28      25      37      15
       3       1       1      19      40      15      40      10      46      30
       3       1       1      20      46      44      46      10       2       5
       3       1       1      21      46      38      46      35      48       1
       3       1       1      22      14      28      14      42      34      39
       3       1       1      23      27      15      27      32      31       7
       3       1       1      24      35      30      35       2      26      47
       3       1       1      25       1      36       1      50       6      16
       3       1       1      26      26      30      26      29      49      42
       3       1       1      27      16      14      16      38      41      17
       3       1       1      28      16      17      16      18      21      18
       3       1       1      29       3       4       3      30      47      32
       3       1       1      30      21      30      21      29      13      33
       3       1       1      31       6       4       6      17      27      42
       3       1       1      32      35      23      35      19      37       2
       3       1       1      33       6      22       6      20       7       8
       3       1       1      34       5      39       5      42      21      26
       3       1       1      35      13      14      13       9      44      36
       3       1       1      36       2      47       2      30      10      31
       3       1       1      37      37      47      37       1      23      43
       3       1       1      38       2      33       2      48       7      18
       3       1       1      39      16       1      16      38       7      50
       3       1       1      40      49      26      49      37      33      35
       3       1       1      41      46      10      46      20      38      21
       3       1       1      42      29      39      29       4      25      12
       3       1       1      43      19       9      19      24       1      36
       3       1       1      44      32      16      32      44       9      14
       3       1       1      45      34      19      34      26      19       9
       3       1       1      46      21      48      21      28      23      21
       3       1       1      47      26      48      26      31      16      42
       3       1       1      48      43      29      43      26      19      41
       3       1       1      49       5      43       5      29      13      28
       3       1       1      50       2      26       2      14      27      24
       3       1       1      51      30       3      30      10      35      15
       3       1       1      52      24      14      24      22      43       8
       3       1       1      53      46      29      46      37      50      44
       3       1       1      54       6      42       6      27      17      44
       3       1       1      55       6      43       6      17      13      17
       3       1       1      56       9      34       9       2      45      28
       3       1       1      57      15      17      15      36      45      46
       3       1       1      58      22      31      22      38      45      48
       3       1       1      59      23      37      23      31      18      26
       3       1       1      60      44      14      44       8      19      27
       3       1       1      61      13      47      13       7      42      24
       3       1       1      62      38      13      38      45      21      24
       3       1       1      63      28      37      28      36      31      41
       3       1       1      64       7      44       7      16      40      37
       3       1       1      65      33      32      33      39      37      48
       3       1       1      66      50      15      50       5       2      47
       3       1       1      67      21      18      21      14      44      36
       3       1       1      68      37      42      37      27      27      42
       3       1       1      69      15      46      15      16       3      25
       3       1       1      70      10      37      10      50      46      13
       3       1       1      71      47      26      47      17      20      24
       3       1       1      72       8       9       8      44       6       9
       3       1       1      73      39      29      39      35      18      24
       3       1       1      74      10      34      10      27      27       6
       3       1       1      75       9       2       9      11      12      10
       3       1       1      76       4      30       4      13      19      30
       3       1       1      77      20      42      20      41      16      35
       3       1       1      78      16      28      16      41      17      47
       3       1       1      79      39       2      39      12      30      23
       3       1       1      80      46      44      46      14      20       3
       3       1       1      81      34       9      34      19      46      36
       3       1       1      82      45      38      45      22      12       6
       3       1       1      83      41      25      41      30      32      21
       3       1       1      84      47      42      47      36       3      15
       3       1       1      85      42      34      42      34      27      18
       3       1       1      86      28      29      28      29      26      19
       3       1       1      87      46       4      46      22      30       8
       3       1       1      88      49      42      49      19      33      37
       3       1       1      89      44      17      44      49      49      43
       3       1       1      90      29      24      29      48      50       7
       3       1       1      91      29      32      29      10      14      37
       3       1       1      92      17      36      17      33       2      13
       3       1       1      93       5       3       5      19      20      28
       3       1       1      94      27      12      27      27      42      39
       3       1       1      95      25      19      25      36      13      32
       3       1       1      96      41      43      41      33       3      35
       3       1       1      97      22      26      22      30       6      43
       3       1       1      98      38      28      38      18       1       3
       3       1       1      99      25       5      25      47      15      36
       3       1       1     100      10      32      10      20      42      33
       3       1       2       1      25       8      25      31      16      32
       3       1       2       2       8      33       8      20      26      32
       3       1       2       3      22      35      22      37      15      34
       3       1       2       4       7      31       7      27      22      38
       3       1       2       5      15      28      15      29      39      48
       3       1       2       6      10      20      10      48      12       1
       3       1       2       7      24      18      24      43      26       7
       3       1       2       8      40      21      40      45      41      39
       3       1       2       9      45      24      45      20      24      31
       3       1       2      10      15      32      15      27      31      40
       3       1       2      11      26      18      26       9      39      11
       3       1       2      12      39      19      39      45      18      41
       3       1       2      13      46       9      46      49      12      30
       3       1       2      14       8      23       8       1       9      42
       3       1       2      15      50      19      50      16      23      35
       3       1       2      16      23      35      23      47      24      48
       3       1       2      17      17      40      17      10      25      37
       3       1       2      18      45      38      45      31      26      14
       3       1       2      19      40       8      40      10      11       5
       3       1       2      20       2      30       2      37      33      39
       3       1       2      21      33      50      33      12      48       1
       3       1       2      22      13      22      13      41      18      32
       3       1       2      23      29       6      29      49      39      32
       3       1       2      24      15       8      15      20      14       1
       3       1       2      25      43       7      43      24      23      42
       3       1       2      26      50       1      50      29      30      22
       3       1       2      27      21      33      21      15      12       1
       3       1       2      28      49      19      49      21      22      23
       3       1       2      29      14      24      14       7      45      23
       3       1       2      30      18       3      18       8       4      33
       3       1       2      31      34      26      34      38      36      45
       3       1       2      32      20      32      20       6      49      40
       3       1       2      33      18      32      18       2      35       1
       3       1       2      34      34      11      34      32      44      13
       3       1       2      35      29      10      29      36      24      22
       3       1       2      36      21      40      21      28      22      37
       3       1       2      37      23      49      23      16       7       4
       3       1       2      38      23      49      23      47      41      25
       3       1       2      39      38      47      38      17      10      28
       3       1       2      40      17      47      17      40      31       9
       3       1       2      41       2      10       2      21      50      36
       3       1       2      42      46      29      46       5      44      21
       3       1       2      43      29      21      29      29      20      42
       3       1       2      44       9      36       9      27      37      49
       3       1       2      45      41      29      41      36       9       4
       3       1       2      46       4       5       4      39      28      27
       3       1       2      47      37      39      37      39      46      29
       3       1       2      48      44       1      44       2      34      38
       3       1       2      49      49      12      49      23      50      19
       3       1       2      50      26       9      26      18       7      22
       3       1       2      51      28       9      28      18      33      37
       3       1       2      52      16      22      16      39      14      29
       3       1       2      53      20      21      20      32      31      13
       3       1       2      54      27      43      27       9      36      39
       3       1       2      55      36      16      36      36      13       8
       3       1       2      56      40      23      40      35      10      36
       3       1       2      57      49      22      49      11      24       1
       3       1       2      58      48      13      48      18      37      38
       3       1       2      59      16      49      16       6      41      44
       3       1       2      60      27      10      27       3       6      10
       3       1       2      61      13      34      13      22      45      29
       3       1       2      62      27      28      27       6       5      45
       3       1       2      63      11       9      11      25      27      26
       3       1       2      64      32      12      32      45       8      33
       3       1       2      65      17      24      17      14      40      27
       3       1       2      66      30      38      30       4      42       5
       3       1       2      67      12      19      12       2       4      33
       3       1       2      68      13      11      13      41      42      16
       3       1       2      69      26      46      26      38      35      23
       3       1       2      70       8      28       8       4      36      25
       3       1       2      71      40      50      40      36      46      50
       3       1       2      72      29      13      29       3      45      14
       3       1       2      73       7      14       7       9       2      28
       3       1       2      74       9       7       9      27      27       4
       3       1       2      75      47      39      47      31      23       1
       3       1       2      76      17      28      17       1      22      49
       3       1       2      77      49      38      49      38      49      20
       3       1       2      78      37      26      37       7      45      18
       3       1       2      79      49      34      49      39      35      45
       3       1       2      80      30       9      30      10      33      38
       3       1       2      81      35      47      35      42      15      37
       3       1       2      82      48       2      48      40      37      43
       3       1       2      83      45       5      45      25       5       7
       3       1       2      84       4       5       4       8      38      17
       3       1       2      85      13      20      13      17      18      14
       3       1       2      86      14       3      14      36      35      33
       3       1       2      87      41      14      41      25       9      33
       3       1       2      88      17      44      17      31       1       2
       3       1       2      89      27      32      27      26       7      10
       3       1       2      90      44      41      44      18      43      37
       3       1       2      91      23      28      23      25      22      40
       3       1       2      92      40      48      40       2      46      44
       3       1       2      93      50      26      50      25      35      19
       3       1       2      94      50      19      50      12       8      29
       3       1       2      95      12      23      12      15      13       9
       3       1       2      96      27      26      27       8       8      24
       3       1       2      97      47      46      47      31      23      12
       3       1       2      98       5      47       5      36       6      40
       3       1       2      99      46      47      46       7      48      27
       3       1       2     100      20      14      20      25      45       2
       3       1       3       1      29      21      29      25      42      30
       3       1       3       2      14      15      14      31      19      49
       3       1       3       3      28      46      28      39      40       6
       3       1       3       4      34      17      34      17      17      47
       3       1       3       5      14      40      14      37      31      19
       3       1       3       6      29      46      29      40      40      44
       3       1       3       7       1      45       1      12      30      43
       3       1       3       8      10      34      10       5       6      30
       3       1       3       9      41      49      41      17      22      24
       3       1       3      10       5       9       5      39      10      11
       3       1       3      11      18      12      18      46      11      45
       3       1       3      12      32      13      32      21      21      22
       3       1       3      13      44      45      44      27      30      23
       3       1       3      14      19      43      19      27      22      49
       3       1       3      15       4      14       4      21      19      33
       3       1       3      16      35      49      35      49      36      48
       3       1       3      17      36       1      36      42       3      10
       3       1       3      18      14       2      14       9      50      35
       3       1       3      19      46      26      46      48      44      21
       3       1       3      20      22       5      22      32      18      41
       3       1       3      21      30      39      30      37      23      40
       3       1       3      22      23      15      23      50      28      23
       3       1       3      23      46      16      46      31      42      25
       3       1       3      24      29      38      29      43      15      29
       3       1       3      25      40      48      40       2       4      26
       3       1       3      26      20      45      20      16      38      33
       3       1       3      27      30      29      30      32      19      36
       3       1       3      28      34      47      34       2      32      25
       3       1       3      29       9      22       9      47       8      30
       3       1       3      30      35      48      35      34       2      28
       3       1       3      31       1      16       1      14      43      48
       3       1       3      32      17       8      17      24       4      37
       3       1       3      33      20      23      20      35       2      27
       3       1       3      34       3       5       3      40      32       3
       3       1       3      35      46      28      46      27      38      42
       3       1       3      36      25      15      25      42      19      42
       3       1       3      37      46      42      46      29      47      19
       3       1       3      38       6      38       6      23       9      39
       3       1       3      39      44      45      44      16       3      49
       3       1       3      40       1      17       1      10      47      33
       3       1       3      41      18      42      18       6      46       3
       3       1       3      42       6      11       6       5      42      18
       3       1       3      43      48      44      48      25      14      40
       3       1       3      44      40       7      40      47      32       3
       3       1       3      45      37      30      37      13      12       6
       3       1       3      46      26      27      26       4      13      25
       3       1       3      47      30      33      30      21      38      46
       3       1       3      48      11      40      11      29      10      12
       3       1       3      49      11      16      11      13       7       4
       3       1       3      50      49      42      49      44       6      33
       3       1       3      51      26      10      26      44       2      50
       3       1       3      52      47      16      47      26      46      42
       3       1       3      53      23      34      23      43      18      26
       3       1       3      54      45      21      45      36      48       1
       3       1       3      55      11       4      11      27      49      34
       3       1       3      56      36      18      36      15      13      39
       3       1       3      57      24       9      24      22       1       2
       3       1       3      58      13       8      13       5       7      31
       3       1       3      59      12      19      12      41      31      37
       3       1       3      60      48      10      48      35      28      32
       3       1       3      61      12      18      12      33      26      11
       3       1       3      62      15      27      15      23      39       8
       3       1       3      63       6      19       6      43       9      21
       3       1       3      64      43       4      43      40      48      49
       3       1       3      65       9       2       9      35      45      27
       3       1       3      66      42      38      42      18      30       2
       3       1       3      67      14      36      14      17       3      40
       3       1       3      68      22      24      22      12      50      19
       3       1       3      69      43      20      43      27       5      38
       3       1       3      70      48      44      48      46      15       1
       3       1       3      71      41      11      41      28      10      47
       3       1       3      72      14      33      14      23      34      16
       3       1       3      73      18      29      18      16       7      38
       3       1       3      74       3      21       3      17      36      37
       3       1       3      75      38      26      38      16      36      23
       3       1       3      76      43       3      43      15      32      33
       3       1       3      77      36      13      36      26      42      44
       3       1       3      78      28      42      28      46      42      22
       3       1       3      79      30      39      30      23      48      29
       3       1       3      80      22      10      22      25       3      46
       3       1       3      81      28      49      28      41      40      46
       3       1       3      82      20      16      20       4      47      37
       3       1       3      83      47       2      47      46      11       1
       3       1       3      84       3      47       3       5      10      32
       3       1       3      85      48      14      48      11      42      22
       3       1       3      86       6       2       6       2      36      40
       3       1       3      87      11      37      11      32      14      25
       3       1       3      88      39      50      39      48       4      23
       3       1       3      89      38      42      38      11      39      18
       3       1       3      90      25      39      25      49       2      32
       3       1       3      91       6      50       6      34      42      44
       3       1       3      92       1      17       1      22      21       7
       3       1       3      93      33      35      33       3      22      29
       3       1       3      94      31      33      31      31       6      26
       3       1       3      95      21      31      21       5      25      41
       3       1       3      96       5      49       5       9       4      35
       3       1       3      97      46      24      46      47       5      41
       3       1       3      98      46      12      46      37      18      37
       3       1       3      99       6      50       6      17      29      48
       3       1       3     100      18      12      18      23      22      33
       3       1       4       1      15      25      15      24      41      20
       3       1       4       2      47      44      47      10      49      15
       3       1       4       3      41      49      41      48      48      37
       3       1       4       4      47      35      47      26      15       3
       3       1       4       5      46      35      46      35      29       9
       3       1       4       6      15      11      15      13      25       4
       3       1       4       7      19      28      19      26      26      41
       3       1       4       8      33       8      33      26       7      44
       3       1       4       9      24       7      24      38       8       9
       3       1       4      10      22       7      22      48      36      33
       3       1       4      11      18      39      18       9      19      46
       3       1       4      12      19      33      19      34      15      28
       3       1       4      13       1       5       1      33      12      31
       3       1       4      14      36      22      36      31       2      11
       3       1       4      15      25      32      25      21      11      18
       3       1       4      16       6      14       6       4      36      48
       3       1       4      17      25      11      25       8      35      18
       3       1       4      18      39      29      39      46       5      29
       3       1       4      19      11      45      11      24      33      38
       3       1       4      20       7       9       7      36      34       1
       3       1       4      21      10      35      10       8      16       1
       3       1       4      22       7      32       7      39      16      39
       3       1       4      23      26      27      26      34      12      23
       3       1       4      24      26      40      26      38      42      17
       3       1       4      25      50       7      50      38      26      29
       3       1       4      26      11      40      11      37      17      41
       3       1       4      27      20      29      20      16      42      13
       3       1       4      28      21      46      21      15      29      28
       3       1       4      29      32       2      32      14      31       5
       3       1       4      30      20      21      20      12      19      20
       3       1       4      31      45      24      45      27      25      40
       3       1       4      32       2      16       2       1      12      29
       3       1       4      33      30      41      30      43      11      17
       3       1       4      34      42      12      42       7      17       8
       3       1       4      35      26      14      26      32       3      32
       3       1       4      36      33      47      33      40      30       5
       3       1       4      37      49      44      49      10      47       7
       3       1       4      38      33      25      33      35      27      34
       3       1       4      39      38      18      38      40      49      27
       3       1       4      40      24      41      24      31      12      43
       3       1       4      41      27      37      27       2      36      10
       3       1       4      42       7      37       7      14       2      36
       3       1       4      43      29      20      29      32      44      31
       3       1       4      44      29      27      29      39      13      39
       3       1       4      45      34      26      34      43      18      49
       3       1       4      46       6      44       6      13      41       7
       3       1       4      47      10      50      10      16      39      19
       3       1       4      48      11      50      11      28      11       3
       3       1       4      49      18      44      18      49      39      35
       3       1       4      50      24       6      24      33       1      23
       3       1       4      51      33      14      33      28       4      41
       3       1       4      52      46      18      46      13      14      32
       3       1       4      53      39      41      39      36      25       7
       3       1       4      54      13      47      13      24      15      25
       3       1       4      55      17      31      17      14      42      14
       3       1       4      56      19      41      19      44      30      32
       3       1       4      57      46      22      46      49      32      23
       3       1       4      58      10       6      10      45      39      15
       3       1       4      59      14      10      14      35      35      31
       3       1       4      60       9      38       9      24      15       7
       3       1       4      61      44      34      44      43      49       6
       3       1       4      62      40      14      40      35      20      12
       3       1       4      63      14      10      14      26      36      20
       3       1       4      64      40      42      40       4      48      14
       3       1       4      65      38      19      38      27      43      10
       3       1       4      66      45      34      45      44      10       8
       3       1       4      67      49       5      49      45      44      13
       3       1       4      68       6      44       6       1      21       5
       3       1       4      69      29      20      29       8       5      19
       3       1       4      70       5      11       5      48      16      35
       3       1       4      71      21      31      21      49      34      33
       3       1       4      72       7      33       7      31      28       7
       3       1       4      73      30      37      30      14      14      40
       3       1       4      74      29      37      29      42      21      24
       3       1       4      75      19      37      19      12       3      30
       3       1       4      76      21      48      21      42      19      28
       3       1       4      77       1      46       1       3      10      50
       3       1       4      78      12      26      12      41      15      23
       3       1       4      79      10      16      10      19      30      47
       3       1       4      80      38      13      38      47      26      42
       3       1       4      81       9      44       9      21      40      24
       3       1       4      82      21       8      21      27      20      30
       3       1       4      83       1       9       1       7      21      39
       3       1       4      84      26       4      26      42      42      44
       3       1       4      85       5      29       5      13      19      11
       3       1       4      86      18      17      18      19       1       2
       3       1       4      87      50      24      50       7      37      36
       3       1       4      88       7       9       7      44      39      42
       3       1       4      89      15      50      15      31      44      49
       3       1       4      90      14      45      14      22       5      38
       3       1       4      91      49       4      49      48      45       3
       3       1       4      92      32      33      32       2      32       6
       3       1       4      93      47       3      47       6       5      18
       3       1       4      94      20      45      20       4      14      29
       3       1       4      95      24      25      24      45      40      43
       3       1       4      96      18      33      18      50      22      23
       3       1       4      97      50      31      50       4      29      26
       3       1       4      98      12      38      12      48      17      44
       3       1       4      99      48      23      48       9      34      35
       3       1       4     100      11      50      11      27      16      42
       3       1       5       1      15      41      15      13       7      25
       3       1       5       2      16      33      16      24      27      32
       3       1       5       3      25      17      25      21      15      37
       3       1       5       4      18      19      18      10       3      42
       3       1       5       5      30       9      30      23      17      26
       3       1       5       6      43       8      43      42       8      45
       3       1       5       7      21      17      21      17      12      27
       3       1       5       8      32      17      32      48      42      24
       3       1       5       9      47       4      47      50      45      28
       3       1       5      10       2      31       2      21      35      11
       3       1       5      11       6      45       6      38      50      48
       3       1       5      12      22       9      22      41      18      42
       3       1       5      13      12      42      12      32      45      25
       3       1       5      14       9      46       9      35      33      47
       3       1       5      15      15      41      15      42       3      49
       3       1       5      16      33      47      33      28      31      24
       3       1       5      17       4      24       4      28      20      23
       3       1       5      18      47      29      47      23      36      13
       3       1       5      19      38      15      38       6      50       4
       3       1       5      20      24      36      24      40      30      41
       3       1       5      21      28      49      28      13      20      31
       3       1       5      22       4      16       4      27      40      26
       3       1       5      23       2      28       2      15      25      14
       3       1       5      24      36      11      36       2      32       8
       3       1       5      25      37      12      37      34      46      19
       3       1       5      26       3      11       3      37      35      24
       3       1       5      27      25      20      25      33       3      48
       3       1       5      28      49       1      49       4      14       5
       3       1       5      29      38      29      38      26      17      26
       3       1       5      30      30      28      30      45       6       9
       3       1       5      31      20       6      20      10      14      20
       3       1       5      32       6       1       6      30      43      15
       3       1       5      33      44       8      44      36      31       5
       3       1       5      34      30       9      30      14      37      22
       3       1       5      35      48      16      48      22      21      40
       3       1       5      36      36      18      36      19       6      27
       3       1       5      37      24      48      24      14      30      31
       3       1       5      38      39      34      39      30       4      11
       3       1       5      39       8       7       8      29      23      24
       3       1       5      40      12      25      12       1      35       8
       3       1       5      41      45      32      45      36      33      12
       3       1       5      42      15      40      15      37      48       2
       3       1       5      43      20      37      20       3      27       7
       3       1       5      44      28      10      28      11      47      45
       3       1       5      45      28      26      28      42       9      35
       3       1       5      46      18      41      18      41       5      15
       3       1       5      47      45      36      45      16      32       7
       3       1       5      48      29      30      29      39      44      29
       3       1       5      49      16      43      16      29       5      41
       3       1       5      50      48      38      48      47      28      10
       3       1       5      51      50      29      50      30      17       1
       3       1       5      52      39      18      39      14      17      22
       3       1       5      53      13      32      13      37      38      17
       3       1       5      54      22      12      22      19      18       6
       3       1       5      55      25       3      25      24      41       1
       3       1       5      56      48      46      48      14      41      26
       3       1       5      57      44       8      44      27      34      22
       3       1       5      58      47       1      47       5      30      16
       3       1       5      59      12      42      12      27      23      43
       3       1       5      60      48      33      48      11      48      38
       3       1       5      61      18      38      18       3      36      17
       3       1       5      62       5      19       5      49      24      34
       3       1       5      63       6      39       6      47      45      42
       3       1       5      64      45      18      45       9      31       8
       3       1       5      65       6      25       6      40      17      40
       3       1       5      66      12       5      12      49      32       3
       3       1       5      67       5      26       5      23       4      17
       3       1       5      68      47      44      47      36      33      28
       3       1       5      69      23       9      23      21      28      36
       3       1       5      70       4      42       4      32      29      35
       3       1       5      71      34      19      34      35      47      45
       3       1       5      72      46      32      46      10      43       5
       3       1       5      73      23      17      23      14      36       6
       3       1       5      74      17      22      17      25      14      39
       3       1       5      75      39      15      39      13      28      27
       3       1       5      76      33      40      33      38      15      17
       3       1       5      77      19      37      19      16       7      38
       3       1       5      78       2       7       2      41      36      30
       3       1       5      79      20      40      20       8      19      27
       3       1       5      80      11      35      11      20      13      37
       3       1       5      81      16      20      16      40      36      23
       3       1       5      82      18      15      18      11       9      13
       3       1       5      83      43      16      43       9      32      38
       3       1       5      84      16      30      16      26      36      15
       3       1       5      85      27      42      27      10      14      15
       3       1       5      86       7      41       7      49      20      45
       3       1       5      87      42      43      42      38      24      16
       3       1       5      88      28      35      28      41       1       7
       3       1       5      89      22      39      22      34      42      31
       3       1       5      90      27       7      27      45      16      45
       3       1       5      91      22       4      22      45      16      21
       3       1       5      92      37      49      37      25       6      41
       3       1       5      93      17      20      17      27      33      13
       3       1       5      94      10       3      10      29      29      46
       3       1       5      95      18      13      18      45      19       8
       3       1       5      96      34      18      34      46      26      19
       3       1       5      97      40       1      40      17      27       7
       3       1       5      98      46      28      46      19      35      28
       3       1       5      99      46      27      46      16      30       9
       3       1       5     100      19      32      19      21      39      35
       3       1       6       1      12      23      12      30      23       2
       3       1       6       2       7      50       7      15      12      14
       3       1       6       3       5      28       5      41       1      36
       3       1       6       4      18      25      18      47       3      33
       3       1       6       5      46      13      46      22      25      22
       3       1       6       6      32      13      32      33       3      19
       3       1       6       7      49      22      49       2       4       2
       3       1       6       8       3      38       3      34      12      13
       3       1       6       9      47      41      47      48      39      31
       3       1       6      10      28      29      28       7      34      20
       3       1       6      11       7      22       7      27      13      24
       3       1       6      12      39       2      39      42      25      21
       3       1       6      13       5       1       5      20      32      33
       3       1       6      14      35      36      35      19       4       6
       3       1       6      15      13      41      13      12      47      13
       3       1       6      16       6      26       6      39      32      43
       3       1       6      17       8      45       8       9      19      49
       3       1       6      18      11      15      11      31      20      29
       3       1       6      19      32      31      32      11      39       6
       3       1       6      20      48      21      48       6      38      39
       3       1       6      21      17      19      17      12      14      48
       3       1       6      22      19      48      19      32      35      43
       3       1       6      23      26      37      26      11      41      37
       3       1       6      24      44      19      44      28      13      19
       3       1       6      25      43      11      43       3      27       3
       3       1       6      26      11      47      11      31       8      24
       3       1       6      27      49      50      49      28       3      16
       3       1       6      28      20      21      20       2      35       5
       3       1       6      29      41      27      41      25      38       9
       3       1       6      30      50       9      50      50      33      47
       3       1       6      31      26       5      26      23       8      31
       3       1       6      32       5      30       5      19      46      47
       3       1       6      33       8      37       8       3      33      15
       3       1       6      34      35      32      35      39      10      20
       3       1       6      35       3      39       3       8       4      49
       3       1       6      36       9      25       9      44      18      26
       3       1       6      37      22      21      22      14      49      21
       3       1       6      38      11      15      11      46      26      42
       3       1       6      39      49      33      49      15      44      19
       3       1       6      40      19      44      19      30      20      28
       3       1       6      41      45      35      45      32      16      36
       3       1       6      42      18      44      18      46      38      34
       3       1       6      43      45      12      45       6      16      23
       3       1       6      44      15      36      15      25       7      33
       3       1       6      45      29      38      29      37      49      23
       3       1       6      46      27      41      27      23      50      41
       3       1       6      47       6      17       6       1      27      47
       3       1       6      48      46       3      46      33       4      50
       3       1       6      49      17      19      17       6       9      17
       3       1       6      50      24       7      24      20      29      10
       3       1       6      51      10       6      10      31      45      10
       3       1       6      52      43       5      43      39      39       3
       3       1       6      53      21      10      21      43       3       1
       3       1       6      54      50      27      50      13      25      17
       3       1       6      55       4      45       4      46      18      37
       3       1       6      56      11      23      11      39      38      36
       3       1       6      57      45       8      45      39      40      12
       3       1       6      58      15      42      15       2      38      42
       3       1       6      59      23      41      23       7       8      46
       3       1       6      60      28       1      28      18      15       8
       3       1       6      61       8      42       8      14      24      23
       3       1       6      62      17       5      17      46      36      35
       3       1       6      63       8      20       8      38      38      41
       3       1       6      64      43      45      43      28      30      19
       3       1       6      65      13      48      13      17      12      19
       3       1       6      66      36      10      36      35      26      37
       3       1       6      67      25      12      25      45      23      15
       3       1       6      68      34       5      34      30      35      50
       3       1       6      69      42       2      42      34      41      17
       3       1       6      70       4      13       4      34      46      36
       3       1       6      71      35      24      35      37      20      11
       3       1       6      72      35      43      35      26      38       3
       3       1       6      73      11      28      11      14      39      23
       3       1       6      74      34      18      34      50      19      50
       3       1       6      75      32       5      32      11      46      21
       3       1       6      76      12      48      12      34      35      31
       3       1       6      77      30      14      30      47      16      35
       3       1       6      78      27      37      27       4      21      25
       3       1       6      79      15      33      15      25       4      35
       3       1       6      80      46      38      46      46      20       5
       3       1       6      81      31      12      31      20       2      41
       3       1       6      82      22      43      22       4       6      44
       3       1       6      83      41      45      41      19      17      28
       3       1       6      84      12      46      12      35      46       8
       3       1       6      85      44      17      44      18      23      12
       3       1       6      86      21      39      21      25      18      17
       3       1       6      87      44      47      44      41      16       7
       3       1       6      88      15      33      15      30      21       3
       3       1       6      89      37      48      37      22      28      43
       3       1       6      90      10      14      10      30      20      35
       3       1       6      91      34      17      34       4      39      43
       3       1       6      92       3       2       3      18      23      41
       3       1       6      93      29       4      29       5       1      23
       3       1       6      94      46      34      46      38      26      15
       3       1       6      95      18      16      18      12      36      14
       3       1       6      96      50      17      50      19       2      37
       3       1       6      97      41      47      41       3       8      39
       3       1       6      98      22      23      22      45      46       7
       3       1       6      99      30      23      30      10       2      49
       3       1       6     100      44      29      44      39       4      26
       3       1       7       1       5      34       5       1      15       6
       3       1       7       2      13      42      13      17      31      27
       3       1       7       3      18      40      18      48      36      31
       3       1       7       4       9      18       9      13      14      50
       3       1       7       5      35      37      35      49      45      22
       3       1       7       6      32      18      32      23       8      22
       3       1       7       7      42       2      42      11      35      36
       3       1       7       8       4      18       4      46       9      16
       3       1       7       9      26      43      26      40      22      42
       3       1       7      10      40      47      40      18      27      33
       3       1       7      11      48      35      48      11      41      31
       3       1       7      12      20      12      20      46       9      25
       3       1       7      13      38      14      38      42      25      20
       3       1       7      14      48      15      48       2      24      32
       3       1       7      15       9      29       9      37       5      40
       3       1       7      16       3      49       3      18      26      21
       3       1       7      17      10      28      10      31       8      14
       3       1       7      18      38       6      38      10      13      31
       3       1       7      19      20       8      20      47      50      42
       3       1       7      20      18      16      18      32      46      12
       3       1       7      21      27      21      27       6      16      31
       3       1       7      22      37      15      37      33      47      17
       3       1       7      23      12      31      12      13       3      45
       3       1       7      24      16       4      16      30       7      36
       3       1       7      25      41      12      41       6      39      41
       3       1       7      26      34      22      34      36      47      43
       3       1       7      27      28      44      28       3      20      30
       3       1       7      28      43      11      43      44      36      42
       3       1       7      29      22       6      22       3      32      24
       3       1       7      30      12      41      12       7      45      47
       3       1       7      31       8       6       8      43      37      42
       3       1       7      32      26      41      26      15       7      31
       3       1       7      33       1       3       1       8      35      20
       3       1       7      34      18      46      18      21      28      25
       3       1       7      35      27      18      27      50      22      10
       3       1       7      36       1      48       1      48      33      44
       3       1       7      37      44      19      44      31      42      32
       3       1       7      38       5      14       5      50      10       8
       3       1       7      39      44      14      44      18      42      16
       3       1       7      40      21      17      21      25      49      33
       3       1       7      41      15      37      15      31      43      36
       3       1       7      42       1       5       1      46      28      30
       3       1       7      43      32      22      32      16       2      21
       3       1       7      44      45      41      45       9      33      23
       3       1       7      45      37      18      37      16      24      36
       3       1       7      46      48       3      48      30      37      38
       3       1       7      47      16      15      16      42      43       1
       3       1       7      48      14      16      14      31      41      50
       3       1       7      49      29       9      29      49       4      46
       3       1       7      50      46      17      46      11      20      38
       3       1       7      51      48       4      48       2      34      43
       3       1       7      52      35      45      35      29      25      30
       3       1       7      53      37      46      37      25       5      45
       3       1       7      54      34      49      34      18      49       8
       3       1       7      55      33      34      33      20      32       7
       3       1       7      56      24       1      24      38      26       6
       3       1       7      57      49      23      49      11      41      18
       3       1       7      58      15      20      15       9      24      25
       3       1       7      59      13      14      13      12      45       1
       3       1       7      60      38       1      38      11      15      19
       3       1       7      61      39      40      39      35      11       1
       3       1       7      62      29      39      29       3       3      11
       3       1       7      63      23       3      23      30      45      22
       3       1       7      64       4       5       4      22       9       6
       3       1       7      65      37      36      37      33      45      46
       3       1       7      66       7      20       7      10      40      15
       3       1       7      67      12      26      12      26      47       7
       3       1       7      68      26      20      26       5      42      34
       3       1       7      69      37      49      37       2      11      34
       3       1       7      70       1      36       1      28       3       7
       3       1       7      71      18      25      18      35      44      50
       3       1       7      72      24      10      24      33      34       1
       3       1       7      73      11       3      11      44      43       1
       3       1       7      74      28      23      28      33      29      13
       3       1       7      75       9      42       9      31      45      40
       3       1       7      76      39      46      39      27      21      35
       3       1       7      77       2      24       2       6      47       5
       3       1       7      78      24       2      24      50       8      26
       3       1       7      79      46      45      46      47      34      24
       3       1       7      80      17       8      17      42      32      14
       3       1       7      81      50       7      50      41      29      16
       3       1       7      82      35      21      35       5      44      15
       3       1       7      83       7      34       7      44       6      15
       3       1       7      84      39       8      39      35      25      44
       3       1       7      85      42      20      42      45       5      29
       3       1       7      86       6      50       6      39      41      28
       3       1       7      87      45      25      45      48      11      45
       3       1       7      88      47      14      47      17      13      18
       3       1       7      89       1      38       1       8      45      43
       3       1       7      90       8       1       8       3      47      28
       3       1       7      91      25      47      25      44      28      17
       3       1       7      92      29      37      29      24      47      31
       3       1       7      93      15      50      15      47      44      42
       3       1       7      94      12      21      12      27      48      37
       3       1       7      95       8      23       8       3      29      24
       3       1       7      96      12      46      12      13      23      46
       3       1       7      97       2      22       2      48      29      50
       3       1       7      98       4      43       4      46      32      49
       3       1       7      99      20      13      20      37      43      42
       3       1       7     100      10      34      10      35       9       8
       3       1       8       1      16      25      16      27      46      47
       3       1       8       2      34      25      34       4      41      42
       3       1       8       3      41      11      41       5      49      27
       3       1       8       4      29       9      29       6      28      34
       3       1       8       5      44      14      44      10      38       7
       3       1       8       6      31      43      31      27      20      32
       3       1       8       7      28      18      28       9      24      44
       3       1       8       8      42      29      42       1      23      21
       3       1       8       9      48      37      48      44       7      32
       3       1       8      10      41      48      41       3      12      34
       3       1       8      11      20      13      20       1      37      31
       3       1       8      12      46      36      46      36      50      22
       3       1       8      13      20      45      20      26      16      50
       3       1       8      14      34      49      34      27      15       3
       3       1       8      15      34       9      34      10      20      22
       3       1       8      16      37      35      37      14      46       6
       3       1       8      17      24      11      24      16      27      17
       3       1       8      18      20       1      20      37      34      27
       3       1       8      19      36      24      36      44      41       3
       3       1       8      20      42       9      42      42      46       8
       3       1       8      21      14      29      14      43      10      12
       3       1       8      22      12      35      12      18      32      12
       3       1       8      23      19       7      19      31      15      14
       3       1       8      24       6      21       6      22      11      27
       3       1       8      25      23      27      23       9       8      31
       3       1       8      26      22      33      22      36      26       9
       3       1       8      27      34      24      34      17      12      33
       3       1       8      28      23      31      23      15      50      12
       3       1       8      29      18      33      18      49      42      50
       3       1       8      30      45      44      45      20      23      21
       3       1       8      31       5      16       5       9      40      13
       3       1       8      32      32      36      32      23      23      38
       3       1       8      33      11      49      11      27       8      12
       3       1       8      34      42      25      42      42       7      11
       3       1       8      35       8       2       8      20      20      24
       3       1       8      36      23      15      23      41      29      20
       3       1       8      37      19      14      19      17      36       5
       3       1       8      38      19      38      19      13      16       7
       3       1       8      39      44       3      44      37      10      27
       3       1       8      40       8      14       8      22      33      23
       3       1       8      41      27      28      27      12      34      45
       3       1       8      42      17      48      17      36      38      21
       3       1       8      43      26      20      26      19      19      34
       3       1       8      44      23       7      23      43      44      47
       3       1       8      45      38      25      38      44      19      12
       3       1       8      46      40      48      40      10      24       9
       3       1       8      47      18      33      18      34      24      12
       3       1       8      48      38      39      38      24      12      13
       3       1       8      49       4      38       4      19       7      45
       3       1       8      50      43      31      43      41      23      36
       3       1       8      51      46      16      46      31      31      46
       3       1       8      52      35      36      35       1      13       7
       3       1       8      53      24       7      24      46      38      10
       3       1       8      54      44      15      44      39      25      42
       3       1       8      55      22      11      22      43      38       7
       3       1       8      56      38       9      38      15      11      35
       3       1       8      57       1       8       1      41      28       7
       3       1       8      58      32       4      32      28      34       3
       3       1       8      59       3      24       3      40      32      15
       3       1       8      60      10      19      10      40      25       5
       3       1       8      61      29      34      29      18      38      47
       3       1       8      62       5      21       5      30      44      30
       3       1       8      63      46      14      46      19      37      31
       3       1       8      64       3      45       3      21      23      16
       3       1       8      65      41      43      41       7      41      48
       3       1       8      66       6      12       6      38      36      20
       3       1       8      67      25      24      25       6      14      11
       3       1       8      68      48      27      48      13       9      44
       3       1       8      69      44      12      44      12      43      48
       3       1       8      70       1      49       1      31      38       4
       3       1       8      71      10      29      10       7      50       8
       3       1       8      72      27      47      27       1      17      38
       3       1       8      73      18      40      18      34      41       6
       3       1       8      74      27      26      27      10       7      14
       3       1       8      75      28       7      28      10       1       3
       3       1       8      76      12      42      12       7       4      41
       3       1       8      77       4      17       4      38      43       6
       3       1       8      78      15      12      15      34       6      23
       3       1       8      79      37      45      37       9       8      11
       3       1       8      80      30       9      30      14      26      20
       3       1       8      81      32       9      32       8      14       8
       3       1       8      82      27      13      27      10      33      23
       3       1       8      83      32      50      32      20       8      12
       3       1       8      84      37      24      37      15       1      19
       3       1       8      85      48      49      48      10      10      47
       3       1       8      86      24      16      24      23      24      45
       3       1       8      87      24       5      24      25      15      49
       3       1       8      88      13      39      13      32      27      28
       3       1       8      89      38       8      38      40       9      38
       3       1       8      90       2      11       2      44      17      21
       3       1       8      91      10      13      10      46      45       5
       3       1       8      92      14      45      14       3      41       8
       3       1       8      93      17      46      17      35      32      42
       3       1       8      94      42       5      42      38       2      15
       3       1       8      95      10      17      10      41      37      22
       3       1       8      96      36      16      36       3      19      29
       3       1       8      97      14       2      14      14      48      22
       3       1       8      98      30       8      30      24      42      13
       3       1       8      99      11      46      11      21      42      11
       3       1       8     100      10      16      10      11      31      11
       3       1       9       1      10      31      10      50      17      27
       3       1       9       2      47      13      47      49      15      33
       3       1       9       3      31      26      31       7      22       3
       3       1       9       4      45      41      45      25      50      38
       3       1       9       5       9       2       9      50      39      33
       3       1       9       6      49      16      49      23      49      18
       3       1       9       7      15      38      15      14      16      28
       3       1       9       8      15      23      15      32      21      43
       3       1       9       9      24      27      24       6      48      27
       3       1       9      10      29      15      29      20      28       1
       3       1       9      11      36      20      36      30      47      15
       3       1       9      12      23       1      23      27      41      20
       3       1       9      13      34       3      34      49      34       4
       3       1       9      14      49      12      49      46      37      19
       3       1       9      15      32      49      32      46      27      32
       3       1       9      16      27       8      27      37      33      44
       3       1       9      17      27      14      27      47      20      16
       3       1       9      18      49      40      49      24      37      22
       3       1       9      19       1      22       1       1       3      39
       3       1       9      20      23      33      23       6      31      46
       3       1       9      21       8      39       8      37      27      47
       3       1       9      22      18      45      18      43      43      42
       3       1       9      23      33      19      33      29       6      32
       3       1       9      24      28      42      28      45       8      37
       3       1       9      25       9      42       9      10       3      44
       3       1       9      26       5      17       5      34      33       8
       3       1       9      27       8       4       8      19      49       3
       3       1       9      28       5      37       5      27      34      18
       3       1       9      29      41      26      41      13      25      38
       3       1       9      30      13      48      13      43      14      11
       3       1       9      31      40      38      40      43       7      39
       3       1       9      32      15      32      15      38      42      29
       3       1       9      33      18      31      18      24      19      32
       3       1       9      34       7      34       7      42       2      48
       3       1       9      35      11      43      11      21      17       2
       3       1       9      36       9      10       9      15       5      12
       3       1       9      37      21      36      21      45      32       1
       3       1       9      38      43      30      43      44      50       9
       3       1       9      39      26      29      26       1      24      25
       3       1       9      40      35      25      35       9      49      41
       3       1       9      41      42      11      42      45      12       8
       3       1       9      42      49      41      49      48      32      50
       3       1       9      43       7       1       7      32      17      33
       3       1       9      44      49      10      49      23      37      29
       3       1       9      45      47      46      47      49      23      49
       3       1       9      46      11       4      11      33      22      41
       3       1       9      47      24      31      24       2      38      37
       3       1       9      48      46      10      46      31      35      19
       3       1       9      49      22       5      22      29      47      43
       3       1       9      50      20      41      20      24      25      27
       3       1       9      51      36       1      36      23      25      14
       3       1       9      52      35      47      35      32      40      39
       3       1       9      53       4       2       4      39       4       5
       3       1       9      54      32      20      32      32      43       7
       3       1       9      55      13      43      13      29       6      45
       3       1       9      56      34      45      34      50       1      24
       3       1       9      57      37      20      37      40      26      40
       3       1       9      58      50      24      50      23      10      35
       3       1       9      59      38      37      38      41      43      11
       3       1       9      60      16      40      16      21       4      24
       3       1       9      61      20      13      20      11       8      39
       3       1       9      62      33       3      33      26      18       6
       3       1       9      63      37      27      37      43      19      46
       3       1       9      64      32      46      32      43      26      48
       3       1       9      65       1       2       1       5      13      12
       3       1       9      66      16      12      16      44      18      23
       3       1       9      67      21      44      21      21      35      32
       3       1       9      68      24      38      24      16      18      46
       3       1       9      69      18      24      18      48      19       6
       3       1       9      70      28      39      28      27      34      46
       3       1       9      71      17      22      17      37      12      49
       3       1       9      72      33      27      33      44      15       9
       3       1       9      73      28      18      28      19       3      25
       3       1       9      74      31       9      31       9      27      48
       3       1       9      75       5      35       5      18      16      27
       3       1       9      76       2      26       2      14       7      17
       3       1       9      77       7       5       7      35      18       9
       3       1       9      78       5      50       5      46      48      24
       3       1       9      79      36      31      36      50      29       7
       3       1       9      80      14      49      14      23      27      50
       3       1       9      81       4      26       4      25       8      13
       3       1       9      82      40      27      40      40      11      19
       3       1       9      83       4      38       4      26      17      16
       3       1       9      84       3      13       3      42      36      14
       3       1       9      85       1       4       1      47      39      49
       3       1       9      86      33      36      33      38      39      18
       3       1       9      87      32      28      32       1      16      39
       3       1       9      88       9       1       9      27      15      22
       3       1       9      89       7      26       7      11      21      41
       3       1       9      90      30       8      30       1       5      35
       3       1       9      91       1      14       1      40      40      41
       3       1       9      92      19       9      19      17      34      38
       3       1       9      93      35      15      35      10       8      36
       3       1       9      94       8      30       8      12      35      50
       3       1       9      95      36      46      36      38       2      21
       3       1       9      96      45      38      45      19      44      46
       3       1       9      97      35      12      35      43      10      23
       3       1       9      98      25      12      25      22       3      12
       3       1       9      99      35      34      35       5      41      31
       3       1       9     100      28       5      28      33      12      32
       3       1      10       1      41       7      41      30      35      19
       3       1      10       2       4      34       4      10      21      40
       3       1      10       3       2       3       2       3       2      25
       3       1      10       4      34       2      34      27      39      44
       3       1      10       5      16       7      16      30       9      46
       3       1      10       6      28      26      28      47      46      42
       3       1      10       7      12      28      12      45      43       1
       3       1      10       8      28      22      28       1      29      23
       3       1      10       9      22      34      22      10      38      27
       3       1      10      10      28      12      28      41      34      36
       3       1      10      11      40       8      40       4      37      18
       3       1      10      12      50      16      50      34      10      12
       3       1      10      13      15       1      15       7      20      21
       3       1      10      14       5      28       5       5      49       8
       3       1      10      15      48      10      48      16      25      42
       3       1      10      16      22      15      22      41      33      44
       3       1      10      17       4      17       4      13       4      23
       3       1      10      18      43      33      43      10      14      46
       3       1      10      19      18      24      18       3      44      48
       3       1      10      20      17      46      17      11      24      30
       3       1      10      21      50      15      50      21      40       2
       3       1      10      22      15       9      15      48      43      20
       3       1      10      23       9      39       9      38      33      29
       3       1      10      24      36      20      36      15      15      22
       3       1      10      25       9      33       9      31      43      18
       3       1      10      26       1      46       1      48      32       4
       3       1      10      27      17      42      17       7      29       3
       3       1      10      28      38      32      38      20      22       5
       3       1      10      29      35      33      35      42      33      36
       3       1      10      30      11      50      11      46       2      30
       3       1      10      31      29      10      29      12      44      36
       3       1      10      32      23      12      23      33      43      38
       3       1      10      33      35      44      35      40       5      17
       3       1      10      34      32      12      32      49      41      28
       3       1      10      35      28      16      28      16      16      31
       3       1      10      36      14      22      14       8      33      18
       3       1      10      37       9      31       9      20      19       8
       3       1      10      38      49      30      49       1      34      28
       3       1      10      39      45      20      45      13      34      39
       3       1      10      40       7      30       7      35      47      43
       3       1      10      41      15      11      15      40      34      25
       3       1      10      42      42      33      42      19      17       4
       3       1      10      43      50      35      50      11       2      25
       3       1      10      44      31      38      31      27       7      34
       3       1      10      45      17      26      17      28      28      15
       3       1      10      46       6       7       6      42      16      29
       3       1      10      47      43       4      43      36      11      28
       3       1      10      48      31      43      31       7      42      35
       3       1      10      49      32      31      32       7      46      11
       3       1      10      50      11      31      11      46      43      24
       3       1      10      51      47      16      47       7      21       7
       3       1      10      52      24      28      24      49      39      28
       3       1      10      53      49       3      49      41      40      15
       3       1      10      54      20      44      20      46       8      25
       3       1      10      55      22      24      22      17       9      30
       3       1      10      56       3      49       3      38      44      25
       3       1      10      57      34       8      34      32      20      15
       3       1      10      58      19      29      19      13       3      18
       3       1      10      59      13      50      13      15      17      40
       3       1      10      60       6      29       6      49      29      11
       3       1      10      61      12      39      12      16      32       9
       3       1      10      62      19      13      19       2      18      17
       3       1      10      63      28      25      28      12      33      36
       3       1      10      64      12      36      12      27      42       2
       3       1      10      65      26       2      26      38       3      22
       3       1      10      66      38      23      38      28      37      29
       3       1      10      67      17      31      17      10      26      30
       3       1      10      68      38      13      38      38      30      16
       3       1      10      69      48       8      48      22      50       3
       3       1      10      70      40      12      40      21      49      46
       3       1      10      71       5      34       5      21      11       1
       3       1      10      72       6      20       6      32      10       4
       3       1      10      73      34      47      34      48      10       1
       3       1      10      74      28      37      28      28       9      27
       3       1      10      75      36      39      36      17       3      29
       3       1      10      76      31      34      31      32      14      46
       3       1      10      77      34      27      34       9      25      18
       3       1      10      78      20      49      20      11      33      48
       3       1      10      79      35       4      35      16      49      15
       3       1      10      80      11      45      11      50      26      42
       3       1      10      81      31      37      31      46      37      27
       3       1      10      82      42      30      42       4      11      20
       3       1      10      83      16      49      16       3      24      27
       3       1      10      84      40       7      40      26       3      22
       3       1      10      85      44      45      44      21      31      18
       3       1      10      86      20      11      20      39      50      44
       3       1      10      87      38      42      38       2      16      44
       3       1      10      88       2      25       2      45      23      27
       3       1      10      89       6      24       6      33      34      45
       3       1      10      90      36      34      36      15      10      49
       3       1      10      91      41      43      41      31      11      40
       3       1      10      92      36      37      36      42      29       3
       3       1      10      93      19      14      19      22      32      43
       3       1      10      94      12       1      12      12      41      49
       3       1      10      95      32       2      32       5      32      33
       3       1      10      96       7      33       7      18      48      11
       3       1      10      97      33      11      33      36      35       9
       3       1      10      98      37      43      37      49      18       4
       3       1      10      99      40       3      40      13      17      41
       3       1      10     100      46      45      46      41      26      27
       4       1       1       1      28      26      28      17      36      40
       4       1       1       2      27      25      27      16      32       3
       4       1       1       3       1       2       1       4      18      50
       4       1       1       4      10      14      10      32      17       7
       4       1       1       5      13       3      13      11      26      25
       4       1       1       6      38      44      38      42       2      31
       4       1       1       7      15      34      15      27      15      12
       4       1       1       8      31      34      31       4      13      27
       4       1       1       9      44      27      44       2      30      23
       4       1       1      10      34      12      34       1      18      16
       4       1       1      11       8      10       8      14       8      21
       4       1       1      12       6      47       6       9      20       7
       4       1       1      13      46      41      46      22      49      50
       4       1       1      14      32       4      32      15      13       8
       4       1       1      15       2      31       2      42      33      32
       4       1       1      16      29      22      29       2      35      28
       4       1       1      17      50      30      50      38       4      45
       4       1       1      18      40      23      40      23      18       9
       4       1       1      19      38       9      38      28      37      29
       4       1       1      20      40      10      40      31      21       6
       4       1       1      21       6      20       6       5      23      20
       4       1       1      22      14      12      14      30      41      33
       4       1       1      23      41       7      41      30      36      41
       4       1       1      24      45      23      45      47      28      36
       4       1       1      25      17      43      17      35      14      38
       4       1       1      26       2       4       2      11      26      36
       4       1       1      27       4       5       4       9      29      24
       4       1       1      28      36      43      36      50      22      24
       4       1       1      29       1      25       1      23       1       5
       4       1       1      30      35      48      35      13      22       4
       4       1       1      31      50      45      50      35      30      11
       4       1       1      32      16      28      16      29      20      32
       4       1       1      33      48      17      48      29      50      34
       4       1       1      34      37      14      37      25      34      37
       4       1       1      35      28       7      28      35       9      23
       4       1       1      36      38      13      38      31      34      37
       4       1       1      37       5      15       5      44       6      47
       4       1       1      38       4      49       4      31       4      31
       4       1       1      39       8      21       8      40       3      36
       4       1       1      40      29      43      29      10      33      50
       4       1       1      41      43      47      43      22       7      49
       4       1       1      42      27      44      27      19      24      36
       4       1       1      43      44      15      44      17      18       1
       4       1       1      44      31      35      31      17      10      43
       4       1       1      45      33      11      33      46      26      14
       4       1       1      46      36      24      36      34      24      33
       4       1       1      47      29      20      29      28      41       6
       4       1       1      48      38      16      38      15      37      40
       4       1       1      49      24      16      24      34      25       2
       4       1       1      50      32      31      32      35      33      28
       4       1       1      51      43       5      43       6      12      49
       4       1       1      52      23      40      23      35       7      20
       4       1       1      53       2      13       2      45      46       5
       4       1       1      54      29      38      29      32       5      31
       4       1       1      55      22      10      22      14      44      49
       4       1       1      56      40      10      40      18      40       8
       4       1       1      57      36       6      36      47       2      40
       4       1       1      58      39      28      39      40      22      42
       4       1       1      59      28      33      28       8      31      19
       4       1       1      60      46      15      46      33      42      18
       4       1       1      61       4      18       4      42      45       3
       4       1       1      62       7      46       7      18      10      24
       4       1       1      63      12      16      12      12      42      39
       4       1       1      64      35      13      35      19      33       4
       4       1       1      65       8      10       8      26      12      39
       4       1       1      66      36      13      36      41      42      36
       4       1       1      67      21       6      21      47      39      30
       4       1       1      68       3       1       3      10      28      32
       4       1       1      69      32      18      32       7       3      20
       4       1       1      70      17      40      17      16      14       3
       4       1       1      71      37      19      37      40      40      31
       4       1       1      72      12       6      12      19       1      13
       4       1       1      73      45       5      45       9       3      23
       4       1       1      74      36      17      36      28      38      26
       4       1       1      75      50      19      50       9       9      19
       4       1       1      76      33       3      33      22      22      32
       4       1       1      77      39       3      39      35      26       3
       4       1       1      78      50       6      50      22      26      27
       4       1       1      79      32      42      32      12      31      12
       4       1       1      80      40       3      40      11      23      40
       4       1       1      81      44      12      44      39      14      32
       4       1       1      82      27      37      27      13      22      36
       4       1       1      83      21      45      21      23      24      50
       4       1       1      84      20      21      20      45      50       5
       4       1       1      85      24       3      24      33       3      28
       4       1       1      86       6      32       6      18      13      14
       4       1       1      87       8      14       8      28      49      22
       4       1       1      88      40      11      40      45      15      39
       4       1       1      89      36      28      36      41       8      19
       4       1       1      90       6      19       6      28      40      28
       4       1       1      91       2       5       2      47       2      11
       4       1       1      92      28      38      28      20      13      25
       4       1       1      93       6       9       6       5      42      50
       4       1       1      94      10      48      10      43      13      38
       4       1       1      95      35      34      35      19      20      29
       4       1       1      96      35       1      35      48      15      18
       4       1       1      97      45      14      45       6       8      17
       4       1       1      98       5      33       5      28      42      50
       4       1       1      99      31      40      31       4      21      16
       4       1       1     100      27      26      27      31       4      41
       4       1       2       1       5      40       5       9      34      38
       4       1       2       2      20      48      20      28      36      37
       4       1       2       3      36      29      36      24      19      41
       4       1       2       4      50      45      50      44      33       9
       4       1       2       5       9      50       9       7      29      19
       4       1       2       6      44      28      44      27      16      22
       4       1       2       7      39       7      39      36      45      13
       4       1       2       8       1      48       1      22      38      47
       4       1       2       9      34      10      34      49      42      44
       4       1       2      10       3       1       3      26      49       3
       4       1       2      11      50      40      50       7      25      13
       4       1       2      12       1      24       1      19      17      34
       4       1       2      13      27      24      27      46      13      34
       4       1       2      14      40      20      40      18      10      40
       4       1       2      15      49      17      49       9      42      44
       4       1       2      16      21      38      21       1      12      37
       4       1       2      17      31      32      31       5      31      48
       4       1       2      18       5      13       5      50      30      17
       4       1       2      19      49      19      49      38      34      28
       4       1       2      20      48      50      48      48       3      37
       4       1       2      21      28       4      28      49      27      25
       4       1       2      22      27      33      27      50      43      17
       4       1       2      23      13      34      13      12      38      10
       4       1       2      24      48      44      48      37       7      49
       4       1       2      25      12       8      12       5      49      44
       4       1       2      26      30       4      30      23      21      34
       4       1       2      27      17      12      17      19       9      20
       4       1       2      28      37      44      37      46      44      45
       4       1       2      29      49      48      49      41      14       1
       4       1       2      30      37      50      37       4      11      28
       4       1       2      31      50       5      50      17      23      38
       4       1       2      32      39      34      39      23      43       5
       4       1       2      33      38       9      38      24      25      36
       4       1       2      34      30      29      30      35      45      42
       4       1       2      35      37      29      37      15      24       8
       4       1       2      36      24      43      24      38      37      17
       4       1       2      37      42      18      42       9      34      18
       4       1       2      38       7      29       7      27      33       3
       4       1       2      39       5      34       5      16      25      22
       4       1       2      40       5       2       5      32       7      21
       4       1       2      41      44       8      44      11      29      43
       4       1       2      42      16      37      16      34      28       2
       4       1       2      43      19      15      19       6      12       4
       4       1       2      44       1       2       1      36       5      19
       4       1       2      45      46      35      46      26      40      48
       4       1       2      46      12      34      12      10      25      33
       4       1       2      47      44      17      44      31      19      36
       4       1       2      48      24      27      24      24      22      19
       4       1       2      49       4      10       4      46       1      30
       4       1       2      50      24      49      24      50      45      35
       4       1       2      51      28       7      28      47       4       5
       4       1       2      52      33      15      33      47      19      40
       4       1       2      53      17      22      17      49      30      37
       4       1       2      54      12      23      12       5      41      36
       4       1       2      55      12      23      12      33      14      13
       4       1       2      56      43      37      43      24      47      15
       4       1       2      57      40      31      40      36      31      48
       4       1       2      58      45      30      45      10      34      41
       4       1       2      59       1      44       1      19      35       8
       4       1       2      60       3      31       3      28      42      11
       4       1       2      61       8       9       8      50      27      43
       4       1       2      62      18      23      18      25      11      33
       4       1       2      63      24      23      24       7       4      23
       4       1       2      64      50      46      50      12      28       5
       4       1       2      65      24      19      24       1      18       7
       4       1       2      66      41      16      41       2      12       4
       4       1       2      67      41      36      41      29      35      21
       4       1       2      68      19      50      19      41      16      32
       4       1       2      69      43      30      43       1      26      22
       4       1       2      70      13      43      13      49      10      33
       4       1       2      71       1       6       1      17       5      24
       4       1       2      72      13      43      13      22      17      24
       4       1       2      73      14      24      14      46      48      49
       4       1       2      74      49      48      49      24       3       4
       4       1       2      75      31      46      31      31      20       4
       4       1       2      76      30      28      30      28       2      27
       4       1       2      77      50      16      50      18      27      48
       4       1       2      78      42       8      42      33      45      40
       4       1       2      79      13       5      13      30      27      28
       4       1       2      80       6      11       6      48      48      49
       4       1       2      81      33       6      33       2       9      47
       4       1       2      82      17      21      17       3       3      12
       4       1       2      83      31      28      31      22      41      42
       4       1       2      84      34      46      34      47      32      37
       4       1       2      85      10      22      10       7       1      10
       4       1       2      86      38      19      38      42      40      29
       4       1       2      87      12      11      12      50      47       3
       4       1       2      88      47       9      47       4      17       1
       4       1       2      89      27      44      27      35      33      37
       4       1       2      90       6      28       6      26      33      27
       4       1       2      91      12       6      12      10      23      21
       4       1       2      92      36      22      36      12      34      17
       4       1       2      93       5      26       5      29      17      16
       4       1       2      94      31      40      31      45      17      13
       4       1       2      95      22       6      22      16       1      34
       4       1       2      96       1       7       1      29      11      50
       4       1       2      97      27      25      27      40      49      18
       4       1       2      98      41      18      41      35      22       7
       4       1       2      99      44      17      44      38       5      10
       4       1       2     100      33      30      33      20      38      44
       4       1       3       1       7      45       7      14       7      39
       4       1       3       2      33      25      33      41      46      15
       4       1       3       3      42      39      42       3       4      29
       4       1       3       4       7      18       7      34      44      11
       4       1       3       5      17      36      17      34      28      34
       4       1       3       6      44      34      44      40      27      44
       4       1       3       7      24      11      24      49      22      30
       4       1       3       8      19      23      19      16      26      19
       4       1       3       9      46      31      46      11      44       5
       4       1       3      10      13      44      13      40      12      40
       4       1       3      11      41      43      41      45      50      17
       4       1       3      12      42       4      42      24      24       8
       4       1       3      13      34       9      34      34       2      23
       4       1       3      14      28      22      28      10      31       8
       4       1       3      15      13      14      13      25      45       5
       4       1       3      16      25      11      25      47      20      37
       4       1       3      17      41      50      41      37      34      15
       4       1       3      18       1       8       1      32      44      39
       4       1       3      19      33      35      33      44      21      39
       4       1       3      20      16      21      16      13      43       8
       4       1       3      21      37      15      37      17      17      50
       4       1       3      22      18      36      18      49      29      20
       4       1       3      23      46      37      46      25      36       6
       4       1       3      24      47      42      47      19      44      48
       4       1       3      25      25      22      25      14      18      17
       4       1       3      26      39      17      39      20       2      21
       4       1       3      27      11      23      11       9      37       6
       4       1       3      28      44      32      44       4       3      15
       4       1       3      29      36      50      36      32      11       9
       4       1       3      30      19      18      19      17       6      26
       4       1       3      31      17      31      17      30      21      49
       4       1       3      32      33       8      33      42      48      22
       4       1       3      33      34      17      34       5      24      25
       4       1       3      34      22       6      22       3      19      29
       4       1       3      35      18       6      18      19      50      45
       4       1       3      36      50      31      50      24      36      41
       4       1       3      37      39      38      39      39       7      31
       4       1       3      38      33       6      33      22      26      27
       4       1       3      39      45       8      45       6      31       3
       4       1       3      40       9      20       9      28      32      15
       4       1       3      41      50      47      50       4       2      45
       4       1       3      42      33      34      33      11      33      11
       4       1       3      43      37       6      37      16      46       2
       4       1       3      44      35       3      35       5      45      19
       4       1       3      45      46      21      46       8      12      29
       4       1       3      46      30      46      30      27      46      36
       4       1       3      47      16      17      16      40      38      39
       4       1       3      48      38      34      38      13      15      19
       4       1       3      49      41      33      41      39      40      42
       4       1       3      50       2       3       2      18      23      20
       4       1       3      51      11      50      11      37      11      28
       4       1       3      52      11      24      11      49      16      41
       4       1       3      53       7      42       7      25      33       5
       4       1       3      54      41      19      41      22      20      21
       4       1       3      55      11       5      11      16      38      39
       4       1       3      56      29       3      29      19      17      10
       4       1       3      57      43      38      43      31      31      42
       4       1       3      58      47      31      47      31      27      43
       4       1       3      59      24      17      24       2       2      41
       4       1       3      60      40      29      40      44      31      23
       4       1       3      61       8       5       8      39      13      14
       4       1       3      62      16      29      16       2      29       7
       4       1       3      63      33      35      33      19      43      31
       4       1       3      64       9       6       9       4      21      39
       4       1       3      65      13      20      13      40      42       4
       4       1       3      66      43       6      43      39      39       4
       4       1       3      67      35      26      35       9      19      43
       4       1       3      68      29       9      29       3       4       1
       4       1       3      69      29      12      29       2       1      47
       4       1       3      70      26      34      26      39      12      15
       4       1       3      71      39      36      39      41      29      12
       4       1       3      72      12       8      12      48       5      37
       4       1       3      73      45      25      45      16      34      37
       4       1       3      74      11      35      11      11      39      50
       4       1       3      75      10       2      10      39      50       1
       4       1       3      76      43      16      43      32       8      32
       4       1       3      77      24      11      24      12      39      12
       4       1       3      78      13      32      13      20      47      19
       4       1       3      79      19      45      19      40      10      32
       4       1       3      80      29      48      29       5      50      45
       4       1       3      81      42       7      42      31       9      21
       4       1       3      82      11      47      11      12       3      32
       4       1       3      83       9      11       9      37      50      44
       4       1       3      84      36      16      36       8      47      46
       4       1       3      85      39      17      39      18       6      24
       4       1       3      86      16      46      16      39      35      12
       4       1       3      87      28      27      28       6      38      33
       4       1       3      88       8       6       8       4      43      46
       4       1       3      89      39      17      39      14      48      15
       4       1       3      90      19      32      19      28      18      21
       4       1       3      91      49       9      49      34      31      17
       4       1       3      92      38      15      38      19      48      23
       4       1       3      93      39      50      39      21      25      29
       4       1       3      94      46      50      46      24      28       3
       4       1       3      95      31      44      31      43      43      39
       4       1       3      96      33      10      33      39      32      47
       4       1       3      97      22      33      22      35      27      35
       4       1       3      98      12      21      12       3      48      17
       4       1       3      99      30      43      30      49      29       6
       4       1       3     100      25      13      25      38       5      32
       4       1       4       1      45      29      45      41      34      38
       4       1       4       2      29      13      29      27      41      27
       4       1       4       3      43       8      43       3      12      18
       4       1       4       4      46       7      46      32      35      29
       4       1       4       5      23      16      23      28      31      24
       4       1       4       6      23      43      23       4      33      23
       4       1       4       7      11       4      11       9       4      14
       4       1       4       8      11      21      11       3       1      27
       4       1       4       9      13       2      13      21      21      15
       4       1       4      10      49      38      49      38       6       2
       4       1       4      11      41      22      41      17      25      12
       4       1       4      12      16      18      16      15       7      10
       4       1       4      13      44      42      44      23       5      21
       4       1       4      14       7      38       7      13       6      48
       4       1       4      15      47      33      47      25       7      11
       4       1       4      16      17      40      17      22       7      24
       4       1       4      17      22      50      22      15      46      39
       4       1       4      18      35       2      35      43      32      16
       4       1       4      19      28      33      28      43      46      45
       4       1       4      20      34      46      34       3      45      10
       4       1       4      21      42      19      42      45      20      28
       4       1       4      22      20      43      20      36      18      38
       4       1       4      23      29      28      29      23      16      49
       4       1       4      24      48      49      48      20      36      14
       4       1       4      25      26      42      26      49      39      27
       4       1       4      26      21      23      21      16      29      24
       4       1       4      27      42      32      42      15      20       6
       4       1       4      28       3      24       3      29       9      30
       4       1       4      29      17       9      17      49      18      32
       4       1       4      30      10      40      10      10      31      46
       4       1       4      31      21      32      21      13      46      40
       4       1       4      32      15      44      15      27      22      24
       4       1       4      33      22       2      22      44      25       6
       4       1       4      34      36       7      36      26      26      29
       4       1       4      35      25      48      25      29      47      18
       4       1       4      36      27      11      27      34      35      42
       4       1       4      37      36      26      36      25      35       3
       4       1       4      38      17      44      17      23       7      46
       4       1       4      39      22       2      22      20      24      26
       4       1       4      40      13      35      13      42      43      50
       4       1       4      41       5      13       5      47      35      33
       4       1       4      42      49      28      49       6      20      47
       4       1       4      43      40      23      40      40      41      11
       4       1       4      44      41      20      41      31      20      17
       4       1       4      45      20      37      20      26      43      39
       4       1       4      46      18      13      18      49      19      30
       4       1       4      47       6      23       6      15      47       4
       4       1       4      48      27       4      27      27      41      42
       4       1       4      49       2      37       2      36       1       7
       4       1       4      50      30       7      30      36      15       1
       4       1       4      51      47      31      47      28       4      50
       4       1       4      52      11      45      11      12      31      24
       4       1       4      53      15      48      15      12       8      44
       4       1       4      54      22       1      22      34      26      10
       4       1       4      55      38      40      38       5      35      38
       4       1       4      56      38      16      38      36      33       7
       4       1       4      57      44      11      44      27       7      30
       4       1       4      58       3      42       3      33       4       1
       4       1       4      59       5       2       5      27      18      13
       4       1       4      60       1      38       1      19      19      31
       4       1       4      61      37      16      37      28      31      47
       4       1       4      62      31      34      31      43      11      28
       4       1       4      63      32      14      32       3       5      17
       4       1       4      64      40      43      40       1       7      50
       4       1       4      65      32      13      32      16      26       1
       4       1       4      66       9      25       9      15      15      48
       4       1       4      67      19      42      19      35       1      31
       4       1       4      68      48       1      48      37       9      22
       4       1       4      69       8      36       8      28      46      30
       4       1       4      70      40      50      40      21      41       4
       4       1       4      71      28      21      28      38      31      49
       4       1       4      72      42      10      42      45       9      46
       4       1       4      73      27      17      27       8      46       8
       4       1       4      74      13      35      13      13      12      24
       4       1       4      75       6       8       6      13       5      41
       4       1       4      76      36       3      36       6      12      46
       4       1       4      77      15       6      15      17      45      30
       4       1       4      78       9      43       9      36      26      46
       4       1       4      79      18       2      18      23      43       1
       4       1       4      80       2      11       2      16      20      32
       4       1       4      81      50      35      50      24      48      10
       4       1       4      82      34      24      34      30      43      48
       4       1       4      83      19      27      19      42      33      45
       4       1       4      84      23      30      23      32      20      21
       4       1       4      85      29       8      29      19      21      18
       4       1       4      86      44      20      44      36      49      23
       4       1       4      87       7       8       7      19      46      26
       4       1       4      88      39      27      39      50      11       2
       4       1       4      89       7      13       7       6      33       4
       4       1       4      90      33      22      33       3      46      10
       4       1       4      91       9      48       9      30      28      26
       4       1       4      92      19       6      19      37      45      14
       4       1       4      93      30      39      30      36      48       8
       4       1       4      94      11      19      11      32      23      30
       4       1       4      95      47      33      47      43      10      50
       4       1       4      96      22      34      22       7       1      34
       4       1       4      97      49      50      49      48      20      28
       4       1       4      98      11       3      11       7      17      47
       4       1       4      99       5      48       5      28      38      33
       4       1       4     100       3      50       3      30       2      15
       4       1       5       1      26       8      26       5      10      44
       4       1       5       2      15      30      15       8      23      38
       4       1       5       3      10      49      10      48      11      21
       4       1       5       4      29      43      29       6       9      25
       4       1       5       5      22       1      22      36      31      43
       4       1       5       6       4       6       4       4      15      30
       4       1       5       7      32      40      32      16       8      44
       4       1       5       8      16      21      16      21      32      49
       4       1       5       9      30       6      30      49      13      18
       4       1       5      10      27      43      27      36       9      22
       4       1       5      11      19      14      19      45      17      22
       4       1       5      12      17      35      17      46      30      45
       4       1       5      13      13      21      13      49       8      20
       4       1       5      14      29      14      29      50      25      22
       4       1       5      15      43      24      43       3      20      29
       4       1       5      16       6      47       6      22      36      19
       4       1       5      17      45      46      45      37      19      44
       4       1       5      18      27      41      27      35      50      26
       4       1       5      19       6      29       6      49      47       5
       4       1       5      20      19      21      19      31      42      21
       4       1       5      21      31       1      31      43      44      14
       4       1       5      22      32      34      32      48      18      23
       4       1       5      23      13      47      13      47       3       4
       4       1       5      24      11      28      11      14      25      24
       4       1       5      25      23      30      23      12      22      19
       4       1       5      26      11      15      11       6      16      38
       4       1       5      27      45      47      45      30      49      23
       4       1       5      28      28      40      28      49      49      39
       4       1       5      29       6      37       6      25      29      47
       4       1       5      30       1      12       1       8       9      26
       4       1       5      31       4      31       4      24      41      12
       4       1       5      32      31       4      31      27      10      15
       4       1       5      33       5      22       5      38      36      17
       4       1       5      34      18       6      18      38      15      31
       4       1       5      35      32       4      32      17      40      39
       4       1       5      36      23      36      23      45      20       7
       4       1       5      37      24      37      24      37       4       6
       4       1       5      38      34       3      34      16      22      20
       4       1       5      39      49      20      49      14      19      43
       4       1       5      40      37       5      37      11      44      37
       4       1       5      41      48       4      48      27      47      35
       4       1       5      42      19      15      19      11      30      48
       4       1       5      43      19       5      19      24      38      10
       4       1       5      44      28      48      28      27      32      24
       4       1       5      45       4      24       4      30      44      40
       4       1       5      46      40       2      40      10      30      47
       4       1       5      47      21       1      21      12      41       7
       4       1       5      48      17      22      17      27      21       4
       4       1       5      49      27      45      27      22      36      37
       4       1       5      50      17      32      17       7      12       9
       4       1       5      51      49      47      49      24      22       1
       4       1       5      52      41       6      41      11      44      24
       4       1       5      53      47      49      47      30       9      25
       4       1       5      54      48      10      48      17       6      45
       4       1       5      55      49      21      49      48      10       2
       4       1       5      56       3       4       3      42      14      20
       4       1       5      57      25      34      25      44      33      35
       4       1       5      58       2       7       2      39       7      39
       4       1       5      59      18      31      18       2      17      15
       4       1       5      60      21      33      21      34      32       6
       4       1       5      61       1      37       1      40      35      46
       4       1       5      62      15      16      15      18      28       9
       4       1       5      63      17      26      17       3      41      45
       4       1       5      64      32       7      32      43       8       2
       4       1       5      65      37      49      37      26      12      35
       4       1       5      66       9      44       9      45      13      25
       4       1       5      67      12      47      12      33      21      39
       4       1       5      68      42      40      42      28      31      44
       4       1       5      69      37      10      37      42      39      41
       4       1       5      70      47      13      47      44      31      44
       4       1       5      71      50      23      50      36      16       2
       4       1       5      72      36      29      36       1      44      39
       4       1       5      73      14      35      14       5      42      36
       4       1       5      74       6      23       6       2      22      35
       4       1       5      75      48      19      48      20      19      22
       4       1       5      76      16       1      16       2      25      39
       4       1       5      77      25      19      25      12      33      28
       4       1       5      78      43      46      43      47      17      39
       4       1       5      79      18       6      18      10      20      47
       4       1       5      80      25      47      25      31      44       2
       4       1       5      81      22      36      22      37      17      24
       4       1       5      82      36      11      36       6      39       2
       4       1       5      83      40       2      40      23      26      31
       4       1       5      84       8       6       8       7      30      22
       4       1       5      85      31      23      31      50       6      36
       4       1       5      86      38      45      38      38      32      50
       4       1       5      87      25      44      25      38      40      26
       4       1       5      88      34      47      34      42       1      14
       4       1       5      89       6      48       6      41      20      15
       4       1       5      90      35      37      35       4       1      33
       4       1       5      91      40       3      40      24      25      13
       4       1       5      92      47      10      47      37      46      24
       4       1       5      93      32      37      32      12       8      24
       4       1       5      94      30      32      30      28      13      34
       4       1       5      95      36      38      36      46      38      41
       4       1       5      96      12      40      12      31      26      32
       4       1       5      97      35      42      35      36      16      26
       4       1       5      98      15      36      15       9       8       5
       4       1       5      99      14      13      14      13      12      10
       4       1       5     100      20      29      20       4      45      25
       4       1       6       1      10      11      10       9       7      41
       4       1       6       2       8      22       8      26      10      28
       4       1       6       3      47      18      47      43      44      19
       4       1       6       4      24      38      24      18      47       3
       4       1       6       5      14      17      14      44      15      43
       4       1       6       6      23      30      23      12      24      42
       4       1       6       7      32      49      32       1       7      23
       4       1       6       8      36      32      36      20      29      28
       4       1       6       9      33       1      33      41      36      33
       4       1       6      10      41      24      41      43      21      17
       4       1       6      11      34      48      34      41      32      34
       4       1       6      12       6      24       6      14      47      22
       4       1       6      13      30      38      30      31       8      50
       4       1       6      14      23      20      23      50      22      12
       4       1       6      15      12      15      12      30       5      17
       4       1       6      16      37      30      37      32      29      11
       4       1       6      17       4      11       4      50      49      15
       4       1       6      18      45      14      45       9       1      44
       4       1       6      19       8      27       8      16       9      45
       4       1       6      20      49       1      49       8      25      49
       4       1       6      21      48       5      48       4      16      17
       4       1       6      22      21      31      21      36      15       5
       4       1       6      23      44      28      44      14      15      43
       4       1       6      24       9      15       9      35      34       2
       4       1       6      25       4       6       4      10      32       3
       4       1       6      26      29      41      29       1      33       6
       4       1       6      27      10      15      10      32      12       7
       4       1       6      28       7      19       7      32       4       5
       4       1       6      29      24       8      24      46      14      19
       4       1       6      30      36       3      36      10      34      23
       4       1       6      31       8       1       8      24      35      43
       4       1       6      32      36      26      36      20      38      26
       4       1       6      33       8      16       8       1      34      24
       4       1       6      34      14      40      14      25      16      36
       4       1       6      35       1       9       1      21      26       3
       4       1       6      36      17      48      17      27      33      12
       4       1       6      37      10       5      10      19      50       1
       4       1       6      38      24      20      24      34      27      18
       4       1       6      39      39      13      39      36       1      18
       4       1       6      40      17      10      17      44      39      40
       4       1       6      41       5      23       5       6      24      37
       4       1       6      42      46      50      46      45      45      22
       4       1       6      43       2       7       2       4       5      43
       4       1       6      44      48      36      48      47      31      36
       4       1       6      45      28      18      28      34      27      36
       4       1       6      46      48      50      48      30      42      21
       4       1       6      47      12      44      12      41      42      23
       4       1       6      48      40      31      40      45      35      50
       4       1       6      49       5      15       5      27      30       6
       4       1       6      50      39      40      39       3      31      32
       4       1       6      51      45      26      45      46      34       9
       4       1       6      52      42      12      42      12      38      29
       4       1       6      53      18      44      18      35      27      50
       4       1       6      54      38      48      38      12      32      11
       4       1       6      55      30       9      30      47      29      22
       4       1       6      56      37      42      37      14       9      25
       4       1       6      57      31       4      31      44      28       4
       4       1       6      58       4       8       4      44      15      33
       4       1       6      59      47       3      47      11      24      38
       4       1       6      60      34      26      34      34      43      49
       4       1       6      61      34      48      34      23      30       5
       4       1       6      62      49      37      49      20       7      13
       4       1       6      63      44      26      44       8      18      37
       4       1       6      64      38      39      38      23      28      43
       4       1       6      65      39      44      39      24      48      30
       4       1       6      66      35       5      35       2      50      49
       4       1       6      67      31      41      31      13      48      11
       4       1       6      68      49      28      49       8      26      36
       4       1       6      69      11      23      11      33      31      50
       4       1       6      70      17      42      17       9      46      11
       4       1       6      71      24      13      24      32      12      22
       4       1       6      72      36      41      36       7      42      15
       4       1       6      73      33       3      33       3      31       1
       4       1       6      74       7      11       7      25      24      31
       4       1       6      75      25       2      25      38      39      17
       4       1       6      76      41      34      41      23      15      34
       4       1       6      77       8      48       8      32      20      10
       4       1       6      78      31      48      31       3      18       3
       4       1       6      79      43      15      43      37      35      46
       4       1       6      80      31       6      31      49      34       3
       4       1       6      81       7      27       7      26      44      29
       4       1       6      82      40      39      40       8       4      43
       4       1       6      83      29      13      29      17      26      24
       4       1       6      84      11      44      11      30      21      11
       4       1       6      85       6      43       6       4      36       8
       4       1       6      86      47       4      47       5       3      47
       4       1       6      87      17      32      17      26      35       4
       4       1       6      88      26      32      26      14       6      28
       4       1       6      89       9      10       9      25      36      39
       4       1       6      90      12      18      12      18      24      12
       4       1       6      91      25       4      25      34      33      32
       4       1       6      92      45      13      45      14      22      26
       4       1       6      93      11      28      11      40      18      27
       4       1       6      94       4      19       4       1      10      38
       4       1       6      95      38      27      38      46      44      10
       4       1       6      96       3      31       3       1      42      26
       4       1       6      97      33      45      33      16      37      40
       4       1       6      98      50      18      50      43      35      28
       4       1       6      99      17      33      17       3      37       3
       4       1       6     100      49      18      49      10      50      46
       4       1       7       1      12      35      12      43      13      14
       4       1       7       2      16       8      16      45      20       8
       4       1       7       3       8      23       8      30      35      10
       4       1       7       4      32       7      32      36      31      47
       4       1       7       5       6      18       6      49       5      16
       4       1       7       6       6      24       6       6      19      47
       4       1       7       7      42      28      42      26       7      40
       4       1       7       8      13      43      13      11       2      13
       4       1       7       9      33      46      33      38      46      42
       4       1       7      10      21      47      21      14       5      47
       4       1       7      11      13      32      13      13       5      37
       4       1       7      12      22      32      22      38      39      13
       4       1       7      13       6      29       6      34       5      18
       4       1       7      14      21      26      21       6      38      45
       4       1       7      15      42      39      42      37      14      18
       4       1       7      16      38      10      38       1      26      18
       4       1       7      17      11       9      11      33      16      37
       4       1       7      18      19      14      19      14       7      41
       4       1       7      19      26      38      26       9      33       1
       4       1       7      20      37       1      37      15       1       2
       4       1       7      21      49      17      49      11      11       5
       4       1       7      22      41      25      41       8      27       9
       4       1       7      23      41       6      41      17      50      48
       4       1       7      24      31      36      31      37      22      41
       4       1       7      25      12       5      12      50      39      15
       4       1       7      26      28      35      28       8      29       2
       4       1       7      27      20      39      20      47      26      10
       4       1       7      28      18      29      18      12      19      27
       4       1       7      29      28      49      28      46      15      44
       4       1       7      30       6       2       6       9      45      20
       4       1       7      31      46      33      46      29      39      25
       4       1       7      32      27      20      27      34      15       5
       4       1       7      33      23       1      23      40      12      13
       4       1       7      34      41      18      41      17       3      21
       4       1       7      35      21      33      21       9      34       8
       4       1       7      36      21       5      21      39       3      17
       4       1       7      37      13      48      13      39       2      34
       4       1       7      38      43      21      43      14      27      28
       4       1       7      39      18      45      18      45      22      16
       4       1       7      40      46      26      46      37       6      47
       4       1       7      41      32       3      32      34      44       3
       4       1       7      42      48      10      48      45      46      34
       4       1       7      43      38       5      38      14      49      37
       4       1       7      44       9      49       9      18      50       6
       4       1       7      45      18       5      18      47      24      20
       4       1       7      46      37      11      37      11      43      39
       4       1       7      47       5       2       5      37      41       8
       4       1       7      48      45       2      45      26      39       3
       4       1       7      49      27      20      27      41      44      23
       4       1       7      50      10      25      10      32      24       5
       4       1       7      51      29      31      29       8      47       6
       4       1       7      52      25      31      25      45      36      35
       4       1       7      53       5      50       5      48       3      10
       4       1       7      54      31       3      31      48      15      46
       4       1       7      55       5      24       5      33       6      33
       4       1       7      56       7      44       7      30      44      17
       4       1       7      57      37      43      37      42      18      22
       4       1       7      58      29       6      29      40      43      19
       4       1       7      59      40      34      40       6      17      29
       4       1       7      60      18      26      18      21       4      28
       4       1       7      61      20      26      20      40      24      18
       4       1       7      62      42      28      42      49       5      34
       4       1       7      63      25      49      25       1      34      48
       4       1       7      64      17      47      17      40       2       5
       4       1       7      65       4       5       4      44       8      21
       4       1       7      66      44      47      44       6      31      49
       4       1       7      67      20      32      20      18      21      37
       4       1       7      68      29      37      29      29       6      48
       4       1       7      69      42      26      42      44       2      22
       4       1       7      70       9      44       9      26      12      21
       4       1       7      71      20      39      20       3      11      31
       4       1       7      72       8      15       8      39      40       4
       4       1       7      73      19      45      19       3      12      27
       4       1       7      74      34      12      34      34      11      29
       4       1       7      75      44      21      44       6      16      15
       4       1       7      76      34      40      34      19      16      37
       4       1       7      77       7      29       7      28      37       2
       4       1       7      78       8      20       8      26       9      11
       4       1       7      79       6      16       6       1      25      31
       4       1       7      80      13      16      13      47      25       8
       4       1       7      81      45      11      45       6      16      47
       4       1       7      82      24      10      24      37      40      13
       4       1       7      83      42      30      42      26      47      46
       4       1       7      84      17      33      17      40      38       2
       4       1       7      85      14      49      14      43      19      27
       4       1       7      86      34      29      34      30      23      19
       4       1       7      87      38      42      38      39      33      24
       4       1       7      88       7      13       7      48      29       1
       4       1       7      89       7       3       7      27       8      39
       4       1       7      90      31      39      31      22      32      22
       4       1       7      91      26      41      26      24      42      43
       4       1       7      92       2       4       2      20      37      24
       4       1       7      93      13       3      13      32      32       6
       4       1       7      94      23       9      23       2      12      47
       4       1       7      95      40      10      40      32      39      26
       4       1       7      96      46       8      46       5      24      16
       4       1       7      97      42      25      42      13       1       6
       4       1       7      98       8       5       8      38      12       8
       4       1       7      99      35      44      35      30      50      14
       4       1       7     100       9      13       9      20      30      40
       4       1       8       1      26       5      26      36      26      20
       4       1       8       2       7      25       7       9      11      12
       4       1       8       3      49      25      49      47      25      18
       4       1       8       4      47      29      47      31       8      14
       4       1       8       5      35      18      35      14      48      25
       4       1       8       6      45      48      45      43      25      46
       4       1       8       7      26      38      26      48      48      11
       4       1       8       8      13      25      13      28      41      22
       4       1       8       9      12      24      12      13      12      39
       4       1       8      10      48       5      48      19      39      36
       4       1       8      11      36      43      36      40      16      38
       4       1       8      12      45      41      45       7      43      46
       4       1       8      13      50      46      50      13      15       1
       4       1       8      14      17       9      17      18       2       1
       4       1       8      15      10      11      10      48      13       2
       4       1       8      16       3      36       3      35      30      20
       4       1       8      17      13      46      13       4      11      10
       4       1       8      18      11       6      11      44      12      11
       4       1       8      19      39      34      39      41      27      50
       4       1       8      20      38      24      38      15      44      22
       4       1       8      21      44      21      44      14      22       4
       4       1       8      22      41       7      41      47      22      29
       4       1       8      23      42      46      42      44      36      37
       4       1       8      24      33      30      33      17      32      30
       4       1       8      25       4      28       4       1      39      48
       4       1       8      26      45       7      45      11      12      11
       4       1       8      27       4      46       4      47      49      50
       4       1       8      28      17      47      17      48      44      31
       4       1       8      29      11      14      11      28      33      48
       4       1       8      30      44       1      44      18      23      28
       4       1       8      31      18      50      18       7      15      10
       4       1       8      32      20      33      20      28      45      20
       4       1       8      33      49      50      49      45      39      33
       4       1       8      34       1      44       1       2      38      50
       4       1       8      35      21      36      21       5      25      49
       4       1       8      36      24      44      24       6      42      28
       4       1       8      37       1      10       1      21      27      37
       4       1       8      38      50      25      50      36      18      32
       4       1       8      39      25      22      25      20      20       9
       4       1       8      40      16      37      16      12      19      36
       4       1       8      41      28      50      28       1      31       2
       4       1       8      42       6      22       6      47      32      37
       4       1       8      43       3      17       3      12      12      13
       4       1       8      44       2      46       2      36      23       5
       4       1       8      45      15      34      15       5      13      43
       4       1       8      46      25       7      25       6      20      44
       4       1       8      47      38      26      38      19      47      15
       4       1       8      48      17      18      17      19      11      29
       4       1       8      49      40      32      40      33      20      12
       4       1       8      50      10      14      10      19      30      37
       4       1       8      51      12       8      12      32       3      15
       4       1       8      52       4      44       4       3      47       8
       4       1       8      53      13      20      13       3      12      10
       4       1       8      54      48      24      48      41       9      48
       4       1       8      55      21       7      21      37      26      22
       4       1       8      56      20      47      20      23       3       4
       4       1       8      57      18      27      18      47      47       4
       4       1       8      58      21      10      21      15      25      31
       4       1       8      59      31      32      31       1      49      15
       4       1       8      60      33      43      33      16      25      28
       4       1       8      61      31       2      31      23       9      19
       4       1       8      62      11      31      11      19      23      27
       4       1       8      63      18      13      18      18      49       5
       4       1       8      64      10      48      10      21      38      35
       4       1       8      65      41       5      41      31      17      21
       4       1       8      66      10      47      10       5      49      24
       4       1       8      67      29       8      29      28      34      23
       4       1       8      68      50      38      50      48      19      30
       4       1       8      69       4       5       4       8      50      34
       4       1       8      70      42      40      42      33      28       3
       4       1       8      71      49       9      49      41      41      46
       4       1       8      72      41      42      41      28      48      17
       4       1       8      73      45      25      45      31      16      46
       4       1       8      74      38      13      38       2      49      15
       4       1       8      75      16      32      16      49      50      29
       4       1       8      76      11      15      11      23      10       2
       4       1       8      77      50      36      50       8      19      32
       4       1       8      78      22      34      22       1       9      31
       4       1       8      79      30      32      30      39      37      44
       4       1       8      80      42      21      42      33      11      22
       4       1       8      81      29      35      29      32      32      45
       4       1       8      82      38      36      38       6      22      13
       4       1       8      83      16       8      16       3      18      21
       4       1       8      84      14      49      14      11      50      20
       4       1       8      85      37      21      37      17      35      15
       4       1       8      86      40      49      40      24      39      28
       4       1       8      87      44      21      44      25       4      41
       4       1       8      88      46      29      46      25       7      49
       4       1       8      89      11      39      11      47      26      31
       4       1       8      90      24      22      24      26      37      35
       4       1       8      91      23      46      23      40       4       9
       4       1       8      92      38      39      38      26      28       1
       4       1       8      93      33      48      33      39      12      10
       4       1       8      94      12       9      12       3      45      17
       4       1       8      95      21      16      21      39      43      21
       4       1       8      96      33       4      33       8      34       7
       4       1       8      97      18      36      18      30      42      10
       4       1       8      98      40      38      40      35       7      31
       4       1       8      99      24      36      24      14      11      36
       4       1       8     100       2      33       2      48      11      12
       4       1       9       1      21      43      21      48      34      17
       4       1       9       2      26      11      26      10       6      10
       4       1       9       3       7      18       7       1      14       1
       4       1       9       4      47      15      47      32      19       3
       4       1       9       5      47       2      47      13      34      12
       4       1       9       6      10      29      10      13      23      27
       4       1       9       7       6      46       6      39      35      22
       4       1       9       8      41      37      41      25       3      47
       4       1       9       9      28       2      28      26       4      23
       4       1       9      10      45      20      45      36      36      15
       4       1       9      11      22      44      22      37       5      29
       4       1       9      12      41      10      41      45      14      40
       4       1       9      13      11      35      11      41      38      43
       4       1       9      14      21       9      21       5      49      46
       4       1       9      15      47      13      47      26      18      43
       4       1       9      16      39      34      39      17      27       7
       4       1       9      17       4      31       4      48       9      26
       4       1       9      18      31      38      31      16       8      35
       4       1       9      19      37       8      37      33      16      35
       4       1       9      20      44      16      44       8       8       4
       4       1       9      21      18      10      18       2       3       2
       4       1       9      22      35      42      35      47      39      40
       4       1       9      23      50      13      50      15      16      34
       4       1       9      24      19      35      19      12       7      20
       4       1       9      25       2      31       2      27       2      10
       4       1       9      26      10      13      10      19      36      18
       4       1       9      27      16       4      16      36      36      20
       4       1       9      28      23      13      23      26      15      24
       4       1       9      29      49       1      49      30      15      28
       4       1       9      30      44      41      44      50      32      25
       4       1       9      31       6      11       6      31      26      46
       4       1       9      32       4      36       4      22      14       8
       4       1       9      33      23       8      23      42      38      40
       4       1       9      34      15      38      15      11      13       7
       4       1       9      35      12      16      12      10      26      15
       4       1       9      36       5      42       5      18      45      28
       4       1       9      37      28      35      28      13       9      31
       4       1       9      38      41      34      41      37      15      20
       4       1       9      39      38       9      38      28       9       6
       4       1       9      40      21      25      21      40      34       4
       4       1       9      41       7      13       7       3      33      30
       4       1       9      42      44      33      44      33      17      18
       4       1       9      43      24      32      24      22       3      12
       4       1       9      44      24      23      24      34       1      45
       4       1       9      45      25      27      25      10      34      35
       4       1       9      46      21      50      21      21      26      14
       4       1       9      47      40      33      40      49      31      36
       4       1       9      48       5      43       5      28      11      38
       4       1       9      49      14      22      14      25       1      13
       4       1       9      50       9      42       9      25      46       9
       4       1       9      51      27      46      27      39       9      13
       4       1       9      52      46      48      46      36      11      36
       4       1       9      53      29      14      29      19      13      47
       4       1       9      54      16      35      16      36      19      47
       4       1       9      55      12      27      12      21      20      25
       4       1       9      56      16      43      16      31      37      31
       4       1       9      57      17      30      17      12      48       1
       4       1       9      58      36      43      36       1      37      12
       4       1       9      59      45      17      45      49      20      32
       4       1       9      60      41      17      41      43      19      25
       4       1       9      61      30      37      30      22      25      14
       4       1       9      62      35      36      35      25      50      18
       4       1       9      63      11      18      11      42      33      35
       4       1       9      64      42      48      42       6      20      13
       4       1       9      65      22      49      22       1      32       7
       4       1       9      66       6       5       6       7      44       2
       4       1       9      67      44      49      44      26       9      24
       4       1       9      68      50      17      50      12      22      27
       4       1       9      69      29      45      29      23       2       3
       4       1       9      70      44      21      44       1      49       9
       4       1       9      71      28       1      28       9      26      49
       4       1       9      72       7      12       7      47      13      43
       4       1       9      73      23      12      23      16      35      27
       4       1       9      74      36      37      36      28       7      43
       4       1       9      75      12      19      12      50       1       2
       4       1       9      76      22      23      22      19      50      20
       4       1       9      77      19      26      19      37      21       6
       4       1       9      78      36      41      36      16      28       9
       4       1       9      79      19      37      19      34      36      11
       4       1       9      80      24      34      24      29       8      41
       4       1       9      81      31      38      31      42      23      29
       4       1       9      82      38      39      38      49      30      21
       4       1       9      83      14      18      14      41       8      24
       4       1       9      84       4       1       4      26      50       7
       4       1       9      85      48      15      48      15      47      14
       4       1       9      86      42      30      42      10      26      29
       4       1       9      87      22      36      22      14      20      27
       4       1       9      88      37      34      37      18      32      40
       4       1       9      89      38      36      38      37      39      42
       4       1       9      90      17      41      17      16      43      14
       4       1       9      91      15       5      15      25      48      16
       4       1       9      92       8      28       8      47      47      50
       4       1       9      93      41      31      41      13      50      29
       4       1       9      94      44      35      44      28      37      49
       4       1       9      95      47      24      47      17      23      22
       4       1       9      96      29      50      29      33      39       5
       4       1       9      97      47      35      47      28      12      46
       4       1       9      98      18      21      18      14      15       4
       4       1       9      99      47      17      47       9       7      36
       4       1       9     100      37      20      37       3      39      25
       4       1      10       1      20      41      20      17      24      27
       4       1      10       2      31      45      31      30      17      40
       4       1      10       3      30       3      30      46      39       1
       4       1      10       4      36      26      36      46      15      20
       4       1      10       5      23      11      23      12      30      44
       4       1      10       6      18      15      18      42      35      25
       4       1      10       7      40      14      40      31       1       8
       4       1      10       8      33      30      33      41       6      31
       4       1      10       9      30      28      30      12      33      48
       4       1      10      10       1       4       1      22      40       7
       4       1      10      11      37      49      37      50      11       5
       4       1      10      12      12      20      12       4      10      30
       4       1      10      13      36      34      36      32      43      16
       4       1      10      14       4      50       4      34      22      29
       4       1      10      15      24      48      24      14      28      25
       4       1      10      16       7       8       7       1      30      14
       4       1      10      17       7      50       7      26      39      45
       4       1      10      18      32      40      32       9      13      11
       4       1      10      19      19      24      19      27      48      30
       4       1      10      20      32      28      32      41       5       8
       4       1      10      21      49      23      49      48       8      38
       4       1      10      22      11      36      11      12      46      16
       4       1      10      23      49      22      49      15      32      10
       4       1      10      24       4      40       4      25      10      11
       4       1      10      25      42       8      42      28      50      44
       4       1      10      26       1      32       1       7      41      11
       4       1      10      27      27       6      27      33      39       5
       4       1      10      28      30      48      30      43       5      34
       4       1      10      29      33       2      33      28      21       6
       4       1      10      30      32      50      32       5      10      45
       4       1      10      31      43      34      43      39       6      23
       4       1      10      32      32      34      32      48       4      29
       4       1      10      33      35       6      35      12      31      45
       4       1      10      34      21       2      21      21      30       7
       4       1      10      35      25       3      25      45      48      21
       4       1      10      36      40       9      40      49      50      36
       4       1      10      37      39      43      39      25      11       6
       4       1      10      38      25       4      25      39      48      39
       4       1      10      39      12      27      12      15       6      17
       4       1      10      40      39      48      39       9      26      39
       4       1      10      41      41       2      41      14      41       3
       4       1      10      42      30      18      30      16      48      29
       4       1      10      43      49       4      49       2      34       4
       4       1      10      44       4      37       4      37      46      31
       4       1      10      45      27      30      27      13      31      32
       4       1      10      46       5      43       5      33       1      46
       4       1      10      47      48      18      48      43      38       9
       4       1      10      48      12      34      12      50      29      41
       4       1      10      49      19      16      19      13       5      21
       4       1      10      50      16       5      16      15      48      44
       4       1      10      51      45      42      45      38      20      15
       4       1      10      52       7      14       7      12      27       4
       4       1      10      53       3      39       3      26      24      23
       4       1      10      54       1      42       1      36      29      46
       4       1      10      55       8      28       8      13      48      25
       4       1      10      56      17      26      17       5      47      43
       4       1      10      57       6      29       6      30      44       2
       4       1      10      58      17      47      17      42      39      50
       4       1      10      59      48      42      48      14      11      10
       4       1      10      60       9      36       9      48      11       7
       4       1      10      61      15       5      15      43       5       6
       4       1      10      62      25      14      25      40      28      47
       4       1      10      63      43       6      43      17      11      48
       4       1      10      64      21      44      21      14       4      23
       4       1      10      65      10      28      10      19       5      30
       4       1      10      66      33      46      33      24      27       5
       4       1      10      67      36      40      36      47      33      27
       4       1      10      68      19      36      19       3       5      35
       4       1      10      69      33      45      33      34      17      37
       4       1      10      70      38      30      38      26       7       8
       4       1      10      71       5       7       5      19      25      36
       4       1      10      72      19      23      19      11      13      46
       4       1      10      73      12      39      12      50      43      33
       4       1      10      74       4      20       4       8      37      22
       4       1      10      75      14      22      14       2      36      42
       4       1      10      76       3       5       3      38       5      24
       4       1      10      77      29      19      29      10      39       7
       4       1      10      78      10      17      10      22       6      12
       4       1      10      79      49      16      49      44      33      22
       4       1      10      80      36      11      36      46      37      17
       4       1      10      81       2      31       2      33      25      39
       4       1      10      82      17      21      17      28      31      15
       4       1      10      83       2      43       2       8      41       8
       4       1      10      84      21      33      21      49      27      46
       4       1      10      85      17      35      17      50      46       7
       4       1      10      86      20      39      20       9      41      47
       4       1      10      87      30      12      30      32      44      41
       4       1      10      88      21      35      21      40      22      46
       4       1      10      89       4      38       4       2      29      38
       4       1      10      90      44      35      44      27      21      44
       4       1      10      91      10      13      10      36      18      48
       4       1      10      92      48       7      48      20      29      39
       4       1      10      93      31      28      31       3       9      48
       4       1      10      94      29      48      29      34      32      17
       4       1      10      95       1      43       1      22      15       5
       4       1      10      96      29      19      29      30       9      19
       4       1      10      97      33      49      33      31      45      34
       4       1      10      98      47      28      47      47      16      18
       4       1      10      99      33       4      33      11      33      25
       4       1      10     100      22      27      22      30      25      44
       5       1       1       1      50       2      50      34      20      30
       5       1       1       2      48      10      48      17      43      14
       5       1       1       3       8      44       8      50       8      34
       5       1       1       4      24      14      24       8      45      13
       5       1       1       5      37      38      37      41      43      18
       5       1       1       6      47      22      47      40       7      24
       5       1       1       7      41      14      41       3      46      40
       5       1       1       8      13      38      13      50      45      40
       5       1       1       9      18       8      18      49      11      46
       5       1       1      10      22      49      22      35       9      28
       5       1       1      11      28       3      28      32      19       8
       5       1       1      12      17      29      17      47      44       9
       5       1       1      13      43      49      43      17      44      38
       5       1       1      14      29      14      29      43       3      21
       5       1       1      15      35      43      35      11      30       5
       5       1       1      16       3       8       3      46      16      21
       5       1       1      17      33      17      33      40      35      38
       5       1       1      18       1      45       1       2       6      14
       5       1       1      19      41       1      41      13      21      17
       5       1       1      20      28      36      28      42      42      38
       5       1       1      21       2      29       2       9      11      13
       5       1       1      22      38      48      38      40      50      35
       5       1       1      23      28      48      28      19      49      32
       5       1       1      24       4      40       4      25      26      15
       5       1       1      25       9      21       9      16      49      24
       5       1       1      26       8      22       8      39       7      42
       5       1       1      27      25      39      25      43      23      50
       5       1       1      28      28      45      28      49       5       2
       5       1       1      29      17       6      17      42       9      20
       5       1       1      30       4      36       4      48      15      12
       5       1       1      31       6       3       6       8      44      33
       5       1       1      32      46      33      46      36      22       6
       5       1       1      33      18      31      18      37      22       3
       5       1       1      34      35      39      35      36      30       9
       5       1       1      35      30       2      30      30      30       8
       5       1       1      36       8      42       8      28      47      40
       5       1       1      37      46       6      46      26      16      25
       5       1       1      38      22      50      22      47      34      16
       5       1       1      39      42      26      42      26      47      11
       5       1       1      40       6       7       6      29      46      17
       5       1       1      41      39      15      39      35      49      48
       5       1       1      42       4      20       4      23      16       8
       5       1       1      43       5      41       5      29      13      49
       5       1       1      44      32       5      32      11       6       2
       5       1       1      45      23      35      23       1      48      46
       5       1       1      46      38      41      38      35       3      11
       5       1       1      47       9       1       9      38      49       2
       5       1       1      48      40      12      40      10       9      50
       5       1       1      49      44      33      44      22       8      45
       5       1       1      50       7      36       7      31       3      17
       5       1       1      51       4      47       4      10      12      16
       5       1       1      52      39      41      39       9      49      38
       5       1       1      53      35      16      35      40      19      18
       5       1       1      54      45       8      45      21      20      38
       5       1       1      55      25      29      25      33      39       2
       5       1       1      56      41      35      41       1      15       3
       5       1       1      57      50       3      50      28      21      30
       5       1       1      58      17      39      17       5      34      37
       5       1       1      59       8      10       8       4      28      31
       5       1       1      60       1      34       1      27      31       9
       5       1       1      61       4      18       4       7      37      10
       5       1       1      62       4       8       4      34      27      10
       5       1       1      63      12       2      12      23      12       3
       5       1       1      64      11      17      11       9      16       7
       5       1       1      65      30      36      30       3      27       5
       5       1       1      66      24      39      24      49      23      26
       5       1       1      67      32      50      32      49      20       5
       5       1       1      68       9      23       9      25      11      13
       5       1       1      69      18      14      18      33      47      23
       5       1       1      70      37      43      37      49      29      50
       5       1       1      71      33      37      33       7      33       6
       5       1       1      72      47      37      47       2      43      27
       5       1       1      73      32      40      32       6      47       1
       5       1       1      74      50      27      50      10      19      17
       5       1       1      75       4      29       4       3       1      14
       5       1       1      76      41      13      41      27      13      49
       5       1       1      77       1      27       1      11      16      25
       5       1       1      78       4      12       4       2       3      49
       5       1       1      79      12      34      12      36      49      31
       5       1       1      80      26      45      26      25      31      49
       5       1       1      81      15      14      15      35      21      27
       5       1       1      82      36      37      36       3      43      28
       5       1       1      83      12      17      12      27      36       7
       5       1       1      84      40      31      40      48      33      10
       5       1       1      85      47      21      47       2       4      42
       5       1       1      86      37       5      37       5      42      35
       5       1       1      87      37       3      37      14      19      42
       5       1       1      88      49      46      49       7      21      23
       5       1       1      89      35      18      35       1      23      13
       5       1       1      90      20      50      20      34      38      20
       5       1       1      91      20      48      20      20      23      40
       5       1       1      92      32      38      32      28      19       5
       5       1       1      93       4      41       4      28      15       9
       5       1       1      94       9       7       9      42      40      18
       5       1       1      95      36      35      36      40      36      24
       5       1       1      96      11      25      11      23      17      11
       5       1       1      97      32       1      32      48       9      20
       5       1       1      98      18      42      18       5      42       3
       5       1       1      99      13      46      13      21       2      41
       5       1       1     100      19       2      19      32      40      11
       5       1       2       1      16      33      16      50      41      31
       5       1       2       2      28      44      28      36      11       7
       5       1       2       3      43       7      43      31      19       5
       5       1       2       4       7      30       7      25      32      31
       5       1       2       5      25      13      25      29      43      41
       5       1       2       6      38      34      38      14      35      48
       5       1       2       7      18      46      18       6      30      18
       5       1       2       8      17      11      17      25      48       9
       5       1       2       9      41       8      41      46      43      16
       5       1       2      10      39      17      39      18      42      24
       5       1       2      11      19      31      19      18      18       7
       5       1       2      12      21      10      21      45       2      50
       5       1       2      13      38      10      38      28      30       3
       5       1       2      14      47      11      47       5       8      39
       5       1       2      15      13      14      13      31      39       5
       5       1       2      16       1      50       1      33      34      36
       5       1       2      17      32      18      32      42       2      47
       5       1       2      18      39      36      39      12       5      49
       5       1       2      19      18      14      18      12      41      25
       5       1       2      20      31       8      31      50      28      32
       5       1       2      21      41      18      41      48      33      21
       5       1       2      22      36      30      36      46      28       3
       5       1       2      23      13      22      13      20      21      47
       5       1       2      24       9      41       9      15      50       7
       5       1       2      25      28      32      28      28      10      20
       5       1       2      26       9      15       9      15      10      23
       5       1       2      27      29      14      29      35      14      45
       5       1       2      28      15      36      15      50      22      19
       5       1       2      29      18      36      18      25      34      16
       5       1       2      30      50      35      50      23      13      38
       5       1       2      31      30      16      30      21      41      20
       5       1       2      32      13      15      13       5      28       7
       5       1       2      33      23      46      23      50      41      24
       5       1       2      34      36      47      36      29      41      24
       5       1       2      35      41      32      41      18       8      29
       5       1       2      36      37      21      37      34      26      44
       5       1       2      37      44      45      44       5      43      50
       5       1       2      38      27      23      27       2      20      48
       5       1       2      39      48      39      48       8      26      47
       5       1       2      40      30      49      30      36      42      14
       5       1       2      41      31       7      31      16      36      26
       5       1       2      42      48       9      48       6       2      45
       5       1       2      43      40      28      40      23       1      13
       5       1       2      44      46       5      46      27      20      41
       5       1       2      45       5      33       5      18      26       9
       5       1       2      46      15      19      15      42      14       9
       5       1       2      47       1      19       1      45       5       1
       5       1       2      48      42      16      42       9      47      11
       5       1       2      49      35      36      35       4      24      41
       5       1       2      50       3      16       3       8      15      19
       5       1       2      51      20      44      20      19       6       8
       5       1       2      52      39      38      39      19      49      16
       5       1       2      53      31       9      31      26      27      23
       5       1       2      54      48      21      48       9      48      42
       5       1       2      55       3      24       3      32      21      18
       5       1       2      56       1       8       1      22      48      23
       5       1       2      57      45      46      45      15       8      27
       5       1       2      58      36      42      36      46      30       6
       5       1       2      59      39      28      39      33      40      31
       5       1       2      60      42      44      42       5      30      39
       5       1       2      61      33      11      33      38      20      40
       5       1       2      62       1      40       1      28       5      22
       5       1       2      63      17      37      17      29      39      17
       5       1       2      64       3      50       3      26      23      36
       5       1       2      65      25      18      25      30      32      37
       5       1       2      66      11       3      11      47      44      18
       5       1       2      67      18      26      18       4      50      35
       5       1       2      68      46      23      46      37      15      36
       5       1       2      69      48      28      48      40       1       2
       5       1       2      70      21      39      21      25       4       1
       5       1       2      71      16      36      16      48      10       2
       5       1       2      72      12       8      12      26      16      37
       5       1       2      73       2      28       2      49      10      36
       5       1       2      74      47      39      47      17       2      47
       5       1       2      75      28      40      28      42      44      29
       5       1       2      76      29       4      29      41      29      45
       5       1       2      77      26      38      26      10      33      43
       5       1       2      78      31      19      31      45      21      11
       5       1       2      79      36       7      36      41      48      50
       5       1       2      80      40      13      40      38      37      42
       5       1       2      81       5      20       5      38      12      30
       5       1       2      82      44       2      44      49      28      19
       5       1       2      83       7      35       7      22      31      38
       5       1       2      84      33      45      33       2      10      39
       5       1       2      85      44      24      44      26      26      29
       5       1       2      86       6       9       6       3      50      42
       5       1       2      87      47      49      47      42       7      25
       5       1       2      88      28      26      28      22      48      19
       5       1       2      89      11       9      11       2       4      27
       5       1       2      90      11      12      11      31       3      48
       5       1       2      91      50       2      50      34      22       9
       5       1       2      92       3      41       3      10      11      33
       5       1       2      93      31      26      31      49      19       5
       5       1       2      94      20      48      20       2      25       2
       5       1       2      95      29      19      29      38      18      48
       5       1       2      96      32      28      32       6      13      50
       5       1       2      97      18      45      18       3       6      46
       5       1       2      98      48       4      48       2      33       1
       5       1       2      99      47      46      47      26      29       5
       5       1       2     100      37       5      37      35      34      21
       5       1       3       1      44       6      44      19      18      39
       5       1       3       2      48      40      48      28      14      31
       5       1       3       3       2      26       2      15      38      11
       5       1       3       4       2      33       2      10      22       2
       5       1       3       5       4       7       4      27      38       3
       5       1       3       6      35      15      35      15      38      12
       5       1       3       7      28      35      28      44      11       1
       5       1       3       8      26      15      26      13       2       6
       5       1       3       9       5       2       5      29      29      17
       5       1       3      10      34      16      34      29      26      15
       5       1       3      11       8       9       8       3      33      42
       5       1       3      12      40      41      40       2      30      47
       5       1       3      13      49      22      49      29      21      16
       5       1       3      14      22      17      22       9      25      33
       5       1       3      15       2       3       2      38      28       3
       5       1       3      16      49      13      49      35      23      34
       5       1       3      17      40      41      40      22      22      48
       5       1       3      18      30      32      30      47      31      43
       5       1       3      19      30      31      30      24      33      48
       5       1       3      20      42      30      42      27      21      39
       5       1       3      21      17      18      17      28      18       3
       5       1       3      22      28      27      28      39      39      27
       5       1       3      23      33      21      33      11      17      40
       5       1       3      24      47      30      47      25      50      12
       5       1       3      25      11      21      11      34       4      30
       5       1       3      26      43      36      43      41      17      11
       5       1       3      27      15      33      15      37      15      23
       5       1       3      28      11      50      11      41      39      17
       5       1       3      29      30      42      30      24       3       9
       5       1       3      30      44      50      44      15      50      37
       5       1       3      31       7      38       7      44      25      19
       5       1       3      32      30       4      30       3      47      30
       5       1       3      33      23      32      23      36       2       1
       5       1       3      34      12       5      12       5      33       1
       5       1       3      35      12      44      12      48       8      21
       5       1       3      36       8      30       8      35       7      42
       5       1       3      37      36      47      36      11      21      50
       5       1       3      38      41      45      41      23       8      30
       5       1       3      39      24      16      24      41      43      39
       5       1       3      40      24       8      24       9      15       8
       5       1       3      41      14      45      14      26      24       6
       5       1       3      42      19       6      19      49      45       5
       5       1       3      43      33      32      33       6      29      31
       5       1       3      44      37       8      37      39      32      42
       5       1       3      45      36      34      36       4      45       9
       5       1       3      46       8      26       8      47       7       1
       5       1       3      47      16      24      16      46      19       2
       5       1       3      48      34      18      34      13      48      15
       5       1       3      49      35      25      35      40      14      19
       5       1       3      50       8      46       8      50      35      34
       5       1       3      51      39      30      39      18      34      44
       5       1       3      52       7       1       7      49      28      17
       5       1       3      53      25       7      25      34      22       9
       5       1       3      54      46      19      46      33      45      31
       5       1       3      55      50      34      50      43       5      40
       5       1       3      56       4       3       4      45      39      11
       5       1       3      57      10      32      10      21       8      32
       5       1       3      58       3      49       3       7       1      14
       5       1       3      59      46      35      46       8      17      42
       5       1       3      60      33      45      33      39      35      14
       5       1       3      61       7      50       7      12      25       7
       5       1       3      62       3      19       3      16      17      26
       5       1       3      63      13      33      13      38      17      36
       5       1       3      64       1      24       1      29       6      50
       5       1       3      65      45       7      45      32       2      43
       5       1       3      66      46      11      46       1      16      20
       5       1       3      67      15      47      15      15      45       4
       5       1       3      68      37      22      37      38      47      27
       5       1       3      69      50      48      50      41      39      12
       5       1       3      70       9      45       9      26       2      48
       5       1       3      71      37      17      37      35      49      10
       5       1       3      72      13      37      13       6      11      27
       5       1       3      73      40      12      40      34      20       1
       5       1       3      74      46      16      46      48       7      25
       5       1       3      75       5      49       5      36      17      46
       5       1       3      76      28      18      28      25      22      41
       5       1       3      77      12      42      12      42      28      33
       5       1       3      78      33      12      33      37      25      23
       5       1       3      79      41       7      41      32      50      13
       5       1       3      80      46       6      46      10      24       8
       5       1       3      81      29      31      29      39      25       7
       5       1       3      82       2      13       2       6      40       5
       5       1       3      83       3      22       3      49      21      31
       5       1       3      84      50       4      50      31       4       6
       5       1       3      85      24      47      24      41      36      47
       5       1       3      86      16      43      16      17      38      49
       5       1       3      87      39      46      39      28      45      20
       5       1       3      88      47      28      47      20      27      21
       5       1       3      89      30      26      30      31      36      12
       5       1       3      90      10      50      10      40      49       9
       5       1       3      91      37      29      37      49      35      14
       5       1       3      92      35      28      35      11      36      37
       5       1       3      93      29      26      29      45      20      23
       5       1       3      94      43      17      43      34      15       1
       5       1       3      95       5      49       5      37      41      16
       5       1       3      96      19      26      19      47       5      11
       5       1       3      97      15      22      15      19      40      20
       5       1       3      98      14      39      14      11      37      19
       5       1       3      99      22      43      22      26      30      24
       5       1       3     100       8      16       8      40       9      50
       5       1       4       1      39      24      39      23      32      11
       5       1       4       2      31       3      31      16      28      29
       5       1       4       3      14      34      14      24      26      10
       5       1       4       4      14      45      14      35      49      38
       5       1       4       5      49      41      49      30       4      50
       5       1       4       6      20      41      20      48      38      40
       5       1       4       7      14      27      14      46      43      37
       5       1       4       8      17       7      17      43      27       8
       5       1       4       9      31      24      31      37      45      22
       5       1       4      10      16      21      16      28      20      32
       5       1       4      11      17      16      17       8       8      50
       5       1       4      12      27      45      27       7      48       9
       5       1       4      13       7       3       7      26      19       1
       5       1       4      14      47      11      47      46       1       3
       5       1       4      15      32      33      32      18      31      16
       5       1       4      16      27      32      27       6      15      10
       5       1       4      17      27      15      27      22      29      37
       5       1       4      18      47      44      47      26      39      22
       5       1       4      19       3       9       3      41      12      25
       5       1       4      20      13      38      13      49      25      38
       5       1       4      21      30      13      30      39      37      15
       5       1       4      22      40      19      40       9      46      23
       5       1       4      23       8      39       8      30      50      26
       5       1       4      24      20      49      20      16      28      40
       5       1       4      25      18      31      18      37      13      26
       5       1       4      26      45      18      45      14      20      39
       5       1       4      27      48      49      48      18       4      28
       5       1       4      28      27      30      27      41      19      49
       5       1       4      29      36       8      36      19      14      35
       5       1       4      30      18      29      18      43      38      29
       5       1       4      31      18       8      18       6       5      48
       5       1       4      32      16      19      16      45      41      14
       5       1       4      33       8      46       8      34      27      19
       5       1       4      34      16      43      16      13      17      10
       5       1       4      35      27       1      27      30      20      35
       5       1       4      36      25      40      25      40       8      12
       5       1       4      37       5      41       5      41      21      39
       5       1       4      38      39       9      39      33      18      30
       5       1       4      39      29      41      29      12      29      42
       5       1       4      40       9      41       9      31      29      22
       5       1       4      41       3       2       3       7      45      11
       5       1       4      42       9      50       9      12      46      48
       5       1       4      43      12      48      12      18       4      35
       5       1       4      44      30      36      30      23       2       3
       5       1       4      45      32      14      32      43      19      43
       5       1       4      46      20      15      20      30      25      40
       5       1       4      47      23      26      23      34      43      10
       5       1       4      48       2      17       2      22      35      14
       5       1       4      49       5      13       5       3      45      12
       5       1       4      50       1       6       1       9      24       2
       5       1       4      51      46      32      46      46      28      29
       5       1       4      52       5      31       5      24      22      14
       5       1       4      53      29       2      29      20      31      45
       5       1       4      54      32      41      32      43      27      41
       5       1       4      55      48      29      48      39      49      39
       5       1       4      56      22       2      22      13      35      19
       5       1       4      57      24      21      24      47      32      19
       5       1       4      58      14      21      14      32      36      29
       5       1       4      59       9      20       9      28      31       1
       5       1       4      60      45      49      45      49      18      19
       5       1       4      61      29      47      29      18      27      31
       5       1       4      62       4      26       4       6       2      37
       5       1       4      63      25      32      25      16      17      38
       5       1       4      64      25      38      25       8       2      31
       5       1       4      65      39      21      39      16       5      49
       5       1       4      66      29      17      29      23      50      46
       5       1       4      67      18      14      18       2      25      39
       5       1       4      68      12      11      12      44      41      24
       5       1       4      69      32      35      32      27       8      30
       5       1       4      70      41      37      41      26      32      34
       5       1       4      71       2      31       2      20      32      48
       5       1       4      72      47       1      47      47      50       5
       5       1       4      73      32       6      32      23      18      14
       5       1       4      74       1      18       1      40       6      24
       5       1       4      75      31      50      31      25      27      50
       5       1       4      76       4      36       4      36      23      45
       5       1       4      77       2      14       2      22      20      37
       5       1       4      78       1      10       1      50       3      10
       5       1       4      79      46      19      46      29      41       1
       5       1       4      80      36      48      36       1      22      12
       5       1       4      81      39      40      39      10      34      20
       5       1       4      82      20      10      20      15      29      42
       5       1       4      83       6      15       6      33      23      11
       5       1       4      84       9      48       9      28      25      15
       5       1       4      85      17      16      17      41      21      24
       5       1       4      86      36      43      36      36       7      14
       5       1       4      87      30      14      30      50      29      19
       5       1       4      88      34      33      34      41      33       1
       5       1       4      89       5      31       5      39      17       1
       5       1       4      90      30      42      30       8      33      12
       5       1       4      91       6      30       6      16      27       4
       5       1       4      92      37      31      37      21      15       3
       5       1       4      93      43      10      43      44       7      30
       5       1       4      94      40      18      40      13       8      24
       5       1       4      95       7      13       7      14       3      45
       5       1       4      96       8      35       8       9      32      15
       5       1       4      97      32      29      32      35      19      11
       5       1       4      98      19      20      19       4      48      34
       5       1       4      99      35      24      35      15       8       9
       5       1       4     100      39      38      39      31       6      35
       5       1       5       1      40       6      40      33      34      13
       5       1       5       2      21      50      21      23      25      26
       5       1       5       3      22       7      22      39      41      39
       5       1       5       4       4       6       4      11      35      24
       5       1       5       5      37       4      37      28      37       3
       5       1       5       6      41      17      41      17      42       2
       5       1       5       7       5      41       5      41      36      41
       5       1       5       8      22      27      22      20       4      37
       5       1       5       9      28      41      28      35      35       2
       5       1       5      10       9      18       9      34      34      27
       5       1       5      11      20      26      20      49       7      17
       5       1       5      12      26       8      26      26      39      12
       5       1       5      13      10      29      10      33      13      31
       5       1       5      14      31      34      31      21      30      19
       5       1       5      15      36      42      36      38      24      13
       5       1       5      16      40      38      40      45      20      15
       5       1       5      17      26      20      26      32      24      25
       5       1       5      18      25      18      25       5       8       5
       5       1       5      19      32      15      32      41       8       3
       5       1       5      20      23      49      23       4      10       4
       5       1       5      21       8      50       8      11      42      36
       5       1       5      22       8      13       8      11      21      28
       5       1       5      23      30      34      30      22       3      36
       5       1       5      24      16      46      16      46      27       3
       5       1       5      25      19      46      19      48      25      32
       5       1       5      26      15      30      15      29       1      24
       5       1       5      27      43      49      43      13      31      29
       5       1       5      28      31      33      31      16      44      48
       5       1       5      29      32      35      32      31       6       8
       5       1       5      30      41      37      41       1       8      31
       5       1       5      31      36      47      36      49      41      28
       5       1       5      32      42      19      42      23      14      33
       5       1       5      33      16      48      16      48      44      29
       5       1       5      34      15      25      15      36      17      49
       5       1       5      35      48      25      48      37      49      43
       5       1       5      36      29       2      29      20      30      37
       5       1       5      37      49      12      49       3      30      45
       5       1       5      38      44      13      44      33      49      30
       5       1       5      39      16       6      16      43      28      24
       5       1       5      40       3       7       3       7      43      33
       5       1       5      41      40      24      40      27      20      36
       5       1       5      42      16      42      16       4       1       6
       5       1       5      43      15      41      15       3       6      20
       5       1       5      44      16      11      16      34       9      48
       5       1       5      45      36      28      36      21      46       7
       5       1       5      46      16       5      16      43      13      19
       5       1       5      47      10      30      10      32      30      10
       5       1       5      48      45      48      45      40       1      40
       5       1       5      49      20      45      20      42      29       5
       5       1       5      50      41      16      41       4       5      10
       5       1       5      51      29      28      29      35      45      16
       5       1       5      52      36      32      36       5      46      21
       5       1       5      53      34      30      34      50      45      12
       5       1       5      54       5      18       5      17       1      30
       5       1       5      55      19      25      19      42      24      20
       5       1       5      56       2      46       2      31      28      20
       5       1       5      57      24      13      24      27      40      43
       5       1       5      58      19      10      19      18      27      14
       5       1       5      59      22      21      22      48       8      41
       5       1       5      60      34      28      34      28      39      26
       5       1       5      61      32      13      32       3      26      10
       5       1       5      62      11      44      11      18       9      38
       5       1       5      63       8       9       8      16      20      27
       5       1       5      64       6       5       6      11      44      39
       5       1       5      65      14      46      14      14      40       1
       5       1       5      66       4       2       4      28      50      19
       5       1       5      67       2      18       2       6      47      45
       5       1       5      68      42      37      42      38      11      38
       5       1       5      69      35      48      35      25      37       9
       5       1       5      70      50      34      50      27       5       8
       5       1       5      71      17      10      17       9      28      15
       5       1       5      72      26      23      26      20      22      39
       5       1       5      73      50      22      50       6      14      47
       5       1       5      74      43      27      43      26      25      28
       5       1       5      75      17      38      17      22      13      30
       5       1       5      76      17      32      17      42      11       1
       5       1       5      77      23      33      23      36      36      12
       5       1       5      78      48      20      48      38      30      11
       5       1       5      79      50      47      50      31      29      38
       5       1       5      80      15      20      15      35      35       2
       5       1       5      81      34      37      34      12       4      30
       5       1       5      82      49      21      49      13      50      36
       5       1       5      83      12      48      12      48       2      27
       5       1       5      84      45       7      45      38      18      14
       5       1       5      85      44      27      44       7      22       9
       5       1       5      86      33      14      33      45      21      28
       5       1       5      87      14      49      14      28      45      36
       5       1       5      88      14      42      14      18      49      34
       5       1       5      89       7      28       7      28      35      28
       5       1       5      90      18       2      18       8      19      32
       5       1       5      91      47      18      47      34      49      10
       5       1       5      92      23      38      23      28       4      48
       5       1       5      93      45       7      45      19      12      22
       5       1       5      94      37      17      37      36       8      16
       5       1       5      95      11       8      11      11      18      23
       5       1       5      96      25      17      25      27      49      39
       5       1       5      97      22      19      22      16       6      37
       5       1       5      98      18      30      18      15      15      42
       5       1       5      99      34      24      34      41      31      30
       5       1       5     100      11       9      11      26      12      43
       5       1       6       1      41      49      41      11      50       2
       5       1       6       2      32      34      32      27       3       4
       5       1       6       3      38      17      38      17      41      48
       5       1       6       4      13      38      13      26      39       5
       5       1       6       5      42      37      42      11      26      39
       5       1       6       6       1      37       1      43      45      46
       5       1       6       7      11       2      11      47      18      37
       5       1       6       8      23      25      23      49      42      16
       5       1       6       9      18      25      18      34      18      35
       5       1       6      10       3      31       3      15      11      20
       5       1       6      11      29      50      29      26      23      41
       5       1       6      12      17      29      17       2      15      21
       5       1       6      13      40      24      40      33      30      18
       5       1       6      14       2      31       2      18      16      17
       5       1       6      15      28      34      28      41      28      29
       5       1       6      16      38      25      38      26       4      11
       5       1       6      17      45       3      45      44      10       7
       5       1       6      18       4      34       4       8      45      33
       5       1       6      19      44      18      44      44       4      15
       5       1       6      20      33      15      33      29      44      37
       5       1       6      21       5      12       5      40      21      22
       5       1       6      22      14      38      14      43      48       4
       5       1       6      23       1       2       1      21      29      37
       5       1       6      24      31      46      31      35      12      39
       5       1       6      25      49      24      49      15      26      12
       5       1       6      26       5      19       5      42      30      26
       5       1       6      27      45      14      45      29      15      20
       5       1       6      28       2      23       2      24       3      24
       5       1       6      29      45      30      45      34       3      29
       5       1       6      30      21      13      21       6      36      12
       5       1       6      31      49      25      49      16      27      29
       5       1       6      32       9      47       9      42      41      30
       5       1       6      33      42      12      42       5      30      49
       5       1       6      34      19      15      19      16       6      23
       5       1       6      35      16      45      16       9      46      33
       5       1       6      36      44      11      44      41      48      11
       5       1       6      37      40      47      40      30      24      48
       5       1       6      38      48      43      48      24      41      25
       5       1       6      39       4      36       4      18      14      13
       5       1       6      40      19      29      19       1      35      17
       5       1       6      41      31      45      31       9      34      29
       5       1       6      42      48      31      48      19      27      37
       5       1       6      43      23      32      23      38       7      43
       5       1       6      44       2      35       2      48      48      22
       5       1       6      45      35      29      35      41      10      47
       5       1       6      46      21      22      21       4      50      47
       5       1       6      47      46      25      46      26      11      14
       5       1       6      48      32       9      32       8       5      17
       5       1       6      49      26      27      26      15      25      29
       5       1       6      50      32      48      32      33      38      25
       5       1       6      51      24      14      24      30      37      10
       5       1       6      52      31      32      31      42      24       6
       5       1       6      53      15      43      15      39      11      45
       5       1       6      54       7       8       7      28      40       8
       5       1       6      55      34      24      34       6      50      44
       5       1       6      56      47       9      47       7      15      30
       5       1       6      57      13      11      13      24      43      36
       5       1       6      58       3      11       3      26      33      22
       5       1       6      59       5       3       5      22      13       7
       5       1       6      60      11       7      11      32      46      15
       5       1       6      61      44      25      44      38      45      33
       5       1       6      62      43      49      43       1      22      44
       5       1       6      63      11      39      11       7       4       2
       5       1       6      64      16       4      16      22      38      33
       5       1       6      65      21       2      21       7      34      27
       5       1       6      66       2       7       2      16      22      12
       5       1       6      67       8      27       8      41      24      29
       5       1       6      68      23      25      23      21      33      10
       5       1       6      69       8      39       8      13      44      22
       5       1       6      70      15      42      15      16      50      10
       5       1       6      71      29       9      29      30      50      39
       5       1       6      72      38      50      38      50      27       4
       5       1       6      73      29       9      29      36      50      39
       5       1       6      74      21      17      21      41      14      24
       5       1       6      75       5       8       5      22      31       1
       5       1       6      76      32       4      32      26      40      22
       5       1       6      77       2       9       2      38       7      12
       5       1       6      78      45      37      45      32      47       5
       5       1       6      79      19      28      19      14      11      10
       5       1       6      80      43      44      43      12       9      24
       5       1       6      81       8       2       8      23      28      34
       5       1       6      82       2      34       2      29      37      49
       5       1       6      83      30      25      30      20      44       6
       5       1       6      84      20      49      20      13      26      36
       5       1       6      85      49      18      49      14      15      44
       5       1       6      86       2      13       2      14       8      23
       5       1       6      87      18      25      18      43      14      49
       5       1       6      88      13      15      13      36       8      48
       5       1       6      89      39      40      39       6       3       4
       5       1       6      90      34      38      34       9      29      19
       5       1       6      91      17      44      17       2      49      47
       5       1       6      92      49       2      49      36      19      34
       5       1       6      93      30      12      30      16      44      28
       5       1       6      94       8      16       8       4       2      24
       5       1       6      95      20      42      20      12      30      26
       5       1       6      96       2       3       2      42      20      14
       5       1       6      97      33      38      33      49      20      14
       5       1       6      98      45      33      45      30      20      40
       5       1       6      99      10      42      10      27      44      47
       5       1       6     100      27       6      27      42      27      42
       5       1       7       1       2      49       2      28       7      12
       5       1       7       2      39      45      39      10      12      25
       5       1       7       3      16      48      16       4      47       1
       5       1       7       4      14      19      14      44      17      10
       5       1       7       5       2       3       2       6       8      34
       5       1       7       6      14      41      14      49       9      34
       5       1       7       7      30      13      30      49      47      31
       5       1       7       8      17      46      17       6      47      21
       5       1       7       9       2      22       2      43      46      47
       5       1       7      10      17      33      17      33      43      44
       5       1       7      11      28      31      28      20      35      25
       5       1       7      12       6      43       6       4      23       3
       5       1       7      13      17      43      17      41      22       8
       5       1       7      14      25      23      25      35      29      47
       5       1       7      15      44      36      44      26      44       4
       5       1       7      16      31      29      31      36      10      48
       5       1       7      17       8       1       8      47      32      49
       5       1       7      18      40      30      40      25       4      31
       5       1       7      19      17       8      17      17      28      46
       5       1       7      20      17      42      17      48       9      19
       5       1       7      21      12      31      12      10      11       2
       5       1       7      22      32       7      32      14      18      45
       5       1       7      23      47      35      47      15      35       7
       5       1       7      24      38      26      38      49      12      40
       5       1       7      25      19      35      19       7      42      23
       5       1       7      26      22       1      22      32       4      27
       5       1       7      27      47      23      47      24      39      10
       5       1       7      28      17      25      17       1       5      19
       5       1       7      29      34      37      34       7      44      43
       5       1       7      30       3      37       3      38      35      25
       5       1       7      31      25      16      25      18      17      48
       5       1       7      32       5      39       5      29      31      42
       5       1       7      33      21       5      21       5      43      14
       5       1       7      34      20      30      20      21       4      18
       5       1       7      35       2      12       2       9      35      29
       5       1       7      36      18      39      18       2      41      11
       5       1       7      37       2       4       2      31      19      20
       5       1       7      38      50      49      50      33      37      48
       5       1       7      39      17      30      17      12      13      32
       5       1       7      40      22      50      22      23      49      33
       5       1       7      41      39      15      39      17      16      26
       5       1       7      42      31       6      31      37      41       3
       5       1       7      43      17       9      17      22      11      31
       5       1       7      44      26      12      26      13      35      50
       5       1       7      45      42       5      42      30       6      43
       5       1       7      46      22      49      22       4      21      34
       5       1       7      47      32      17      32      29      30      21
       5       1       7      48      24      42      24      37      41      34
       5       1       7      49      47      37      47      35      37      36
       5       1       7      50      38      49      38      28      18      46
       5       1       7      51      29       3      29      28      49      38
       5       1       7      52      30       8      30      38      43      46
       5       1       7      53      28      42      28       5      43      10
       5       1       7      54      49      15      49      40      27      13
       5       1       7      55      15      41      15      33       3      42
       5       1       7      56      14      38      14      11      24       5
       5       1       7      57      20      27      20      40       5      42
       5       1       7      58      45       4      45      33       1       6
       5       1       7      59      27      31      27       4      46      39
       5       1       7      60      42      45      42      36       8      31
       5       1       7      61       9      28       9      33      50      29
       5       1       7      62      23      13      23      39       3      30
       5       1       7      63      50      47      50      48       9      20
       5       1       7      64      11      49      11      11      11      46
       5       1       7      65      25      39      25      33       4      31
       5       1       7      66      39      11      39      32       3      31
       5       1       7      67       1      12       1      33      19      25
       5       1       7      68      16      47      16      27      45      37
       5       1       7      69       7      30       7      45      33      17
       5       1       7      70      50      17      50       1      44      48
       5       1       7      71      38      46      38      35      50      13
       5       1       7      72       7       1       7      15      35      25
       5       1       7      73      50      31      50      18      22      37
       5       1       7      74      36      37      36      18      48      18
       5       1       7      75      18      36      18      38       7      15
       5       1       7      76      42      33      42       3      28      33
       5       1       7      77      35      31      35      30      18      35
       5       1       7      78      16      13      16       8       5      39
       5       1       7      79      44      48      44      21      47      16
       5       1       7      80      16       8      16      47      15      34
       5       1       7      81      11       6      11       4      12      21
       5       1       7      82      29      23      29       8      24      44
       5       1       7      83      50      32      50      21      35      30
       5       1       7      84      29      22      29       2      27       8
       5       1       7      85      16      41      16      42      20       4
       5       1       7      86      20      45      20      34       9      34
       5       1       7      87      36      11      36      46      16      19
       5       1       7      88      43      23      43      15      25      17
       5       1       7      89       2       9       2      30      41      48
       5       1       7      90      31      10      31      36      47       9
       5       1       7      91      10      26      10      15      16      37
       5       1       7      92      17      22      17      47      31      14
       5       1       7      93      23      29      23      33      18      37
       5       1       7      94      25      45      25      42       7      18
       5       1       7      95       3       6       3      49      49      50
       5       1       7      96      17      30      17       9      49      48
       5       1       7      97      33      43      33      19      40      42
       5       1       7      98      43      31      43      20      10       2
       5       1       7      99      25      36      25      39      16      44
       5       1       7     100       3      15       3      37      47      14
       5       1       8       1      18      44      18      48      31      33
       5       1       8       2      13      38      13      14       3      12
       5       1       8       3      37      11      37      50      45      21
       5       1       8       4      39      34      39       4       2      15
       5       1       8       5      25      39      25      32      49      50
       5       1       8       6       6      45       6       3      37      13
       5       1       8       7      13       5      13       7      48      46
       5       1       8       8      21      41      21      45       6      47
       5       1       8       9      48       8      48      21      39      45
       5       1       8      10      17      14      17      27      23       8
       5       1       8      11       9      45       9       4       2      48
       5       1       8      12      40      26      40      44       3      43
       5       1       8      13      19      22      19       4      46      34
       5       1       8      14      32      30      32      12       8      26
       5       1       8      15      26      31      26      38      13       5
       5       1       8      16      19      34      19      19       5      47
       5       1       8      17      24      33      24      50      38      36
       5       1       8      18      25      24      25      42      39      15
       5       1       8      19      20       2      20       9      27      44
       5       1       8      20      47      18      47       4       8      33
       5       1       8      21      38      24      38      23      24      32
       5       1       8      22      48       9      48      46       9      10
       5       1       8      23      49      45      49      37      41      49
       5       1       8      24      19      20      19      46      39      40
       5       1       8      25       4      48       4      14      38      42
       5       1       8      26      24       6      24       3      37      32
       5       1       8      27      17      27      17       5      12       3
       5       1       8      28      39       9      39      28       1       5
       5       1       8      29      33       5      33      42      15      44
       5       1       8      30      45       4      45      48      28      30
       5       1       8      31      38      47      38      36      31      40
       5       1       8      32      29      44      29      17      26      46
       5       1       8      33      46      14      46       2      24      26
       5       1       8      34       7       2       7      26      30       5
       5       1       8      35      27      39      27      21      10      16
       5       1       8      36      27       7      27      38      38      34
       5       1       8      37      14       3      14       1      20       5
       5       1       8      38      48      26      48      41      35      22
       5       1       8      39      38      40      38      30       7      44
       5       1       8      40       9      49       9      10      34       4
       5       1       8      41      31      35      31      23      19      30
       5       1       8      42      11      12      11      12      36      26
       5       1       8      43       1      45       1      37       9      36
       5       1       8      44      45       7      45       6      19      29
       5       1       8      45      44       9      44      25      36       6
       5       1       8      46       8      31       8      29      29       9
       5       1       8      47      21      12      21      45       7      35
       5       1       8      48      12      30      12      26      44      14
       5       1       8      49      32      17      32      17      18      11
       5       1       8      50      39      34      39       9      16      43
       5       1       8      51       7       9       7       6      11      14
       5       1       8      52      33      20      33      37      20      11
       5       1       8      53      50      35      50      14      30      31
       5       1       8      54      31      43      31      23       3      24
       5       1       8      55      23      40      23       7       4      26
       5       1       8      56      21      41      21      11      44      46
       5       1       8      57       3      38       3      39      39       4
       5       1       8      58      44      15      44      30      42      33
       5       1       8      59      35      26      35      34      34      42
       5       1       8      60       4      19       4      25      31      42
       5       1       8      61       8      23       8       3      14      15
       5       1       8      62      15      35      15       5      31      22
       5       1       8      63      47      27      47       8      29      42
       5       1       8      64      15      49      15      36       8      29
       5       1       8      65       1      17       1      48      45       8
       5       1       8      66      43      49      43      22      39      14
       5       1       8      67      40      14      40      14       8      43
       5       1       8      68      47      24      47      28      39      10
       5       1       8      69       7       9       7      39      28      31
       5       1       8      70      28      42      28      25       9      25
       5       1       8      71      39      43      39      28       9      22
       5       1       8      72      30      13      30      17       3      44
       5       1       8      73      39       6      39       9       7      32
       5       1       8      74      32       7      32      26      33      18
       5       1       8      75       1       7       1      36      24      28
       5       1       8      76      15      17      15      11      32      47
       5       1       8      77      12      38      12      21      17      47
       5       1       8      78      29      27      29      26      13      43
       5       1       8      79      15      22      15      16      37       8
       5       1       8      80      46      23      46      25      28       9
       5       1       8      81      37      36      37      33       8       2
       5       1       8      82      12      27      12      35      16      28
       5       1       8      83      41       3      41      44      12      28
       5       1       8      84      41      21      41      42      24      25
       5       1       8      85      49      40      49      26      28      47
       5       1       8      86      48      14      48      14      49      43
       5       1       8      87       4      23       4      41      39      30
       5       1       8      88      13      24      13      13      43      46
       5       1       8      89      31       5      31      34      50      31
       5       1       8      90      49      12      49      47      43      40
       5       1       8      91      42       1      42      29      46      23
       5       1       8      92      13      31      13      46       2      39
       5       1       8      93      10      20      10      22       7      48
       5       1       8      94      22       3      22      23      38      15
       5       1       8      95      16       1      16      27       8      41
       5       1       8      96      30      18      30       9      46      22
       5       1       8      97      11      16      11      12      38      40
       5       1       8      98      44      49      44       8      10       3
       5       1       8      99      30       8      30      43      11      42
       5       1       8     100      31       7      31      11      12      38
       5       1       9       1       5      35       5       4       1      22
       5       1       9       2      36       4      36      47      26      12
       5       1       9       3      18      11      18       8      16      30
       5       1       9       4      31      47      31      16      15       7
       5       1       9       5      12       9      12      25      49       8
       5       1       9       6      42      21      42      43      19      49
       5       1       9       7      43       4      43      27      25      47
       5       1       9       8      20      14      20      39       9      50
       5       1       9       9      45      24      45      45      19      21
       5       1       9      10       5      30       5       6       5      38
       5       1       9      11      36      21      36      25      35      46
       5       1       9      12      18      35      18      10       5      27
       5       1       9      13      12      40      12      36       2      31
       5       1       9      14      37      36      37       2       6       2
       5       1       9      15       3      20       3      17      30       4
       5       1       9      16      47      12      47      10       8      43
       5       1       9      17      38      43      38      34      19      35
       5       1       9      18       2      47       2       9       4      29
       5       1       9      19      26      18      26      35      29       1
       5       1       9      20      24      42      24       4      10      33
       5       1       9      21      42      16      42      29       7       2
       5       1       9      22      23      37      23      14      49      19
       5       1       9      23       2      20       2      48      28      45
       5       1       9      24      38      40      38      41      11       6
       5       1       9      25      12      33      12      10      48      10
       5       1       9      26      44      30      44      12      47      44
       5       1       9      27       1       5       1      50      27      23
       5       1       9      28      13      16      13      33       3      35
       5       1       9      29      24      38      24      25      45      16
       5       1       9      30      33      10      33      29      15      49
       5       1       9      31      32      47      32      37      37      50
       5       1       9      32       3      29       3      16      32      48
       5       1       9      33      42      48      42      36      20       7
       5       1       9      34       7      42       7      28      39      16
       5       1       9      35      17      45      17      38      26       7
       5       1       9      36      16      30      16      13      30      17
       5       1       9      37      40      46      40      34      41      30
       5       1       9      38       7      34       7       2      26      34
       5       1       9      39      24      32      24       4       4       3
       5       1       9      40      50      11      50      17      33      50
       5       1       9      41      39      11      39      23       8       6
       5       1       9      42      13      14      13      48       1      17
       5       1       9      43      16      17      16      12      21      41
       5       1       9      44      39      30      39      19      39      48
       5       1       9      45      32       7      32      12      32      36
       5       1       9      46      33      11      33      46      26      41
       5       1       9      47      26       2      26      28      31      44
       5       1       9      48      43      22      43      49      43      18
       5       1       9      49      13      19      13      44      11      46
       5       1       9      50      42      22      42      34      39      16
       5       1       9      51      24      28      24      22      20      27
       5       1       9      52      11      50      11       4       3       8
       5       1       9      53      36       5      36      40      14      33
       5       1       9      54      16      39      16      37      21      12
       5       1       9      55      26      27      26      50      25      42
       5       1       9      56       8      46       8      11      31      37
       5       1       9      57      21      11      21      23       4      32
       5       1       9      58      27      45      27      50       3      46
       5       1       9      59      45       5      45       3      42       8
       5       1       9      60       5      32       5      42       4      41
       5       1       9      61      45      30      45      21      25       3
       5       1       9      62      49      43      49      46      43      30
       5       1       9      63      31      12      31      12      50      42
       5       1       9      64      15      30      15      25      49       7
       5       1       9      65      32       6      32       1      21      46
       5       1       9      66      16       4      16      31      39      25
       5       1       9      67      48      29      48      17      44       9
       5       1       9      68      39      32      39       9      49      11
       5       1       9      69      30      36      30      50      49      32
       5       1       9      70      21      44      21      15       1      38
       5       1       9      71      29      25      29       8      33      16
       5       1       9      72      50      37      50      26      14      48
       5       1       9      73      10      28      10      32       7      47
       5       1       9      74       3       4       3      28       1      11
       5       1       9      75      15      26      15      27      44      22
       5       1       9      76      26      27      26      44      34      15
       5       1       9      77      34      50      34      21      33      50
       5       1       9      78      26      39      26      33      40      32
       5       1       9      79      11      30      11      35      36      19
       5       1       9      80      13       9      13      49      30       8
       5       1       9      81      32      17      32      28      15      10
       5       1       9      82      29      40      29       5       5      45
       5       1       9      83      48       5      48      22      23      21
       5       1       9      84      21      16      21       8      25      46
       5       1       9      85      44      38      44      48      31      27
       5       1       9      86      23      48      23      23      30       2
       5       1       9      87      31      40      31      30      30      31
       5       1       9      88      17      41      17      29       4      30
       5       1       9      89      14      20      14      30      16       7
       5       1       9      90      30      21      30      12      18      47
       5       1       9      91      23       6      23      22      47      33
       5       1       9      92      42      16      42      27      15      33
       5       1       9      93       4      21       4      29      10      16
       5       1       9      94      11       4      11      47      44      16
       5       1       9      95      14      26      14       4      48      21
       5       1       9      96      34      24      34       3      30      13
       5       1       9      97      22       5      22      50      37      45
       5       1       9      98       6      14       6      44      10      50
       5       1       9      99      35      29      35      10       8      37
       5       1       9     100      12       5      12      32      35      21
       5       1      10       1      19      10      19      44      45      22
       5       1      10       2       6       4       6       9      15      46
       5       1      10       3       8      29       8      36       8      33
       5       1      10       4       1       8       1      38      22      12
       5       1      10       5      34      28      34      42      31      38
       5       1      10       6      13      24      13      20      48      22
       5       1      10       7      48      50      48      44      35       8
       5       1      10       8      20      12      20      25      26      22
       5       1      10       9       8      18       8      31      34      27
       5       1      10      10      36      14      36      17       2      14
       5       1      10      11      41      22      41      41      50      18
       5       1      10      12       4      16       4      14      31      37
       5       1      10      13      21      23      21      16      31       9
       5       1      10      14      19      33      19      22      26       6
       5       1      10      15      26      28      26      14      26      23
       5       1      10      16      39      26      39      33      35      42
       5       1      10      17      40      29      40       5      44      21
       5       1      10      18       3      23       3      24      46      21
       5       1      10      19      40      22      40      13      43      23
       5       1      10      20      13      10      13      17      38      11
       5       1      10      21      21      30      21      31      15      35
       5       1      10      22       1      29       1      38      16      48
       5       1      10      23      43      49      43      12       9      18
       5       1      10      24      19      39      19      24       5      27
       5       1      10      25      46      45      46      28      47      39
       5       1      10      26      24      33      24       6      14       4
       5       1      10      27      24      38      24      26      36       6
       5       1      10      28      12      22      12       4       3       8
       5       1      10      29      14      18      14      18      31      32
       5       1      10      30      33      48      33       5      16      22
       5       1      10      31       5      18       5      17      41      43
       5       1      10      32       3      50       3      23      49      19
       5       1      10      33      11       3      11      32      14       6
       5       1      10      34      24      20      24       3      22      13
       5       1      10      35      24      34      24      23      39       5
       5       1      10      36      40      12      40      34      12      37
       5       1      10      37      19      23      19      35      38      45
[truncated: 7,700,104 more chars]
