# Supplementary material for: Blib is a multi-module simulation platform for genetics studies and intelligent breeding
Source: Commun Biol. 2022 Nov 3;5:1167. doi: 10.1038/s42003-022-04151-9 (PMC9630530; doi:10.1038/s42003-022-04151-9)
Supplement: Supplementary file 4 — Supplementary Software 1 [file 42003_2022_4151_MOESM4_ESM.zip › Supplementary software/ISB with output files/outTester3.tgv]

     Run Bmethod   Cycle Environment       Yield    Yield_Ad
       1       1       0         TPE     48.1116      0.4841
       1       1       0      Normal     48.1116      0.4841
       1       1       1         TPE     48.6905      0.4951
       1       1       1      Normal     48.6905      0.4951
       1       1       2         TPE     49.5445      0.5114
       1       1       2      Normal     49.5445      0.5114
       1       1       3         TPE     50.2711      0.5253
       1       1       3      Normal     50.2711      0.5253
       1       1       4         TPE     51.7771      0.5540
       1       1       4      Normal     51.7771      0.5540
       1       1       5         TPE     51.9300      0.5569
       1       1       5      Normal     51.9300      0.5569
       1       1       6         TPE     52.5417      0.5686
       1       1       6      Normal     52.5417      0.5686
       1       1       7         TPE     53.4138      0.5852
       1       1       7      Normal     53.4138      0.5852
       1       1       8         TPE     53.9902      0.5962
       1       1       8      Normal     53.9902      0.5962
       1       1       9         TPE     54.7444      0.6105
       1       1       9      Normal     54.7444      0.6105
       1       1      10         TPE     55.1566      0.6184
       1       1      10      Normal     55.1566      0.6184
       2       1       0         TPE     48.1116      0.4841
       2       1       0      Normal     48.1116      0.4841
       2       1       1         TPE     49.3450      0.5076
       2       1       1      Normal     49.3450      0.5076
       2       1       2         TPE     50.4276      0.5283
       2       1       2      Normal     50.4276      0.5283
       2       1       3         TPE     51.4614      0.5480
       2       1       3      Normal     51.4614      0.5480
       2       1       4         TPE     52.8314      0.5741
       2       1       4      Normal     52.8314      0.5741
       2       1       5         TPE     53.5398      0.5876
       2       1       5      Normal     53.5398      0.5876
       2       1       6         TPE     53.6816      0.5903
       2       1       6      Normal     53.6816      0.5903
       2       1       7         TPE     54.0419      0.5972
       2       1       7      Normal     54.0419      0.5972
       2       1       8         TPE     54.5017      0.6059
       2       1       8      Normal     54.5017      0.6059
       2       1       9         TPE     54.9549      0.6146
       2       1       9      Normal     54.9549      0.6146
       2       1      10         TPE     55.2017      0.6193
       2       1      10      Normal     55.2017      0.6193
       3       1       0         TPE     48.1116      0.4841
       3       1       0      Normal     48.1116      0.4841
       3       1       1         TPE     48.8659      0.4985
       3       1       1      Normal     48.8659      0.4985
       3       1       2         TPE     49.6808      0.5140
       3       1       2      Normal     49.6808      0.5140
       3       1       3         TPE     50.8810      0.5369
       3       1       3      Normal     50.8810      0.5369
       3       1       4         TPE     51.8699      0.5557
       3       1       4      Normal     51.8699      0.5557
       3       1       5         TPE     52.9973      0.5772
       3       1       5      Normal     52.9973      0.5772
       3       1       6         TPE     53.7775      0.5921
       3       1       6      Normal     53.7775      0.5921
       3       1       7         TPE     54.3699      0.6034
       3       1       7      Normal     54.3699      0.6034
       3       1       8         TPE     55.2154      0.6195
       3       1       8      Normal     55.2154      0.6195
       3       1       9         TPE     55.6286      0.6274
       3       1       9      Normal     55.6286      0.6274
       3       1      10         TPE     55.7482      0.6297
       3       1      10      Normal     55.7482      0.6297
       4       1       0         TPE     48.1116      0.4841
       4       1       0      Normal     48.1116      0.4841
       4       1       1         TPE     49.4177      0.5090
       4       1       1      Normal     49.4177      0.5090
       4       1       2         TPE     50.0286      0.5206
       4       1       2      Normal     50.0286      0.5206
       4       1       3         TPE     51.1073      0.5412
       4       1       3      Normal     51.1072      0.5412
       4       1       4         TPE     52.2973      0.5639
       4       1       4      Normal     52.2973      0.5639
       4       1       5         TPE     52.7935      0.5734
       4       1       5      Normal     52.7935      0.5734
       4       1       6         TPE     53.0227      0.5777
       4       1       6      Normal     53.0227      0.5777
       4       1       7         TPE     53.6636      0.5899
       4       1       7      Normal     53.6636      0.5899
       4       1       8         TPE     54.1482      0.5992
       4       1       8      Normal     54.1482      0.5992
       4       1       9         TPE     54.5567      0.6070
       4       1       9      Normal     54.5567      0.6070
       4       1      10         TPE     54.6415      0.6086
       4       1      10      Normal     54.6415      0.6086
       5       1       0         TPE     48.1116      0.4841
       5       1       0      Normal     48.1116      0.4841
       5       1       1         TPE     49.2515      0.5058
       5       1       1      Normal     49.2515      0.5058
       5       1       2         TPE     50.2510      0.5249
       5       1       2      Normal     50.2510      0.5249
       5       1       3         TPE     50.9488      0.5382
       5       1       3      Normal     50.9488      0.5382
       5       1       4         TPE     52.2415      0.5628
       5       1       4      Normal     52.2414      0.5628
       5       1       5         TPE     53.1702      0.5805
       5       1       5      Normal     53.1702      0.5805
       5       1       6         TPE     53.5303      0.5874
       5       1       6      Normal     53.5303      0.5874
       5       1       7         TPE     54.3070      0.6022
       5       1       7      Normal     54.3070      0.6022
       5       1       8         TPE     54.7406      0.6105
       5       1       8      Normal     54.7406      0.6105
       5       1       9         TPE     55.0886      0.6171
       5       1       9      Normal     55.0886      0.6171
       5       1      10         TPE     55.1947      0.6191
       5       1      10      Normal     55.1947      0.6191
       6       1       0         TPE     48.1116      0.4841
       6       1       0      Normal     48.1116      0.4841
       6       1       1         TPE     49.2644      0.5061
       6       1       1      Normal     49.2644      0.5061
       6       1       2         TPE     50.8577      0.5365
       6       1       2      Normal     50.8577      0.5365
       6       1       3         TPE     52.0470      0.5591
       6       1       3      Normal     52.0470      0.5591
       6       1       4         TPE     52.9972      0.5772
       6       1       4      Normal     52.9972      0.5772
       6       1       5         TPE     54.0048      0.5964
       6       1       5      Normal     54.0048      0.5964
       6       1       6         TPE     54.5736      0.6073
       6       1       6      Normal     54.5736      0.6073
       6       1       7         TPE     55.0523      0.6164
       6       1       7      Normal     55.0523      0.6164
       6       1       8         TPE     55.7007      0.6288
       6       1       8      Normal     55.7007      0.6288
       6       1       9         TPE     56.1888      0.6381
       6       1       9      Normal     56.1888      0.6381
       6       1      10         TPE     56.4139      0.6424
       6       1      10      Normal     56.4139      0.6424
       7       1       0         TPE     48.1116      0.4841
       7       1       0      Normal     48.1116      0.4841
       7       1       1         TPE     49.2081      0.5050
       7       1       1      Normal     49.2081      0.5050
       7       1       2         TPE     50.3278      0.5264
       7       1       2      Normal     50.3278      0.5264
       7       1       3         TPE     51.6116      0.5508
       7       1       3      Normal     51.6116      0.5508
       7       1       4         TPE     52.6599      0.5708
       7       1       4      Normal     52.6599      0.5708
       7       1       5         TPE     53.3206      0.5834
       7       1       5      Normal     53.3206      0.5834
       7       1       6         TPE     53.9821      0.5960
       7       1       6      Normal     53.9821      0.5960
       7       1       7         TPE     54.2051      0.6003
       7       1       7      Normal     54.2051      0.6003
       7       1       8         TPE     54.7023      0.6097
       7       1       8      Normal     54.7023      0.6097
       7       1       9         TPE     54.8415      0.6124
       7       1       9      Normal     54.8415      0.6124
       7       1      10         TPE     55.0523      0.6164
       7       1      10      Normal     55.0523      0.6164
       8       1       0         TPE     48.1116      0.4841
       8       1       0      Normal     48.1116      0.4841
       8       1       1         TPE     49.5278      0.5111
       8       1       1      Normal     49.5278      0.5111
       8       1       2         TPE     50.1171      0.5223
       8       1       2      Normal     50.1171      0.5223
       8       1       3         TPE     50.9932      0.5390
       8       1       3      Normal     50.9932      0.5390
       8       1       4         TPE     51.7263      0.5530
       8       1       4      Normal     51.7263      0.5530
       8       1       5         TPE     51.9603      0.5575
       8       1       5      Normal     51.9603      0.5575
       8       1       6         TPE     52.3662      0.5652
       8       1       6      Normal     52.3662      0.5652
       8       1       7         TPE     52.6840      0.5713
       8       1       7      Normal     52.6840      0.5713
       8       1       8         TPE     53.1691      0.5805
       8       1       8      Normal     53.1691      0.5805
       8       1       9         TPE     53.5772      0.5883
       8       1       9      Normal     53.5772      0.5883
       8       1      10         TPE     54.1039      0.5983
       8       1      10      Normal     54.1039      0.5983
       9       1       0         TPE     48.1116      0.4841
       9       1       0      Normal     48.1116      0.4841
       9       1       1         TPE     48.9883      0.5008
       9       1       1      Normal     48.9883      0.5008
       9       1       2         TPE     50.4851      0.5294
       9       1       2      Normal     50.4851      0.5294
       9       1       3         TPE     51.7706      0.5539
       9       1       3      Normal     51.7706      0.5539
       9       1       4         TPE     52.3068      0.5641
       9       1       4      Normal     52.3068      0.5641
       9       1       5         TPE     52.8172      0.5738
       9       1       5      Normal     52.8172      0.5738
       9       1       6         TPE     53.4308      0.5855
       9       1       6      Normal     53.4308      0.5855
       9       1       7         TPE     54.3535      0.6031
       9       1       7      Normal     54.3535      0.6031
       9       1       8         TPE     54.9804      0.6150
       9       1       8      Normal     54.9804      0.6150
       9       1       9         TPE     55.4797      0.6246
       9       1       9      Normal     55.4797      0.6246
       9       1      10         TPE     56.0425      0.6353
       9       1      10      Normal     56.0425      0.6353
      10       1       0         TPE     48.1116      0.4841
      10       1       0      Normal     48.1116      0.4841
      10       1       1         TPE     49.0728      0.5024
      10       1       1      Normal     49.0728      0.5024
      10       1       2         TPE     49.5246      0.5110
      10       1       2      Normal     49.5246      0.5110
      10       1       3         TPE     50.7745      0.5349
      10       1       3      Normal     50.7745      0.5349
      10       1       4         TPE     51.5016      0.5487
      10       1       4      Normal     51.5016      0.5487
      10       1       5         TPE     52.5394      0.5685
      10       1       5      Normal     52.5394      0.5685
      10       1       6         TPE     53.2042      0.5812
      10       1       6      Normal     53.2042      0.5812
      10       1       7         TPE     53.7708      0.5920
      10       1       7      Normal     53.7708      0.5920
      10       1       8         TPE     54.2448      0.6010
      10       1       8      Normal     54.2448      0.6010
      10       1       9         TPE     54.7288      0.6102
      10       1       9      Normal     54.7288      0.6102
      10       1      10         TPE     54.8311      0.6122
      10       1      10      Normal     54.8311      0.6122
      11       1       0         TPE     48.1116      0.4841
      11       1       0      Normal     48.1116      0.4841
      11       1       1         TPE     49.1035      0.5030
      11       1       1      Normal     49.1035      0.5030
      11       1       2         TPE     49.8057      0.5164
      11       1       2      Normal     49.8057      0.5164
      11       1       3         TPE     50.2710      0.5253
      11       1       3      Normal     50.2710      0.5253
      11       1       4         TPE     50.9827      0.5388
      11       1       4      Normal     50.9827      0.5388
      11       1       5         TPE     52.2582      0.5632
      11       1       5      Normal     52.2582      0.5632
      11       1       6         TPE     52.8755      0.5749
      11       1       6      Normal     52.8755      0.5749
      11       1       7         TPE     53.5933      0.5886
      11       1       7      Normal     53.5933      0.5886
      11       1       8         TPE     53.9065      0.5946
      11       1       8      Normal     53.9065      0.5946
      11       1       9         TPE     54.3575      0.6032
      11       1       9      Normal     54.3575      0.6032
      11       1      10         TPE     54.9473      0.6144
      11       1      10      Normal     54.9473      0.6144
      12       1       0         TPE     48.1116      0.4841
      12       1       0      Normal     48.1116      0.4841
      12       1       1         TPE     49.0678      0.5023
      12       1       1      Normal     49.0678      0.5023
      12       1       2         TPE     50.2526      0.5249
      12       1       2      Normal     50.2526      0.5249
      12       1       3         TPE     51.2121      0.5432
      12       1       3      Normal     51.2121      0.5432
      12       1       4         TPE     51.9507      0.5573
      12       1       4      Normal     51.9507      0.5573
      12       1       5         TPE     52.7811      0.5731
      12       1       5      Normal     52.7811      0.5731
      12       1       6         TPE     53.1886      0.5809
      12       1       6      Normal     53.1886      0.5809
      12       1       7         TPE     53.8133      0.5928
      12       1       7      Normal     53.8133      0.5928
      12       1       8         TPE     54.1612      0.5994
      12       1       8      Normal     54.1612      0.5994
      12       1       9         TPE     54.5255      0.6064
      12       1       9      Normal     54.5255      0.6064
      12       1      10         TPE     54.6551      0.6088
      12       1      10      Normal     54.6551      0.6088
      13       1       0         TPE     48.1116      0.4841
      13       1       0      Normal     48.1116      0.4841
      13       1       1         TPE     49.3022      0.5068
      13       1       1      Normal     49.3022      0.5068
      13       1       2         TPE     50.2216      0.5243
      13       1       2      Normal     50.2216      0.5243
      13       1       3         TPE     50.8522      0.5363
      13       1       3      Normal     50.8522      0.5363
      13       1       4         TPE     51.5280      0.5492
      13       1       4      Normal     51.5280      0.5492
      13       1       5         TPE     52.3628      0.5651
      13       1       5      Normal     52.3628      0.5651
      13       1       6         TPE     52.7013      0.5716
      13       1       6      Normal     52.7013      0.5716
      13       1       7         TPE     53.3042      0.5831
      13       1       7      Normal     53.3042      0.5831
      13       1       8         TPE     53.7293      0.5912
      13       1       8      Normal     53.7293      0.5912
      13       1       9         TPE     53.9829      0.5960
      13       1       9      Normal     53.9829      0.5960
      13       1      10         TPE     54.2481      0.6011
      13       1      10      Normal     54.2481      0.6011
      14       1       0         TPE     48.1116      0.4841
      14       1       0      Normal     48.1116      0.4841
      14       1       1         TPE     49.6312      0.5131
      14       1       1      Normal     49.6312      0.5131
      14       1       2         TPE     50.8231      0.5358
      14       1       2      Normal     50.8231      0.5358
      14       1       3         TPE     51.8486      0.5553
      14       1       3      Normal     51.8486      0.5553
      14       1       4         TPE     53.2788      0.5826
      14       1       4      Normal     53.2788      0.5826
      14       1       5         TPE     53.8115      0.5928
      14       1       5      Normal     53.8115      0.5928
      14       1       6         TPE     54.0941      0.5981
      14       1       6      Normal     54.0941      0.5981
      14       1       7         TPE     54.7174      0.6100
      14       1       7      Normal     54.7174      0.6100
      14       1       8         TPE     54.9595      0.6146
      14       1       8      Normal     54.9595      0.6146
      14       1       9         TPE     55.4504      0.6240
      14       1       9      Normal     55.4504      0.6240
      14       1      10         TPE     55.6009      0.6269
      14       1      10      Normal     55.6009      0.6269
      15       1       0         TPE     48.1116      0.4841
      15       1       0      Normal     48.1116      0.4841
      15       1       1         TPE     48.8893      0.4989
      15       1       1      Normal     48.8893      0.4989
      15       1       2         TPE     49.8226      0.5167
      15       1       2      Normal     49.8226      0.5167
      15       1       3         TPE     50.8747      0.5368
      15       1       3      Normal     50.8747      0.5368
      15       1       4         TPE     51.9021      0.5564
      15       1       4      Normal     51.9021      0.5564
      15       1       5         TPE     52.2516      0.5630
      15       1       5      Normal     52.2516      0.5630
      15       1       6         TPE     52.8437      0.5743
      15       1       6      Normal     52.8437      0.5743
      15       1       7         TPE     53.6859      0.5904
      15       1       7      Normal     53.6859      0.5904
      15       1       8         TPE     54.3676      0.6034
      15       1       8      Normal     54.3676      0.6034
      15       1       9         TPE     54.9668      0.6148
      15       1       9      Normal     54.9668      0.6148
      15       1      10         TPE     55.3203      0.6215
      15       1      10      Normal     55.3203      0.6215
      16       1       0         TPE     48.1116      0.4841
      16       1       0      Normal     48.1116      0.4841
      16       1       1         TPE     49.8593      0.5174
      16       1       1      Normal     49.8593      0.5174
      16       1       2         TPE     51.3805      0.5464
      16       1       2      Normal     51.3805      0.5464
      16       1       3         TPE     52.0127      0.5585
      16       1       3      Normal     52.0127      0.5585
      16       1       4         TPE     52.7843      0.5732
      16       1       4      Normal     52.7843      0.5732
      16       1       5         TPE     53.4179      0.5853
      16       1       5      Normal     53.4179      0.5853
      16       1       6         TPE     53.7865      0.5923
      16       1       6      Normal     53.7865      0.5923
      16       1       7         TPE     53.5881      0.5885
      16       1       7      Normal     53.5881      0.5885
      16       1       8         TPE     53.6224      0.5892
      16       1       8      Normal     53.6224      0.5892
      16       1       9         TPE     53.9000      0.5944
      16       1       9      Normal     53.9000      0.5944
      16       1      10         TPE     53.8487      0.5935
      16       1      10      Normal     53.8487      0.5935
      17       1       0         TPE     48.1116      0.4841
      17       1       0      Normal     48.1116      0.4841
      17       1       1         TPE     49.2487      0.5058
      17       1       1      Normal     49.2487      0.5058
      17       1       2         TPE     50.0804      0.5216
      17       1       2      Normal     50.0804      0.5216
      17       1       3         TPE     51.0041      0.5392
      17       1       3      Normal     51.0041      0.5392
      17       1       4         TPE     51.8323      0.5550
      17       1       4      Normal     51.8323      0.5550
      17       1       5         TPE     52.5622      0.5689
      17       1       5      Normal     52.5622      0.5689
      17       1       6         TPE     53.3684      0.5843
      17       1       6      Normal     53.3684      0.5843
      17       1       7         TPE     53.7701      0.5920
      17       1       7      Normal     53.7701      0.5920
      17       1       8         TPE     54.0700      0.5977
      17       1       8      Normal     54.0700      0.5977
      17       1       9         TPE     54.6622      0.6090
      17       1       9      Normal     54.6622      0.6090
      17       1      10         TPE     54.9162      0.6138
      17       1      10      Normal     54.9162      0.6138
      18       1       0         TPE     48.1116      0.4841
      18       1       0      Normal     48.1116      0.4841
      18       1       1         TPE     49.0830      0.5026
      18       1       1      Normal     49.0830      0.5026
      18       1       2         TPE     50.2679      0.5252
      18       1       2      Normal     50.2679      0.5252
      18       1       3         TPE     51.0036      0.5392
      18       1       3      Normal     51.0036      0.5392
      18       1       4         TPE     52.2102      0.5622
      18       1       4      Normal     52.2102      0.5622
      18       1       5         TPE     53.3500      0.5840
      18       1       5      Normal     53.3500      0.5840
      18       1       6         TPE     53.8669      0.5938
      18       1       6      Normal     53.8669      0.5938
      18       1       7         TPE     54.7224      0.6101
      18       1       7      Normal     54.7224      0.6101
      18       1       8         TPE     55.0599      0.6166
      18       1       8      Normal     55.0599      0.6166
      18       1       9         TPE     55.3915      0.6229
      18       1       9      Normal     55.3915      0.6229
      18       1      10         TPE     55.7047      0.6289
      18       1      10      Normal     55.7047      0.6289
      19       1       0         TPE     48.1116      0.4841
      19       1       0      Normal     48.1116      0.4841
      19       1       1         TPE     49.4956      0.5105
      19       1       1      Normal     49.4956      0.5105
      19       1       2         TPE     50.9714      0.5386
      19       1       2      Normal     50.9714      0.5386
      19       1       3         TPE     51.7582      0.5536
      19       1       3      Normal     51.7582      0.5536
      19       1       4         TPE     52.6131      0.5699
      19       1       4      Normal     52.6131      0.5699
      19       1       5         TPE     53.3154      0.5833
      19       1       5      Normal     53.3154      0.5833
      19       1       6         TPE     54.3393      0.6028
      19       1       6      Normal     54.3393      0.6028
      19       1       7         TPE     54.9641      0.6147
      19       1       7      Normal     54.9641      0.6147
      19       1       8         TPE     55.4039      0.6231
      19       1       8      Normal     55.4039      0.6231
      19       1       9         TPE     56.0362      0.6352
      19       1       9      Normal     56.0362      0.6352
      19       1      10         TPE     56.3102      0.6404
      19       1      10      Normal     56.3102      0.6404
      20       1       0         TPE     48.1116      0.4841
      20       1       0      Normal     48.1116      0.4841
      20       1       1         TPE     48.8825      0.4988
      20       1       1      Normal     48.8825      0.4988
      20       1       2         TPE     50.1242      0.5225
      20       1       2      Normal     50.1242      0.5225
      20       1       3         TPE     51.1659      0.5423
      20       1       3      Normal     51.1659      0.5423
      20       1       4         TPE     51.7024      0.5526
      20       1       4      Normal     51.7024      0.5526
      20       1       5         TPE     52.0704      0.5596
      20       1       5      Normal     52.0704      0.5596
      20       1       6         TPE     52.7104      0.5718
      20       1       6      Normal     52.7104      0.5718
      20       1       7         TPE     53.3053      0.5831
      20       1       7      Normal     53.3053      0.5831
      20       1       8         TPE     53.5366      0.5875
      20       1       8      Normal     53.5366      0.5875
      20       1       9         TPE     53.4112      0.5851
      20       1       9      Normal     53.4112      0.5851
      20       1      10         TPE     53.6447      0.5896
      20       1      10      Normal     53.6447      0.5896
      21       1       0         TPE     48.1116      0.4841
      21       1       0      Normal     48.1116      0.4841
      21       1       1         TPE     49.1916      0.5047
      21       1       1      Normal     49.1916      0.5047
      21       1       2         TPE     50.6867      0.5332
      21       1       2      Normal     50.6867      0.5332
      21       1       3         TPE     51.8330      0.5550
      21       1       3      Normal     51.8330      0.5550
      21       1       4         TPE     52.8179      0.5738
      21       1       4      Normal     52.8179      0.5738
      21       1       5         TPE     53.1948      0.5810
      21       1       5      Normal     53.1948      0.5810
      21       1       6         TPE     53.6511      0.5897
      21       1       6      Normal     53.6511      0.5897
      21       1       7         TPE     54.0045      0.5964
      21       1       7      Normal     54.0045      0.5964
      21       1       8         TPE     54.4220      0.6044
      21       1       8      Normal     54.4220      0.6044
      21       1       9         TPE     54.6654      0.6090
      21       1       9      Normal     54.6654      0.6090
      21       1      10         TPE     54.7792      0.6112
      21       1      10      Normal     54.7792      0.6112
      22       1       0         TPE     48.1116      0.4841
      22       1       0      Normal     48.1116      0.4841
      22       1       1         TPE     49.1473      0.5038
      22       1       1      Normal     49.1473      0.5038
      22       1       2         TPE     49.8878      0.5180
      22       1       2      Normal     49.8878      0.5180
      22       1       3         TPE     50.3588      0.5269
      22       1       3      Normal     50.3588      0.5269
      22       1       4         TPE     50.6730      0.5329
      22       1       4      Normal     50.6730      0.5329
      22       1       5         TPE     50.8409      0.5361
      22       1       5      Normal     50.8409      0.5361
      22       1       6         TPE     51.4935      0.5486
      22       1       6      Normal     51.4935      0.5486
      22       1       7         TPE     52.1562      0.5612
      22       1       7      Normal     52.1562      0.5612
      22       1       8         TPE     52.8791      0.5750
      22       1       8      Normal     52.8791      0.5750
      22       1       9         TPE     53.5335      0.5875
      22       1       9      Normal     53.5335      0.5875
      22       1      10         TPE     54.1225      0.5987
      22       1      10      Normal     54.1225      0.5987
      23       1       0         TPE     48.1116      0.4841
      23       1       0      Normal     48.1116      0.4841
      23       1       1         TPE     49.3365      0.5075
      23       1       1      Normal     49.3365      0.5075
      23       1       2         TPE     50.0114      0.5203
      23       1       2      Normal     50.0114      0.5203
      23       1       3         TPE     50.7061      0.5336
      23       1       3      Normal     50.7061      0.5336
      23       1       4         TPE     51.5015      0.5487
      23       1       4      Normal     51.5015      0.5487
      23       1       5         TPE     52.1021      0.5602
      23       1       5      Normal     52.1021      0.5602
      23       1       6         TPE     52.3680      0.5652
      23       1       6      Normal     52.3680      0.5652
      23       1       7         TPE     52.9573      0.5765
      23       1       7      Normal     52.9573      0.5765
      23       1       8         TPE     53.3881      0.5847
      23       1       8      Normal     53.3881      0.5847
      23       1       9         TPE     53.2576      0.5822
      23       1       9      Normal     53.2576      0.5822
      23       1      10         TPE     53.4528      0.5859
      23       1      10      Normal     53.4528      0.5859
      24       1       0         TPE     48.1116      0.4841
      24       1       0      Normal     48.1116      0.4841
      24       1       1         TPE     49.5016      0.5106
      24       1       1      Normal     49.5016      0.5106
      24       1       2         TPE     50.9664      0.5385
      24       1       2      Normal     50.9664      0.5385
      24       1       3         TPE     51.8610      0.5556
      24       1       3      Normal     51.8610      0.5556
      24       1       4         TPE     52.5804      0.5693
      24       1       4      Normal     52.5804      0.5693
      24       1       5         TPE     53.0995      0.5792
      24       1       5      Normal     53.0995      0.5792
      24       1       6         TPE     53.6404      0.5895
      24       1       6      Normal     53.6404      0.5895
      24       1       7         TPE     54.3459      0.6029
      24       1       7      Normal     54.3459      0.6029
      24       1       8         TPE     54.8844      0.6132
      24       1       8      Normal     54.8844      0.6132
      24       1       9         TPE     55.5300      0.6255
      24       1       9      Normal     55.5300      0.6255
      24       1      10         TPE     55.6983      0.6287
      24       1      10      Normal     55.6983      0.6287
      25       1       0         TPE     48.1116      0.4841
      25       1       0      Normal     48.1116      0.4841
      25       1       1         TPE     49.4967      0.5105
      25       1       1      Normal     49.4967      0.5105
      25       1       2         TPE     50.5732      0.5310
      25       1       2      Normal     50.5732      0.5310
      25       1       3         TPE     51.1696      0.5424
      25       1       3      Normal     51.1696      0.5424
      25       1       4         TPE     52.0715      0.5596
      25       1       4      Normal     52.0715      0.5596
      25       1       5         TPE     52.6201      0.5701
      25       1       5      Normal     52.6201      0.5701
      25       1       6         TPE     53.1059      0.5793
      25       1       6      Normal     53.1059      0.5793
      25       1       7         TPE     53.5391      0.5876
      25       1       7      Normal     53.5391      0.5876
      25       1       8         TPE     53.9674      0.5957
      25       1       8      Normal     53.9674      0.5957
      25       1       9         TPE     54.3797      0.6036
      25       1       9      Normal     54.3797      0.6036
      25       1      10         TPE     55.0156      0.6157
      25       1      10      Normal     55.0156      0.6157
      26       1       0         TPE     48.1116      0.4841
      26       1       0      Normal     48.1116      0.4841
      26       1       1         TPE     49.2804      0.5064
      26       1       1      Normal     49.2804      0.5064
      26       1       2         TPE     49.7507      0.5153
      26       1       2      Normal     49.7507      0.5153
      26       1       3         TPE     50.5758      0.5311
      26       1       3      Normal     50.5758      0.5311
      26       1       4         TPE     51.6578      0.5517
      26       1       4      Normal     51.6578      0.5517
      26       1       5         TPE     52.2329      0.5627
      26       1       5      Normal     52.2329      0.5627
      26       1       6         TPE     52.7165      0.5719
      26       1       6      Normal     52.7165      0.5719
      26       1       7         TPE     53.4917      0.5867
      26       1       7      Normal     53.4917      0.5867
      26       1       8         TPE     53.9373      0.5952
      26       1       8      Normal     53.9373      0.5952
      26       1       9         TPE     54.0040      0.5964
      26       1       9      Normal     54.0040      0.5964
      26       1      10         TPE     54.3441      0.6029
      26       1      10      Normal     54.3441      0.6029
      27       1       0         TPE     48.1116      0.4841
      27       1       0      Normal     48.1116      0.4841
      27       1       1         TPE     49.1430      0.5038
      27       1       1      Normal     49.1430      0.5038
      27       1       2         TPE     50.2947      0.5257
      27       1       2      Normal     50.2947      0.5257
      27       1       3         TPE     50.8715      0.5367
      27       1       3      Normal     50.8715      0.5367
      27       1       4         TPE     51.4900      0.5485
      27       1       4      Normal     51.4900      0.5485
      27       1       5         TPE     52.0026      0.5583
      27       1       5      Normal     52.0026      0.5583
      27       1       6         TPE     52.7430      0.5724
      27       1       6      Normal     52.7430      0.5724
      27       1       7         TPE     53.2430      0.5819
      27       1       7      Normal     53.2430      0.5819
      27       1       8         TPE     53.5475      0.5877
      27       1       8      Normal     53.5475      0.5877
      27       1       9         TPE     54.0300      0.5969
      27       1       9      Normal     54.0300      0.5969
      27       1      10         TPE     54.3007      0.6021
      27       1      10      Normal     54.3007      0.6021
      28       1       0         TPE     48.1116      0.4841
      28       1       0      Normal     48.1116      0.4841
      28       1       1         TPE     48.9373      0.4998
      28       1       1      Normal     48.9373      0.4998
      28       1       2         TPE     49.9605      0.5193
      28       1       2      Normal     49.9605      0.5193
      28       1       3         TPE     50.5909      0.5314
      28       1       3      Normal     50.5908      0.5314
      28       1       4         TPE     51.1537      0.5421
      28       1       4      Normal     51.1537      0.5421
      28       1       5         TPE     51.7520      0.5535
      28       1       5      Normal     51.7520      0.5535
      28       1       6         TPE     52.2883      0.5637
      28       1       6      Normal     52.2883      0.5637
      28       1       7         TPE     52.8868      0.5751
      28       1       7      Normal     52.8868      0.5751
      28       1       8         TPE     53.4186      0.5853
      28       1       8      Normal     53.4186      0.5853
      28       1       9         TPE     53.6702      0.5901
      28       1       9      Normal     53.6702      0.5901
      28       1      10         TPE     54.1184      0.5986
      28       1      10      Normal     54.1184      0.5986
      29       1       0         TPE     48.1116      0.4841
      29       1       0      Normal     48.1116      0.4841
      29       1       1         TPE     49.1329      0.5036
      29       1       1      Normal     49.1329      0.5036
      29       1       2         TPE     49.9661      0.5195
      29       1       2      Normal     49.9661      0.5195
      29       1       3         TPE     50.9347      0.5379
      29       1       3      Normal     50.9347      0.5379
      29       1       4         TPE     51.7414      0.5533
      29       1       4      Normal     51.7414      0.5533
      29       1       5         TPE     52.8222      0.5739
      29       1       5      Normal     52.8222      0.5739
      29       1       6         TPE     53.4539      0.5859
      29       1       6      Normal     53.4539      0.5859
      29       1       7         TPE     54.1787      0.5998
      29       1       7      Normal     54.1787      0.5998
      29       1       8         TPE     54.7067      0.6098
      29       1       8      Normal     54.7067      0.6098
      29       1       9         TPE     55.2463      0.6201
      29       1       9      Normal     55.2463      0.6201
      29       1      10         TPE     55.5484      0.6259
      29       1      10      Normal     55.5484      0.6259
      30       1       0         TPE     48.1116      0.4841
      30       1       0      Normal     48.1116      0.4841
      30       1       1         TPE     48.9146      0.4994
      30       1       1      Normal     48.9146      0.4994
      30       1       2         TPE     50.7495      0.5344
      30       1       2      Normal     50.7495      0.5344
      30       1       3         TPE     52.1213      0.5605
      30       1       3      Normal     52.1213      0.5605
      30       1       4         TPE     53.1724      0.5806
      30       1       4      Normal     53.1724      0.5806
      30       1       5         TPE     53.5273      0.5873
      30       1       5      Normal     53.5273      0.5873
      30       1       6         TPE     54.0496      0.5973
      30       1       6      Normal     54.0496      0.5973
      30       1       7         TPE     54.5459      0.6068
      30       1       7      Normal     54.5459      0.6068
      30       1       8         TPE     55.0337      0.6161
      30       1       8      Normal     55.0337      0.6161
      30       1       9         TPE     55.2051      0.6193
      30       1       9      Normal     55.2051      0.6193
      30       1      10         TPE     55.7598      0.6299
      30       1      10      Normal     55.7598      0.6299
      31       1       0         TPE     48.1116      0.4841
      31       1       0      Normal     48.1116      0.4841
      31       1       1         TPE     49.5744      0.5120
      31       1       1      Normal     49.5744      0.5120
      31       1       2         TPE     50.4119      0.5280
      31       1       2      Normal     50.4119      0.5280
      31       1       3         TPE     51.5342      0.5493
      31       1       3      Normal     51.5342      0.5493
      31       1       4         TPE     52.7179      0.5719
      31       1       4      Normal     52.7179      0.5719
      31       1       5         TPE     53.3337      0.5837
      31       1       5      Normal     53.3337      0.5837
      31       1       6         TPE     53.9121      0.5947
      31       1       6      Normal     53.9121      0.5947
      31       1       7         TPE     54.0873      0.5980
      31       1       7      Normal     54.0873      0.5980
      31       1       8         TPE     54.6441      0.6086
      31       1       8      Normal     54.6441      0.6086
      31       1       9         TPE     55.0356      0.6161
      31       1       9      Normal     55.0356      0.6161
      31       1      10         TPE     55.2689      0.6205
      31       1      10      Normal     55.2689      0.6205
      32       1       0         TPE     48.1116      0.4841
      32       1       0      Normal     48.1116      0.4841
      32       1       1         TPE     49.0063      0.5012
      32       1       1      Normal     49.0063      0.5012
      32       1       2         TPE     49.5611      0.5117
      32       1       2      Normal     49.5611      0.5117
      32       1       3         TPE     50.3055      0.5259
      32       1       3      Normal     50.3055      0.5259
      32       1       4         TPE     50.9185      0.5376
      32       1       4      Normal     50.9185      0.5376
      32       1       5         TPE     51.5359      0.5494
      32       1       5      Normal     51.5359      0.5494
      32       1       6         TPE     51.8316      0.5550
      32       1       6      Normal     51.8316      0.5550
      32       1       7         TPE     51.7629      0.5537
      32       1       7      Normal     51.7629      0.5537
      32       1       8         TPE     51.9379      0.5570
      32       1       8      Normal     51.9379      0.5570
      32       1       9         TPE     52.2460      0.5629
      32       1       9      Normal     52.2460      0.5629
      32       1      10         TPE     52.5331      0.5684
      32       1      10      Normal     52.5331      0.5684
      33       1       0         TPE     48.1116      0.4841
      33       1       0      Normal     48.1116      0.4841
      33       1       1         TPE     49.0509      0.5020
      33       1       1      Normal     49.0509      0.5020
      33       1       2         TPE     50.3486      0.5267
      33       1       2      Normal     50.3486      0.5267
      33       1       3         TPE     51.5419      0.5495
      33       1       3      Normal     51.5419      0.5495
      33       1       4         TPE     52.4792      0.5674
      33       1       4      Normal     52.4792      0.5674
      33       1       5         TPE     52.7421      0.5724
      33       1       5      Normal     52.7421      0.5724
      33       1       6         TPE     52.5526      0.5688
      33       1       6      Normal     52.5526      0.5688
      33       1       7         TPE     52.6898      0.5714
      33       1       7      Normal     52.6898      0.5714
      33       1       8         TPE     53.0044      0.5774
      33       1       8      Normal     53.0044      0.5774
      33       1       9         TPE     53.0782      0.5788
      33       1       9      Normal     53.0781      0.5788
      33       1      10         TPE     53.5422      0.5876
      33       1      10      Normal     53.5422      0.5876
      34       1       0         TPE     48.1116      0.4841
      34       1       0      Normal     48.1116      0.4841
      34       1       1         TPE     49.1732      0.5043
      34       1       1      Normal     49.1732      0.5043
      34       1       2         TPE     50.3926      0.5276
      34       1       2      Normal     50.3926      0.5276
      34       1       3         TPE     51.5914      0.5504
      34       1       3      Normal     51.5914      0.5504
      34       1       4         TPE     52.6503      0.5706
      34       1       4      Normal     52.6503      0.5706
      34       1       5         TPE     53.4089      0.5851
      34       1       5      Normal     53.4089      0.5851
      34       1       6         TPE     54.2338      0.6008
      34       1       6      Normal     54.2338      0.6008
      34       1       7         TPE     54.6811      0.6093
      34       1       7      Normal     54.6811      0.6093
      34       1       8         TPE     55.3642      0.6224
      34       1       8      Normal     55.3642      0.6224
      34       1       9         TPE     55.8265      0.6312
      34       1       9      Normal     55.8265      0.6312
      34       1      10         TPE     56.4716      0.6435
      34       1      10      Normal     56.4716      0.6435
      35       1       0         TPE     48.1116      0.4841
      35       1       0      Normal     48.1116      0.4841
      35       1       1         TPE     49.1398      0.5037
      35       1       1      Normal     49.1398      0.5037
      35       1       2         TPE     50.1953      0.5238
      35       1       2      Normal     50.1953      0.5238
      35       1       3         TPE     51.1011      0.5411
      35       1       3      Normal     51.1011      0.5411
      35       1       4         TPE     51.7924      0.5543
      35       1       4      Normal     51.7924      0.5543
      35       1       5         TPE     52.1203      0.5605
      35       1       5      Normal     52.1203      0.5605
      35       1       6         TPE     52.7839      0.5732
      35       1       6      Normal     52.7839      0.5732
      35       1       7         TPE     53.0764      0.5787
      35       1       7      Normal     53.0764      0.5787
      35       1       8         TPE     53.9034      0.5945
      35       1       8      Normal     53.9034      0.5945
      35       1       9         TPE     54.5489      0.6068
      35       1       9      Normal     54.5489      0.6068
      35       1      10         TPE     54.7392      0.6104
      35       1      10      Normal     54.7392      0.6104
      36       1       0         TPE     48.1116      0.4841
      36       1       0      Normal     48.1116      0.4841
      36       1       1         TPE     48.9911      0.5009
      36       1       1      Normal     48.9911      0.5009
      36       1       2         TPE     49.9424      0.5190
      36       1       2      Normal     49.9424      0.5190
      36       1       3         TPE     51.2656      0.5442
      36       1       3      Normal     51.2656      0.5442
      36       1       4         TPE     51.8593      0.5555
      36       1       4      Normal     51.8593      0.5555
      36       1       5         TPE     52.7066      0.5717
      36       1       5      Normal     52.7066      0.5717
      36       1       6         TPE     53.5485      0.5877
      36       1       6      Normal     53.5485      0.5877
      36       1       7         TPE     54.2244      0.6006
      36       1       7      Normal     54.2244      0.6006
      36       1       8         TPE     54.5640      0.6071
      36       1       8      Normal     54.5640      0.6071
      36       1       9         TPE     55.1546      0.6184
      36       1       9      Normal     55.1546      0.6184
      36       1      10         TPE     55.2757      0.6207
      36       1      10      Normal     55.2757      0.6207
      37       1       0         TPE     48.1116      0.4841
      37       1       0      Normal     48.1116      0.4841
      37       1       1         TPE     49.5571      0.5117
      37       1       1      Normal     49.5571      0.5117
      37       1       2         TPE     50.2324      0.5245
      37       1       2      Normal     50.2324      0.5245
      37       1       3         TPE     51.2348      0.5436
      37       1       3      Normal     51.2348      0.5436
      37       1       4         TPE     52.5351      0.5684
      37       1       4      Normal     52.5351      0.5684
      37       1       5         TPE     53.1074      0.5793
      37       1       5      Normal     53.1074      0.5793
      37       1       6         TPE     53.7121      0.5909
      37       1       6      Normal     53.7121      0.5909
      37       1       7         TPE     54.2037      0.6002
      37       1       7      Normal     54.2037      0.6002
      37       1       8         TPE     54.9018      0.6135
      37       1       8      Normal     54.9018      0.6135
      37       1       9         TPE     55.2403      0.6200
      37       1       9      Normal     55.2403      0.6200
      37       1      10         TPE     55.6847      0.6285
      37       1      10      Normal     55.6847      0.6285
      38       1       0         TPE     48.1116      0.4841
      38       1       0      Normal     48.1116      0.4841
      38       1       1         TPE     49.4993      0.5106
      38       1       1      Normal     49.4993      0.5106
      38       1       2         TPE     50.6424      0.5323
      38       1       2      Normal     50.6424      0.5323
      38       1       3         TPE     51.1264      0.5416
      38       1       3      Normal     51.1264      0.5416
      38       1       4         TPE     51.5472      0.5496
      38       1       4      Normal     51.5472      0.5496
      38       1       5         TPE     52.2839      0.5636
      38       1       5      Normal     52.2839      0.5636
      38       1       6         TPE     53.5018      0.5869
      38       1       6      Normal     53.5018      0.5869
      38       1       7         TPE     54.1753      0.5997
      38       1       7      Normal     54.1753      0.5997
      38       1       8         TPE     54.4669      0.6053
      38       1       8      Normal     54.4669      0.6053
      38       1       9         TPE     54.9476      0.6144
      38       1       9      Normal     54.9476      0.6144
      38       1      10         TPE     54.9755      0.6150
      38       1      10      Normal     54.9755      0.6150
      39       1       0         TPE     48.1116      0.4841
      39       1       0      Normal     48.1116      0.4841
      39       1       1         TPE     49.1270      0.5035
      39       1       1      Normal     49.1270      0.5035
      39       1       2         TPE     49.8479      0.5172
      39       1       2      Normal     49.8479      0.5172
      39       1       3         TPE     50.3289      0.5264
      39       1       3      Normal     50.3289      0.5264
      39       1       4         TPE     51.3504      0.5458
      39       1       4      Normal     51.3504      0.5458
      39       1       5         TPE     52.3005      0.5640
      39       1       5      Normal     52.3005      0.5640
      39       1       6         TPE     53.4901      0.5866
      39       1       6      Normal     53.4901      0.5866
      39       1       7         TPE     54.3489      0.6030
      39       1       7      Normal     54.3489      0.6030
      39       1       8         TPE     54.7383      0.6104
      39       1       8      Normal     54.7383      0.6104
      39       1       9         TPE     55.1611      0.6185
      39       1       9      Normal     55.1612      0.6185
      39       1      10         TPE     55.1317      0.6179
      39       1      10      Normal     55.1317      0.6179
      40       1       0         TPE     48.1116      0.4841
      40       1       0      Normal     48.1116      0.4841
      40       1       1         TPE     49.3944      0.5086
      40       1       1      Normal     49.3944      0.5086
      40       1       2         TPE     50.0001      0.5201
      40       1       2      Normal     50.0001      0.5201
      40       1       3         TPE     50.9456      0.5381
      40       1       3      Normal     50.9456      0.5381
      40       1       4         TPE     51.4683      0.5481
      40       1       4      Normal     51.4683      0.5481
      40       1       5         TPE     52.8391      0.5742
      40       1       5      Normal     52.8391      0.5742
      40       1       6         TPE     53.8331      0.5932
      40       1       6      Normal     53.8331      0.5932
      40       1       7         TPE     54.4832      0.6056
      40       1       7      Normal     54.4832      0.6056
      40       1       8         TPE     54.9296      0.6141
      40       1       8      Normal     54.9296      0.6141
      40       1       9         TPE     55.0615      0.6166
      40       1       9      Normal     55.0615      0.6166
      40       1      10         TPE     55.2523      0.6202
      40       1      10      Normal     55.2523      0.6202
      41       1       0         TPE     48.1116      0.4841
      41       1       0      Normal     48.1116      0.4841
      41       1       1         TPE     48.9744      0.5006
      41       1       1      Normal     48.9744      0.5006
      41       1       2         TPE     50.0996      0.5220
      41       1       2      Normal     50.0996      0.5220
      41       1       3         TPE     50.7179      0.5338
      41       1       3      Normal     50.7179      0.5338
      41       1       4         TPE     51.7731      0.5539
      41       1       4      Normal     51.7731      0.5539
      41       1       5         TPE     53.1497      0.5801
      41       1       5      Normal     53.1497      0.5801
      41       1       6         TPE     53.8407      0.5933
      41       1       6      Normal     53.8407      0.5933
      41       1       7         TPE     54.1129      0.5985
      41       1       7      Normal     54.1129      0.5985
      41       1       8         TPE     54.9024      0.6136
      41       1       8      Normal     54.9024      0.6136
      41       1       9         TPE     55.2861      0.6209
      41       1       9      Normal     55.2861      0.6209
      41       1      10         TPE     55.3766      0.6226
      41       1      10      Normal     55.3766      0.6226
      42       1       0         TPE     48.1116      0.4841
      42       1       0      Normal     48.1116      0.4841
      42       1       1         TPE     48.9714      0.5005
      42       1       1      Normal     48.9714      0.5005
      42       1       2         TPE     50.0340      0.5207
      42       1       2      Normal     50.0340      0.5207
      42       1       3         TPE     50.5176      0.5300
      42       1       3      Normal     50.5176      0.5300
      42       1       4         TPE     51.5790      0.5502
      42       1       4      Normal     51.5790      0.5502
      42       1       5         TPE     52.3394      0.5647
      42       1       5      Normal     52.3394      0.5647
      42       1       6         TPE     52.6934      0.5714
      42       1       6      Normal     52.6934      0.5714
      42       1       7         TPE     53.1564      0.5803
      42       1       7      Normal     53.1564      0.5803
      42       1       8         TPE     53.8113      0.5928
      42       1       8      Normal     53.8113      0.5928
      42       1       9         TPE     54.4018      0.6040
      42       1       9      Normal     54.4018      0.6040
      42       1      10         TPE     55.1282      0.6179
      42       1      10      Normal     55.1282      0.6179
      43       1       0         TPE     48.1116      0.4841
      43       1       0      Normal     48.1116      0.4841
      43       1       1         TPE     49.5463      0.5115
      43       1       1      Normal     49.5463      0.5115
      43       1       2         TPE     50.9118      0.5375
      43       1       2      Normal     50.9118      0.5375
      43       1       3         TPE     51.9028      0.5564
      43       1       3      Normal     51.9028      0.5564
      43       1       4         TPE     52.5164      0.5681
      43       1       4      Normal     52.5164      0.5681
      43       1       5         TPE     53.2945      0.5829
      43       1       5      Normal     53.2945      0.5829
      43       1       6         TPE     53.7115      0.5909
      43       1       6      Normal     53.7115      0.5909
      43       1       7         TPE     54.4584      0.6051
      43       1       7      Normal     54.4584      0.6051
      43       1       8         TPE     55.0869      0.6171
      43       1       8      Normal     55.0869      0.6171
      43       1       9         TPE     55.4387      0.6238
      43       1       9      Normal     55.4387      0.6238
      43       1      10         TPE     55.5793      0.6265
      43       1      10      Normal     55.5793      0.6265
      44       1       0         TPE     48.1116      0.4841
      44       1       0      Normal     48.1116      0.4841
      44       1       1         TPE     49.0491      0.5020
      44       1       1      Normal     49.0491      0.5020
      44       1       2         TPE     50.0808      0.5216
      44       1       2      Normal     50.0808      0.5216
      44       1       3         TPE     51.5230      0.5491
      44       1       3      Normal     51.5230      0.5491
      44       1       4         TPE     52.6312      0.5703
      44       1       4      Normal     52.6312      0.5703
      44       1       5         TPE     53.4666      0.5862
      44       1       5      Normal     53.4666      0.5862
      44       1       6         TPE     54.0809      0.5979
      44       1       6      Normal     54.0809      0.5979
      44       1       7         TPE     54.5931      0.6077
      44       1       7      Normal     54.5931      0.6077
      44       1       8         TPE     55.0474      0.6163
      44       1       8      Normal     55.0474      0.6163
      44       1       9         TPE     55.3339      0.6218
      44       1       9      Normal     55.3339      0.6218
      44       1      10         TPE     55.8106      0.6309
      44       1      10      Normal     55.8106      0.6309
      45       1       0         TPE     48.1116      0.4841
      45       1       0      Normal     48.1116      0.4841
      45       1       1         TPE     49.0520      0.5020
      45       1       1      Normal     49.0520      0.5020
      45       1       2         TPE     50.2084      0.5241
      45       1       2      Normal     50.2084      0.5241
      45       1       3         TPE     51.4113      0.5470
      45       1       3      Normal     51.4113      0.5470
      45       1       4         TPE     52.2365      0.5627
      45       1       4      Normal     52.2365      0.5627
      45       1       5         TPE     52.8754      0.5749
      45       1       5      Normal     52.8754      0.5749
      45       1       6         TPE     53.7300      0.5912
      45       1       6      Normal     53.7300      0.5912
      45       1       7         TPE     54.4928      0.6058
      45       1       7      Normal     54.4928      0.6058
      45       1       8         TPE     54.8324      0.6122
      45       1       8      Normal     54.8324      0.6122
      45       1       9         TPE     55.4521      0.6240
      45       1       9      Normal     55.4521      0.6240
      45       1      10         TPE     55.7711      0.6301
      45       1      10      Normal     55.7711      0.6301
      46       1       0         TPE     48.1116      0.4841
      46       1       0      Normal     48.1116      0.4841
      46       1       1         TPE     49.1391      0.5037
      46       1       1      Normal     49.1391      0.5037
      46       1       2         TPE     50.2239      0.5244
      46       1       2      Normal     50.2239      0.5244
      46       1       3         TPE     50.5828      0.5312
      46       1       3      Normal     50.5828      0.5312
      46       1       4         TPE     51.2989      0.5449
      46       1       4      Normal     51.2989      0.5449
      46       1       5         TPE     52.4766      0.5673
      46       1       5      Normal     52.4766      0.5673
      46       1       6         TPE     53.4596      0.5861
      46       1       6      Normal     53.4596      0.5861
      46       1       7         TPE     54.0691      0.5977
      46       1       7      Normal     54.0691      0.5977
      46       1       8         TPE     54.5690      0.6072
      46       1       8      Normal     54.5690      0.6072
      46       1       9         TPE     55.0956      0.6172
      46       1       9      Normal     55.0956      0.6172
      46       1      10         TPE     55.2252      0.6197
      46       1      10      Normal     55.2252      0.6197
      47       1       0         TPE     48.1116      0.4841
      47       1       0      Normal     48.1116      0.4841
      47       1       1         TPE     48.9400      0.4999
      47       1       1      Normal     48.9400      0.4999
      47       1       2         TPE     49.4507      0.5096
      47       1       2      Normal     49.4507      0.5096
      47       1       3         TPE     50.6225      0.5320
      47       1       3      Normal     50.6225      0.5320
      47       1       4         TPE     51.1810      0.5426
      47       1       4      Normal     51.1810      0.5426
      47       1       5         TPE     52.3290      0.5645
      47       1       5      Normal     52.3290      0.5645
      47       1       6         TPE     52.8012      0.5735
      47       1       6      Normal     52.8012      0.5735
      47       1       7         TPE     53.2340      0.5818
      47       1       7      Normal     53.2340      0.5818
      47       1       8         TPE     53.4785      0.5864
      47       1       8      Normal     53.4785      0.5864
      47       1       9         TPE     54.0458      0.5972
      47       1       9      Normal     54.0458      0.5972
      47       1      10         TPE     54.6767      0.6093
      47       1      10      Normal     54.6767      0.6093
      48       1       0         TPE     48.1116      0.4841
      48       1       0      Normal     48.1116      0.4841
      48       1       1         TPE     49.1560      0.5040
      48       1       1      Normal     49.1560      0.5040
      48       1       2         TPE     50.3286      0.5264
      48       1       2      Normal     50.3286      0.5264
      48       1       3         TPE     51.6489      0.5515
      48       1       3      Normal     51.6489      0.5515
      48       1       4         TPE     52.8195      0.5739
      48       1       4      Normal     52.8195      0.5739
      48       1       5         TPE     53.5147      0.5871
      48       1       5      Normal     53.5147      0.5871
      48       1       6         TPE     54.2337      0.6008
      48       1       6      Normal     54.2337      0.6008
      48       1       7         TPE     55.0990      0.6173
      48       1       7      Normal     55.0990      0.6173
      48       1       8         TPE     55.0997      0.6173
      48       1       8      Normal     55.0997      0.6173
      48       1       9         TPE     55.5943      0.6267
      48       1       9      Normal     55.5943      0.6267
      48       1      10         TPE     55.7137      0.6290
      48       1      10      Normal     55.7137      0.6290
      49       1       0         TPE     48.1116      0.4841
      49       1       0      Normal     48.1116      0.4841
      49       1       1         TPE     48.9940      0.5009
      49       1       1      Normal     48.9940      0.5009
      49       1       2         TPE     50.3563      0.5269
      49       1       2      Normal     50.3563      0.5269
      49       1       3         TPE     51.4057      0.5469
      49       1       3      Normal     51.4057      0.5469
      49       1       4         TPE     52.1915      0.5619
      49       1       4      Normal     52.1915      0.5619
      49       1       5         TPE     52.7711      0.5729
      49       1       5      Normal     52.7711      0.5729
      49       1       6         TPE     53.3340      0.5837
      49       1       6      Normal     53.3340      0.5837
      49       1       7         TPE     53.5853      0.5884
      49       1       7      Normal     53.5853      0.5884
      49       1       8         TPE     54.1852      0.5999
      49       1       8      Normal     54.1852      0.5999
      49       1       9         TPE     54.3325      0.6027
      49       1       9      Normal     54.3325      0.6027
      49       1      10         TPE     54.6697      0.6091
      49       1      10      Normal     54.6697      0.6091
      50       1       0         TPE     48.1116      0.4841
      50       1       0      Normal     48.1116      0.4841
      50       1       1         TPE     49.7268      0.5149
      50       1       1      Normal     49.7268      0.5149
      50       1       2         TPE     50.5642      0.5309
      50       1       2      Normal     50.5642      0.5309
      50       1       3         TPE     51.0346      0.5398
      50       1       3      Normal     51.0346      0.5398
      50       1       4         TPE     51.6288      0.5512
      50       1       4      Normal     51.6288      0.5512
      50       1       5         TPE     51.8436      0.5552
      50       1       5      Normal     51.8436      0.5552
      50       1       6         TPE     52.3773      0.5654
      50       1       6      Normal     52.3773      0.5654
      50       1       7         TPE     52.9148      0.5757
      50       1       7      Normal     52.9148      0.5757
      50       1       8         TPE     53.3769      0.5845
      50       1       8      Normal     53.3769      0.5845
      50       1       9         TPE     53.7950      0.5924
      50       1       9      Normal     53.7950      0.5924
      50       1      10         TPE     54.2273      0.6007
      50       1      10      Normal     54.2273      0.6007
      51       1       0         TPE     48.1116      0.4841
      51       1       0      Normal     48.1116      0.4841
      51       1       1         TPE     49.3179      0.5071
      51       1       1      Normal     49.3179      0.5071
      51       1       2         TPE     50.2680      0.5252
      51       1       2      Normal     50.2680      0.5252
      51       1       3         TPE     51.2942      0.5448
      51       1       3      Normal     51.2942      0.5448
      51       1       4         TPE     51.8236      0.5549
      51       1       4      Normal     51.8236      0.5549
      51       1       5         TPE     52.7254      0.5721
      51       1       5      Normal     52.7254      0.5721
      51       1       6         TPE     53.1407      0.5800
      51       1       6      Normal     53.1407      0.5800
      51       1       7         TPE     53.7605      0.5918
      51       1       7      Normal     53.7605      0.5918
      51       1       8         TPE     54.5530      0.6069
      51       1       8      Normal     54.5530      0.6069
      51       1       9         TPE     55.0247      0.6159
      51       1       9      Normal     55.0247      0.6159
      51       1      10         TPE     55.0631      0.6166
      51       1      10      Normal     55.0631      0.6166
      52       1       0         TPE     48.1116      0.4841
      52       1       0      Normal     48.1116      0.4841
      52       1       1         TPE     48.6772      0.4949
      52       1       1      Normal     48.6772      0.4949
      52       1       2         TPE     49.5930      0.5123
      52       1       2      Normal     49.5930      0.5123
      52       1       3         TPE     50.3738      0.5272
      52       1       3      Normal     50.3738      0.5272
      52       1       4         TPE     50.7602      0.5346
      52       1       4      Normal     50.7602      0.5346
      52       1       5         TPE     51.2793      0.5445
      52       1       5      Normal     51.2793      0.5445
      52       1       6         TPE     51.6928      0.5524
      52       1       6      Normal     51.6928      0.5524
      52       1       7         TPE     52.2004      0.5620
      52       1       7      Normal     52.2004      0.5620
      52       1       8         TPE     52.7154      0.5719
      52       1       8      Normal     52.7154      0.5719
      52       1       9         TPE     52.8690      0.5748
      52       1       9      Normal     52.8690      0.5748
      52       1      10         TPE     53.5158      0.5871
      52       1      10      Normal     53.5158      0.5871
      53       1       0         TPE     48.1116      0.4841
      53       1       0      Normal     48.1116      0.4841
      53       1       1         TPE     49.0076      0.5012
      53       1       1      Normal     49.0076      0.5012
      53       1       2         TPE     49.8897      0.5180
      53       1       2      Normal     49.8897      0.5180
      53       1       3         TPE     51.1873      0.5427
      53       1       3      Normal     51.1873      0.5427
      53       1       4         TPE     52.3579      0.5651
      53       1       4      Normal     52.3579      0.5651
      53       1       5         TPE     52.9925      0.5771
      53       1       5      Normal     52.9925      0.5771
      53       1       6         TPE     53.2794      0.5826
      53       1       6      Normal     53.2794      0.5826
      53       1       7         TPE     53.9517      0.5954
      53       1       7      Normal     53.9517      0.5954
      53       1       8         TPE     54.0139      0.5966
      53       1       8      Normal     54.0139      0.5966
      53       1       9         TPE     54.5128      0.6061
      53       1       9      Normal     54.5128      0.6061
      53       1      10         TPE     54.8439      0.6124
      53       1      10      Normal     54.8439      0.6124
      54       1       0         TPE     48.1116      0.4841
      54       1       0      Normal     48.1116      0.4841
      54       1       1         TPE     49.1249      0.5034
      54       1       1      Normal     49.1249      0.5034
      54       1       2         TPE     50.0449      0.5210
      54       1       2      Normal     50.0449      0.5210
      54       1       3         TPE     50.9755      0.5387
      54       1       3      Normal     50.9755      0.5387
      54       1       4         TPE     51.8818      0.5560
      54       1       4      Normal     51.8818      0.5560
      54       1       5         TPE     52.5489      0.5687
      54       1       5      Normal     52.5489      0.5687
      54       1       6         TPE     53.0473      0.5782
      54       1       6      Normal     53.0473      0.5782
      54       1       7         TPE     53.7033      0.5907
      54       1       7      Normal     53.7033      0.5907
      54       1       8         TPE     54.4055      0.6041
      54       1       8      Normal     54.4055      0.6041
      54       1       9         TPE     55.0229      0.6159
      54       1       9      Normal     55.0229      0.6159
      54       1      10         TPE     55.1012      0.6173
      54       1      10      Normal     55.1012      0.6173
      55       1       0         TPE     48.1116      0.4841
      55       1       0      Normal     48.1116      0.4841
      55       1       1         TPE     48.6290      0.4940
      55       1       1      Normal     48.6290      0.4940
      55       1       2         TPE     49.1688      0.5043
      55       1       2      Normal     49.1688      0.5043
      55       1       3         TPE     49.6418      0.5133
      55       1       3      Normal     49.6418      0.5133
      55       1       4         TPE     50.7259      0.5339
      55       1       4      Normal     50.7259      0.5339
      55       1       5         TPE     51.5156      0.5490
      55       1       5      Normal     51.5156      0.5490
      55       1       6         TPE     52.1501      0.5611
      55       1       6      Normal     52.1501      0.5611
      55       1       7         TPE     52.5984      0.5696
      55       1       7      Normal     52.5984      0.5696
      55       1       8         TPE     53.5357      0.5875
      55       1       8      Normal     53.5357      0.5875
      55       1       9         TPE     53.4978      0.5868
      55       1       9      Normal     53.4978      0.5868
      55       1      10         TPE     53.7252      0.5911
      55       1      10      Normal     53.7252      0.5911
      56       1       0         TPE     48.1116      0.4841
      56       1       0      Normal     48.1116      0.4841
      56       1       1         TPE     48.6838      0.4950
      56       1       1      Normal     48.6838      0.4950
      56       1       2         TPE     49.5619      0.5118
      56       1       2      Normal     49.5619      0.5118
      56       1       3         TPE     50.5373      0.5303
      56       1       3      Normal     50.5373      0.5303
      56       1       4         TPE     51.4247      0.5473
      56       1       4      Normal     51.4247      0.5473
      56       1       5         TPE     52.1829      0.5617
      56       1       5      Normal     52.1829      0.5617
      56       1       6         TPE     52.9970      0.5772
      56       1       6      Normal     52.9970      0.5772
      56       1       7         TPE     53.3147      0.5833
      56       1       7      Normal     53.3147      0.5833
      56       1       8         TPE     53.8414      0.5933
      56       1       8      Normal     53.8414      0.5933
      56       1       9         TPE     54.4360      0.6047
      56       1       9      Normal     54.4360      0.6047
      56       1      10         TPE     54.7082      0.6099
      56       1      10      Normal     54.7082      0.6099
      57       1       0         TPE     48.1116      0.4841
      57       1       0      Normal     48.1116      0.4841
      57       1       1         TPE     48.7496      0.4963
      57       1       1      Normal     48.7496      0.4963
      57       1       2         TPE     49.9025      0.5182
      57       1       2      Normal     49.9025      0.5182
      57       1       3         TPE     51.1064      0.5412
      57       1       3      Normal     51.1064      0.5412
      57       1       4         TPE     51.7915      0.5543
      57       1       4      Normal     51.7915      0.5543
      57       1       5         TPE     52.2938      0.5638
      57       1       5      Normal     52.2938      0.5638
      57       1       6         TPE     53.0533      0.5783
      57       1       6      Normal     53.0533      0.5783
      57       1       7         TPE     53.6371      0.5894
      57       1       7      Normal     53.6371      0.5894
      57       1       8         TPE     53.9217      0.5949
      57       1       8      Normal     53.9217      0.5949
      57       1       9         TPE     54.1266      0.5988
      57       1       9      Normal     54.1266      0.5988
      57       1      10         TPE     54.4284      0.6045
      57       1      10      Normal     54.4284      0.6045
      58       1       0         TPE     48.1116      0.4841
      58       1       0      Normal     48.1116      0.4841
      58       1       1         TPE     49.1081      0.5031
      58       1       1      Normal     49.1081      0.5031
      58       1       2         TPE     49.4441      0.5095
      58       1       2      Normal     49.4441      0.5095
      58       1       3         TPE     50.4102      0.5279
      58       1       3      Normal     50.4102      0.5279
      58       1       4         TPE     51.2511      0.5440
      58       1       4      Normal     51.2511      0.5440
      58       1       5         TPE     51.8929      0.5562
      58       1       5      Normal     51.8929      0.5562
      58       1       6         TPE     52.5425      0.5686
      58       1       6      Normal     52.5425      0.5686
      58       1       7         TPE     53.1787      0.5807
      58       1       7      Normal     53.1787      0.5807
      58       1       8         TPE     53.5568      0.5879
      58       1       8      Normal     53.5568      0.5879
      58       1       9         TPE     53.8946      0.5943
      58       1       9      Normal     53.8946      0.5943
      58       1      10         TPE     54.5287      0.6064
      58       1      10      Normal     54.5288      0.6064
      59       1       0         TPE     48.1116      0.4841
      59       1       0      Normal     48.1116      0.4841
      59       1       1         TPE     49.2735      0.5063
      59       1       1      Normal     49.2735      0.5063
      59       1       2         TPE     49.9640      0.5194
      59       1       2      Normal     49.9640      0.5194
      59       1       3         TPE     50.7076      0.5336
      59       1       3      Normal     50.7076      0.5336
      59       1       4         TPE     51.4688      0.5481
      59       1       4      Normal     51.4688      0.5481
      59       1       5         TPE     53.0523      0.5783
      59       1       5      Normal     53.0523      0.5783
      59       1       6         TPE     53.7930      0.5924
      59       1       6      Normal     53.7930      0.5924
      59       1       7         TPE     54.6224      0.6082
      59       1       7      Normal     54.6224      0.6082
      59       1       8         TPE     55.2796      0.6207
      59       1       8      Normal     55.2796      0.6207
      59       1       9         TPE     55.5921      0.6267
      59       1       9      Normal     55.5921      0.6267
      59       1      10         TPE     56.1660      0.6376
      59       1      10      Normal     56.1660      0.6376
      60       1       0         TPE     48.1116      0.4841
      60       1       0      Normal     48.1116      0.4841
      60       1       1         TPE     49.4655      0.5099
      60       1       1      Normal     49.4655      0.5099
      60       1       2         TPE     50.1880      0.5237
      60       1       2      Normal     50.1880      0.5237
      60       1       3         TPE     50.6073      0.5317
      60       1       3      Normal     50.6073      0.5317
      60       1       4         TPE     51.3731      0.5463
      60       1       4      Normal     51.3731      0.5463
      60       1       5         TPE     52.1065      0.5603
      60       1       5      Normal     52.1065      0.5603
      60       1       6         TPE     53.3996      0.5849
      60       1       6      Normal     53.3996      0.5849
      60       1       7         TPE     53.8942      0.5943
      60       1       7      Normal     53.8942      0.5943
      60       1       8         TPE     54.4467      0.6049
      60       1       8      Normal     54.4467      0.6049
      60       1       9         TPE     54.7578      0.6108
      60       1       9      Normal     54.7578      0.6108
      60       1      10         TPE     55.1901      0.6190
      60       1      10      Normal     55.1901      0.6190
      61       1       0         TPE     48.1116      0.4841
      61       1       0      Normal     48.1116      0.4841
      61       1       1         TPE     49.0351      0.5017
      61       1       1      Normal     49.0351      0.5017
      61       1       2         TPE     49.9902      0.5199
      61       1       2      Normal     49.9902      0.5199
      61       1       3         TPE     50.8190      0.5357
      61       1       3      Normal     50.8190      0.5357
      61       1       4         TPE     52.1264      0.5606
      61       1       4      Normal     52.1264      0.5606
      61       1       5         TPE     52.7529      0.5726
      61       1       5      Normal     52.7529      0.5726
      61       1       6         TPE     53.5295      0.5874
      61       1       6      Normal     53.5295      0.5874
      61       1       7         TPE     53.7860      0.5923
      61       1       7      Normal     53.7860      0.5923
      61       1       8         TPE     53.9374      0.5952
      61       1       8      Normal     53.9374      0.5952
      61       1       9         TPE     54.2891      0.6019
      61       1       9      Normal     54.2891      0.6019
      61       1      10         TPE     54.6531      0.6088
      61       1      10      Normal     54.6531      0.6088
      62       1       0         TPE     48.1116      0.4841
      62       1       0      Normal     48.1116      0.4841
      62       1       1         TPE     49.1246      0.5034
      62       1       1      Normal     49.1246      0.5034
      62       1       2         TPE     49.3819      0.5083
      62       1       2      Normal     49.3819      0.5083
      62       1       3         TPE     50.6628      0.5327
      62       1       3      Normal     50.6628      0.5327
      62       1       4         TPE     51.2236      0.5434
      62       1       4      Normal     51.2236      0.5434
      62       1       5         TPE     52.0068      0.5584
      62       1       5      Normal     52.0068      0.5584
      62       1       6         TPE     52.6000      0.5697
      62       1       6      Normal     52.6000      0.5697
      62       1       7         TPE     53.0950      0.5791
      62       1       7      Normal     53.0950      0.5791
      62       1       8         TPE     53.4407      0.5857
      62       1       8      Normal     53.4407      0.5857
      62       1       9         TPE     54.0790      0.5979
      62       1       9      Normal     54.0790      0.5979
      62       1      10         TPE     54.2157      0.6005
      62       1      10      Normal     54.2157      0.6005
      63       1       0         TPE     48.1116      0.4841
      63       1       0      Normal     48.1116      0.4841
      63       1       1         TPE     49.6938      0.5143
      63       1       1      Normal     49.6938      0.5143
      63       1       2         TPE     51.1293      0.5416
      63       1       2      Normal     51.1293      0.5416
      63       1       3         TPE     52.4658      0.5671
      63       1       3      Normal     52.4658      0.5671
      63       1       4         TPE     53.1206      0.5796
      63       1       4      Normal     53.1206      0.5796
      63       1       5         TPE     53.7707      0.5920
      63       1       5      Normal     53.7707      0.5920
      63       1       6         TPE     54.4674      0.6053
      63       1       6      Normal     54.4674      0.6053
      63       1       7         TPE     55.1200      0.6177
      63       1       7      Normal     55.1200      0.6177
      63       1       8         TPE     55.5763      0.6264
      63       1       8      Normal     55.5763      0.6264
      63       1       9         TPE     55.7853      0.6304
      63       1       9      Normal     55.7853      0.6304
      63       1      10         TPE     55.9287      0.6331
      63       1      10      Normal     55.9287      0.6331
      64       1       0         TPE     48.1116      0.4841
      64       1       0      Normal     48.1116      0.4841
      64       1       1         TPE     48.5738      0.4929
      64       1       1      Normal     48.5738      0.4929
      64       1       2         TPE     49.3498      0.5077
      64       1       2      Normal     49.3498      0.5077
      64       1       3         TPE     49.9940      0.5200
      64       1       3      Normal     49.9940      0.5200
      64       1       4         TPE     51.0634      0.5404
      64       1       4      Normal     51.0634      0.5404
      64       1       5         TPE     51.9167      0.5566
      64       1       5      Normal     51.9167      0.5566
      64       1       6         TPE     52.4958      0.5677
      64       1       6      Normal     52.4958      0.5677
      64       1       7         TPE     52.6881      0.5713
      64       1       7      Normal     52.6881      0.5713
      64       1       8         TPE     53.0556      0.5784
      64       1       8      Normal     53.0556      0.5784
      64       1       9         TPE     53.4406      0.5857
      64       1       9      Normal     53.4406      0.5857
      64       1      10         TPE     53.5133      0.5871
      64       1      10      Normal     53.5133      0.5871
      65       1       0         TPE     48.1116      0.4841
      65       1       0      Normal     48.1116      0.4841
      65       1       1         TPE     49.0449      0.5019
      65       1       1      Normal     49.0449      0.5019
      65       1       2         TPE     50.7864      0.5351
      65       1       2      Normal     50.7864      0.5351
      65       1       3         TPE     52.3331      0.5646
      65       1       3      Normal     52.3331      0.5646
      65       1       4         TPE     53.2559      0.5822
      65       1       4      Normal     53.2559      0.5822
      65       1       5         TPE     53.9215      0.5949
      65       1       5      Normal     53.9215      0.5949
      65       1       6         TPE     54.3176      0.6024
      65       1       6      Normal     54.3175      0.6024
      65       1       7         TPE     54.8555      0.6127
      65       1       7      Normal     54.8555      0.6127
      65       1       8         TPE     55.1286      0.6179
      65       1       8      Normal     55.1286      0.6179
      65       1       9         TPE     55.4942      0.6248
      65       1       9      Normal     55.4942      0.6248
      65       1      10         TPE     55.6436      0.6277
      65       1      10      Normal     55.6436      0.6277
      66       1       0         TPE     48.1116      0.4841
      66       1       0      Normal     48.1116      0.4841
      66       1       1         TPE     49.7588      0.5155
      66       1       1      Normal     49.7588      0.5155
      66       1       2         TPE     51.1019      0.5411
      66       1       2      Normal     51.1019      0.5411
      66       1       3         TPE     52.0221      0.5587
      66       1       3      Normal     52.0221      0.5587
      66       1       4         TPE     52.5997      0.5697
      66       1       4      Normal     52.5997      0.5697
      66       1       5         TPE     53.3135      0.5833
      66       1       5      Normal     53.3135      0.5833
      66       1       6         TPE     53.8655      0.5938
      66       1       6      Normal     53.8655      0.5938
      66       1       7         TPE     54.2331      0.6008
      66       1       7      Normal     54.2331      0.6008
      66       1       8         TPE     54.8280      0.6121
      66       1       8      Normal     54.8280      0.6121
      66       1       9         TPE     55.2393      0.6200
      66       1       9      Normal     55.2393      0.6200
      66       1      10         TPE     55.5229      0.6254
      66       1      10      Normal     55.5229      0.6254
      67       1       0         TPE     48.1116      0.4841
      67       1       0      Normal     48.1116      0.4841
      67       1       1         TPE     48.7992      0.4972
      67       1       1      Normal     48.7992      0.4972
      67       1       2         TPE     49.9837      0.5198
      67       1       2      Normal     49.9837      0.5198
      67       1       3         TPE     50.9107      0.5375
      67       1       3      Normal     50.9107      0.5375
      67       1       4         TPE     51.6187      0.5510
      67       1       4      Normal     51.6187      0.5510
      67       1       5         TPE     52.4567      0.5669
      67       1       5      Normal     52.4567      0.5669
      67       1       6         TPE     52.8938      0.5753
      67       1       6      Normal     52.8938      0.5753
      67       1       7         TPE     53.4995      0.5868
      67       1       7      Normal     53.4995      0.5868
      67       1       8         TPE     53.8860      0.5942
      67       1       8      Normal     53.8860      0.5942
      67       1       9         TPE     54.1207      0.5987
      67       1       9      Normal     54.1207      0.5987
      67       1      10         TPE     54.5521      0.6069
      67       1      10      Normal     54.5521      0.6069
      68       1       0         TPE     48.1116      0.4841
      68       1       0      Normal     48.1116      0.4841
      68       1       1         TPE     49.0509      0.5020
      68       1       1      Normal     49.0509      0.5020
      68       1       2         TPE     49.4625      0.5099
      68       1       2      Normal     49.4625      0.5099
      68       1       3         TPE     50.5875      0.5313
      68       1       3      Normal     50.5875      0.5313
      68       1       4         TPE     52.1604      0.5613
      68       1       4      Normal     52.1604      0.5613
      68       1       5         TPE     52.8509      0.5744
      68       1       5      Normal     52.8509      0.5744
      68       1       6         TPE     53.1579      0.5803
      68       1       6      Normal     53.1579      0.5803
      68       1       7         TPE     53.7102      0.5908
      68       1       7      Normal     53.7102      0.5908
      68       1       8         TPE     54.4354      0.6047
      68       1       8      Normal     54.4354      0.6047
      68       1       9         TPE     55.1399      0.6181
      68       1       9      Normal     55.1399      0.6181
      68       1      10         TPE     55.6198      0.6272
      68       1      10      Normal     55.6198      0.6272
      69       1       0         TPE     48.1116      0.4841
      69       1       0      Normal     48.1116      0.4841
      69       1       1         TPE     48.9750      0.5006
      69       1       1      Normal     48.9750      0.5006
      69       1       2         TPE     50.2212      0.5243
      69       1       2      Normal     50.2212      0.5243
      69       1       3         TPE     51.2596      0.5441
      69       1       3      Normal     51.2596      0.5441
      69       1       4         TPE     51.9699      0.5577
      69       1       4      Normal     51.9699      0.5577
      69       1       5         TPE     52.5813      0.5693
      69       1       5      Normal     52.5813      0.5693
      69       1       6         TPE     53.4740      0.5863
      69       1       6      Normal     53.4740      0.5863
      69       1       7         TPE     53.6827      0.5903
      69       1       7      Normal     53.6827      0.5903
      69       1       8         TPE     54.2836      0.6018
      69       1       8      Normal     54.2836      0.6018
      69       1       9         TPE     54.8806      0.6131
      69       1       9      Normal     54.8806      0.6131
      69       1      10         TPE     55.3736      0.6225
      69       1      10      Normal     55.3736      0.6225
      70       1       0         TPE     48.1116      0.4841
      70       1       0      Normal     48.1116      0.4841
      70       1       1         TPE     49.4954      0.5105
      70       1       1      Normal     49.4954      0.5105
      70       1       2         TPE     50.7406      0.5342
      70       1       2      Normal     50.7406      0.5342
      70       1       3         TPE     51.7564      0.5536
      70       1       3      Normal     51.7564      0.5536
      70       1       4         TPE     52.1539      0.5612
      70       1       4      Normal     52.1539      0.5612
      70       1       5         TPE     52.6357      0.5703
      70       1       5      Normal     52.6357      0.5703
      70       1       6         TPE     52.8406      0.5743
      70       1       6      Normal     52.8406      0.5743
      70       1       7         TPE     53.6017      0.5888
      70       1       7      Normal     53.6017      0.5888
      70       1       8         TPE     54.3764      0.6035
      70       1       8      Normal     54.3764      0.6035
      70       1       9         TPE     54.9274      0.6140
      70       1       9      Normal     54.9274      0.6140
      70       1      10         TPE     55.1601      0.6185
      70       1      10      Normal     55.1601      0.6185
      71       1       0         TPE     48.1116      0.4841
      71       1       0      Normal     48.1116      0.4841
      71       1       1         TPE     49.0818      0.5026
      71       1       1      Normal     49.0818      0.5026
      71       1       2         TPE     50.3139      0.5261
      71       1       2      Normal     50.3139      0.5261
      71       1       3         TPE     50.8240      0.5358
      71       1       3      Normal     50.8240      0.5358
      71       1       4         TPE     51.5368      0.5494
      71       1       4      Normal     51.5368      0.5494
      71       1       5         TPE     52.2341      0.5627
      71       1       5      Normal     52.2341      0.5627
      71       1       6         TPE     53.0442      0.5781
      71       1       6      Normal     53.0442      0.5781
      71       1       7         TPE     53.9433      0.5953
      71       1       7      Normal     53.9433      0.5953
      71       1       8         TPE     54.3081      0.6022
      71       1       8      Normal     54.3081      0.6022
      71       1       9         TPE     54.7903      0.6114
      71       1       9      Normal     54.7903      0.6114
      71       1      10         TPE     55.1722      0.6187
      71       1      10      Normal     55.1722      0.6187
      72       1       0         TPE     48.1116      0.4841
      72       1       0      Normal     48.1116      0.4841
      72       1       1         TPE     48.6935      0.4952
      72       1       1      Normal     48.6935      0.4952
      72       1       2         TPE     49.8065      0.5164
      72       1       2      Normal     49.8065      0.5164
      72       1       3         TPE     50.8014      0.5354
      72       1       3      Normal     50.8014      0.5354
      72       1       4         TPE     51.9018      0.5564
      72       1       4      Normal     51.9018      0.5564
      72       1       5         TPE     52.7462      0.5725
      72       1       5      Normal     52.7462      0.5725
      72       1       6         TPE     53.0577      0.5784
      72       1       6      Normal     53.0577      0.5784
      72       1       7         TPE     53.4807      0.5865
      72       1       7      Normal     53.4807      0.5865
      72       1       8         TPE     54.2147      0.6004
      72       1       8      Normal     54.2147      0.6004
      72       1       9         TPE     54.4762      0.6054
      72       1       9      Normal     54.4762      0.6054
      72       1      10         TPE     54.8283      0.6121
      72       1      10      Normal     54.8283      0.6121
      73       1       0         TPE     48.1116      0.4841
      73       1       0      Normal     48.1116      0.4841
      73       1       1         TPE     49.0246      0.5015
      73       1       1      Normal     49.0246      0.5015
      73       1       2         TPE     50.0876      0.5218
      73       1       2      Normal     50.0876      0.5218
      73       1       3         TPE     50.4026      0.5278
      73       1       3      Normal     50.4026      0.5278
      73       1       4         TPE     50.9757      0.5387
      73       1       4      Normal     50.9757      0.5387
      73       1       5         TPE     51.9920      0.5581
      73       1       5      Normal     51.9920      0.5581
      73       1       6         TPE     52.3989      0.5658
      73       1       6      Normal     52.3989      0.5658
      73       1       7         TPE     52.8785      0.5750
      73       1       7      Normal     52.8785      0.5750
      73       1       8         TPE     53.4177      0.5853
      73       1       8      Normal     53.4177      0.5853
      73       1       9         TPE     53.8330      0.5932
      73       1       9      Normal     53.8330      0.5932
      73       1      10         TPE     54.2770      0.6016
      73       1      10      Normal     54.2770      0.6016
      74       1       0         TPE     48.1116      0.4841
      74       1       0      Normal     48.1116      0.4841
      74       1       1         TPE     49.1135      0.5032
      74       1       1      Normal     49.1135      0.5032
      74       1       2         TPE     50.0356      0.5208
      74       1       2      Normal     50.0356      0.5208
      74       1       3         TPE     51.0173      0.5395
      74       1       3      Normal     51.0173      0.5395
      74       1       4         TPE     52.0324      0.5588
      74       1       4      Normal     52.0324      0.5588
      74       1       5         TPE     53.0262      0.5778
      74       1       5      Normal     53.0262      0.5778
      74       1       6         TPE     53.7243      0.5911
      74       1       6      Normal     53.7243      0.5911
      74       1       7         TPE     54.0425      0.5972
      74       1       7      Normal     54.0425      0.5972
      74       1       8         TPE     54.3797      0.6036
      74       1       8      Normal     54.3797      0.6036
      74       1       9         TPE     54.6095      0.6080
      74       1       9      Normal     54.6095      0.6080
      74       1      10         TPE     54.9400      0.6143
      74       1      10      Normal     54.9400      0.6143
      75       1       0         TPE     48.1116      0.4841
      75       1       0      Normal     48.1116      0.4841
      75       1       1         TPE     49.0490      0.5020
      75       1       1      Normal     49.0489      0.5020
      75       1       2         TPE     49.4319      0.5093
      75       1       2      Normal     49.4319      0.5093
      75       1       3         TPE     50.0806      0.5216
      75       1       3      Normal     50.0806      0.5216
      75       1       4         TPE     50.9461      0.5381
      75       1       4      Normal     50.9461      0.5381
      75       1       5         TPE     51.4754      0.5482
      75       1       5      Normal     51.4754      0.5482
      75       1       6         TPE     52.1725      0.5615
      75       1       6      Normal     52.1725      0.5615
      75       1       7         TPE     52.7564      0.5726
      75       1       7      Normal     52.7564      0.5726
      75       1       8         TPE     53.1099      0.5794
      75       1       8      Normal     53.1099      0.5794
      75       1       9         TPE     53.2465      0.5820
      75       1       9      Normal     53.2465      0.5820
      75       1      10         TPE     53.6825      0.5903
      75       1      10      Normal     53.6825      0.5903
      76       1       0         TPE     48.1116      0.4841
      76       1       0      Normal     48.1116      0.4841
      76       1       1         TPE     49.2160      0.5052
      76       1       1      Normal     49.2160      0.5052
      76       1       2         TPE     50.3271      0.5263
      76       1       2      Normal     50.3271      0.5263
      76       1       3         TPE     50.7865      0.5351
      76       1       3      Normal     50.7865      0.5351
      76       1       4         TPE     51.7179      0.5529
      76       1       4      Normal     51.7179      0.5529
      76       1       5         TPE     52.7341      0.5722
      76       1       5      Normal     52.7341      0.5722
      76       1       6         TPE     53.2440      0.5819
      76       1       6      Normal     53.2440      0.5819
      76       1       7         TPE     53.8345      0.5932
      76       1       7      Normal     53.8345      0.5932
      76       1       8         TPE     53.9315      0.5950
      76       1       8      Normal     53.9315      0.5950
      76       1       9         TPE     53.8638      0.5938
      76       1       9      Normal     53.8638      0.5938
      76       1      10         TPE     53.9705      0.5958
      76       1      10      Normal     53.9705      0.5958
      77       1       0         TPE     48.1116      0.4841
      77       1       0      Normal     48.1116      0.4841
      77       1       1         TPE     49.5890      0.5123
      77       1       1      Normal     49.5890      0.5123
      77       1       2         TPE     50.5695      0.5310
      77       1       2      Normal     50.5695      0.5310
      77       1       3         TPE     51.3154      0.5452
      77       1       3      Normal     51.3154      0.5452
      77       1       4         TPE     51.5998      0.5506
      77       1       4      Normal     51.5998      0.5506
      77       1       5         TPE     51.6713      0.5520
      77       1       5      Normal     51.6713      0.5520
      77       1       6         TPE     51.8502      0.5554
      77       1       6      Normal     51.8502      0.5554
      77       1       7         TPE     52.3496      0.5649
      77       1       7      Normal     52.3496      0.5649
      77       1       8         TPE     52.8137      0.5737
      77       1       8      Normal     52.8137      0.5737
      77       1       9         TPE     53.2356      0.5818
      77       1       9      Normal     53.2356      0.5818
      77       1      10         TPE     53.3740      0.5844
      77       1      10      Normal     53.3740      0.5844
      78       1       0         TPE     48.1116      0.4841
      78       1       0      Normal     48.1116      0.4841
      78       1       1         TPE     49.3371      0.5075
      78       1       1      Normal     49.3371      0.5075
      78       1       2         TPE     50.1686      0.5233
      78       1       2      Normal     50.1686      0.5233
      78       1       3         TPE     51.6040      0.5507
      78       1       3      Normal     51.6040      0.5507
      78       1       4         TPE     52.3545      0.5650
      78       1       4      Normal     52.3545      0.5650
      78       1       5         TPE     52.7758      0.5730
      78       1       5      Normal     52.7758      0.5730
      78       1       6         TPE     53.6257      0.5892
      78       1       6      Normal     53.6257      0.5892
      78       1       7         TPE     54.3349      0.6027
      78       1       7      Normal     54.3349      0.6027
      78       1       8         TPE     54.9908      0.6152
      78       1       8      Normal     54.9908      0.6152
      78       1       9         TPE     55.3350      0.6218
      78       1       9      Normal     55.3350      0.6218
      78       1      10         TPE     55.6892      0.6286
      78       1      10      Normal     55.6892      0.6286
      79       1       0         TPE     48.1116      0.4841
      79       1       0      Normal     48.1116      0.4841
      79       1       1         TPE     49.4479      0.5096
      79       1       1      Normal     49.4479      0.5096
      79       1       2         TPE     50.6087      0.5317
      79       1       2      Normal     50.6087      0.5317
      79       1       3         TPE     51.1058      0.5412
      79       1       3      Normal     51.1058      0.5412
      79       1       4         TPE     51.4897      0.5485
      79       1       4      Normal     51.4897      0.5485
      79       1       5         TPE     51.9310      0.5569
      79       1       5      Normal     51.9310      0.5569
      79       1       6         TPE     52.4652      0.5671
      79       1       6      Normal     52.4652      0.5671
      79       1       7         TPE     52.9041      0.5755
      79       1       7      Normal     52.9041      0.5755
      79       1       8         TPE     53.1600      0.5803
      79       1       8      Normal     53.1600      0.5803
      79       1       9         TPE     53.3007      0.5830
      79       1       9      Normal     53.3007      0.5830
      79       1      10         TPE     53.5918      0.5886
      79       1      10      Normal     53.5918      0.5886
      80       1       0         TPE     48.1116      0.4841
      80       1       0      Normal     48.1116      0.4841
      80       1       1         TPE     48.7209      0.4957
      80       1       1      Normal     48.7209      0.4957
      80       1       2         TPE     49.5447      0.5114
      80       1       2      Normal     49.5447      0.5114
      80       1       3         TPE     50.4757      0.5292
      80       1       3      Normal     50.4757      0.5292
      80       1       4         TPE     51.3805      0.5464
      80       1       4      Normal     51.3805      0.5464
      80       1       5         TPE     52.0268      0.5587
      80       1       5      Normal     52.0268      0.5587
      80       1       6         TPE     52.3970      0.5658
      80       1       6      Normal     52.3970      0.5658
      80       1       7         TPE     52.6474      0.5706
      80       1       7      Normal     52.6474      0.5706
      80       1       8         TPE     53.3575      0.5841
      80       1       8      Normal     53.3575      0.5841
      80       1       9         TPE     53.8116      0.5928
      80       1       9      Normal     53.8116      0.5928
      80       1      10         TPE     54.0893      0.5981
      80       1      10      Normal     54.0893      0.5981
      81       1       0         TPE     48.1116      0.4841
      81       1       0      Normal     48.1116      0.4841
      81       1       1         TPE     48.6876      0.4951
      81       1       1      Normal     48.6876      0.4951
      81       1       2         TPE     48.9260      0.4996
      81       1       2      Normal     48.9260      0.4996
      81       1       3         TPE     49.2377      0.5056
      81       1       3      Normal     49.2377      0.5056
      81       1       4         TPE     49.8281      0.5168
      81       1       4      Normal     49.8281      0.5168
      81       1       5         TPE     49.6678      0.5138
      81       1       5      Normal     49.6678      0.5138
      81       1       6         TPE     50.7549      0.5345
      81       1       6      Normal     50.7549      0.5345
      81       1       7         TPE     51.4053      0.5469
      81       1       7      Normal     51.4053      0.5469
      81       1       8         TPE     51.7547      0.5536
      81       1       8      Normal     51.7547      0.5536
      81       1       9         TPE     52.5607      0.5689
      81       1       9      Normal     52.5607      0.5689
      81       1      10         TPE     52.7216      0.5720
      81       1      10      Normal     52.7216      0.5720
      82       1       0         TPE     48.1116      0.4841
      82       1       0      Normal     48.1116      0.4841
      82       1       1         TPE     49.4259      0.5092
      82       1       1      Normal     49.4259      0.5092
      82       1       2         TPE     50.4626      0.5289
      82       1       2      Normal     50.4626      0.5289
      82       1       3         TPE     51.8378      0.5551
      82       1       3      Normal     51.8378      0.5551
      82       1       4         TPE     52.9146      0.5757
      82       1       4      Normal     52.9146      0.5757
      82       1       5         TPE     53.7346      0.5913
      82       1       5      Normal     53.7346      0.5913
      82       1       6         TPE     54.2551      0.6012
      82       1       6      Normal     54.2551      0.6012
      82       1       7         TPE     54.6266      0.6083
      82       1       7      Normal     54.6266      0.6083
      82       1       8         TPE     55.5440      0.6258
      82       1       8      Normal     55.5440      0.6258
      82       1       9         TPE     55.7478      0.6297
      82       1       9      Normal     55.7478      0.6297
      82       1      10         TPE     56.2183      0.6386
      82       1      10      Normal     56.2183      0.6386
      83       1       0         TPE     48.1116      0.4841
      83       1       0      Normal     48.1116      0.4841
      83       1       1         TPE     49.2358      0.5055
      83       1       1      Normal     49.2358      0.5055
      83       1       2         TPE     49.9429      0.5190
      83       1       2      Normal     49.9429      0.5190
      83       1       3         TPE     50.8276      0.5359
      83       1       3      Normal     50.8276      0.5359
      83       1       4         TPE     51.8236      0.5549
      83       1       4      Normal     51.8236      0.5549
      83       1       5         TPE     52.9471      0.5763
      83       1       5      Normal     52.9471      0.5763
      83       1       6         TPE     53.5805      0.5884
      83       1       6      Normal     53.5805      0.5884
      83       1       7         TPE     54.3199      0.6025
      83       1       7      Normal     54.3199      0.6025
      83       1       8         TPE     54.6047      0.6079
      83       1       8      Normal     54.6047      0.6079
      83       1       9         TPE     54.9861      0.6152
      83       1       9      Normal     54.9861      0.6152
      83       1      10         TPE     55.5011      0.6250
      83       1      10      Normal     55.5011      0.6250
      84       1       0         TPE     48.1116      0.4841
      84       1       0      Normal     48.1116      0.4841
      84       1       1         TPE     49.0991      0.5029
      84       1       1      Normal     49.0991      0.5029
      84       1       2         TPE     50.2575      0.5250
      84       1       2      Normal     50.2575      0.5250
      84       1       3         TPE     51.0724      0.5405
      84       1       3      Normal     51.0724      0.5405
      84       1       4         TPE     52.1248      0.5606
      84       1       4      Normal     52.1248      0.5606
      84       1       5         TPE     53.1736      0.5806
      84       1       5      Normal     53.1736      0.5806
      84       1       6         TPE     53.4082      0.5851
      84       1       6      Normal     53.4082      0.5851
      84       1       7         TPE     53.8455      0.5934
      84       1       7      Normal     53.8455      0.5934
      84       1       8         TPE     54.5303      0.6065
      84       1       8      Normal     54.5303      0.6065
      84       1       9         TPE     54.7803      0.6112
      84       1       9      Normal     54.7803      0.6112
      84       1      10         TPE     55.2260      0.6197
      84       1      10      Normal     55.2260      0.6197
      85       1       0         TPE     48.1116      0.4841
      85       1       0      Normal     48.1116      0.4841
      85       1       1         TPE     49.4956      0.5105
      85       1       1      Normal     49.4956      0.5105
      85       1       2         TPE     50.2805      0.5255
      85       1       2      Normal     50.2805      0.5255
      85       1       3         TPE     50.9802      0.5388
      85       1       3      Normal     50.9802      0.5388
      85       1       4         TPE     52.0056      0.5583
      85       1       4      Normal     52.0056      0.5583
      85       1       5         TPE     52.9340      0.5760
      85       1       5      Normal     52.9340      0.5760
      85       1       6         TPE     53.8000      0.5925
      85       1       6      Normal     53.8000      0.5925
      85       1       7         TPE     54.2606      0.6013
      85       1       7      Normal     54.2606      0.6013
      85       1       8         TPE     54.9572      0.6146
      85       1       8      Normal     54.9572      0.6146
      85       1       9         TPE     55.1235      0.6178
      85       1       9      Normal     55.1235      0.6178
      85       1      10         TPE     55.4418      0.6238
      85       1      10      Normal     55.4418      0.6238
      86       1       0         TPE     48.1116      0.4841
      86       1       0      Normal     48.1116      0.4841
      86       1       1         TPE     48.7096      0.4955
      86       1       1      Normal     48.7096      0.4955
      86       1       2         TPE     49.5772      0.5120
      86       1       2      Normal     49.5772      0.5120
      86       1       3         TPE     50.2721      0.5253
      86       1       3      Normal     50.2721      0.5253
      86       1       4         TPE     51.2609      0.5441
      86       1       4      Normal     51.2609      0.5441
      86       1       5         TPE     52.5190      0.5681
      86       1       5      Normal     52.5190      0.5681
      86       1       6         TPE     53.4195      0.5853
      86       1       6      Normal     53.4195      0.5853
      86       1       7         TPE     54.2011      0.6002
      86       1       7      Normal     54.2011      0.6002
      86       1       8         TPE     54.5654      0.6071
      86       1       8      Normal     54.5654      0.6071
      86       1       9         TPE     54.9265      0.6140
      86       1       9      Normal     54.9265      0.6140
      86       1      10         TPE     55.2259      0.6197
      86       1      10      Normal     55.2259      0.6197
      87       1       0         TPE     48.1116      0.4841
      87       1       0      Normal     48.1116      0.4841
      87       1       1         TPE     49.8023      0.5163
      87       1       1      Normal     49.8023      0.5163
      87       1       2         TPE     50.6605      0.5327
      87       1       2      Normal     50.6605      0.5327
      87       1       3         TPE     52.0775      0.5597
      87       1       3      Normal     52.0775      0.5597
      87       1       4         TPE     52.4510      0.5668
      87       1       4      Normal     52.4510      0.5668
      87       1       5         TPE     53.3302      0.5836
      87       1       5      Normal     53.3302      0.5836
      87       1       6         TPE     53.7776      0.5921
      87       1       6      Normal     53.7776      0.5921
      87       1       7         TPE     54.2519      0.6012
      87       1       7      Normal     54.2519      0.6012
      87       1       8         TPE     55.1159      0.6176
      87       1       8      Normal     55.1159      0.6176
      87       1       9         TPE     55.4783      0.6245
      87       1       9      Normal     55.4783      0.6245
      87       1      10         TPE     55.5539      0.6260
      87       1      10      Normal     55.5539      0.6260
      88       1       0         TPE     48.1116      0.4841
      88       1       0      Normal     48.1116      0.4841
      88       1       1         TPE     49.2833      0.5064
      88       1       1      Normal     49.2833      0.5064
      88       1       2         TPE     50.2103      0.5241
      88       1       2      Normal     50.2103      0.5241
      88       1       3         TPE     51.0337      0.5398
      88       1       3      Normal     51.0337      0.5398
      88       1       4         TPE     52.1839      0.5617
      88       1       4      Normal     52.1839      0.5617
      88       1       5         TPE     52.8926      0.5752
      88       1       5      Normal     52.8926      0.5752
      88       1       6         TPE     53.5754      0.5883
      88       1       6      Normal     53.5754      0.5883
      88       1       7         TPE     54.3759      0.6035
      88       1       7      Normal     54.3759      0.6035
      88       1       8         TPE     54.5456      0.6068
      88       1       8      Normal     54.5456      0.6068
      88       1       9         TPE     54.9430      0.6143
      88       1       9      Normal     54.9430      0.6143
      88       1      10         TPE     55.2817      0.6208
      88       1      10      Normal     55.2817      0.6208
      89       1       0         TPE     48.1116      0.4841
      89       1       0      Normal     48.1116      0.4841
      89       1       1         TPE     49.3722      0.5081
      89       1       1      Normal     49.3722      0.5081
      89       1       2         TPE     50.1867      0.5237
      89       1       2      Normal     50.1867      0.5237
      89       1       3         TPE     51.2480      0.5439
      89       1       3      Normal     51.2480      0.5439
      89       1       4         TPE     52.1278      0.5607
      89       1       4      Normal     52.1278      0.5607
      89       1       5         TPE     52.4915      0.5676
      89       1       5      Normal     52.4915      0.5676
      89       1       6         TPE     53.2936      0.5829
      89       1       6      Normal     53.2936      0.5829
      89       1       7         TPE     54.1009      0.5983
      89       1       7      Normal     54.1009      0.5983
      89       1       8         TPE     54.5639      0.6071
      89       1       8      Normal     54.5639      0.6071
      89       1       9         TPE     54.7853      0.6113
      89       1       9      Normal     54.7853      0.6113
      89       1      10         TPE     55.1217      0.6177
      89       1      10      Normal     55.1217      0.6177
      90       1       0         TPE     48.1116      0.4841
      90       1       0      Normal     48.1116      0.4841
      90       1       1         TPE     49.2686      0.5062
      90       1       1      Normal     49.2685      0.5062
      90       1       2         TPE     50.4432      0.5286
      90       1       2      Normal     50.4432      0.5286
      90       1       3         TPE     51.1862      0.5427
      90       1       3      Normal     51.1862      0.5427
      90       1       4         TPE     51.8354      0.5551
      90       1       4      Normal     51.8354      0.5551
      90       1       5         TPE     52.3786      0.5654
      90       1       5      Normal     52.3786      0.5654
      90       1       6         TPE     53.2268      0.5816
      90       1       6      Normal     53.2268      0.5816
      90       1       7         TPE     53.5837      0.5884
      90       1       7      Normal     53.5837      0.5884
      90       1       8         TPE     54.2179      0.6005
      90       1       8      Normal     54.2179      0.6005
      90       1       9         TPE     54.5333      0.6065
      90       1       9      Normal     54.5332      0.6065
      90       1      10         TPE     54.6350      0.6085
      90       1      10      Normal     54.6350      0.6085
      91       1       0         TPE     48.1116      0.4841
      91       1       0      Normal     48.1116      0.4841
      91       1       1         TPE     48.9846      0.5007
      91       1       1      Normal     48.9846      0.5007
      91       1       2         TPE     49.8548      0.5173
      91       1       2      Normal     49.8548      0.5173
      91       1       3         TPE     50.3191      0.5262
      91       1       3      Normal     50.3191      0.5262
      91       1       4         TPE     51.0753      0.5406
      91       1       4      Normal     51.0753      0.5406
      91       1       5         TPE     52.3476      0.5649
      91       1       5      Normal     52.3476      0.5649
      91       1       6         TPE     53.2770      0.5826
      91       1       6      Normal     53.2770      0.5826
      91       1       7         TPE     54.1584      0.5994
      91       1       7      Normal     54.1584      0.5994
      91       1       8         TPE     54.6974      0.6096
      91       1       8      Normal     54.6974      0.6096
      91       1       9         TPE     55.2269      0.6197
      91       1       9      Normal     55.2269      0.6197
      91       1      10         TPE     55.6182      0.6272
      91       1      10      Normal     55.6182      0.6272
      92       1       0         TPE     48.1116      0.4841
      92       1       0      Normal     48.1116      0.4841
      92       1       1         TPE     49.1378      0.5037
      92       1       1      Normal     49.1378      0.5037
      92       1       2         TPE     49.6764      0.5139
      92       1       2      Normal     49.6764      0.5139
      92       1       3         TPE     50.2955      0.5257
      92       1       3      Normal     50.2955      0.5257
      92       1       4         TPE     50.7973      0.5353
      92       1       4      Normal     50.7973      0.5353
      92       1       5         TPE     51.0680      0.5405
      92       1       5      Normal     51.0680      0.5405
      92       1       6         TPE     51.9008      0.5563
      92       1       6      Normal     51.9008      0.5563
      92       1       7         TPE     52.2708      0.5634
      92       1       7      Normal     52.2708      0.5634
      92       1       8         TPE     52.6820      0.5712
      92       1       8      Normal     52.6820      0.5712
      92       1       9         TPE     52.8298      0.5740
      92       1       9      Normal     52.8298      0.5740
      92       1      10         TPE     53.2017      0.5811
      92       1      10      Normal     53.2017      0.5811
      93       1       0         TPE     48.1116      0.4841
      93       1       0      Normal     48.1116      0.4841
      93       1       1         TPE     49.0346      0.5017
      93       1       1      Normal     49.0346      0.5017
      93       1       2         TPE     50.3261      0.5263
      93       1       2      Normal     50.3261      0.5263
      93       1       3         TPE     50.9358      0.5379
      93       1       3      Normal     50.9358      0.5379
      93       1       4         TPE     52.4151      0.5661
      93       1       4      Normal     52.4151      0.5661
      93       1       5         TPE     52.9727      0.5768
      93       1       5      Normal     52.9727      0.5768
      93       1       6         TPE     53.7797      0.5922
      93       1       6      Normal     53.7797      0.5922
      93       1       7         TPE     54.4485      0.6049
      93       1       7      Normal     54.4485      0.6049
      93       1       8         TPE     55.0637      0.6166
      93       1       8      Normal     55.0637      0.6166
      93       1       9         TPE     55.3380      0.6219
      93       1       9      Normal     55.3380      0.6219
      93       1      10         TPE     56.0665      0.6357
      93       1      10      Normal     56.0665      0.6357
      94       1       0         TPE     48.1116      0.4841
      94       1       0      Normal     48.1116      0.4841
      94       1       1         TPE     49.5842      0.5122
      94       1       1      Normal     49.5842      0.5122
      94       1       2         TPE     50.5351      0.5303
      94       1       2      Normal     50.5351      0.5303
      94       1       3         TPE     51.5342      0.5493
      94       1       3      Normal     51.5342      0.5493
      94       1       4         TPE     52.4416      0.5666
      94       1       4      Normal     52.4416      0.5666
      94       1       5         TPE     52.8964      0.5753
      94       1       5      Normal     52.8964      0.5753
      94       1       6         TPE     53.7008      0.5907
      94       1       6      Normal     53.7008      0.5907
      94       1       7         TPE     53.9956      0.5963
      94       1       7      Normal     53.9956      0.5963
      94       1       8         TPE     54.8248      0.6121
      94       1       8      Normal     54.8248      0.6121
      94       1       9         TPE     55.1437      0.6182
      94       1       9      Normal     55.1437      0.6182
      94       1      10         TPE     55.1700      0.6187
      94       1      10      Normal     55.1700      0.6187
      95       1       0         TPE     48.1116      0.4841
      95       1       0      Normal     48.1116      0.4841
      95       1       1         TPE     49.1879      0.5046
      95       1       1      Normal     49.1879      0.5046
      95       1       2         TPE     50.5105      0.5298
      95       1       2      Normal     50.5105      0.5298
      95       1       3         TPE     51.6099      0.5508
      95       1       3      Normal     51.6099      0.5508
      95       1       4         TPE     52.2190      0.5624
      95       1       4      Normal     52.2190      0.5624
      95       1       5         TPE     53.4003      0.5849
      95       1       5      Normal     53.4003      0.5849
      95       1       6         TPE     54.1307      0.5988
      95       1       6      Normal     54.1307      0.5988
      95       1       7         TPE     54.6402      0.6086
      95       1       7      Normal     54.6402      0.6086
      95       1       8         TPE     55.2608      0.6204
      95       1       8      Normal     55.2608      0.6204
      95       1       9         TPE     55.7482      0.6297
      95       1       9      Normal     55.7482      0.6297
      95       1      10         TPE     55.8557      0.6317
      95       1      10      Normal     55.8557      0.6317
      96       1       0         TPE     48.1116      0.4841
      96       1       0      Normal     48.1116      0.4841
      96       1       1         TPE     49.1720      0.5043
      96       1       1      Normal     49.1720      0.5043
      96       1       2         TPE     50.5226      0.5301
      96       1       2      Normal     50.5226      0.5301
      96       1       3         TPE     51.4927      0.5486
      96       1       3      Normal     51.4927      0.5486
      96       1       4         TPE     52.5091      0.5679
      96       1       4      Normal     52.5091      0.5679
      96       1       5         TPE     53.8368      0.5932
      96       1       5      Normal     53.8368      0.5932
      96       1       6         TPE     54.6226      0.6082
      96       1       6      Normal     54.6226      0.6082
      96       1       7         TPE     55.1534      0.6183
      96       1       7      Normal     55.1534      0.6183
      96       1       8         TPE     55.1686      0.6186
      96       1       8      Normal     55.1686      0.6186
      96       1       9         TPE     55.5801      0.6265
      96       1       9      Normal     55.5801      0.6265
      96       1      10         TPE     55.7886      0.6305
      96       1      10      Normal     55.7886      0.6305
      97       1       0         TPE     48.1116      0.4841
      97       1       0      Normal     48.1116      0.4841
      97       1       1         TPE     49.0981      0.5029
      97       1       1      Normal     49.0981      0.5029
      97       1       2         TPE     50.4821      0.5293
      97       1       2      Normal     50.4821      0.5293
      97       1       3         TPE     51.3378      0.5456
      97       1       3      Normal     51.3378      0.5456
      97       1       4         TPE     52.1646      0.5614
      97       1       4      Normal     52.1646      0.5614
      97       1       5         TPE     53.0161      0.5776
      97       1       5      Normal     53.0161      0.5776
      97       1       6         TPE     53.4310      0.5855
      97       1       6      Normal     53.4310      0.5855
      97       1       7         TPE     54.1245      0.5987
      97       1       7      Normal     54.1245      0.5987
      97       1       8         TPE     54.6016      0.6078
      97       1       8      Normal     54.6016      0.6078
      97       1       9         TPE     54.8214      0.6120
      97       1       9      Normal     54.8214      0.6120
      97       1      10         TPE     55.3966      0.6230
      97       1      10      Normal     55.3966      0.6230
      98       1       0         TPE     48.1116      0.4841
      98       1       0      Normal     48.1116      0.4841
      98       1       1         TPE     49.0203      0.5014
      98       1       1      Normal     49.0203      0.5014
      98       1       2         TPE     49.6172      0.5128
      98       1       2      Normal     49.6172      0.5128
      98       1       3         TPE     50.3401      0.5266
      98       1       3      Normal     50.3401      0.5266
      98       1       4         TPE     51.1696      0.5424
      98       1       4      Normal     51.1696      0.5424
      98       1       5         TPE     51.8229      0.5549
      98       1       5      Normal     51.8229      0.5549
      98       1       6         TPE     52.6200      0.5700
      98       1       6      Normal     52.6200      0.5700
      98       1       7         TPE     53.3739      0.5844
      98       1       7      Normal     53.3739      0.5844
      98       1       8         TPE     54.0394      0.5971
      98       1       8      Normal     54.0394      0.5971
      98       1       9         TPE     54.2849      0.6018
      98       1       9      Normal     54.2850      0.6018
      98       1      10         TPE     54.5410      0.6067
      98       1      10      Normal     54.5410      0.6067
      99       1       0         TPE     48.1116      0.4841
      99       1       0      Normal     48.1116      0.4841
      99       1       1         TPE     49.7243      0.5148
      99       1       1      Normal     49.7243      0.5148
      99       1       2         TPE     50.7186      0.5338
      99       1       2      Normal     50.7186      0.5338
      99       1       3         TPE     51.4161      0.5471
      99       1       3      Normal     51.4161      0.5471
      99       1       4         TPE     52.5567      0.5688
      99       1       4      Normal     52.5567      0.5688
      99       1       5         TPE     53.4651      0.5862
      99       1       5      Normal     53.4651      0.5862
      99       1       6         TPE     54.0696      0.5977
      99       1       6      Normal     54.0696      0.5977
      99       1       7         TPE     54.6707      0.6091
      99       1       7      Normal     54.6707      0.6091
      99       1       8         TPE     55.0913      0.6172
      99       1       8      Normal     55.0913      0.6172
      99       1       9         TPE     55.3956      0.6230
      99       1       9      Normal     55.3956      0.6230
      99       1      10         TPE     55.6576      0.6280
      99       1      10      Normal     55.6576      0.6280
     100       1       0         TPE     48.1116      0.4841
     100       1       0      Normal     48.1116      0.4841
     100       1       1         TPE     49.0930      0.5028
     100       1       1      Normal     49.0930      0.5028
     100       1       2         TPE     50.0205      0.5205
     100       1       2      Normal     50.0205      0.5205
     100       1       3         TPE     51.2537      0.5440
     100       1       3      Normal     51.2537      0.5440
     100       1       4         TPE     51.8839      0.5560
     100       1       4      Normal     51.8839      0.5560
     100       1       5         TPE     52.6098      0.5699
     100       1       5      Normal     52.6098      0.5699
     100       1       6         TPE     53.4840      0.5865
     100       1       6      Normal     53.4840      0.5865
     100       1       7         TPE     53.8498      0.5935
     100       1       7      Normal     53.8498      0.5935
     100       1       8         TPE     53.9698      0.5958
     100       1       8      Normal     53.9698      0.5958
     100       1       9         TPE     54.3059      0.6022
     100       1       9      Normal     54.3059      0.6022
     100       1      10         TPE     54.6582      0.6089
     100       1      10      Normal     54.6582      0.6089
    Mean       1       0         TPE     48.1116      0.4841
    Mean       1       0      Normal     48.1116      0.4841
    Mean       1       1         TPE     49.1762      0.5044
    Mean       1       1      Normal     49.1762      0.5044
    Mean       1       2         TPE     50.1595      0.5231
    Mean       1       2      Normal     50.1595      0.5231
    Mean       1       3         TPE     51.0561      0.5402
    Mean       1       3      Normal     51.0561      0.5402
    Mean       1       4         TPE     51.9090      0.5565
    Mean       1       4      Normal     51.9090      0.5565
    Mean       1       5         TPE     52.6280      0.5702
    Mean       1       5      Normal     52.6280      0.5702
    Mean       1       6         TPE     53.2388      0.5818
    Mean       1       6      Normal     53.2388      0.5818
    Mean       1       7         TPE     53.7809      0.5922
    Mean       1       7      Normal     53.7809      0.5922
    Mean       1       8         TPE     54.2594      0.6013
    Mean       1       8      Normal     54.2594      0.6013
    Mean       1       9         TPE     54.6324      0.6084
    Mean       1       9      Normal     54.6324      0.6084
    Mean       1      10         TPE     54.9373      0.6142
    Mean       1      10      Normal     54.9373      0.6142
  StdDev       1       0         TPE      0.0469      0.0000
  StdDev       1       0      Normal         NaN      0.0000
  StdDev       1       1         TPE      0.2830      0.0054
  StdDev       1       1      Normal      0.2830      0.0054
  StdDev       1       2         TPE      0.4561      0.0087
  StdDev       1       2      Normal      0.4558      0.0087
  StdDev       1       3         TPE      0.5823      0.0111
  StdDev       1       3      Normal      0.5825      0.0111
  StdDev       1       4         TPE      0.6461      0.0123
  StdDev       1       4      Normal      0.6461      0.0123
  StdDev       1       5         TPE      0.7140      0.0136
  StdDev       1       5      Normal      0.7136      0.0136
  StdDev       1       6         TPE      0.7181      0.0137
  StdDev       1       6      Normal      0.7176      0.0137
  StdDev       1       7         TPE      0.7586      0.0145
  StdDev       1       7      Normal      0.7581      0.0145
  StdDev       1       8         TPE      0.7855      0.0150
  StdDev       1       8      Normal      0.7851      0.0150
  StdDev       1       9         TPE      0.8194      0.0156
  StdDev       1       9      Normal      0.8194      0.0156
  StdDev       1      10         TPE      0.8158      0.0156
  StdDev       1      10      Normal      0.8159      0.0156
