# Supplementary material for: Blib is a multi-module simulation platform for genetics studies and intelligent breeding
Source: Commun Biol. 2022 Nov 3;5:1167. doi: 10.1038/s42003-022-04151-9 (PMC9630530; doi:10.1038/s42003-022-04151-9)
Supplement: Supplementary file 4 — Supplementary Software 1 [file 42003_2022_4151_MOESM4_ESM.zip › Supplementary software/ISB with output files/outTester3.tst]

     Run Bmethod   Cycle Environment       Yield    Yield_AD
       1       1       0         TPE     57.7844      0.6685
       1       1       0      Normal     57.7844      0.6685
       1       1       1         TPE     59.6733      0.7045
       1       1       1      Normal     59.6733      0.7045
       1       1       2         TPE     61.9051      0.7471
       1       1       2      Normal     61.9051      0.7471
       1       1       3         TPE     63.1761      0.7713
       1       1       3      Normal     63.1761      0.7713
       1       1       4         TPE     65.0285      0.8066
       1       1       4      Normal     65.0285      0.8066
       1       1       5         TPE     65.8575      0.8224
       1       1       5      Normal     65.8575      0.8224
       1       1       6         TPE     66.8457      0.8412
       1       1       6      Normal     66.8457      0.8412
       1       1       7         TPE     67.6197      0.8560
       1       1       7      Normal     67.6197      0.8560
       1       1       8         TPE     68.4641      0.8721
       1       1       8      Normal     68.4641      0.8721
       1       1       9         TPE     69.0056      0.8824
       1       1       9      Normal     69.0056      0.8824
       1       1      10         TPE     69.5479      0.8927
       1       1      10      Normal     69.5479      0.8927
       2       1       0         TPE     57.7844      0.6685
       2       1       0      Normal     57.7844      0.6685
       2       1       1         TPE     60.6521      0.7232
       2       1       1      Normal     60.6521      0.7232
       2       1       2         TPE     62.2238      0.7531
       2       1       2      Normal     62.2238      0.7531
       2       1       3         TPE     63.9850      0.7867
       2       1       3      Normal     63.9850      0.7867
       2       1       4         TPE     65.6777      0.8190
       2       1       4      Normal     65.6777      0.8190
       2       1       5         TPE     66.5195      0.8350
       2       1       5      Normal     66.5195      0.8350
       2       1       6         TPE     67.3822      0.8515
       2       1       6      Normal     67.3822      0.8515
       2       1       7         TPE     67.9932      0.8631
       2       1       7      Normal     67.9932      0.8631
       2       1       8         TPE     68.5992      0.8747
       2       1       8      Normal     68.5992      0.8747
       2       1       9         TPE     69.3165      0.8883
       2       1       9      Normal     69.3165      0.8883
       2       1      10         TPE     69.8163      0.8979
       2       1      10      Normal     69.8163      0.8979
       3       1       0         TPE     57.7844      0.6685
       3       1       0      Normal     57.7844      0.6685
       3       1       1         TPE     60.1630      0.7138
       3       1       1      Normal     60.1630      0.7138
       3       1       2         TPE     61.9527      0.7480
       3       1       2      Normal     61.9527      0.7480
       3       1       3         TPE     63.5933      0.7792
       3       1       3      Normal     63.5933      0.7792
       3       1       4         TPE     65.1190      0.8083
       3       1       4      Normal     65.1190      0.8083
       3       1       5         TPE     66.7961      0.8403
       3       1       5      Normal     66.7961      0.8403
       3       1       6         TPE     68.1119      0.8654
       3       1       6      Normal     68.1119      0.8654
       3       1       7         TPE     69.1412      0.8850
       3       1       7      Normal     69.1412      0.8850
       3       1       8         TPE     70.0651      0.9026
       3       1       8      Normal     70.0650      0.9026
       3       1       9         TPE     70.7284      0.9153
       3       1       9      Normal     70.7284      0.9153
       3       1      10         TPE     71.2453      0.9251
       3       1      10      Normal     71.2453      0.9251
       4       1       0         TPE     57.7844      0.6685
       4       1       0      Normal     57.7844      0.6685
       4       1       1         TPE     60.2010      0.7146
       4       1       1      Normal     60.2010      0.7146
       4       1       2         TPE     61.4914      0.7392
       4       1       2      Normal     61.4914      0.7392
       4       1       3         TPE     63.3935      0.7754
       4       1       3      Normal     63.3935      0.7754
       4       1       4         TPE     64.8959      0.8041
       4       1       4      Normal     64.8959      0.8041
       4       1       5         TPE     66.0666      0.8264
       4       1       5      Normal     66.0666      0.8264
       4       1       6         TPE     67.3128      0.8501
       4       1       6      Normal     67.3128      0.8501
       4       1       7         TPE     68.2799      0.8686
       4       1       7      Normal     68.2799      0.8686
       4       1       8         TPE     69.1704      0.8856
       4       1       8      Normal     69.1704      0.8856
       4       1       9         TPE     69.7580      0.8968
       4       1       9      Normal     69.7580      0.8968
       4       1      10         TPE     70.1500      0.9042
       4       1      10      Normal     70.1500      0.9042
       5       1       0         TPE     57.7844      0.6685
       5       1       0      Normal     57.7844      0.6685
       5       1       1         TPE     59.8960      0.7088
       5       1       1      Normal     59.8960      0.7088
       5       1       2         TPE     61.7790      0.7446
       5       1       2      Normal     61.7790      0.7446
       5       1       3         TPE     63.6186      0.7797
       5       1       3      Normal     63.6186      0.7797
       5       1       4         TPE     65.3352      0.8124
       5       1       4      Normal     65.3352      0.8124
       5       1       5         TPE     66.7778      0.8399
       5       1       5      Normal     66.7778      0.8399
       5       1       6         TPE     67.8060      0.8595
       5       1       6      Normal     67.8060      0.8595
       5       1       7         TPE     68.9678      0.8817
       5       1       7      Normal     68.9678      0.8817
       5       1       8         TPE     69.6123      0.8940
       5       1       8      Normal     69.6123      0.8940
       5       1       9         TPE     70.0197      0.9017
       5       1       9      Normal     70.0196      0.9017
       5       1      10         TPE     70.5385      0.9116
       5       1      10      Normal     70.5385      0.9116
       6       1       0         TPE     57.7844      0.6685
       6       1       0      Normal     57.7844      0.6685
       6       1       1         TPE     60.3118      0.7167
       6       1       1      Normal     60.3118      0.7167
       6       1       2         TPE     62.9401      0.7668
       6       1       2      Normal     62.9400      0.7668
       6       1       3         TPE     64.6820      0.8000
       6       1       3      Normal     64.6820      0.8000
       6       1       4         TPE     66.2710      0.8303
       6       1       4      Normal     66.2710      0.8303
       6       1       5         TPE     67.6183      0.8560
       6       1       5      Normal     67.6183      0.8560
       6       1       6         TPE     68.4541      0.8719
       6       1       6      Normal     68.4541      0.8719
       6       1       7         TPE     69.1328      0.8848
       6       1       7      Normal     69.1328      0.8848
       6       1       8         TPE     69.7874      0.8973
       6       1       8      Normal     69.7874      0.8973
       6       1       9         TPE     70.4559      0.9101
       6       1       9      Normal     70.4559      0.9101
       6       1      10         TPE     70.8707      0.9180
       6       1      10      Normal     70.8707      0.9180
       7       1       0         TPE     57.7844      0.6685
       7       1       0      Normal     57.7844      0.6685
       7       1       1         TPE     59.9565      0.7099
       7       1       1      Normal     59.9565      0.7099
       7       1       2         TPE     61.7104      0.7433
       7       1       2      Normal     61.7104      0.7433
       7       1       3         TPE     63.1252      0.7703
       7       1       3      Normal     63.1252      0.7703
       7       1       4         TPE     64.4172      0.7949
       7       1       4      Normal     64.4172      0.7949
       7       1       5         TPE     65.3508      0.8127
       7       1       5      Normal     65.3508      0.8127
       7       1       6         TPE     66.4703      0.8341
       7       1       6      Normal     66.4703      0.8341
       7       1       7         TPE     66.9912      0.8440
       7       1       7      Normal     66.9912      0.8440
       7       1       8         TPE     68.0745      0.8647
       7       1       8      Normal     68.0745      0.8647
       7       1       9         TPE     68.8659      0.8797
       7       1       9      Normal     68.8659      0.8797
       7       1      10         TPE     69.2978      0.8880
       7       1      10      Normal     69.2978      0.8880
       8       1       0         TPE     57.7844      0.6685
       8       1       0      Normal     57.7844      0.6685
       8       1       1         TPE     60.5081      0.7204
       8       1       1      Normal     60.5081      0.7204
       8       1       2         TPE     62.2867      0.7543
       8       1       2      Normal     62.2867      0.7543
       8       1       3         TPE     63.6314      0.7800
       8       1       3      Normal     63.6314      0.7800
       8       1       4         TPE     64.7328      0.8010
       8       1       4      Normal     64.7328      0.8010
       8       1       5         TPE     65.5773      0.8171
       8       1       5      Normal     65.5773      0.8171
       8       1       6         TPE     66.4105      0.8329
       8       1       6      Normal     66.4105      0.8329
       8       1       7         TPE     67.2260      0.8485
       8       1       7      Normal     67.2260      0.8485
       8       1       8         TPE     68.2403      0.8678
       8       1       8      Normal     68.2403      0.8678
       8       1       9         TPE     68.9616      0.8816
       8       1       9      Normal     68.9616      0.8816
       8       1      10         TPE     69.7186      0.8960
       8       1      10      Normal     69.7186      0.8960
       9       1       0         TPE     57.7844      0.6685
       9       1       0      Normal     57.7844      0.6685
       9       1       1         TPE     59.8099      0.7071
       9       1       1      Normal     59.8099      0.7071
       9       1       2         TPE     61.4420      0.7382
       9       1       2      Normal     61.4420      0.7382
       9       1       3         TPE     63.3917      0.7754
       9       1       3      Normal     63.3917      0.7754
       9       1       4         TPE     64.9621      0.8053
       9       1       4      Normal     64.9621      0.8053
       9       1       5         TPE     65.9166      0.8235
       9       1       5      Normal     65.9166      0.8235
       9       1       6         TPE     67.2029      0.8480
       9       1       6      Normal     67.2029      0.8480
       9       1       7         TPE     68.6921      0.8764
       9       1       7      Normal     68.6921      0.8764
       9       1       8         TPE     69.5958      0.8937
       9       1       8      Normal     69.5958      0.8937
       9       1       9         TPE     70.2132      0.9054
       9       1       9      Normal     70.2132      0.9054
       9       1      10         TPE     70.6848      0.9144
       9       1      10      Normal     70.6848      0.9144
      10       1       0         TPE     57.7844      0.6685
      10       1       0      Normal     57.7844      0.6685
      10       1       1         TPE     59.6992      0.7050
      10       1       1      Normal     59.6992      0.7050
      10       1       2         TPE     61.4796      0.7389
      10       1       2      Normal     61.4796      0.7389
      10       1       3         TPE     63.8528      0.7842
      10       1       3      Normal     63.8528      0.7842
      10       1       4         TPE     65.0008      0.8061
      10       1       4      Normal     65.0008      0.8061
      10       1       5         TPE     66.6138      0.8368
      10       1       5      Normal     66.6138      0.8368
      10       1       6         TPE     67.9065      0.8615
      10       1       6      Normal     67.9065      0.8615
      10       1       7         TPE     68.9937      0.8822
      10       1       7      Normal     68.9937      0.8822
      10       1       8         TPE     69.7793      0.8972
      10       1       8      Normal     69.7793      0.8972
      10       1       9         TPE     70.2893      0.9069
      10       1       9      Normal     70.2893      0.9069
      10       1      10         TPE     70.6907      0.9145
      10       1      10      Normal     70.6907      0.9145
      11       1       0         TPE     57.7844      0.6685
      11       1       0      Normal     57.7844      0.6685
      11       1       1         TPE     60.1239      0.7131
      11       1       1      Normal     60.1239      0.7131
      11       1       2         TPE     61.6641      0.7425
      11       1       2      Normal     61.6641      0.7425
      11       1       3         TPE     62.8362      0.7648
      11       1       3      Normal     62.8362      0.7648
      11       1       4         TPE     64.1042      0.7890
      11       1       4      Normal     64.1042      0.7890
      11       1       5         TPE     65.6570      0.8186
      11       1       5      Normal     65.6570      0.8186
      11       1       6         TPE     66.7234      0.8389
      11       1       6      Normal     66.7234      0.8389
      11       1       7         TPE     67.5985      0.8556
      11       1       7      Normal     67.5986      0.8556
      11       1       8         TPE     68.2411      0.8678
      11       1       8      Normal     68.2411      0.8678
      11       1       9         TPE     69.1538      0.8852
      11       1       9      Normal     69.1538      0.8852
      11       1      10         TPE     69.8859      0.8992
      11       1      10      Normal     69.8859      0.8992
      12       1       0         TPE     57.7844      0.6685
      12       1       0      Normal     57.7844      0.6685
      12       1       1         TPE     59.9074      0.7090
      12       1       1      Normal     59.9074      0.7090
      12       1       2         TPE     61.6930      0.7430
      12       1       2      Normal     61.6930      0.7430
      12       1       3         TPE     63.4471      0.7764
      12       1       3      Normal     63.4471      0.7764
      12       1       4         TPE     64.8138      0.8025
      12       1       4      Normal     64.8138      0.8025
      12       1       5         TPE     65.8260      0.8218
      12       1       5      Normal     65.8260      0.8218
      12       1       6         TPE     66.5722      0.8360
      12       1       6      Normal     66.5722      0.8360
      12       1       7         TPE     67.5945      0.8555
      12       1       7      Normal     67.5945      0.8555
      12       1       8         TPE     68.4998      0.8728
      12       1       8      Normal     68.4998      0.8728
      12       1       9         TPE     69.0335      0.8829
      12       1       9      Normal     69.0335      0.8829
      12       1      10         TPE     69.6770      0.8952
      12       1      10      Normal     69.6770      0.8952
      13       1       0         TPE     57.7844      0.6685
      13       1       0      Normal     57.7844      0.6685
      13       1       1         TPE     59.7643      0.7062
      13       1       1      Normal     59.7643      0.7062
      13       1       2         TPE     61.4543      0.7385
      13       1       2      Normal     61.4543      0.7385
      13       1       3         TPE     62.5642      0.7596
      13       1       3      Normal     62.5642      0.7596
      13       1       4         TPE     63.9704      0.7864
      13       1       4      Normal     63.9704      0.7864
      13       1       5         TPE     65.5508      0.8166
      13       1       5      Normal     65.5508      0.8166
      13       1       6         TPE     66.6221      0.8370
      13       1       6      Normal     66.6221      0.8370
      13       1       7         TPE     67.6934      0.8574
      13       1       7      Normal     67.6934      0.8574
      13       1       8         TPE     68.4603      0.8720
      13       1       8      Normal     68.4603      0.8720
      13       1       9         TPE     69.3311      0.8886
      13       1       9      Normal     69.3311      0.8886
      13       1      10         TPE     69.8855      0.8992
      13       1      10      Normal     69.8855      0.8992
      14       1       0         TPE     57.7844      0.6685
      14       1       0      Normal     57.7844      0.6685
      14       1       1         TPE     60.1792      0.7142
      14       1       1      Normal     60.1792      0.7142
      14       1       2         TPE     61.8655      0.7463
      14       1       2      Normal     61.8655      0.7463
      14       1       3         TPE     63.7847      0.7829
      14       1       3      Normal     63.7847      0.7829
      14       1       4         TPE     65.4259      0.8142
      14       1       4      Normal     65.4259      0.8142
      14       1       5         TPE     66.7643      0.8397
      14       1       5      Normal     66.7643      0.8397
      14       1       6         TPE     67.6626      0.8568
      14       1       6      Normal     67.6626      0.8568
      14       1       7         TPE     68.8044      0.8786
      14       1       7      Normal     68.8044      0.8786
      14       1       8         TPE     69.3146      0.8883
      14       1       8      Normal     69.3146      0.8883
      14       1       9         TPE     69.9799      0.9010
      14       1       9      Normal     69.9799      0.9010
      14       1      10         TPE     70.3036      0.9072
      14       1      10      Normal     70.3036      0.9072
      15       1       0         TPE     57.7844      0.6685
      15       1       0      Normal     57.7844      0.6685
      15       1       1         TPE     60.1433      0.7135
      15       1       1      Normal     60.1433      0.7135
      15       1       2         TPE     61.6878      0.7429
      15       1       2      Normal     61.6878      0.7429
      15       1       3         TPE     62.9275      0.7665
      15       1       3      Normal     62.9275      0.7665
      15       1       4         TPE     64.4036      0.7947
      15       1       4      Normal     64.4036      0.7947
      15       1       5         TPE     65.4753      0.8151
      15       1       5      Normal     65.4753      0.8151
      15       1       6         TPE     66.5825      0.8362
      15       1       6      Normal     66.5824      0.8362
      15       1       7         TPE     67.6319      0.8562
      15       1       7      Normal     67.6319      0.8562
      15       1       8         TPE     68.5827      0.8743
      15       1       8      Normal     68.5827      0.8743
      15       1       9         TPE     69.3183      0.8884
      15       1       9      Normal     69.3183      0.8884
      15       1      10         TPE     69.7070      0.8958
      15       1      10      Normal     69.7070      0.8958
      16       1       0         TPE     57.7844      0.6685
      16       1       0      Normal     57.7844      0.6685
      16       1       1         TPE     59.9897      0.7105
      16       1       1      Normal     59.9897      0.7105
      16       1       2         TPE     62.0627      0.7501
      16       1       2      Normal     62.0627      0.7501
      16       1       3         TPE     63.3637      0.7749
      16       1       3      Normal     63.3637      0.7749
      16       1       4         TPE     64.9769      0.8056
      16       1       4      Normal     64.9769      0.8056
      16       1       5         TPE     66.2373      0.8296
      16       1       5      Normal     66.2373      0.8296
      16       1       6         TPE     67.2639      0.8492
      16       1       6      Normal     67.2639      0.8492
      16       1       7         TPE     68.1714      0.8665
      16       1       7      Normal     68.1714      0.8665
      16       1       8         TPE     68.7890      0.8783
      16       1       8      Normal     68.7890      0.8783
      16       1       9         TPE     69.2260      0.8866
      16       1       9      Normal     69.2260      0.8866
      16       1      10         TPE     69.5363      0.8925
      16       1      10      Normal     69.5363      0.8925
      17       1       0         TPE     57.7844      0.6685
      17       1       0      Normal     57.7844      0.6685
      17       1       1         TPE     59.7876      0.7067
      17       1       1      Normal     59.7876      0.7067
      17       1       2         TPE     61.1441      0.7325
      17       1       2      Normal     61.1441      0.7325
      17       1       3         TPE     62.3573      0.7557
      17       1       3      Normal     62.3573      0.7557
      17       1       4         TPE     63.6299      0.7799
      17       1       4      Normal     63.6299      0.7799
      17       1       5         TPE     64.9006      0.8042
      17       1       5      Normal     64.9006      0.8042
      17       1       6         TPE     66.1076      0.8272
      17       1       6      Normal     66.1076      0.8272
      17       1       7         TPE     67.2937      0.8498
      17       1       7      Normal     67.2937      0.8498
      17       1       8         TPE     68.1362      0.8658
      17       1       8      Normal     68.1362      0.8658
      17       1       9         TPE     68.7147      0.8769
      17       1       9      Normal     68.7147      0.8769
      17       1      10         TPE     69.1404      0.8850
      17       1      10      Normal     69.1404      0.8850
      18       1       0         TPE     57.7844      0.6685
      18       1       0      Normal     57.7844      0.6685
      18       1       1         TPE     60.2408      0.7153
      18       1       1      Normal     60.2408      0.7153
      18       1       2         TPE     61.9663      0.7482
      18       1       2      Normal     61.9663      0.7482
      18       1       3         TPE     63.4667      0.7768
      18       1       3      Normal     63.4667      0.7768
      18       1       4         TPE     65.1267      0.8085
      18       1       4      Normal     65.1267      0.8085
      18       1       5         TPE     66.7232      0.8389
      18       1       5      Normal     66.7232      0.8389
      18       1       6         TPE     68.0467      0.8641
      18       1       6      Normal     68.0467      0.8641
      18       1       7         TPE     68.9594      0.8815
      18       1       7      Normal     68.9594      0.8815
      18       1       8         TPE     69.5971      0.8937
      18       1       8      Normal     69.5971      0.8937
      18       1       9         TPE     70.0898      0.9031
      18       1       9      Normal     70.0898      0.9031
      18       1      10         TPE     70.5234      0.9113
      18       1      10      Normal     70.5234      0.9113
      19       1       0         TPE     57.7844      0.6685
      19       1       0      Normal     57.7844      0.6685
      19       1       1         TPE     60.0655      0.7120
      19       1       1      Normal     60.0655      0.7120
      19       1       2         TPE     62.3991      0.7565
      19       1       2      Normal     62.3991      0.7565
      19       1       3         TPE     64.1681      0.7902
      19       1       3      Normal     64.1681      0.7902
      19       1       4         TPE     65.4828      0.8153
      19       1       4      Normal     65.4828      0.8153
      19       1       5         TPE     66.5923      0.8364
      19       1       5      Normal     66.5923      0.8364
      19       1       6         TPE     67.6633      0.8568
      19       1       6      Normal     67.6633      0.8568
      19       1       7         TPE     68.5463      0.8737
      19       1       7      Normal     68.5463      0.8737
      19       1       8         TPE     69.1705      0.8856
      19       1       8      Normal     69.1705      0.8856
      19       1       9         TPE     69.6593      0.8949
      19       1       9      Normal     69.6593      0.8949
      19       1      10         TPE     70.0078      0.9015
      19       1      10      Normal     70.0078      0.9015
      20       1       0         TPE     57.7844      0.6685
      20       1       0      Normal     57.7844      0.6685
      20       1       1         TPE     60.2937      0.7163
      20       1       1      Normal     60.2937      0.7163
      20       1       2         TPE     62.1605      0.7519
      20       1       2      Normal     62.1605      0.7519
      20       1       3         TPE     63.6726      0.7807
      20       1       3      Normal     63.6726      0.7807
      20       1       4         TPE     64.7677      0.8016
      20       1       4      Normal     64.7677      0.8016
      20       1       5         TPE     65.5396      0.8163
      20       1       5      Normal     65.5396      0.8163
      20       1       6         TPE     66.7592      0.8396
      20       1       6      Normal     66.7592      0.8396
      20       1       7         TPE     67.6734      0.8570
      20       1       7      Normal     67.6734      0.8570
      20       1       8         TPE     68.6808      0.8762
      20       1       8      Normal     68.6808      0.8762
      20       1       9         TPE     69.0894      0.8840
      20       1       9      Normal     69.0894      0.8840
      20       1      10         TPE     69.6777      0.8952
      20       1      10      Normal     69.6777      0.8952
      21       1       0         TPE     57.7844      0.6685
      21       1       0      Normal     57.7844      0.6685
      21       1       1         TPE     59.8091      0.7071
      21       1       1      Normal     59.8091      0.7071
      21       1       2         TPE     61.5563      0.7404
      21       1       2      Normal     61.5563      0.7404
      21       1       3         TPE     63.6940      0.7812
      21       1       3      Normal     63.6940      0.7812
      21       1       4         TPE     65.5354      0.8163
      21       1       4      Normal     65.5354      0.8163
      21       1       5         TPE     66.7568      0.8395
      21       1       5      Normal     66.7568      0.8395
      21       1       6         TPE     67.7596      0.8587
      21       1       6      Normal     67.7596      0.8587
      21       1       7         TPE     68.4495      0.8718
      21       1       7      Normal     68.4495      0.8718
      21       1       8         TPE     69.1114      0.8844
      21       1       8      Normal     69.1114      0.8844
      21       1       9         TPE     69.8182      0.8979
      21       1       9      Normal     69.8182      0.8979
      21       1      10         TPE     70.2896      0.9069
      21       1      10      Normal     70.2896      0.9069
      22       1       0         TPE     57.7844      0.6685
      22       1       0      Normal     57.7844      0.6685
      22       1       1         TPE     59.3838      0.6990
      22       1       1      Normal     59.3838      0.6990
      22       1       2         TPE     61.1672      0.7330
      22       1       2      Normal     61.1672      0.7330
      22       1       3         TPE     62.4651      0.7577
      22       1       3      Normal     62.4651      0.7577
      22       1       4         TPE     63.3124      0.7739
      22       1       4      Normal     63.3124      0.7739
      22       1       5         TPE     64.5893      0.7982
      22       1       5      Normal     64.5893      0.7982
      22       1       6         TPE     65.8644      0.8225
      22       1       6      Normal     65.8644      0.8225
      22       1       7         TPE     67.0421      0.8450
      22       1       7      Normal     67.0421      0.8450
      22       1       8         TPE     67.8709      0.8608
      22       1       8      Normal     67.8709      0.8608
      22       1       9         TPE     68.7902      0.8783
      22       1       9      Normal     68.7902      0.8783
      22       1      10         TPE     69.6494      0.8947
      22       1      10      Normal     69.6494      0.8947
      23       1       0         TPE     57.7844      0.6685
      23       1       0      Normal     57.7844      0.6685
      23       1       1         TPE     59.9104      0.7090
      23       1       1      Normal     59.9104      0.7090
      23       1       2         TPE     61.4363      0.7381
      23       1       2      Normal     61.4363      0.7381
      23       1       3         TPE     62.8890      0.7658
      23       1       3      Normal     62.8890      0.7658
      23       1       4         TPE     64.6205      0.7988
      23       1       4      Normal     64.6205      0.7988
      23       1       5         TPE     65.6668      0.8188
      23       1       5      Normal     65.6668      0.8188
      23       1       6         TPE     66.5834      0.8362
      23       1       6      Normal     66.5834      0.8362
      23       1       7         TPE     67.5701      0.8550
      23       1       7      Normal     67.5701      0.8550
      23       1       8         TPE     68.4276      0.8714
      23       1       8      Normal     68.4276      0.8714
      23       1       9         TPE     68.9198      0.8808
      23       1       9      Normal     68.9198      0.8808
      23       1      10         TPE     69.7133      0.8959
      23       1      10      Normal     69.7133      0.8959
      24       1       0         TPE     57.7844      0.6685
      24       1       0      Normal     57.7844      0.6685
      24       1       1         TPE     59.9789      0.7103
      24       1       1      Normal     59.9789      0.7103
      24       1       2         TPE     61.6662      0.7425
      24       1       2      Normal     61.6662      0.7425
      24       1       3         TPE     63.3204      0.7740
      24       1       3      Normal     63.3204      0.7740
      24       1       4         TPE     64.8119      0.8025
      24       1       4      Normal     64.8119      0.8025
      24       1       5         TPE     65.6470      0.8184
      24       1       5      Normal     65.6470      0.8184
      24       1       6         TPE     66.4545      0.8338
      24       1       6      Normal     66.4545      0.8338
      24       1       7         TPE     67.3923      0.8517
      24       1       7      Normal     67.3923      0.8517
      24       1       8         TPE     68.2554      0.8681
      24       1       8      Normal     68.2554      0.8681
      24       1       9         TPE     68.7393      0.8773
      24       1       9      Normal     68.7393      0.8773
      24       1      10         TPE     69.1460      0.8851
      24       1      10      Normal     69.1460      0.8851
      25       1       0         TPE     57.7844      0.6685
      25       1       0      Normal     57.7844      0.6685
      25       1       1         TPE     60.2735      0.7159
      25       1       1      Normal     60.2735      0.7159
      25       1       2         TPE     61.9734      0.7484
      25       1       2      Normal     61.9734      0.7484
      25       1       3         TPE     63.2160      0.7720
      25       1       3      Normal     63.2160      0.7720
      25       1       4         TPE     64.6781      0.7999
      25       1       4      Normal     64.6782      0.7999
      25       1       5         TPE     65.9665      0.8245
      25       1       5      Normal     65.9666      0.8245
      25       1       6         TPE     67.0533      0.8452
      25       1       6      Normal     67.0533      0.8452
      25       1       7         TPE     67.8270      0.8599
      25       1       7      Normal     67.8270      0.8599
      25       1       8         TPE     68.8198      0.8789
      25       1       8      Normal     68.8198      0.8789
      25       1       9         TPE     69.5038      0.8919
      25       1       9      Normal     69.5038      0.8919
      25       1      10         TPE     70.2921      0.9069
      25       1      10      Normal     70.2921      0.9069
      26       1       0         TPE     57.7844      0.6685
      26       1       0      Normal     57.7844      0.6685
      26       1       1         TPE     59.9557      0.7099
      26       1       1      Normal     59.9557      0.7099
      26       1       2         TPE     61.7756      0.7446
      26       1       2      Normal     61.7756      0.7446
      26       1       3         TPE     63.4917      0.7773
      26       1       3      Normal     63.4917      0.7773
      26       1       4         TPE     65.2827      0.8114
      26       1       4      Normal     65.2827      0.8114
      26       1       5         TPE     66.3309      0.8314
      26       1       5      Normal     66.3309      0.8314
      26       1       6         TPE     67.3914      0.8516
      26       1       6      Normal     67.3914      0.8516
      26       1       7         TPE     68.2328      0.8677
      26       1       7      Normal     68.2328      0.8677
      26       1       8         TPE     69.1351      0.8849
      26       1       8      Normal     69.1351      0.8849
      26       1       9         TPE     69.8129      0.8978
      26       1       9      Normal     69.8129      0.8978
      26       1      10         TPE     70.4690      0.9103
      26       1      10      Normal     70.4690      0.9103
      27       1       0         TPE     57.7844      0.6685
      27       1       0      Normal     57.7844      0.6685
      27       1       1         TPE     59.6267      0.7036
      27       1       1      Normal     59.6267      0.7036
      27       1       2         TPE     61.7418      0.7439
      27       1       2      Normal     61.7418      0.7439
      27       1       3         TPE     63.3390      0.7744
      27       1       3      Normal     63.3390      0.7744
      27       1       4         TPE     64.3979      0.7946
      27       1       4      Normal     64.3979      0.7946
      27       1       5         TPE     65.8112      0.8215
      27       1       5      Normal     65.8111      0.8215
      27       1       6         TPE     67.1104      0.8463
      27       1       6      Normal     67.1104      0.8463
      27       1       7         TPE     67.8595      0.8606
      27       1       7      Normal     67.8595      0.8606
      27       1       8         TPE     68.7170      0.8769
      27       1       8      Normal     68.7170      0.8769
      27       1       9         TPE     69.1882      0.8859
      27       1       9      Normal     69.1882      0.8859
      27       1      10         TPE     69.8160      0.8979
      27       1      10      Normal     69.8160      0.8979
      28       1       0         TPE     57.7844      0.6685
      28       1       0      Normal     57.7844      0.6685
      28       1       1         TPE     59.9384      0.7096
      28       1       1      Normal     59.9384      0.7096
      28       1       2         TPE     61.7341      0.7438
      28       1       2      Normal     61.7341      0.7438
      28       1       3         TPE     63.1140      0.7701
      28       1       3      Normal     63.1140      0.7701
      28       1       4         TPE     64.3205      0.7931
      28       1       4      Normal     64.3205      0.7931
      28       1       5         TPE     65.4697      0.8150
      28       1       5      Normal     65.4697      0.8150
      28       1       6         TPE     66.5895      0.8364
      28       1       6      Normal     66.5895      0.8364
      28       1       7         TPE     67.9293      0.8619
      28       1       7      Normal     67.9293      0.8619
      28       1       8         TPE     69.1722      0.8856
      28       1       8      Normal     69.1722      0.8856
      28       1       9         TPE     69.7226      0.8961
      28       1       9      Normal     69.7226      0.8961
      28       1      10         TPE     70.3617      0.9083
      28       1      10      Normal     70.3617      0.9083
      29       1       0         TPE     57.7844      0.6685
      29       1       0      Normal     57.7844      0.6685
      29       1       1         TPE     60.2717      0.7159
      29       1       1      Normal     60.2717      0.7159
      29       1       2         TPE     61.6656      0.7425
      29       1       2      Normal     61.6656      0.7425
      29       1       3         TPE     62.9849      0.7676
      29       1       3      Normal     62.9849      0.7676
      29       1       4         TPE     64.3659      0.7940
      29       1       4      Normal     64.3659      0.7940
      29       1       5         TPE     66.0078      0.8253
      29       1       5      Normal     66.0078      0.8253
      29       1       6         TPE     66.9903      0.8440
      29       1       6      Normal     66.9903      0.8440
      29       1       7         TPE     68.0564      0.8643
      29       1       7      Normal     68.0564      0.8643
      29       1       8         TPE     69.1143      0.8845
      29       1       8      Normal     69.1143      0.8845
      29       1       9         TPE     69.9926      0.9012
      29       1       9      Normal     69.9926      0.9012
      29       1      10         TPE     70.5665      0.9122
      29       1      10      Normal     70.5665      0.9122
      30       1       0         TPE     57.7844      0.6685
      30       1       0      Normal     57.7844      0.6685
      30       1       1         TPE     59.7805      0.7065
      30       1       1      Normal     59.7805      0.7065
      30       1       2         TPE     61.9274      0.7475
      30       1       2      Normal     61.9274      0.7475
      30       1       3         TPE     63.4520      0.7765
      30       1       3      Normal     63.4520      0.7765
      30       1       4         TPE     64.5554      0.7976
      30       1       4      Normal     64.5554      0.7976
      30       1       5         TPE     65.7114      0.8196
      30       1       5      Normal     65.7114      0.8196
      30       1       6         TPE     66.8088      0.8405
      30       1       6      Normal     66.8088      0.8405
      30       1       7         TPE     67.6638      0.8568
      30       1       7      Normal     67.6638      0.8568
      30       1       8         TPE     68.6694      0.8760
      30       1       8      Normal     68.6694      0.8760
      30       1       9         TPE     69.3416      0.8888
      30       1       9      Normal     69.3416      0.8888
      30       1      10         TPE     70.0117      0.9016
      30       1      10      Normal     70.0117      0.9016
      31       1       0         TPE     57.7844      0.6685
      31       1       0      Normal     57.7844      0.6685
      31       1       1         TPE     60.0019      0.7108
      31       1       1      Normal     60.0019      0.7108
      31       1       2         TPE     61.5391      0.7401
      31       1       2      Normal     61.5391      0.7401
      31       1       3         TPE     63.2228      0.7722
      31       1       3      Normal     63.2228      0.7722
      31       1       4         TPE     64.7621      0.8015
      31       1       4      Normal     64.7621      0.8015
      31       1       5         TPE     65.7528      0.8204
      31       1       5      Normal     65.7528      0.8204
      31       1       6         TPE     66.5143      0.8349
      31       1       6      Normal     66.5143      0.8349
      31       1       7         TPE     67.1466      0.8470
      31       1       7      Normal     67.1466      0.8470
      31       1       8         TPE     67.9999      0.8632
      31       1       8      Normal     67.9999      0.8632
      31       1       9         TPE     68.5709      0.8741
      31       1       9      Normal     68.5709      0.8741
      31       1      10         TPE     69.2803      0.8876
      31       1      10      Normal     69.2803      0.8876
      32       1       0         TPE     57.7844      0.6685
      32       1       0      Normal     57.7844      0.6685
      32       1       1         TPE     59.4322      0.6999
      32       1       1      Normal     59.4322      0.6999
      32       1       2         TPE     61.2616      0.7348
      32       1       2      Normal     61.2616      0.7348
      32       1       3         TPE     63.0424      0.7687
      32       1       3      Normal     63.0424      0.7687
      32       1       4         TPE     64.0550      0.7880
      32       1       4      Normal     64.0550      0.7880
      32       1       5         TPE     65.3310      0.8124
      32       1       5      Normal     65.3310      0.8124
      32       1       6         TPE     66.3920      0.8326
      32       1       6      Normal     66.3920      0.8326
      32       1       7         TPE     66.8972      0.8422
      32       1       7      Normal     66.8972      0.8422
      32       1       8         TPE     67.6323      0.8562
      32       1       8      Normal     67.6323      0.8562
      32       1       9         TPE     68.3375      0.8697
      32       1       9      Normal     68.3375      0.8697
      32       1      10         TPE     68.7474      0.8775
      32       1      10      Normal     68.7474      0.8775
      33       1       0         TPE     57.7844      0.6685
      33       1       0      Normal     57.7844      0.6685
      33       1       1         TPE     59.7945      0.7068
      33       1       1      Normal     59.7945      0.7068
      33       1       2         TPE     61.4565      0.7385
      33       1       2      Normal     61.4565      0.7385
      33       1       3         TPE     63.5264      0.7780
      33       1       3      Normal     63.5264      0.7780
      33       1       4         TPE     64.9910      0.8059
      33       1       4      Normal     64.9910      0.8059
      33       1       5         TPE     66.3871      0.8325
      33       1       5      Normal     66.3871      0.8325
      33       1       6         TPE     67.7681      0.8588
      33       1       6      Normal     67.7681      0.8588
      33       1       7         TPE     68.8026      0.8785
      33       1       7      Normal     68.8026      0.8785
      33       1       8         TPE     69.0388      0.8830
      33       1       8      Normal     69.0388      0.8830
      33       1       9         TPE     69.5897      0.8935
      33       1       9      Normal     69.5897      0.8935
      33       1      10         TPE     69.9240      0.8999
      33       1      10      Normal     69.9240      0.8999
      34       1       0         TPE     57.7844      0.6685
      34       1       0      Normal     57.7844      0.6685
      34       1       1         TPE     60.0270      0.7112
      34       1       1      Normal     60.0270      0.7112
      34       1       2         TPE     61.9339      0.7476
      34       1       2      Normal     61.9339      0.7476
      34       1       3         TPE     63.9118      0.7853
      34       1       3      Normal     63.9118      0.7853
      34       1       4         TPE     65.5220      0.8160
      34       1       4      Normal     65.5220      0.8160
      34       1       5         TPE     66.8160      0.8407
      34       1       5      Normal     66.8160      0.8407
      34       1       6         TPE     67.8820      0.8610
      34       1       6      Normal     67.8820      0.8610
      34       1       7         TPE     68.7450      0.8774
      34       1       7      Normal     68.7450      0.8774
      34       1       8         TPE     69.3220      0.8884
      34       1       8      Normal     69.3221      0.8884
      34       1       9         TPE     69.8563      0.8986
      34       1       9      Normal     69.8563      0.8986
      34       1      10         TPE     70.4560      0.9101
      34       1      10      Normal     70.4560      0.9101
      35       1       0         TPE     57.7844      0.6685
      35       1       0      Normal     57.7844      0.6685
      35       1       1         TPE     59.8584      0.7080
      35       1       1      Normal     59.8584      0.7080
      35       1       2         TPE     61.7786      0.7446
      35       1       2      Normal     61.7786      0.7446
      35       1       3         TPE     63.5016      0.7775
      35       1       3      Normal     63.5016      0.7775
      35       1       4         TPE     64.8456      0.8031
      35       1       4      Normal     64.8457      0.8031
      35       1       5         TPE     66.1153      0.8273
      35       1       5      Normal     66.1153      0.8273
      35       1       6         TPE     67.0089      0.8443
      35       1       6      Normal     67.0089      0.8443
      35       1       7         TPE     67.9909      0.8631
      35       1       7      Normal     67.9909      0.8631
      35       1       8         TPE     69.0142      0.8826
      35       1       8      Normal     69.0142      0.8826
      35       1       9         TPE     69.7173      0.8960
      35       1       9      Normal     69.7173      0.8960
      35       1      10         TPE     69.9555      0.9005
      35       1      10      Normal     69.9554      0.9005
      36       1       0         TPE     57.7844      0.6685
      36       1       0      Normal     57.7844      0.6685
      36       1       1         TPE     59.7243      0.7055
      36       1       1      Normal     59.7243      0.7055
      36       1       2         TPE     61.6711      0.7426
      36       1       2      Normal     61.6711      0.7426
      36       1       3         TPE     63.3199      0.7740
      36       1       3      Normal     63.3199      0.7740
      36       1       4         TPE     64.5184      0.7969
      36       1       4      Normal     64.5184      0.7969
      36       1       5         TPE     65.9726      0.8246
      36       1       5      Normal     65.9726      0.8246
      36       1       6         TPE     67.0150      0.8445
      36       1       6      Normal     67.0150      0.8445
      36       1       7         TPE     67.9005      0.8613
      36       1       7      Normal     67.9005      0.8613
      36       1       8         TPE     68.6230      0.8751
      36       1       8      Normal     68.6230      0.8751
      36       1       9         TPE     69.4410      0.8907
      36       1       9      Normal     69.4410      0.8907
      36       1      10         TPE     69.8147      0.8978
      36       1      10      Normal     69.8147      0.8978
      37       1       0         TPE     57.7844      0.6685
      37       1       0      Normal     57.7844      0.6685
      37       1       1         TPE     59.9556      0.7099
      37       1       1      Normal     59.9556      0.7099
      37       1       2         TPE     61.2240      0.7341
      37       1       2      Normal     61.2240      0.7341
      37       1       3         TPE     62.9758      0.7675
      37       1       3      Normal     62.9758      0.7675
      37       1       4         TPE     64.7934      0.8021
      37       1       4      Normal     64.7934      0.8021
      37       1       5         TPE     65.8963      0.8231
      37       1       5      Normal     65.8963      0.8231
      37       1       6         TPE     67.3332      0.8505
      37       1       6      Normal     67.3332      0.8505
      37       1       7         TPE     68.3163      0.8693
      37       1       7      Normal     68.3163      0.8693
      37       1       8         TPE     69.1314      0.8848
      37       1       8      Normal     69.1314      0.8848
      37       1       9         TPE     69.7838      0.8972
      37       1       9      Normal     69.7838      0.8972
      37       1      10         TPE     70.6085      0.9130
      37       1      10      Normal     70.6085      0.9130
      38       1       0         TPE     57.7844      0.6685
      38       1       0      Normal     57.7844      0.6685
      38       1       1         TPE     60.3885      0.7181
      38       1       1      Normal     60.3885      0.7181
      38       1       2         TPE     62.6721      0.7617
      38       1       2      Normal     62.6721      0.7617
      38       1       3         TPE     64.3395      0.7935
      38       1       3      Normal     64.3395      0.7935
      38       1       4         TPE     65.4009      0.8137
      38       1       4      Normal     65.4009      0.8137
      38       1       5         TPE     66.4551      0.8338
      38       1       5      Normal     66.4551      0.8338
      38       1       6         TPE     67.9025      0.8614
      38       1       6      Normal     67.9025      0.8614
      38       1       7         TPE     68.9657      0.8816
      38       1       7      Normal     68.9657      0.8816
      38       1       8         TPE     69.5186      0.8922
      38       1       8      Normal     69.5186      0.8922
      38       1       9         TPE     70.1416      0.9041
      38       1       9      Normal     70.1416      0.9041
      38       1      10         TPE     70.5654      0.9121
      38       1      10      Normal     70.5654      0.9121
      39       1       0         TPE     57.7844      0.6685
      39       1       0      Normal     57.7844      0.6685
      39       1       1         TPE     59.9970      0.7107
      39       1       1      Normal     59.9970      0.7107
      39       1       2         TPE     61.5095      0.7395
      39       1       2      Normal     61.5095      0.7395
      39       1       3         TPE     63.2245      0.7722
      39       1       3      Normal     63.2245      0.7722
      39       1       4         TPE     64.7057      0.8004
      39       1       4      Normal     64.7057      0.8004
      39       1       5         TPE     66.3531      0.8318
      39       1       5      Normal     66.3531      0.8318
      39       1       6         TPE     67.8793      0.8609
      39       1       6      Normal     67.8793      0.8609
      39       1       7         TPE     68.4784      0.8724
      39       1       7      Normal     68.4784      0.8724
      39       1       8         TPE     69.1129      0.8845
      39       1       8      Normal     69.1129      0.8845
      39       1       9         TPE     69.5460      0.8927
      39       1       9      Normal     69.5460      0.8927
      39       1      10         TPE     69.7082      0.8958
      39       1      10      Normal     69.7082      0.8958
      40       1       0         TPE     57.7844      0.6685
      40       1       0      Normal     57.7844      0.6685
      40       1       1         TPE     60.5329      0.7209
      40       1       1      Normal     60.5329      0.7209
      40       1       2         TPE     62.3625      0.7558
      40       1       2      Normal     62.3625      0.7558
      40       1       3         TPE     64.2610      0.7920
      40       1       3      Normal     64.2610      0.7920
      40       1       4         TPE     65.6523      0.8185
      40       1       4      Normal     65.6523      0.8185
      40       1       5         TPE     67.1395      0.8468
      40       1       5      Normal     67.1395      0.8468
      40       1       6         TPE     68.3272      0.8695
      40       1       6      Normal     68.3272      0.8695
      40       1       7         TPE     69.0604      0.8835
      40       1       7      Normal     69.0604      0.8835
      40       1       8         TPE     69.8013      0.8976
      40       1       8      Normal     69.8013      0.8976
      40       1       9         TPE     70.2226      0.9056
      40       1       9      Normal     70.2226      0.9056
      40       1      10         TPE     70.6427      0.9136
      40       1      10      Normal     70.6427      0.9136
      41       1       0         TPE     57.7844      0.6685
      41       1       0      Normal     57.7844      0.6685
      41       1       1         TPE     59.7170      0.7053
      41       1       1      Normal     59.7170      0.7053
      41       1       2         TPE     61.1903      0.7334
      41       1       2      Normal     61.1903      0.7334
      41       1       3         TPE     62.5346      0.7591
      41       1       3      Normal     62.5346      0.7591
      41       1       4         TPE     64.1626      0.7901
      41       1       4      Normal     64.1626      0.7901
      41       1       5         TPE     65.9001      0.8232
      41       1       5      Normal     65.9001      0.8232
      41       1       6         TPE     67.1062      0.8462
      41       1       6      Normal     67.1062      0.8462
      41       1       7         TPE     67.9334      0.8620
      41       1       7      Normal     67.9334      0.8620
      41       1       8         TPE     68.7271      0.8771
      41       1       8      Normal     68.7271      0.8771
      41       1       9         TPE     69.4985      0.8918
      41       1       9      Normal     69.4985      0.8918
      41       1      10         TPE     70.1286      0.9038
      41       1      10      Normal     70.1286      0.9038
      42       1       0         TPE     57.7844      0.6685
      42       1       0      Normal     57.7844      0.6685
      42       1       1         TPE     59.7940      0.7068
      42       1       1      Normal     59.7940      0.7068
      42       1       2         TPE     61.4277      0.7380
      42       1       2      Normal     61.4277      0.7380
      42       1       3         TPE     63.0450      0.7688
      42       1       3      Normal     63.0450      0.7688
      42       1       4         TPE     64.5016      0.7965
      42       1       4      Normal     64.5016      0.7965
      42       1       5         TPE     65.4518      0.8147
      42       1       5      Normal     65.4518      0.8147
      42       1       6         TPE     66.2912      0.8307
      42       1       6      Normal     66.2912      0.8307
      42       1       7         TPE     67.1591      0.8472
      42       1       7      Normal     67.1591      0.8472
      42       1       8         TPE     68.0343      0.8639
      42       1       8      Normal     68.0343      0.8639
      42       1       9         TPE     68.7609      0.8777
      42       1       9      Normal     68.7609      0.8777
      42       1      10         TPE     69.6166      0.8941
      42       1      10      Normal     69.6166      0.8941
      43       1       0         TPE     57.7844      0.6685
      43       1       0      Normal     57.7844      0.6685
      43       1       1         TPE     60.4219      0.7188
      43       1       1      Normal     60.4219      0.7188
      43       1       2         TPE     62.4422      0.7573
      43       1       2      Normal     62.4422      0.7573
      43       1       3         TPE     63.9288      0.7856
      43       1       3      Normal     63.9287      0.7856
      43       1       4         TPE     65.2992      0.8118
      43       1       4      Normal     65.2992      0.8118
      43       1       5         TPE     66.5443      0.8355
      43       1       5      Normal     66.5443      0.8355
      43       1       6         TPE     67.5565      0.8548
      43       1       6      Normal     67.5565      0.8548
      43       1       7         TPE     68.4190      0.8712
      43       1       7      Normal     68.4190      0.8712
      43       1       8         TPE     69.4678      0.8912
      43       1       8      Normal     69.4678      0.8912
      43       1       9         TPE     69.9778      0.9009
      43       1       9      Normal     69.9778      0.9009
      43       1      10         TPE     70.6850      0.9144
      43       1      10      Normal     70.6850      0.9144
      44       1       0         TPE     57.7844      0.6685
      44       1       0      Normal     57.7844      0.6685
      44       1       1         TPE     60.2980      0.7164
      44       1       1      Normal     60.2980      0.7164
      44       1       2         TPE     62.5377      0.7591
      44       1       2      Normal     62.5377      0.7591
      44       1       3         TPE     64.2851      0.7924
      44       1       3      Normal     64.2850      0.7924
      44       1       4         TPE     65.8104      0.8215
      44       1       4      Normal     65.8104      0.8215
      44       1       5         TPE     66.9698      0.8436
      44       1       5      Normal     66.9698      0.8436
      44       1       6         TPE     67.8185      0.8598
      44       1       6      Normal     67.8185      0.8598
      44       1       7         TPE     68.7221      0.8770
      44       1       7      Normal     68.7221      0.8770
      44       1       8         TPE     69.3035      0.8881
      44       1       8      Normal     69.3035      0.8881
      44       1       9         TPE     69.7790      0.8972
      44       1       9      Normal     69.7790      0.8972
      44       1      10         TPE     70.1613      0.9044
      44       1      10      Normal     70.1613      0.9044
      45       1       0         TPE     57.7844      0.6685
      45       1       0      Normal     57.7844      0.6685
      45       1       1         TPE     59.7235      0.7055
      45       1       1      Normal     59.7235      0.7055
      45       1       2         TPE     61.2918      0.7354
      45       1       2      Normal     61.2918      0.7354
      45       1       3         TPE     62.9795      0.7675
      45       1       3      Normal     62.9795      0.7675
      45       1       4         TPE     64.5766      0.7980
      45       1       4      Normal     64.5766      0.7980
      45       1       5         TPE     65.8550      0.8223
      45       1       5      Normal     65.8549      0.8223
      45       1       6         TPE     66.6723      0.8379
      45       1       6      Normal     66.6723      0.8379
      45       1       7         TPE     67.6144      0.8559
      45       1       7      Normal     67.6144      0.8559
      45       1       8         TPE     68.1484      0.8661
      45       1       8      Normal     68.1484      0.8661
      45       1       9         TPE     68.8738      0.8799
      45       1       9      Normal     68.8738      0.8799
      45       1      10         TPE     69.4319      0.8905
      45       1      10      Normal     69.4319      0.8905
      46       1       0         TPE     57.7844      0.6685
      46       1       0      Normal     57.7844      0.6685
      46       1       1         TPE     59.4594      0.7004
      46       1       1      Normal     59.4594      0.7004
      46       1       2         TPE     61.2808      0.7352
      46       1       2      Normal     61.2808      0.7352
      46       1       3         TPE     62.6471      0.7612
      46       1       3      Normal     62.6471      0.7612
      46       1       4         TPE     63.9467      0.7860
      46       1       4      Normal     63.9467      0.7860
      46       1       5         TPE     65.4795      0.8152
      46       1       5      Normal     65.4796      0.8152
      46       1       6         TPE     66.6384      0.8373
      46       1       6      Normal     66.6384      0.8373
      46       1       7         TPE     67.6612      0.8568
      46       1       7      Normal     67.6612      0.8568
      46       1       8         TPE     68.5840      0.8744
      46       1       8      Normal     68.5840      0.8744
      46       1       9         TPE     69.2940      0.8879
      46       1       9      Normal     69.2941      0.8879
      46       1      10         TPE     69.7760      0.8971
      46       1      10      Normal     69.7760      0.8971
      47       1       0         TPE     57.7844      0.6685
      47       1       0      Normal     57.7844      0.6685
      47       1       1         TPE     59.9280      0.7094
      47       1       1      Normal     59.9280      0.7094
      47       1       2         TPE     61.6275      0.7418
      47       1       2      Normal     61.6275      0.7418
      47       1       3         TPE     63.3792      0.7752
      47       1       3      Normal     63.3792      0.7752
      47       1       4         TPE     64.7372      0.8010
      47       1       4      Normal     64.7372      0.8010
      47       1       5         TPE     66.1400      0.8278
      47       1       5      Normal     66.1400      0.8278
      47       1       6         TPE     67.4669      0.8531
      47       1       6      Normal     67.4669      0.8531
      47       1       7         TPE     68.3268      0.8695
      47       1       7      Normal     68.3268      0.8695
      47       1       8         TPE     69.3759      0.8895
      47       1       8      Normal     69.3759      0.8895
      47       1       9         TPE     70.2149      0.9055
      47       1       9      Normal     70.2149      0.9055
      47       1      10         TPE     70.6833      0.9144
      47       1      10      Normal     70.6833      0.9144
      48       1       0         TPE     57.7844      0.6685
      48       1       0      Normal     57.7844      0.6685
      48       1       1         TPE     59.7922      0.7068
      48       1       1      Normal     59.7922      0.7068
      48       1       2         TPE     61.7455      0.7440
      48       1       2      Normal     61.7455      0.7440
      48       1       3         TPE     63.8578      0.7843
      48       1       3      Normal     63.8578      0.7843
      48       1       4         TPE     65.5305      0.8162
      48       1       4      Normal     65.5305      0.8162
      48       1       5         TPE     67.0022      0.8442
      48       1       5      Normal     67.0022      0.8442
      48       1       6         TPE     68.1073      0.8653
      48       1       6      Normal     68.1073      0.8653
      48       1       7         TPE     69.1780      0.8857
      48       1       7      Normal     69.1780      0.8857
      48       1       8         TPE     69.6340      0.8944
      48       1       8      Normal     69.6340      0.8944
      48       1       9         TPE     69.9903      0.9012
      48       1       9      Normal     69.9903      0.9012
      48       1      10         TPE     70.3069      0.9072
      48       1      10      Normal     70.3069      0.9072
      49       1       0         TPE     57.7844      0.6685
      49       1       0      Normal     57.7844      0.6685
      49       1       1         TPE     59.7436      0.7058
      49       1       1      Normal     59.7436      0.7058
      49       1       2         TPE     61.8147      0.7453
      49       1       2      Normal     61.8147      0.7453
      49       1       3         TPE     63.5761      0.7789
      49       1       3      Normal     63.5761      0.7789
      49       1       4         TPE     65.0277      0.8066
      49       1       4      Normal     65.0277      0.8066
      49       1       5         TPE     66.2010      0.8289
      49       1       5      Normal     66.2010      0.8289
      49       1       6         TPE     66.7757      0.8399
      49       1       6      Normal     66.7757      0.8399
      49       1       7         TPE     67.3777      0.8514
      49       1       7      Normal     67.3777      0.8514
      49       1       8         TPE     68.2797      0.8686
      49       1       8      Normal     68.2797      0.8686
      49       1       9         TPE     68.7719      0.8780
      49       1       9      Normal     68.7719      0.8780
      49       1      10         TPE     69.3813      0.8896
      49       1      10      Normal     69.3813      0.8896
      50       1       0         TPE     57.7844      0.6685
      50       1       0      Normal     57.7844      0.6685
      50       1       1         TPE     60.1232      0.7131
      50       1       1      Normal     60.1232      0.7131
      50       1       2         TPE     61.9618      0.7481
      50       1       2      Normal     61.9618      0.7481
      50       1       3         TPE     63.3633      0.7748
      50       1       3      Normal     63.3633      0.7748
      50       1       4         TPE     64.5333      0.7972
      50       1       4      Normal     64.5333      0.7972
      50       1       5         TPE     65.6488      0.8184
      50       1       5      Normal     65.6488      0.8184
      50       1       6         TPE     66.3053      0.8309
      50       1       6      Normal     66.3053      0.8309
      50       1       7         TPE     67.0551      0.8452
      50       1       7      Normal     67.0551      0.8452
      50       1       8         TPE     67.7293      0.8581
      50       1       8      Normal     67.7293      0.8581
      50       1       9         TPE     68.3436      0.8698
      50       1       9      Normal     68.3436      0.8698
      50       1      10         TPE     69.2406      0.8869
      50       1      10      Normal     69.2406      0.8869
      51       1       0         TPE     57.7844      0.6685
      51       1       0      Normal     57.7844      0.6685
      51       1       1         TPE     59.9597      0.7100
      51       1       1      Normal     59.9597      0.7100
      51       1       2         TPE     61.7048      0.7432
      51       1       2      Normal     61.7048      0.7432
      51       1       3         TPE     63.1053      0.7699
      51       1       3      Normal     63.1053      0.7699
      51       1       4         TPE     64.1329      0.7895
      51       1       4      Normal     64.1329      0.7895
      51       1       5         TPE     65.7408      0.8202
      51       1       5      Normal     65.7408      0.8202
      51       1       6         TPE     66.9177      0.8426
      51       1       6      Normal     66.9177      0.8426
      51       1       7         TPE     67.8744      0.8608
      51       1       7      Normal     67.8744      0.8608
      51       1       8         TPE     68.9093      0.8806
      51       1       8      Normal     68.9093      0.8806
      51       1       9         TPE     69.5185      0.8922
      51       1       9      Normal     69.5185      0.8922
      51       1      10         TPE     70.0615      0.9025
      51       1      10      Normal     70.0615      0.9025
      52       1       0         TPE     57.7844      0.6685
      52       1       0      Normal     57.7844      0.6685
      52       1       1         TPE     59.3019      0.6974
      52       1       1      Normal     59.3019      0.6974
      52       1       2         TPE     61.0530      0.7308
      52       1       2      Normal     61.0530      0.7308
      52       1       3         TPE     62.6253      0.7608
      52       1       3      Normal     62.6253      0.7608
      52       1       4         TPE     64.0657      0.7882
      52       1       4      Normal     64.0657      0.7882
      52       1       5         TPE     65.4230      0.8141
      52       1       5      Normal     65.4230      0.8141
      52       1       6         TPE     66.5797      0.8362
      52       1       6      Normal     66.5797      0.8362
      52       1       7         TPE     67.7485      0.8584
      52       1       7      Normal     67.7485      0.8584
      52       1       8         TPE     68.6379      0.8754
      52       1       8      Normal     68.6379      0.8754
      52       1       9         TPE     69.2906      0.8878
      52       1       9      Normal     69.2906      0.8878
      52       1      10         TPE     69.8802      0.8991
      52       1      10      Normal     69.8802      0.8991
      53       1       0         TPE     57.7844      0.6685
      53       1       0      Normal     57.7844      0.6685
      53       1       1         TPE     59.6398      0.7039
      53       1       1      Normal     59.6398      0.7039
      53       1       2         TPE     61.3056      0.7356
      53       1       2      Normal     61.3056      0.7356
      53       1       3         TPE     63.3128      0.7739
      53       1       3      Normal     63.3128      0.7739
      53       1       4         TPE     64.7683      0.8016
      53       1       4      Normal     64.7683      0.8016
      53       1       5         TPE     65.5294      0.8161
      53       1       5      Normal     65.5294      0.8161
      53       1       6         TPE     66.4470      0.8336
      53       1       6      Normal     66.4470      0.8336
      53       1       7         TPE     67.5601      0.8549
      53       1       7      Normal     67.5601      0.8549
      53       1       8         TPE     68.4730      0.8723
      53       1       8      Normal     68.4730      0.8723
      53       1       9         TPE     69.0427      0.8831
      53       1       9      Normal     69.0427      0.8831
      53       1      10         TPE     69.6443      0.8946
      53       1      10      Normal     69.6443      0.8946
      54       1       0         TPE     57.7844      0.6685
      54       1       0      Normal     57.7844      0.6685
      54       1       1         TPE     59.8545      0.7080
      54       1       1      Normal     59.8545      0.7080
      54       1       2         TPE     61.7971      0.7450
      54       1       2      Normal     61.7971      0.7450
      54       1       3         TPE     63.2857      0.7734
      54       1       3      Normal     63.2857      0.7734
      54       1       4         TPE     64.5191      0.7969
      54       1       4      Normal     64.5191      0.7969
      54       1       5         TPE     65.8583      0.8224
      54       1       5      Normal     65.8583      0.8224
      54       1       6         TPE     66.9306      0.8429
      54       1       6      Normal     66.9306      0.8429
      54       1       7         TPE     67.7917      0.8593
      54       1       7      Normal     67.7917      0.8593
      54       1       8         TPE     68.9203      0.8808
      54       1       8      Normal     68.9203      0.8808
      54       1       9         TPE     69.8972      0.8994
      54       1       9      Normal     69.8972      0.8994
      54       1      10         TPE     70.6090      0.9130
      54       1      10      Normal     70.6090      0.9130
      55       1       0         TPE     57.7844      0.6685
      55       1       0      Normal     57.7844      0.6685
      55       1       1         TPE     59.8981      0.7088
      55       1       1      Normal     59.8981      0.7088
      55       1       2         TPE     61.8947      0.7469
      55       1       2      Normal     61.8947      0.7469
      55       1       3         TPE     63.0809      0.7695
      55       1       3      Normal     63.0809      0.7695
      55       1       4         TPE     64.4624      0.7958
      55       1       4      Normal     64.4624      0.7958
      55       1       5         TPE     65.6530      0.8185
      55       1       5      Normal     65.6530      0.8185
      55       1       6         TPE     66.5228      0.8351
      55       1       6      Normal     66.5228      0.8351
      55       1       7         TPE     67.3461      0.8508
      55       1       7      Normal     67.3461      0.8508
      55       1       8         TPE     68.3476      0.8699
      55       1       8      Normal     68.3476      0.8699
      55       1       9         TPE     69.1549      0.8853
      55       1       9      Normal     69.1549      0.8853
      55       1      10         TPE     69.7720      0.8970
      55       1      10      Normal     69.7720      0.8970
      56       1       0         TPE     57.7844      0.6685
      56       1       0      Normal     57.7844      0.6685
      56       1       1         TPE     59.7523      0.7060
      56       1       1      Normal     59.7523      0.7060
      56       1       2         TPE     61.2121      0.7338
      56       1       2      Normal     61.2121      0.7338
      56       1       3         TPE     63.0441      0.7688
      56       1       3      Normal     63.0441      0.7688
      56       1       4         TPE     64.7934      0.8021
      56       1       4      Normal     64.7934      0.8021
      56       1       5         TPE     66.1536      0.8280
      56       1       5      Normal     66.1536      0.8280
      56       1       6         TPE     67.7166      0.8578
      56       1       6      Normal     67.7166      0.8578
      56       1       7         TPE     68.7650      0.8778
      56       1       7      Normal     68.7650      0.8778
      56       1       8         TPE     69.4775      0.8914
      56       1       8      Normal     69.4775      0.8914
      56       1       9         TPE     70.1413      0.9041
      56       1       9      Normal     70.1413      0.9041
      56       1      10         TPE     70.6822      0.9144
      56       1      10      Normal     70.6822      0.9144
      57       1       0         TPE     57.7844      0.6685
      57       1       0      Normal     57.7844      0.6685
      57       1       1         TPE     59.4244      0.6998
      57       1       1      Normal     59.4244      0.6998
      57       1       2         TPE     61.4125      0.7377
      57       1       2      Normal     61.4125      0.7377
      57       1       3         TPE     62.9394      0.7668
      57       1       3      Normal     62.9394      0.7668
      57       1       4         TPE     64.5115      0.7967
      57       1       4      Normal     64.5115      0.7967
      57       1       5         TPE     65.7264      0.8199
      57       1       5      Normal     65.7264      0.8199
      57       1       6         TPE     66.6482      0.8375
      57       1       6      Normal     66.6482      0.8375
      57       1       7         TPE     67.7220      0.8579
      57       1       7      Normal     67.7220      0.8579
      57       1       8         TPE     68.4187      0.8712
      57       1       8      Normal     68.4187      0.8712
      57       1       9         TPE     69.1323      0.8848
      57       1       9      Normal     69.1323      0.8848
      57       1      10         TPE     69.8197      0.8979
      57       1      10      Normal     69.8197      0.8979
      58       1       0         TPE     57.7844      0.6685
      58       1       0      Normal     57.7844      0.6685
      58       1       1         TPE     60.0079      0.7109
      58       1       1      Normal     60.0079      0.7109
      58       1       2         TPE     61.4432      0.7382
      58       1       2      Normal     61.4432      0.7382
      58       1       3         TPE     63.1905      0.7716
      58       1       3      Normal     63.1906      0.7716
      58       1       4         TPE     64.4235      0.7951
      58       1       4      Normal     64.4235      0.7951
      58       1       5         TPE     65.7120      0.8196
      58       1       5      Normal     65.7120      0.8196
      58       1       6         TPE     66.7842      0.8401
      58       1       6      Normal     66.7842      0.8401
      58       1       7         TPE     67.6728      0.8570
      58       1       7      Normal     67.6728      0.8570
      58       1       8         TPE     68.2785      0.8685
      58       1       8      Normal     68.2785      0.8685
      58       1       9         TPE     69.0988      0.8842
      58       1       9      Normal     69.0988      0.8842
      58       1      10         TPE     69.9214      0.8999
      58       1      10      Normal     69.9215      0.8999
      59       1       0         TPE     57.7844      0.6685
      59       1       0      Normal     57.7844      0.6685
      59       1       1         TPE     59.6762      0.7046
      59       1       1      Normal     59.6762      0.7046
      59       1       2         TPE     61.6211      0.7416
      59       1       2      Normal     61.6211      0.7416
      59       1       3         TPE     63.1050      0.7699
      59       1       3      Normal     63.1050      0.7699
      59       1       4         TPE     64.3720      0.7941
      59       1       4      Normal     64.3720      0.7941
      59       1       5         TPE     66.0537      0.8261
      59       1       5      Normal     66.0537      0.8261
      59       1       6         TPE     66.9844      0.8439
      59       1       6      Normal     66.9844      0.8439
      59       1       7         TPE     67.8753      0.8609
      59       1       7      Normal     67.8753      0.8609
      59       1       8         TPE     68.6355      0.8754
      59       1       8      Normal     68.6355      0.8754
      59       1       9         TPE     69.2402      0.8869
      59       1       9      Normal     69.2402      0.8869
      59       1      10         TPE     69.8946      0.8994
      59       1      10      Normal     69.8946      0.8994
      60       1       0         TPE     57.7844      0.6685
      60       1       0      Normal     57.7844      0.6685
      60       1       1         TPE     59.9254      0.7093
      60       1       1      Normal     59.9254      0.7093
      60       1       2         TPE     61.5917      0.7411
      60       1       2      Normal     61.5917      0.7411
      60       1       3         TPE     63.0340      0.7686
      60       1       3      Normal     63.0340      0.7686
      60       1       4         TPE     64.4864      0.7963
      60       1       4      Normal     64.4864      0.7963
      60       1       5         TPE     65.6572      0.8186
      60       1       5      Normal     65.6572      0.8186
      60       1       6         TPE     66.9016      0.8423
      60       1       6      Normal     66.9016      0.8423
      60       1       7         TPE     67.7201      0.8579
      60       1       7      Normal     67.7201      0.8579
      60       1       8         TPE     68.5406      0.8735
      60       1       8      Normal     68.5406      0.8735
      60       1       9         TPE     69.1354      0.8849
      60       1       9      Normal     69.1354      0.8849
      60       1      10         TPE     69.5181      0.8922
      60       1      10      Normal     69.5181      0.8922
      61       1       0         TPE     57.7844      0.6685
      61       1       0      Normal     57.7844      0.6685
      61       1       1         TPE     60.3692      0.7178
      61       1       1      Normal     60.3692      0.7178
      61       1       2         TPE     62.0311      0.7495
      61       1       2      Normal     62.0311      0.7495
      61       1       3         TPE     63.8153      0.7835
      61       1       3      Normal     63.8153      0.7835
      61       1       4         TPE     65.0290      0.8066
      61       1       4      Normal     65.0290      0.8066
      61       1       5         TPE     65.9340      0.8239
      61       1       5      Normal     65.9340      0.8239
      61       1       6         TPE     67.1510      0.8471
      61       1       6      Normal     67.1509      0.8471
      61       1       7         TPE     68.1534      0.8662
      61       1       7      Normal     68.1534      0.8662
      61       1       8         TPE     68.8630      0.8797
      61       1       8      Normal     68.8630      0.8797
      61       1       9         TPE     69.7189      0.8960
      61       1       9      Normal     69.7189      0.8960
      61       1      10         TPE     70.5073      0.9110
      61       1      10      Normal     70.5073      0.9110
      62       1       0         TPE     57.7844      0.6685
      62       1       0      Normal     57.7844      0.6685
      62       1       1         TPE     59.7708      0.7064
      62       1       1      Normal     59.7708      0.7064
      62       1       2         TPE     61.3867      0.7372
      62       1       2      Normal     61.3867      0.7372
      62       1       3         TPE     63.0234      0.7684
      62       1       3      Normal     63.0234      0.7684
      62       1       4         TPE     63.9043      0.7852
      62       1       4      Normal     63.9043      0.7852
      62       1       5         TPE     65.1981      0.8098
      62       1       5      Normal     65.1981      0.8098
      62       1       6         TPE     66.1645      0.8283
      62       1       6      Normal     66.1645      0.8283
      62       1       7         TPE     66.9104      0.8425
      62       1       7      Normal     66.9104      0.8425
      62       1       8         TPE     67.8554      0.8605
      62       1       8      Normal     67.8554      0.8605
      62       1       9         TPE     68.6130      0.8749
      62       1       9      Normal     68.6130      0.8749
      62       1      10         TPE     69.1318      0.8848
      62       1      10      Normal     69.1318      0.8848
      63       1       0         TPE     57.7844      0.6685
      63       1       0      Normal     57.7844      0.6685
      63       1       1         TPE     60.6811      0.7237
      63       1       1      Normal     60.6811      0.7237
      63       1       2         TPE     62.7903      0.7639
      63       1       2      Normal     62.7903      0.7639
      63       1       3         TPE     64.5885      0.7982
      63       1       3      Normal     64.5885      0.7982
      63       1       4         TPE     65.7262      0.8199
      63       1       4      Normal     65.7262      0.8199
      63       1       5         TPE     66.9555      0.8433
      63       1       5      Normal     66.9555      0.8433
      63       1       6         TPE     67.9077      0.8615
      63       1       6      Normal     67.9077      0.8615
      63       1       7         TPE     68.5738      0.8742
      63       1       7      Normal     68.5738      0.8742
      63       1       8         TPE     69.4055      0.8900
      63       1       8      Normal     69.4055      0.8900
      63       1       9         TPE     69.8447      0.8984
      63       1       9      Normal     69.8447      0.8984
      63       1      10         TPE     70.0555      0.9024
      63       1      10      Normal     70.0555      0.9024
      64       1       0         TPE     57.7844      0.6685
      64       1       0      Normal     57.7844      0.6685
      64       1       1         TPE     59.6215      0.7035
      64       1       1      Normal     59.6215      0.7035
      64       1       2         TPE     61.0540      0.7308
      64       1       2      Normal     61.0540      0.7308
      64       1       3         TPE     62.7519      0.7632
      64       1       3      Normal     62.7519      0.7632
      64       1       4         TPE     64.2982      0.7927
      64       1       4      Normal     64.2982      0.7927
      64       1       5         TPE     65.4936      0.8155
      64       1       5      Normal     65.4936      0.8155
      64       1       6         TPE     66.7046      0.8385
      64       1       6      Normal     66.7046      0.8385
      64       1       7         TPE     67.7953      0.8593
      64       1       7      Normal     67.7953      0.8593
      64       1       8         TPE     68.7204      0.8770
      64       1       8      Normal     68.7204      0.8770
      64       1       9         TPE     69.3166      0.8883
      64       1       9      Normal     69.3166      0.8883
      64       1      10         TPE     69.7079      0.8958
      64       1      10      Normal     69.7079      0.8958
      65       1       0         TPE     57.7844      0.6685
      65       1       0      Normal     57.7844      0.6685
      65       1       1         TPE     59.5055      0.7013
      65       1       1      Normal     59.5055      0.7013
      65       1       2         TPE     61.5709      0.7407
      65       1       2      Normal     61.5709      0.7407
      65       1       3         TPE     63.6581      0.7805
      65       1       3      Normal     63.6581      0.7805
      65       1       4         TPE     65.2873      0.8115
      65       1       4      Normal     65.2873      0.8115
      65       1       5         TPE     66.6392      0.8373
      65       1       5      Normal     66.6392      0.8373
      65       1       6         TPE     67.5831      0.8553
      65       1       6      Normal     67.5831      0.8553
      65       1       7         TPE     68.5486      0.8737
      65       1       7      Normal     68.5486      0.8737
      65       1       8         TPE     69.1890      0.8859
      65       1       8      Normal     69.1890      0.8859
      65       1       9         TPE     69.8225      0.8980
      65       1       9      Normal     69.8225      0.8980
      65       1      10         TPE     70.3332      0.9077
      65       1      10      Normal     70.3332      0.9077
      66       1       0         TPE     57.7844      0.6685
      66       1       0      Normal     57.7844      0.6685
      66       1       1         TPE     60.3464      0.7173
      66       1       1      Normal     60.3464      0.7173
      66       1       2         TPE     62.3400      0.7553
      66       1       2      Normal     62.3400      0.7553
      66       1       3         TPE     63.6609      0.7805
      66       1       3      Normal     63.6609      0.7805
      66       1       4         TPE     64.7799      0.8019
      66       1       4      Normal     64.7799      0.8019
      66       1       5         TPE     65.8015      0.8213
      66       1       5      Normal     65.8015      0.8213
      66       1       6         TPE     66.8121      0.8406
      66       1       6      Normal     66.8121      0.8406
      66       1       7         TPE     67.6921      0.8574
      66       1       7      Normal     67.6921      0.8574
      66       1       8         TPE     68.6168      0.8750
      66       1       8      Normal     68.6168      0.8750
      66       1       9         TPE     69.4227      0.8904
      66       1       9      Normal     69.4227      0.8904
      66       1      10         TPE     70.0606      0.9025
      66       1      10      Normal     70.0606      0.9025
      67       1       0         TPE     57.7844      0.6685
      67       1       0      Normal     57.7844      0.6685
      67       1       1         TPE     60.4994      0.7203
      67       1       1      Normal     60.4994      0.7203
      67       1       2         TPE     62.1750      0.7522
      67       1       2      Normal     62.1750      0.7522
      67       1       3         TPE     63.8339      0.7838
      67       1       3      Normal     63.8339      0.7838
      67       1       4         TPE     65.2402      0.8106
      67       1       4      Normal     65.2402      0.8106
      67       1       5         TPE     66.4554      0.8338
      67       1       5      Normal     66.4554      0.8338
      67       1       6         TPE     67.6580      0.8567
      67       1       6      Normal     67.6580      0.8567
      67       1       7         TPE     68.6208      0.8751
      67       1       7      Normal     68.6208      0.8751
      67       1       8         TPE     69.5811      0.8934
      67       1       8      Normal     69.5811      0.8934
      67       1       9         TPE     70.0784      0.9029
      67       1       9      Normal     70.0784      0.9029
      67       1      10         TPE     70.5380      0.9116
      67       1      10      Normal     70.5380      0.9116
      68       1       0         TPE     57.7844      0.6685
      68       1       0      Normal     57.7844      0.6685
      68       1       1         TPE     59.8668      0.7082
      68       1       1      Normal     59.8668      0.7082
      68       1       2         TPE     61.5366      0.7400
      68       1       2      Normal     61.5366      0.7400
      68       1       3         TPE     63.3732      0.7750
      68       1       3      Normal     63.3732      0.7750
      68       1       4         TPE     65.3365      0.8125
      68       1       4      Normal     65.3365      0.8125
      68       1       5         TPE     66.5411      0.8354
      68       1       5      Normal     66.5411      0.8354
      68       1       6         TPE     67.6129      0.8559
      68       1       6      Normal     67.6129      0.8559
      68       1       7         TPE     68.7527      0.8776
      68       1       7      Normal     68.7527      0.8776
      68       1       8         TPE     69.7594      0.8968
      68       1       8      Normal     69.7594      0.8968
      68       1       9         TPE     70.5959      0.9127
      68       1       9      Normal     70.5959      0.9127
      68       1      10         TPE     71.2294      0.9248
      68       1      10      Normal     71.2294      0.9248
      69       1       0         TPE     57.7844      0.6685
      69       1       0      Normal     57.7844      0.6685
      69       1       1         TPE     60.2964      0.7164
      69       1       1      Normal     60.2964      0.7164
      69       1       2         TPE     62.1636      0.7520
      69       1       2      Normal     62.1636      0.7520
      69       1       3         TPE     63.6709      0.7807
      69       1       3      Normal     63.6709      0.7807
      69       1       4         TPE     64.9437      0.8050
      69       1       4      Normal     64.9437      0.8050
      69       1       5         TPE     66.1562      0.8281
      69       1       5      Normal     66.1562      0.8281
      69       1       6         TPE     67.1614      0.8473
      69       1       6      Normal     67.1614      0.8473
      69       1       7         TPE     68.0348      0.8639
      69       1       7      Normal     68.0348      0.8639
      69       1       8         TPE     68.8416      0.8793
      69       1       8      Normal     68.8416      0.8793
      69       1       9         TPE     69.6469      0.8946
      69       1       9      Normal     69.6469      0.8946
      69       1      10         TPE     70.2607      0.9063
      69       1      10      Normal     70.2607      0.9063
      70       1       0         TPE     57.7844      0.6685
      70       1       0      Normal     57.7844      0.6685
      70       1       1         TPE     60.0463      0.7116
      70       1       1      Normal     60.0463      0.7116
      70       1       2         TPE     62.0679      0.7502
      70       1       2      Normal     62.0679      0.7502
      70       1       3         TPE     63.6224      0.7798
      70       1       3      Normal     63.6224      0.7798
      70       1       4         TPE     64.8612      0.8034
      70       1       4      Normal     64.8612      0.8034
      70       1       5         TPE     66.3941      0.8326
      70       1       5      Normal     66.3941      0.8326
      70       1       6         TPE     67.3975      0.8518
      70       1       6      Normal     67.3975      0.8518
      70       1       7         TPE     68.3990      0.8708
      70       1       7      Normal     68.3990      0.8708
      70       1       8         TPE     69.3937      0.8898
      70       1       8      Normal     69.3937      0.8898
      70       1       9         TPE     70.1623      0.9045
      70       1       9      Normal     70.1624      0.9045
      70       1      10         TPE     70.6292      0.9134
      70       1      10      Normal     70.6292      0.9134
      71       1       0         TPE     57.7844      0.6685
      71       1       0      Normal     57.7844      0.6685
      71       1       1         TPE     59.8199      0.7073
      71       1       1      Normal     59.8199      0.7073
      71       1       2         TPE     61.4121      0.7377
      71       1       2      Normal     61.4121      0.7377
      71       1       3         TPE     62.6216      0.7607
      71       1       3      Normal     62.6216      0.7607
      71       1       4         TPE     63.9249      0.7856
      71       1       4      Normal     63.9249      0.7856
      71       1       5         TPE     65.2262      0.8104
      71       1       5      Normal     65.2262      0.8104
      71       1       6         TPE     66.5044      0.8347
      71       1       6      Normal     66.5044      0.8347
      71       1       7         TPE     67.5879      0.8554
      71       1       7      Normal     67.5879      0.8554
      71       1       8         TPE     68.3664      0.8702
      71       1       8      Normal     68.3664      0.8702
      71       1       9         TPE     69.4377      0.8906
      71       1       9      Normal     69.4377      0.8906
      71       1      10         TPE     69.9509      0.9004
      71       1      10      Normal     69.9509      0.9004
      72       1       0         TPE     57.7844      0.6685
      72       1       0      Normal     57.7844      0.6685
      72       1       1         TPE     60.0187      0.7111
      72       1       1      Normal     60.0187      0.7111
      72       1       2         TPE     61.7878      0.7448
      72       1       2      Normal     61.7878      0.7448
      72       1       3         TPE     63.7000      0.7813
      72       1       3      Normal     63.7000      0.7813
      72       1       4         TPE     66.0343      0.8258
      72       1       4      Normal     66.0343      0.8258
      72       1       5         TPE     67.2025      0.8480
      72       1       5      Normal     67.2025      0.8480
      72       1       6         TPE     68.1056      0.8653
      72       1       6      Normal     68.1055      0.8653
      72       1       7         TPE     68.7788      0.8781
      72       1       7      Normal     68.7788      0.8781
      72       1       8         TPE     69.5335      0.8925
      72       1       8      Normal     69.5335      0.8925
      72       1       9         TPE     70.1242      0.9037
      72       1       9      Normal     70.1242      0.9037
      72       1      10         TPE     70.5962      0.9127
      72       1      10      Normal     70.5962      0.9127
      73       1       0         TPE     57.7844      0.6685
      73       1       0      Normal     57.7844      0.6685
      73       1       1         TPE     59.9188      0.7092
      73       1       1      Normal     59.9188      0.7092
      73       1       2         TPE     61.9169      0.7473
      73       1       2      Normal     61.9169      0.7473
      73       1       3         TPE     63.3261      0.7741
      73       1       3      Normal     63.3261      0.7741
      73       1       4         TPE     64.7232      0.8008
      73       1       4      Normal     64.7232      0.8008
      73       1       5         TPE     66.4554      0.8338
      73       1       5      Normal     66.4554      0.8338
      73       1       6         TPE     67.3600      0.8510
      73       1       6      Normal     67.3600      0.8510
      73       1       7         TPE     68.3374      0.8697
      73       1       7      Normal     68.3374      0.8697
      73       1       8         TPE     69.1718      0.8856
      73       1       8      Normal     69.1718      0.8856
      73       1       9         TPE     69.6160      0.8940
      73       1       9      Normal     69.6160      0.8940
      73       1      10         TPE     70.1273      0.9038
      73       1      10      Normal     70.1273      0.9038
      74       1       0         TPE     57.7844      0.6685
      74       1       0      Normal     57.7844      0.6685
      74       1       1         TPE     60.2558      0.7156
      74       1       1      Normal     60.2558      0.7156
      74       1       2         TPE     62.0088      0.7490
      74       1       2      Normal     62.0088      0.7490
      74       1       3         TPE     63.5852      0.7791
      74       1       3      Normal     63.5852      0.7791
      74       1       4         TPE     65.0464      0.8069
      74       1       4      Normal     65.0464      0.8069
      74       1       5         TPE     66.7163      0.8388
      74       1       5      Normal     66.7163      0.8388
      74       1       6         TPE     68.0208      0.8636
      74       1       6      Normal     68.0208      0.8636
      74       1       7         TPE     68.6672      0.8760
      74       1       7      Normal     68.6672      0.8760
      74       1       8         TPE     69.5553      0.8929
      74       1       8      Normal     69.5553      0.8929
      74       1       9         TPE     70.0031      0.9014
      74       1       9      Normal     70.0031      0.9014
      74       1      10         TPE     70.2998      0.9071
      74       1      10      Normal     70.2998      0.9071
      75       1       0         TPE     57.7844      0.6685
      75       1       0      Normal     57.7844      0.6685
      75       1       1         TPE     59.4634      0.7005
      75       1       1      Normal     59.4634      0.7005
      75       1       2         TPE     61.2556      0.7347
      75       1       2      Normal     61.2556      0.7347
      75       1       3         TPE     63.2558      0.7728
      75       1       3      Normal     63.2558      0.7728
      75       1       4         TPE     64.8270      0.8028
      75       1       4      Normal     64.8270      0.8028
      75       1       5         TPE     66.0884      0.8268
      75       1       5      Normal     66.0884      0.8268
      75       1       6         TPE     67.2518      0.8490
      75       1       6      Normal     67.2518      0.8490
      75       1       7         TPE     68.1934      0.8669
      75       1       7      Normal     68.1934      0.8669
      75       1       8         TPE     68.9983      0.8823
      75       1       8      Normal     68.9983      0.8823
      75       1       9         TPE     69.4431      0.8908
      75       1       9      Normal     69.4431      0.8908
      75       1      10         TPE     70.0344      0.9020
      75       1      10      Normal     70.0344      0.9020
      76       1       0         TPE     57.7844      0.6685
      76       1       0      Normal     57.7844      0.6685
      76       1       1         TPE     60.0828      0.7123
      76       1       1      Normal     60.0828      0.7123
      76       1       2         TPE     61.6724      0.7426
      76       1       2      Normal     61.6724      0.7426
      76       1       3         TPE     62.8823      0.7657
      76       1       3      Normal     62.8823      0.7657
      76       1       4         TPE     64.3868      0.7944
      76       1       4      Normal     64.3868      0.7944
      76       1       5         TPE     65.7840      0.8210
      76       1       5      Normal     65.7840      0.8210
      76       1       6         TPE     67.1666      0.8474
      76       1       6      Normal     67.1666      0.8474
      76       1       7         TPE     68.2819      0.8686
      76       1       7      Normal     68.2819      0.8686
      76       1       8         TPE     69.2294      0.8867
      76       1       8      Normal     69.2294      0.8867
      76       1       9         TPE     69.9736      0.9009
      76       1       9      Normal     69.9736      0.9009
      76       1      10         TPE     70.5887      0.9126
      76       1      10      Normal     70.5887      0.9126
      77       1       0         TPE     57.7844      0.6685
      77       1       0      Normal     57.7844      0.6685
      77       1       1         TPE     60.0450      0.7116
      77       1       1      Normal     60.0450      0.7116
      77       1       2         TPE     61.6977      0.7431
      77       1       2      Normal     61.6977      0.7431
      77       1       3         TPE     63.2649      0.7730
      77       1       3      Normal     63.2649      0.7730
      77       1       4         TPE     64.5557      0.7976
      77       1       4      Normal     64.5557      0.7976
      77       1       5         TPE     65.3202      0.8122
      77       1       5      Normal     65.3202      0.8122
      77       1       6         TPE     65.9968      0.8251
      77       1       6      Normal     65.9968      0.8251
      77       1       7         TPE     67.1512      0.8471
      77       1       7      Normal     67.1512      0.8471
      77       1       8         TPE     67.9457      0.8622
      77       1       8      Normal     67.9457      0.8622
      77       1       9         TPE     68.4469      0.8718
      77       1       9      Normal     68.4469      0.8718
      77       1      10         TPE     68.9660      0.8817
      77       1      10      Normal     68.9660      0.8817
      78       1       0         TPE     57.7844      0.6685
      78       1       0      Normal     57.7844      0.6685
      78       1       1         TPE     60.2569      0.7156
      78       1       1      Normal     60.2569      0.7156
      78       1       2         TPE     62.2717      0.7540
      78       1       2      Normal     62.2717      0.7540
      78       1       3         TPE     64.1156      0.7892
      78       1       3      Normal     64.1156      0.7892
      78       1       4         TPE     65.2912      0.8116
      78       1       4      Normal     65.2912      0.8116
      78       1       5         TPE     66.2749      0.8304
      78       1       5      Normal     66.2749      0.8304
      78       1       6         TPE     67.3385      0.8506
      78       1       6      Normal     67.3385      0.8506
      78       1       7         TPE     68.4307      0.8715
      78       1       7      Normal     68.4307      0.8715
      78       1       8         TPE     69.4537      0.8910
      78       1       8      Normal     69.4537      0.8910
      78       1       9         TPE     70.1330      0.9039
      78       1       9      Normal     70.1330      0.9039
      78       1      10         TPE     70.6888      0.9145
      78       1      10      Normal     70.6888      0.9145
      79       1       0         TPE     57.7844      0.6685
      79       1       0      Normal     57.7844      0.6685
      79       1       1         TPE     60.3553      0.7175
      79       1       1      Normal     60.3553      0.7175
      79       1       2         TPE     62.5769      0.7599
      79       1       2      Normal     62.5769      0.7599
      79       1       3         TPE     63.3391      0.7744
      79       1       3      Normal     63.3391      0.7744
      79       1       4         TPE     64.1846      0.7905
      79       1       4      Normal     64.1846      0.7905
      79       1       5         TPE     65.2816      0.8114
      79       1       5      Normal     65.2816      0.8114
      79       1       6         TPE     66.5481      0.8356
      79       1       6      Normal     66.5481      0.8356
      79       1       7         TPE     67.7840      0.8591
      79       1       7      Normal     67.7840      0.8591
      79       1       8         TPE     68.5752      0.8742
      79       1       8      Normal     68.5752      0.8742
      79       1       9         TPE     69.0268      0.8828
      79       1       9      Normal     69.0268      0.8828
      79       1      10         TPE     69.6566      0.8948
      79       1      10      Normal     69.6566      0.8948
      80       1       0         TPE     57.7844      0.6685
      80       1       0      Normal     57.7844      0.6685
      80       1       1         TPE     59.6365      0.7038
      80       1       1      Normal     59.6365      0.7038
      80       1       2         TPE     61.3051      0.7356
      80       1       2      Normal     61.3051      0.7356
      80       1       3         TPE     62.6834      0.7619
      80       1       3      Normal     62.6834      0.7619
      80       1       4         TPE     64.3708      0.7941
      80       1       4      Normal     64.3708      0.7941
      80       1       5         TPE     65.5490      0.8165
      80       1       5      Normal     65.5490      0.8165
      80       1       6         TPE     66.6208      0.8369
      80       1       6      Normal     66.6208      0.8369
      80       1       7         TPE     67.2852      0.8496
      80       1       7      Normal     67.2852      0.8496
      80       1       8         TPE     68.1853      0.8668
      80       1       8      Normal     68.1853      0.8668
      80       1       9         TPE     69.0799      0.8838
      80       1       9      Normal     69.0799      0.8838
      80       1      10         TPE     69.8735      0.8990
      80       1      10      Normal     69.8735      0.8990
      81       1       0         TPE     57.7844      0.6685
      81       1       0      Normal     57.7844      0.6685
      81       1       1         TPE     59.6134      0.7034
      81       1       1      Normal     59.6134      0.7034
      81       1       2         TPE     61.0039      0.7299
      81       1       2      Normal     61.0039      0.7299
      81       1       3         TPE     62.5899      0.7601
      81       1       3      Normal     62.5898      0.7601
      81       1       4         TPE     64.1178      0.7892
      81       1       4      Normal     64.1178      0.7892
      81       1       5         TPE     65.3082      0.8119
      81       1       5      Normal     65.3082      0.8119
      81       1       6         TPE     66.4710      0.8341
      81       1       6      Normal     66.4710      0.8341
      81       1       7         TPE     67.6723      0.8570
      81       1       7      Normal     67.6723      0.8570
      81       1       8         TPE     68.3784      0.8705
      81       1       8      Normal     68.3784      0.8705
      81       1       9         TPE     69.2818      0.8877
      81       1       9      Normal     69.2818      0.8877
      81       1      10         TPE     69.8732      0.8989
      81       1      10      Normal     69.8732      0.8989
      82       1       0         TPE     57.7844      0.6685
      82       1       0      Normal     57.7844      0.6685
      82       1       1         TPE     60.0766      0.7122
      82       1       1      Normal     60.0766      0.7122
      82       1       2         TPE     61.7677      0.7444
      82       1       2      Normal     61.7677      0.7444
      82       1       3         TPE     63.8274      0.7837
      82       1       3      Normal     63.8274      0.7837
      82       1       4         TPE     65.2800      0.8114
      82       1       4      Normal     65.2800      0.8114
      82       1       5         TPE     66.2852      0.8306
      82       1       5      Normal     66.2852      0.8306
      82       1       6         TPE     67.1217      0.8465
      82       1       6      Normal     67.1217      0.8465
      82       1       7         TPE     67.8559      0.8605
      82       1       7      Normal     67.8559      0.8605
      82       1       8         TPE     68.9785      0.8819
      82       1       8      Normal     68.9785      0.8819
      82       1       9         TPE     69.7363      0.8963
      82       1       9      Normal     69.7363      0.8963
      82       1      10         TPE     70.4179      0.9093
      82       1      10      Normal     70.4179      0.9093
      83       1       0         TPE     57.7844      0.6685
      83       1       0      Normal     57.7844      0.6685
      83       1       1         TPE     60.1825      0.7142
      83       1       1      Normal     60.1825      0.7142
      83       1       2         TPE     61.9336      0.7476
      83       1       2      Normal     61.9336      0.7476
      83       1       3         TPE     63.1482      0.7707
      83       1       3      Normal     63.1482      0.7707
      83       1       4         TPE     64.7749      0.8018
      83       1       4      Normal     64.7749      0.8018
      83       1       5         TPE     66.3988      0.8327
      83       1       5      Normal     66.3988      0.8327
      83       1       6         TPE     67.2178      0.8483
      83       1       6      Normal     67.2178      0.8483
      83       1       7         TPE     68.2257      0.8675
      83       1       7      Normal     68.2257      0.8675
      83       1       8         TPE     68.9631      0.8816
      83       1       8      Normal     68.9631      0.8816
      83       1       9         TPE     69.7550      0.8967
      83       1       9      Normal     69.7550      0.8967
      83       1      10         TPE     70.4103      0.9092
      83       1      10      Normal     70.4103      0.9092
      84       1       0         TPE     57.7844      0.6685
      84       1       0      Normal     57.7844      0.6685
      84       1       1         TPE     60.5651      0.7215
      84       1       1      Normal     60.5651      0.7215
      84       1       2         TPE     62.0749      0.7503
      84       1       2      Normal     62.0749      0.7503
      84       1       3         TPE     63.5298      0.7780
      84       1       3      Normal     63.5298      0.7780
      84       1       4         TPE     65.3303      0.8123
      84       1       4      Normal     65.3303      0.8123
      84       1       5         TPE     66.5037      0.8347
      84       1       5      Normal     66.5037      0.8347
      84       1       6         TPE     67.2584      0.8491
      84       1       6      Normal     67.2584      0.8491
      84       1       7         TPE     68.0929      0.8650
      84       1       7      Normal     68.0929      0.8650
      84       1       8         TPE     68.8104      0.8787
      84       1       8      Normal     68.8104      0.8787
      84       1       9         TPE     69.4367      0.8906
      84       1       9      Normal     69.4367      0.8906
      84       1      10         TPE     69.8554      0.8986
      84       1      10      Normal     69.8554      0.8986
      85       1       0         TPE     57.7844      0.6685
      85       1       0      Normal     57.7844      0.6685
      85       1       1         TPE     60.4460      0.7192
      85       1       1      Normal     60.4460      0.7192
      85       1       2         TPE     62.0224      0.7493
      85       1       2      Normal     62.0224      0.7493
      85       1       3         TPE     63.7386      0.7820
      85       1       3      Normal     63.7386      0.7820
      85       1       4         TPE     65.5716      0.8169
      85       1       4      Normal     65.5716      0.8169
      85       1       5         TPE     66.7890      0.8402
      85       1       5      Normal     66.7890      0.8402
      85       1       6         TPE     67.9111      0.8615
      85       1       6      Normal     67.9111      0.8615
      85       1       7         TPE     68.9333      0.8810
      85       1       7      Normal     68.9333      0.8810
      85       1       8         TPE     69.9255      0.8999
      85       1       8      Normal     69.9255      0.8999
      85       1       9         TPE     70.5073      0.9110
      85       1       9      Normal     70.5073      0.9110
      85       1      10         TPE     70.9707      0.9199
      85       1      10      Normal     70.9707      0.9199
      86       1       0         TPE     57.7844      0.6685
      86       1       0      Normal     57.7844      0.6685
      86       1       1         TPE     59.6227      0.7035
      86       1       1      Normal     59.6227      0.7035
      86       1       2         TPE     60.9846      0.7295
      86       1       2      Normal     60.9846      0.7295
      86       1       3         TPE     62.3774      0.7561
      86       1       3      Normal     62.3774      0.7561
      86       1       4         TPE     63.8902      0.7849
      86       1       4      Normal     63.8902      0.7849
      86       1       5         TPE     65.8121      0.8215
      86       1       5      Normal     65.8121      0.8215
      86       1       6         TPE     66.9528      0.8433
      86       1       6      Normal     66.9528      0.8433
      86       1       7         TPE     67.9949      0.8631
      86       1       7      Normal     67.9949      0.8631
      86       1       8         TPE     68.6485      0.8756
      86       1       8      Normal     68.6485      0.8756
      86       1       9         TPE     69.4928      0.8917
      86       1       9      Normal     69.4928      0.8917
      86       1      10         TPE     70.0318      0.9020
      86       1      10      Normal     70.0318      0.9020
      87       1       0         TPE     57.7844      0.6685
      87       1       0      Normal     57.7844      0.6685
      87       1       1         TPE     59.6496      0.7041
      87       1       1      Normal     59.6496      0.7041
      87       1       2         TPE     61.2506      0.7346
      87       1       2      Normal     61.2506      0.7346
      87       1       3         TPE     63.2790      0.7732
      87       1       3      Normal     63.2790      0.7732
      87       1       4         TPE     64.8829      0.8038
      87       1       4      Normal     64.8829      0.8038
      87       1       5         TPE     66.5573      0.8357
      87       1       5      Normal     66.5573      0.8357
      87       1       6         TPE     67.5686      0.8550
      87       1       6      Normal     67.5686      0.8550
      87       1       7         TPE     68.2893      0.8688
      87       1       7      Normal     68.2893      0.8688
      87       1       8         TPE     69.1489      0.8851
      87       1       8      Normal     69.1489      0.8851
      87       1       9         TPE     69.6671      0.8950
      87       1       9      Normal     69.6671      0.8950
      87       1      10         TPE     70.0871      0.9030
      87       1      10      Normal     70.0871      0.9030
      88       1       0         TPE     57.7844      0.6685
      88       1       0      Normal     57.7844      0.6685
      88       1       1         TPE     60.3190      0.7168
      88       1       1      Normal     60.3190      0.7168
      88       1       2         TPE     61.9496      0.7479
      88       1       2      Normal     61.9496      0.7479
      88       1       3         TPE     63.7295      0.7818
      88       1       3      Normal     63.7295      0.7818
      88       1       4         TPE     65.5286      0.8161
      88       1       4      Normal     65.5286      0.8161
      88       1       5         TPE     66.4174      0.8331
      88       1       5      Normal     66.4174      0.8331
      88       1       6         TPE     67.7390      0.8583
      88       1       6      Normal     67.7390      0.8583
      88       1       7         TPE     68.6578      0.8758
      88       1       7      Normal     68.6578      0.8758
      88       1       8         TPE     69.2844      0.8877
      88       1       8      Normal     69.2844      0.8877
      88       1       9         TPE     69.8298      0.8981
      88       1       9      Normal     69.8298      0.8981
      88       1      10         TPE     70.2536      0.9062
      88       1      10      Normal     70.2536      0.9062
      89       1       0         TPE     57.7844      0.6685
      89       1       0      Normal     57.7844      0.6685
      89       1       1         TPE     59.7933      0.7068
      89       1       1      Normal     59.7933      0.7068
      89       1       2         TPE     61.4055      0.7375
      89       1       2      Normal     61.4055      0.7375
      89       1       3         TPE     63.4077      0.7757
      89       1       3      Normal     63.4077      0.7757
      89       1       4         TPE     65.5444      0.8164
      89       1       4      Normal     65.5443      0.8164
      89       1       5         TPE     66.7322      0.8391
      89       1       5      Normal     66.7322      0.8391
      89       1       6         TPE     68.0367      0.8639
      89       1       6      Normal     68.0367      0.8639
      89       1       7         TPE     69.0378      0.8830
      89       1       7      Normal     69.0378      0.8830
      89       1       8         TPE     69.7753      0.8971
      89       1       8      Normal     69.7753      0.8971
      89       1       9         TPE     70.2638      0.9064
      89       1       9      Normal     70.2638      0.9064
      89       1      10         TPE     70.7322      0.9153
      89       1      10      Normal     70.7322      0.9153
      90       1       0         TPE     57.7844      0.6685
      90       1       0      Normal     57.7844      0.6685
      90       1       1         TPE     60.1633      0.7138
      90       1       1      Normal     60.1633      0.7138
      90       1       2         TPE     61.9818      0.7485
      90       1       2      Normal     61.9818      0.7485
      90       1       3         TPE     63.5144      0.7777
      90       1       3      Normal     63.5144      0.7777
      90       1       4         TPE     64.5898      0.7982
      90       1       4      Normal     64.5898      0.7982
      90       1       5         TPE     65.6760      0.8189
      90       1       5      Normal     65.6760      0.8189
      90       1       6         TPE     66.8167      0.8407
      90       1       6      Normal     66.8167      0.8407
      90       1       7         TPE     67.6899      0.8573
      90       1       7      Normal     67.6899      0.8573
      90       1       8         TPE     68.6486      0.8756
      90       1       8      Normal     68.6486      0.8756
      90       1       9         TPE     69.4365      0.8906
      90       1       9      Normal     69.4365      0.8906
      90       1      10         TPE     69.9777      0.9009
      90       1      10      Normal     69.9777      0.9009
      91       1       0         TPE     57.7844      0.6685
      91       1       0      Normal     57.7844      0.6685
      91       1       1         TPE     59.8370      0.7076
      91       1       1      Normal     59.8370      0.7076
      91       1       2         TPE     61.3213      0.7359
      91       1       2      Normal     61.3213      0.7359
      91       1       3         TPE     62.4971      0.7583
      91       1       3      Normal     62.4971      0.7583
      91       1       4         TPE     63.7164      0.7816
      91       1       4      Normal     63.7164      0.7816
      91       1       5         TPE     65.1745      0.8094
      91       1       5      Normal     65.1745      0.8094
      91       1       6         TPE     66.4958      0.8346
      91       1       6      Normal     66.4959      0.8346
      91       1       7         TPE     67.6845      0.8572
      91       1       7      Normal     67.6845      0.8572
      91       1       8         TPE     68.6541      0.8757
      91       1       8      Normal     68.6541      0.8757
      91       1       9         TPE     69.3481      0.8889
      91       1       9      Normal     69.3481      0.8889
      91       1      10         TPE     70.1597      0.9044
      91       1      10      Normal     70.1597      0.9044
      92       1       0         TPE     57.7844      0.6685
      92       1       0      Normal     57.7844      0.6685
      92       1       1         TPE     60.1286      0.7132
      92       1       1      Normal     60.1286      0.7132
      92       1       2         TPE     61.9460      0.7478
      92       1       2      Normal     61.9460      0.7478
      92       1       3         TPE     63.3538      0.7747
      92       1       3      Normal     63.3538      0.7747
      92       1       4         TPE     64.4991      0.7965
      92       1       4      Normal     64.4991      0.7965
      92       1       5         TPE     65.2523      0.8109
      92       1       5      Normal     65.2523      0.8109
      92       1       6         TPE     66.3005      0.8308
      92       1       6      Normal     66.3006      0.8308
      92       1       7         TPE     67.1555      0.8471
      92       1       7      Normal     67.1555      0.8471
      92       1       8         TPE     68.1178      0.8655
      92       1       8      Normal     68.1178      0.8655
      92       1       9         TPE     68.7649      0.8778
      92       1       9      Normal     68.7649      0.8778
      92       1      10         TPE     69.4321      0.8905
      92       1      10      Normal     69.4321      0.8905
      93       1       0         TPE     57.7844      0.6685
      93       1       0      Normal     57.7844      0.6685
      93       1       1         TPE     59.6489      0.7040
      93       1       1      Normal     59.6489      0.7040
      93       1       2         TPE     61.5938      0.7411
      93       1       2      Normal     61.5938      0.7411
      93       1       3         TPE     63.3310      0.7742
      93       1       3      Normal     63.3310      0.7742
      93       1       4         TPE     64.8574      0.8033
      93       1       4      Normal     64.8574      0.8033
      93       1       5         TPE     65.9398      0.8240
      93       1       5      Normal     65.9398      0.8240
      93       1       6         TPE     67.0847      0.8458
      93       1       6      Normal     67.0847      0.8458
      93       1       7         TPE     67.7763      0.8590
      93       1       7      Normal     67.7763      0.8590
      93       1       8         TPE     68.7327      0.8772
      93       1       8      Normal     68.7327      0.8772
      93       1       9         TPE     69.5474      0.8927
      93       1       9      Normal     69.5474      0.8927
      93       1      10         TPE     70.4039      0.9091
      93       1      10      Normal     70.4039      0.9091
      94       1       0         TPE     57.7844      0.6685
      94       1       0      Normal     57.7844      0.6685
      94       1       1         TPE     60.3694      0.7178
      94       1       1      Normal     60.3694      0.7178
      94       1       2         TPE     62.1836      0.7524
      94       1       2      Normal     62.1836      0.7524
      94       1       3         TPE     63.9526      0.7861
      94       1       3      Normal     63.9526      0.7861
      94       1       4         TPE     65.3054      0.8119
      94       1       4      Normal     65.3054      0.8119
      94       1       5         TPE     66.2942      0.8307
      94       1       5      Normal     66.2942      0.8307
      94       1       6         TPE     67.3263      0.8504
      94       1       6      Normal     67.3263      0.8504
      94       1       7         TPE     68.0672      0.8645
      94       1       7      Normal     68.0672      0.8645
      94       1       8         TPE     68.9508      0.8814
      94       1       8      Normal     68.9508      0.8814
      94       1       9         TPE     69.5136      0.8921
      94       1       9      Normal     69.5136      0.8921
      94       1      10         TPE     70.1343      0.9039
      94       1      10      Normal     70.1343      0.9039
      95       1       0         TPE     57.7844      0.6685
      95       1       0      Normal     57.7844      0.6685
      95       1       1         TPE     60.0560      0.7118
      95       1       1      Normal     60.0560      0.7118
      95       1       2         TPE     62.1774      0.7522
      95       1       2      Normal     62.1774      0.7522
      95       1       3         TPE     63.7194      0.7816
      95       1       3      Normal     63.7194      0.7816
      95       1       4         TPE     64.8025      0.8023
      95       1       4      Normal     64.8025      0.8023
      95       1       5         TPE     66.4051      0.8328
      95       1       5      Normal     66.4051      0.8328
      95       1       6         TPE     67.4839      0.8534
      95       1       6      Normal     67.4839      0.8534
      95       1       7         TPE     68.1820      0.8667
      95       1       7      Normal     68.1820      0.8667
      95       1       8         TPE     69.2273      0.8866
      95       1       8      Normal     69.2273      0.8866
      95       1       9         TPE     69.7416      0.8964
      95       1       9      Normal     69.7416      0.8964
      95       1      10         TPE     70.1740      0.9047
      95       1      10      Normal     70.1740      0.9047
      96       1       0         TPE     57.7844      0.6685
      96       1       0      Normal     57.7844      0.6685
      96       1       1         TPE     59.7475      0.7059
      96       1       1      Normal     59.7475      0.7059
      96       1       2         TPE     61.7244      0.7436
      96       1       2      Normal     61.7244      0.7436
      96       1       3         TPE     63.1473      0.7707
      96       1       3      Normal     63.1473      0.7707
      96       1       4         TPE     64.6143      0.7987
      96       1       4      Normal     64.6143      0.7987
      96       1       5         TPE     66.4061      0.8329
      96       1       5      Normal     66.4061      0.8329
      96       1       6         TPE     68.0446      0.8641
      96       1       6      Normal     68.0446      0.8641
      96       1       7         TPE     69.1796      0.8857
      96       1       7      Normal     69.1796      0.8857
      96       1       8         TPE     69.8786      0.8991
      96       1       8      Normal     69.8786      0.8991
      96       1       9         TPE     70.4785      0.9105
      96       1       9      Normal     70.4785      0.9105
      96       1      10         TPE     71.0175      0.9208
      96       1      10      Normal     71.0175      0.9208
      97       1       0         TPE     57.7844      0.6685
      97       1       0      Normal     57.7844      0.6685
      97       1       1         TPE     59.8072      0.7071
      97       1       1      Normal     59.8072      0.7071
      97       1       2         TPE     61.7225      0.7436
      97       1       2      Normal     61.7225      0.7436
      97       1       3         TPE     63.5348      0.7781
      97       1       3      Normal     63.5348      0.7781
      97       1       4         TPE     64.9505      0.8051
      97       1       4      Normal     64.9505      0.8051
      97       1       5         TPE     65.9384      0.8239
      97       1       5      Normal     65.9384      0.8239
      97       1       6         TPE     66.9750      0.8437
      97       1       6      Normal     66.9750      0.8437
      97       1       7         TPE     67.8909      0.8612
      97       1       7      Normal     67.8909      0.8612
      97       1       8         TPE     68.5146      0.8731
      97       1       8      Normal     68.5147      0.8731
      97       1       9         TPE     69.1908      0.8859
      97       1       9      Normal     69.1908      0.8859
      97       1      10         TPE     70.1053      0.9034
      97       1      10      Normal     70.1053      0.9034
      98       1       0         TPE     57.7844      0.6685
      98       1       0      Normal     57.7844      0.6685
      98       1       1         TPE     59.7008      0.7050
      98       1       1      Normal     59.7008      0.7050
      98       1       2         TPE     61.5703      0.7407
      98       1       2      Normal     61.5703      0.7407
      98       1       3         TPE     62.9771      0.7675
      98       1       3      Normal     62.9771      0.7675
      98       1       4         TPE     64.6228      0.7989
      98       1       4      Normal     64.6229      0.7989
      98       1       5         TPE     66.0311      0.8257
      98       1       5      Normal     66.0311      0.8257
      98       1       6         TPE     67.2174      0.8483
      98       1       6      Normal     67.2174      0.8483
      98       1       7         TPE     68.4714      0.8722
      98       1       7      Normal     68.4714      0.8722
      98       1       8         TPE     69.4841      0.8915
      98       1       8      Normal     69.4841      0.8915
      98       1       9         TPE     69.9425      0.9003
      98       1       9      Normal     69.9425      0.9003
      98       1      10         TPE     70.4192      0.9094
      98       1      10      Normal     70.4192      0.9094
      99       1       0         TPE     57.7844      0.6685
      99       1       0      Normal     57.7844      0.6685
      99       1       1         TPE     60.2277      0.7151
      99       1       1      Normal     60.2277      0.7151
      99       1       2         TPE     62.0756      0.7503
      99       1       2      Normal     62.0756      0.7503
      99       1       3         TPE     63.4452      0.7764
      99       1       3      Normal     63.4452      0.7764
      99       1       4         TPE     65.2019      0.8099
      99       1       4      Normal     65.2019      0.8099
      99       1       5         TPE     66.8613      0.8415
      99       1       5      Normal     66.8613      0.8415
      99       1       6         TPE     67.9499      0.8623
      99       1       6      Normal     67.9499      0.8623
      99       1       7         TPE     69.0379      0.8830
      99       1       7      Normal     69.0379      0.8830
      99       1       8         TPE     69.9279      0.9000
      99       1       8      Normal     69.9279      0.9000
      99       1       9         TPE     70.5598      0.9120
      99       1       9      Normal     70.5598      0.9120
      99       1      10         TPE     71.0864      0.9221
      99       1      10      Normal     71.0864      0.9221
     100       1       0         TPE     57.7844      0.6685
     100       1       0      Normal     57.7844      0.6685
     100       1       1         TPE     60.2358      0.7152
     100       1       1      Normal     60.2358      0.7152
     100       1       2         TPE     62.0744      0.7503
     100       1       2      Normal     62.0744      0.7503
     100       1       3         TPE     63.8179      0.7835
     100       1       3      Normal     63.8179      0.7835
     100       1       4         TPE     65.0620      0.8072
     100       1       4      Normal     65.0620      0.8072
     100       1       5         TPE     66.2769      0.8304
     100       1       5      Normal     66.2770      0.8304
     100       1       6         TPE     67.2890      0.8497
     100       1       6      Normal     67.2891      0.8497
     100       1       7         TPE     68.0374      0.8640
     100       1       7      Normal     68.0374      0.8640
     100       1       8         TPE     68.6043      0.8748
     100       1       8      Normal     68.6043      0.8748
     100       1       9         TPE     69.1021      0.8842
     100       1       9      Normal     69.1021      0.8842
     100       1      10         TPE     69.3647      0.8893
     100       1      10      Normal     69.3647      0.8893
    Mean       1       0         TPE     57.7844      0.6685
    Mean       1       0      Normal     57.7844      0.6685
    Mean       1       1         TPE     59.9749      0.7103
    Mean       1       1      Normal     59.9749      0.7103
    Mean       1       2         TPE     61.7550      0.7442
    Mean       1       2      Normal     61.7550      0.7442
    Mean       1       3         TPE     63.3634      0.7749
    Mean       1       3      Normal     63.3634      0.7749
    Mean       1       4         TPE     64.7982      0.8022
    Mean       1       4      Normal     64.7982      0.8022
    Mean       1       5         TPE     66.0576      0.8262
    Mean       1       5      Normal     66.0576      0.8262
    Mean       1       6         TPE     67.1403      0.8469
    Mean       1       6      Normal     67.1403      0.8469
    Mean       1       7         TPE     68.0676      0.8645
    Mean       1       7      Normal     68.0676      0.8645
    Mean       1       8         TPE     68.8916      0.8802
    Mean       1       8      Normal     68.8916      0.8802
    Mean       1       9         TPE     69.5350      0.8925
    Mean       1       9      Normal     69.5350      0.8925
    Mean       1      10         TPE     70.0828      0.9029
    Mean       1      10      Normal     70.0828      0.9029
  StdDev       1       0         TPE      0.0494         NaN
  StdDev       1       0      Normal      0.0494         NaN
  StdDev       1       1         TPE      0.3014      0.0057
  StdDev       1       1      Normal      0.3010      0.0057
  StdDev       1       2         TPE      0.4026      0.0077
  StdDev       1       2      Normal      0.4020      0.0077
  StdDev       1       3         TPE      0.4685      0.0090
  StdDev       1       3      Normal      0.4672      0.0090
  StdDev       1       4         TPE      0.5440      0.0104
  StdDev       1       4      Normal      0.5440      0.0104
  StdDev       1       5         TPE      0.5555      0.0106
  StdDev       1       5      Normal      0.5555      0.0106
  StdDev       1       6         TPE      0.5851      0.0112
  StdDev       1       6      Normal      0.5846      0.0112
  StdDev       1       7         TPE      0.5954      0.0113
  StdDev       1       7      Normal      0.5954      0.0113
  StdDev       1       8         TPE      0.5651      0.0107
  StdDev       1       8      Normal      0.5647      0.0108
  StdDev       1       9         TPE      0.5358      0.0102
  StdDev       1       9      Normal      0.5358      0.0102
  StdDev       1      10         TPE      0.5087      0.0097
  StdDev       1      10      Normal      0.5092      0.0097
