# Supplementary material for: Blib is a multi-module simulation platform for genetics studies and intelligent breeding
Source: Commun Biol. 2022 Nov 3;5:1167. doi: 10.1038/s42003-022-04151-9 (PMC9630530; doi:10.1038/s42003-022-04151-9)
Supplement: Supplementary file 4 — Supplementary Software 1 [file 42003_2022_4151_MOESM4_ESM.zip › Supplementary software/ISB with output files/outTester4.gbe]

     Run Bmethod   Cycle       Yield       Yield       Yield
     Run Bmethod   Cycle     varGeno      varEnv     varGbyE
       1       1       0      2.7998      2.7998      0.0000
       1       1       1      3.2647      3.2647      0.0000
       1       1       2      2.3791      2.3791      0.0000
       1       1       3      1.7122      1.7122      0.0000
       1       1       4      1.8953      1.8953      0.0000
       1       1       5      1.0981      1.0981      0.0000
       1       1       6      0.9241      0.9241      0.0000
       1       1       7      1.2544      1.2544      0.0000
       1       1       8      0.8922      0.8922      0.0000
       1       1       9      0.6309      0.6309      0.0000
       1       1      10      0.5491      0.5491      0.0000
       2       1       0      2.7998      2.7998      0.0000
       2       1       1      2.0527      2.0527      0.0000
       2       1       2      2.2313      2.2313      0.0000
       2       1       3      1.9794      1.9794      0.0000
       2       1       4      1.9434      1.9434      0.0000
       2       1       5      2.4266      2.4266      0.0000
       2       1       6      2.0809      2.0809      0.0000
       2       1       7      1.8972      1.8972      0.0000
       2       1       8      1.4913      1.4913      0.0000
       2       1       9      1.1612      1.1612      0.0000
       2       1      10      1.0400      1.0400      0.0000
       3       1       0      2.7998      2.7998      0.0000
       3       1       1      2.3933      2.3933      0.0000
       3       1       2      1.7291      1.7291      0.0000
       3       1       3      1.1473      1.1473      0.0000
       3       1       4      0.8469      0.8469      0.0000
       3       1       5      0.7653      0.7653      0.0000
       3       1       6      0.7403      0.7403      0.0000
       3       1       7      0.8225      0.8225      0.0000
       3       1       8      1.1547      1.1547      0.0000
       3       1       9      1.3091      1.3091      0.0000
       3       1      10      0.8856      0.8856      0.0000
       4       1       0      2.7998      2.7998      0.0000
       4       1       1      2.6667      2.6667      0.0000
       4       1       2      1.7250      1.7250      0.0000
       4       1       3      1.4059      1.4059      0.0000
       4       1       4      1.7350      1.7350      0.0000
       4       1       5      1.5647      1.5647      0.0000
       4       1       6      1.0684      1.0684      0.0000
       4       1       7      1.0859      1.0859      0.0000
       4       1       8      0.7706      0.7706      0.0000
       4       1       9      0.7391      0.7391      0.0000
       4       1      10      0.7138      0.7138      0.0000
       5       1       0      2.7998      2.7998      0.0000
       5       1       1      2.6952      2.6952      0.0000
       5       1       2      1.9542      1.9542      0.0000
       5       1       3      1.3441      1.3441      0.0000
       5       1       4      1.2919      1.2919      0.0000
       5       1       5      1.7028      1.7028      0.0000
       5       1       6      1.9706      1.9706      0.0000
       5       1       7      1.8847      1.8847      0.0000
       5       1       8      2.2162      2.2162      0.0000
       5       1       9      1.3769      1.3769      0.0000
       5       1      10      1.3050      1.3050      0.0000
       6       1       0      2.7998      2.7998      0.0000
       6       1       1      2.8519      2.8519      0.0000
       6       1       2      2.0044      2.0044      0.0000
       6       1       3      1.6047      1.6047      0.0000
       6       1       4      1.1275      1.1275      0.0000
       6       1       5      1.4603      1.4603      0.0000
       6       1       6      1.3975      1.3975      0.0000
       6       1       7      1.2644      1.2644      0.0000
       6       1       8      0.8428      0.8428      0.0000
       6       1       9      0.8644      0.8644      0.0000
       6       1      10      0.6984      0.6984      0.0000
       7       1       0      2.7998      2.7998      0.0000
       7       1       1      2.7750      2.7750      0.0000
       7       1       2      3.0433      3.0433      0.0000
       7       1       3      1.9209      1.9209      0.0000
       7       1       4      1.7516      1.7516      0.0000
       7       1       5      0.9816      0.9816      0.0000
       7       1       6      1.2353      1.2353      0.0000
       7       1       7      1.5600      1.5600      0.0000
       7       1       8      1.2866      1.2866      0.0000
       7       1       9      0.9347      0.9347      0.0000
       7       1      10      1.1631      1.1631      0.0000
       8       1       0      2.7998      2.7998      0.0000
       8       1       1      1.6598      1.6598      0.0000
       8       1       2      2.2711      2.2711      0.0000
       8       1       3      1.8941      1.8941      0.0000
       8       1       4      1.6506      1.6506      0.0000
       8       1       5      1.5481      1.5481      0.0000
       8       1       6      2.3087      2.3087      0.0000
       8       1       7      1.7741      1.7741      0.0000
       8       1       8      1.2400      1.2400      0.0000
       8       1       9      1.3516      1.3516      0.0000
       8       1      10      0.9072      0.9072      0.0000
       9       1       0      2.7998      2.7998      0.0000
       9       1       1      1.7339      1.7339      0.0000
       9       1       2      1.9698      1.9698      0.0000
       9       1       3      1.0187      1.0187      0.0000
       9       1       4      1.5044      1.5044      0.0000
       9       1       5      1.6812      1.6812      0.0000
       9       1       6      1.1903      1.1903      0.0000
       9       1       7      1.4662      1.4662      0.0000
       9       1       8      1.4734      1.4734      0.0000
       9       1       9      1.4775      1.4775      0.0000
       9       1      10      0.9541      0.9541      0.0000
      10       1       0      2.7998      2.7998      0.0000
      10       1       1      1.8005      1.8005      0.0000
      10       1       2      2.2787      2.2787      0.0000
      10       1       3      3.8125      3.8125      0.0000
      10       1       4      1.6934      1.6934      0.0000
      10       1       5      1.6066      1.6066      0.0000
      10       1       6      1.3475      1.3475      0.0000
      10       1       7      1.0200      1.0200      0.0000
      10       1       8      0.5759      0.5759      0.0000
      10       1       9      0.9403      0.9403      0.0000
      10       1      10      0.9062      0.9062      0.0000
      11       1       0      2.7998      2.7998      0.0000
      11       1       1      2.7761      2.7761      0.0000
      11       1       2      2.1214      2.1214      0.0000
      11       1       3      1.7709      1.7709      0.0000
      11       1       4      1.7819      1.7819      0.0000
      11       1       5      2.0109      2.0109      0.0000
      11       1       6      1.3247      1.3247      0.0000
      11       1       7      1.2669      1.2669      0.0000
      11       1       8      1.0972      1.0972      0.0000
      11       1       9      0.8441      0.8441      0.0000
      11       1      10      0.7781      0.7781      0.0000
      12       1       0      2.7998      2.7998      0.0000
      12       1       1      2.0338      2.0338      0.0000
      12       1       2      1.8377      1.8377      0.0000
      12       1       3      1.4744      1.4744      0.0000
      12       1       4      1.0097      1.0097      0.0000
      12       1       5      1.2209      1.2209      0.0000
      12       1       6      0.8616      0.8616      0.0000
      12       1       7      0.8531      0.8531      0.0000
      12       1       8      1.1203      1.1203      0.0000
      12       1       9      1.1266      1.1266      0.0000
      12       1      10      0.8572      0.8572      0.0000
      13       1       0      2.7998      2.7998      0.0000
      13       1       1      1.7827      1.7827      0.0000
      13       1       2      1.2794      1.2794      0.0000
      13       1       3      1.4672      1.4672      0.0000
      13       1       4      1.7522      1.7522      0.0000
      13       1       5      1.2472      1.2472      0.0000
      13       1       6      1.5862      1.5862      0.0000
      13       1       7      1.1769      1.1769      0.0000
      13       1       8      1.3503      1.3503      0.0000
      13       1       9      1.3059      1.3059      0.0000
      13       1      10      1.5028      1.5028      0.0000
      14       1       0      2.7998      2.7998      0.0000
      14       1       1      2.5391      2.5391      0.0000
      14       1       2      1.5352      1.5352      0.0000
      14       1       3      1.5608      1.5608      0.0000
      14       1       4      1.3316      1.3316      0.0000
      14       1       5      1.4600      1.4600      0.0000
      14       1       6      2.1131      2.1131      0.0000
      14       1       7      1.0459      1.0459      0.0000
      14       1       8      1.2475      1.2475      0.0000
      14       1       9      1.7556      1.7556      0.0000
      14       1      10      1.0812      1.0812      0.0000
      15       1       0      2.7998      2.7998      0.0000
      15       1       1      2.3012      2.3012      0.0000
      15       1       2      3.0017      3.0017      0.0000
      15       1       3      2.6169      2.6169      0.0000
      15       1       4      2.2666      2.2666      0.0000
      15       1       5      1.7725      1.7725      0.0000
      15       1       6      2.5419      2.5419      0.0000
      15       1       7      2.3359      2.3359      0.0000
      15       1       8      2.1406      2.1406      0.0000
      15       1       9      1.1184      1.1184      0.0000
      15       1      10      0.8447      0.8447      0.0000
      16       1       0      2.7998      2.7998      0.0000
      16       1       1      2.4189      2.4189      0.0000
      16       1       2      2.7514      2.7514      0.0000
      16       1       3      1.7345      1.7345      0.0000
      16       1       4      1.8366      1.8366      0.0000
      16       1       5      1.1328      1.1328      0.0000
      16       1       6      1.7144      1.7144      0.0000
      16       1       7      1.7875      1.7875      0.0000
      16       1       8      1.4428      1.4428      0.0000
      16       1       9      1.3391      1.3391      0.0000
      16       1      10      1.0178      1.0178      0.0000
      17       1       0      2.7998      2.7998      0.0000
      17       1       1      4.1892      4.1892      0.0000
      17       1       2      2.5733      2.5733      0.0000
      17       1       3      2.7113      2.7113      0.0000
      17       1       4      2.1934      2.1934      0.0000
      17       1       5      1.7534      1.7534      0.0000
      17       1       6      1.2959      1.2959      0.0000
      17       1       7      1.4941      1.4941      0.0000
      17       1       8      1.4456      1.4456      0.0000
      17       1       9      1.3837      1.3837      0.0000
      17       1      10      0.9956      0.9956      0.0000
      18       1       0      2.7998      2.7998      0.0000
      18       1       1      2.2427      2.2427      0.0000
      18       1       2      1.9548      1.9548      0.0000
      18       1       3      2.1256      2.1256      0.0000
      18       1       4      2.0541      2.0541      0.0000
      18       1       5      1.8853      1.8853      0.0000
      18       1       6      1.4431      1.4431      0.0000
      18       1       7      1.5975      1.5975      0.0000
      18       1       8      1.8228      1.8228      0.0000
      18       1       9      1.3234      1.3234      0.0000
      18       1      10      1.5788      1.5788      0.0000
      19       1       0      2.7998      2.7998      0.0000
      19       1       1      3.0444      3.0444      0.0000
      19       1       2      1.6450      1.6450      0.0000
      19       1       3      1.1355      1.1355      0.0000
      19       1       4      1.5278      1.5278      0.0000
      19       1       5      1.5169      1.5169      0.0000
      19       1       6      1.1066      1.1066      0.0000
      19       1       7      1.0019      1.0019      0.0000
      19       1       8      1.4628      1.4628      0.0000
      19       1       9      1.5506      1.5506      0.0000
      19       1      10      1.1922      1.1922      0.0000
      20       1       0      2.7998      2.7998      0.0000
      20       1       1      2.0756      2.0756      0.0000
      20       1       2      1.3122      1.3122      0.0000
      20       1       3      1.7525      1.7525      0.0000
      20       1       4      0.9550      0.9550      0.0000
      20       1       5      1.2781      1.2781      0.0000
      20       1       6      1.1588      1.1588      0.0000
      20       1       7      0.7619      0.7619      0.0000
      20       1       8      0.9784      0.9784      0.0000
      20       1       9      0.7694      0.7694      0.0000
      20       1      10      0.7156      0.7156      0.0000
      21       1       0      2.7998      2.7998      0.0000
      21       1       1      2.0008      2.0008      0.0000
      21       1       2      2.1233      2.1233      0.0000
      21       1       3      2.1156      2.1156      0.0000
      21       1       4      2.5100      2.5100      0.0000
      21       1       5      2.5303      2.5303      0.0000
      21       1       6      1.6353      1.6353      0.0000
      21       1       7      1.9697      1.9697      0.0000
      21       1       8      1.9522      1.9522      0.0000
      21       1       9      1.1991      1.1991      0.0000
      21       1      10      0.8712      0.8712      0.0000
      22       1       0      2.7998      2.7998      0.0000
      22       1       1      3.1053      3.1053      0.0000
      22       1       2      2.4441      2.4441      0.0000
      22       1       3      2.1177      2.1177      0.0000
      22       1       4      3.0495      3.0495      0.0000
      22       1       5      2.3450      2.3450      0.0000
      22       1       6      1.7922      1.7922      0.0000
      22       1       7      1.9216      1.9216      0.0000
      22       1       8      1.6069      1.6069      0.0000
      22       1       9      1.2838      1.2838      0.0000
      22       1      10      0.9303      0.9303      0.0000
      23       1       0      2.7998      2.7998      0.0000
      23       1       1      3.2025      3.2025      0.0000
      23       1       2      2.8748      2.8748      0.0000
      23       1       3      2.4241      2.4241      0.0000
      23       1       4      2.7062      2.7062      0.0000
      23       1       5      2.2359      2.2359      0.0000
      23       1       6      1.4425      1.4425      0.0000
      23       1       7      1.5806      1.5806      0.0000
      23       1       8      1.4837      1.4837      0.0000
      23       1       9      1.0609      1.0609      0.0000
      23       1      10      0.7172      0.7172      0.0000
      24       1       0      2.7998      2.7998      0.0000
      24       1       1      2.8431      2.8431      0.0000
      24       1       2      2.3248      2.3248      0.0000
      24       1       3      1.6586      1.6586      0.0000
      24       1       4      1.8575      1.8575      0.0000
      24       1       5      1.8153      1.8153      0.0000
      24       1       6      1.0984      1.0984      0.0000
      24       1       7      0.6728      0.6728      0.0000
      24       1       8      0.8659      0.8659      0.0000
      24       1       9      0.8397      0.8397      0.0000
      24       1      10      0.7397      0.7397      0.0000
      25       1       0      2.7998      2.7998      0.0000
      25       1       1      2.1767      2.1767      0.0000
      25       1       2      2.1742      2.1742      0.0000
      25       1       3      2.2134      2.2134      0.0000
      25       1       4      2.0887      2.0887      0.0000
      25       1       5      2.1634      2.1634      0.0000
      25       1       6      2.2072      2.2072      0.0000
      25       1       7      1.1900      1.1900      0.0000
      25       1       8      1.2197      1.2197      0.0000
      25       1       9      1.5625      1.5625      0.0000
      25       1      10      1.6734      1.6734      0.0000
      26       1       0      2.7998      2.7998      0.0000
      26       1       1      2.6289      2.6289      0.0000
      26       1       2      1.5259      1.5259      0.0000
      26       1       3      1.5750      1.5750      0.0000
      26       1       4      1.6966      1.6966      0.0000
      26       1       5      1.6181      1.6181      0.0000
      26       1       6      1.7822      1.7822      0.0000
      26       1       7      1.1000      1.1000      0.0000
      26       1       8      1.2316      1.2316      0.0000
      26       1       9      0.8609      0.8609      0.0000
      26       1      10      0.9300      0.9300      0.0000
      27       1       0      2.7998      2.7998      0.0000
      27       1       1      2.4066      2.4066      0.0000
      27       1       2      2.0548      2.0548      0.0000
      27       1       3      1.8950      1.8950      0.0000
      27       1       4      1.9281      1.9281      0.0000
      27       1       5      2.0256      2.0256      0.0000
      27       1       6      1.4516      1.4516      0.0000
      27       1       7      1.4759      1.4759      0.0000
      27       1       8      1.0928      1.0928      0.0000
      27       1       9      1.4084      1.4084      0.0000
      27       1      10      0.8678      0.8678      0.0000
      28       1       0      2.7998      2.7998      0.0000
      28       1       1      2.6556      2.6556      0.0000
      28       1       2      1.5756      1.5756      0.0000
      28       1       3      2.6569      2.6569      0.0000
      28       1       4      3.7756      3.7756      0.0000
      28       1       5      1.9344      1.9344      0.0000
      28       1       6      1.3806      1.3806      0.0000
      28       1       7      1.0100      1.0100      0.0000
      28       1       8      0.6778      0.6778      0.0000
      28       1       9      0.8247      0.8247      0.0000
      28       1      10      0.6603      0.6603      0.0000
      29       1       0      2.7998      2.7998      0.0000
      29       1       1      2.1280      2.1280      0.0000
      29       1       2      2.7211      2.7211      0.0000
      29       1       3      3.0700      3.0700      0.0000
      29       1       4      3.0113      3.0113      0.0000
      29       1       5      2.3678      2.3678      0.0000
      29       1       6      1.8416      1.8416      0.0000
      29       1       7      1.6609      1.6609      0.0000
      29       1       8      1.1716      1.1716      0.0000
      29       1       9      0.8037      0.8037      0.0000
      29       1      10      0.8009      0.8009      0.0000
      30       1       0      2.7998      2.7998      0.0000
      30       1       1      2.5697      2.5697      0.0000
      30       1       2      2.2411      2.2411      0.0000
      30       1       3      3.1278      3.1278      0.0000
      30       1       4      2.5850      2.5850      0.0000
      30       1       5      2.8497      2.8497      0.0000
      30       1       6      2.7734      2.7734      0.0000
      30       1       7      1.7200      1.7200      0.0000
      30       1       8      1.2369      1.2369      0.0000
      30       1       9      1.6622      1.6622      0.0000
      30       1      10      1.7047      1.7047      0.0000
      31       1       0      2.7998      2.7998      0.0000
      31       1       1      3.2027      3.2027      0.0000
      31       1       2      1.8947      1.8947      0.0000
      31       1       3      1.3463      1.3463      0.0000
      31       1       4      1.2025      1.2025      0.0000
      31       1       5      1.4134      1.4134      0.0000
      31       1       6      0.8991      0.8991      0.0000
      31       1       7      1.0781      1.0781      0.0000
      31       1       8      0.7437      0.7437      0.0000
      31       1       9      0.8122      0.8122      0.0000
      31       1      10      0.9397      0.9397      0.0000
      32       1       0      2.7998      2.7998      0.0000
      32       1       1      2.5667      2.5667      0.0000
      32       1       2      1.8669      1.8669      0.0000
      32       1       3      1.9992      1.9992      0.0000
      32       1       4      1.5087      1.5087      0.0000
      32       1       5      1.1931      1.1931      0.0000
      32       1       6      1.0606      1.0606      0.0000
      32       1       7      1.2350      1.2350      0.0000
      32       1       8      1.3419      1.3419      0.0000
      32       1       9      1.1881      1.1881      0.0000
      32       1      10      0.8706      0.8706      0.0000
      33       1       0      2.7998      2.7998      0.0000
      33       1       1      2.2483      2.2483      0.0000
      33       1       2      3.4130      3.4130      0.0000
      33       1       3      3.5073      3.5073      0.0000
      33       1       4      2.4627      2.4627      0.0000
      33       1       5      1.9700      1.9700      0.0000
      33       1       6      2.1406      2.1406      0.0000
      33       1       7      1.7850      1.7850      0.0000
      33       1       8      1.3119      1.3119      0.0000
      33       1       9      1.3869      1.3869      0.0000
      33       1      10      1.5237      1.5237      0.0000
      34       1       0      2.7998      2.7998      0.0000
      34       1       1      2.7553      2.7553      0.0000
      34       1       2      2.5831      2.5831      0.0000
      34       1       3      2.4855      2.4855      0.0000
      34       1       4      2.0981      2.0981      0.0000
      34       1       5      1.9556      1.9556      0.0000
      34       1       6      1.6975      1.6975      0.0000
      34       1       7      1.2991      1.2991      0.0000
      34       1       8      0.8950      0.8950      0.0000
      34       1       9      0.6191      0.6191      0.0000
      34       1      10      0.4897      0.4897      0.0000
      35       1       0      2.7998      2.7998      0.0000
      35       1       1      3.3720      3.3720      0.0000
      35       1       2      2.3877      2.3877      0.0000
      35       1       3      2.0119      2.0119      0.0000
      35       1       4      2.6491      2.6491      0.0000
      35       1       5      2.0359      2.0359      0.0000
      35       1       6      1.5925      1.5925      0.0000
      35       1       7      1.0669      1.0669      0.0000
      35       1       8      1.1284      1.1284      0.0000
      35       1       9      0.8087      0.8087      0.0000
      35       1      10      0.8769      0.8769      0.0000
      36       1       0      2.7998      2.7998      0.0000
      36       1       1      2.6192      2.6192      0.0000
      36       1       2      2.3684      2.3684      0.0000
      36       1       3      2.4188      2.4188      0.0000
      36       1       4      1.9847      1.9847      0.0000
      36       1       5      1.5625      1.5625      0.0000
      36       1       6      1.4906      1.4906      0.0000
      36       1       7      1.8062      1.8062      0.0000
      36       1       8      1.4416      1.4416      0.0000
      36       1       9      1.1541      1.1541      0.0000
      36       1      10      1.0862      1.0862      0.0000
      37       1       0      2.7998      2.7998      0.0000
      37       1       1      2.7739      2.7739      0.0000
      37       1       2      1.9316      1.9316      0.0000
      37       1       3      1.7948      1.7948      0.0000
      37       1       4      2.1800      2.1800      0.0000
      37       1       5      2.1503      2.1503      0.0000
      37       1       6      2.4725      2.4725      0.0000
      37       1       7      2.6922      2.6922      0.0000
      37       1       8      1.3541      1.3541      0.0000
      37       1       9      1.0409      1.0409      0.0000
      37       1      10      0.8481      0.8481      0.0000
      38       1       0      2.7998      2.7998      0.0000
      38       1       1      2.1736      2.1736      0.0000
      38       1       2      2.9067      2.9067      0.0000
      38       1       3      2.1647      2.1647      0.0000
      38       1       4      2.4325      2.4325      0.0000
      38       1       5      1.5013      1.5013      0.0000
      38       1       6      1.7106      1.7106      0.0000
      38       1       7      1.6947      1.6947      0.0000
      38       1       8      1.2791      1.2791      0.0000
      38       1       9      1.0884      1.0884      0.0000
      38       1      10      1.1700      1.1700      0.0000
      39       1       0      2.7998      2.7998      0.0000
      39       1       1      3.5027      3.5027      0.0000
      39       1       2      1.7578      1.7578      0.0000
      39       1       3      1.8209      1.8209      0.0000
      39       1       4      1.7781      1.7781      0.0000
      39       1       5      1.3409      1.3409      0.0000
      39       1       6      1.5134      1.5134      0.0000
      39       1       7      2.0681      2.0681      0.0000
      39       1       8      1.3391      1.3391      0.0000
      39       1       9      1.2328      1.2328      0.0000
      39       1      10      1.1187      1.1187      0.0000
      40       1       0      2.7998      2.7998      0.0000
      40       1       1      2.7586      2.7586      0.0000
      40       1       2      1.8503      1.8503      0.0000
      40       1       3      1.4156      1.4156      0.0000
      40       1       4      1.3266      1.3266      0.0000
      40       1       5      1.8484      1.8484      0.0000
      40       1       6      1.7062      1.7062      0.0000
      40       1       7      1.1316      1.1316      0.0000
      40       1       8      0.7581      0.7581      0.0000
      40       1       9      0.8469      0.8469      0.0000
      40       1      10      0.7225      0.7225      0.0000
      41       1       0      2.7998      2.7998      0.0000
      41       1       1      3.1216      3.1216      0.0000
      41       1       2      1.8362      1.8362      0.0000
      41       1       3      3.1025      3.1025      0.0000
      41       1       4      3.2600      3.2600      0.0000
      41       1       5      2.7469      2.7469      0.0000
      41       1       6      3.0191      3.0191      0.0000
      41       1       7      1.6681      1.6681      0.0000
      41       1       8      1.2256      1.2256      0.0000
      41       1       9      1.0025      1.0025      0.0000
      41       1      10      1.2716      1.2716      0.0000
      42       1       0      2.7998      2.7998      0.0000
      42       1       1      2.1092      2.1092      0.0000
      42       1       2      1.6950      1.6950      0.0000
      42       1       3      1.8561      1.8561      0.0000
      42       1       4      1.1142      1.1142      0.0000
      42       1       5      1.0594      1.0594      0.0000
      42       1       6      1.3584      1.3584      0.0000
      42       1       7      1.3066      1.3066      0.0000
      42       1       8      1.1109      1.1109      0.0000
      42       1       9      1.5538      1.5538      0.0000
      42       1      10      1.0884      1.0884      0.0000
      43       1       0      2.7998      2.7998      0.0000
      43       1       1      2.2681      2.2681      0.0000
      43       1       2      1.2959      1.2959      0.0000
      43       1       3      0.9772      0.9772      0.0000
      43       1       4      1.4541      1.4541      0.0000
      43       1       5      1.5050      1.5050      0.0000
      43       1       6      1.6800      1.6800      0.0000
      43       1       7      1.2194      1.2194      0.0000
      43       1       8      0.9703      0.9703      0.0000
      43       1       9      1.0356      1.0356      0.0000
      43       1      10      1.2981      1.2981      0.0000
      44       1       0      2.7998      2.7998      0.0000
      44       1       1      3.2975      3.2975      0.0000
      44       1       2      1.8608      1.8608      0.0000
      44       1       3      1.6253      1.6253      0.0000
      44       1       4      1.7341      1.7341      0.0000
      44       1       5      1.4522      1.4522      0.0000
      44       1       6      1.1044      1.1044      0.0000
      44       1       7      1.1634      1.1634      0.0000
      44       1       8      1.1275      1.1275      0.0000
      44       1       9      1.3844      1.3844      0.0000
      44       1      10      0.9659      0.9659      0.0000
      45       1       0      2.7998      2.7998      0.0000
      45       1       1      2.2055      2.2055      0.0000
      45       1       2      1.4312      1.4312      0.0000
      45       1       3      1.5009      1.5009      0.0000
      45       1       4      1.2902      1.2902      0.0000
      45       1       5      2.0259      2.0259      0.0000
      45       1       6      1.2581      1.2581      0.0000
      45       1       7      1.5756      1.5756      0.0000
      45       1       8      1.3666      1.3666      0.0000
      45       1       9      1.4222      1.4222      0.0000
      45       1      10      0.8119      0.8119      0.0000
      46       1       0      2.7998      2.7998      0.0000
      46       1       1      4.1539      4.1539      0.0000
      46       1       2      3.4319      3.4319      0.0000
      46       1       3      3.6275      3.6275      0.0000
      46       1       4      2.7372      2.7372      0.0000
      46       1       5      2.3522      2.3522      0.0000
      46       1       6      1.6700      1.6700      0.0000
      46       1       7      1.6834      1.6834      0.0000
      46       1       8      1.8200      1.8200      0.0000
      46       1       9      1.3975      1.3975      0.0000
      46       1      10      1.3209      1.3209      0.0000
      47       1       0      2.7998      2.7998      0.0000
      47       1       1      2.8683      2.8683      0.0000
      47       1       2      2.8656      2.8656      0.0000
      47       1       3      2.0270      2.0270      0.0000
      47       1       4      1.7659      1.7659      0.0000
      47       1       5      1.8919      1.8919      0.0000
      47       1       6      1.5778      1.5778      0.0000
      47       1       7      1.8722      1.8722      0.0000
      47       1       8      1.6278      1.6278      0.0000
      47       1       9      1.3809      1.3809      0.0000
      47       1      10      1.1391      1.1391      0.0000
      48       1       0      2.7998      2.7998      0.0000
      48       1       1      1.8273      1.8273      0.0000
      48       1       2      1.6448      1.6448      0.0000
      48       1       3      2.4206      2.4206      0.0000
      48       1       4      2.5769      2.5769      0.0000
      48       1       5      1.6281      1.6281      0.0000
      48       1       6      1.5622      1.5622      0.0000
      48       1       7      1.6859      1.6859      0.0000
      48       1       8      1.6997      1.6997      0.0000
      48       1       9      1.6047      1.6047      0.0000
      48       1      10      1.5522      1.5522      0.0000
      49       1       0      2.7998      2.7998      0.0000
      49       1       1      2.0992      2.0992      0.0000
      49       1       2      2.2972      2.2972      0.0000
      49       1       3      1.6944      1.6944      0.0000
      49       1       4      2.0084      2.0084      0.0000
      49       1       5      2.0956      2.0956      0.0000
      49       1       6      1.4828      1.4828      0.0000
      49       1       7      1.2634      1.2634      0.0000
      49       1       8      2.0047      2.0047      0.0000
      49       1       9      1.7591      1.7591      0.0000
      49       1      10      1.5628      1.5628      0.0000
      50       1       0      2.7998      2.7998      0.0000
      50       1       1      2.5227      2.5227      0.0000
      50       1       2      2.9270      2.9270      0.0000
      50       1       3      1.9234      1.9234      0.0000
      50       1       4      1.7550      1.7550      0.0000
      50       1       5      1.1447      1.1447      0.0000
      50       1       6      1.2559      1.2559      0.0000
      50       1       7      1.1163      1.1163      0.0000
      50       1       8      0.9028      0.9028      0.0000
      50       1       9      0.9187      0.9187      0.0000
      50       1      10      0.9172      0.9172      0.0000
      51       1       0      2.7998      2.7998      0.0000
      51       1       1      2.5277      2.5277      0.0000
      51       1       2      1.8570      1.8570      0.0000
      51       1       3      2.5116      2.5116      0.0000
      51       1       4      1.5978      1.5978      0.0000
      51       1       5      1.2003      1.2003      0.0000
      51       1       6      0.8175      0.8175      0.0000
      51       1       7      1.3991      1.3991      0.0000
      51       1       8      1.7134      1.7134      0.0000
      51       1       9      1.7088      1.7088      0.0000
      51       1      10      1.8656      1.8656      0.0000
      52       1       0      2.7998      2.7998      0.0000
      52       1       1      2.3617      2.3617      0.0000
      52       1       2      1.4013      1.4013      0.0000
      52       1       3      1.8644      1.8644      0.0000
      52       1       4      1.7453      1.7453      0.0000
      52       1       5      0.9887      0.9887      0.0000
      52       1       6      1.2219      1.2219      0.0000
      52       1       7      1.4053      1.4053      0.0000
      52       1       8      1.2563      1.2563      0.0000
      52       1       9      1.2419      1.2419      0.0000
      52       1      10      0.5997      0.5997      0.0000
      53       1       0      2.7998      2.7998      0.0000
      53       1       1      3.1144      3.1144      0.0000
      53       1       2      2.7584      2.7584      0.0000
      53       1       3      3.0872      3.0872      0.0000
      53       1       4      2.3034      2.3034      0.0000
      53       1       5      1.9431      1.9431      0.0000
      53       1       6      1.0903      1.0903      0.0000
      53       1       7      0.7266      0.7266      0.0000
      53       1       8      0.7909      0.7909      0.0000
      53       1       9      0.7659      0.7659      0.0000
      53       1      10      0.7272      0.7272      0.0000
      54       1       0      2.7998      2.7998      0.0000
      54       1       1      3.0225      3.0225      0.0000
      54       1       2      2.1623      2.1623      0.0000
      54       1       3      1.9731      1.9731      0.0000
      54       1       4      2.1188      2.1188      0.0000
      54       1       5      1.6275      1.6275      0.0000
      54       1       6      1.4781      1.4781      0.0000
      54       1       7      1.3700      1.3700      0.0000
      54       1       8      1.2109      1.2109      0.0000
      54       1       9      1.6297      1.6297      0.0000
      54       1      10      1.3644      1.3644      0.0000
      55       1       0      2.7998      2.7998      0.0000
      55       1       1      2.3980      2.3980      0.0000
      55       1       2      2.6533      2.6533      0.0000
      55       1       3      3.0438      3.0438      0.0000
      55       1       4      2.7456      2.7456      0.0000
      55       1       5      1.6575      1.6575      0.0000
      55       1       6      1.7825      1.7825      0.0000
      55       1       7      1.3384      1.3384      0.0000
      55       1       8      1.4681      1.4681      0.0000
      55       1       9      1.6319      1.6319      0.0000
      55       1      10      0.9156      0.9156      0.0000
      56       1       0      2.7998      2.7998      0.0000
      56       1       1      1.7133      1.7133      0.0000
      56       1       2      3.1389      3.1389      0.0000
      56       1       3      3.2844      3.2844      0.0000
      56       1       4      2.1534      2.1534      0.0000
      56       1       5      1.9003      1.9003      0.0000
      56       1       6      2.2050      2.2050      0.0000
      56       1       7      1.9769      1.9769      0.0000
      56       1       8      2.0512      2.0512      0.0000
      56       1       9      1.4550      1.4550      0.0000
      56       1      10      1.0222      1.0222      0.0000
      57       1       0      2.7998      2.7998      0.0000
      57       1       1      2.5898      2.5898      0.0000
      57       1       2      2.1400      2.1400      0.0000
      57       1       3      2.7634      2.7634      0.0000
      57       1       4      2.3794      2.3794      0.0000
      57       1       5      1.8447      1.8447      0.0000
      57       1       6      1.7891      1.7891      0.0000
      57       1       7      1.5325      1.5325      0.0000
      57       1       8      1.5888      1.5888      0.0000
      57       1       9      2.4534      2.4534      0.0000
      57       1      10      2.3728      2.3728      0.0000
      58       1       0      2.7998      2.7998      0.0000
      58       1       1      2.7795      2.7795      0.0000
      58       1       2      2.8120      2.8120      0.0000
      58       1       3      1.8887      1.8887      0.0000
      58       1       4      1.8837      1.8837      0.0000
      58       1       5      1.4581      1.4581      0.0000
      58       1       6      2.2081      2.2081      0.0000
      58       1       7      2.2650      2.2650      0.0000
      58       1       8      1.9119      1.9119      0.0000
      58       1       9      1.3103      1.3103      0.0000
      58       1      10      1.1156      1.1156      0.0000
      59       1       0      2.7998      2.7998      0.0000
      59       1       1      3.3267      3.3267      0.0000
      59       1       2      2.1689      2.1689      0.0000
      59       1       3      1.1256      1.1256      0.0000
      59       1       4      1.0781      1.0781      0.0000
      59       1       5      1.5578      1.5578      0.0000
      59       1       6      1.1297      1.1297      0.0000
      59       1       7      1.0912      1.0912      0.0000
      59       1       8      1.7016      1.7016      0.0000
      59       1       9      1.7519      1.7519      0.0000
      59       1      10      1.6391      1.6391      0.0000
      60       1       0      2.7998      2.7998      0.0000
      60       1       1      1.8577      1.8577      0.0000
      60       1       2      1.8897      1.8897      0.0000
      60       1       3      1.4622      1.4622      0.0000
      60       1       4      2.1994      2.1994      0.0000
      60       1       5      1.6450      1.6450      0.0000
      60       1       6      1.3956      1.3956      0.0000
      60       1       7      1.6819      1.6819      0.0000
      60       1       8      1.7188      1.7188      0.0000
      60       1       9      1.0956      1.0956      0.0000
      60       1      10      1.5037      1.5037      0.0000
      61       1       0      2.7998      2.7998      0.0000
      61       1       1      1.7748      1.7748      0.0000
      61       1       2      1.7877      1.7877      0.0000
      61       1       3      2.0950      2.0950      0.0000
      61       1       4      1.9947      1.9947      0.0000
      61       1       5      1.5719      1.5719      0.0000
      61       1       6      1.5688      1.5688      0.0000
      61       1       7      1.2550      1.2550      0.0000
      61       1       8      0.9872      0.9872      0.0000
      61       1       9      1.3216      1.3216      0.0000
      61       1      10      1.3444      1.3444      0.0000
      62       1       0      2.7998      2.7998      0.0000
      62       1       1      3.3739      3.3739      0.0000
      62       1       2      1.9500      1.9500      0.0000
      62       1       3      1.4553      1.4553      0.0000
      62       1       4      1.2169      1.2169      0.0000
      62       1       5      1.7303      1.7303      0.0000
      62       1       6      1.5612      1.5612      0.0000
      62       1       7      1.2250      1.2250      0.0000
      62       1       8      1.0122      1.0122      0.0000
      62       1       9      0.7262      0.7262      0.0000
      62       1      10      0.6809      0.6809      0.0000
      63       1       0      2.7998      2.7998      0.0000
      63       1       1      2.2066      2.2066      0.0000
      63       1       2      1.6680      1.6680      0.0000
      63       1       3      1.4609      1.4609      0.0000
      63       1       4      1.4616      1.4616      0.0000
      63       1       5      1.5956      1.5956      0.0000
      63       1       6      2.2803      2.2803      0.0000
      63       1       7      1.3431      1.3431      0.0000
      63       1       8      0.8356      0.8356      0.0000
      63       1       9      1.0938      1.0938      0.0000
      63       1      10      1.0197      1.0197      0.0000
      64       1       0      2.7998      2.7998      0.0000
      64       1       1      3.4027      3.4027      0.0000
      64       1       2      3.0730      3.0730      0.0000
      64       1       3      2.0284      2.0284      0.0000
      64       1       4      1.7831      1.7831      0.0000
      64       1       5      2.2113      2.2113      0.0000
      64       1       6      1.4787      1.4787      0.0000
      64       1       7      1.3291      1.3291      0.0000
      64       1       8      1.3884      1.3884      0.0000
      64       1       9      1.0469      1.0469      0.0000
      64       1      10      0.8753      0.8753      0.0000
      65       1       0      2.7998      2.7998      0.0000
      65       1       1      2.3884      2.3884      0.0000
      65       1       2      2.6617      2.6617      0.0000
      65       1       3      2.8453      2.8453      0.0000
      65       1       4      3.2481      3.2481      0.0000
      65       1       5      1.8463      1.8463      0.0000
      65       1       6      2.1225      2.1225      0.0000
      65       1       7      1.2934      1.2934      0.0000
      65       1       8      1.2281      1.2281      0.0000
      65       1       9      1.2869      1.2869      0.0000
      65       1      10      0.8669      0.8669      0.0000
      66       1       0      2.7998      2.7998      0.0000
      66       1       1      1.4755      1.4755      0.0000
      66       1       2      2.2948      2.2948      0.0000
      66       1       3      1.6942      1.6942      0.0000
      66       1       4      1.8648      1.8648      0.0000
      66       1       5      2.3716      2.3716      0.0000
      66       1       6      1.8687      1.8687      0.0000
      66       1       7      1.3297      1.3297      0.0000
      66       1       8      1.1284      1.1284      0.0000
      66       1       9      0.7912      0.7912      0.0000
      66       1      10      0.7566      0.7566      0.0000
      67       1       0      2.7998      2.7998      0.0000
      67       1       1      2.8170      2.8170      0.0000
      67       1       2      2.1698      2.1698      0.0000
      67       1       3      2.6177      2.6177      0.0000
      67       1       4      2.3186      2.3186      0.0000
      67       1       5      1.9197      1.9197      0.0000
      67       1       6      1.8181      1.8181      0.0000
      67       1       7      1.7641      1.7641      0.0000
      67       1       8      1.7922      1.7922      0.0000
      67       1       9      1.4934      1.4934      0.0000
      67       1      10      1.4559      1.4559      0.0000
      68       1       0      2.7998      2.7998      0.0000
      68       1       1      4.0744      4.0744      0.0000
      68       1       2      2.2517      2.2517      0.0000
      68       1       3      2.2103      2.2103      0.0000
      68       1       4      3.2797      3.2797      0.0000
      68       1       5      2.0519      2.0519      0.0000
      68       1       6      1.4422      1.4422      0.0000
      68       1       7      1.6003      1.6003      0.0000
      68       1       8      1.8112      1.8112      0.0000
      68       1       9      1.2969      1.2969      0.0000
      68       1      10      0.8766      0.8766      0.0000
      69       1       0      2.7998      2.7998      0.0000
      69       1       1      2.5531      2.5531      0.0000
      69       1       2      2.8173      2.8173      0.0000
      69       1       3      2.3281      2.3281      0.0000
      69       1       4      2.1784      2.1784      0.0000
      69       1       5      1.9362      1.9362      0.0000
      69       1       6      1.3031      1.3031      0.0000
      69       1       7      1.5381      1.5381      0.0000
      69       1       8      1.6472      1.6472      0.0000
      69       1       9      1.5213      1.5213      0.0000
      69       1      10      2.0375      2.0375      0.0000
      70       1       0      2.7998      2.7998      0.0000
      70       1       1      3.0547      3.0547      0.0000
      70       1       2      2.2662      2.2662      0.0000
      70       1       3      2.2697      2.2697      0.0000
      70       1       4      2.0672      2.0672      0.0000
      70       1       5      1.4491      1.4491      0.0000
      70       1       6      1.4628      1.4628      0.0000
      70       1       7      0.8666      0.8666      0.0000
      70       1       8      0.9175      0.9175      0.0000
      70       1       9      0.6778      0.6778      0.0000
      70       1      10      0.6828      0.6828      0.0000
      71       1       0      2.7998      2.7998      0.0000
      71       1       1      2.4306      2.4306      0.0000
      71       1       2      1.9902      1.9902      0.0000
      71       1       3      1.5013      1.5013      0.0000
      71       1       4      2.1531      2.1531      0.0000
      71       1       5      1.7409      1.7409      0.0000
      71       1       6      1.5066      1.5066      0.0000
      71       1       7      0.9125      0.9125      0.0000
      71       1       8      0.8338      0.8338      0.0000
      71       1       9      0.8522      0.8522      0.0000
      71       1      10      0.7975      0.7975      0.0000
      72       1       0      2.7998      2.7998      0.0000
      72       1       1      1.7263      1.7263      0.0000
      72       1       2      1.3298      1.3298      0.0000
      72       1       3      1.7289      1.7289      0.0000
      72       1       4      1.2600      1.2600      0.0000
      72       1       5      1.3050      1.3050      0.0000
      72       1       6      1.6169      1.6169      0.0000
      72       1       7      2.0103      2.0103      0.0000
      72       1       8      1.0131      1.0131      0.0000
      72       1       9      1.4737      1.4737      0.0000
      72       1      10      1.4334      1.4334      0.0000
      73       1       0      2.7998      2.7998      0.0000
      73       1       1      3.7508      3.7508      0.0000
      73       1       2      3.1855      3.1855      0.0000
      73       1       3      3.6602      3.6602      0.0000
      73       1       4      2.1234      2.1234      0.0000
      73       1       5      2.6372      2.6372      0.0000
      73       1       6      2.7909      2.7909      0.0000
      73       1       7      2.0553      2.0553      0.0000
      73       1       8      1.4597      1.4597      0.0000
      73       1       9      1.5847      1.5847      0.0000
      73       1      10      1.4819      1.4819      0.0000
      74       1       0      2.7998      2.7998      0.0000
      74       1       1      2.3555      2.3555      0.0000
      74       1       2      2.2511      2.2511      0.0000
      74       1       3      2.4309      2.4309      0.0000
      74       1       4      2.5134      2.5134      0.0000
      74       1       5      2.1731      2.1731      0.0000
      74       1       6      2.1559      2.1559      0.0000
      74       1       7      2.5338      2.5338      0.0000
      74       1       8      1.8409      1.8409      0.0000
      74       1       9      1.1856      1.1856      0.0000
      74       1      10      1.2291      1.2291      0.0000
      75       1       0      2.7998      2.7998      0.0000
      75       1       1      2.7523      2.7523      0.0000
      75       1       2      1.9684      1.9684      0.0000
      75       1       3      2.1605      2.1605      0.0000
      75       1       4      2.1822      2.1822      0.0000
      75       1       5      2.4906      2.4906      0.0000
      75       1       6      2.7734      2.7734      0.0000
      75       1       7      2.6944      2.6944      0.0000
      75       1       8      2.2878      2.2878      0.0000
      75       1       9      2.4209      2.4209      0.0000
      75       1      10      2.1966      2.1966      0.0000
      76       1       0      2.7998      2.7998      0.0000
      76       1       1      2.4592      2.4592      0.0000
      76       1       2      3.0348      3.0348      0.0000
      76       1       3      2.0705      2.0705      0.0000
      76       1       4      2.3612      2.3612      0.0000
      76       1       5      2.2809      2.2809      0.0000
      76       1       6      1.5963      1.5963      0.0000
      76       1       7      1.3169      1.3169      0.0000
      76       1       8      1.4309      1.4309      0.0000
      76       1       9      1.8919      1.8919      0.0000
      76       1      10      2.1253      2.1253      0.0000
      77       1       0      2.7998      2.7998      0.0000
      77       1       1      3.1556      3.1556      0.0000
      77       1       2      2.9427      2.9427      0.0000
      77       1       3      2.0106      2.0106      0.0000
      77       1       4      1.9188      1.9188      0.0000
      77       1       5      1.1500      1.1500      0.0000
      77       1       6      1.1788      1.1788      0.0000
      77       1       7      1.2359      1.2359      0.0000
      77       1       8      1.2622      1.2622      0.0000
      77       1       9      0.7663      0.7663      0.0000
      77       1      10      1.0603      1.0603      0.0000
      78       1       0      2.7998      2.7998      0.0000
      78       1       1      2.3744      2.3744      0.0000
      78       1       2      2.6517      2.6517      0.0000
      78       1       3      1.9011      1.9011      0.0000
      78       1       4      1.6259      1.6259      0.0000
      78       1       5      2.0850      2.0850      0.0000
      78       1       6      2.2309      2.2309      0.0000
      78       1       7      1.1053      1.1053      0.0000
      78       1       8      1.0019      1.0019      0.0000
      78       1       9      1.4887      1.4887      0.0000
      78       1      10      1.8881      1.8881      0.0000
      79       1       0      2.7998      2.7998      0.0000
      79       1       1      1.8973      1.8973      0.0000
      79       1       2      2.5127      2.5127      0.0000
      79       1       3      2.2559      2.2559      0.0000
      79       1       4      1.8005      1.8005      0.0000
      79       1       5      1.2119      1.2119      0.0000
      79       1       6      1.5163      1.5163      0.0000
      79       1       7      0.9841      0.9841      0.0000
      79       1       8      1.1888      1.1888      0.0000
      79       1       9      1.3631      1.3631      0.0000
      79       1      10      1.7144      1.7144      0.0000
      80       1       0      2.7998      2.7998      0.0000
      80       1       1      3.1306      3.1306      0.0000
      80       1       2      1.8947      1.8947      0.0000
      80       1       3      3.0066      3.0066      0.0000
      80       1       4      2.5972      2.5972      0.0000
      80       1       5      1.8309      1.8309      0.0000
      80       1       6      1.3506      1.3506      0.0000
      80       1       7      0.7406      0.7406      0.0000
      80       1       8      0.9178      0.9178      0.0000
      80       1       9      0.7791      0.7791      0.0000
      80       1      10      0.6875      0.6875      0.0000
      81       1       0      2.7998      2.7998      0.0000
      81       1       1      2.4616      2.4616      0.0000
      81       1       2      3.0969      3.0969      0.0000
      81       1       3      1.3728      1.3728      0.0000
      81       1       4      2.0600      2.0600      0.0000
      81       1       5      1.3262      1.3262      0.0000
      81       1       6      1.1016      1.1016      0.0000
      81       1       7      1.3397      1.3397      0.0000
      81       1       8      1.2100      1.2100      0.0000
      81       1       9      1.1181      1.1181      0.0000
      81       1      10      0.8409      0.8409      0.0000
      82       1       0      2.7998      2.7998      0.0000
      82       1       1      3.3152      3.3152      0.0000
      82       1       2      4.1697      4.1697      0.0000
      82       1       3      3.7445      3.7445      0.0000
      82       1       4      3.1784      3.1784      0.0000
      82       1       5      2.2616      2.2616      0.0000
      82       1       6      3.1088      3.1088      0.0000
      82       1       7      2.1294      2.1294      0.0000
      82       1       8      1.5016      1.5016      0.0000
      82       1       9      1.2472      1.2472      0.0000
      82       1      10      1.0319      1.0319      0.0000
      83       1       0      2.7998      2.7998      0.0000
      83       1       1      3.0708      3.0708      0.0000
      83       1       2      1.9778      1.9778      0.0000
      83       1       3      1.8875      1.8875      0.0000
      83       1       4      1.3681      1.3681      0.0000
      83       1       5      1.7216      1.7216      0.0000
      83       1       6      1.0825      1.0825      0.0000
      83       1       7      1.8331      1.8331      0.0000
      83       1       8      1.5231      1.5231      0.0000
      83       1       9      1.8444      1.8444      0.0000
      83       1      10      1.1084      1.1084      0.0000
      84       1       0      2.7998      2.7998      0.0000
      84       1       1      3.1336      3.1336      0.0000
      84       1       2      2.2573      2.2573      0.0000
      84       1       3      1.4022      1.4022      0.0000
      84       1       4      1.7131      1.7131      0.0000
      84       1       5      1.3322      1.3322      0.0000
      84       1       6      0.8069      0.8069      0.0000
      84       1       7      0.8587      0.8587      0.0000
      84       1       8      1.0353      1.0353      0.0000
      84       1       9      0.5575      0.5575      0.0000
      84       1      10      0.8044      0.8044      0.0000
      85       1       0      2.7998      2.7998      0.0000
      85       1       1      3.2697      3.2697      0.0000
      85       1       2      2.5302      2.5302      0.0000
      85       1       3      2.6727      2.6727      0.0000
      85       1       4      2.5603      2.5603      0.0000
      85       1       5      2.2800      2.2800      0.0000
      85       1       6      1.4241      1.4241      0.0000
      85       1       7      1.3278      1.3278      0.0000
      85       1       8      1.4909      1.4909      0.0000
      85       1       9      1.4813      1.4813      0.0000
      85       1      10      1.4034      1.4034      0.0000
      86       1       0      2.7998      2.7998      0.0000
      86       1       1      2.7466      2.7466      0.0000
      86       1       2      1.5203      1.5203      0.0000
      86       1       3      1.5050      1.5050      0.0000
      86       1       4      1.8478      1.8478      0.0000
      86       1       5      2.1097      2.1097      0.0000
      86       1       6      1.9984      1.9984      0.0000
      86       1       7      1.8797      1.8797      0.0000
      86       1       8      1.6103      1.6103      0.0000
      86       1       9      0.9109      0.9109      0.0000
      86       1      10      1.2322      1.2322      0.0000
      87       1       0      2.7998      2.7998      0.0000
      87       1       1      2.9389      2.9389      0.0000
      87       1       2      2.5458      2.5458      0.0000
      87       1       3      1.4362      1.4362      0.0000
      87       1       4      2.1300      2.1300      0.0000
      87       1       5      1.9347      1.9347      0.0000
      87       1       6      1.5528      1.5528      0.0000
      87       1       7      1.4244      1.4244      0.0000
      87       1       8      1.0025      1.0025      0.0000
      87       1       9      1.2659      1.2659      0.0000
      87       1      10      1.8206      1.8206      0.0000
      88       1       0      2.7998      2.7998      0.0000
      88       1       1      2.5020      2.5020      0.0000
      88       1       2      2.8725      2.8725      0.0000
      88       1       3      3.1559      3.1559      0.0000
      88       1       4      2.1975      2.1975      0.0000
      88       1       5      2.1006      2.1006      0.0000
      88       1       6      1.9353      1.9353      0.0000
      88       1       7      1.6778      1.6778      0.0000
      88       1       8      1.5900      1.5900      0.0000
      88       1       9      1.0381      1.0381      0.0000
      88       1      10      0.9134      0.9134      0.0000
      89       1       0      2.7998      2.7998      0.0000
      89       1       1      2.8259      2.8259      0.0000
      89       1       2      2.9622      2.9622      0.0000
      89       1       3      2.1225      2.1225      0.0000
      89       1       4      1.1137      1.1137      0.0000
      89       1       5      1.5528      1.5528      0.0000
      89       1       6      1.2706      1.2706      0.0000
      89       1       7      1.2122      1.2122      0.0000
      89       1       8      1.0175      1.0175      0.0000
      89       1       9      0.9453      0.9453      0.0000
      89       1      10      1.0278      1.0278      0.0000
      90       1       0      2.7998      2.7998      0.0000
      90       1       1      2.4153      2.4153      0.0000
      90       1       2      2.6756      2.6756      0.0000
      90       1       3      1.5028      1.5028      0.0000
      90       1       4      1.8009      1.8009      0.0000
      90       1       5      1.2991      1.2991      0.0000
      90       1       6      1.0228      1.0228      0.0000
      90       1       7      1.3319      1.3319      0.0000
      90       1       8      0.9697      0.9697      0.0000
      90       1       9      1.0225      1.0225      0.0000
      90       1      10      0.9422      0.9422      0.0000
      91       1       0      2.7998      2.7998      0.0000
      91       1       1      2.1359      2.1359      0.0000
      91       1       2      1.7102      1.7102      0.0000
      91       1       3      2.0852      2.0852      0.0000
      91       1       4      1.3709      1.3709      0.0000
      91       1       5      1.5972      1.5972      0.0000
      91       1       6      1.6800      1.6800      0.0000
      91       1       7      1.2237      1.2237      0.0000
      91       1       8      1.1528      1.1528      0.0000
      91       1       9      0.8963      0.8963      0.0000
      91       1      10      0.7397      0.7397      0.0000
      92       1       0      2.7998      2.7998      0.0000
      92       1       1      2.6573      2.6573      0.0000
      92       1       2      2.8291      2.8291      0.0000
      92       1       3      2.4756      2.4756      0.0000
      92       1       4      2.3634      2.3634      0.0000
      92       1       5      1.6331      1.6331      0.0000
      92       1       6      1.2206      1.2206      0.0000
      92       1       7      1.3138      1.3138      0.0000
      92       1       8      1.3619      1.3619      0.0000
      92       1       9      0.8747      0.8747      0.0000
      92       1      10      0.8331      0.8331      0.0000
      93       1       0      2.7998      2.7998      0.0000
      93       1       1      2.5030      2.5030      0.0000
      93       1       2      2.2845      2.2845      0.0000
      93       1       3      2.2680      2.2680      0.0000
      93       1       4      1.6991      1.6991      0.0000
      93       1       5      1.2862      1.2862      0.0000
      93       1       6      1.3778      1.3778      0.0000
      93       1       7      1.8709      1.8709      0.0000
      93       1       8      1.2869      1.2869      0.0000
      93       1       9      0.9737      0.9737      0.0000
      93       1      10      0.9550      0.9550      0.0000
      94       1       0      2.7998      2.7998      0.0000
      94       1       1      2.6098      2.6098      0.0000
      94       1       2      2.2522      2.2522      0.0000
      94       1       3      1.6484      1.6484      0.0000
      94       1       4      1.8906      1.8906      0.0000
      94       1       5      2.0166      2.0166      0.0000
      94       1       6      1.2606      1.2606      0.0000
      94       1       7      1.3963      1.3963      0.0000
      94       1       8      1.2291      1.2291      0.0000
      94       1       9      1.2363      1.2363      0.0000
      94       1      10      1.2100      1.2100      0.0000
      95       1       0      2.7998      2.7998      0.0000
      95       1       1      3.5591      3.5591      0.0000
      95       1       2      3.2963      3.2963      0.0000
      95       1       3      1.9316      1.9316      0.0000
      95       1       4      1.9666      1.9666      0.0000
      95       1       5      1.8472      1.8472      0.0000
      95       1       6      2.2616      2.2616      0.0000
      95       1       7      1.2806      1.2806      0.0000
      95       1       8      2.0287      2.0287      0.0000
      95       1       9      1.1197      1.1197      0.0000
      95       1      10      1.3528      1.3528      0.0000
      96       1       0      2.7998      2.7998      0.0000
      96       1       1      2.6403      2.6403      0.0000
      96       1       2      2.7469      2.7469      0.0000
      96       1       3      2.2705      2.2705      0.0000
      96       1       4      1.8787      1.8787      0.0000
      96       1       5      1.2225      1.2225      0.0000
      96       1       6      1.3381      1.3381      0.0000
      96       1       7      1.8506      1.8506      0.0000
      96       1       8      1.6119      1.6119      0.0000
      96       1       9      1.3797      1.3797      0.0000
      96       1      10      1.4556      1.4556      0.0000
      97       1       0      2.7998      2.7998      0.0000
      97       1       1      2.0445      2.0445      0.0000
      97       1       2      2.0900      2.0900      0.0000
      97       1       3      1.3333      1.3333      0.0000
      97       1       4      1.4648      1.4648      0.0000
      97       1       5      1.7064      1.7064      0.0000
      97       1       6      2.3888      2.3888      0.0000
      97       1       7      1.5353      1.5353      0.0000
      97       1       8      1.2722      1.2722      0.0000
      97       1       9      1.0191      1.0191      0.0000
      97       1      10      0.7653      0.7653      0.0000
      98       1       0      2.7998      2.7998      0.0000
      98       1       1      1.9441      1.9441      0.0000
      98       1       2      2.0866      2.0866      0.0000
      98       1       3      1.9450      1.9450      0.0000
      98       1       4      1.8372      1.8372      0.0000
      98       1       5      1.5686      1.5686      0.0000
      98       1       6      1.5003      1.5003      0.0000
      98       1       7      1.1113      1.1113      0.0000
      98       1       8      1.1275      1.1275      0.0000
      98       1       9      1.2850      1.2850      0.0000
      98       1      10      1.7753      1.7753      0.0000
      99       1       0      2.7998      2.7998      0.0000
      99       1       1      2.8041      2.8041      0.0000
      99       1       2      1.0995      1.0995      0.0000
      99       1       3      1.5581      1.5581      0.0000
      99       1       4      1.5372      1.5372      0.0000
      99       1       5      1.5928      1.5928      0.0000
      99       1       6      1.8172      1.8172      0.0000
      99       1       7      1.3006      1.3006      0.0000
      99       1       8      1.1922      1.1922      0.0000
      99       1       9      1.0087      1.0087      0.0000
      99       1      10      0.9500      0.9500      0.0000
     100       1       0      2.7998      2.7998      0.0000
     100       1       1      1.8786      1.8786      0.0000
     100       1       2      2.8977      2.8977      0.0000
     100       1       3      2.4298      2.4298      0.0000
     100       1       4      2.4494      2.4494      0.0000
     100       1       5      1.7219      1.7219      0.0000
     100       1       6      0.8966      0.8966      0.0000
     100       1       7      0.9509      0.9509      0.0000
     100       1       8      0.6925      0.6925      0.0000
     100       1       9      0.8891      0.8891      0.0000
     100       1      10      0.9087      0.9087      0.0000
