# Supplementary material for: Blib is a multi-module simulation platform for genetics studies and intelligent breeding
Source: Commun Biol. 2022 Nov 3;5:1167. doi: 10.1038/s42003-022-04151-9 (PMC9630530; doi:10.1038/s42003-022-04151-9)
Supplement: Supplementary file 4 — Supplementary Software 1 [file 42003_2022_4151_MOESM4_ESM.zip › Supplementary software/ISB with output files/outTester4.h2b]

     Run Bmethod   Cycle Environment       Yield       Yield
     Run Bmethod   Cycle Environment     varGeno    H2_broad
       1       1       0      Normal      2.8005      0.1160
       1       1       1      Normal      3.2647      0.1327
       1       1       2      Normal      2.3788      0.1003
       1       1       3      Normal      1.7128      0.0743
       1       1       4      Normal      1.8947      0.0816
       1       1       5      Normal      1.0972      0.0489
       1       1       6      Normal      0.9244      0.0415
       1       1       7      Normal      1.2550      0.0556
       1       1       8      Normal      0.8919      0.0401
       1       1       9      Normal      0.6306      0.0287
       1       1      10      Normal      0.5487      0.0251
       1       2       0      Normal      2.8005      0.1160
       1       2       1      Normal      2.0522      0.0878
       1       2       2      Normal      2.2305      0.0947
       1       2       3      Normal      1.9794      0.0849
       1       2       4      Normal      1.9434      0.0835
       1       2       5      Normal      2.4266      0.1021
       1       2       6      Normal      2.0809      0.0889
       1       2       7      Normal      1.8972      0.0817
       1       2       8      Normal      1.4906      0.0653
       1       2       9      Normal      1.1619      0.0517
       1       2      10      Normal      1.0406      0.0465
       1       3       0      Normal      2.8005      0.1160
       1       3       1      Normal      2.3933      0.1009
       1       3       2      Normal      1.7286      0.0750
       1       3       3      Normal      1.1475      0.0510
       1       3       4      Normal      0.8472      0.0382
       1       3       5      Normal      0.7656      0.0346
       1       3       6      Normal      0.7400      0.0335
       1       3       7      Normal      0.8219      0.0371
       1       3       8      Normal      1.1547      0.0513
       1       3       9      Normal      1.3084      0.0578
       1       3      10      Normal      0.8859      0.0399
       1       4       0      Normal      2.8005      0.1160
       1       4       1      Normal      2.6667      0.1111
       1       4       2      Normal      1.7252      0.0748
       1       4       3      Normal      1.4059      0.0618
       1       4       4      Normal      1.7341      0.0752
       1       4       5      Normal      1.5647      0.0683
       1       4       6      Normal      1.0694      0.0477
       1       4       7      Normal      1.0859      0.0484
       1       4       8      Normal      0.7700      0.0348
       1       4       9      Normal      0.7387      0.0335
       1       4      10      Normal      0.7138      0.0324
       1       5       0      Normal      2.8005      0.1160
       1       5       1      Normal      2.6950      0.1122
       1       5       2      Normal      1.9541      0.0839
       1       5       3      Normal      1.3450      0.0593
       1       5       4      Normal      1.2919      0.0571
       1       5       5      Normal      1.7028      0.0739
       1       5       6      Normal      1.9703      0.0846
       1       5       7      Normal      1.8853      0.0812
       1       5       8      Normal      2.2166      0.0941
       1       5       9      Normal      1.3769      0.0606
       1       5      10      Normal      1.3056      0.0577
       1       6       0      Normal      2.8005      0.1160
       1       6       1      Normal      2.8523      0.1179
       1       6       2      Normal      2.0042      0.0859
       1       6       3      Normal      1.6047      0.0700
       1       6       4      Normal      1.1278      0.0502
       1       6       5      Normal      1.4603      0.0641
       1       6       6      Normal      1.3975      0.0615
       1       6       7      Normal      1.2634      0.0559
       1       6       8      Normal      0.8431      0.0380
       1       6       9      Normal      0.8647      0.0390
       1       6      10      Normal      0.6984      0.0317
       1       7       0      Normal      2.8005      0.1160
       1       7       1      Normal      2.7750      0.1151
       1       7       2      Normal      3.0434      0.1249
       1       7       3      Normal      1.9200      0.0826
       1       7       4      Normal      1.7513      0.0759
       1       7       5      Normal      0.9812      0.0440
       1       7       6      Normal      1.2353      0.0547
       1       7       7      Normal      1.5603      0.0682
       1       7       8      Normal      1.2872      0.0569
       1       7       9      Normal      0.9347      0.0420
       1       7      10      Normal      1.1631      0.0517
       1       8       0      Normal      2.8005      0.1160
       1       8       1      Normal      1.6600      0.0722
       1       8       2      Normal      2.2711      0.0962
       1       8       3      Normal      1.8944      0.0816
       1       8       4      Normal      1.6513      0.0718
       1       8       5      Normal      1.5481      0.0677
       1       8       6      Normal      2.3094      0.0977
       1       8       7      Normal      1.7747      0.0768
       1       8       8      Normal      1.2403      0.0549
       1       8       9      Normal      1.3513      0.0596
       1       8      10      Normal      0.9066      0.0408
       1       9       0      Normal      2.8005      0.1160
       1       9       1      Normal      1.7337      0.0752
       1       9       2      Normal      1.9694      0.0845
       1       9       3      Normal      1.0192      0.0456
       1       9       4      Normal      1.5041      0.0659
       1       9       5      Normal      1.6806      0.0730
       1       9       6      Normal      1.1900      0.0528
       1       9       7      Normal      1.4656      0.0643
       1       9       8      Normal      1.4737      0.0646
       1       9       9      Normal      1.4775      0.0648
       1       9      10      Normal      0.9534      0.0428
       1      10       0      Normal      2.8005      0.1160
       1      10       1      Normal      1.7998      0.0778
       1      10       2      Normal      2.2792      0.0965
       1      10       3      Normal      3.8122      0.1516
       1      10       4      Normal      1.6931      0.0735
       1      10       5      Normal      1.6069      0.0700
       1      10       6      Normal      1.3481      0.0594
       1      10       7      Normal      1.0203      0.0456
       1      10       8      Normal      0.5756      0.0263
       1      10       9      Normal      0.9394      0.0422
       1      10      10      Normal      0.9062      0.0408
       1      11       0      Normal      2.8005      0.1160
       1      11       1      Normal      2.7766      0.1152
       1      11       2      Normal      2.1220      0.0905
       1      11       3      Normal      1.7714      0.0767
       1      11       4      Normal      1.7825      0.0771
       1      11       5      Normal      2.0109      0.0861
       1      11       6      Normal      1.3247      0.0585
       1      11       7      Normal      1.2666      0.0560
       1      11       8      Normal      1.0966      0.0489
       1      11       9      Normal      0.8450      0.0381
       1      11      10      Normal      0.7775      0.0352
       1      12       0      Normal      2.8005      0.1160
       1      12       1      Normal      2.0342      0.0871
       1      12       2      Normal      1.8369      0.0793
       1      12       3      Normal      1.4736      0.0646
       1      12       4      Normal      1.0100      0.0452
       1      12       5      Normal      1.2206      0.0541
       1      12       6      Normal      0.8612      0.0388
       1      12       7      Normal      0.8528      0.0384
       1      12       8      Normal      1.1203      0.0499
       1      12       9      Normal      1.1259      0.0501
       1      12      10      Normal      0.8572      0.0386
       1      13       0      Normal      2.8005      0.1160
       1      13       1      Normal      1.7827      0.0771
       1      13       2      Normal      1.2794      0.0566
       1      13       3      Normal      1.4672      0.0643
       1      13       4      Normal      1.7522      0.0759
       1      13       5      Normal      1.2475      0.0552
       1      13       6      Normal      1.5866      0.0692
       1      13       7      Normal      1.1759      0.0522
       1      13       8      Normal      1.3497      0.0595
       1      13       9      Normal      1.3066      0.0577
       1      13      10      Normal      1.5028      0.0658
       1      14       0      Normal      2.8005      0.1160
       1      14       1      Normal      2.5386      0.1063
       1      14       2      Normal      1.5356      0.0671
       1      14       3      Normal      1.5608      0.0682
       1      14       4      Normal      1.3319      0.0588
       1      14       5      Normal      1.4609      0.0641
       1      14       6      Normal      2.1131      0.0901
       1      14       7      Normal      1.0459      0.0467
       1      14       8      Normal      1.2484      0.0553
       1      14       9      Normal      1.7563      0.0761
       1      14      10      Normal      1.0819      0.0483
       1      15       0      Normal      2.8005      0.1160
       1      15       1      Normal      2.3017      0.0974
       1      15       2      Normal      3.0020      0.1234
       1      15       3      Normal      2.6163      0.1092
       1      15       4      Normal      2.2666      0.0960
       1      15       5      Normal      1.7719      0.0767
       1      15       6      Normal      2.5419      0.1065
       1      15       7      Normal      2.3353      0.0987
       1      15       8      Normal      2.1406      0.0912
       1      15       9      Normal      1.1181      0.0498
       1      15      10      Normal      0.8447      0.0381
       1      16       0      Normal      2.8005      0.1160
       1      16       1      Normal      2.4186      0.1018
       1      16       2      Normal      2.7516      0.1142
       1      16       3      Normal      1.7342      0.0752
       1      16       4      Normal      1.8366      0.0793
       1      16       5      Normal      1.1325      0.0504
       1      16       6      Normal      1.7141      0.0744
       1      16       7      Normal      1.7875      0.0773
       1      16       8      Normal      1.4434      0.0634
       1      16       9      Normal      1.3388      0.0590
       1      16      10      Normal      1.0175      0.0455
       1      17       0      Normal      2.8005      0.1160
       1      17       1      Normal      4.1895      0.1642
       1      17       2      Normal      2.5738      0.1077
       1      17       3      Normal      2.7119      0.1128
       1      17       4      Normal      2.1934      0.0932
       1      17       5      Normal      1.7534      0.0760
       1      17       6      Normal      1.2962      0.0573
       1      17       7      Normal      1.4941      0.0655
       1      17       8      Normal      1.4453      0.0635
       1      17       9      Normal      1.3841      0.0609
       1      17      10      Normal      0.9956      0.0446
       1      18       0      Normal      2.8005      0.1160
       1      18       1      Normal      2.2431      0.0951
       1      18       2      Normal      1.9548      0.0839
       1      18       3      Normal      2.1263      0.0906
       1      18       4      Normal      2.0531      0.0878
       1      18       5      Normal      1.8853      0.0812
       1      18       6      Normal      1.4434      0.0634
       1      18       7      Normal      1.5975      0.0697
       1      18       8      Normal      1.8225      0.0787
       1      18       9      Normal      1.3234      0.0584
       1      18      10      Normal      1.5797      0.0689
       1      19       0      Normal      2.8005      0.1160
       1      19       1      Normal      3.0441      0.1249
       1      19       2      Normal      1.6450      0.0716
       1      19       3      Normal      1.1355      0.0505
       1      19       4      Normal      1.5278      0.0668
       1      19       5      Normal      1.5163      0.0664
       1      19       6      Normal      1.1066      0.0493
       1      19       7      Normal      1.0019      0.0449
       1      19       8      Normal      1.4631      0.0642
       1      19       9      Normal      1.5509      0.0678
       1      19      10      Normal      1.1919      0.0529
       1      20       0      Normal      2.8005      0.1160
       1      20       1      Normal      2.0756      0.0887
       1      20       2      Normal      1.3120      0.0579
       1      20       3      Normal      1.7522      0.0759
       1      20       4      Normal      0.9544      0.0428
       1      20       5      Normal      1.2781      0.0565
       1      20       6      Normal      1.1588      0.0515
       1      20       7      Normal      0.7622      0.0345
       1      20       8      Normal      0.9787      0.0439
       1      20       9      Normal      0.7691      0.0348
       1      20      10      Normal      0.7159      0.0325
       1      21       0      Normal      2.8005      0.1160
       1      21       1      Normal      2.0008      0.0857
       1      21       2      Normal      2.1233      0.0905
       1      21       3      Normal      2.1158      0.0902
       1      21       4      Normal      2.5100      0.1053
       1      21       5      Normal      2.5303      0.1060
       1      21       6      Normal      1.6353      0.0712
       1      21       7      Normal      1.9691      0.0845
       1      21       8      Normal      1.9525      0.0839
       1      21       9      Normal      1.1981      0.0532
       1      21      10      Normal      0.8709      0.0392
       1      22       0      Normal      2.8005      0.1160
       1      22       1      Normal      3.1053      0.1271
       1      22       2      Normal      2.4442      0.1028
       1      22       3      Normal      2.1178      0.0903
       1      22       4      Normal      3.0494      0.1251
       1      22       5      Normal      2.3444      0.0990
       1      22       6      Normal      1.7919      0.0775
       1      22       7      Normal      1.9209      0.0826
       1      22       8      Normal      1.6059      0.0700
       1      22       9      Normal      1.2838      0.0568
       1      22      10      Normal      0.9303      0.0418
       1      23       0      Normal      2.8005      0.1160
       1      23       1      Normal      3.2031      0.1305
       1      23       2      Normal      2.8748      0.1188
       1      23       3      Normal      2.4234      0.1020
       1      23       4      Normal      2.7066      0.1126
       1      23       5      Normal      2.2359      0.0949
       1      23       6      Normal      1.4425      0.0633
       1      23       7      Normal      1.5822      0.0690
       1      23       8      Normal      1.4837      0.0650
       1      23       9      Normal      1.0609      0.0474
       1      23      10      Normal      0.7178      0.0326
       1      24       0      Normal      2.8005      0.1160
       1      24       1      Normal      2.8433      0.1176
       1      24       2      Normal      2.3242      0.0982
       1      24       3      Normal      1.6584      0.0721
       1      24       4      Normal      1.8569      0.0801
       1      24       5      Normal      1.8153      0.0784
       1      24       6      Normal      1.0987      0.0490
       1      24       7      Normal      0.6728      0.0306
       1      24       8      Normal      0.8659      0.0390
       1      24       9      Normal      0.8403      0.0379
       1      24      10      Normal      0.7391      0.0335
       1      25       0      Normal      2.8005      0.1160
       1      25       1      Normal      2.1769      0.0926
       1      25       2      Normal      2.1742      0.0925
       1      25       3      Normal      2.2128      0.0940
       1      25       4      Normal      2.0878      0.0891
       1      25       5      Normal      2.1634      0.0921
       1      25       6      Normal      2.2072      0.0938
       1      25       7      Normal      1.1891      0.0528
       1      25       8      Normal      1.2197      0.0541
       1      25       9      Normal      1.5619      0.0682
       1      25      10      Normal      1.6734      0.0727
       1      26       0      Normal      2.8005      0.1160
       1      26       1      Normal      2.6289      0.1097
       1      26       2      Normal      1.5261      0.0668
       1      26       3      Normal      1.5747      0.0687
       1      26       4      Normal      1.6969      0.0737
       1      26       5      Normal      1.6187      0.0705
       1      26       6      Normal      1.7828      0.0771
       1      26       7      Normal      1.0997      0.0490
       1      26       8      Normal      1.2313      0.0546
       1      26       9      Normal      0.8616      0.0388
       1      26      10      Normal      0.9297      0.0418
       1      27       0      Normal      2.8005      0.1160
       1      27       1      Normal      2.4066      0.1014
       1      27       2      Normal      2.0548      0.0879
       1      27       3      Normal      1.8944      0.0816
       1      27       4      Normal      1.9284      0.0829
       1      27       5      Normal      2.0259      0.0867
       1      27       6      Normal      1.4516      0.0637
       1      27       7      Normal      1.4756      0.0647
       1      27       8      Normal      1.0922      0.0487
       1      27       9      Normal      1.4081      0.0619
       1      27      10      Normal      0.8672      0.0391
       1      28       0      Normal      2.8005      0.1160
       1      28       1      Normal      2.6556      0.1107
       1      28       2      Normal      1.5755      0.0688
       1      28       3      Normal      2.6569      0.1107
       1      28       4      Normal      3.7766      0.1504
       1      28       5      Normal      1.9341      0.0831
       1      28       6      Normal      1.3809      0.0608
       1      28       7      Normal      1.0097      0.0452
       1      28       8      Normal      0.6778      0.0308
       1      28       9      Normal      0.8241      0.0372
       1      28      10      Normal      0.6609      0.0301
       1      29       0      Normal      2.8005      0.1160
       1      29       1      Normal      2.1280      0.0907
       1      29       2      Normal      2.7211      0.1131
       1      29       3      Normal      3.0697      0.1258
       1      29       4      Normal      3.0116      0.1237
       1      29       5      Normal      2.3678      0.0999
       1      29       6      Normal      1.8412      0.0795
       1      29       7      Normal      1.6600      0.0722
       1      29       8      Normal      1.1725      0.0521
       1      29       9      Normal      0.8037      0.0363
       1      29      10      Normal      0.8006      0.0362
       1      30       0      Normal      2.8005      0.1160
       1      30       1      Normal      2.5697      0.1075
       1      30       2      Normal      2.2409      0.0951
       1      30       3      Normal      3.1272      0.1278
       1      30       4      Normal      2.5850      0.1081
       1      30       5      Normal      2.8500      0.1179
       1      30       6      Normal      2.7738      0.1151
       1      30       7      Normal      1.7194      0.0746
       1      30       8      Normal      1.2372      0.0548
       1      30       9      Normal      1.6619      0.0723
       1      30      10      Normal      1.7041      0.0740
       1      31       0      Normal      2.8005      0.1160
       1      31       1      Normal      3.2020      0.1305
       1      31       2      Normal      1.8942      0.0816
       1      31       3      Normal      1.3469      0.0594
       1      31       4      Normal      1.2028      0.0534
       1      31       5      Normal      1.4131      0.0621
       1      31       6      Normal      0.8988      0.0404
       1      31       7      Normal      1.0781      0.0481
       1      31       8      Normal      0.7441      0.0337
       1      31       9      Normal      0.8122      0.0367
       1      31      10      Normal      0.9394      0.0422
       1      32       0      Normal      2.8005      0.1160
       1      32       1      Normal      2.5663      0.1074
       1      32       2      Normal      1.8670      0.0805
       1      32       3      Normal      1.9987      0.0857
       1      32       4      Normal      1.5087      0.0661
       1      32       5      Normal      1.1931      0.0530
       1      32       6      Normal      1.0606      0.0474
       1      32       7      Normal      1.2350      0.0547
       1      32       8      Normal      1.3416      0.0592
       1      32       9      Normal      1.1884      0.0528
       1      32      10      Normal      0.8709      0.0392
       1      33       0      Normal      2.8005      0.1160
       1      33       1      Normal      2.2478      0.0953
       1      33       2      Normal      3.4133      0.1379
       1      33       3      Normal      3.5073      0.1412
       1      33       4      Normal      2.4620      0.1035
       1      33       5      Normal      1.9694      0.0845
       1      33       6      Normal      2.1409      0.0912
       1      33       7      Normal      1.7850      0.0772
       1      33       8      Normal      1.3122      0.0579
       1      33       9      Normal      1.3872      0.0611
       1      33      10      Normal      1.5231      0.0666
       1      34       0      Normal      2.8005      0.1160
       1      34       1      Normal      2.7553      0.1144
       1      34       2      Normal      2.5834      0.1080
       1      34       3      Normal      2.4855      0.1044
       1      34       4      Normal      2.0988      0.0896
       1      34       5      Normal      1.9556      0.0840
       1      34       6      Normal      1.6978      0.0737
       1      34       7      Normal      1.2991      0.0574
       1      34       8      Normal      0.8953      0.0403
       1      34       9      Normal      0.6194      0.0282
       1      34      10      Normal      0.4894      0.0224
       1      35       0      Normal      2.8005      0.1160
       1      35       1      Normal      3.3716      0.1365
       1      35       2      Normal      2.3877      0.1007
       1      35       3      Normal      2.0122      0.0862
       1      35       4      Normal      2.6497      0.1105
       1      35       5      Normal      2.0366      0.0871
       1      35       6      Normal      1.5919      0.0694
       1      35       7      Normal      1.0666      0.0476
       1      35       8      Normal      1.1291      0.0503
       1      35       9      Normal      0.8087      0.0365
       1      35      10      Normal      0.8769      0.0395
       1      36       0      Normal      2.8005      0.1160
       1      36       1      Normal      2.6192      0.1094
       1      36       2      Normal      2.3686      0.0999
       1      36       3      Normal      2.4184      0.1018
       1      36       4      Normal      1.9853      0.0851
       1      36       5      Normal      1.5628      0.0683
       1      36       6      Normal      1.4903      0.0653
       1      36       7      Normal      1.8066      0.0781
       1      36       8      Normal      1.4416      0.0633
       1      36       9      Normal      1.1541      0.0513
       1      36      10      Normal      1.0862      0.0485
       1      37       0      Normal      2.8005      0.1160
       1      37       1      Normal      2.7741      0.1151
       1      37       2      Normal      1.9311      0.0830
       1      37       3      Normal      1.7952      0.0776
       1      37       4      Normal      2.1800      0.0927
       1      37       5      Normal      2.1497      0.0915
       1      37       6      Normal      2.4734      0.1039
       1      37       7      Normal      2.6922      0.1121
       1      37       8      Normal      1.3541      0.0597
       1      37       9      Normal      1.0409      0.0465
       1      37      10      Normal      0.8484      0.0382
       1      38       0      Normal      2.8005      0.1160
       1      38       1      Normal      2.1737      0.0925
       1      38       2      Normal      2.9072      0.1199
       1      38       3      Normal      2.1641      0.0921
       1      38       4      Normal      2.4328      0.1024
       1      38       5      Normal      1.5016      0.0658
       1      38       6      Normal      1.7103      0.0742
       1      38       7      Normal      1.6947      0.0736
       1      38       8      Normal      1.2781      0.0565
       1      38       9      Normal      1.0891      0.0486
       1      38      10      Normal      1.1697      0.0520
       1      39       0      Normal      2.8005      0.1160
       1      39       1      Normal      3.5028      0.1410
       1      39       2      Normal      1.7575      0.0761
       1      39       3      Normal      1.8209      0.0786
       1      39       4      Normal      1.7784      0.0770
       1      39       5      Normal      1.3406      0.0591
       1      39       6      Normal      1.5134      0.0662
       1      39       7      Normal      2.0678      0.0884
       1      39       8      Normal      1.3400      0.0591
       1      39       9      Normal      1.2325      0.0546
       1      39      10      Normal      1.1181      0.0498
       1      40       0      Normal      2.8005      0.1160
       1      40       1      Normal      2.7580      0.1145
       1      40       2      Normal      1.8497      0.0798
       1      40       3      Normal      1.4156      0.0622
       1      40       4      Normal      1.3259      0.0585
       1      40       5      Normal      1.8484      0.0797
       1      40       6      Normal      1.7062      0.0741
       1      40       7      Normal      1.1316      0.0504
       1      40       8      Normal      0.7578      0.0343
       1      40       9      Normal      0.8478      0.0382
       1      40      10      Normal      0.7216      0.0327
       1      41       0      Normal      2.8005      0.1160
       1      41       1      Normal      3.1222      0.1277
       1      41       2      Normal      1.8364      0.0793
       1      41       3      Normal      3.1025      0.1270
       1      41       4      Normal      3.2600      0.1326
       1      41       5      Normal      2.7478      0.1141
       1      41       6      Normal      3.0184      0.1240
       1      41       7      Normal      1.6681      0.0725
       1      41       8      Normal      1.2256      0.0543
       1      41       9      Normal      1.0034      0.0449
       1      41      10      Normal      1.2725      0.0563
       1      42       0      Normal      2.8005      0.1160
       1      42       1      Normal      2.1094      0.0900
       1      42       2      Normal      1.6945      0.0736
       1      42       3      Normal      1.8563      0.0800
       1      42       4      Normal      1.1144      0.0496
       1      42       5      Normal      1.0594      0.0473
       1      42       6      Normal      1.3584      0.0599
       1      42       7      Normal      1.3066      0.0577
       1      42       8      Normal      1.1119      0.0495
       1      42       9      Normal      1.5538      0.0679
       1      42      10      Normal      1.0878      0.0485
       1      43       0      Normal      2.8005      0.1160
       1      43       1      Normal      2.2683      0.0961
       1      43       2      Normal      1.2959      0.0573
       1      43       3      Normal      0.9770      0.0438
       1      43       4      Normal      1.4547      0.0638
       1      43       5      Normal      1.5050      0.0659
       1      43       6      Normal      1.6800      0.0730
       1      43       7      Normal      1.2191      0.0541
       1      43       8      Normal      0.9706      0.0435
       1      43       9      Normal      1.0356      0.0463
       1      43      10      Normal      1.2978      0.0573
       1      44       0      Normal      2.8005      0.1160
       1      44       1      Normal      3.2981      0.1339
       1      44       2      Normal      1.8608      0.0802
       1      44       3      Normal      1.6253      0.0708
       1      44       4      Normal      1.7341      0.0752
       1      44       5      Normal      1.4522      0.0637
       1      44       6      Normal      1.1047      0.0492
       1      44       7      Normal      1.1628      0.0517
       1      44       8      Normal      1.1275      0.0502
       1      44       9      Normal      1.3841      0.0609
       1      44      10      Normal      0.9659      0.0433
       1      45       0      Normal      2.8005      0.1160
       1      45       1      Normal      2.2052      0.0937
       1      45       2      Normal      1.4312      0.0629
       1      45       3      Normal      1.5009      0.0657
       1      45       4      Normal      1.2906      0.0570
       1      45       5      Normal      2.0259      0.0867
       1      45       6      Normal      1.2587      0.0557
       1      45       7      Normal      1.5766      0.0688
       1      45       8      Normal      1.3669      0.0602
       1      45       9      Normal      1.4228      0.0625
       1      45      10      Normal      0.8125      0.0367
       1      46       0      Normal      2.8005      0.1160
       1      46       1      Normal      4.1534      0.1630
       1      46       2      Normal      3.4320      0.1386
       1      46       3      Normal      3.6275      0.1453
       1      46       4      Normal      2.7366      0.1137
       1      46       5      Normal      2.3519      0.0993
       1      46       6      Normal      1.6703      0.0726
       1      46       7      Normal      1.6831      0.0731
       1      46       8      Normal      1.8203      0.0786
       1      46       9      Normal      1.3975      0.0615
       1      46      10      Normal      1.3209      0.0583
       1      47       0      Normal      2.8005      0.1160
       1      47       1      Normal      2.8681      0.1185
       1      47       2      Normal      2.8658      0.1184
       1      47       3      Normal      2.0270      0.0868
       1      47       4      Normal      1.7659      0.0765
       1      47       5      Normal      1.8922      0.0815
       1      47       6      Normal      1.5781      0.0689
       1      47       7      Normal      1.8719      0.0807
       1      47       8      Normal      1.6281      0.0709
       1      47       9      Normal      1.3819      0.0608
       1      47      10      Normal      1.1387      0.0507
       1      48       0      Normal      2.8005      0.1160
       1      48       1      Normal      1.8269      0.0789
       1      48       2      Normal      1.6458      0.0716
       1      48       3      Normal      2.4209      0.1019
       1      48       4      Normal      2.5763      0.1078
       1      48       5      Normal      1.6278      0.0709
       1      48       6      Normal      1.5612      0.0682
       1      48       7      Normal      1.6859      0.0732
       1      48       8      Normal      1.7000      0.0738
       1      48       9      Normal      1.6047      0.0700
       1      48      10      Normal      1.5522      0.0678
       1      49       0      Normal      2.8005      0.1160
       1      49       1      Normal      2.0995      0.0896
       1      49       2      Normal      2.2972      0.0972
       1      49       3      Normal      1.6944      0.0736
       1      49       4      Normal      2.0094      0.0861
       1      49       5      Normal      2.0956      0.0894
       1      49       6      Normal      1.4825      0.0650
       1      49       7      Normal      1.2637      0.0559
       1      49       8      Normal      2.0053      0.0859
       1      49       9      Normal      1.7594      0.0762
       1      49      10      Normal      1.5631      0.0683
       1      50       0      Normal      2.8005      0.1160
       1      50       1      Normal      2.5228      0.1058
       1      50       2      Normal      2.9269      0.1206
       1      50       3      Normal      1.9236      0.0827
       1      50       4      Normal      1.7550      0.0760
       1      50       5      Normal      1.1447      0.0509
       1      50       6      Normal      1.2559      0.0556
       1      50       7      Normal      1.1169      0.0497
       1      50       8      Normal      0.9022      0.0406
       1      50       9      Normal      0.9184      0.0413
       1      50      10      Normal      0.9172      0.0412
       1      51       0      Normal      2.8005      0.1160
       1      51       1      Normal      2.5272      0.1059
       1      51       2      Normal      1.8570      0.0801
       1      51       3      Normal      2.5114      0.1053
       1      51       4      Normal      1.5978      0.0697
       1      51       5      Normal      1.2003      0.0533
       1      51       6      Normal      0.8172      0.0369
       1      51       7      Normal      1.3991      0.0615
       1      51       8      Normal      1.7134      0.0743
       1      51       9      Normal      1.7094      0.0742
       1      51      10      Normal      1.8653      0.0804
       1      52       0      Normal      2.8005      0.1160
       1      52       1      Normal      2.3611      0.0996
       1      52       2      Normal      1.4006      0.0616
       1      52       3      Normal      1.8645      0.0804
       1      52       4      Normal      1.7452      0.0756
       1      52       5      Normal      0.9884      0.0443
       1      52       6      Normal      1.2225      0.0542
       1      52       7      Normal      1.4053      0.0618
       1      52       8      Normal      1.2563      0.0556
       1      52       9      Normal      1.2428      0.0551
       1      52      10      Normal      0.5997      0.0273
       1      53       0      Normal      2.8005      0.1160
       1      53       1      Normal      3.1144      0.1274
       1      53       2      Normal      2.7584      0.1145
       1      53       3      Normal      3.0872      0.1264
       1      53       4      Normal      2.3034      0.0975
       1      53       5      Normal      1.9431      0.0835
       1      53       6      Normal      1.0906      0.0486
       1      53       7      Normal      0.7259      0.0329
       1      53       8      Normal      0.7919      0.0358
       1      53       9      Normal      0.7663      0.0347
       1      53      10      Normal      0.7272      0.0330
       1      54       0      Normal      2.8005      0.1160
       1      54       1      Normal      3.0227      0.1241
       1      54       2      Normal      2.1625      0.0920
       1      54       3      Normal      1.9728      0.0846
       1      54       4      Normal      2.1188      0.0903
       1      54       5      Normal      1.6272      0.0709
       1      54       6      Normal      1.4772      0.0648
       1      54       7      Normal      1.3700      0.0603
       1      54       8      Normal      1.2109      0.0537
       1      54       9      Normal      1.6300      0.0710
       1      54      10      Normal      1.3650      0.0601
       1      55       0      Normal      2.8005      0.1160
       1      55       1      Normal      2.3977      0.1010
       1      55       2      Normal      2.6536      0.1106
       1      55       3      Normal      3.0444      0.1249
       1      55       4      Normal      2.7459      0.1140
       1      55       5      Normal      1.6575      0.0721
       1      55       6      Normal      1.7825      0.0771
       1      55       7      Normal      1.3384      0.0590
       1      55       8      Normal      1.4688      0.0644
       1      55       9      Normal      1.6325      0.0711
       1      55      10      Normal      0.9156      0.0412
       1      56       0      Normal      2.8005      0.1160
       1      56       1      Normal      1.7134      0.0743
       1      56       2      Normal      3.1391      0.1283
       1      56       3      Normal      3.2841      0.1334
       1      56       4      Normal      2.1531      0.0917
       1      56       5      Normal      1.8994      0.0818
       1      56       6      Normal      2.2053      0.0937
       1      56       7      Normal      1.9775      0.0848
       1      56       8      Normal      2.0512      0.0877
       1      56       9      Normal      1.4541      0.0638
       1      56      10      Normal      1.0222      0.0457
       1      57       0      Normal      2.8005      0.1160
       1      57       1      Normal      2.5900      0.1083
       1      57       2      Normal      2.1406      0.0912
       1      57       3      Normal      2.7628      0.1147
       1      57       4      Normal      2.3794      0.1003
       1      57       5      Normal      1.8447      0.0796
       1      57       6      Normal      1.7884      0.0773
       1      57       7      Normal      1.5328      0.0670
       1      57       8      Normal      1.5881      0.0693
       1      57       9      Normal      2.4531      0.1031
       1      57      10      Normal      2.3731      0.1001
       1      58       0      Normal      2.8005      0.1160
       1      58       1      Normal      2.7794      0.1153
       1      58       2      Normal      2.8127      0.1165
       1      58       3      Normal      1.8894      0.0814
       1      58       4      Normal      1.8837      0.0811
       1      58       5      Normal      1.4584      0.0640
       1      58       6      Normal      2.2081      0.0938
       1      58       7      Normal      2.2659      0.0960
       1      58       8      Normal      1.9122      0.0823
       1      58       9      Normal      1.3103      0.0579
       1      58      10      Normal      1.1156      0.0497
       1      59       0      Normal      2.8005      0.1160
       1      59       1      Normal      3.3261      0.1349
       1      59       2      Normal      2.1686      0.0923
       1      59       3      Normal      1.1253      0.0501
       1      59       4      Normal      1.0784      0.0481
       1      59       5      Normal      1.5581      0.0681
       1      59       6      Normal      1.1297      0.0503
       1      59       7      Normal      1.0906      0.0486
       1      59       8      Normal      1.7016      0.0739
       1      59       9      Normal      1.7525      0.0759
       1      59      10      Normal      1.6397      0.0714
       1      60       0      Normal      2.8005      0.1160
       1      60       1      Normal      1.8573      0.0801
       1      60       2      Normal      1.8891      0.0813
       1      60       3      Normal      1.4622      0.0641
       1      60       4      Normal      2.2002      0.0935
       1      60       5      Normal      1.6453      0.0716
       1      60       6      Normal      1.3956      0.0614
       1      60       7      Normal      1.6816      0.0731
       1      60       8      Normal      1.7181      0.0745
       1      60       9      Normal      1.0959      0.0489
       1      60      10      Normal      1.5044      0.0659
       1      61       0      Normal      2.8005      0.1160
       1      61       1      Normal      1.7748      0.0768
       1      61       2      Normal      1.7872      0.0773
       1      61       3      Normal      2.0958      0.0895
       1      61       4      Normal      1.9953      0.0855
       1      61       5      Normal      1.5719      0.0686
       1      61       6      Normal      1.5691      0.0685
       1      61       7      Normal      1.2541      0.0555
       1      61       8      Normal      0.9869      0.0442
       1      61       9      Normal      1.3212      0.0583
       1      61      10      Normal      1.3438      0.0593
       1      62       0      Normal      2.8005      0.1160
       1      62       1      Normal      3.3744      0.1366
       1      62       2      Normal      1.9500      0.0838
       1      62       3      Normal      1.4556      0.0639
       1      62       4      Normal      1.2172      0.0540
       1      62       5      Normal      1.7309      0.0750
       1      62       6      Normal      1.5609      0.0682
       1      62       7      Normal      1.2256      0.0543
       1      62       8      Normal      1.0122      0.0453
       1      62       9      Normal      0.7262      0.0329
       1      62      10      Normal      0.6816      0.0310
       1      63       0      Normal      2.8005      0.1160
       1      63       1      Normal      2.2067      0.0937
       1      63       2      Normal      1.6680      0.0725
       1      63       3      Normal      1.4619      0.0641
       1      63       4      Normal      1.4616      0.0641
       1      63       5      Normal      1.5956      0.0696
       1      63       6      Normal      2.2800      0.0966
       1      63       7      Normal      1.3422      0.0592
       1      63       8      Normal      0.8350      0.0377
       1      63       9      Normal      1.0938      0.0488
       1      63      10      Normal      1.0203      0.0456
       1      64       0      Normal      2.8005      0.1160
       1      64       1      Normal      3.4027      0.1376
       1      64       2      Normal      3.0738      0.1259
       1      64       3      Normal      2.0294      0.0869
       1      64       4      Normal      1.7825      0.0771
       1      64       5      Normal      2.2106      0.0939
       1      64       6      Normal      1.4791      0.0648
       1      64       7      Normal      1.3294      0.0587
       1      64       8      Normal      1.3881      0.0611
       1      64       9      Normal      1.0472      0.0468
       1      64      10      Normal      0.8744      0.0394
       1      65       0      Normal      2.8005      0.1160
       1      65       1      Normal      2.3881      0.1007
       1      65       2      Normal      2.6613      0.1109
       1      65       3      Normal      2.8453      0.1177
       1      65       4      Normal      3.2478      0.1321
       1      65       5      Normal      1.8472      0.0797
       1      65       6      Normal      2.1225      0.0905
       1      65       7      Normal      1.2928      0.0571
       1      65       8      Normal      1.2284      0.0544
       1      65       9      Normal      1.2862      0.0569
       1      65      10      Normal      0.8669      0.0390
       1      66       0      Normal      2.8005      0.1160
       1      66       1      Normal      1.4763      0.0647
       1      66       2      Normal      2.2947      0.0971
       1      66       3      Normal      1.6938      0.0736
       1      66       4      Normal      1.8644      0.0804
       1      66       5      Normal      2.3709      0.1000
       1      66       6      Normal      1.8687      0.0805
       1      66       7      Normal      1.3297      0.0587
       1      66       8      Normal      1.1284      0.0502
       1      66       9      Normal      0.7909      0.0358
       1      66      10      Normal      0.7566      0.0342
       1      67       0      Normal      2.8005      0.1160
       1      67       1      Normal      2.8169      0.1166
       1      67       2      Normal      2.1694      0.0923
       1      67       3      Normal      2.6177      0.1093
       1      67       4      Normal      2.3183      0.0980
       1      67       5      Normal      1.9197      0.0826
       1      67       6      Normal      1.8184      0.0785
       1      67       7      Normal      1.7641      0.0764
       1      67       8      Normal      1.7922      0.0775
       1      67       9      Normal      1.4934      0.0654
       1      67      10      Normal      1.4562      0.0639
       1      68       0      Normal      2.8005      0.1160
       1      68       1      Normal      4.0744      0.1604
       1      68       2      Normal      2.2516      0.0955
       1      68       3      Normal      2.2097      0.0939
       1      68       4      Normal      3.2794      0.1332
       1      68       5      Normal      2.0516      0.0877
       1      68       6      Normal      1.4419      0.0633
       1      68       7      Normal      1.6000      0.0698
       1      68       8      Normal      1.8112      0.0783
       1      68       9      Normal      1.2966      0.0573
       1      68      10      Normal      0.8766      0.0395
       1      69       0      Normal      2.8005      0.1160
       1      69       1      Normal      2.5527      0.1069
       1      69       2      Normal      2.8177      0.1167
       1      69       3      Normal      2.3281      0.0984
       1      69       4      Normal      2.1784      0.0927
       1      69       5      Normal      1.9372      0.0832
       1      69       6      Normal      1.3034      0.0576
       1      69       7      Normal      1.5378      0.0672
       1      69       8      Normal      1.6472      0.0717
       1      69       9      Normal      1.5209      0.0666
       1      69      10      Normal      2.0369      0.0872
       1      70       0      Normal      2.8005      0.1160
       1      70       1      Normal      3.0548      0.1253
       1      70       2      Normal      2.2656      0.0960
       1      70       3      Normal      2.2694      0.0962
       1      70       4      Normal      2.0672      0.0883
       1      70       5      Normal      1.4491      0.0636
       1      70       6      Normal      1.4634      0.0642
       1      70       7      Normal      0.8666      0.0390
       1      70       8      Normal      0.9175      0.0412
       1      70       9      Normal      0.6775      0.0308
       1      70      10      Normal      0.6831      0.0310
       1      71       0      Normal      2.8005      0.1160
       1      71       1      Normal      2.4302      0.1023
       1      71       2      Normal      1.9908      0.0854
       1      71       3      Normal      1.5013      0.0657
       1      71       4      Normal      2.1525      0.0917
       1      71       5      Normal      1.7400      0.0754
       1      71       6      Normal      1.5066      0.0660
       1      71       7      Normal      0.9125      0.0410
       1      71       8      Normal      0.8334      0.0376
       1      71       9      Normal      0.8519      0.0384
       1      71      10      Normal      0.7972      0.0360
       1      72       0      Normal      2.8005      0.1160
       1      72       1      Normal      1.7266      0.0749
       1      72       2      Normal      1.3294      0.0587
       1      72       3      Normal      1.7289      0.0750
       1      72       4      Normal      1.2597      0.0558
       1      72       5      Normal      1.3056      0.0577
       1      72       6      Normal      1.6172      0.0705
       1      72       7      Normal      2.0106      0.0861
       1      72       8      Normal      1.0131      0.0453
       1      72       9      Normal      1.4731      0.0646
       1      72      10      Normal      1.4328      0.0629
       1      73       0      Normal      2.8005      0.1160
       1      73       1      Normal      3.7508      0.1495
       1      73       2      Normal      3.1852      0.1299
       1      73       3      Normal      3.6606      0.1465
       1      73       4      Normal      2.1228      0.0905
       1      73       5      Normal      2.6378      0.1100
       1      73       6      Normal      2.7900      0.1157
       1      73       7      Normal      2.0559      0.0879
       1      73       8      Normal      1.4594      0.0640
       1      73       9      Normal      1.5850      0.0692
       1      73      10      Normal      1.4819      0.0650
       1      74       0      Normal      2.8005      0.1160
       1      74       1      Normal      2.3556      0.0994
       1      74       2      Normal      2.2514      0.0955
       1      74       3      Normal      2.4316      0.1023
       1      74       4      Normal      2.5134      0.1054
       1      74       5      Normal      2.1719      0.0924
       1      74       6      Normal      2.1559      0.0918
       1      74       7      Normal      2.5344      0.1062
       1      74       8      Normal      1.8416      0.0795
       1      74       9      Normal      1.1850      0.0526
       1      74      10      Normal      1.2287      0.0545
       1      75       0      Normal      2.8005      0.1160
       1      75       1      Normal      2.7523      0.1143
       1      75       2      Normal      1.9688      0.0845
       1      75       3      Normal      2.1603      0.0920
       1      75       4      Normal      2.1822      0.0928
       1      75       5      Normal      2.4916      0.1046
       1      75       6      Normal      2.7734      0.1150
       1      75       7      Normal      2.6937      0.1121
       1      75       8      Normal      2.2875      0.0968
       1      75       9      Normal      2.4209      0.1019
       1      75      10      Normal      2.1966      0.0934
       1      76       0      Normal      2.8005      0.1160
       1      76       1      Normal      2.4594      0.1034
       1      76       2      Normal      3.0345      0.1245
       1      76       3      Normal      2.0708      0.0885
       1      76       4      Normal      2.3619      0.0997
       1      76       5      Normal      2.2806      0.0966
       1      76       6      Normal      1.5966      0.0696
       1      76       7      Normal      1.3166      0.0581
       1      76       8      Normal      1.4312      0.0629
       1      76       9      Normal      1.8916      0.0814
       1      76      10      Normal      2.1256      0.0906
       1      77       0      Normal      2.8005      0.1160
       1      77       1      Normal      3.1558      0.1289
       1      77       2      Normal      2.9428      0.1212
       1      77       3      Normal      2.0102      0.0861
       1      77       4      Normal      1.9188      0.0825
       1      77       5      Normal      1.1500      0.0511
       1      77       6      Normal      1.1791      0.0524
       1      77       7      Normal      1.2359      0.0548
       1      77       8      Normal      1.2619      0.0558
       1      77       9      Normal      0.7669      0.0347
       1      77      10      Normal      1.0603      0.0473
       1      78       0      Normal      2.8005      0.1160
       1      78       1      Normal      2.3744      0.1002
       1      78       2      Normal      2.6516      0.1106
       1      78       3      Normal      1.9011      0.0818
       1      78       4      Normal      1.6259      0.0708
       1      78       5      Normal      2.0850      0.0890
       1      78       6      Normal      2.2313      0.0947
       1      78       7      Normal      1.1050      0.0492
       1      78       8      Normal      1.0022      0.0449
       1      78       9      Normal      1.4887      0.0652
       1      78      10      Normal      1.8881      0.0813
       1      79       0      Normal      2.8005      0.1160
       1      79       1      Normal      1.8975      0.0817
       1      79       2      Normal      2.5125      0.1054
       1      79       3      Normal      2.2559      0.0956
       1      79       4      Normal      1.8006      0.0778
       1      79       5      Normal      1.2116      0.0537
       1      79       6      Normal      1.5166      0.0664
       1      79       7      Normal      0.9844      0.0441
       1      79       8      Normal      1.1888      0.0528
       1      79       9      Normal      1.3628      0.0600
       1      79      10      Normal      1.7141      0.0744
       1      80       0      Normal      2.8005      0.1160
       1      80       1      Normal      3.1306      0.1280
       1      80       2      Normal      1.8941      0.0815
       1      80       3      Normal      3.0066      0.1235
       1      80       4      Normal      2.5972      0.1085
       1      80       5      Normal      1.8316      0.0791
       1      80       6      Normal      1.3503      0.0595
       1      80       7      Normal      0.7406      0.0336
       1      80       8      Normal      0.9178      0.0412
       1      80       9      Normal      0.7781      0.0352
       1      80      10      Normal      0.6872      0.0312
       1      81       0      Normal      2.8005      0.1160
       1      81       1      Normal      2.4616      0.1035
       1      81       2      Normal      3.0967      0.1268
       1      81       3      Normal      1.3730      0.0605
       1      81       4      Normal      2.0600      0.0881
       1      81       5      Normal      1.3256      0.0585
       1      81       6      Normal      1.1016      0.0491
       1      81       7      Normal      1.3394      0.0591
       1      81       8      Normal      1.2100      0.0537
       1      81       9      Normal      1.1184      0.0498
       1      81      10      Normal      0.8413      0.0379
       1      82       0      Normal      2.8005      0.1160
       1      82       1      Normal      3.3150      0.1345
       1      82       2      Normal      4.1697      0.1635
       1      82       3      Normal      3.7444      0.1493
       1      82       4      Normal      3.1784      0.1297
       1      82       5      Normal      2.2616      0.0959
       1      82       6      Normal      3.1088      0.1272
       1      82       7      Normal      2.1297      0.0908
       1      82       8      Normal      1.5016      0.0658
       1      82       9      Normal      1.2472      0.0552
       1      82      10      Normal      1.0309      0.0461
       1      83       0      Normal      2.8005      0.1160
       1      83       1      Normal      3.0708      0.1258
       1      83       2      Normal      1.9775      0.0848
       1      83       3      Normal      1.8875      0.0813
       1      83       4      Normal      1.3681      0.0603
       1      83       5      Normal      1.7209      0.0746
       1      83       6      Normal      1.0825      0.0483
       1      83       7      Normal      1.8328      0.0791
       1      83       8      Normal      1.5222      0.0666
       1      83       9      Normal      1.8441      0.0796
       1      83      10      Normal      1.1081      0.0494
       1      84       0      Normal      2.8005      0.1160
       1      84       1      Normal      3.1342      0.1281
       1      84       2      Normal      2.2577      0.0957
       1      84       3      Normal      1.4022      0.0617
       1      84       4      Normal      1.7134      0.0743
       1      84       5      Normal      1.3334      0.0588
       1      84       6      Normal      0.8069      0.0364
       1      84       7      Normal      0.8587      0.0387
       1      84       8      Normal      1.0356      0.0463
       1      84       9      Normal      0.5584      0.0255
       1      84      10      Normal      0.8044      0.0363
       1      85       0      Normal      2.8005      0.1160
       1      85       1      Normal      3.2692      0.1329
       1      85       2      Normal      2.5302      0.1060
       1      85       3      Normal      2.6725      0.1113
       1      85       4      Normal      2.5612      0.1072
       1      85       5      Normal      2.2791      0.0965
       1      85       6      Normal      1.4234      0.0626
       1      85       7      Normal      1.3284      0.0586
       1      85       8      Normal      1.4909      0.0653
       1      85       9      Normal      1.4813      0.0649
       1      85      10      Normal      1.4028      0.0617
       1      86       0      Normal      2.8005      0.1160
       1      86       1      Normal      2.7467      0.1141
       1      86       2      Normal      1.5205      0.0665
       1      86       3      Normal      1.5050      0.0659
       1      86       4      Normal      1.8478      0.0797
       1      86       5      Normal      2.1097      0.0900
       1      86       6      Normal      1.9981      0.0856
       1      86       7      Normal      1.8797      0.0810
       1      86       8      Normal      1.6097      0.0702
       1      86       9      Normal      0.9109      0.0410
       1      86      10      Normal      1.2334      0.0547
       1      87       0      Normal      2.8005      0.1160
       1      87       1      Normal      2.9388      0.1211
       1      87       2      Normal      2.5464      0.1066
       1      87       3      Normal      1.4361      0.0631
       1      87       4      Normal      2.1303      0.0908
       1      87       5      Normal      1.9344      0.0831
       1      87       6      Normal      1.5528      0.0679
       1      87       7      Normal      1.4247      0.0626
       1      87       8      Normal      1.0034      0.0449
       1      87       9      Normal      1.2653      0.0560
       1      87      10      Normal      1.8197      0.0786
       1      88       0      Normal      2.8005      0.1160
       1      88       1      Normal      2.5020      0.1050
       1      88       2      Normal      2.8727      0.1187
       1      88       3      Normal      3.1566      0.1289
       1      88       4      Normal      2.1984      0.0934
       1      88       5      Normal      2.1003      0.0896
       1      88       6      Normal      1.9356      0.0832
       1      88       7      Normal      1.6781      0.0729
       1      88       8      Normal      1.5897      0.0693
       1      88       9      Normal      1.0384      0.0464
       1      88      10      Normal      0.9137      0.0411
       1      89       0      Normal      2.8005      0.1160
       1      89       1      Normal      2.8258      0.1170
       1      89       2      Normal      2.9622      0.1219
       1      89       3      Normal      2.1228      0.0905
       1      89       4      Normal      1.1144      0.0496
       1      89       5      Normal      1.5525      0.0678
       1      89       6      Normal      1.2709      0.0562
       1      89       7      Normal      1.2125      0.0538
       1      89       8      Normal      1.0175      0.0455
       1      89       9      Normal      0.9453      0.0424
       1      89      10      Normal      1.0278      0.0460
       1      90       0      Normal      2.8005      0.1160
       1      90       1      Normal      2.4158      0.1017
       1      90       2      Normal      2.6756      0.1114
       1      90       3      Normal      1.5028      0.0658
       1      90       4      Normal      1.8009      0.0778
       1      90       5      Normal      1.2991      0.0574
       1      90       6      Normal      1.0231      0.0458
       1      90       7      Normal      1.3309      0.0587
       1      90       8      Normal      0.9697      0.0435
       1      90       9      Normal      1.0225      0.0457
       1      90      10      Normal      0.9422      0.0423
       1      91       0      Normal      2.8005      0.1160
       1      91       1      Normal      2.1359      0.0910
       1      91       2      Normal      1.7102      0.0742
       1      91       3      Normal      2.0852      0.0890
       1      91       4      Normal      1.3703      0.0604
       1      91       5      Normal      1.5972      0.0697
       1      91       6      Normal      1.6791      0.0730
       1      91       7      Normal      1.2231      0.0542
       1      91       8      Normal      1.1531      0.0513
       1      91       9      Normal      0.8963      0.0403
       1      91      10      Normal      0.7400      0.0335
       1      92       0      Normal      2.8005      0.1160
       1      92       1      Normal      2.6569      0.1107
       1      92       2      Normal      2.8292      0.1171
       1      92       3      Normal      2.4747      0.1039
       1      92       4      Normal      2.3631      0.0997
       1      92       5      Normal      1.6331      0.0711
       1      92       6      Normal      1.2206      0.0541
       1      92       7      Normal      1.3141      0.0580
       1      92       8      Normal      1.3619      0.0600
       1      92       9      Normal      0.8737      0.0393
       1      92      10      Normal      0.8322      0.0375
       1      93       0      Normal      2.8005      0.1160
       1      93       1      Normal      2.5025      0.1050
       1      93       2      Normal      2.2841      0.0967
       1      93       3      Normal      2.2678      0.0961
       1      93       4      Normal      1.6984      0.0737
       1      93       5      Normal      1.2862      0.0569
       1      93       6      Normal      1.3769      0.0606
       1      93       7      Normal      1.8709      0.0806
       1      93       8      Normal      1.2862      0.0569
       1      93       9      Normal      0.9744      0.0437
       1      93      10      Normal      0.9547      0.0428
       1      94       0      Normal      2.8005      0.1160
       1      94       1      Normal      2.6105      0.1090
       1      94       2      Normal      2.2522      0.0955
       1      94       3      Normal      1.6484      0.0717
       1      94       4      Normal      1.8900      0.0814
       1      94       5      Normal      2.0169      0.0864
       1      94       6      Normal      1.2606      0.0558
       1      94       7      Normal      1.3959      0.0614
       1      94       8      Normal      1.2278      0.0544
       1      94       9      Normal      1.2363      0.0548
       1      94      10      Normal      1.2106      0.0537
       1      95       0      Normal      2.8005      0.1160
       1      95       1      Normal      3.5597      0.1430
       1      95       2      Normal      3.2961      0.1338
       1      95       3      Normal      1.9319      0.0830
       1      95       4      Normal      1.9659      0.0844
       1      95       5      Normal      1.8475      0.0797
       1      95       6      Normal      2.2625      0.0959
       1      95       7      Normal      1.2806      0.0566
       1      95       8      Normal      2.0272      0.0868
       1      95       9      Normal      1.1197      0.0499
       1      95      10      Normal      1.3516      0.0596
       1      96       0      Normal      2.8005      0.1160
       1      96       1      Normal      2.6409      0.1102
       1      96       2      Normal      2.7470      0.1141
       1      96       3      Normal      2.2695      0.0962
       1      96       4      Normal      1.8787      0.0809
       1      96       5      Normal      1.2228      0.0542
       1      96       6      Normal      1.3384      0.0590
       1      96       7      Normal      1.8513      0.0798
       1      96       8      Normal      1.6122      0.0703
       1      96       9      Normal      1.3791      0.0607
       1      96      10      Normal      1.4566      0.0639
       1      97       0      Normal      2.8005      0.1160
       1      97       1      Normal      2.0445      0.0875
       1      97       2      Normal      2.0900      0.0892
       1      97       3      Normal      1.3333      0.0588
       1      97       4      Normal      1.4648      0.0643
       1      97       5      Normal      1.7064      0.0741
       1      97       6      Normal      2.3884      0.1007
       1      97       7      Normal      1.5356      0.0671
       1      97       8      Normal      1.2725      0.0563
       1      97       9      Normal      1.0197      0.0456
       1      97      10      Normal      0.7650      0.0346
       1      98       0      Normal      2.8005      0.1160
       1      98       1      Normal      1.9439      0.0835
       1      98       2      Normal      2.0863      0.0891
       1      98       3      Normal      1.9450      0.0836
       1      98       4      Normal      1.8377      0.0793
       1      98       5      Normal      1.5684      0.0685
       1      98       6      Normal      1.4994      0.0657
       1      98       7      Normal      1.1122      0.0496
       1      98       8      Normal      1.1275      0.0502
       1      98       9      Normal      1.2853      0.0568
       1      98      10      Normal      1.7753      0.0768
       1      99       0      Normal      2.8005      0.1160
       1      99       1      Normal      2.8041      0.1162
       1      99       2      Normal      1.0991      0.0490
       1      99       3      Normal      1.5581      0.0681
       1      99       4      Normal      1.5366      0.0672
       1      99       5      Normal      1.5922      0.0695
       1      99       6      Normal      1.8172      0.0785
       1      99       7      Normal      1.3006      0.0575
       1      99       8      Normal      1.1928      0.0530
       1      99       9      Normal      1.0087      0.0452
       1      99      10      Normal      0.9503      0.0426
       1     100       0      Normal      2.8005      0.1160
       1     100       1      Normal      1.8789      0.0809
       1     100       2      Normal      2.8978      0.1196
       1     100       3      Normal      2.4298      0.1023
       1     100       4      Normal      2.4488      0.1030
       1     100       5      Normal      1.7219      0.0747
       1     100       6      Normal      0.8966      0.0403
       1     100       7      Normal      0.9506      0.0427
       1     100       8      Normal      0.6922      0.0314
       1     100       9      Normal      0.8900      0.0400
       1     100      10      Normal      0.9087      0.0409
