# Supplementary material for: Blib is a multi-module simulation platform for genetics studies and intelligent breeding
Source: Commun Biol. 2022 Nov 3;5:1167. doi: 10.1038/s42003-022-04151-9 (PMC9630530; doi:10.1038/s42003-022-04151-9)
Supplement: Supplementary file 4 — Supplementary Software 1 [file 42003_2022_4151_MOESM4_ESM.zip › Supplementary software/ISB with output files/outTester4.hbd]

     Run Bmethod   Cycle Environment       Yield    Yield_AD
       1       1       0         TPE     48.5409      0.4923
       1       1       0      Normal     48.5409      0.4923
       1       1       1         TPE     48.7553      0.4964
       1       1       1      Normal     48.7553      0.4964
       1       1       2         TPE     49.1441      0.5038
       1       1       2      Normal     49.1441      0.5038
       1       1       3         TPE     49.3397      0.5075
       1       1       3      Normal     49.3397      0.5075
       1       1       4         TPE     49.4389      0.5094
       1       1       4      Normal     49.4389      0.5094
       1       1       5         TPE     49.4277      0.5092
       1       1       5      Normal     49.4277      0.5092
       1       1       6         TPE     49.5456      0.5114
       1       1       6      Normal     49.5456      0.5114
       1       1       7         TPE     49.3672      0.5080
       1       1       7      Normal     49.3672      0.5080
       1       1       8         TPE     49.3318      0.5074
       1       1       8      Normal     49.3318      0.5074
       1       1       9         TPE     49.4052      0.5088
       1       1       9      Normal     49.4052      0.5088
       1       1      10         TPE     49.4907      0.5104
       1       1      10      Normal     49.4907      0.5104
       2       1       0         TPE     48.5409      0.4923
       2       1       0      Normal     48.5409      0.4923
       2       1       1         TPE     48.9202      0.4995
       2       1       1      Normal     48.9202      0.4995
       2       1       2         TPE     48.6620      0.4946
       2       1       2      Normal     48.6620      0.4946
       2       1       3         TPE     48.7718      0.4967
       2       1       3      Normal     48.7718      0.4967
       2       1       4         TPE     48.7623      0.4965
       2       1       4      Normal     48.7623      0.4965
       2       1       5         TPE     49.1881      0.5046
       2       1       5      Normal     49.1881      0.5046
       2       1       6         TPE     49.3992      0.5086
       2       1       6      Normal     49.3992      0.5086
       2       1       7         TPE     49.7057      0.5145
       2       1       7      Normal     49.7057      0.5145
       2       1       8         TPE     49.6267      0.5130
       2       1       8      Normal     49.6267      0.5130
       2       1       9         TPE     49.7482      0.5153
       2       1       9      Normal     49.7482      0.5153
       2       1      10         TPE     49.8540      0.5173
       2       1      10      Normal     49.8540      0.5173
       3       1       0         TPE     48.5409      0.4923
       3       1       0      Normal     48.5409      0.4923
       3       1       1         TPE     49.3749      0.5082
       3       1       1      Normal     49.3749      0.5082
       3       1       2         TPE     49.5862      0.5122
       3       1       2      Normal     49.5862      0.5122
       3       1       3         TPE     49.6164      0.5128
       3       1       3      Normal     49.6164      0.5128
       3       1       4         TPE     49.6573      0.5136
       3       1       4      Normal     49.6573      0.5136
       3       1       5         TPE     49.4875      0.5103
       3       1       5      Normal     49.4875      0.5103
       3       1       6         TPE     49.4086      0.5088
       3       1       6      Normal     49.4086      0.5088
       3       1       7         TPE     49.3862      0.5084
       3       1       7      Normal     49.3862      0.5084
       3       1       8         TPE     49.2594      0.5060
       3       1       8      Normal     49.2594      0.5060
       3       1       9         TPE     49.4302      0.5092
       3       1       9      Normal     49.4302      0.5092
       3       1      10         TPE     49.5339      0.5112
       3       1      10      Normal     49.5339      0.5112
       4       1       0         TPE     48.5409      0.4923
       4       1       0      Normal     48.5409      0.4923
       4       1       1         TPE     49.4347      0.5093
       4       1       1      Normal     49.4347      0.5093
       4       1       2         TPE     49.6491      0.5134
       4       1       2      Normal     49.6491      0.5134
       4       1       3         TPE     49.8293      0.5168
       4       1       3      Normal     49.8293      0.5168
       4       1       4         TPE     50.0774      0.5216
       4       1       4      Normal     50.0774      0.5216
       4       1       5         TPE     50.1727      0.5234
       4       1       5      Normal     50.1727      0.5234
       4       1       6         TPE     49.9975      0.5201
       4       1       6      Normal     49.9975      0.5201
       4       1       7         TPE     49.9294      0.5188
       4       1       7      Normal     49.9294      0.5188
       4       1       8         TPE     50.0329      0.5207
       4       1       8      Normal     50.0329      0.5207
       4       1       9         TPE     49.9823      0.5198
       4       1       9      Normal     49.9823      0.5198
       4       1      10         TPE     50.0263      0.5206
       4       1      10      Normal     50.0263      0.5206
       5       1       0         TPE     48.5409      0.4923
       5       1       0      Normal     48.5409      0.4923
       5       1       1         TPE     49.3093      0.5069
       5       1       1      Normal     49.3093      0.5069
       5       1       2         TPE     49.4107      0.5089
       5       1       2      Normal     49.4107      0.5089
       5       1       3         TPE     49.4122      0.5089
       5       1       3      Normal     49.4122      0.5089
       5       1       4         TPE     49.3017      0.5068
       5       1       4      Normal     49.3017      0.5068
       5       1       5         TPE     49.2378      0.5056
       5       1       5      Normal     49.2378      0.5056
       5       1       6         TPE     49.3495      0.5077
       5       1       6      Normal     49.3495      0.5077
       5       1       7         TPE     49.5413      0.5114
       5       1       7      Normal     49.5413      0.5114
       5       1       8         TPE     50.0176      0.5204
       5       1       8      Normal     50.0176      0.5204
       5       1       9         TPE     50.3266      0.5263
       5       1       9      Normal     50.3266      0.5263
       5       1      10         TPE     50.5188      0.5300
       5       1      10      Normal     50.5188      0.5300
       6       1       0         TPE     48.5409      0.4923
       6       1       0      Normal     48.5409      0.4923
       6       1       1         TPE     49.1154      0.5032
       6       1       1      Normal     49.1154      0.5032
       6       1       2         TPE     49.4469      0.5096
       6       1       2      Normal     49.4469      0.5096
       6       1       3         TPE     49.7900      0.5161
       6       1       3      Normal     49.7900      0.5161
       6       1       4         TPE     49.9175      0.5185
       6       1       4      Normal     49.9175      0.5185
       6       1       5         TPE     49.9177      0.5185
       6       1       5      Normal     49.9177      0.5185
       6       1       6         TPE     49.6790      0.5140
       6       1       6      Normal     49.6790      0.5140
       6       1       7         TPE     49.7752      0.5158
       6       1       7      Normal     49.7752      0.5158
       6       1       8         TPE     49.6988      0.5144
       6       1       8      Normal     49.6988      0.5144
       6       1       9         TPE     49.8607      0.5174
       6       1       9      Normal     49.8607      0.5174
       6       1      10         TPE     49.9514      0.5192
       6       1      10      Normal     49.9514      0.5192
       7       1       0         TPE     48.5409      0.4923
       7       1       0      Normal     48.5409      0.4923
       7       1       1         TPE     48.9358      0.4998
       7       1       1      Normal     48.9358      0.4998
       7       1       2         TPE     49.3719      0.5081
       7       1       2      Normal     49.3719      0.5081
       7       1       3         TPE     49.5888      0.5123
       7       1       3      Normal     49.5888      0.5123
       7       1       4         TPE     49.3169      0.5071
       7       1       4      Normal     49.3169      0.5071
       7       1       5         TPE     49.4197      0.5090
       7       1       5      Normal     49.4197      0.5090
       7       1       6         TPE     49.4149      0.5089
       7       1       6      Normal     49.4149      0.5089
       7       1       7         TPE     49.4930      0.5104
       7       1       7      Normal     49.4930      0.5104
       7       1       8         TPE     49.5853      0.5122
       7       1       8      Normal     49.5853      0.5122
       7       1       9         TPE     49.5535      0.5116
       7       1       9      Normal     49.5535      0.5116
       7       1      10         TPE     49.5256      0.5111
       7       1      10      Normal     49.5256      0.5111
       8       1       0         TPE     48.5409      0.4923
       8       1       0      Normal     48.5409      0.4923
       8       1       1         TPE     48.8311      0.4978
       8       1       1      Normal     48.8311      0.4978
       8       1       2         TPE     49.3236      0.5072
       8       1       2      Normal     49.3236      0.5072
       8       1       3         TPE     49.5240      0.5110
       8       1       3      Normal     49.5240      0.5110
       8       1       4         TPE     49.4696      0.5100
       8       1       4      Normal     49.4696      0.5100
       8       1       5         TPE     49.5267      0.5111
       8       1       5      Normal     49.5267      0.5111
       8       1       6         TPE     49.7573      0.5155
       8       1       6      Normal     49.7573      0.5155
       8       1       7         TPE     49.7586      0.5155
       8       1       7      Normal     49.7586      0.5155
       8       1       8         TPE     49.5457      0.5114
       8       1       8      Normal     49.5457      0.5114
       8       1       9         TPE     49.7590      0.5155
       8       1       9      Normal     49.7590      0.5155
       8       1      10         TPE     49.9317      0.5188
       8       1      10      Normal     49.9317      0.5188
       9       1       0         TPE     48.5409      0.4923
       9       1       0      Normal     48.5409      0.4923
       9       1       1         TPE     48.9303      0.4997
       9       1       1      Normal     48.9303      0.4997
       9       1       2         TPE     49.3952      0.5086
       9       1       2      Normal     49.3952      0.5086
       9       1       3         TPE     49.5960      0.5124
       9       1       3      Normal     49.5960      0.5124
       9       1       4         TPE     49.6182      0.5128
       9       1       4      Normal     49.6182      0.5128
       9       1       5         TPE     49.9792      0.5197
       9       1       5      Normal     49.9792      0.5197
       9       1       6         TPE     49.9383      0.5189
       9       1       6      Normal     49.9383      0.5189
       9       1       7         TPE     50.0898      0.5218
       9       1       7      Normal     50.0898      0.5218
       9       1       8         TPE     50.3872      0.5275
       9       1       8      Normal     50.3872      0.5275
       9       1       9         TPE     50.3929      0.5276
       9       1       9      Normal     50.3929      0.5276
       9       1      10         TPE     50.6214      0.5319
       9       1      10      Normal     50.6214      0.5319
      10       1       0         TPE     48.5409      0.4923
      10       1       0      Normal     48.5409      0.4923
      10       1       1         TPE     49.1349      0.5036
      10       1       1      Normal     49.1349      0.5036
      10       1       2         TPE     49.2403      0.5056
      10       1       2      Normal     49.2403      0.5056
      10       1       3         TPE     49.8852      0.5179
      10       1       3      Normal     49.8852      0.5179
      10       1       4         TPE     50.7390      0.5342
      10       1       4      Normal     50.7390      0.5342
      10       1       5         TPE     50.6798      0.5331
      10       1       5      Normal     50.6798      0.5331
      10       1       6         TPE     50.7340      0.5341
      10       1       6      Normal     50.7340      0.5341
      10       1       7         TPE     50.9979      0.5391
      10       1       7      Normal     50.9979      0.5391
      10       1       8         TPE     50.9600      0.5384
      10       1       8      Normal     50.9600      0.5384
      10       1       9         TPE     51.1884      0.5428
      10       1       9      Normal     51.1884      0.5428
      10       1      10         TPE     51.3055      0.5450
      10       1      10      Normal     51.3055      0.5450
      11       1       0         TPE     48.5409      0.4923
      11       1       0      Normal     48.5409      0.4923
      11       1       1         TPE     49.0627      0.5022
      11       1       1      Normal     49.0627      0.5022
      11       1       2         TPE     49.5220      0.5110
      11       1       2      Normal     49.5220      0.5110
      11       1       3         TPE     49.6565      0.5136
      11       1       3      Normal     49.6565      0.5136
      11       1       4         TPE     49.7249      0.5149
      11       1       4      Normal     49.7249      0.5149
      11       1       5         TPE     49.7270      0.5149
      11       1       5      Normal     49.7270      0.5149
      11       1       6         TPE     49.7420      0.5152
      11       1       6      Normal     49.7420      0.5152
      11       1       7         TPE     49.7508      0.5154
      11       1       7      Normal     49.7508      0.5154
      11       1       8         TPE     49.7483      0.5153
      11       1       8      Normal     49.7483      0.5153
      11       1       9         TPE     49.7847      0.5160
      11       1       9      Normal     49.7847      0.5160
      11       1      10         TPE     50.0022      0.5201
      11       1      10      Normal     50.0022      0.5201
      12       1       0         TPE     48.5409      0.4923
      12       1       0      Normal     48.5409      0.4923
      12       1       1         TPE     48.8562      0.4983
      12       1       1      Normal     48.8562      0.4983
      12       1       2         TPE     48.8483      0.4981
      12       1       2      Normal     48.8483      0.4981
      12       1       3         TPE     49.2080      0.5050
      12       1       3      Normal     49.2080      0.5050
      12       1       4         TPE     49.4932      0.5104
      12       1       4      Normal     49.4932      0.5104
      12       1       5         TPE     49.8248      0.5168
      12       1       5      Normal     49.8248      0.5168
      12       1       6         TPE     49.8282      0.5168
      12       1       6      Normal     49.8282      0.5168
      12       1       7         TPE     49.9120      0.5184
      12       1       7      Normal     49.9120      0.5184
      12       1       8         TPE     49.8703      0.5176
      12       1       8      Normal     49.8703      0.5176
      12       1       9         TPE     49.9556      0.5193
      12       1       9      Normal     49.9556      0.5193
      12       1      10         TPE     50.1126      0.5222
      12       1      10      Normal     50.1126      0.5222
      13       1       0         TPE     48.5409      0.4923
      13       1       0      Normal     48.5409      0.4923
      13       1       1         TPE     48.9598      0.5003
      13       1       1      Normal     48.9598      0.5003
      13       1       2         TPE     48.8558      0.4983
      13       1       2      Normal     48.8558      0.4983
      13       1       3         TPE     49.0800      0.5026
      13       1       3      Normal     49.0800      0.5026
      13       1       4         TPE     48.9239      0.4996
      13       1       4      Normal     48.9239      0.4996
      13       1       5         TPE     48.7989      0.4972
      13       1       5      Normal     48.7989      0.4972
      13       1       6         TPE     48.8902      0.4989
      13       1       6      Normal     48.8902      0.4989
      13       1       7         TPE     48.7970      0.4972
      13       1       7      Normal     48.7970      0.4972
      13       1       8         TPE     49.0188      0.5014
      13       1       8      Normal     49.0188      0.5014
      13       1       9         TPE     49.0943      0.5028
      13       1       9      Normal     49.0943      0.5028
      13       1      10         TPE     49.3114      0.5070
      13       1      10      Normal     49.3114      0.5070
      14       1       0         TPE     48.5409      0.4923
      14       1       0      Normal     48.5409      0.4923
      14       1       1         TPE     48.9288      0.4997
      14       1       1      Normal     48.9288      0.4997
      14       1       2         TPE     49.4257      0.5092
      14       1       2      Normal     49.4257      0.5092
      14       1       3         TPE     49.4143      0.5089
      14       1       3      Normal     49.4143      0.5089
      14       1       4         TPE     49.2356      0.5055
      14       1       4      Normal     49.2356      0.5055
      14       1       5         TPE     49.3457      0.5076
      14       1       5      Normal     49.3457      0.5076
      14       1       6         TPE     49.2238      0.5053
      14       1       6      Normal     49.2238      0.5053
      14       1       7         TPE     49.4445      0.5095
      14       1       7      Normal     49.4445      0.5095
      14       1       8         TPE     49.5828      0.5121
      14       1       8      Normal     49.5828      0.5121
      14       1       9         TPE     49.8325      0.5169
      14       1       9      Normal     49.8325      0.5169
      14       1      10         TPE     49.9183      0.5185
      14       1      10      Normal     49.9183      0.5185
      15       1       0         TPE     48.5409      0.4923
      15       1       0      Normal     48.5409      0.4923
      15       1       1         TPE     49.0958      0.5029
      15       1       1      Normal     49.0958      0.5029
      15       1       2         TPE     49.2455      0.5057
      15       1       2      Normal     49.2455      0.5057
      15       1       3         TPE     49.3576      0.5079
      15       1       3      Normal     49.3576      0.5079
      15       1       4         TPE     49.5151      0.5109
      15       1       4      Normal     49.5151      0.5109
      15       1       5         TPE     49.5744      0.5120
      15       1       5      Normal     49.5744      0.5120
      15       1       6         TPE     49.8332      0.5169
      15       1       6      Normal     49.8332      0.5169
      15       1       7         TPE     50.0018      0.5201
      15       1       7      Normal     50.0018      0.5201
      15       1       8         TPE     50.0154      0.5204
      15       1       8      Normal     50.0154      0.5204
      15       1       9         TPE     50.2330      0.5245
      15       1       9      Normal     50.2330      0.5245
      15       1      10         TPE     50.3998      0.5277
      15       1      10      Normal     50.3998      0.5277
      16       1       0         TPE     48.5409      0.4923
      16       1       0      Normal     48.5409      0.4923
      16       1       1         TPE     49.1283      0.5035
      16       1       1      Normal     49.1283      0.5035
      16       1       2         TPE     49.6255      0.5130
      16       1       2      Normal     49.6255      0.5130
      16       1       3         TPE     49.9855      0.5198
      16       1       3      Normal     49.9855      0.5198
      16       1       4         TPE     50.0940      0.5219
      16       1       4      Normal     50.0940      0.5219
      16       1       5         TPE     50.2946      0.5257
      16       1       5      Normal     50.2946      0.5257
      16       1       6         TPE     50.3881      0.5275
      16       1       6      Normal     50.3881      0.5275
      16       1       7         TPE     50.5757      0.5311
      16       1       7      Normal     50.5757      0.5311
      16       1       8         TPE     50.6746      0.5330
      16       1       8      Normal     50.6746      0.5330
      16       1       9         TPE     50.7146      0.5337
      16       1       9      Normal     50.7146      0.5337
      16       1      10         TPE     50.9903      0.5390
      16       1      10      Normal     50.9903      0.5390
      17       1       0         TPE     48.5409      0.4923
      17       1       0      Normal     48.5409      0.4923
      17       1       1         TPE     48.8192      0.4976
      17       1       1      Normal     48.8192      0.4976
      17       1       2         TPE     49.3784      0.5083
      17       1       2      Normal     49.3784      0.5083
      17       1       3         TPE     49.8677      0.5176
      17       1       3      Normal     49.8677      0.5176
      17       1       4         TPE     49.9242      0.5187
      17       1       4      Normal     49.9242      0.5187
      17       1       5         TPE     50.3139      0.5261
      17       1       5      Normal     50.3139      0.5261
      17       1       6         TPE     50.0557      0.5212
      17       1       6      Normal     50.0557      0.5212
      17       1       7         TPE     50.3305      0.5264
      17       1       7      Normal     50.3305      0.5264
      17       1       8         TPE     50.4592      0.5289
      17       1       8      Normal     50.4592      0.5289
      17       1       9         TPE     50.7352      0.5341
      17       1       9      Normal     50.7352      0.5341
      17       1      10         TPE     50.8791      0.5369
      17       1      10      Normal     50.8791      0.5369
      18       1       0         TPE     48.5409      0.4923
      18       1       0      Normal     48.5409      0.4923
      18       1       1         TPE     49.0467      0.5019
      18       1       1      Normal     49.0467      0.5019
      18       1       2         TPE     49.3446      0.5076
      18       1       2      Normal     49.3446      0.5076
      18       1       3         TPE     49.7030      0.5144
      18       1       3      Normal     49.7030      0.5144
      18       1       4         TPE     49.8915      0.5180
      18       1       4      Normal     49.8915      0.5180
      18       1       5         TPE     49.9239      0.5187
      18       1       5      Normal     49.9239      0.5187
      18       1       6         TPE     49.8910      0.5180
      18       1       6      Normal     49.8910      0.5180
      18       1       7         TPE     49.8818      0.5178
      18       1       7      Normal     49.8818      0.5178
      18       1       8         TPE     49.9599      0.5193
      18       1       8      Normal     49.9599      0.5193
      18       1       9         TPE     49.8131      0.5165
      18       1       9      Normal     49.8131      0.5165
      18       1      10         TPE     49.9377      0.5189
      18       1      10      Normal     49.9377      0.5189
      19       1       0         TPE     48.5409      0.4923
      19       1       0      Normal     48.5409      0.4923
      19       1       1         TPE     48.9135      0.4994
      19       1       1      Normal     48.9135      0.4994
      19       1       2         TPE     48.8014      0.4973
      19       1       2      Normal     48.8014      0.4973
      19       1       3         TPE     48.5809      0.4930
      19       1       3      Normal     48.5809      0.4930
      19       1       4         TPE     48.7152      0.4956
      19       1       4      Normal     48.7152      0.4956
      19       1       5         TPE     48.9365      0.4998
      19       1       5      Normal     48.9365      0.4998
      19       1       6         TPE     49.0855      0.5027
      19       1       6      Normal     49.0855      0.5027
      19       1       7         TPE     49.1104      0.5031
      19       1       7      Normal     49.1104      0.5031
      19       1       8         TPE     49.4014      0.5087
      19       1       8      Normal     49.4014      0.5087
      19       1       9         TPE     49.5143      0.5108
      19       1       9      Normal     49.5143      0.5108
      19       1      10         TPE     49.4757      0.5101
      19       1      10      Normal     49.4757      0.5101
      20       1       0         TPE     48.5409      0.4923
      20       1       0      Normal     48.5409      0.4923
      20       1       1         TPE     49.0658      0.5023
      20       1       1      Normal     49.0658      0.5023
      20       1       2         TPE     49.3233      0.5072
      20       1       2      Normal     49.3233      0.5072
      20       1       3         TPE     49.2915      0.5066
      20       1       3      Normal     49.2915      0.5066
      20       1       4         TPE     49.4468      0.5096
      20       1       4      Normal     49.4468      0.5096
      20       1       5         TPE     49.3465      0.5076
      20       1       5      Normal     49.3465      0.5076
      20       1       6         TPE     49.3141      0.5070
      20       1       6      Normal     49.3141      0.5070
      20       1       7         TPE     49.4004      0.5087
      20       1       7      Normal     49.4004      0.5087
      20       1       8         TPE     49.2414      0.5056
      20       1       8      Normal     49.2414      0.5056
      20       1       9         TPE     49.3909      0.5085
      20       1       9      Normal     49.3909      0.5085
      20       1      10         TPE     49.8101      0.5165
      20       1      10      Normal     49.8101      0.5165
      21       1       0         TPE     48.5409      0.4923
      21       1       0      Normal     48.5409      0.4923
      21       1       1         TPE     48.8248      0.4977
      21       1       1      Normal     48.8248      0.4977
      21       1       2         TPE     48.7973      0.4972
      21       1       2      Normal     48.7973      0.4972
      21       1       3         TPE     49.1649      0.5042
      21       1       3      Normal     49.1649      0.5042
      21       1       4         TPE     49.2622      0.5060
      21       1       4      Normal     49.2622      0.5060
      21       1       5         TPE     49.2151      0.5051
      21       1       5      Normal     49.2151      0.5051
      21       1       6         TPE     49.1119      0.5032
      21       1       6      Normal     49.1119      0.5032
      21       1       7         TPE     49.0917      0.5028
      21       1       7      Normal     49.0917      0.5028
      21       1       8         TPE     49.1518      0.5039
      21       1       8      Normal     49.1518      0.5039
      21       1       9         TPE     49.1068      0.5031
      21       1       9      Normal     49.1068      0.5031
      21       1      10         TPE     49.2416      0.5056
      21       1      10      Normal     49.2416      0.5056
      22       1       0         TPE     48.5409      0.4923
      22       1       0      Normal     48.5409      0.4923
      22       1       1         TPE     48.9616      0.5003
      22       1       1      Normal     48.9616      0.5003
      22       1       2         TPE     48.7121      0.4956
      22       1       2      Normal     48.7121      0.4956
      22       1       3         TPE     48.9394      0.4999
      22       1       3      Normal     48.9394      0.4999
      22       1       4         TPE     49.3211      0.5072
      22       1       4      Normal     49.3211      0.5072
      22       1       5         TPE     49.4381      0.5094
      22       1       5      Normal     49.4381      0.5094
      22       1       6         TPE     49.6589      0.5136
      22       1       6      Normal     49.6589      0.5136
      22       1       7         TPE     49.6962      0.5143
      22       1       7      Normal     49.6962      0.5143
      22       1       8         TPE     49.6765      0.5139
      22       1       8      Normal     49.6765      0.5139
      22       1       9         TPE     49.7049      0.5145
      22       1       9      Normal     49.7049      0.5145
      22       1      10         TPE     49.9761      0.5196
      22       1      10      Normal     49.9761      0.5196
      23       1       0         TPE     48.5409      0.4923
      23       1       0      Normal     48.5409      0.4923
      23       1       1         TPE     49.0606      0.5022
      23       1       1      Normal     49.0606      0.5022
      23       1       2         TPE     49.4499      0.5096
      23       1       2      Normal     49.4499      0.5096
      23       1       3         TPE     49.5346      0.5112
      23       1       3      Normal     49.5346      0.5112
      23       1       4         TPE     49.5612      0.5117
      23       1       4      Normal     49.5612      0.5117
      23       1       5         TPE     49.6759      0.5139
      23       1       5      Normal     49.6759      0.5139
      23       1       6         TPE     49.6498      0.5134
      23       1       6      Normal     49.6498      0.5134
      23       1       7         TPE     49.6947      0.5143
      23       1       7      Normal     49.6947      0.5143
      23       1       8         TPE     49.7428      0.5152
      23       1       8      Normal     49.7428      0.5152
      23       1       9         TPE     49.9562      0.5193
      23       1       9      Normal     49.9562      0.5193
      23       1      10         TPE     49.9997      0.5201
      23       1      10      Normal     49.9997      0.5201
      24       1       0         TPE     48.5409      0.4923
      24       1       0      Normal     48.5409      0.4923
      24       1       1         TPE     49.4907      0.5104
      24       1       1      Normal     49.4907      0.5104
      24       1       2         TPE     49.5010      0.5106
      24       1       2      Normal     49.5010      0.5106
      24       1       3         TPE     49.5004      0.5106
      24       1       3      Normal     49.5004      0.5106
      24       1       4         TPE     49.7612      0.5155
      24       1       4      Normal     49.7612      0.5155
      24       1       5         TPE     49.9446      0.5190
      24       1       5      Normal     49.9446      0.5190
      24       1       6         TPE     50.3071      0.5260
      24       1       6      Normal     50.3071      0.5260
      24       1       7         TPE     50.2996      0.5258
      24       1       7      Normal     50.2996      0.5258
      24       1       8         TPE     50.5733      0.5310
      24       1       8      Normal     50.5733      0.5310
      24       1       9         TPE     50.6585      0.5327
      24       1       9      Normal     50.6585      0.5327
      24       1      10         TPE     50.5456      0.5305
      24       1      10      Normal     50.5456      0.5305
      25       1       0         TPE     48.5409      0.4923
      25       1       0      Normal     48.5409      0.4923
      25       1       1         TPE     48.7652      0.4966
      25       1       1      Normal     48.7652      0.4966
      25       1       2         TPE     48.9443      0.5000
      25       1       2      Normal     48.9443      0.5000
      25       1       3         TPE     48.9849      0.5008
      25       1       3      Normal     48.9849      0.5008
      25       1       4         TPE     48.8446      0.4981
      25       1       4      Normal     48.8446      0.4981
      25       1       5         TPE     48.9630      0.5003
      25       1       5      Normal     48.9630      0.5003
      25       1       6         TPE     49.2539      0.5059
      25       1       6      Normal     49.2539      0.5059
      25       1       7         TPE     49.4924      0.5104
      25       1       7      Normal     49.4924      0.5104
      25       1       8         TPE     49.5481      0.5115
      25       1       8      Normal     49.5481      0.5115
      25       1       9         TPE     49.6932      0.5143
      25       1       9      Normal     49.6932      0.5143
      25       1      10         TPE     49.6775      0.5140
      25       1      10      Normal     49.6775      0.5140
      26       1       0         TPE     48.5409      0.4923
      26       1       0      Normal     48.5409      0.4923
      26       1       1         TPE     49.0807      0.5026
      26       1       1      Normal     49.0807      0.5026
      26       1       2         TPE     49.3766      0.5082
      26       1       2      Normal     49.3766      0.5082
      26       1       3         TPE     49.4631      0.5099
      26       1       3      Normal     49.4631      0.5099
      26       1       4         TPE     49.5339      0.5112
      26       1       4      Normal     49.5339      0.5112
      26       1       5         TPE     49.7513      0.5154
      26       1       5      Normal     49.7513      0.5154
      26       1       6         TPE     49.9978      0.5201
      26       1       6      Normal     49.9978      0.5201
      26       1       7         TPE     50.0586      0.5212
      26       1       7      Normal     50.0586      0.5212
      26       1       8         TPE     50.2445      0.5248
      26       1       8      Normal     50.2445      0.5248
      26       1       9         TPE     50.3701      0.5272
      26       1       9      Normal     50.3701      0.5272
      26       1      10         TPE     50.4786      0.5292
      26       1      10      Normal     50.4786      0.5292
      27       1       0         TPE     48.5409      0.4923
      27       1       0      Normal     48.5409      0.4923
      27       1       1         TPE     49.0509      0.5020
      27       1       1      Normal     49.0509      0.5020
      27       1       2         TPE     49.2324      0.5055
      27       1       2      Normal     49.2324      0.5055
      27       1       3         TPE     49.4020      0.5087
      27       1       3      Normal     49.4020      0.5087
      27       1       4         TPE     49.4835      0.5103
      27       1       4      Normal     49.4835      0.5103
      27       1       5         TPE     49.4720      0.5100
      27       1       5      Normal     49.4720      0.5100
      27       1       6         TPE     49.4847      0.5103
      27       1       6      Normal     49.4847      0.5103
      27       1       7         TPE     49.5657      0.5118
      27       1       7      Normal     49.5657      0.5118
      27       1       8         TPE     49.6889      0.5142
      27       1       8      Normal     49.6889      0.5142
      27       1       9         TPE     49.7696      0.5157
      27       1       9      Normal     49.7696      0.5157
      27       1      10         TPE     50.0467      0.5210
      27       1      10      Normal     50.0467      0.5210
      28       1       0         TPE     48.5409      0.4923
      28       1       0      Normal     48.5409      0.4923
      28       1       1         TPE     49.4928      0.5104
      28       1       1      Normal     49.4928      0.5104
      28       1       2         TPE     49.8429      0.5171
      28       1       2      Normal     49.8429      0.5171
      28       1       3         TPE     50.0335      0.5207
      28       1       3      Normal     50.0335      0.5207
      28       1       4         TPE     50.1280      0.5225
      28       1       4      Normal     50.1280      0.5225
      28       1       5         TPE     50.4408      0.5285
      28       1       5      Normal     50.4408      0.5285
      28       1       6         TPE     50.2865      0.5256
      28       1       6      Normal     50.2865      0.5256
      28       1       7         TPE     50.5963      0.5315
      28       1       7      Normal     50.5963      0.5315
      28       1       8         TPE     50.5901      0.5314
      28       1       8      Normal     50.5901      0.5314
      28       1       9         TPE     50.6021      0.5316
      28       1       9      Normal     50.6021      0.5316
      28       1      10         TPE     50.6801      0.5331
      28       1      10      Normal     50.6801      0.5331
      29       1       0         TPE     48.5409      0.4923
      29       1       0      Normal     48.5409      0.4923
      29       1       1         TPE     48.9059      0.4992
      29       1       1      Normal     48.9059      0.4992
      29       1       2         TPE     49.1971      0.5048
      29       1       2      Normal     49.1971      0.5048
      29       1       3         TPE     49.4056      0.5088
      29       1       3      Normal     49.4056      0.5088
      29       1       4         TPE     49.6763      0.5139
      29       1       4      Normal     49.6763      0.5139
      29       1       5         TPE     49.4584      0.5098
      29       1       5      Normal     49.4584      0.5098
      29       1       6         TPE     49.2473      0.5058
      29       1       6      Normal     49.2473      0.5058
      29       1       7         TPE     49.2610      0.5060
      29       1       7      Normal     49.2610      0.5060
      29       1       8         TPE     49.4389      0.5094
      29       1       8      Normal     49.4389      0.5094
      29       1       9         TPE     49.5368      0.5113
      29       1       9      Normal     49.5368      0.5113
      29       1      10         TPE     49.5498      0.5115
      29       1      10      Normal     49.5498      0.5115
      30       1       0         TPE     48.5409      0.4923
      30       1       0      Normal     48.5409      0.4923
      30       1       1         TPE     49.1024      0.5030
      30       1       1      Normal     49.1024      0.5030
      30       1       2         TPE     49.4541      0.5097
      30       1       2      Normal     49.4541      0.5097
      30       1       3         TPE     49.5536      0.5116
      30       1       3      Normal     49.5536      0.5116
      30       1       4         TPE     49.6508      0.5134
      30       1       4      Normal     49.6508      0.5134
      30       1       5         TPE     49.7715      0.5157
      30       1       5      Normal     49.7715      0.5157
      30       1       6         TPE     49.6360      0.5132
      30       1       6      Normal     49.6360      0.5132
      30       1       7         TPE     49.6937      0.5143
      30       1       7      Normal     49.6937      0.5143
      30       1       8         TPE     49.9588      0.5193
      30       1       8      Normal     49.9588      0.5193
      30       1       9         TPE     49.9681      0.5195
      30       1       9      Normal     49.9681      0.5195
      30       1      10         TPE     50.1170      0.5223
      30       1      10      Normal     50.1170      0.5223
      31       1       0         TPE     48.5409      0.4923
      31       1       0      Normal     48.5409      0.4923
      31       1       1         TPE     48.9577      0.5002
      31       1       1      Normal     48.9577      0.5002
      31       1       2         TPE     49.2743      0.5063
      31       1       2      Normal     49.2743      0.5063
      31       1       3         TPE     49.3976      0.5086
      31       1       3      Normal     49.3976      0.5086
      31       1       4         TPE     49.3242      0.5072
      31       1       4      Normal     49.3242      0.5072
      31       1       5         TPE     49.1790      0.5045
      31       1       5      Normal     49.1790      0.5045
      31       1       6         TPE     48.9468      0.5000
      31       1       6      Normal     48.9468      0.5000
      31       1       7         TPE     48.8394      0.4980
      31       1       7      Normal     48.8394      0.4980
      31       1       8         TPE     49.1628      0.5041
      31       1       8      Normal     49.1628      0.5041
      31       1       9         TPE     49.0846      0.5027
      31       1       9      Normal     49.0846      0.5027
      31       1      10         TPE     49.3284      0.5073
      31       1      10      Normal     49.3284      0.5073
      32       1       0         TPE     48.5409      0.4923
      32       1       0      Normal     48.5409      0.4923
      32       1       1         TPE     48.8481      0.4981
      32       1       1      Normal     48.8481      0.4981
      32       1       2         TPE     49.0384      0.5018
      32       1       2      Normal     49.0384      0.5018
      32       1       3         TPE     48.9789      0.5006
      32       1       3      Normal     48.9789      0.5006
      32       1       4         TPE     49.1287      0.5035
      32       1       4      Normal     49.1287      0.5035
      32       1       5         TPE     49.0429      0.5019
      32       1       5      Normal     49.0429      0.5019
      32       1       6         TPE     49.0566      0.5021
      32       1       6      Normal     49.0566      0.5021
      32       1       7         TPE     49.0393      0.5018
      32       1       7      Normal     49.0393      0.5018
      32       1       8         TPE     49.0734      0.5024
      32       1       8      Normal     49.0734      0.5024
      32       1       9         TPE     49.1267      0.5035
      32       1       9      Normal     49.1267      0.5035
      32       1      10         TPE     49.3240      0.5072
      32       1      10      Normal     49.3240      0.5072
      33       1       0         TPE     48.5409      0.4923
      33       1       0      Normal     48.5409      0.4923
      33       1       1         TPE     48.7004      0.4953
      33       1       1      Normal     48.7004      0.4953
      33       1       2         TPE     48.9185      0.4995
      33       1       2      Normal     48.9185      0.4995
      33       1       3         TPE     49.2077      0.5050
      33       1       3      Normal     49.2077      0.5050
      33       1       4         TPE     49.3766      0.5082
      33       1       4      Normal     49.3766      0.5082
      33       1       5         TPE     49.4605      0.5098
      33       1       5      Normal     49.4605      0.5098
      33       1       6         TPE     49.4644      0.5099
      33       1       6      Normal     49.4644      0.5099
      33       1       7         TPE     49.3095      0.5069
      33       1       7      Normal     49.3095      0.5069
      33       1       8         TPE     49.3701      0.5081
      33       1       8      Normal     49.3701      0.5081
      33       1       9         TPE     49.7200      0.5148
      33       1       9      Normal     49.7200      0.5148
      33       1      10         TPE     49.5679      0.5119
      33       1      10      Normal     49.5679      0.5119
      34       1       0         TPE     48.5409      0.4923
      34       1       0      Normal     48.5409      0.4923
      34       1       1         TPE     49.3875      0.5084
      34       1       1      Normal     49.3875      0.5084
      34       1       2         TPE     49.7947      0.5162
      34       1       2      Normal     49.7947      0.5162
      34       1       3         TPE     49.5231      0.5110
      34       1       3      Normal     49.5231      0.5110
      34       1       4         TPE     49.4480      0.5096
      34       1       4      Normal     49.4480      0.5096
      34       1       5         TPE     49.4544      0.5097
      34       1       5      Normal     49.4544      0.5097
      34       1       6         TPE     49.4220      0.5091
      34       1       6      Normal     49.4220      0.5091
      34       1       7         TPE     49.4763      0.5101
      34       1       7      Normal     49.4763      0.5101
      34       1       8         TPE     49.6657      0.5137
      34       1       8      Normal     49.6657      0.5137
      34       1       9         TPE     49.7884      0.5161
      34       1       9      Normal     49.7884      0.5161
      34       1      10         TPE     49.9265      0.5187
      34       1      10      Normal     49.9265      0.5187
      35       1       0         TPE     48.5409      0.4923
      35       1       0      Normal     48.5409      0.4923
      35       1       1         TPE     48.5034      0.4916
      35       1       1      Normal     48.5034      0.4916
      35       1       2         TPE     48.8782      0.4987
      35       1       2      Normal     48.8782      0.4987
      35       1       3         TPE     48.8776      0.4987
      35       1       3      Normal     48.8776      0.4987
      35       1       4         TPE     49.0972      0.5029
      35       1       4      Normal     49.0972      0.5029
      35       1       5         TPE     49.4251      0.5091
      35       1       5      Normal     49.4251      0.5091
      35       1       6         TPE     49.6233      0.5129
      35       1       6      Normal     49.6233      0.5129
      35       1       7         TPE     49.6235      0.5129
      35       1       7      Normal     49.6235      0.5129
      35       1       8         TPE     49.6049      0.5126
      35       1       8      Normal     49.6049      0.5126
      35       1       9         TPE     49.6898      0.5142
      35       1       9      Normal     49.6898      0.5142
      35       1      10         TPE     49.7038      0.5145
      35       1      10      Normal     49.7038      0.5145
      36       1       0         TPE     48.5409      0.4923
      36       1       0      Normal     48.5409      0.4923
      36       1       1         TPE     49.2573      0.5059
      36       1       1      Normal     49.2573      0.5059
      36       1       2         TPE     49.1546      0.5040
      36       1       2      Normal     49.1546      0.5040
      36       1       3         TPE     48.9260      0.4996
      36       1       3      Normal     48.9260      0.4996
      36       1       4         TPE     48.9742      0.5005
      36       1       4      Normal     48.9742      0.5005
      36       1       5         TPE     49.1233      0.5034
      36       1       5      Normal     49.1233      0.5034
      36       1       6         TPE     49.2985      0.5067
      36       1       6      Normal     49.2985      0.5067
      36       1       7         TPE     49.6113      0.5127
      36       1       7      Normal     49.6113      0.5127
      36       1       8         TPE     49.7543      0.5154
      36       1       8      Normal     49.7543      0.5154
      36       1       9         TPE     49.9664      0.5195
      36       1       9      Normal     49.9664      0.5195
      36       1      10         TPE     50.3985      0.5277
      36       1      10      Normal     50.3985      0.5277
      37       1       0         TPE     48.5409      0.4923
      37       1       0      Normal     48.5409      0.4923
      37       1       1         TPE     48.7360      0.4960
      37       1       1      Normal     48.7360      0.4960
      37       1       2         TPE     49.1238      0.5034
      37       1       2      Normal     49.1238      0.5034
      37       1       3         TPE     49.2574      0.5059
      37       1       3      Normal     49.2574      0.5059
      37       1       4         TPE     49.2970      0.5067
      37       1       4      Normal     49.2970      0.5067
      37       1       5         TPE     49.2684      0.5062
      37       1       5      Normal     49.2684      0.5062
      37       1       6         TPE     49.2866      0.5065
      37       1       6      Normal     49.2866      0.5065
      37       1       7         TPE     49.3815      0.5083
      37       1       7      Normal     49.3815      0.5083
      37       1       8         TPE     49.6078      0.5126
      37       1       8      Normal     49.6078      0.5126
      37       1       9         TPE     49.6565      0.5136
      37       1       9      Normal     49.6565      0.5136
      37       1      10         TPE     49.6748      0.5139
      37       1      10      Normal     49.6748      0.5139
      38       1       0         TPE     48.5409      0.4923
      38       1       0      Normal     48.5409      0.4923
      38       1       1         TPE     48.9702      0.5005
      38       1       1      Normal     48.9702      0.5005
      38       1       2         TPE     49.3605      0.5079
      38       1       2      Normal     49.3605      0.5079
      38       1       3         TPE     49.5384      0.5113
      38       1       3      Normal     49.5384      0.5113
      38       1       4         TPE     49.6119      0.5127
      38       1       4      Normal     49.6119      0.5127
      38       1       5         TPE     49.5802      0.5121
      38       1       5      Normal     49.5802      0.5121
      38       1       6         TPE     49.4992      0.5106
      38       1       6      Normal     49.4992      0.5106
      38       1       7         TPE     49.6313      0.5131
      38       1       7      Normal     49.6313      0.5131
      38       1       8         TPE     49.6572      0.5136
      38       1       8      Normal     49.6572      0.5136
      38       1       9         TPE     49.6169      0.5128
      38       1       9      Normal     49.6169      0.5128
      38       1      10         TPE     49.7038      0.5145
      38       1      10      Normal     49.7038      0.5145
      39       1       0         TPE     48.5409      0.4923
      39       1       0      Normal     48.5409      0.4923
      39       1       1         TPE     49.0688      0.5023
      39       1       1      Normal     49.0688      0.5023
      39       1       2         TPE     49.1592      0.5041
      39       1       2      Normal     49.1592      0.5041
      39       1       3         TPE     49.4780      0.5102
      39       1       3      Normal     49.4780      0.5102
      39       1       4         TPE     49.3675      0.5080
      39       1       4      Normal     49.3675      0.5080
      39       1       5         TPE     49.6776      0.5140
      39       1       5      Normal     49.6776      0.5140
      39       1       6         TPE     49.8731      0.5177
      39       1       6      Normal     49.8731      0.5177
      39       1       7         TPE     49.8574      0.5174
      39       1       7      Normal     49.8574      0.5174
      39       1       8         TPE     50.0812      0.5216
      39       1       8      Normal     50.0812      0.5216
      39       1       9         TPE     50.2260      0.5244
      39       1       9      Normal     50.2260      0.5244
      39       1      10         TPE     50.1656      0.5233
      39       1      10      Normal     50.1656      0.5233
      40       1       0         TPE     48.5409      0.4923
      40       1       0      Normal     48.5409      0.4923
      40       1       1         TPE     49.5323      0.5112
      40       1       1      Normal     49.5323      0.5112
      40       1       2         TPE     49.7625      0.5156
      40       1       2      Normal     49.7625      0.5156
      40       1       3         TPE     49.5547      0.5116
      40       1       3      Normal     49.5547      0.5116
      40       1       4         TPE     49.5660      0.5118
      40       1       4      Normal     49.5660      0.5118
      40       1       5         TPE     49.2153      0.5051
      40       1       5      Normal     49.2153      0.5051
      40       1       6         TPE     49.2211      0.5053
      40       1       6      Normal     49.2211      0.5053
      40       1       7         TPE     48.9007      0.4991
      40       1       7      Normal     48.9007      0.4991
      40       1       8         TPE     48.7702      0.4967
      40       1       8      Normal     48.7702      0.4967
      40       1       9         TPE     48.6805      0.4949
      40       1       9      Normal     48.6805      0.4949
      40       1      10         TPE     48.7830      0.4969
      40       1      10      Normal     48.7830      0.4969
      41       1       0         TPE     48.5409      0.4923
      41       1       0      Normal     48.5409      0.4923
      41       1       1         TPE     48.7985      0.4972
      41       1       1      Normal     48.7985      0.4972
      41       1       2         TPE     48.5128      0.4918
      41       1       2      Normal     48.5128      0.4918
      41       1       3         TPE     48.6070      0.4935
      41       1       3      Normal     48.6070      0.4935
      41       1       4         TPE     48.9053      0.4992
      41       1       4      Normal     48.9053      0.4992
      41       1       5         TPE     49.1292      0.5035
      41       1       5      Normal     49.1292      0.5035
      41       1       6         TPE     49.1075      0.5031
      41       1       6      Normal     49.1075      0.5031
      41       1       7         TPE     49.2851      0.5065
      41       1       7      Normal     49.2851      0.5065
      41       1       8         TPE     49.5084      0.5107
      41       1       8      Normal     49.5084      0.5107
      41       1       9         TPE     49.4748      0.5101
      41       1       9      Normal     49.4748      0.5101
      41       1      10         TPE     49.5638      0.5118
      41       1      10      Normal     49.5638      0.5118
      42       1       0         TPE     48.5409      0.4923
      42       1       0      Normal     48.5409      0.4923
      42       1       1         TPE     48.9106      0.4993
      42       1       1      Normal     48.9106      0.4993
      42       1       2         TPE     48.7162      0.4956
      42       1       2      Normal     48.7162      0.4956
      42       1       3         TPE     48.5024      0.4916
      42       1       3      Normal     48.5024      0.4916
      42       1       4         TPE     48.7332      0.4960
      42       1       4      Normal     48.7332      0.4960
      42       1       5         TPE     48.7963      0.4972
      42       1       5      Normal     48.7963      0.4972
      42       1       6         TPE     48.7984      0.4972
      42       1       6      Normal     48.7984      0.4972
      42       1       7         TPE     48.6810      0.4950
      42       1       7      Normal     48.6810      0.4950
      42       1       8         TPE     48.6805      0.4949
      42       1       8      Normal     48.6805      0.4949
      42       1       9         TPE     48.8340      0.4979
      42       1       9      Normal     48.8340      0.4979
      42       1      10         TPE     49.0197      0.5014
      42       1      10      Normal     49.0197      0.5014
      43       1       0         TPE     48.5409      0.4923
      43       1       0      Normal     48.5409      0.4923
      43       1       1         TPE     48.9035      0.4992
      43       1       1      Normal     48.9035      0.4992
      43       1       2         TPE     48.9903      0.5009
      43       1       2      Normal     48.9903      0.5009
      43       1       3         TPE     49.0762      0.5025
      43       1       3      Normal     49.0762      0.5025
      43       1       4         TPE     49.0652      0.5023
      43       1       4      Normal     49.0652      0.5023
      43       1       5         TPE     49.1668      0.5042
      43       1       5      Normal     49.1668      0.5042
      43       1       6         TPE     49.0649      0.5023
      43       1       6      Normal     49.0649      0.5023
      43       1       7         TPE     49.2758      0.5063
      43       1       7      Normal     49.2758      0.5063
      43       1       8         TPE     49.4136      0.5089
      43       1       8      Normal     49.4136      0.5089
      43       1       9         TPE     49.3983      0.5086
      43       1       9      Normal     49.3983      0.5086
      43       1      10         TPE     49.4686      0.5100
      43       1      10      Normal     49.4686      0.5100
      44       1       0         TPE     48.5409      0.4923
      44       1       0      Normal     48.5409      0.4923
      44       1       1         TPE     48.7701      0.4967
      44       1       1      Normal     48.7701      0.4967
      44       1       2         TPE     48.9450      0.5000
      44       1       2      Normal     48.9450      0.5000
      44       1       3         TPE     49.0085      0.5012
      44       1       3      Normal     49.0085      0.5012
      44       1       4         TPE     48.9584      0.5002
      44       1       4      Normal     48.9584      0.5002
      44       1       5         TPE     48.8218      0.4976
      44       1       5      Normal     48.8218      0.4976
      44       1       6         TPE     48.8677      0.4985
      44       1       6      Normal     48.8677      0.4985
      44       1       7         TPE     48.9819      0.5007
      44       1       7      Normal     48.9819      0.5007
      44       1       8         TPE     49.1712      0.5043
      44       1       8      Normal     49.1712      0.5043
      44       1       9         TPE     49.1848      0.5046
      44       1       9      Normal     49.1848      0.5046
      44       1      10         TPE     49.4111      0.5089
      44       1      10      Normal     49.4111      0.5089
      45       1       0         TPE     48.5409      0.4923
      45       1       0      Normal     48.5409      0.4923
      45       1       1         TPE     48.6930      0.4952
      45       1       1      Normal     48.6930      0.4952
      45       1       2         TPE     48.5824      0.4931
      45       1       2      Normal     48.5824      0.4931
      45       1       3         TPE     48.2513      0.4868
      45       1       3      Normal     48.2513      0.4868
      45       1       4         TPE     48.0926      0.4837
      45       1       4      Normal     48.0926      0.4837
      45       1       5         TPE     47.9499      0.4810
      45       1       5      Normal     47.9499      0.4810
      45       1       6         TPE     48.3553      0.4887
      45       1       6      Normal     48.3553      0.4887
      45       1       7         TPE     48.4679      0.4909
      45       1       7      Normal     48.4679      0.4909
      45       1       8         TPE     48.7058      0.4954
      45       1       8      Normal     48.7058      0.4954
      45       1       9         TPE     49.0425      0.5018
      45       1       9      Normal     49.0425      0.5018
      45       1      10         TPE     49.2026      0.5049
      45       1      10      Normal     49.2026      0.5049
      46       1       0         TPE     48.5409      0.4923
      46       1       0      Normal     48.5409      0.4923
      46       1       1         TPE     49.0191      0.5014
      46       1       1      Normal     49.0191      0.5014
      46       1       2         TPE     49.6583      0.5136
      46       1       2      Normal     49.6583      0.5136
      46       1       3         TPE     49.7815      0.5159
      46       1       3      Normal     49.7815      0.5159
      46       1       4         TPE     49.6447      0.5133
      46       1       4      Normal     49.6447      0.5133
      46       1       5         TPE     49.9513      0.5192
      46       1       5      Normal     49.9513      0.5192
      46       1       6         TPE     50.1255      0.5225
      46       1       6      Normal     50.1255      0.5225
      46       1       7         TPE     50.3463      0.5267
      46       1       7      Normal     50.3463      0.5267
      46       1       8         TPE     50.2174      0.5242
      46       1       8      Normal     50.2174      0.5242
      46       1       9         TPE     50.1861      0.5236
      46       1       9      Normal     50.1861      0.5236
      46       1      10         TPE     50.2061      0.5240
      46       1      10      Normal     50.2061      0.5240
      47       1       0         TPE     48.5409      0.4923
      47       1       0      Normal     48.5409      0.4923
      47       1       1         TPE     49.1316      0.5035
      47       1       1      Normal     49.1316      0.5035
      47       1       2         TPE     49.3047      0.5068
      47       1       2      Normal     49.3047      0.5068
      47       1       3         TPE     49.1307      0.5035
      47       1       3      Normal     49.1307      0.5035
      47       1       4         TPE     49.3265      0.5073
      47       1       4      Normal     49.3265      0.5073
      47       1       5         TPE     49.3978      0.5086
      47       1       5      Normal     49.3978      0.5086
      47       1       6         TPE     49.3758      0.5082
      47       1       6      Normal     49.3758      0.5082
      47       1       7         TPE     49.3897      0.5085
      47       1       7      Normal     49.3897      0.5085
      47       1       8         TPE     49.5095      0.5108
      47       1       8      Normal     49.5095      0.5108
      47       1       9         TPE     49.5444      0.5114
      47       1       9      Normal     49.5444      0.5114
      47       1      10         TPE     49.6774      0.5140
      47       1      10      Normal     49.6774      0.5140
      48       1       0         TPE     48.5409      0.4923
      48       1       0      Normal     48.5409      0.4923
      48       1       1         TPE     49.1579      0.5040
      48       1       1      Normal     49.1579      0.5040
      48       1       2         TPE     48.9465      0.5000
      48       1       2      Normal     48.9465      0.5000
      48       1       3         TPE     49.0807      0.5026
      48       1       3      Normal     49.0807      0.5026
      48       1       4         TPE     49.1838      0.5045
      48       1       4      Normal     49.1838      0.5045
      48       1       5         TPE     49.3893      0.5085
      48       1       5      Normal     49.3893      0.5085
      48       1       6         TPE     49.4900      0.5104
      48       1       6      Normal     49.4900      0.5104
      48       1       7         TPE     49.4884      0.5103
      48       1       7      Normal     49.4884      0.5103
      48       1       8         TPE     49.6682      0.5138
      48       1       8      Normal     49.6682      0.5138
      48       1       9         TPE     49.8140      0.5166
      48       1       9      Normal     49.8140      0.5166
      48       1      10         TPE     50.1326      0.5226
      48       1      10      Normal     50.1326      0.5226
      49       1       0         TPE     48.5409      0.4923
      49       1       0      Normal     48.5409      0.4923
      49       1       1         TPE     48.8868      0.4989
      49       1       1      Normal     48.8868      0.4989
      49       1       2         TPE     49.3048      0.5068
      49       1       2      Normal     49.3048      0.5068
      49       1       3         TPE     49.6980      0.5143
      49       1       3      Normal     49.6980      0.5143
      49       1       4         TPE     49.7946      0.5162
      49       1       4      Normal     49.7946      0.5162
      49       1       5         TPE     49.9547      0.5192
      49       1       5      Normal     49.9547      0.5192
      49       1       6         TPE     49.8862      0.5179
      49       1       6      Normal     49.8862      0.5179
      49       1       7         TPE     49.9786      0.5197
      49       1       7      Normal     49.9786      0.5197
      49       1       8         TPE     49.9747      0.5196
      49       1       8      Normal     49.9747      0.5196
      49       1       9         TPE     49.8736      0.5177
      49       1       9      Normal     49.8736      0.5177
      49       1      10         TPE     50.1650      0.5232
      49       1      10      Normal     50.1650      0.5232
      50       1       0         TPE     48.5409      0.4923
      50       1       0      Normal     48.5409      0.4923
      50       1       1         TPE     49.0144      0.5013
      50       1       1      Normal     49.0144      0.5013
      50       1       2         TPE     49.4361      0.5094
      50       1       2      Normal     49.4361      0.5094
      50       1       3         TPE     49.5386      0.5113
      50       1       3      Normal     49.5386      0.5113
      50       1       4         TPE     49.4934      0.5104
      50       1       4      Normal     49.4934      0.5104
      50       1       5         TPE     49.7939      0.5162
      50       1       5      Normal     49.7939      0.5162
      50       1       6         TPE     49.9028      0.5182
      50       1       6      Normal     49.9028      0.5182
      50       1       7         TPE     50.2153      0.5242
      50       1       7      Normal     50.2153      0.5242
      50       1       8         TPE     50.2867      0.5256
      50       1       8      Normal     50.2867      0.5256
      50       1       9         TPE     50.4670      0.5290
      50       1       9      Normal     50.4670      0.5290
      50       1      10         TPE     50.6683      0.5328
      50       1      10      Normal     50.6683      0.5328
      51       1       0         TPE     48.5409      0.4923
      51       1       0      Normal     48.5409      0.4923
      51       1       1         TPE     48.7199      0.4957
      51       1       1      Normal     48.7199      0.4957
      51       1       2         TPE     48.6172      0.4937
      51       1       2      Normal     48.6172      0.4937
      51       1       3         TPE     48.4742      0.4910
      51       1       3      Normal     48.4742      0.4910
      51       1       4         TPE     48.4375      0.4903
      51       1       4      Normal     48.4375      0.4903
      51       1       5         TPE     48.5022      0.4915
      51       1       5      Normal     48.5022      0.4915
      51       1       6         TPE     48.5327      0.4921
      51       1       6      Normal     48.5327      0.4921
      51       1       7         TPE     48.7507      0.4963
      51       1       7      Normal     48.7507      0.4963
      51       1       8         TPE     48.8225      0.4977
      51       1       8      Normal     48.8225      0.4977
      51       1       9         TPE     48.9230      0.4996
      51       1       9      Normal     48.9230      0.4996
      51       1      10         TPE     49.2489      0.5058
      51       1      10      Normal     49.2489      0.5058
      52       1       0         TPE     48.5409      0.4923
      52       1       0      Normal     48.5409      0.4923
      52       1       1         TPE     48.9012      0.4992
      52       1       1      Normal     48.9012      0.4992
      52       1       2         TPE     49.5912      0.5123
      52       1       2      Normal     49.5912      0.5123
      52       1       3         TPE     49.8932      0.5181
      52       1       3      Normal     49.8932      0.5181
      52       1       4         TPE     49.5336      0.5112
      52       1       4      Normal     49.5336      0.5112
      52       1       5         TPE     49.6562      0.5135
      52       1       5      Normal     49.6562      0.5135
      52       1       6         TPE     49.6361      0.5132
      52       1       6      Normal     49.6361      0.5132
      52       1       7         TPE     49.5719      0.5119
      52       1       7      Normal     49.5719      0.5119
      52       1       8         TPE     49.4885      0.5104
      52       1       8      Normal     49.4885      0.5104
      52       1       9         TPE     49.6110      0.5127
      52       1       9      Normal     49.6110      0.5127
      52       1      10         TPE     49.7493      0.5153
      52       1      10      Normal     49.7493      0.5153
      53       1       0         TPE     48.5409      0.4923
      53       1       0      Normal     48.5409      0.4923
      53       1       1         TPE     49.0691      0.5024
      53       1       1      Normal     49.0691      0.5024
      53       1       2         TPE     49.4792      0.5102
      53       1       2      Normal     49.4792      0.5102
      53       1       3         TPE     50.1278      0.5225
      53       1       3      Normal     50.1278      0.5225
      53       1       4         TPE     50.0722      0.5215
      53       1       4      Normal     50.0722      0.5215
      53       1       5         TPE     49.8921      0.5180
      53       1       5      Normal     49.8921      0.5180
      53       1       6         TPE     50.0257      0.5206
      53       1       6      Normal     50.0257      0.5206
      53       1       7         TPE     50.1978      0.5239
      53       1       7      Normal     50.1978      0.5239
      53       1       8         TPE     50.3851      0.5274
      53       1       8      Normal     50.3851      0.5274
      53       1       9         TPE     50.4937      0.5295
      53       1       9      Normal     50.4937      0.5295
      53       1      10         TPE     50.5465      0.5305
      53       1      10      Normal     50.5465      0.5305
      54       1       0         TPE     48.5409      0.4923
      54       1       0      Normal     48.5409      0.4923
      54       1       1         TPE     48.8980      0.4991
      54       1       1      Normal     48.8980      0.4991
      54       1       2         TPE     49.1175      0.5033
      54       1       2      Normal     49.1175      0.5033
      54       1       3         TPE     49.0594      0.5022
      54       1       3      Normal     49.0594      0.5022
      54       1       4         TPE     49.1398      0.5037
      54       1       4      Normal     49.1398      0.5037
      54       1       5         TPE     49.3012      0.5068
      54       1       5      Normal     49.3012      0.5068
      54       1       6         TPE     49.4231      0.5091
      54       1       6      Normal     49.4231      0.5091
      54       1       7         TPE     49.6954      0.5143
      54       1       7      Normal     49.6954      0.5143
      54       1       8         TPE     49.6314      0.5131
      54       1       8      Normal     49.6314      0.5131
      54       1       9         TPE     49.7888      0.5161
      54       1       9      Normal     49.7888      0.5161
      54       1      10         TPE     50.1081      0.5222
      54       1      10      Normal     50.1081      0.5222
      55       1       0         TPE     48.5409      0.4923
      55       1       0      Normal     48.5409      0.4923
      55       1       1         TPE     48.9489      0.5001
      55       1       1      Normal     48.9489      0.5001
      55       1       2         TPE     49.3045      0.5068
      55       1       2      Normal     49.3045      0.5068
      55       1       3         TPE     49.3205      0.5071
      55       1       3      Normal     49.3205      0.5071
      55       1       4         TPE     49.4356      0.5093
      55       1       4      Normal     49.4356      0.5093
      55       1       5         TPE     49.6459      0.5134
      55       1       5      Normal     49.6459      0.5134
      55       1       6         TPE     49.4635      0.5099
      55       1       6      Normal     49.4635      0.5099
      55       1       7         TPE     49.4363      0.5094
      55       1       7      Normal     49.4363      0.5094
      55       1       8         TPE     49.6185      0.5128
      55       1       8      Normal     49.6185      0.5128
      55       1       9         TPE     49.6056      0.5126
      55       1       9      Normal     49.6056      0.5126
      55       1      10         TPE     49.5380      0.5113
      55       1      10      Normal     49.5380      0.5113
      56       1       0         TPE     48.5409      0.4923
      56       1       0      Normal     48.5409      0.4923
      56       1       1         TPE     49.1185      0.5033
      56       1       1      Normal     49.1185      0.5033
      56       1       2         TPE     49.2121      0.5051
      56       1       2      Normal     49.2121      0.5051
      56       1       3         TPE     49.5535      0.5116
      56       1       3      Normal     49.5535      0.5116
      56       1       4         TPE     49.4837      0.5103
      56       1       4      Normal     49.4837      0.5103
      56       1       5         TPE     49.8677      0.5176
      56       1       5      Normal     49.8677      0.5176
      56       1       6         TPE     50.0349      0.5208
      56       1       6      Normal     50.0349      0.5208
      56       1       7         TPE     50.0806      0.5216
      56       1       7      Normal     50.0806      0.5216
      56       1       8         TPE     50.2368      0.5246
      56       1       8      Normal     50.2368      0.5246
      56       1       9         TPE     50.5289      0.5302
      56       1       9      Normal     50.5289      0.5302
      56       1      10         TPE     50.7940      0.5352
      56       1      10      Normal     50.7940      0.5352
      57       1       0         TPE     48.5409      0.4923
      57       1       0      Normal     48.5409      0.4923
      57       1       1         TPE     48.9832      0.5007
      57       1       1      Normal     48.9832      0.5007
      57       1       2         TPE     49.1195      0.5033
      57       1       2      Normal     49.1195      0.5033
      57       1       3         TPE     49.2246      0.5053
      57       1       3      Normal     49.2246      0.5053
      57       1       4         TPE     49.2889      0.5065
      57       1       4      Normal     49.2889      0.5065
      57       1       5         TPE     49.5126      0.5108
      57       1       5      Normal     49.5126      0.5108
      57       1       6         TPE     49.6045      0.5126
      57       1       6      Normal     49.6045      0.5126
      57       1       7         TPE     49.5353      0.5112
      57       1       7      Normal     49.5353      0.5112
      57       1       8         TPE     49.7765      0.5158
      57       1       8      Normal     49.7765      0.5158
      57       1       9         TPE     50.0303      0.5207
      57       1       9      Normal     50.0303      0.5207
      57       1      10         TPE     50.2885      0.5256
      57       1      10      Normal     50.2885      0.5256
      58       1       0         TPE     48.5409      0.4923
      58       1       0      Normal     48.5409      0.4923
      58       1       1         TPE     48.9835      0.5007
      58       1       1      Normal     48.9835      0.5007
      58       1       2         TPE     49.0685      0.5023
      58       1       2      Normal     49.0685      0.5023
      58       1       3         TPE     49.3313      0.5074
      58       1       3      Normal     49.3313      0.5074
      58       1       4         TPE     49.5813      0.5121
      58       1       4      Normal     49.5813      0.5121
      58       1       5         TPE     49.7341      0.5150
      58       1       5      Normal     49.7341      0.5150
      58       1       6         TPE     50.0282      0.5206
      58       1       6      Normal     50.0282      0.5206
      58       1       7         TPE     50.2774      0.5254
      58       1       7      Normal     50.2774      0.5254
      58       1       8         TPE     50.2370      0.5246
      58       1       8      Normal     50.2370      0.5246
      58       1       9         TPE     50.5460      0.5305
      58       1       9      Normal     50.5460      0.5305
      58       1      10         TPE     50.6892      0.5332
      58       1      10      Normal     50.6892      0.5332
      59       1       0         TPE     48.5409      0.4923
      59       1       0      Normal     48.5409      0.4923
      59       1       1         TPE     49.0691      0.5024
      59       1       1      Normal     49.0691      0.5024
      59       1       2         TPE     49.1562      0.5040
      59       1       2      Normal     49.1562      0.5040
      59       1       3         TPE     49.5393      0.5113
      59       1       3      Normal     49.5393      0.5113
      59       1       4         TPE     49.9364      0.5189
      59       1       4      Normal     49.9364      0.5189
      59       1       5         TPE     49.9330      0.5188
      59       1       5      Normal     49.9330      0.5188
      59       1       6         TPE     49.8921      0.5180
      59       1       6      Normal     49.8921      0.5180
      59       1       7         TPE     49.8118      0.5165
      59       1       7      Normal     49.8118      0.5165
      59       1       8         TPE     50.0196      0.5205
      59       1       8      Normal     50.0196      0.5205
      59       1       9         TPE     50.0663      0.5214
      59       1       9      Normal     50.0663      0.5214
      59       1      10         TPE     50.0159      0.5204
      59       1      10      Normal     50.0159      0.5204
      60       1       0         TPE     48.5409      0.4923
      60       1       0      Normal     48.5409      0.4923
      60       1       1         TPE     48.7192      0.4957
      60       1       1      Normal     48.7192      0.4957
      60       1       2         TPE     49.0231      0.5015
      60       1       2      Normal     49.0231      0.5015
      60       1       3         TPE     49.1895      0.5047
      60       1       3      Normal     49.1895      0.5047
      60       1       4         TPE     49.2080      0.5050
      60       1       4      Normal     49.2080      0.5050
      60       1       5         TPE     49.2467      0.5057
      60       1       5      Normal     49.2467      0.5057
      60       1       6         TPE     49.2766      0.5063
      60       1       6      Normal     49.2766      0.5063
      60       1       7         TPE     49.3186      0.5071
      60       1       7      Normal     49.3186      0.5071
      60       1       8         TPE     49.5193      0.5109
      60       1       8      Normal     49.5193      0.5109
      60       1       9         TPE     49.6716      0.5138
      60       1       9      Normal     49.6716      0.5138
      60       1      10         TPE     49.7098      0.5146
      60       1      10      Normal     49.7098      0.5146
      61       1       0         TPE     48.5409      0.4923
      61       1       0      Normal     48.5409      0.4923
      61       1       1         TPE     49.2551      0.5059
      61       1       1      Normal     49.2551      0.5059
      61       1       2         TPE     49.2275      0.5054
      61       1       2      Normal     49.2275      0.5054
      61       1       3         TPE     49.4579      0.5098
      61       1       3      Normal     49.4579      0.5098
      61       1       4         TPE     49.2172      0.5052
      61       1       4      Normal     49.2172      0.5052
      61       1       5         TPE     49.1701      0.5043
      61       1       5      Normal     49.1701      0.5043
      61       1       6         TPE     49.2240      0.5053
      61       1       6      Normal     49.2240      0.5053
      61       1       7         TPE     49.3209      0.5072
      61       1       7      Normal     49.3209      0.5072
      61       1       8         TPE     49.4249      0.5091
      61       1       8      Normal     49.4249      0.5091
      61       1       9         TPE     49.7238      0.5148
      61       1       9      Normal     49.7238      0.5148
      61       1      10         TPE     49.7061      0.5145
      61       1      10      Normal     49.7061      0.5145
      62       1       0         TPE     48.5409      0.4923
      62       1       0      Normal     48.5409      0.4923
      62       1       1         TPE     49.1393      0.5037
      62       1       1      Normal     49.1393      0.5037
      62       1       2         TPE     49.2916      0.5066
      62       1       2      Normal     49.2916      0.5066
      62       1       3         TPE     49.4448      0.5095
      62       1       3      Normal     49.4448      0.5095
      62       1       4         TPE     49.5633      0.5118
      62       1       4      Normal     49.5633      0.5118
      62       1       5         TPE     49.3923      0.5085
      62       1       5      Normal     49.3923      0.5085
      62       1       6         TPE     49.3084      0.5069
      62       1       6      Normal     49.3084      0.5069
      62       1       7         TPE     49.3630      0.5080
      62       1       7      Normal     49.3630      0.5080
      62       1       8         TPE     49.0861      0.5027
      62       1       8      Normal     49.0861      0.5027
      62       1       9         TPE     49.1103      0.5031
      62       1       9      Normal     49.1103      0.5031
      62       1      10         TPE     49.2882      0.5065
      62       1      10      Normal     49.2882      0.5065
      63       1       0         TPE     48.5409      0.4923
      63       1       0      Normal     48.5409      0.4923
      63       1       1         TPE     48.8311      0.4978
      63       1       1      Normal     48.8311      0.4978
      63       1       2         TPE     49.0622      0.5022
      63       1       2      Normal     49.0622      0.5022
      63       1       3         TPE     49.0818      0.5026
      63       1       3      Normal     49.0818      0.5026
      63       1       4         TPE     49.2199      0.5052
      63       1       4      Normal     49.2199      0.5052
      63       1       5         TPE     48.9122      0.4994
      63       1       5      Normal     48.9122      0.4994
      63       1       6         TPE     49.0288      0.5016
      63       1       6      Normal     49.0288      0.5016
      63       1       7         TPE     49.1186      0.5033
      63       1       7      Normal     49.1186      0.5033
      63       1       8         TPE     48.9112      0.4993
      63       1       8      Normal     48.9112      0.4993
      63       1       9         TPE     48.8776      0.4987
      63       1       9      Normal     48.8776      0.4987
      63       1      10         TPE     48.8673      0.4985
      63       1      10      Normal     48.8673      0.4985
      64       1       0         TPE     48.5409      0.4923
      64       1       0      Normal     48.5409      0.4923
      64       1       1         TPE     48.8517      0.4982
      64       1       1      Normal     48.8517      0.4982
      64       1       2         TPE     49.4502      0.5096
      64       1       2      Normal     49.4502      0.5096
      64       1       3         TPE     49.8237      0.5167
      64       1       3      Normal     49.8237      0.5167
      64       1       4         TPE     49.8964      0.5181
      64       1       4      Normal     49.8964      0.5181
      64       1       5         TPE     49.8113      0.5165
      64       1       5      Normal     49.8113      0.5165
      64       1       6         TPE     49.8239      0.5167
      64       1       6      Normal     49.8239      0.5167
      64       1       7         TPE     50.0627      0.5213
      64       1       7      Normal     50.0627      0.5213
      64       1       8         TPE     50.0744      0.5215
      64       1       8      Normal     50.0744      0.5215
      64       1       9         TPE     50.2844      0.5255
      64       1       9      Normal     50.2844      0.5255
      64       1      10         TPE     50.2590      0.5250
      64       1      10      Normal     50.2590      0.5250
      65       1       0         TPE     48.5409      0.4923
      65       1       0      Normal     48.5409      0.4923
      65       1       1         TPE     48.5860      0.4931
      65       1       1      Normal     48.5860      0.4931
      65       1       2         TPE     48.7361      0.4960
      65       1       2      Normal     48.7361      0.4960
      65       1       3         TPE     48.7492      0.4963
      65       1       3      Normal     48.7492      0.4963
      65       1       4         TPE     49.1566      0.5040
      65       1       4      Normal     49.1566      0.5040
      65       1       5         TPE     49.3966      0.5086
      65       1       5      Normal     49.3966      0.5086
      65       1       6         TPE     49.6479      0.5134
      65       1       6      Normal     49.6479      0.5134
      65       1       7         TPE     49.7834      0.5160
      65       1       7      Normal     49.7834      0.5160
      65       1       8         TPE     49.7813      0.5159
      65       1       8      Normal     49.7813      0.5159
      65       1       9         TPE     49.7263      0.5149
      65       1       9      Normal     49.7263      0.5149
      65       1      10         TPE     49.9404      0.5190
      65       1      10      Normal     49.9404      0.5190
      66       1       0         TPE     48.5409      0.4923
      66       1       0      Normal     48.5409      0.4923
      66       1       1         TPE     48.9226      0.4996
      66       1       1      Normal     48.9226      0.4996
      66       1       2         TPE     48.8999      0.4991
      66       1       2      Normal     48.8999      0.4991
      66       1       3         TPE     48.8429      0.4980
      66       1       3      Normal     48.8429      0.4980
      66       1       4         TPE     48.9190      0.4995
      66       1       4      Normal     48.9190      0.4995
      66       1       5         TPE     48.9299      0.4997
      66       1       5      Normal     48.9299      0.4997
      66       1       6         TPE     49.1199      0.5033
      66       1       6      Normal     49.1199      0.5033
      66       1       7         TPE     49.3054      0.5069
      66       1       7      Normal     49.3054      0.5069
      66       1       8         TPE     49.4223      0.5091
      66       1       8      Normal     49.4223      0.5091
      66       1       9         TPE     49.5329      0.5112
      66       1       9      Normal     49.5329      0.5112
      66       1      10         TPE     49.5622      0.5118
      66       1      10      Normal     49.5622      0.5118
      67       1       0         TPE     48.5409      0.4923
      67       1       0      Normal     48.5409      0.4923
      67       1       1         TPE     48.8104      0.4974
      67       1       1      Normal     48.8104      0.4974
      67       1       2         TPE     49.0471      0.5019
      67       1       2      Normal     49.0471      0.5019
      67       1       3         TPE     49.1446      0.5038
      67       1       3      Normal     49.1446      0.5038
      67       1       4         TPE     49.4080      0.5088
      67       1       4      Normal     49.4080      0.5088
      67       1       5         TPE     49.3232      0.5072
      67       1       5      Normal     49.3232      0.5072
      67       1       6         TPE     49.5623      0.5118
      67       1       6      Normal     49.5623      0.5118
      67       1       7         TPE     49.9046      0.5183
      67       1       7      Normal     49.9046      0.5183
      67       1       8         TPE     50.0542      0.5211
      67       1       8      Normal     50.0542      0.5211
      67       1       9         TPE     50.2380      0.5246
      67       1       9      Normal     50.2380      0.5246
      67       1      10         TPE     50.3361      0.5265
      67       1      10      Normal     50.3361      0.5265
      68       1       0         TPE     48.5409      0.4923
      68       1       0      Normal     48.5409      0.4923
      68       1       1         TPE     49.0534      0.5021
      68       1       1      Normal     49.0534      0.5021
      68       1       2         TPE     49.2801      0.5064
      68       1       2      Normal     49.2801      0.5064
      68       1       3         TPE     49.2922      0.5066
      68       1       3      Normal     49.2922      0.5066
      68       1       4         TPE     49.1373      0.5037
      68       1       4      Normal     49.1373      0.5037
      68       1       5         TPE     49.1938      0.5047
      68       1       5      Normal     49.1938      0.5047
      68       1       6         TPE     49.2540      0.5059
      68       1       6      Normal     49.2540      0.5059
      68       1       7         TPE     49.4309      0.5093
      68       1       7      Normal     49.4309      0.5093
      68       1       8         TPE     49.4976      0.5105
      68       1       8      Normal     49.4976      0.5105
      68       1       9         TPE     49.4662      0.5099
      68       1       9      Normal     49.4662      0.5099
      68       1      10         TPE     49.7025      0.5144
      68       1      10      Normal     49.7025      0.5144
      69       1       0         TPE     48.5409      0.4923
      69       1       0      Normal     48.5409      0.4923
      69       1       1         TPE     48.9958      0.5010
      69       1       1      Normal     48.9958      0.5010
      69       1       2         TPE     49.4585      0.5098
      69       1       2      Normal     49.4585      0.5098
      69       1       3         TPE     49.9514      0.5192
      69       1       3      Normal     49.9514      0.5192
      69       1       4         TPE     50.0229      0.5205
      69       1       4      Normal     50.0229      0.5205
      69       1       5         TPE     49.9372      0.5189
      69       1       5      Normal     49.9372      0.5189
      69       1       6         TPE     49.6423      0.5133
      69       1       6      Normal     49.6423      0.5133
      69       1       7         TPE     49.6370      0.5132
      69       1       7      Normal     49.6370      0.5132
      69       1       8         TPE     50.1233      0.5225
      69       1       8      Normal     50.1233      0.5225
      69       1       9         TPE     50.2331      0.5245
      69       1       9      Normal     50.2331      0.5245
      69       1      10         TPE     50.5186      0.5300
      69       1      10      Normal     50.5186      0.5300
      70       1       0         TPE     48.5409      0.4923
      70       1       0      Normal     48.5409      0.4923
      70       1       1         TPE     49.4634      0.5099
      70       1       1      Normal     49.4634      0.5099
      70       1       2         TPE     49.9509      0.5192
      70       1       2      Normal     49.9509      0.5192
      70       1       3         TPE     49.8225      0.5167
      70       1       3      Normal     49.8225      0.5167
      70       1       4         TPE     49.7898      0.5161
      70       1       4      Normal     49.7898      0.5161
      70       1       5         TPE     50.0101      0.5203
      70       1       5      Normal     50.0101      0.5203
      70       1       6         TPE     49.6561      0.5135
      70       1       6      Normal     49.6561      0.5135
      70       1       7         TPE     49.6319      0.5131
      70       1       7      Normal     49.6319      0.5131
      70       1       8         TPE     49.6162      0.5128
      70       1       8      Normal     49.6162      0.5128
      70       1       9         TPE     49.4605      0.5098
      70       1       9      Normal     49.4605      0.5098
      70       1      10         TPE     49.6633      0.5137
      70       1      10      Normal     49.6633      0.5137
      71       1       0         TPE     48.5409      0.4923
      71       1       0      Normal     48.5409      0.4923
      71       1       1         TPE     48.8999      0.4991
      71       1       1      Normal     48.8999      0.4991
      71       1       2         TPE     48.9321      0.4997
      71       1       2      Normal     48.9321      0.4997
      71       1       3         TPE     48.8652      0.4985
      71       1       3      Normal     48.8652      0.4985
      71       1       4         TPE     49.1748      0.5044
      71       1       4      Normal     49.1748      0.5044
      71       1       5         TPE     49.5231      0.5110
      71       1       5      Normal     49.5231      0.5110
      71       1       6         TPE     49.8489      0.5172
      71       1       6      Normal     49.8489      0.5172
      71       1       7         TPE     50.3733      0.5272
      71       1       7      Normal     50.3733      0.5272
      71       1       8         TPE     50.2788      0.5254
      71       1       8      Normal     50.2788      0.5254
      71       1       9         TPE     50.3498      0.5268
      71       1       9      Normal     50.3498      0.5268
      71       1      10         TPE     50.6081      0.5317
      71       1      10      Normal     50.6081      0.5317
      72       1       0         TPE     48.5409      0.4923
      72       1       0      Normal     48.5409      0.4923
      72       1       1         TPE     49.3118      0.5070
      72       1       1      Normal     49.3118      0.5070
      72       1       2         TPE     49.1470      0.5038
      72       1       2      Normal     49.1470      0.5038
      72       1       3         TPE     49.0212      0.5014
      72       1       3      Normal     49.0212      0.5014
      72       1       4         TPE     49.2078      0.5050
      72       1       4      Normal     49.2078      0.5050
      72       1       5         TPE     49.3795      0.5083
      72       1       5      Normal     49.3795      0.5083
      72       1       6         TPE     49.5256      0.5111
      72       1       6      Normal     49.5256      0.5111
      72       1       7         TPE     49.6155      0.5128
      72       1       7      Normal     49.6155      0.5128
      72       1       8         TPE     49.5375      0.5113
      72       1       8      Normal     49.5375      0.5113
      72       1       9         TPE     49.4955      0.5105
      72       1       9      Normal     49.4955      0.5105
      72       1      10         TPE     49.6160      0.5128
      72       1      10      Normal     49.6160      0.5128
      73       1       0         TPE     48.5409      0.4923
      73       1       0      Normal     48.5409      0.4923
      73       1       1         TPE     49.1059      0.5031
      73       1       1      Normal     49.1059      0.5031
      73       1       2         TPE     49.5934      0.5124
      73       1       2      Normal     49.5934      0.5124
      73       1       3         TPE     49.2735      0.5063
      73       1       3      Normal     49.2735      0.5063
      73       1       4         TPE     49.3045      0.5068
      73       1       4      Normal     49.3045      0.5068
      73       1       5         TPE     49.4551      0.5097
      73       1       5      Normal     49.4551      0.5097
      73       1       6         TPE     49.1635      0.5042
      73       1       6      Normal     49.1635      0.5042
      73       1       7         TPE     49.1520      0.5039
      73       1       7      Normal     49.1520      0.5039
      73       1       8         TPE     49.3728      0.5081
      73       1       8      Normal     49.3728      0.5081
      73       1       9         TPE     49.4460      0.5095
      73       1       9      Normal     49.4460      0.5095
      73       1      10         TPE     49.7070      0.5145
      73       1      10      Normal     49.7070      0.5145
      74       1       0         TPE     48.5409      0.4923
      74       1       0      Normal     48.5409      0.4923
      74       1       1         TPE     48.7772      0.4968
      74       1       1      Normal     48.7772      0.4968
      74       1       2         TPE     49.2801      0.5064
      74       1       2      Normal     49.2801      0.5064
      74       1       3         TPE     49.6116      0.5127
      74       1       3      Normal     49.6116      0.5127
      74       1       4         TPE     49.7256      0.5149
      74       1       4      Normal     49.7256      0.5149
      74       1       5         TPE     49.8158      0.5166
      74       1       5      Normal     49.8158      0.5166
      74       1       6         TPE     49.8550      0.5173
      74       1       6      Normal     49.8550      0.5173
      74       1       7         TPE     49.9645      0.5194
      74       1       7      Normal     49.9645      0.5194
      74       1       8         TPE     50.2149      0.5242
      74       1       8      Normal     50.2149      0.5242
      74       1       9         TPE     50.3570      0.5269
      74       1       9      Normal     50.3570      0.5269
      74       1      10         TPE     50.4974      0.5296
      74       1      10      Normal     50.4974      0.5296
      75       1       0         TPE     48.5409      0.4923
      75       1       0      Normal     48.5409      0.4923
      75       1       1         TPE     48.7980      0.4972
      75       1       1      Normal     48.7980      0.4972
      75       1       2         TPE     48.9345      0.4998
      75       1       2      Normal     48.9345      0.4998
      75       1       3         TPE     48.7583      0.4964
      75       1       3      Normal     48.7583      0.4964
      75       1       4         TPE     48.6918      0.4952
      75       1       4      Normal     48.6918      0.4952
      75       1       5         TPE     48.8469      0.4981
      75       1       5      Normal     48.8469      0.4981
      75       1       6         TPE     48.8888      0.4989
      75       1       6      Normal     48.8888      0.4989
      75       1       7         TPE     49.0727      0.5024
      75       1       7      Normal     49.0727      0.5024
      75       1       8         TPE     49.5112      0.5108
      75       1       8      Normal     49.5112      0.5108
      75       1       9         TPE     49.5280      0.5111
      75       1       9      Normal     49.5280      0.5111
      75       1      10         TPE     49.6099      0.5127
      75       1      10      Normal     49.6099      0.5127
      76       1       0         TPE     48.5409      0.4923
      76       1       0      Normal     48.5409      0.4923
      76       1       1         TPE     48.6436      0.4942
      76       1       1      Normal     48.6436      0.4942
      76       1       2         TPE     48.5624      0.4927
      76       1       2      Normal     48.5624      0.4927
      76       1       3         TPE     48.7234      0.4958
      76       1       3      Normal     48.7234      0.4958
      76       1       4         TPE     48.7916      0.4971
      76       1       4      Normal     48.7916      0.4971
      76       1       5         TPE     48.8958      0.4991
      76       1       5      Normal     48.8958      0.4991
      76       1       6         TPE     48.9299      0.4997
      76       1       6      Normal     48.9299      0.4997
      76       1       7         TPE     49.0947      0.5028
      76       1       7      Normal     49.0947      0.5028
      76       1       8         TPE     49.1442      0.5038
      76       1       8      Normal     49.1442      0.5038
      76       1       9         TPE     49.3741      0.5082
      76       1       9      Normal     49.3741      0.5082
      76       1      10         TPE     49.4714      0.5100
      76       1      10      Normal     49.4714      0.5100
      77       1       0         TPE     48.5409      0.4923
      77       1       0      Normal     48.5409      0.4923
      77       1       1         TPE     48.9888      0.5008
      77       1       1      Normal     48.9888      0.5008
      77       1       2         TPE     48.4792      0.4911
      77       1       2      Normal     48.4792      0.4911
      77       1       3         TPE     48.7069      0.4955
      77       1       3      Normal     48.7069      0.4955
      77       1       4         TPE     49.0697      0.5024
      77       1       4      Normal     49.0697      0.5024
      77       1       5         TPE     49.0374      0.5018
      77       1       5      Normal     49.0374      0.5018
      77       1       6         TPE     49.1812      0.5045
      77       1       6      Normal     49.1812      0.5045
      77       1       7         TPE     49.3119      0.5070
      77       1       7      Normal     49.3119      0.5070
      77       1       8         TPE     49.5467      0.5115
      77       1       8      Normal     49.5467      0.5115
      77       1       9         TPE     49.6389      0.5132
      77       1       9      Normal     49.6389      0.5132
      77       1      10         TPE     49.7376      0.5151
      77       1      10      Normal     49.7376      0.5151
      78       1       0         TPE     48.5409      0.4923
      78       1       0      Normal     48.5409      0.4923
      78       1       1         TPE     48.9901      0.5008
      78       1       1      Normal     48.9901      0.5008
      78       1       2         TPE     49.2745      0.5063
      78       1       2      Normal     49.2745      0.5063
      78       1       3         TPE     48.9770      0.5006
      78       1       3      Normal     48.9770      0.5006
      78       1       4         TPE     49.0539      0.5021
      78       1       4      Normal     49.0539      0.5021
      78       1       5         TPE     48.9644      0.5004
      78       1       5      Normal     48.9644      0.5004
      78       1       6         TPE     49.3462      0.5076
      78       1       6      Normal     49.3462      0.5076
      78       1       7         TPE     49.1836      0.5045
      78       1       7      Normal     49.1836      0.5045
      78       1       8         TPE     49.1500      0.5039
      78       1       8      Normal     49.1500      0.5039
      78       1       9         TPE     49.3623      0.5079
      78       1       9      Normal     49.3623      0.5079
      78       1      10         TPE     49.5059      0.5107
      78       1      10      Normal     49.5059      0.5107
      79       1       0         TPE     48.5409      0.4923
      79       1       0      Normal     48.5409      0.4923
      79       1       1         TPE     48.7647      0.4966
      79       1       1      Normal     48.7647      0.4966
      79       1       2         TPE     49.0930      0.5028
      79       1       2      Normal     49.0930      0.5028
      79       1       3         TPE     49.4346      0.5093
      79       1       3      Normal     49.4346      0.5093
      79       1       4         TPE     49.5405      0.5113
      79       1       4      Normal     49.5405      0.5113
      79       1       5         TPE     49.6901      0.5142
      79       1       5      Normal     49.6901      0.5142
      79       1       6         TPE     49.7688      0.5157
      79       1       6      Normal     49.7688      0.5157
      79       1       7         TPE     50.0724      0.5215
      79       1       7      Normal     50.0724      0.5215
      79       1       8         TPE     50.3118      0.5260
      79       1       8      Normal     50.3118      0.5260
      79       1       9         TPE     50.3495      0.5268
      79       1       9      Normal     50.3495      0.5268
      79       1      10         TPE     50.3159      0.5261
      79       1      10      Normal     50.3159      0.5261
      80       1       0         TPE     48.5409      0.4923
      80       1       0      Normal     48.5409      0.4923
      80       1       1         TPE     49.1004      0.5030
      80       1       1      Normal     49.1004      0.5030
      80       1       2         TPE     49.3128      0.5070
      80       1       2      Normal     49.3128      0.5070
      80       1       3         TPE     49.5149      0.5109
      80       1       3      Normal     49.5149      0.5109
      80       1       4         TPE     49.5455      0.5114
      80       1       4      Normal     49.5455      0.5114
      80       1       5         TPE     49.5501      0.5115
      80       1       5      Normal     49.5501      0.5115
      80       1       6         TPE     49.8038      0.5164
      80       1       6      Normal     49.8038      0.5164
      80       1       7         TPE     49.9233      0.5186
      80       1       7      Normal     49.9233      0.5186
      80       1       8         TPE     49.9665      0.5195
      80       1       8      Normal     49.9665      0.5195
      80       1       9         TPE     49.9288      0.5187
      80       1       9      Normal     49.9288      0.5187
      80       1      10         TPE     49.8764      0.5177
      80       1      10      Normal     49.8764      0.5177
      81       1       0         TPE     48.5409      0.4923
      81       1       0      Normal     48.5409      0.4923
      81       1       1         TPE     49.1416      0.5037
      81       1       1      Normal     49.1416      0.5037
      81       1       2         TPE     49.7379      0.5151
      81       1       2      Normal     49.7379      0.5151
      81       1       3         TPE     49.9053      0.5183
      81       1       3      Normal     49.9053      0.5183
      81       1       4         TPE     49.6404      0.5132
      81       1       4      Normal     49.6404      0.5132
      81       1       5         TPE     49.7709      0.5157
      81       1       5      Normal     49.7709      0.5157
      81       1       6         TPE     49.6880      0.5142
      81       1       6      Normal     49.6880      0.5142
      81       1       7         TPE     49.5701      0.5119
      81       1       7      Normal     49.5701      0.5119
      81       1       8         TPE     49.5083      0.5107
      81       1       8      Normal     49.5083      0.5107
      81       1       9         TPE     49.5461      0.5114
      81       1       9      Normal     49.5461      0.5114
      81       1      10         TPE     49.9008      0.5182
      81       1      10      Normal     49.9008      0.5182
      82       1       0         TPE     48.5409      0.4923
      82       1       0      Normal     48.5409      0.4923
      82       1       1         TPE     48.9025      0.4992
      82       1       1      Normal     48.9025      0.4992
      82       1       2         TPE     49.1918      0.5047
      82       1       2      Normal     49.1918      0.5047
      82       1       3         TPE     48.9538      0.5002
      82       1       3      Normal     48.9538      0.5002
      82       1       4         TPE     49.1810      0.5045
      82       1       4      Normal     49.1810      0.5045
      82       1       5         TPE     49.4348      0.5093
      82       1       5      Normal     49.4348      0.5093
      82       1       6         TPE     49.7677      0.5157
      82       1       6      Normal     49.7677      0.5157
      82       1       7         TPE     50.0121      0.5203
      82       1       7      Normal     50.0121      0.5203
      82       1       8         TPE     50.2082      0.5241
      82       1       8      Normal     50.2082      0.5241
      82       1       9         TPE     50.1470      0.5229
      82       1       9      Normal     50.1470      0.5229
      82       1      10         TPE     50.3595      0.5270
      82       1      10      Normal     50.3595      0.5270
      83       1       0         TPE     48.5409      0.4923
      83       1       0      Normal     48.5409      0.4923
      83       1       1         TPE     48.9445      0.5000
      83       1       1      Normal     48.9445      0.5000
      83       1       2         TPE     49.2165      0.5052
      83       1       2      Normal     49.2165      0.5052
      83       1       3         TPE     49.1792      0.5045
      83       1       3      Normal     49.1792      0.5045
      83       1       4         TPE     49.0328      0.5017
      83       1       4      Normal     49.0328      0.5017
      83       1       5         TPE     48.9064      0.4993
      83       1       5      Normal     48.9064      0.4993
      83       1       6         TPE     48.9687      0.5004
      83       1       6      Normal     48.9687      0.5004
      83       1       7         TPE     49.1041      0.5030
      83       1       7      Normal     49.1041      0.5030
      83       1       8         TPE     49.3380      0.5075
      83       1       8      Normal     49.3380      0.5075
      83       1       9         TPE     49.4403      0.5094
      83       1       9      Normal     49.4403      0.5094
      83       1      10         TPE     49.6765      0.5139
      83       1      10      Normal     49.6765      0.5139
      84       1       0         TPE     48.5409      0.4923
      84       1       0      Normal     48.5409      0.4923
      84       1       1         TPE     48.8557      0.4983
      84       1       1      Normal     48.8557      0.4983
      84       1       2         TPE     49.6856      0.5141
      84       1       2      Normal     49.6856      0.5141
      84       1       3         TPE     49.7002      0.5144
      84       1       3      Normal     49.7002      0.5144
      84       1       4         TPE     49.7982      0.5163
      84       1       4      Normal     49.7982      0.5163
      84       1       5         TPE     49.5469      0.5115
      84       1       5      Normal     49.5469      0.5115
      84       1       6         TPE     49.5701      0.5119
      84       1       6      Normal     49.5701      0.5119
      84       1       7         TPE     49.8001      0.5163
      84       1       7      Normal     49.8001      0.5163
      84       1       8         TPE     49.9751      0.5196
      84       1       8      Normal     49.9751      0.5196
      84       1       9         TPE     49.9899      0.5199
      84       1       9      Normal     49.9899      0.5199
      84       1      10         TPE     49.9461      0.5191
      84       1      10      Normal     49.9461      0.5191
      85       1       0         TPE     48.5409      0.4923
      85       1       0      Normal     48.5409      0.4923
      85       1       1         TPE     48.9188      0.4995
      85       1       1      Normal     48.9188      0.4995
      85       1       2         TPE     49.0563      0.5021
      85       1       2      Normal     49.0563      0.5021
      85       1       3         TPE     48.9633      0.5003
      85       1       3      Normal     48.9633      0.5003
      85       1       4         TPE     49.1467      0.5038
      85       1       4      Normal     49.1467      0.5038
      85       1       5         TPE     49.3004      0.5068
      85       1       5      Normal     49.3004      0.5068
      85       1       6         TPE     49.2750      0.5063
      85       1       6      Normal     49.2750      0.5063
      85       1       7         TPE     49.3642      0.5080
      85       1       7      Normal     49.3642      0.5080
      85       1       8         TPE     49.0847      0.5027
      85       1       8      Normal     49.0847      0.5027
      85       1       9         TPE     49.3325      0.5074
      85       1       9      Normal     49.3325      0.5074
      85       1      10         TPE     49.6304      0.5131
      85       1      10      Normal     49.6304      0.5131
      86       1       0         TPE     48.5409      0.4923
      86       1       0      Normal     48.5409      0.4923
      86       1       1         TPE     48.8177      0.4976
      86       1       1      Normal     48.8177      0.4976
      86       1       2         TPE     48.8563      0.4983
      86       1       2      Normal     48.8563      0.4983
      86       1       3         TPE     48.8296      0.4978
      86       1       3      Normal     48.8296      0.4978
      86       1       4         TPE     48.6068      0.4935
      86       1       4      Normal     48.6068      0.4935
      86       1       5         TPE     48.5090      0.4917
      86       1       5      Normal     48.5090      0.4917
      86       1       6         TPE     48.6058      0.4935
      86       1       6      Normal     48.6058      0.4935
      86       1       7         TPE     48.7692      0.4966
      86       1       7      Normal     48.7692      0.4966
      86       1       8         TPE     48.8457      0.4981
      86       1       8      Normal     48.8457      0.4981
      86       1       9         TPE     48.9872      0.5008
      86       1       9      Normal     48.9872      0.5008
      86       1      10         TPE     49.1106      0.5031
      86       1      10      Normal     49.1106      0.5031
      87       1       0         TPE     48.5409      0.4923
      87       1       0      Normal     48.5409      0.4923
      87       1       1         TPE     49.2817      0.5064
      87       1       1      Normal     49.2817      0.5064
      87       1       2         TPE     49.8823      0.5179
      87       1       2      Normal     49.8823      0.5179
      87       1       3         TPE     49.7754      0.5158
      87       1       3      Normal     49.7754      0.5158
      87       1       4         TPE     50.1146      0.5223
      87       1       4      Normal     50.1146      0.5223
      87       1       5         TPE     50.2745      0.5253
      87       1       5      Normal     50.2745      0.5253
      87       1       6         TPE     50.2322      0.5245
      87       1       6      Normal     50.2322      0.5245
      87       1       7         TPE     50.2322      0.5245
      87       1       7      Normal     50.2322      0.5245
      87       1       8         TPE     50.2794      0.5254
      87       1       8      Normal     50.2794      0.5254
      87       1       9         TPE     50.6562      0.5326
      87       1       9      Normal     50.6562      0.5326
      87       1      10         TPE     50.6632      0.5327
      87       1      10      Normal     50.6632      0.5327
      88       1       0         TPE     48.5409      0.4923
      88       1       0      Normal     48.5409      0.4923
      88       1       1         TPE     48.6749      0.4948
      88       1       1      Normal     48.6749      0.4948
      88       1       2         TPE     48.6514      0.4944
      88       1       2      Normal     48.6514      0.4944
      88       1       3         TPE     48.7711      0.4967
      88       1       3      Normal     48.7711      0.4967
      88       1       4         TPE     49.2929      0.5066
      88       1       4      Normal     49.2929      0.5066
      88       1       5         TPE     49.7556      0.5154
      88       1       5      Normal     49.7556      0.5154
      88       1       6         TPE     50.2263      0.5244
      88       1       6      Normal     50.2263      0.5244
      88       1       7         TPE     50.2445      0.5248
      88       1       7      Normal     50.2445      0.5248
      88       1       8         TPE     50.2714      0.5253
      88       1       8      Normal     50.2714      0.5253
      88       1       9         TPE     50.3251      0.5263
      88       1       9      Normal     50.3251      0.5263
      88       1      10         TPE     50.4203      0.5281
      88       1      10      Normal     50.4203      0.5281
      89       1       0         TPE     48.5409      0.4923
      89       1       0      Normal     48.5409      0.4923
      89       1       1         TPE     48.9035      0.4992
      89       1       1      Normal     48.9035      0.4992
      89       1       2         TPE     49.0099      0.5012
      89       1       2      Normal     49.0099      0.5012
      89       1       3         TPE     49.2566      0.5059
      89       1       3      Normal     49.2566      0.5059
      89       1       4         TPE     49.6155      0.5128
      89       1       4      Normal     49.6155      0.5128
      89       1       5         TPE     49.7148      0.5147
      89       1       5      Normal     49.7148      0.5147
      89       1       6         TPE     50.1804      0.5235
      89       1       6      Normal     50.1804      0.5235
      89       1       7         TPE     50.3328      0.5264
      89       1       7      Normal     50.3328      0.5264
      89       1       8         TPE     50.3755      0.5273
      89       1       8      Normal     50.3755      0.5273
      89       1       9         TPE     50.3429      0.5266
      89       1       9      Normal     50.3429      0.5266
      89       1      10         TPE     50.4736      0.5291
      89       1      10      Normal     50.4736      0.5291
      90       1       0         TPE     48.5409      0.4923
      90       1       0      Normal     48.5409      0.4923
      90       1       1         TPE     48.9785      0.5006
      90       1       1      Normal     48.9785      0.5006
      90       1       2         TPE     49.4927      0.5104
      90       1       2      Normal     49.4927      0.5104
      90       1       3         TPE     49.5586      0.5117
      90       1       3      Normal     49.5586      0.5117
      90       1       4         TPE     49.7723      0.5158
      90       1       4      Normal     49.7723      0.5158
      90       1       5         TPE     49.8934      0.5181
      90       1       5      Normal     49.8934      0.5181
      90       1       6         TPE     49.9417      0.5190
      90       1       6      Normal     49.9417      0.5190
      90       1       7         TPE     50.0408      0.5209
      90       1       7      Normal     50.0408      0.5209
      90       1       8         TPE     50.0365      0.5208
      90       1       8      Normal     50.0365      0.5208
      90       1       9         TPE     50.1179      0.5223
      90       1       9      Normal     50.1179      0.5223
      90       1      10         TPE     50.3348      0.5265
      90       1      10      Normal     50.3348      0.5265
      91       1       0         TPE     48.5409      0.4923
      91       1       0      Normal     48.5409      0.4923
      91       1       1         TPE     48.4210      0.4900
      91       1       1      Normal     48.4210      0.4900
      91       1       2         TPE     48.4686      0.4909
      91       1       2      Normal     48.4686      0.4909
      91       1       3         TPE     48.4705      0.4909
      91       1       3      Normal     48.4705      0.4909
      91       1       4         TPE     48.3296      0.4883
      91       1       4      Normal     48.3296      0.4883
      91       1       5         TPE     48.3939      0.4895
      91       1       5      Normal     48.3939      0.4895
      91       1       6         TPE     48.5182      0.4919
      91       1       6      Normal     48.5182      0.4919
      91       1       7         TPE     48.6233      0.4939
      91       1       7      Normal     48.6233      0.4939
      91       1       8         TPE     48.6348      0.4941
      91       1       8      Normal     48.6348      0.4941
      91       1       9         TPE     48.7544      0.4964
      91       1       9      Normal     48.7544      0.4964
      91       1      10         TPE     49.0384      0.5018
      91       1      10      Normal     49.0384      0.5018
      92       1       0         TPE     48.5409      0.4923
      92       1       0      Normal     48.5409      0.4923
      92       1       1         TPE     49.6408      0.5133
      92       1       1      Normal     49.6408      0.5133
      92       1       2         TPE     49.6367      0.5132
      92       1       2      Normal     49.6367      0.5132
      92       1       3         TPE     50.0102      0.5203
      92       1       3      Normal     50.0102      0.5203
      92       1       4         TPE     50.2746      0.5253
      92       1       4      Normal     50.2746      0.5253
      92       1       5         TPE     50.2554      0.5250
      92       1       5      Normal     50.2554      0.5250
      92       1       6         TPE     50.1886      0.5237
      92       1       6      Normal     50.1886      0.5237
      92       1       7         TPE     50.2367      0.5246
      92       1       7      Normal     50.2367      0.5246
      92       1       8         TPE     50.3296      0.5264
      92       1       8      Normal     50.3296      0.5264
      92       1       9         TPE     50.5514      0.5306
      92       1       9      Normal     50.5514      0.5306
      92       1      10         TPE     50.6443      0.5324
      92       1      10      Normal     50.6443      0.5324
      93       1       0         TPE     48.5409      0.4923
      93       1       0      Normal     48.5409      0.4923
      93       1       1         TPE     49.0030      0.5011
      93       1       1      Normal     49.0030      0.5011
      93       1       2         TPE     48.9148      0.4994
      93       1       2      Normal     48.9148      0.4994
      93       1       3         TPE     48.8157      0.4975
      93       1       3      Normal     48.8157      0.4975
      93       1       4         TPE     49.0534      0.5021
      93       1       4      Normal     49.0534      0.5021
      93       1       5         TPE     49.3890      0.5085
      93       1       5      Normal     49.3890      0.5085
      93       1       6         TPE     49.6340      0.5131
      93       1       6      Normal     49.6340      0.5131
      93       1       7         TPE     49.7218      0.5148
      93       1       7      Normal     49.7218      0.5148
      93       1       8         TPE     49.9982      0.5201
      93       1       8      Normal     49.9982      0.5201
      93       1       9         TPE     50.0049      0.5202
      93       1       9      Normal     50.0049      0.5202
      93       1      10         TPE     49.8750      0.5177
      93       1      10      Normal     49.8750      0.5177
      94       1       0         TPE     48.5409      0.4923
      94       1       0      Normal     48.5409      0.4923
      94       1       1         TPE     49.2925      0.5066
      94       1       1      Normal     49.2925      0.5066
      94       1       2         TPE     49.6016      0.5125
      94       1       2      Normal     49.6016      0.5125
      94       1       3         TPE     49.5420      0.5114
      94       1       3      Normal     49.5420      0.5114
      94       1       4         TPE     49.6334      0.5131
      94       1       4      Normal     49.6334      0.5131
      94       1       5         TPE     49.6391      0.5132
      94       1       5      Normal     49.6391      0.5132
      94       1       6         TPE     49.7321      0.5150
      94       1       6      Normal     49.7321      0.5150
      94       1       7         TPE     49.7464      0.5153
      94       1       7      Normal     49.7464      0.5153
      94       1       8         TPE     49.8937      0.5181
      94       1       8      Normal     49.8937      0.5181
      94       1       9         TPE     50.2902      0.5256
      94       1       9      Normal     50.2902      0.5256
      94       1      10         TPE     50.5915      0.5314
      94       1      10      Normal     50.5915      0.5314
      95       1       0         TPE     48.5409      0.4923
      95       1       0      Normal     48.5409      0.4923
      95       1       1         TPE     49.1763      0.5044
      95       1       1      Normal     49.1763      0.5044
      95       1       2         TPE     49.6247      0.5129
      95       1       2      Normal     49.6247      0.5129
      95       1       3         TPE     50.0033      0.5202
      95       1       3      Normal     50.0033      0.5202
      95       1       4         TPE     49.9614      0.5194
      95       1       4      Normal     49.9614      0.5194
      95       1       5         TPE     49.7144      0.5147
      95       1       5      Normal     49.7144      0.5147
      95       1       6         TPE     49.4473      0.5096
      95       1       6      Normal     49.4473      0.5096
      95       1       7         TPE     49.3675      0.5080
      95       1       7      Normal     49.3675      0.5080
      95       1       8         TPE     49.7935      0.5162
      95       1       8      Normal     49.7935      0.5162
      95       1       9         TPE     49.8929      0.5181
      95       1       9      Normal     49.8929      0.5181
      95       1      10         TPE     49.8868      0.5179
      95       1      10      Normal     49.8868      0.5179
      96       1       0         TPE     48.5409      0.4923
      96       1       0      Normal     48.5409      0.4923
      96       1       1         TPE     48.9351      0.4998
      96       1       1      Normal     48.9351      0.4998
      96       1       2         TPE     48.9054      0.4992
      96       1       2      Normal     48.9054      0.4992
      96       1       3         TPE     48.7481      0.4962
      96       1       3      Normal     48.7481      0.4962
      96       1       4         TPE     48.8486      0.4982
      96       1       4      Normal     48.8486      0.4982
      96       1       5         TPE     49.1555      0.5040
      96       1       5      Normal     49.1555      0.5040
      96       1       6         TPE     49.0189      0.5014
      96       1       6      Normal     49.0189      0.5014
      96       1       7         TPE     48.9362      0.4998
      96       1       7      Normal     48.9362      0.4998
      96       1       8         TPE     49.0587      0.5022
      96       1       8      Normal     49.0587      0.5022
      96       1       9         TPE     49.2424      0.5057
      96       1       9      Normal     49.2424      0.5057
      96       1      10         TPE     49.2689      0.5062
      96       1      10      Normal     49.2689      0.5062
      97       1       0         TPE     48.5409      0.4923
      97       1       0      Normal     48.5409      0.4923
      97       1       1         TPE     48.7748      0.4967
      97       1       1      Normal     48.7748      0.4967
      97       1       2         TPE     49.0534      0.5021
      97       1       2      Normal     49.0534      0.5021
      97       1       3         TPE     49.1722      0.5043
      97       1       3      Normal     49.1722      0.5043
      97       1       4         TPE     49.0215      0.5014
      97       1       4      Normal     49.0215      0.5014
      97       1       5         TPE     48.8362      0.4979
      97       1       5      Normal     48.8362      0.4979
      97       1       6         TPE     49.2039      0.5049
      97       1       6      Normal     49.2039      0.5049
      97       1       7         TPE     49.3561      0.5078
      97       1       7      Normal     49.3561      0.5078
      97       1       8         TPE     49.4845      0.5103
      97       1       8      Normal     49.4845      0.5103
      97       1       9         TPE     49.5747      0.5120
      97       1       9      Normal     49.5747      0.5120
      97       1      10         TPE     49.8458      0.5172
      97       1      10      Normal     49.8458      0.5172
      98       1       0         TPE     48.5409      0.4923
      98       1       0      Normal     48.5409      0.4923
      98       1       1         TPE     48.9845      0.5007
      98       1       1      Normal     48.9845      0.5007
      98       1       2         TPE     49.1191      0.5033
      98       1       2      Normal     49.1191      0.5033
      98       1       3         TPE     48.9056      0.4992
      98       1       3      Normal     48.9056      0.4992
      98       1       4         TPE     48.9187      0.4995
      98       1       4      Normal     48.9187      0.4995
      98       1       5         TPE     48.8403      0.4980
      98       1       5      Normal     48.8403      0.4980
      98       1       6         TPE     48.9508      0.5001
      98       1       6      Normal     48.9508      0.5001
      98       1       7         TPE     49.1226      0.5034
      98       1       7      Normal     49.1226      0.5034
      98       1       8         TPE     49.1621      0.5041
      98       1       8      Normal     49.1621      0.5041
      98       1       9         TPE     49.1821      0.5045
      98       1       9      Normal     49.1821      0.5045
      98       1      10         TPE     49.2226      0.5053
      98       1      10      Normal     49.2226      0.5053
      99       1       0         TPE     48.5409      0.4923
      99       1       0      Normal     48.5409      0.4923
      99       1       1         TPE     49.2024      0.5049
      99       1       1      Normal     49.2024      0.5049
      99       1       2         TPE     49.4411      0.5094
      99       1       2      Normal     49.4411      0.5094
      99       1       3         TPE     49.4521      0.5097
      99       1       3      Normal     49.4521      0.5097
      99       1       4         TPE     49.5998      0.5125
      99       1       4      Normal     49.5998      0.5125
      99       1       5         TPE     49.7589      0.5155
      99       1       5      Normal     49.7589      0.5155
      99       1       6         TPE     49.3350      0.5074
      99       1       6      Normal     49.3350      0.5074
      99       1       7         TPE     49.2041      0.5049
      99       1       7      Normal     49.2041      0.5049
      99       1       8         TPE     49.4498      0.5096
      99       1       8      Normal     49.4498      0.5096
      99       1       9         TPE     49.5813      0.5121
      99       1       9      Normal     49.5813      0.5121
      99       1      10         TPE     49.7030      0.5144
      99       1      10      Normal     49.7030      0.5144
     100       1       0         TPE     48.5409      0.4923
     100       1       0      Normal     48.5409      0.4923
     100       1       1         TPE     48.9047      0.4992
     100       1       1      Normal     48.9047      0.4992
     100       1       2         TPE     49.2804      0.5064
     100       1       2      Normal     49.2804      0.5064
     100       1       3         TPE     49.0194      0.5014
     100       1       3      Normal     49.0194      0.5014
     100       1       4         TPE     49.1749      0.5044
     100       1       4      Normal     49.1749      0.5044
     100       1       5         TPE     49.1935      0.5047
     100       1       5      Normal     49.1935      0.5047
     100       1       6         TPE     49.2445      0.5057
     100       1       6      Normal     49.2445      0.5057
     100       1       7         TPE     49.4445      0.5095
     100       1       7      Normal     49.4445      0.5095
     100       1       8         TPE     49.6098      0.5127
     100       1       8      Normal     49.6098      0.5127
     100       1       9         TPE     49.7069      0.5145
     100       1       9      Normal     49.7069      0.5145
     100       1      10         TPE     49.8068      0.5164
     100       1      10      Normal     49.8068      0.5164
    Mean       1       0         TPE     48.5409      0.4923
    Mean       1       0      Normal     48.5409      0.4923
    Mean       1       1         TPE     48.9906      0.5009
    Mean       1       1      Normal     48.9906      0.5009
    Mean       1       2         TPE     49.2050      0.5049
    Mean       1       2      Normal     49.2050      0.5049
    Mean       1       3         TPE     49.3014      0.5068
    Mean       1       3      Normal     49.3014      0.5068
    Mean       1       4         TPE     49.3845      0.5084
    Mean       1       4      Normal     49.3845      0.5084
    Mean       1       5         TPE     49.4584      0.5098
    Mean       1       5      Normal     49.4584      0.5098
    Mean       1       6         TPE     49.5100      0.5108
    Mean       1       6      Normal     49.5100      0.5108
    Mean       1       7         TPE     49.5971      0.5124
    Mean       1       7      Normal     49.5971      0.5124
    Mean       1       8         TPE     49.6901      0.5142
    Mean       1       8      Normal     49.6901      0.5142
    Mean       1       9         TPE     49.7887      0.5161
    Mean       1       9      Normal     49.7887      0.5161
    Mean       1      10         TPE     49.9188      0.5186
    Mean       1      10      Normal     49.9188      0.5186
  StdDev       1       0         TPE      0.0585         NaN
  StdDev       1       0      Normal      0.0585         NaN
  StdDev       1       1         TPE      0.2199      0.0042
  StdDev       1       1      Normal      0.2199      0.0042
  StdDev       1       2         TPE      0.3322      0.0064
  StdDev       1       2      Normal      0.3322      0.0064
  StdDev       1       3         TPE      0.4083      0.0078
  StdDev       1       3      Normal      0.4083      0.0078
  StdDev       1       4         TPE      0.4344      0.0083
  StdDev       1       4      Normal      0.4344      0.0083
  StdDev       1       5         TPE      0.4587      0.0087
  StdDev       1       5      Normal      0.4587      0.0087
  StdDev       1       6         TPE      0.4425      0.0084
  StdDev       1       6      Normal      0.4425      0.0084
  StdDev       1       7         TPE      0.4765      0.0091
  StdDev       1       7      Normal      0.4765      0.0091
  StdDev       1       8         TPE      0.4839      0.0092
  StdDev       1       8      Normal      0.4839      0.0092
  StdDev       1       9         TPE      0.5002      0.0095
  StdDev       1       9      Normal      0.5002      0.0095
  StdDev       1      10         TPE      0.5005      0.0096
  StdDev       1      10      Normal      0.5005      0.0096
