# Supplementary material for: Blib is a multi-module simulation platform for genetics studies and intelligent breeding
Source: Commun Biol. 2022 Nov 3;5:1167. doi: 10.1038/s42003-022-04151-9 (PMC9630530; doi:10.1038/s42003-022-04151-9)
Supplement: Supplementary file 4 — Supplementary Software 1 [file 42003_2022_4151_MOESM4_ESM.zip › Supplementary software/ISB with output files/outTester4.pox]

     Run Bmethod   Cycle   Cross    SCP1    CSP2     BCP     TCP    DCP3    DCP4
       1       1       1       1      14      40      14      20      12      37
       1       1       1       2      13       6      13      42      20       5
       1       1       1       3       5      42       5      19      37       1
       1       1       1       4      30      48      30      46      26      18
       1       1       1       5      14      49      14      48      30      16
       1       1       1       6       2      46       2      17      15      37
       1       1       1       7       4      27       4      27      34      11
       1       1       1       8      31       8      31      48      27      46
       1       1       1       9      15      12      15      48      38      37
       1       1       1      10      38       2      38      43      37      38
       1       1       1      11      46      47      46      43      44       4
       1       1       1      12      43      31      43      46      14      13
       1       1       1      13      49      20      49      27      24      23
       1       1       1      14      28      37      28       8      17      34
       1       1       1      15      44      29      44      29      39      32
       1       1       1      16      40      26      40      43      23      38
       1       1       1      17      33      49      33      31      29       8
       1       1       1      18      11       6      11      23       1      20
       1       1       1      19      13      17      13      42      17       4
       1       1       1      20      47      21      47      45      35      47
       1       1       1      21      38      46      38       4      34      27
       1       1       1      22       4      37       4      20      39      30
       1       1       1      23      24      15      24      38      25       6
       1       1       1      24      41      40      41      48      34      36
       1       1       1      25      12      19      12      49      47      45
       1       1       1      26      14       8      14       4      24      41
       1       1       1      27       5      16       5      31      16      13
       1       1       1      28      20       5      20      28      22      40
       1       1       1      29      21       2      21      12      10      49
       1       1       1      30      27      12      27      28      29      28
       1       1       1      31      43      27      43      45       7      28
       1       1       1      32      49       8      49       3      16      46
       1       1       1      33      36      38      36      27      50      43
       1       1       1      34      13      12      13      17      12      13
       1       1       1      35       1      34       1      36      11      23
       1       1       1      36      32      43      32      29      46      10
       1       1       1      37      44      32      44      42      48      49
       1       1       1      38       4      29       4       4      16      39
       1       1       1      39      35       7      35      49       1      13
       1       1       1      40      39      42      39       9      29      35
       1       1       1      41      34       1      34      29      30      37
       1       1       1      42       4      19       4      47      27       3
       1       1       1      43       4      41       4      12      17      26
       1       1       1      44      28      17      28      21      19      20
       1       1       1      45      39      50      39      39      10      31
       1       1       1      46      41      27      41      13      47      19
       1       1       1      47      33      30      33      45      50      16
       1       1       1      48      36      37      36      21      20      13
       1       1       1      49      46      31      46      20      18       5
       1       1       1      50      22      21      22      22      11       2
       1       1       1      51      44      33      44      40      47      43
       1       1       1      52      27       1      27      38      47      15
       1       1       1      53      22       3      22      49      15      18
       1       1       1      54      12      22      12      19      35      21
       1       1       1      55      31      10      31      40       4      48
       1       1       1      56      40      39      40      19      18      33
       1       1       1      57      14      39      14      35      44      37
       1       1       1      58       8       9       8       9      46      50
       1       1       1      59      12      21      12      19       2      42
       1       1       1      60      37      31      37      25      41      15
       1       1       1      61      13      40      13      43      19       5
       1       1       1      62      15      47      15      16      45      31
       1       1       1      63      47      31      47       5      24      21
       1       1       1      64      12      49      12       8       7       4
       1       1       1      65      49      28      49      48       1      50
       1       1       1      66      24      49      24      40      35      36
       1       1       1      67      19      47      19      20      47      28
       1       1       1      68      49      31      49      24       4      20
       1       1       1      69      16      28      16       9      35      10
       1       1       1      70      27      19      27      38       8       7
       1       1       1      71      32       6      32      39      45      20
       1       1       1      72      14       5      14      41      12      21
       1       1       1      73      32      28      32      39      26       1
       1       1       1      74      24      27      24      15      30       3
       1       1       1      75      21       4      21      50      17       3
       1       1       1      76      29      49      29      16      11      49
       1       1       1      77      26      39      26      44       2       9
       1       1       1      78      25      31      25      10       6      41
       1       1       1      79      44      34      44       5      25      43
       1       1       1      80      24      25      24       2      17      35
       1       1       1      81       5      29       5       4      18      29
       1       1       1      82      50      15      50       1      21       1
       1       1       1      83       7      12       7      15       2      17
       1       1       1      84      19      25      19      29      29      21
       1       1       1      85      26      12      26      49      41      50
       1       1       1      86      43      18      43      48      46      47
       1       1       1      87      34      41      34       9      15      50
       1       1       1      88      14      43      14      39      43       2
       1       1       1      89      27      30      27      47      28       4
       1       1       1      90      40      36      40      44      32       7
       1       1       1      91      40      11      40      50      20      35
       1       1       1      92      12      17      12      24      20      14
       1       1       1      93      16      50      16      28      12      31
       1       1       1      94      19      13      19      38       8      42
       1       1       1      95      13       4      13      22      42       2
       1       1       1      96       8      31       8       6      41      32
       1       1       1      97      32      16      32       4      25      46
       1       1       1      98      42      10      42      16      13      38
       1       1       1      99      33      36      33      21      15      47
       1       1       1     100       9       6       9      43      44      43
       1       1       2       1      24      20      24      10      44      47
       1       1       2       2      44       4      44      39       9      48
       1       1       2       3      28      22      28      33      25      32
       1       1       2       4      13       6      13      46      50      21
       1       1       2       5      44      24      44      23      10      35
       1       1       2       6      26      22      26      14      12       6
       1       1       2       7      29      22      29      27      39      44
       1       1       2       8      22      35      22       5      14      27
       1       1       2       9       9      19       9      47       8      36
       1       1       2      10      32      24      32      27       4      24
       1       1       2      11      50      25      50       9      11       1
       1       1       2      12      33       4      33      42      44      22
       1       1       2      13       6      46       6      26      21      35
       1       1       2      14      40      16      40      21       7       4
       1       1       2      15      38      13      38      33       5       8
       1       1       2      16      45      32      45      17      42      19
       1       1       2      17      29      32      29       1      37      21
       1       1       2      18      16      11      16      24       7      18
       1       1       2      19      10       9      10      33      26      34
       1       1       2      20       3      33       3       7       3      24
       1       1       2      21      32      33      32      39      37      28
       1       1       2      22      30       7      30      27      45      16
       1       1       2      23      31      10      31      33      23      41
       1       1       2      24       8      40       8      17      23      27
       1       1       2      25      38      42      38      42      42      37
       1       1       2      26      15      26      15      31      13      30
       1       1       2      27      15       8      15      35      39      46
       1       1       2      28      36      12      36      48      21       9
       1       1       2      29       9      11       9      22       9      46
       1       1       2      30      16      10      16      15      26      19
       1       1       2      31      46      16      46      35       8      16
       1       1       2      32      20      11      20      24       8      41
       1       1       2      33       9       3       9      22      45       5
       1       1       2      34      19      29      19       3      44      28
       1       1       2      35       2      40       2       2      40      37
       1       1       2      36      36       8      36      41      17       9
       1       1       2      37       3      32       3      14      19      49
       1       1       2      38      21      16      21      31      45       9
       1       1       2      39      26      29      26      22      22       8
       1       1       2      40      14       6      14      46      34      41
       1       1       2      41      27       5      27      24       5       4
       1       1       2      42       9      15       9      33       7       8
       1       1       2      43      35       4      35       8      41       8
       1       1       2      44      21      42      21      41       4       7
       1       1       2      45      20      18      20      10       4      12
       1       1       2      46      45      44      45      20      44      19
       1       1       2      47      21      31      21      47       7      42
       1       1       2      48      36      16      36      21      36      37
       1       1       2      49      14      20      14      32      35      19
       1       1       2      50      25       1      25      23      36      50
       1       1       2      51      19      23      19      25      38      14
       1       1       2      52      28      43      28       7       4      13
       1       1       2      53       7       4       7      12      19      16
       1       1       2      54      50       7      50       2       8      27
       1       1       2      55      18      24      18      45      26      32
       1       1       2      56      11      12      11      26      17      29
       1       1       2      57      14      17      14      13      24      10
       1       1       2      58      42      43      42       4       1      19
       1       1       2      59      23      49      23      19       5       2
       1       1       2      60       4      30       4      30      45       8
       1       1       2      61      37      15      37      11       9      26
       1       1       2      62      17      31      17      50      22      37
       1       1       2      63      39      11      39      37      20      17
       1       1       2      64       9      38       9      16      34       3
       1       1       2      65       4       5       4      37       5      50
       1       1       2      66      14      42      14      30      46      16
       1       1       2      67      16      34      16      42      32      38
       1       1       2      68      38      39      38      41       2      30
       1       1       2      69      25      23      25      23      42      48
       1       1       2      70      50      15      50      17      26      42
       1       1       2      71       3       8       3      11      46      15
       1       1       2      72      43      36      43       1       1      12
       1       1       2      73      50      45      50      49       8      26
       1       1       2      74      45       8      45      14       8      48
       1       1       2      75      11      33      11       8      44      36
       1       1       2      76      12      38      12      30      41      39
       1       1       2      77      13      29      13      41      17       7
       1       1       2      78      30       5      30       4      37      12
       1       1       2      79      14      47      14       8      13      24
       1       1       2      80      50      14      50      39       6      43
       1       1       2      81      48      15      48       9      17      29
       1       1       2      82      23       6      23      44      32      31
       1       1       2      83      36       2      36      46      26      27
       1       1       2      84      23      15      23      15      20       3
       1       1       2      85      17      35      17      22      41      13
       1       1       2      86      27      10      27      12      16      21
       1       1       2      87      25      49      25      25      26       3
       1       1       2      88      10       7      10      34      17      24
       1       1       2      89      14      49      14      35      40      17
       1       1       2      90      25      23      25      27       9      17
       1       1       2      91      43      21      43      12       2      33
       1       1       2      92      10       4      10      29       1      26
       1       1       2      93      38      43      38      31      34      26
       1       1       2      94      28      42      28      18      19      12
       1       1       2      95      15      35      15      36      49      20
       1       1       2      96      29      38      29      24       4      11
       1       1       2      97      29      13      29      15      33      12
       1       1       2      98      27      29      27      21      17       9
       1       1       2      99      26       9      26      31       7      11
       1       1       2     100      12      24      12      15      18       2
       1       1       3       1      21       7      21      11      38       7
       1       1       3       2      28       3      28      14      29       5
       1       1       3       3      17      36      17      43       8      40
       1       1       3       4      34      12      34       3      24       1
       1       1       3       5      46       8      46      17       6      34
       1       1       3       6       5      36       5      39      32       7
       1       1       3       7       2       9       2      40      35       5
       1       1       3       8      14      34      14      11      41      13
       1       1       3       9       6      24       6      34      34      42
       1       1       3      10      30      38      30      50      36      19
       1       1       3      11      26      32      26      15       8       4
       1       1       3      12      49      28      49      47      22       4
       1       1       3      13      47      49      47      11      19      36
       1       1       3      14      37      30      37      28      11      12
       1       1       3      15       4      17       4      41      12      19
       1       1       3      16       7      28       7      46       8       9
       1       1       3      17      23      46      23      42       7      37
       1       1       3      18      16      10      16      34       5       6
       1       1       3      19      35      18      35      26      32      39
       1       1       3      20      16      34      16      46      31      18
       1       1       3      21      45      42      45      15      12      47
       1       1       3      22      49      26      49      16      43      38
       1       1       3      23      46      37      46      24      26       1
       1       1       3      24      17      20      17      41      22      26
       1       1       3      25      11      18      11      41       1      24
       1       1       3      26      30       5      30      31       7      36
       1       1       3      27      12      25      12      16      43      50
       1       1       3      28      45      16      45      17      12      49
       1       1       3      29      49      17      49      31       5      38
       1       1       3      30       5       4       5      35       6      25
       1       1       3      31      18      40      18      13      25      36
       1       1       3      32      15      25      15      37       4      36
       1       1       3      33      13      34      13       5      14       7
       1       1       3      34      29       4      29      16      37      15
       1       1       3      35      11      31      11      11       7      50
       1       1       3      36       4      39       4      28      27      35
       1       1       3      37       5      29       5      46      38      45
       1       1       3      38      12       1      12      21      22      32
       1       1       3      39      27      22      27      19      19      28
       1       1       3      40      30      42      30      27      37      22
       1       1       3      41       5      16       5       9      27      42
       1       1       3      42       8      49       8      25      31      21
       1       1       3      43      43       9      43      30      23       6
       1       1       3      44      19      28      19       7      17       4
       1       1       3      45      24      42      24      41      35      38
       1       1       3      46      42      46      42      19      47      41
       1       1       3      47      48      29      48      43       2       5
       1       1       3      48       9      37       9      21       2      26
       1       1       3      49      27       4      27      25      19      34
       1       1       3      50      26      47      26      28      39      33
       1       1       3      51      31      10      31      24      31      42
       1       1       3      52      48      15      48      46      22      18
       1       1       3      53      42       9      42       1      24       2
       1       1       3      54      24       1      24       5      27      23
       1       1       3      55      15      37      15      34      33      18
       1       1       3      56      32      44      32      37      23      44
       1       1       3      57      43      25      43      33      26       9
       1       1       3      58      11       1      11      24      15       2
       1       1       3      59       9       1       9       7      49      22
       1       1       3      60      23      48      23      38      48       9
       1       1       3      61      21      31      21      13      27      45
       1       1       3      62      37      38      37      29      36      27
       1       1       3      63      13       7      13      50      38      47
       1       1       3      64      41      30      41      16      18      10
       1       1       3      65      32      33      32      37       1       5
       1       1       3      66      16      37      16      16      41      18
       1       1       3      67      28      42      28      43      12      19
       1       1       3      68      26      22      26      30      36      39
       1       1       3      69       6       2       6      22      21      19
       1       1       3      70      18      22      18      39      42      22
       1       1       3      71       5      47       5      40      23      50
       1       1       3      72      32      33      32      11      50      34
       1       1       3      73      42      24      42       2       3      13
       1       1       3      74      30      16      30      49      41       5
       1       1       3      75      24      49      24      49      42      49
       1       1       3      76       4      25       4      49      18      13
       1       1       3      77      43      28      43      22       5      28
       1       1       3      78      37      48      37      11      27       3
       1       1       3      79      28      16      28      15      17      20
       1       1       3      80      12       9      12      34       7      35
       1       1       3      81      36       6      36      16      38      35
       1       1       3      82      25       2      25      47      13      16
       1       1       3      83      31      22      31      23      48      19
       1       1       3      84      10       8      10      34      47      45
       1       1       3      85      22       4      22      27      17      31
       1       1       3      86      16      11      16      26      39      29
       1       1       3      87       1       2       1      44      27       4
       1       1       3      88       6      37       6      34      50      16
       1       1       3      89       4      19       4      42      40      22
       1       1       3      90      33      47      33      26      24       9
       1       1       3      91      17      48      17      26       3       6
       1       1       3      92      15      14      15      40      24       2
       1       1       3      93      30       4      30       4       7       1
       1       1       3      94      29      50      29      34      10       7
       1       1       3      95      36      37      36      11      48       8
       1       1       3      96       4       2       4      33      34      22
       1       1       3      97      44      45      44      29       3      42
       1       1       3      98      50      42      50      40      16      42
       1       1       3      99       6      23       6      33       8      14
       1       1       3     100      41      27      41       6      32      33
       1       1       4       1       7      43       7      33      15      46
       1       1       4       2      29      44      29       4      41      30
       1       1       4       3      11      14      11      43       1      20
       1       1       4       4      32      37      32      42      14      21
       1       1       4       5       5       9       5      50      42      36
       1       1       4       6      18      19      18      17      45       1
       1       1       4       7      16      43      16       9      35      17
       1       1       4       8      46       2      46      34      50      27
       1       1       4       9      13      29      13      37      10       1
       1       1       4      10       2      11       2      16      29      19
       1       1       4      11      27      38      27      46       5      47
       1       1       4      12       4      12       4       5      31      46
       1       1       4      13      22      47      22      10      50      33
       1       1       4      14      10       4      10      50       1       4
       1       1       4      15       3      16       3      47      23      14
       1       1       4      16      31      36      31      14      20      34
       1       1       4      17      25      15      25      37      44      23
       1       1       4      18      15       1      15      27      38      42
       1       1       4      19       6      40       6      25      24      12
       1       1       4      20       9      45       9      13      23       8
       1       1       4      21      36      46      36      34      43      18
       1       1       4      22      33      27      33      43      11      13
       1       1       4      23      39      47      39      23      34      26
       1       1       4      24      34      43      34       4       3      26
       1       1       4      25       5      40       5      28      42      28
       1       1       4      26      20      38      20      19      11      35
       1       1       4      27      42      16      42      21      18      40
       1       1       4      28      13      48      13      29       2       5
       1       1       4      29       8      19       8       6      13      41
       1       1       4      30       8      24       8       2       7      45
       1       1       4      31      49      17      49      17      30      48
       1       1       4      32      20      45      20       8      30       7
       1       1       4      33      26      25      26      14       8      28
       1       1       4      34      23      38      23      35       1      47
       1       1       4      35      16      24      16      37      19      22
       1       1       4      36      35      45      35       1      42      36
       1       1       4      37      12      23      12      42      45      28
       1       1       4      38      14      34      14      43      27      45
       1       1       4      39      37      41      37      28      48      22
       1       1       4      40      18       7      18      47      14      18
       1       1       4      41      16      36      16      41       4       6
       1       1       4      42       5      15       5      41       1      24
       1       1       4      43      45       4      45      11      16      27
       1       1       4      44      25       4      25       5       5       4
       1       1       4      45      41      37      41      48      41      40
       1       1       4      46       8      10       8       1      31      24
       1       1       4      47      32       5      32      33       3      35
       1       1       4      48      13       1      13      20      27      32
       1       1       4      49      28      43      28      36       4      14
       1       1       4      50       6      44       6      18      35      34
       1       1       4      51      41      43      41      40      45       6
       1       1       4      52      22      40      22      25      21      22
       1       1       4      53      50      21      50      35      22       2
       1       1       4      54      27      28      27      36       1       6
       1       1       4      55      43       1      43      26      31      22
       1       1       4      56      50      48      50      43      23      31
       1       1       4      57      41      31      41      28      20      47
       1       1       4      58      39      34      39      49       8      35
       1       1       4      59      25      24      25      38       5       9
       1       1       4      60      47      41      47      41       6      17
       1       1       4      61      41      12      41      39      33      23
       1       1       4      62      46       1      46      47      26      45
       1       1       4      63      10      45      10      41      27      12
       1       1       4      64      14      13      14      50       4      31
       1       1       4      65      47      50      47       1      46       2
       1       1       4      66      33      46      33      11      40      49
       1       1       4      67      30      22      30      37      27       1
       1       1       4      68      14      15      14      20      33      21
       1       1       4      69      12      46      12      10      17      50
       1       1       4      70      13      14      13      24      31      48
       1       1       4      71      36      50      36      18      15      16
       1       1       4      72      34      46      34      32      16      19
       1       1       4      73      37      48      37      14      36      46
       1       1       4      74      14      10      14      34       2       3
       1       1       4      75      48      32      48      21      26      18
       1       1       4      76      48      17      48      11      11       6
       1       1       4      77      44      25      44       9      16      31
       1       1       4      78      46      40      46      25      20      22
       1       1       4      79      39       3      39       1      50      15
       1       1       4      80      24       6      24      16      36       1
       1       1       4      81      32      40      32      42       5      30
       1       1       4      82       6      26       6      41      13      27
       1       1       4      83      38      34      38      43      36      22
       1       1       4      84       2       9       2      33       4      47
       1       1       4      85      38      47      38      10      46      11
       1       1       4      86      41      50      41      34      18       7
       1       1       4      87      36      11      36      27      35      44
       1       1       4      88      35      49      35      10       8      14
       1       1       4      89       6      47       6      22      18      40
       1       1       4      90      35      50      35      33       2      39
       1       1       4      91       1      19       1      34      13      12
       1       1       4      92       9      11       9      17      50      17
       1       1       4      93      32      13      32      23      11      50
       1       1       4      94      14      26      14      28      16      33
       1       1       4      95      31      10      31       7      38      43
       1       1       4      96      24      23      24      31      10      16
       1       1       4      97      43      26      43      22      48      44
       1       1       4      98      32      15      32      33      43      39
       1       1       4      99      16      29      16      34      24       4
       1       1       4     100      38      31      38      15      24      44
       1       1       5       1       2      45       2      36      41      34
       1       1       5       2      11       6      11      16      39      27
       1       1       5       3      46      22      46      19      47      17
       1       1       5       4      11      46      11      47       1      49
       1       1       5       5      20      26      20      43      45      44
       1       1       5       6      25      22      25       3      40      16
       1       1       5       7      30      19      30      15       4      40
       1       1       5       8      41       5      41      18      43      30
       1       1       5       9      50      35      50      47       1      41
       1       1       5      10      24      14      24       8      33      44
       1       1       5      11       5      17       5      32       4      44
       1       1       5      12      30      21      30      34       9      31
       1       1       5      13      31      39      31       2      29      18
       1       1       5      14       2      24       2      24      14      25
       1       1       5      15      15      50      15       2      23      17
       1       1       5      16      39      48      39      38       5      21
       1       1       5      17      18       2      18       4      27       7
       1       1       5      18      38       6      38      34       2      26
       1       1       5      19      14      30      14      34      30      34
       1       1       5      20      36      26      36      39      32      25
       1       1       5      21      15      23      15       5      27      29
       1       1       5      22      18      39      18      24      16      23
       1       1       5      23      48      47      48      33      19      17
       1       1       5      24      47      32      47       9      48      15
       1       1       5      25      24      48      24      38      27      38
       1       1       5      26      14      25      14      14      22      45
       1       1       5      27      44       5      44      35      13      40
       1       1       5      28      39      49      39      34      19      49
       1       1       5      29      18       8      18      23      13      41
       1       1       5      30      45       4      45      16      36      37
       1       1       5      31      39      23      39      27      15      29
       1       1       5      32       6      36       6      25      46      15
       1       1       5      33      49      32      49      49      16      45
       1       1       5      34      33      37      33      14      15      32
       1       1       5      35      47      42      47      20      21      15
       1       1       5      36      46      36      46      26       4      15
       1       1       5      37      45      50      45      20      21       4
       1       1       5      38      33      39      33      30      21      43
       1       1       5      39      46       8      46      14      44      38
       1       1       5      40      15      10      15      43      46      35
       1       1       5      41      11      12      11       2      47      41
       1       1       5      42       9      36       9      12      33       7
       1       1       5      43       9      11       9       2      21      23
       1       1       5      44      12      25      12       3      10       9
       1       1       5      45      38      13      38      34      27      21
       1       1       5      46      34      27      34      34      26       7
       1       1       5      47       8      20       8      42      45      24
       1       1       5      48      38       9      38      12      36       6
       1       1       5      49      26      28      26      36      18      46
       1       1       5      50      47       1      47      11      39      26
       1       1       5      51       8      38       8      38      44       7
       1       1       5      52      47      21      47      33      32      12
       1       1       5      53      18      16      18      44      15      25
       1       1       5      54      10      22      10      12      18       5
       1       1       5      55      40      45      40      41       9       7
       1       1       5      56      32      22      32      21      14       6
       1       1       5      57       9      10       9      43      16      14
       1       1       5      58      20      11      20      32      48      44
       1       1       5      59      29      37      29      24      26      42
       1       1       5      60      13      23      13       6      21      49
       1       1       5      61      10      35      10       2      24      25
       1       1       5      62      16       5      16      36      44       8
       1       1       5      63      14      49      14      21      18      39
       1       1       5      64       2      21       2      23      28      22
       1       1       5      65      49      50      49      46       7      29
       1       1       5      66      24       2      24      15      41      19
       1       1       5      67      46      23      46      45      11      19
       1       1       5      68      41       8      41      29      28      12
       1       1       5      69      33       6      33       3      20      21
       1       1       5      70      29      34      29      30      41      25
       1       1       5      71      43      23      43       2      42      29
       1       1       5      72      40      35      40      27      35      38
       1       1       5      73      25      47      25      14      11      16
       1       1       5      74       3      40       3       8      14       5
       1       1       5      75      16      49      16      50      48      15
       1       1       5      76      27      31      27       5      25      39
       1       1       5      77       3      42       3      18      49       2
       1       1       5      78      23       9      23      36      21      11
       1       1       5      79      37       1      37      10       6      41
       1       1       5      80      42      16      42       3      37      16
       1       1       5      81      31      18      31      30      15      26
       1       1       5      82       3      19       3      46      38       5
       1       1       5      83      17      46      17       8      39      27
       1       1       5      84       5       1       5      21      22      48
       1       1       5      85      50      24      50      33      33      12
       1       1       5      86      49      10      49      49      47      43
       1       1       5      87       8       3       8      27      33       4
       1       1       5      88       3      27       3       9      13      50
       1       1       5      89      14      42      14      17      44      46
       1       1       5      90       6       9       6       6      15      21
       1       1       5      91      39      28      39      26       8      17
       1       1       5      92       7      22       7      20       4      22
       1       1       5      93      24      37      24      25       3      23
       1       1       5      94      32      39      32       8      27      29
       1       1       5      95      48      32      48      30      17      36
       1       1       5      96      44      39      44      14       1      36
       1       1       5      97      21      36      21      50      15      10
       1       1       5      98      18       1      18       8      43      45
       1       1       5      99      15       5      15      26      24      12
       1       1       5     100      24      23      24      13      40      32
       1       1       6       1      44      41      44      15      26       9
       1       1       6       2      24      40      24       9      16       9
       1       1       6       3      20      42      20      14      29      28
       1       1       6       4       4       6       4      26      11      38
       1       1       6       5      36      37      36      12      10      25
       1       1       6       6       5      12       5       5      28      16
       1       1       6       7       4       3       4      14      40      23
       1       1       6       8      35      31      35      41      12      25
       1       1       6       9      16      32      16      35       6       7
       1       1       6      10      38      24      38      21       8      44
       1       1       6      11      41      38      41      14      32       5
       1       1       6      12      10       9      10      24      44       4
       1       1       6      13      41      22      41      49      15      32
       1       1       6      14      19      50      19      31      23      18
       1       1       6      15      39      33      39      12       2      34
       1       1       6      16      39      44      39      37      41      20
       1       1       6      17      24      13      24      13      21      46
       1       1       6      18      22      19      22      12       2       3
       1       1       6      19      27      10      27       1       4      34
       1       1       6      20       5      37       5      42      48      20
       1       1       6      21      22      48      22      20      41      27
       1       1       6      22      19      50      19      21      46      43
       1       1       6      23      23      17      23      29       6      35
       1       1       6      24      13      23      13       9      34      24
       1       1       6      25      40      18      40      10       5      46
       1       1       6      26      19      11      19      29       3       1
       1       1       6      27       8      41       8      40       9       1
       1       1       6      28      31      10      31      33       7      27
       1       1       6      29      13      48      13      40      30      17
       1       1       6      30      14      18      14      14      47      17
       1       1       6      31      43      24      43       1      46      40
       1       1       6      32      30      47      30      42      26       9
       1       1       6      33      15      39      15       2      31      26
       1       1       6      34      42      43      42      22      27      38
       1       1       6      35      17       5      17      37       9      22
       1       1       6      36      50      20      50      35      11      32
       1       1       6      37       3      25       3      24      24      50
       1       1       6      38       1       3       1      13       5      49
       1       1       6      39       6      38       6      36      45      17
       1       1       6      40      19      16      19      44      48      20
       1       1       6      41      40      48      40      32      30      21
       1       1       6      42       1      16       1      17      48      47
       1       1       6      43      40      27      40       4      50      44
       1       1       6      44      48      43      48      13      44      11
       1       1       6      45      20       4      20       3       8      27
       1       1       6      46      49       5      49      29      40       1
       1       1       6      47      13      35      13      37      26      28
       1       1       6      48      46      35      46      25      49      22
       1       1       6      49      27      13      27      24      36      37
       1       1       6      50      15      47      15      26       4      30
       1       1       6      51      23      37      23      43      46      33
       1       1       6      52      15      11      15      44      13      38
       1       1       6      53      12      48      12       4      45      41
       1       1       6      54       1       7       1      48      48      15
       1       1       6      55      50      44      50      45      40       2
       1       1       6      56      32      35      32      22      16      12
       1       1       6      57       5      40       5      11       3      33
       1       1       6      58      46      12      46      24      25      18
       1       1       6      59      18       4      18      17      40      13
       1       1       6      60      17       3      17      37      44      27
       1       1       6      61       7       6       7      22      43      46
       1       1       6      62       6      45       6      44      15      32
       1       1       6      63      40      15      40      38      12      14
       1       1       6      64       1      20       1      25      12      33
       1       1       6      65       4      16       4      32      47      12
       1       1       6      66      14      17      14      43      11       6
       1       1       6      67      15      34      15      41      39      15
       1       1       6      68      34      36      34       7      17      39
       1       1       6      69      47       3      47      42      43       2
       1       1       6      70      28      47      28      46      31      32
       1       1       6      71      21      36      21      12       3      16
       1       1       6      72      10      28      10      45      23      17
       1       1       6      73      10      44      10      38      12      27
       1       1       6      74      26      24      26      10      49       7
       1       1       6      75       9       2       9      39      15      30
       1       1       6      76      26      28      26      36      38       8
       1       1       6      77      33       1      33      45      34      40
       1       1       6      78       4      31       4       9      32       2
       1       1       6      79      36       4      36       5      44       9
       1       1       6      80      39       4      39      38      23      33
       1       1       6      81      44      41      44      23      30       7
       1       1       6      82      26      31      26      46      11      12
       1       1       6      83      42      16      42       9      32      17
       1       1       6      84      48      27      48       8      47      20
       1       1       6      85      42      32      42      22       3      42
       1       1       6      86      46      17      46      12      18      36
       1       1       6      87      33      45      33      41      42      50
       1       1       6      88      48      43      48       4      32       5
       1       1       6      89      29      20      29       8      14      34
       1       1       6      90      40      23      40      16      45      38
       1       1       6      91      25       6      25      36      39      37
       1       1       6      92      38      36      38       3       5      39
       1       1       6      93       7      34       7       9       1       8
       1       1       6      94      40      16      40      17       5      46
       1       1       6      95       9      45       9      43      14      48
       1       1       6      96       5      31       5      39      47      38
       1       1       6      97      36      24      36      18      29      24
       1       1       6      98      37      45      37       5      26      48
       1       1       6      99       1      49       1      43       7      45
       1       1       6     100      12      10      12      41      27      41
       1       1       7       1      25       1      25      43      12      32
       1       1       7       2       1      11       1      27      50      20
       1       1       7       3      37      28      37       8      16      31
       1       1       7       4      31      21      31      39       9      39
       1       1       7       5      40      23      40      37      10      15
       1       1       7       6      41      44      41      11       4       2
       1       1       7       7      37      26      37      21      18      22
       1       1       7       8       9       1       9      40       8      36
       1       1       7       9       4      50       4       4      24      46
       1       1       7      10       4      31       4      36       1       2
       1       1       7      11      26      28      26      34      16       9
       1       1       7      12      30      25      30      19      27      48
       1       1       7      13      10      16      10      14       6      36
       1       1       7      14      39      50      39      32      38      19
       1       1       7      15       8      41       8      23      28      14
       1       1       7      16      48      28      48      28      18      39
       1       1       7      17      34      10      34       7      14      47
       1       1       7      18      33      12      33      22      26      41
       1       1       7      19      30       5      30       4      26      37
       1       1       7      20      24      30      24      49      39       2
       1       1       7      21      43      42      43      35      21      39
       1       1       7      22      14      33      14      30       7       8
       1       1       7      23      10      11      10      44      47      28
       1       1       7      24      22      15      22      24      11      49
       1       1       7      25       8      41       8      44      38       6
       1       1       7      26      27       9      27      25      44      49
       1       1       7      27       8      45       8      20      29      32
       1       1       7      28      31       9      31      31      13      18
       1       1       7      29      49      25      49      23      16      41
       1       1       7      30      37      22      37      39       6      41
       1       1       7      31      29      47      29      28      21      22
       1       1       7      32      44      29      44      16      50       5
       1       1       7      33      48      36      48      20       7       6
       1       1       7      34      47      15      47      49      37      12
       1       1       7      35      25      14      25       3      28      34
       1       1       7      36       1      26       1       7      16      40
       1       1       7      37      35      20      35      22      39       7
       1       1       7      38      39      15      39      37      46      13
       1       1       7      39      13      46      13       5      27      21
       1       1       7      40      18      30      18       4       6       4
       1       1       7      41      40      36      40      34      35      41
       1       1       7      42       9       2       9      29      26      35
       1       1       7      43       3      46       3      33      10      11
       1       1       7      44       3       9       3      34      22      37
       1       1       7      45      27       7      27       5      31      14
       1       1       7      46      37      21      37      12      24      20
       1       1       7      47      24      14      24      16      36      49
       1       1       7      48      36      40      36      21      19      29
       1       1       7      49      46      20      46       6      42      36
       1       1       7      50      33      44      33      43      43      36
       1       1       7      51      10      15      10      24       7      30
       1       1       7      52      40      30      40      35      50      13
       1       1       7      53      33      30      33      15      17       4
       1       1       7      54       9      32       9      12      31      46
       1       1       7      55       6      18       6       7      28      21
       1       1       7      56      19      43      19       7      19      48
       1       1       7      57       3      32       3      43      43      21
       1       1       7      58      29       6      29      43       4      30
       1       1       7      59      23      37      23      15      23      47
       1       1       7      60      38      37      38      12      20       1
       1       1       7      61      28      37      28       5      17      25
       1       1       7      62      19       9      19      30      28      39
       1       1       7      63      34      48      34      22      33      45
       1       1       7      64      46       7      46      21      10      12
       1       1       7      65      20      33      20      26      42      12
       1       1       7      66      49      50      49      16      39      41
       1       1       7      67      33      29      33      26       1      41
       1       1       7      68      28      17      28      30      28       6
       1       1       7      69      10      46      10      23       1      27
       1       1       7      70      15       9      15      24      32      28
       1       1       7      71      46      42      46      36      42      47
       1       1       7      72      29      43      29      17      18      22
       1       1       7      73      34      35      34      17      49      13
       1       1       7      74      20      15      20      32      42      50
       1       1       7      75      27      40      27       5      38      23
       1       1       7      76       1       2       1      38      10      21
       1       1       7      77      44      43      44      31      21      38
       1       1       7      78      28      13      28      41       1      12
       1       1       7      79      24      20      24      46      25       1
       1       1       7      80      35      36      35      43      45      46
       1       1       7      81       3      18       3      10      42      31
       1       1       7      82      42      24      42      13      34      25
       1       1       7      83      41      48      41      47      13       3
       1       1       7      84      15      18      15      38      39       5
       1       1       7      85      30      43      30      20      41      35
       1       1       7      86      36      49      36      13      23      44
       1       1       7      87       4      32       4      25      37      39
       1       1       7      88       4      14       4      32      31      24
       1       1       7      89      47      36      47      41      45      16
       1       1       7      90       3       8       3      40      43      28
       1       1       7      91      41       2      41      21       9      24
       1       1       7      92      12      42      12      21       7      19
       1       1       7      93       4      43       4      13      29      35
       1       1       7      94      36      16      36      34      47      33
       1       1       7      95      17      26      17      24      41      23
       1       1       7      96      17      16      17      36      23      26
       1       1       7      97      13      28      13       6      35      12
       1       1       7      98      49      18      49      40      19      40
       1       1       7      99      37      21      37      20       8      38
       1       1       7     100       4      48       4      18      26      38
       1       1       8       1      11       5      11      34      18       7
       1       1       8       2      48      37      48      28      41      24
       1       1       8       3      25      45      25      37      14      28
       1       1       8       4       9      36       9      24      13      10
       1       1       8       5      28       7      28       3      34      40
       1       1       8       6       3      28       3      28      10      43
       1       1       8       7      27      15      27      35       5      33
       1       1       8       8      19      50      19      50      20      45
       1       1       8       9       9      33       9       2       5      28
       1       1       8      10      34      47      34      37      17      26
       1       1       8      11      43      23      43      25      49      15
       1       1       8      12      41       2      41      17      40      37
       1       1       8      13      30      41      30      23       3      23
       1       1       8      14      30      15      30      41      38      32
       1       1       8      15      43      46      43       6      30      34
       1       1       8      16       1      15       1      50      40      14
       1       1       8      17      42      13      42      43       1      43
       1       1       8      18      16       3      16      48      14      17
       1       1       8      19      36      43      36      36      36      32
       1       1       8      20      38      32      38      30      36      20
       1       1       8      21       5      32       5      29       8       9
       1       1       8      22      14      32      14      46       4      45
       1       1       8      23      24      10      24      23      29      30
       1       1       8      24       2       1       2      29      37      38
       1       1       8      25      29      37      29      42      40      21
       1       1       8      26       7      15       7      35      45      31
       1       1       8      27       8      31       8      40      14      17
       1       1       8      28      43      14      43      48      47      39
       1       1       8      29      10      28      10      49      48      17
       1       1       8      30      20      11      20      25      49      26
       1       1       8      31      35      15      35      41      10      37
       1       1       8      32      44      35      44       9      36      37
       1       1       8      33      19      30      19       6      33      50
       1       1       8      34      36      33      36      38      23      15
       1       1       8      35      39      46      39      37      48       1
       1       1       8      36      44      33      44      14      22      18
       1       1       8      37      24      48      24       5      39      46
       1       1       8      38      38      21      38       9      40      46
       1       1       8      39      27      20      27      21      42      32
       1       1       8      40      26      33      26       5       7      44
       1       1       8      41      35      37      35      39      50      38
       1       1       8      42      26      16      26      36       6      32
       1       1       8      43       1       9       1      20      37       6
       1       1       8      44      10      12      10      31      28      46
       1       1       8      45      39      37      39      42      17      47
       1       1       8      46      35      30      35      13      14      41
       1       1       8      47      36       3      36      35      28      50
       1       1       8      48      10      30      10      12      20       2
       1       1       8      49      29       8      29      37       2      29
       1       1       8      50      37      26      37      15       2      37
       1       1       8      51      24      17      24      38      29      13
       1       1       8      52      50      44      50      25      12      34
       1       1       8      53      24       6      24      46      13      30
       1       1       8      54       2       4       2       8      39      10
       1       1       8      55      20      10      20      17      50      42
       1       1       8      56      10      50      10      33      35      37
       1       1       8      57      34      44      34      23       2      29
       1       1       8      58      28      27      28      44      48      40
       1       1       8      59      33      13      33      37      48      40
       1       1       8      60      31      32      31       9      37      28
       1       1       8      61      24      47      24      33      43      12
       1       1       8      62      49       6      49      29      44       8
       1       1       8      63      43      37      43      26      21      29
       1       1       8      64      13      31      13      45      27      41
       1       1       8      65       9      13       9      44      26      19
       1       1       8      66       6      44       6       8      44      27
       1       1       8      67       1      39       1       2      47      34
       1       1       8      68      32      20      32      36      35      20
       1       1       8      69      40      44      40      11       8      40
       1       1       8      70      20      21      20       2      41      27
       1       1       8      71      23      13      23      19       1      20
       1       1       8      72      12      26      12      43      24      41
       1       1       8      73      43       9      43      44      33      36
       1       1       8      74       6      24       6      24      25       5
       1       1       8      75       7      40       7      43      27      48
       1       1       8      76      50      11      50      45      47      14
       1       1       8      77       3      50       3       9       8      44
       1       1       8      78       4      37       4      10      29       6
       1       1       8      79      31      37      31      41      18      19
       1       1       8      80      11      15      11      16      39      20
       1       1       8      81      32       7      32       9      24      37
       1       1       8      82      10       6      10      26       1      22
       1       1       8      83      25      34      25      36      21      36
       1       1       8      84      21      14      21      18      12      37
       1       1       8      85      29      28      29      48      50      32
       1       1       8      86      17      46      17      26       7      45
       1       1       8      87      39      34      39      24      19       8
       1       1       8      88      23      13      23      20      26      31
       1       1       8      89      25       5      25      12      19      36
       1       1       8      90      31       2      31      25      21      43
       1       1       8      91       3      46       3      32      30      38
       1       1       8      92       1      26       1      22      14      15
       1       1       8      93       1      14       1       6      33      50
       1       1       8      94      28      31      28      15       8      27
       1       1       8      95      39      11      39      45      25      36
       1       1       8      96      42      48      42      18       7      42
       1       1       8      97      17       2      17      18      37      11
       1       1       8      98      23       1      23      27      18      17
       1       1       8      99      27      35      27      29      50      14
       1       1       8     100      20      14      20      25      39      33
       1       1       9       1      14      29      14      23      24      44
       1       1       9       2      22      44      22      21      38      15
       1       1       9       3      16      18      16      30      47      18
       1       1       9       4       5      42       5      18      35      19
       1       1       9       5      22      23      22       7      26      33
       1       1       9       6      35      50      35       5      40      43
       1       1       9       7      20      14      20      21       5      34
       1       1       9       8      39       2      39      15      25      17
       1       1       9       9      16      37      16      36      12      44
       1       1       9      10      39      30      39      11       8      31
       1       1       9      11       8       9       8      47      10      23
       1       1       9      12      30      31      30      49      42      43
       1       1       9      13      23      10      23      12      41       7
       1       1       9      14      43       3      43      23      46      18
       1       1       9      15      20       7      20      37      47      50
       1       1       9      16       7      36       7      27       4      27
       1       1       9      17      10       7      10      24      25      47
       1       1       9      18      48      30      48       5       3      13
       1       1       9      19      29      41      29      49      46      36
       1       1       9      20      34      18      34      25      23      29
       1       1       9      21      24      43      24      13      10      40
       1       1       9      22      21      48      21      26      34      25
       1       1       9      23      33      28      33      35      33      22
       1       1       9      24      29       8      29      13      35      36
       1       1       9      25      24      29      24       8      47      49
       1       1       9      26      47      16      47      11      15      44
       1       1       9      27      39      41      39       8      48      34
       1       1       9      28      40       2      40      10      30      45
       1       1       9      29      13      37      13      13      23      26
       1       1       9      30      46       7      46      23      43      25
       1       1       9      31       2      45       2      23      13      38
       1       1       9      32       1      33       1      11      28      38
       1       1       9      33      19       8      19      18       3      20
       1       1       9      34      48      49      48      20      38      32
       1       1       9      35      15      39      15      10      25      19
       1       1       9      36      11      44      11      27      44      11
       1       1       9      37      39      14      39      29       4      27
       1       1       9      38      20       7      20      23      31      18
       1       1       9      39      33      12      33      34      28      47
       1       1       9      40      14      38      14      30      31      19
       1       1       9      41      16      23      16      35       1      31
       1       1       9      42       6       9       6      19      14      48
       1       1       9      43      49      50      49       1      33      36
       1       1       9      44       7      34       7      14      35      37
       1       1       9      45      11      38      11       5      12      39
       1       1       9      46      26      33      26      43      17      23
       1       1       9      47       1      50       1      34      33      47
       1       1       9      48      34      37      34      42       3      10
       1       1       9      49      38      36      38      12      16      29
       1       1       9      50      40      23      40      14      22      33
       1       1       9      51      14      44      14      23      38      30
       1       1       9      52      26      47      26      42       2      47
       1       1       9      53      14      39      14       9      34      29
       1       1       9      54      28      37      28      33      25       5
       1       1       9      55      47       2      47      38      24      33
       1       1       9      56      32      45      32      19      50       4
       1       1       9      57      33       4      33      47      23       7
       1       1       9      58      33      35      33      45      47      14
       1       1       9      59      44      20      44      23      40      24
       1       1       9      60       5       4       5      26      34       9
       1       1       9      61       2       3       2      26      19      17
       1       1       9      62       3      24       3      19       3      15
       1       1       9      63      35      48      35      16       6      50
       1       1       9      64       4      15       4      45      31      37
       1       1       9      65      32      50      32       7      18       6
       1       1       9      66      18      47      18      39      46      33
       1       1       9      67      11      42      11       6      11      32
       1       1       9      68      25       6      25      11      43       7
       1       1       9      69      40      39      40      25      14      21
       1       1       9      70      26      33      26      41      30      22
       1       1       9      71      15       6      15      20      39      49
       1       1       9      72      42      22      42      24      20      34
       1       1       9      73      42       6      42      37       4      33
       1       1       9      74      42      36      42       7      16       9
       1       1       9      75       1      23       1      14      33      47
       1       1       9      76      35      45      35      39      46      36
       1       1       9      77       4      37       4      24      50      37
       1       1       9      78       6      37       6      34      50       3
       1       1       9      79       9      27       9      50      15      18
       1       1       9      80      26      25      26      45      21      43
       1       1       9      81      42      41      42       3      15      22
       1       1       9      82      18      50      18      48      49      46
       1       1       9      83      15      23      15      43      50      37
       1       1       9      84      11       4      11      38      12      20
       1       1       9      85      50      23      50      28      24      15
       1       1       9      86      22      50      22      35       5      16
       1       1       9      87      25      17      25      36      18      48
       1       1       9      88      41       6      41      42      16      38
       1       1       9      89      17      49      17      36      44      45
       1       1       9      90      24      36      24      12      21       7
       1       1       9      91       1      36       1      20      25      44
       1       1       9      92      12      31      12      23      49       9
       1       1       9      93      40      16      40      28       4      25
       1       1       9      94      32      36      32      23      17      18
       1       1       9      95      37      25      37      34      33      27
       1       1       9      96      45      17      45      49      23       5
       1       1       9      97      49      21      49      17       7      37
       1       1       9      98      40       2      40      29      11       5
       1       1       9      99      33       4      33      11      34      41
       1       1       9     100      32      27      32      44       9      42
       1       1      10       1      45      42      45      32      23       1
       1       1      10       2      45      30      45      10      32      38
       1       1      10       3      35      33      35      41      22      27
       1       1      10       4      13       4      13      46      28       6
       1       1      10       5      45      18      45      20      32      19
       1       1      10       6       2      16       2      31      34      26
       1       1      10       7      12      34      12      24      19      11
       1       1      10       8       6      21       6       9       6      49
       1       1      10       9       4      32       4      39      50      41
       1       1      10      10       4      26       4      24      26      41
       1       1      10      11       1      24       1      43       9      30
       1       1      10      12       8      48       8       7      10      18
       1       1      10      13      24      11      24      16       5      27
       1       1      10      14       3       5       3      29      25      14
       1       1      10      15      22      28      22       9       5      21
       1       1      10      16      47      34      47      18      42      21
       1       1      10      17      22       2      22      13      47      11
       1       1      10      18      18      20      18      41      15       4
       1       1      10      19      47      16      47      21      37       6
       1       1      10      20      36       2      36      15      12       7
       1       1      10      21      30      38      30      23       1      11
       1       1      10      22       9      39       9      32      44      45
       1       1      10      23       4      21       4       7      19      44
       1       1      10      24      19       5      19       3      40      44
       1       1      10      25      12      13      12      21      13      18
       1       1      10      26      43      45      43      35      20       1
       1       1      10      27      27       9      27       2      15       1
       1       1      10      28      28      45      28      29      37      10
       1       1      10      29      42      35      42      34      15      33
       1       1      10      30      44      21      44       3      46      36
       1       1      10      31      32      22      32      40       3       9
       1       1      10      32      28      50      28      39      45      46
       1       1      10      33      28      50      28      18      25      12
       1       1      10      34      13      30      13      11      47      48
       1       1      10      35      26      49      26      29      32      43
       1       1      10      36      22      36      22      14       7      46
       1       1      10      37      17       1      17      36      18      20
       1       1      10      38       9      50       9      22      10      30
       1       1      10      39       8      23       8      47      16      29
       1       1      10      40      38       5      38      20      32      40
       1       1      10      41       1      22       1      31      38      16
       1       1      10      42      21      12      21       6      18       2
       1       1      10      43      41       8      41      46      12      38
       1       1      10      44      27      39      27      39      38      12
       1       1      10      45      20      34      20      23       4      24
       1       1      10      46      15      13      15      44      25      34
       1       1      10      47      12      35      12      18      36      10
       1       1      10      48      14      37      14       2      41      13
       1       1      10      49      21      49      21      38       7      15
       1       1      10      50      21       7      21      29      27       5
       1       1      10      51       2      28       2      19      45      16
       1       1      10      52      41      44      41      18      21      16
       1       1      10      53      12      20      12       1      13      31
       1       1      10      54      25      38      25      31      12       8
       1       1      10      55      27      32      27      26      49      37
       1       1      10      56      33      12      33      33      17      24
       1       1      10      57      36      40      36      31      33      35
       1       1      10      58      41      49      41      35      25       1
       1       1      10      59      24      21      24      25       7       6
       1       1      10      60      31      10      31      41       9      12
       1       1      10      61      42      10      42      14      29      49
       1       1      10      62      13       7      13      24      26      31
       1       1      10      63      23      32      23      14      34       3
       1       1      10      64      26      31      26      23      29      40
       1       1      10      65      27      11      27       8      46      26
       1       1      10      66       9      17       9      34      49      19
       1       1      10      67      28      41      28      48       2      23
       1       1      10      68      19       5      19      21      37      28
       1       1      10      69      13       5      13      49      27       9
       1       1      10      70      14      47      14       2      18       1
       1       1      10      71      20      14      20      44      34       9
       1       1      10      72      35      17      35      37      28      33
       1       1      10      73      32      16      32       7      34       7
       1       1      10      74       6      39       6       6      37      15
       1       1      10      75       3      42       3       8      17      50
       1       1      10      76      36      35      36      30      39      35
       1       1      10      77      23      32      23      50       5      41
       1       1      10      78      13      31      13      36      27      35
       1       1      10      79       5      24       5      37       8      32
       1       1      10      80      34      41      34      27      37      15
       1       1      10      81      24      19      24      33      13      32
       1       1      10      82      37      42      37      10      22      15
       1       1      10      83      40      39      40      17      32      17
       1       1      10      84      31       2      31      34      32       1
       1       1      10      85       3       2       3       5      44      34
       1       1      10      86      11      18      11      41      42       2
       1       1      10      87       6       3       6      21      31      32
       1       1      10      88      44      11      44      30       2      23
       1       1      10      89       7      10       7      21      45      28
       1       1      10      90      44      26      44      18      15      26
       1       1      10      91      11      40      11       3      40      19
       1       1      10      92      43      24      43      14      40      11
       1       1      10      93      36       9      36      38      43      16
       1       1      10      94       8      11       8      10      24      49
       1       1      10      95      18      13      18       5      18       8
       1       1      10      96      30      17      30       1      12      42
       1       1      10      97      44      13      44      48      30      21
       1       1      10      98      22      23      22      42      30      28
       1       1      10      99      44      13      44      42       8      40
       1       1      10     100       9       1       9      37      44      45
       2       1       1       1      28      11      28      29      32      50
       2       1       1       2      50      36      50      42      18      50
       2       1       1       3       7      41       7      45      36      24
       2       1       1       4       3       5       3      18      33      15
       2       1       1       5      39      13      39      10       2      32
       2       1       1       6      23      11      23      39      19      38
       2       1       1       7      13      49      13      42      31      25
       2       1       1       8      37      18      37      32      35       6
       2       1       1       9      39      42      39      30      41      50
       2       1       1      10      13      22      13      15      19      24
       2       1       1      11      16       8      16      13      46      40
       2       1       1      12      35      45      35       4      40      44
       2       1       1      13       1      34       1      26      33      34
       2       1       1      14      32      16      32      28      29      50
       2       1       1      15      14      18      14      18      11      13
       2       1       1      16      10      47      10      16      50      17
       2       1       1      17      13      50      13      16       1      27
       2       1       1      18      26      22      26       2       7       9
       2       1       1      19      24      33      24      14      42      26
       2       1       1      20      22      30      22       1       7       3
       2       1       1      21      25      48      25      12      15      33
       2       1       1      22       2      44       2      27      14      33
       2       1       1      23      27       3      27      45      47      13
       2       1       1      24      11      37      11      30       8      20
       2       1       1      25      24      33      24      18      38      46
       2       1       1      26      37       8      37       6      25      24
       2       1       1      27      26      24      26      20      30      38
       2       1       1      28       3      28       3      33      34      22
       2       1       1      29      20      44      20      37      41       1
       2       1       1      30      22      23      22      39      26       9
       2       1       1      31       9      48       9      15      40      46
       2       1       1      32      35      40      35      21      13      18
       2       1       1      33      47      48      47       7       6      40
       2       1       1      34      42       4      42      31      22      25
       2       1       1      35      26      37      26      42       4      36
       2       1       1      36      18       2      18      46      26       4
       2       1       1      37      43      34      43       7      17       1
       2       1       1      38      12      19      12      13      16      22
       2       1       1      39      50       5      50      29      48       3
       2       1       1      40       7      11       7      46       2       9
       2       1       1      41      25      26      25      23      48       9
       2       1       1      42      17      18      17      39       4      34
       2       1       1      43       4      34       4      39      18      12
       2       1       1      44      50      27      50      13      46      45
       2       1       1      45      16      27      16      40      28      48
       2       1       1      46      40      42      40       6      43      21
       2       1       1      47      22      46      22      26      39      33
       2       1       1      48       5      12       5      41       7      50
       2       1       1      49       9      45       9      24      48       8
       2       1       1      50      27      32      27      36       9      41
       2       1       1      51      37      46      37      17      31       7
       2       1       1      52      30      33      30      42       7       5
       2       1       1      53      13      44      13       6      30      46
       2       1       1      54      33      41      33       5      34       4
       2       1       1      55      19      23      19      24      36       7
       2       1       1      56       5      37       5      40      30      33
       2       1       1      57      30      17      30      36      34      30
       2       1       1      58      40      21      40      21       5       1
       2       1       1      59      46      41      46       8      50      40
       2       1       1      60      28      30      28      26      27      17
       2       1       1      61      10      31      10       6      35      41
       2       1       1      62       6      14       6      20      39      11
       2       1       1      63      30      49      30      19      16      41
       2       1       1      64       1      44       1       3      31      11
       2       1       1      65      14      18      14       6      44      30
       2       1       1      66      28      17      28      19      38      45
       2       1       1      67      23       3      23      21      34      24
       2       1       1      68       8      23       8      47      47       8
       2       1       1      69      39      11      39      14      18      10
       2       1       1      70      25      10      25      40      30      27
       2       1       1      71      23      44      23      47       4      19
       2       1       1      72      15       3      15      29       6      19
       2       1       1      73      44      45      44       5      40      20
       2       1       1      74      50      12      50       3      13      14
       2       1       1      75      24      48      24      12      50       3
       2       1       1      76      16      33      16      48      12      18
       2       1       1      77      31      27      31      41      15      37
       2       1       1      78      49      48      49      29      14      30
       2       1       1      79      43      48      43       5      14      19
       2       1       1      80      11      35      11      48      22      17
       2       1       1      81       7      25       7      29      20      27
       2       1       1      82      48      10      48      13      29      45
       2       1       1      83      11       8      11      41       5      47
       2       1       1      84       3       7       3      24      16      35
       2       1       1      85      34      17      34      24      45       1
       2       1       1      86      24      28      24       9      10      29
       2       1       1      87      28      36      28      42       7      19
       2       1       1      88      49       9      49      10      43      39
       2       1       1      89       7      40       7      41      15       1
       2       1       1      90      43      50      43      38      43      44
       2       1       1      91      17      18      17      40      44      10
       2       1       1      92       4      40       4      49      30      31
       2       1       1      93      16      50      16      41      11      38
       2       1       1      94      13      34      13      15      41      47
       2       1       1      95      35       1      35      40       8      14
       2       1       1      96      33      50      33      28      32      48
       2       1       1      97      13      35      13      50      48      25
       2       1       1      98      50      22      50      43      49      47
       2       1       1      99      39      13      39      42       6      39
       2       1       1     100      27      14      27      30      13      47
       2       1       2       1      12       5      12      37       7      27
       2       1       2       2      12      49      12      10      20      25
       2       1       2       3       2      16       2      35       8       3
       2       1       2       4      39      40      39      36       1      16
       2       1       2       5      47      21      47      34      37      21
       2       1       2       6      15      42      15      21       6      24
       2       1       2       7      18      47      18      10      28      10
       2       1       2       8      46      12      46      27      32      40
       2       1       2       9      14      17      14      25      42      28
       2       1       2      10      14      11      14      38      32       4
       2       1       2      11      50      48      50      33      39      19
       2       1       2      12       6       9       6      10      21      48
       2       1       2      13      34      24      34      29      29      12
       2       1       2      14      24      19      24      13      47      32
       2       1       2      15      37      35      37      30       1      33
       2       1       2      16      42      12      42      39      34      28
       2       1       2      17      11       3      11      50      21       8
       2       1       2      18      20       7      20      37      16      20
       2       1       2      19      39       6      39      35      23       1
       2       1       2      20      22      19      22      15      24      14
       2       1       2      21      33      44      33      28      15      50
       2       1       2      22      24      10      24       5      20      22
       2       1       2      23      25      32      25      41      20      31
       2       1       2      24      10      20      10      34      14      20
       2       1       2      25      32      49      32      40      34      13
       2       1       2      26      39      17      39      34      46       7
       2       1       2      27      45      32      45      39      27      29
       2       1       2      28      49      23      49      33      33      34
       2       1       2      29      45      19      45       4      24      20
       2       1       2      30      40      35      40       8      16      33
       2       1       2      31      23      26      23      46      30      32
       2       1       2      32       4       7       4      20      25      27
       2       1       2      33      18       7      18       1      36       2
       2       1       2      34      35       4      35      13      27      19
       2       1       2      35      46      31      46      29      36      31
       2       1       2      36      31      22      31      40      12      22
       2       1       2      37       9       5       9      44       4      30
       2       1       2      38      41      21      41       8      12      35
       2       1       2      39      40      46      40      35       8      37
       2       1       2      40       7       2       7      38      19      15
       2       1       2      41      35      34      35      29       8      14
       2       1       2      42      35      38      35      26      19      17
       2       1       2      43      24      23      24      26      10      38
       2       1       2      44       7      16       7      45      42       5
       2       1       2      45       8       6       8      17      40      12
       2       1       2      46      21      31      21      35      28      37
       2       1       2      47       3      43       3      40       6      46
       2       1       2      48      34      12      34       6      49       9
       2       1       2      49      42      15      42      37      17       3
       2       1       2      50      25      30      25      11      49      20
       2       1       2      51      22      14      22      33      48      39
       2       1       2      52      34      11      34      22      28       1
       2       1       2      53      47      40      47      30      38       1
       2       1       2      54      13      25      13      46      18      36
       2       1       2      55       5      38       5      21      40       1
       2       1       2      56      41      12      41      29      40      21
       2       1       2      57      49      24      49      40      15       3
       2       1       2      58      25      11      25      36      40       9
       2       1       2      59       4      19       4      17      32      28
       2       1       2      60      47       1      47      25      17      36
       2       1       2      61      30      22      30       4      12       6
       2       1       2      62      19      44      19      20       4      23
       2       1       2      63      35      34      35      30       7       6
       2       1       2      64      13      29      13      17      26      14
       2       1       2      65      48      10      48      26      23      10
       2       1       2      66      25      13      25      44      32      44
       2       1       2      67      19       2      19       6       7      40
       2       1       2      68       9      32       9       8       7      43
       2       1       2      69      36      29      36      27      27      24
       2       1       2      70      11      38      11      19      30       1
       2       1       2      71      39       4      39      13      36       8
       2       1       2      72      31      37      31       1      28      50
       2       1       2      73      48      45      48      24       4      21
       2       1       2      74      19       3      19      25       8      38
       2       1       2      75      23       7      23      45       3      22
       2       1       2      76      46      36      46      30      34       3
       2       1       2      77      16       8      16      50      40      27
       2       1       2      78      24       8      24      20      32      16
       2       1       2      79      48      30      48       7      31      30
       2       1       2      80       3      49       3      42      43      14
       2       1       2      81      18      25      18      39      37      29
       2       1       2      82      34      47      34      33      31      21
       2       1       2      83      43      12      43      31      19      39
       2       1       2      84      42      13      42      29      44      42
       2       1       2      85      10      34      10      40      15      48
       2       1       2      86      13      11      13      12      16       7
       2       1       2      87      37       7      37      31       4      18
       2       1       2      88       3      28       3       6      36       6
       2       1       2      89      11      26      11      28       8       7
       2       1       2      90      35      29      35      50      48      43
       2       1       2      91      26      22      26      39       6      11
       2       1       2      92      10      48      10      11      39      32
       2       1       2      93      23      27      23      26      41      23
       2       1       2      94      28      24      28       7      20      34
       2       1       2      95      20      38      20       6      19      25
       2       1       2      96      38       2      38      28      47      39
       2       1       2      97      18      28      18       6      44      38
       2       1       2      98       7      11       7      19      38      12
       2       1       2      99      43      32      43       9      36      20
       2       1       2     100      21       2      21      20      45      29
       2       1       3       1      37      28      37      21      17      32
       2       1       3       2      14      26      14      10      24      43
       2       1       3       3      31      19      31      21      21      34
       2       1       3       4      33       6      33      33       1      12
       2       1       3       5      16       7      16      24      50      36
       2       1       3       6      45       5      45      27      47       7
       2       1       3       7      46      41      46      22      32      30
       2       1       3       8      20      15      20       2      50       5
       2       1       3       9      17      47      17       2      30      42
       2       1       3      10      23      22      23       7      30       1
       2       1       3      11      18      17      18       9       7      24
       2       1       3      12      39      28      39       5      17      21
       2       1       3      13       1      38       1      39      23      13
       2       1       3      14      49      34      49      19      13      29
       2       1       3      15      20      39      20      19      20      12
       2       1       3      16      50      22      50      17      27       3
       2       1       3      17      14      15      14      18      25      50
       2       1       3      18      24      48      24      20      25      48
       2       1       3      19      33      38      33      29      21      40
       2       1       3      20       7      46       7      38      35      24
       2       1       3      21      24      42      24       2      44      33
       2       1       3      22      10      45      10       8       5       8
       2       1       3      23      27      39      27      50      50      21
       2       1       3      24      27      43      27      21      38      10
       2       1       3      25      13      27      13      33      48      22
       2       1       3      26      34      17      34      31      30      19
       2       1       3      27      13      21      13      25       4      47
       2       1       3      28      42      16      42      27       3      17
       2       1       3      29      16      37      16      12      31      44
       2       1       3      30      32       1      32      12      25      28
       2       1       3      31      32      45      32      42      25      45
       2       1       3      32      23      18      23      36      48      31
       2       1       3      33      26      13      26      33      15      50
       2       1       3      34      43      22      43      50      26      28
       2       1       3      35      37      34      37       4      41      17
       2       1       3      36      28       5      28       5       1      45
       2       1       3      37      38      32      38      22      43      29
       2       1       3      38       9      12       9      27       8       6
       2       1       3      39      48      37      48       4      46       3
       2       1       3      40      40      31      40      10      20      30
       2       1       3      41      27      31      27      49       3      28
       2       1       3      42      48       5      48       8      22       2
       2       1       3      43      31      20      31       9      41      18
       2       1       3      44      17      21      17      24       3       1
       2       1       3      45      10      31      10      46       1      25
       2       1       3      46      17      50      17      38      24      31
       2       1       3      47      42      39      42      20      14       8
       2       1       3      48      32      39      32      41      16       6
       2       1       3      49      19      33      19      22      24      46
       2       1       3      50       7      37       7       5      43      41
       2       1       3      51      24      41      24      36      21       1
       2       1       3      52       2      49       2      35      47      50
       2       1       3      53      31      32      31      29      21      45
       2       1       3      54      49      23      49      35      36      27
       2       1       3      55      39      15      39       6      29       6
       2       1       3      56      24      45      24      25      27      45
       2       1       3      57      13       6      13       2      18      29
       2       1       3      58      10      15      10      30       9      16
       2       1       3      59      49      38      49      13      23       4
       2       1       3      60       2      33       2       3      44      11
       2       1       3      61      32      41      32      22      16      15
       2       1       3      62      19      45      19      50      38      45
       2       1       3      63      16       3      16      49      35      45
       2       1       3      64      31      39      31      19      28      45
       2       1       3      65      23      16      23      16      15      35
       2       1       3      66      37      22      37       4      16       9
       2       1       3      67      36      28      36      17      30      42
       2       1       3      68      30      45      30      37      47      27
       2       1       3      69      40      45      40       9      46      30
       2       1       3      70      46      36      46      11      25      29
       2       1       3      71      48      23      48      15      17       2
       2       1       3      72      42      32      42      49      18      39
       2       1       3      73      21      33      21      24       1       5
       2       1       3      74      36      48      36      44      48      41
       2       1       3      75      27      41      27      42      48       9
       2       1       3      76      21      39      21      31      19      37
       2       1       3      77      34      44      34       6      28      23
       2       1       3      78       2      45       2      22      49      26
       2       1       3      79      24      10      24      23       9      49
       2       1       3      80      41      22      41      48      14       9
       2       1       3      81       1      12       1      14      24      18
       2       1       3      82      31      29      31      40      37      36
       2       1       3      83      39      47      39      26       1       2
       2       1       3      84       6      33       6      42      44      46
       2       1       3      85      36       4      36      32      32      50
       2       1       3      86      28      40      28       6      11      35
       2       1       3      87      49       9      49      43       2      34
       2       1       3      88      23      35      23      24      40      34
       2       1       3      89      22       9      22      36      13      25
       2       1       3      90      31      32      31      50      26      11
       2       1       3      91      50      30      50      34      15      26
       2       1       3      92      12      26      12       2       9      12
       2       1       3      93       1      31       1      47       9      23
       2       1       3      94      36      17      36      25      26      36
       2       1       3      95      26       3      26      42      42      40
       2       1       3      96      28      41      28      26       4      32
       2       1       3      97       6      29       6      20      47      12
       2       1       3      98      46       1      46      38      15      48
       2       1       3      99       2      35       2      24      50      30
       2       1       3     100      30      25      30      47      24      10
       2       1       4       1      23      43      23      45      45       3
       2       1       4       2      31       3      31      27      28      49
       2       1       4       3      25      26      25       5      26       4
       2       1       4       4      46      30      46      21       6       1
       2       1       4       5       9      33       9      38      16      26
       2       1       4       6      21      14      21      19      45      27
       2       1       4       7      20       1      20       1      17       6
       2       1       4       8       7      50       7      42      44      38
       2       1       4       9      24      27      24      21      28      42
       2       1       4      10      34      35      34      13       3      38
       2       1       4      11      11      19      11      48      42       4
       2       1       4      12      16      14      16      31      30      21
       2       1       4      13      34       2      34      10      50       3
       2       1       4      14      13      48      13      31      39      24
       2       1       4      15       2      11       2      21       4       7
       2       1       4      16      38       3      38      30      18      30
       2       1       4      17      44      36      44      22      26      34
       2       1       4      18      12      29      12      48      47      27
       2       1       4      19       8      46       8      32      25       6
       2       1       4      20      50      27      50      33      18      33
       2       1       4      21      22       6      22      42       2       9
       2       1       4      22      32      13      32       7      30      31
       2       1       4      23      39      49      39      16      42      37
       2       1       4      24      36       2      36      39      19      50
       2       1       4      25       2      21       2      21       3      48
       2       1       4      26      12      27      12      41       8      43
       2       1       4      27      35      30      35      23       7      31
       2       1       4      28      41      46      41      44      24      49
       2       1       4      29      48      38      48      42       4      23
       2       1       4      30      42       2      42      45      46      30
       2       1       4      31       2      28       2      12      32      44
       2       1       4      32      36       3      36      14      50       7
       2       1       4      33      48      46      48      35      44      33
       2       1       4      34       6      33       6      38      33       5
       2       1       4      35      25       9      25      30      18       3
       2       1       4      36      32      29      32      47      12      46
       2       1       4      37      19      12      19      40      17      13
       2       1       4      38       6       4       6      15      14      12
       2       1       4      39      28       9      28      18      48      49
       2       1       4      40      38      26      38      50       9      34
       2       1       4      41      10       7      10      12       4       3
       2       1       4      42      27      41      27      12       7      15
       2       1       4      43      45      10      45      45      14       4
       2       1       4      44      15      25      15      43      18      26
       2       1       4      45       6      22       6       5       1      38
       2       1       4      46      29      48      29      31      38      10
       2       1       4      47      26      36      26      32       4      49
       2       1       4      48      45       3      45      30      50      26
       2       1       4      49      15      36      15      24      16      45
       2       1       4      50       9      45       9      35      42      25
       2       1       4      51      20      36      20      40      40       1
       2       1       4      52      28      11      28      31      42      45
       2       1       4      53      15      25      15       4      28      33
       2       1       4      54      40       7      40      37      28      13
       2       1       4      55      18      29      18      39      35      45
       2       1       4      56      36      41      36      43      16      33
       2       1       4      57       8      37       8      44       6      35
       2       1       4      58      35       9      35      32      30       2
       2       1       4      59      40       5      40      43      29      43
       2       1       4      60      13      46      13      48      28      10
       2       1       4      61      29      38      29      45      39      36
       2       1       4      62      29       2      29       3      41      42
       2       1       4      63       2      33       2      21      14      46
       2       1       4      64      11      42      11      12       4       7
       2       1       4      65      48      43      48      16      19       9
       2       1       4      66      10      48      10      21       6      23
       2       1       4      67      11      31      11      46      30       2
       2       1       4      68       8       1       8      24      15      28
       2       1       4      69      17      19      17      48      15      45
       2       1       4      70       3      19       3      36      40       8
       2       1       4      71       1      41       1       7       9      50
       2       1       4      72      22      11      22      41      12      36
       2       1       4      73      18      11      18       3      10      18
       2       1       4      74      25      20      25      46      49      41
       2       1       4      75      12      30      12      29      30      15
       2       1       4      76      14      15      14       3      21      25
       2       1       4      77      49      20      49       9      33      11
       2       1       4      78      48      25      48      50      25      34
       2       1       4      79      14      50      14      48      10      16
       2       1       4      80      16      34      16      19      32       8
       2       1       4      81      19      22      19      31      45      25
       2       1       4      82      40      37      40      37      36      20
       2       1       4      83      24       6      24      43      34      46
       2       1       4      84      44      46      44      19      42       1
       2       1       4      85      37      43      37      18      11      46
       2       1       4      86       7       8       7      48      32      17
       2       1       4      87      26      19      26       8      29       7
       2       1       4      88      30      26      30      15      10       4
       2       1       4      89      30      27      30      14      31      20
       2       1       4      90      44      14      44       4      16       3
       2       1       4      91       9       2       9      25      14      41
       2       1       4      92      44      25      44      20      48      20
       2       1       4      93      12      21      12      27      39      13
       2       1       4      94       7      20       7      19       9       4
       2       1       4      95      50      33      50      39      33      35
       2       1       4      96      10      22      10       8      27      19
       2       1       4      97      45      43      45       5       5      48
       2       1       4      98      12      29      12      20       3      10
       2       1       4      99      12      43      12      19      30       2
       2       1       4     100      19      48      19      42       8      16
       2       1       5       1      13      16      13      27      43      26
       2       1       5       2      22      32      22      37      17       1
       2       1       5       3      42      27      42      21      24      12
       2       1       5       4      27      29      27       6       3      24
       2       1       5       5      31      45      31      42      33      37
       2       1       5       6      13      38      13      20      36      19
       2       1       5       7      24       9      24      24      18      32
       2       1       5       8       6      21       6       8      30      38
       2       1       5       9      45      15      45      14       8      12
       2       1       5      10      27      42      27      33      20      49
       2       1       5      11      26       7      26       4      19      25
       2       1       5      12      44      18      44      43      17      24
       2       1       5      13      19      20      19      15      15      38
       2       1       5      14      33       7      33      19      28      30
       2       1       5      15      38      15      38      19      14      17
       2       1       5      16      14      28      14       9      31      23
       2       1       5      17       1      44       1      24      16      11
       2       1       5      18      37      48      37      10      20      37
       2       1       5      19      22      16      22       3      41      44
       2       1       5      20      34      26      34       7      10      44
       2       1       5      21      21      43      21      38      46      29
       2       1       5      22      37      15      37      25      50      41
       2       1       5      23      31      49      31      19      16      10
       2       1       5      24      32      23      32       8      45      48
       2       1       5      25       6      46       6      17       8       3
       2       1       5      26      11      15      11      23      32      23
       2       1       5      27      23      17      23      33      15       7
       2       1       5      28       8      25       8      39      17       4
       2       1       5      29       9      38       9      31      31      35
       2       1       5      30      19      23      19      20      34      33
       2       1       5      31      23      29      23      21      23      13
       2       1       5      32      16      44      16       2       7      16
       2       1       5      33       2      31       2      23      29      42
       2       1       5      34      48      41      48      31      39      35
       2       1       5      35      10      28      10       2       9      41
       2       1       5      36      29      20      29      14      48       7
       2       1       5      37      38      17      38      31       4      11
       2       1       5      38       8      45       8      50      29      33
       2       1       5      39       3       1       3      24       8      19
       2       1       5      40      49      21      49      27      20      17
       2       1       5      41      13       7      13       4       2      18
       2       1       5      42      10       2      10      39      42      10
       2       1       5      43      33       5      33      12      26      22
       2       1       5      44      47      32      47      44       5       3
       2       1       5      45       3      11       3      45      28      42
       2       1       5      46       3      48       3      18      11      47
       2       1       5      47      29      11      29      16      12      15
       2       1       5      48      36      17      36      18      43       4
       2       1       5      49      38       4      38      25      27       8
       2       1       5      50      48      27      48      20      27      14
       2       1       5      51      32       4      32      29      31      27
       2       1       5      52      46      35      46      31       5      16
       2       1       5      53      30      10      30      11      19      32
       2       1       5      54      43      23      43      44      33      41
       2       1       5      55       2      21       2      42       2      18
       2       1       5      56      10      45      10       1      50      48
       2       1       5      57      50       4      50      13      24      26
       2       1       5      58      47      48      47      16      37      38
       2       1       5      59      45      37      45      38      49      26
       2       1       5      60      15      26      15      31      26      41
       2       1       5      61      17      38      17      14       8      16
       2       1       5      62      28      42      28      24      34      39
       2       1       5      63      18      42      18      50       8      39
       2       1       5      64      33      49      33       3      42       4
       2       1       5      65      47      19      47       1      43      35
       2       1       5      66       3      32       3      20      47      34
       2       1       5      67      43       1      43      40      15      30
       2       1       5      68      20      50      20      23      24      33
       2       1       5      69       5       2       5       2      32      11
       2       1       5      70       5      18       5      40       5      44
       2       1       5      71      14      33      14      35      33      42
       2       1       5      72      30       5      30       1      50      44
       2       1       5      73       9      32       9       4      27      23
       2       1       5      74      42       5      42      19      48      46
       2       1       5      75       5       2       5      28       1      48
       2       1       5      76       4      49       4      12      21      37
       2       1       5      77       7      38       7      29      47      25
       2       1       5      78      32       1      32       2      14      41
       2       1       5      79      28       1      28      36      13      28
       2       1       5      80      22      49      22      28       4      49
       2       1       5      81      24      40      24      41      31      42
       2       1       5      82      31      38      31      42      50      34
       2       1       5      83      25      39      25      17      26      13
       2       1       5      84      43       8      43      33      44      26
       2       1       5      85      25      36      25      31      27       2
       2       1       5      86      17       1      17      43      37      22
       2       1       5      87      35      31      35      35      39      40
       2       1       5      88      32      47      32      40      44      23
       2       1       5      89      39      23      39      10      50       8
       2       1       5      90      14      27      14      38      16      34
       2       1       5      91      29       4      29      31      42      18
       2       1       5      92       8      30       8      20      49      46
       2       1       5      93       2       4       2      25      44       9
       2       1       5      94      47      41      47      29      26      44
       2       1       5      95      10      18      10       1      15      20
       2       1       5      96       4      38       4      27       7      20
       2       1       5      97       9      16       9      18      25      21
       2       1       5      98      17       4      17      49      35      19
       2       1       5      99      20      19      20      30      17      24
       2       1       5     100       8      41       8      13       2      50
       2       1       6       1      46      25      46      34      32       8
       2       1       6       2      43      23      43      27      34      31
       2       1       6       3      37      19      37      24      10       1
       2       1       6       4      18      14      18      10       5      13
       2       1       6       5      29      22      29      28      27      26
       2       1       6       6      39      16      39      46      25       4
       2       1       6       7      43      17      43      41      10      44
       2       1       6       8      22      49      22      26      37       2
       2       1       6       9      39      11      39      33      30      36
       2       1       6      10      30      45      30      45       6      43
       2       1       6      11      22      45      22      28      17      28
       2       1       6      12      30      15      30      44      14       2
       2       1       6      13      10      41      10      21      13      25
       2       1       6      14      17      13      17      33      27      16
       2       1       6      15      36      44      36      47      16      25
       2       1       6      16      46      41      46      17       4      42
       2       1       6      17      26      41      26      11      26      35
       2       1       6      18      18      13      18      50      37       3
       2       1       6      19      28      19      28      47      29      28
       2       1       6      20      14       4      14       2       2      36
       2       1       6      21      16      49      16       5       4      47
       2       1       6      22      50      15      50      44      24       5
       2       1       6      23      40      43      40      36      11       1
       2       1       6      24       6      36       6      35      27      39
       2       1       6      25       7      22       7      27      49      18
       2       1       6      26      16      14      16       9      38      14
       2       1       6      27       7      25       7       8      49      19
       2       1       6      28      39       3      39      22      19      14
       2       1       6      29       2       8       2      49      18      46
       2       1       6      30      50      46      50       3      20      36
       2       1       6      31       1       4       1      50      34       9
       2       1       6      32       7      26       7      15      21      48
       2       1       6      33      38      46      38      46      39      24
       2       1       6      34      15      35      15      17      40      45
       2       1       6      35      33       3      33      22      34      26
       2       1       6      36       1      25       1       4      11      41
       2       1       6      37      27      22      27       5       8      25
       2       1       6      38      27      11      27      22      38      39
       2       1       6      39      17      30      17      30      30      48
       2       1       6      40       6       2       6      42      36      18
       2       1       6      41      13      25      13      12      20      48
       2       1       6      42      39      47      39      48      50      34
       2       1       6      43       3       7       3      49      24      10
       2       1       6      44      16      31      16      26      49      16
       2       1       6      45      36      26      36      47      40      16
       2       1       6      46      21      20      21       8      31      47
       2       1       6      47      24      50      24      31      14      20
       2       1       6      48      34      17      34      29       2      22
       2       1       6      49      38      33      38      27      46      20
       2       1       6      50      24       5      24      25       4      25
       2       1       6      51      33      40      33       2      30       5
       2       1       6      52       4      18       4      35      11      24
       2       1       6      53      49      44      49      18      25      37
       2       1       6      54       6      34       6      11      24       3
       2       1       6      55      31      32      31      48      25      22
       2       1       6      56      27      48      27      23      36      42
       2       1       6      57      49      19      49       4      34       6
       2       1       6      58      17      25      17      23      42      16
       2       1       6      59      22      47      22      29       3      11
       2       1       6      60       8      21       8      41       1      34
       2       1       6      61      12      29      12      26      30      27
       2       1       6      62       2      43       2       4       8      12
       2       1       6      63      41       4      41      32       6       1
       2       1       6      64      35      46      35       9       4      34
       2       1       6      65      34       1      34      14       7       6
       2       1       6      66       2      25       2      40      17       4
       2       1       6      67      42      19      42       1       4      10
       2       1       6      68      43      12      43      31      17       3
       2       1       6      69      47      26      47      44      49       7
       2       1       6      70      41      22      41      18       2       4
       2       1       6      71      40      32      40       4       4      14
       2       1       6      72      16      13      16      26      24      43
       2       1       6      73      37       5      37      43      22      19
       2       1       6      74      17      50      17      35      50      28
       2       1       6      75       5      17       5      34      35       5
       2       1       6      76       7      45       7      32       1      24
       2       1       6      77      26       3      26      26      38      30
       2       1       6      78      16      32      16      36      29      45
       2       1       6      79      49       4      49      28      36      28
       2       1       6      80      11      46      11      41      15      13
       2       1       6      81       9      16       9      19      42      20
       2       1       6      82      16       4      16       6      32      30
       2       1       6      83      34      26      34      28      12      35
       2       1       6      84      30      35      30       3      24      10
       2       1       6      85      42      27      42      34       8      15
       2       1       6      86       2      13       2       7      22      50
       2       1       6      87      34      15      34      50       1       4
       2       1       6      88      12       7      12      39      43      48
       2       1       6      89      25      14      25      13       8      39
       2       1       6      90      24      18      24       8      45      49
       2       1       6      91      12      33      12      10      47      41
       2       1       6      92      30      31      30      49      10      32
       2       1       6      93       1      49       1      16      24      10
       2       1       6      94      39       1      39      22      13      14
       2       1       6      95      44      29      44      36      33      25
       2       1       6      96      35      30      35      21      15      20
       2       1       6      97      22      50      22      48      17      44
       2       1       6      98       1      42       1      13      25      50
       2       1       6      99      48      15      48      41       4      26
       2       1       6     100      17      36      17      32      40      31
       2       1       7       1       2      23       2      16      37      17
       2       1       7       2       6      29       6      43      22      33
       2       1       7       3      17       7      17      42      23       4
       2       1       7       4      32      15      32      23      17      26
       2       1       7       5       2       5       2      50       3      13
       2       1       7       6       4      28       4      31      46      32
       2       1       7       7      44      24      44      21      12      41
       2       1       7       8      48      34      48      16       2       9
       2       1       7       9       9      10       9      14      16      13
       2       1       7      10      16       2      16      16      22      32
       2       1       7      11      44      48      44      43      48      41
       2       1       7      12       5      29       5      37      46       8
       2       1       7      13      48      27      48       9      40      13
       2       1       7      14      14      40      14      36      50      16
       2       1       7      15      29      41      29      18      18      42
       2       1       7      16      43      29      43       4      34      21
       2       1       7      17      38       1      38      39      33      32
       2       1       7      18       8      20       8      23      11       3
       2       1       7      19      35      43      35      32      32      15
       2       1       7      20      44      39      44      49      24      13
       2       1       7      21       8      10       8      43      24      22
       2       1       7      22      25      38      25      49      39      38
       2       1       7      23       6       8       6      16      18      45
       2       1       7      24       7       2       7      19      33      34
       2       1       7      25       7      19       7      18      26      40
       2       1       7      26      44      24      44      36      14      22
       2       1       7      27      20      36      20      38      35       9
       2       1       7      28       5      13       5      49       1      17
       2       1       7      29      34      11      34       8      20      46
       2       1       7      30      27      16      27       8      21      31
       2       1       7      31      10      37      10      41      21      17
       2       1       7      32       3      28       3      32      44      28
       2       1       7      33      15      50      15       4      14      45
       2       1       7      34      29      21      29      33      44      41
       2       1       7      35      31      41      31      17       4      23
       2       1       7      36       4       8       4      26       9      14
       2       1       7      37       8      43       8       7       6      35
       2       1       7      38      44      17      44       5      21      35
       2       1       7      39      12      42      12      38      32      21
       2       1       7      40      49      23      49      14      27       6
       2       1       7      41      15       2      15       3      20      21
       2       1       7      42      47      16      47      27      22      47
       2       1       7      43      29      16      29      35      46      48
       2       1       7      44      44      34      44      27      24      27
       2       1       7      45      18      36      18       4      33      45
       2       1       7      46      28      25      28      26      39      40
       2       1       7      47      31      24      31      47      22      23
       2       1       7      48       2      24       2       3      22      26
       2       1       7      49       7      31       7      27      16      46
       2       1       7      50       9      17       9      47      15       9
       2       1       7      51      21      19      21      41       4      21
       2       1       7      52      36      39      36      22       7      12
       2       1       7      53      10      37      10      48      37      45
       2       1       7      54       8      27       8      17       3      39
       2       1       7      55      50      14      50      13      31      15
       2       1       7      56      30      41      30      44      29      28
       2       1       7      57      31      39      31      49      12       9
       2       1       7      58      33      26      33      18       3      14
       2       1       7      59      31      32      31       8      40      23
       2       1       7      60      47      48      47      46       5       3
       2       1       7      61      32      37      32      18      35      29
       2       1       7      62      36      11      36      47      22      44
       2       1       7      63      29       9      29       9      40      42
       2       1       7      64      27      25      27       6      17      15
       2       1       7      65      24      38      24      47      36      19
       2       1       7      66      26      45      26       1      39      47
       2       1       7      67      47      33      47      25      28      12
       2       1       7      68      38      10      38      33      37      47
       2       1       7      69      42      30      42      41      49      23
       2       1       7      70      41      11      41       7      50       2
       2       1       7      71      43      28      43      12      30      32
       2       1       7      72      15      31      15      15      25      33
       2       1       7      73      43      20      43      26      16      29
       2       1       7      74      27      23      27      10      18      21
       2       1       7      75      15      43      15       7       3      14
       2       1       7      76      27      22      27       7      23      35
       2       1       7      77      11       2      11      23      50      12
       2       1       7      78      15      11      15      42      41      35
       2       1       7      79      15       1      15      41      15      29
       2       1       7      80      46      13      46       2      43      21
       2       1       7      81      15      25      15      44      20      21
       2       1       7      82      18       6      18      36      46       9
       2       1       7      83       9      15       9      35      45      23
       2       1       7      84      15      28      15      11      36      30
       2       1       7      85      41      16      41       1      50      14
       2       1       7      86      30      48      30      39      17       3
       2       1       7      87      44      23      44      30      46      47
       2       1       7      88      46      49      46      27      19      17
       2       1       7      89      50      39      50      43      33      50
       2       1       7      90      31      37      31      34      42      19
       2       1       7      91      20      33      20      10      31      26
       2       1       7      92      48       7      48      50       6      25
       2       1       7      93      47       2      47      19      26      46
       2       1       7      94      34      35      34       6      42       5
       2       1       7      95      22      38      22       9      29      14
       2       1       7      96      22       2      22      10      24      36
       2       1       7      97       1      22       1       9      13      10
       2       1       7      98       5       6       5      13      28      30
       2       1       7      99      39      28      39      32      16      18
       2       1       7     100       1       5       1      27      26       5
       2       1       8       1      23      29      23      41      22      28
       2       1       8       2       9      26       9       4      41      46
       2       1       8       3      34      24      34      48      16      50
       2       1       8       4       7      11       7      28      44       5
       2       1       8       5      11       5      11      26       2      17
       2       1       8       6       5       4       5      23       1       9
       2       1       8       7      27      48      27       3      40      15
       2       1       8       8      10      26      10      40       2      42
       2       1       8       9      27       8      27      40      11      41
       2       1       8      10       1      12       1      39       9      32
       2       1       8      11      44      38      44      28      41      18
       2       1       8      12      24      25      24      26      18       8
       2       1       8      13       4      25       4       8      36      43
       2       1       8      14       9      28       9      30      10       3
       2       1       8      15      42      43      42      44      36       2
       2       1       8      16      33      29      33       7      45      38
       2       1       8      17       4      18       4      13      18      13
       2       1       8      18      23      47      23      32      24      12
       2       1       8      19      39      50      39      45      30      35
       2       1       8      20       4      15       4      14      30      17
       2       1       8      21      48      18      48      36      28       9
       2       1       8      22       1      20       1      41      29      22
       2       1       8      23      26       3      26       2      37      36
       2       1       8      24      50      35      50      22      13      29
       2       1       8      25       7       9       7      46      21      34
       2       1       8      26      38      40      38      32       2      31
       2       1       8      27      31      27      31       8      32      46
       2       1       8      28      42       1      42      25       2      41
       2       1       8      29      48      38      48      22      42      25
       2       1       8      30      13      10      13       9      41      24
       2       1       8      31       5      26       5      18      32       7
       2       1       8      32      33      42      33      31      34      35
       2       1       8      33      36      39      36      17      39      18
       2       1       8      34      30      10      30      22      10      18
       2       1       8      35      46      33      46      23      14       1
       2       1       8      36      10      30      10      17      42      13
       2       1       8      37       8      34       8      23      25      43
       2       1       8      38      36      22      36      13      30      47
       2       1       8      39       6      40       6      23      45      14
       2       1       8      40      47      34      47       5       4      22
       2       1       8      41      49      28      49       8      23      20
       2       1       8      42      41      21      41      30      34      15
       2       1       8      43       5      25       5      39      32      22
       2       1       8      44      20       3      20       8      12      24
       2       1       8      45       2      44       2      22       3      18
       2       1       8      46      18      12      18      24       1      25
       2       1       8      47       7       1       7      12      15      47
       2       1       8      48      18       1      18      26      22      26
       2       1       8      49       8       1       8      26      32       3
       2       1       8      50      11       8      11       6      15      10
       2       1       8      51      41      19      41      50      27      45
       2       1       8      52      26      46      26      17       6      25
       2       1       8      53      49      21      49      21      40       7
       2       1       8      54      50       1      50      22       3      27
       2       1       8      55      29      38      29      11      15      30
       2       1       8      56      36      37      36      40      45      26
       2       1       8      57      44      26      44      50      46      44
       2       1       8      58      32      26      32       7      14      44
       2       1       8      59      38       6      38      29       8      22
       2       1       8      60       2      35       2       5      41      32
       2       1       8      61      11      27      11      45      47      43
       2       1       8      62      26      23      26      50      48      22
       2       1       8      63      19      24      19      27      35      45
       2       1       8      64      33      50      33      37      28      48
       2       1       8      65      27      37      27      29      16      38
       2       1       8      66      27      32      27      25      40      37
       2       1       8      67      48      43      48      30      41      47
       2       1       8      68      30      49      30      31      44       9
       2       1       8      69      15      29      15      17      49      35
       2       1       8      70      13      11      13      24       9      41
       2       1       8      71      44      28      44       3      38      27
       2       1       8      72      24      25      24      26      21      24
       2       1       8      73      26      36      26      43      10      43
       2       1       8      74       7      12       7      10       5      29
       2       1       8      75      33      41      33      50       5      36
       2       1       8      76      33      50      33       4      42      40
       2       1       8      77      18      14      18       8      10      29
       2       1       8      78       9      35       9      48       3      32
       2       1       8      79       5      31       5      17      47      29
       2       1       8      80      45      25      45      40      50      14
       2       1       8      81      10      35      10      23      41      12
       2       1       8      82      12      45      12      42       6      32
       2       1       8      83       6      37       6      30      19      45
       2       1       8      84       2      31       2      29      46      25
       2       1       8      85       7      32       7      29      14      27
       2       1       8      86      28      42      28      41      48      21
       2       1       8      87      49      41      49      11      40      22
       2       1       8      88      21      43      21      36      28      46
       2       1       8      89       9      43       9       6      18      42
       2       1       8      90      40       4      40      12      49      42
       2       1       8      91      17      35      17      26      43      50
       2       1       8      92      16      23      16       4      22      11
       2       1       8      93      47      45      47      42      10      11
       2       1       8      94      31      38      31      26      46       7
       2       1       8      95      12      38      12      45      22      16
       2       1       8      96      39      38      39      31      27      15
       2       1       8      97      24      31      24      38      27      34
       2       1       8      98       4       5       4       3      36      46
       2       1       8      99      13      19      13      37      39      11
       2       1       8     100       9      33       9      47      14      39
       2       1       9       1      45      33      45      34      31      28
       2       1       9       2      16      35      16      11      48      35
       2       1       9       3      15       8      15      37      35      26
       2       1       9       4      15      27      15      27       5      12
       2       1       9       5      16      26      16       3       9      31
       2       1       9       6       3      49       3      26      44      45
       2       1       9       7      37      33      37      27      32      50
       2       1       9       8      29      31      29       7       6      35
       2       1       9       9      36      33      36      12      40      44
       2       1       9      10      39      32      39       1      37      12
       2       1       9      11      24      43      24       8       6      13
       2       1       9      12      20      21      20      44      16      14
       2       1       9      13      49      17      49      14      33       6
       2       1       9      14       7      16       7      35       6      47
       2       1       9      15      42      18      42      26      24      12
       2       1       9      16      35      16      35       9      26      29
       2       1       9      17      42      17      42      13      44      22
       2       1       9      18      40      16      40      32      23      25
       2       1       9      19       4      12       4      44      31      20
       2       1       9      20       4      15       4       5      41      20
       2       1       9      21      14      25      14      12      37      36
       2       1       9      22      17      48      17      11      28      33
       2       1       9      23      46      18      46       3      33      38
       2       1       9      24      46      20      46      50      11      32
       2       1       9      25      28      36      28       4      32       6
       2       1       9      26      20       5      20      42      12      13
       2       1       9      27      40      15      40       5      44       2
       2       1       9      28       5      33       5      32      43      50
       2       1       9      29      36      47      36       9      24       4
       2       1       9      30      35       3      35      43      13      23
       2       1       9      31       9      27       9       4      36      42
       2       1       9      32      41      31      41      20      16      41
       2       1       9      33       1       2       1      30      40      13
       2       1       9      34      42      46      42       3      45      38
       2       1       9      35      20      48      20      36      28       8
       2       1       9      36       8      40       8      38      49      10
       2       1       9      37      17      11      17      37      20      41
       2       1       9      38      33      30      33      46       8      17
       2       1       9      39      30      25      30      41      30      12
       2       1       9      40      26      22      26      14      36      21
       2       1       9      41      22       2      22      23      18      27
       2       1       9      42       9      12       9      31      22      43
       2       1       9      43      20       2      20      11      26       5
       2       1       9      44      42      20      42       1      26      15
       2       1       9      45      19       4      19      39      47      42
       2       1       9      46      18      47      18       9      24       4
       2       1       9      47      46      11      46      16      21      29
       2       1       9      48      20      37      20      25      19      14
       2       1       9      49       2      26       2      35      17      50
       2       1       9      50      43      37      43      18      17      12
       2       1       9      51       2       4       2       6      31      10
       2       1       9      52      25      18      25      21       9      16
       2       1       9      53      31      12      31      50      33      49
       2       1       9      54      24      25      24      34      30      11
       2       1       9      55      44      24      44      48      36      22
       2       1       9      56      19      50      19      15      35      46
       2       1       9      57      30      33      30      39      11       2
       2       1       9      58      12      28      12      14      45      27
       2       1       9      59       7      13       7      12      37       8
       2       1       9      60      10      32      10      33      14      34
       2       1       9      61      16      35      16      12      35      26
       2       1       9      62      39      21      39      12      20      37
       2       1       9      63       9      39       9      41      15      16
       2       1       9      64      18      50      18      17       7      44
       2       1       9      65      27       8      27       9      32      22
       2       1       9      66      45      47      45       5      34      28
       2       1       9      67       9      22       9       4      46      18
       2       1       9      68      39      27      39       5      32      26
       2       1       9      69      15       8      15      10      17      39
       2       1       9      70      50       4      50      46      17      38
       2       1       9      71       6       7       6      30      36      14
       2       1       9      72      33      24      33      31      35      29
       2       1       9      73      44      49      44       4      35      19
       2       1       9      74      19      25      19      46      21      33
       2       1       9      75      14      36      14      39      31      42
       2       1       9      76      42      38      42      26      32      10
       2       1       9      77      28      18      28      19      26      16
       2       1       9      78      22      40      22      41      38      19
       2       1       9      79      24      27      24      41      19      44
       2       1       9      80      14      44      14      15      19      18
       2       1       9      81      47      48      47      37      19      31
       2       1       9      82      38       1      38      13      37      46
       2       1       9      83      37      45      37       2      32      31
       2       1       9      84      23      24      23      25      49       9
       2       1       9      85      50      35      50      47      32       4
       2       1       9      86      10      49      10      28      25      21
       2       1       9      87      47      48      47      48      37      43
       2       1       9      88      29      33      29      15      40      30
       2       1       9      89      16       1      16      42      26      21
       2       1       9      90      12       2      12      43       1      24
       2       1       9      91       2      33       2       5      23      21
       2       1       9      92      31      28      31       5      34      29
       2       1       9      93      47      12      47      22      28      49
       2       1       9      94      19       9      19      50       9      46
       2       1       9      95      29      18      29      21      44      12
       2       1       9      96      44      38      44      21      27      15
       2       1       9      97      21      11      21      48      40      25
       2       1       9      98      11      27      11      32      23      46
       2       1       9      99      16      44      16      22       1      28
       2       1       9     100      45       7      45      45      24      35
       2       1      10       1      11       5      11      24      11      32
       2       1      10       2      34      47      34      15      42      35
       2       1      10       3      12      26      12      48      29       3
       2       1      10       4      19      32      19      23      39      11
       2       1      10       5       7      40       7      37      31      43
       2       1      10       6      34      21      34      33      21      39
       2       1      10       7      45       6      45      44       4       5
       2       1      10       8      32      22      32      40      34       8
       2       1      10       9      38      40      38      37       1      36
       2       1      10      10      36      20      36      25      24       1
       2       1      10      11      23      42      23      35      37      38
       2       1      10      12       6      19       6      46      45      37
       2       1      10      13      12      13      12       6      29      10
       2       1      10      14      27      47      27       8       2      25
       2       1      10      15      21      35      21      19       5      42
       2       1      10      16      16      26      16      23      23      21
       2       1      10      17      32      16      32       4       2      11
       2       1      10      18      37      29      37       7      25      18
       2       1      10      19       1       3       1      23      42      17
       2       1      10      20      15       4      15       8      27      11
       2       1      10      21      29      18      29       8       2      44
       2       1      10      22      23      24      23      37       9      12
       2       1      10      23      13      39      13      11      11       8
       2       1      10      24      26      11      26      38      41      48
       2       1      10      25      36      18      36      25      11      48
       2       1      10      26      10      12      10       7      25       7
       2       1      10      27      13       8      13      19      23      37
       2       1      10      28      14       7      14      36      16      14
       2       1      10      29       5      22       5      44       5      15
       2       1      10      30      34      31      34      35       2      12
       2       1      10      31       8      32       8      32      34      18
       2       1      10      32      11      19      11      27      21       7
       2       1      10      33      23      42      23      29      11       4
       2       1      10      34      30       3      30      13      38      30
       2       1      10      35       8       9       8       6      39      29
       2       1      10      36      22      15      22      39      28      22
       2       1      10      37       2      30       2      30       5      14
       2       1      10      38       2       8       2      32       8      26
       2       1      10      39      17      21      17      37      40      10
       2       1      10      40      27       8      27      30      40      24
       2       1      10      41      21      46      21      36      14      41
       2       1      10      42      49      23      49       8       6      23
       2       1      10      43      16      19      16      21      50      44
       2       1      10      44      35      27      35      21       9      49
       2       1      10      45      38       7      38      19      44      45
       2       1      10      46      13       3      13       3       3       7
       2       1      10      47      15       9      15      30      35       2
       2       1      10      48      11      12      11      31       6      19
       2       1      10      49      22      41      22      40      17      39
       2       1      10      50      43      10      43      16      37      10
       2       1      10      51      36       9      36      38      23      25
       2       1      10      52      19      17      19      32      50      28
       2       1      10      53       1      21       1      50      28       1
       2       1      10      54       9       4       9       1      27      40
       2       1      10      55       6      20       6       6      48      10
       2       1      10      56      31      38      31      15      49      23
       2       1      10      57      49      30      49      33       6      30
       2       1      10      58       8      11       8      37       3       2
       2       1      10      59      20      33      20       5      44      41
       2       1      10      60      18       6      18      45      44      37
       2       1      10      61      34      16      34      39       3      28
       2       1      10      62       3      36       3      34       9      12
       2       1      10      63      22      21      22      22      26      15
       2       1      10      64      25       6      25       9      28      15
       2       1      10      65      43       1      43      15       7       6
       2       1      10      66      13      28      13      23      10      50
       2       1      10      67       4      21       4       1      49      11
       2       1      10      68       2      20       2      37      44       1
       2       1      10      69      27      45      27       9       3      42
       2       1      10      70      12      45      12      35      42       9
       2       1      10      71      38      32      38      29       4      33
       2       1      10      72      35      33      35       5       3      19
       2       1      10      73      25      28      25       3      18      22
       2       1      10      74       2      13       2      10      49      12
       2       1      10      75      14      15      14       8      50      45
       2       1      10      76      14      50      14      39      19       5
       2       1      10      77       9      10       9      25       3      21
       2       1      10      78      10      38      10      29      33      31
       2       1      10      79      24      40      24      12      12      43
       2       1      10      80      16      17      16      30       5       6
       2       1      10      81       1      44       1       7      10      28
       2       1      10      82      20      30      20       9       5      27
       2       1      10      83      40       3      40      21      14      37
       2       1      10      84      46      29      46       9      49      44
       2       1      10      85      26      36      26      48      46       6
       2       1      10      86       9       2       9      32      41       7
       2       1      10      87      11      33      11      24      40      26
       2       1      10      88      49      25      49      36      38      47
       2       1      10      89      22      33      22      38      35      25
       2       1      10      90      39      13      39      10      30      12
       2       1      10      91      45      15      45      18      15      10
       2       1      10      92      39      36      39      22      21       2
       2       1      10      93      26      24      26      46      26       6
       2       1      10      94       8      41       8       5      35      16
       2       1      10      95      50      34      50      20      30      15
       2       1      10      96      27       2      27       8      17      44
       2       1      10      97      41       6      41      30      24       5
       2       1      10      98      13      26      13      40      31      24
       2       1      10      99      40      25      40      13      22      37
       2       1      10     100       8      14       8      17      32      15
       3       1       1       1      33       6      33       8      12      16
       3       1       1       2      22      35      22      37      21      44
       3       1       1       3      27      44      27      20      11      43
       3       1       1       4       8      39       8      24      21      32
       3       1       1       5      39      40      39      11      31      49
       3       1       1       6      32      31      32      32      15      21
       3       1       1       7      42      44      42      28      39      23
       3       1       1       8      35      30      35      27      19      27
       3       1       1       9      10      24      10      27      42      20
       3       1       1      10      34      28      34       6      30       3
       3       1       1      11       2      46       2      29      30      23
       3       1       1      12      23      37      23      49      38      45
       3       1       1      13      16       8      16       8      37      13
       3       1       1      14      32      48      32      35      46      14
       3       1       1      15      44       3      44      10      36      15
       3       1       1      16      35       9      35      37      40      15
       3       1       1      17      42       4      42      45      48      17
       3       1       1      18       4      19       4      31      45      28
       3       1       1      19      15       6      15      29      35      38
       3       1       1      20      26       8      26      12      21      49
       3       1       1      21      50      18      50      41      27      25
       3       1       1      22      10      32      10      38      46      50
       3       1       1      23      39      24      39      12      33      17
       3       1       1      24      17      46      17       4      50      41
       3       1       1      25      35      36      35      12      48      40
       3       1       1      26      40      48      40      26      13      42
       3       1       1      27      15      16      15      18      48      41
       3       1       1      28      30      50      30      23      23      10
       3       1       1      29      37      44      37      32       9      12
       3       1       1      30      34       7      34      32      13      26
       3       1       1      31      20      29      20      20      30      23
       3       1       1      32      39      15      39      18      27      17
       3       1       1      33      26      21      26       5      32       8
       3       1       1      34      29      48      29      36      33      15
       3       1       1      35      47      37      47      23       2      24
       3       1       1      36      17      16      17      35      36      23
       3       1       1      37      13       8      13      15       1      33
       3       1       1      38      21      18      21      28      27      28
       3       1       1      39      40      35      40      26      34       3
       3       1       1      40      21      35      21      27      17      22
       3       1       1      41      12      29      12       1      29      33
       3       1       1      42      44       8      44      34      20      35
       3       1       1      43      42      29      42      44      18      50
       3       1       1      44      21      43      21       3       2      34
       3       1       1      45      44      23      44       8      26       9
       3       1       1      46      28      38      28      31      50      30
       3       1       1      47       9      20       9       4      24      25
       3       1       1      48      12      26      12      24      10      19
       3       1       1      49      35      17      35      30      46      47
       3       1       1      50      47      34      47      10       7      34
       3       1       1      51      34      35      34      10      50       1
       3       1       1      52      43       8      43       6      20      21
       3       1       1      53      46      47      46      23      38      27
       3       1       1      54      37       8      37      35      19      50
       3       1       1      55      44      40      44      36       8      29
       3       1       1      56      35      44      35      44       5      39
       3       1       1      57      26      17      26      28      10      20
       3       1       1      58      25      34      25       3      13      41
       3       1       1      59      31      11      31      22      34      41
       3       1       1      60      15      35      15      37      33      48
       3       1       1      61      32      33      32      33      15      11
       3       1       1      62      32      10      32       3      43      18
       3       1       1      63      13      14      13      43      11       8
       3       1       1      64       5      17       5      28      44      32
       3       1       1      65      13      47      13      46       3      37
       3       1       1      66      30      34      30      45      13      18
       3       1       1      67      31      43      31      25      28      25
       3       1       1      68      40      20      40      26      40      19
       3       1       1      69      48      22      48      40      13      25
       3       1       1      70       8       5       8      45      29      46
       3       1       1      71      30      35      30       2      48       8
       3       1       1      72      14      36      14      34      49       7
       3       1       1      73      23      31      23      27      50      44
       3       1       1      74      21      13      21      24      48      22
       3       1       1      75      24      10      24      26      42      36
       3       1       1      76      15      23      15      45      50      18
       3       1       1      77      22       3      22      18      35      17
       3       1       1      78      10       2      10      37      36       6
       3       1       1      79      49      36      49      39      10      47
       3       1       1      80      19      33      19      23      15      43
       3       1       1      81      42      24      42      30      33      49
       3       1       1      82      41      12      41      43       1      30
       3       1       1      83      14       1      14      29      30      11
       3       1       1      84      38      25      38      18      24       4
       3       1       1      85       8      35       8      16      41      17
       3       1       1      86      41      37      41      26      27      12
       3       1       1      87       3      47       3      12      27       7
       3       1       1      88      11      36      11      35      43       5
       3       1       1      89       8      47       8      20      15      49
       3       1       1      90      34      27      34      28       5       2
       3       1       1      91      50      45      50      42      11      31
       3       1       1      92      34      46      34      13      44      27
       3       1       1      93      11       1      11      21      42      30
       3       1       1      94      24       7      24       7      34       1
       3       1       1      95      38      12      38      39       9      21
       3       1       1      96      27      25      27      20       2      33
       3       1       1      97      22       3      22       7      31      21
       3       1       1      98       8       6       8      48       4      29
       3       1       1      99      27      40      27      46      43      40
       3       1       1     100      46      47      46       2      41      19
       3       1       2       1      42      26      42      14      45       1
       3       1       2       2      28       2      28      17      18      16
       3       1       2       3      36      44      36      47       9      41
       3       1       2       4       3      38       3      11       9      10
       3       1       2       5      38       8      38      37      13      35
       3       1       2       6      35      19      35      11      22       2
       3       1       2       7      45      50      45      46       5      31
       3       1       2       8       3      15       3       7      41      20
       3       1       2       9      16      26      16      35       4      12
       3       1       2      10      19      38      19      20       2      14
       3       1       2      11      29      35      29       1       5      16
       3       1       2      12      45      24      45       5       3       4
       3       1       2      13      45      26      45      44      44      41
       3       1       2      14      15      13      15       7       5      13
       3       1       2      15      31      28      31      27      38      44
       3       1       2      16      45      22      45      47      36       9
       3       1       2      17       5      33       5      25       3       4
       3       1       2      18      34      16      34      30      17      35
       3       1       2      19       3      23       3      46      45      24
       3       1       2      20      22      31      22      35      43      30
       3       1       2      21      23      16      23      46      15      49
       3       1       2      22      31       5      31       2       7      31
       3       1       2      23      34      36      34      37      20      37
       3       1       2      24       9      18       9      41      31       1
       3       1       2      25      27      17      27      10      25       9
       3       1       2      26      24      28      24      44       9      40
       3       1       2      27      18      26      18      32      45      42
       3       1       2      28       5      43       5       6      10      11
       3       1       2      29      40      37      40      20       4      49
       3       1       2      30       7      45       7      26      33      44
       3       1       2      31      45      19      45      29      31      34
       3       1       2      32      19      42      19      32      19       6
       3       1       2      33      32       9      32      22      39      19
       3       1       2      34      50      17      50      49       3      45
       3       1       2      35      10      46      10      40      46      15
       3       1       2      36      36      27      36      36      23      21
       3       1       2      37      39      41      39      25       1       3
       3       1       2      38       9      44       9      49      36       6
       3       1       2      39       9      25       9      28      37      41
       3       1       2      40      27       7      27      18      28      36
       3       1       2      41      48      22      48       3      50      47
       3       1       2      42      31      38      31       4      43       7
       3       1       2      43      46      25      46      39      20       1
       3       1       2      44      49      40      49      32      22      41
       3       1       2      45      31      45      31       4      47      40
       3       1       2      46      13      44      13      14      29       3
       3       1       2      47       6      17       6      27      47      32
       3       1       2      48      40      31      40      42      44      29
       3       1       2      49      22      34      22      36      35       1
       3       1       2      50      16      14      16      43      32       9
       3       1       2      51       1      19       1      29      50      44
       3       1       2      52      46      36      46      17      10      34
       3       1       2      53      19      39      19      20      18      15
       3       1       2      54      18       9      18      10      10      32
       3       1       2      55       8      25       8       5      16      42
       3       1       2      56      35      46      35      41      44      48
       3       1       2      57      22      30      22      19      18      14
       3       1       2      58      14      16      14      28      46      15
       3       1       2      59      50      13      50      24      18      26
       3       1       2      60      17       3      17      16      20      11
       3       1       2      61      40      29      40       3      39      31
       3       1       2      62      27      15      27       9      27      26
       3       1       2      63      50       8      50      31      19       2
       3       1       2      64       6      27       6      46       2      49
       3       1       2      65      28      39      28      49      10      38
       3       1       2      66      13      39      13      25      20      44
       3       1       2      67      17      42      17      45      24       5
       3       1       2      68      26      23      26      27      25      10
       3       1       2      69      43       8      43      42      35       1
       3       1       2      70      34      12      34      41      37      42
       3       1       2      71      50      20      50      37      25      48
       3       1       2      72      23      20      23      14      47      25
       3       1       2      73      36       8      36      34      22      45
       3       1       2      74      38      37      38      20      48      10
       3       1       2      75      46      22      46      13      37      40
       3       1       2      76      12      15      12      29      37      35
       3       1       2      77      45      34      45       1      15      25
       3       1       2      78      48       8      48       1      43      46
       3       1       2      79      10      24      10      34      44      45
       3       1       2      80      34      10      34      25      14      17
       3       1       2      81      32      27      32      36       9      17
       3       1       2      82      24      12      24      29      40      50
       3       1       2      83       2      48       2       9       4      37
       3       1       2      84       2      39       2       9      16       3
       3       1       2      85       8      33       8      47      29      15
       3       1       2      86      33      11      33      30      25      23
       3       1       2      87      17       7      17      32      27      22
       3       1       2      88      45      46      45      14      11      16
       3       1       2      89       5       7       5      12      20       2
       3       1       2      90      16      37      16      19       5      50
       3       1       2      91      31      35      31      32       4      19
       3       1       2      92       5      31       5      33       6      40
       3       1       2      93      15      13      15      39      45      21
       3       1       2      94      35      19      35      16      47      20
       3       1       2      95      48      33      48       1      29      18
       3       1       2      96      34      19      34      38      28       6
       3       1       2      97       2      12       2      17       2      34
       3       1       2      98      12       4      12       1      13       6
       3       1       2      99      19      12      19      25       2      24
       3       1       2     100      39      15      39      36       3       5
       3       1       3       1       8       2       8      15      13       1
       3       1       3       2      46      47      46      25      48      27
       3       1       3       3      21      20      21      26      15      42
       3       1       3       4      21       9      21      40      11      38
       3       1       3       5      22      19      22       9      45      28
       3       1       3       6      16      26      16      24      16      31
       3       1       3       7      47      48      47      36      11      33
       3       1       3       8      23      18      23      26      39      47
       3       1       3       9      31      18      31      11      38      25
       3       1       3      10      38      10      38      30      18       8
       3       1       3      11      38      48      38      40      42      50
       3       1       3      12      42      16      42      37      22      31
       3       1       3      13      40      11      40      46      50      21
       3       1       3      14      14       2      14      48      34      17
       3       1       3      15      19      38      19      38      23      40
       3       1       3      16      10      16      10       2      12      11
       3       1       3      17      30       2      30      49      29      10
       3       1       3      18       8      44       8      33      44      38
       3       1       3      19       2      38       2       7      31      36
       3       1       3      20       4       7       4       4      20       6
       3       1       3      21       4      46       4      36      31      21
       3       1       3      22      30      46      30      49       1       7
       3       1       3      23       3      28       3      33      24      28
       3       1       3      24      47      34      47      20       5      33
       3       1       3      25      19      23      19      30      15      18
       3       1       3      26      47       5      47      33      16       6
       3       1       3      27      36       4      36      41       1      23
       3       1       3      28       6      44       6       8      33      10
       3       1       3      29      40      50      40      43      49      38
       3       1       3      30      17      12      17      24      48       1
       3       1       3      31      21      49      21      18      22      10
       3       1       3      32      41      31      41      42      37      38
       3       1       3      33      20      33      20      44      25      36
       3       1       3      34      12      27      12      16       6       8
       3       1       3      35      19      47      19      31      34      10
       3       1       3      36      20      18      20      43      45      19
       3       1       3      37      48      29      48      41      38       3
       3       1       3      38      20       6      20      11      48      39
       3       1       3      39      16      40      16      50       3      29
       3       1       3      40      43      48      43      24      28       5
       3       1       3      41       9       3       9      49      14       8
       3       1       3      42       6      29       6      42      49      28
       3       1       3      43       7      41       7      28      28      42
       3       1       3      44      18      13      18      29      33       3
       3       1       3      45      14      11      14      28      32      38
       3       1       3      46      25      11      25      46      47      15
       3       1       3      47      11      14      11      36      25      44
       3       1       3      48      25      34      25      41       9      34
       3       1       3      49      45      37      45      33      24      25
       3       1       3      50      39      27      39      17      32      33
       3       1       3      51      19      36      19      36       3      40
       3       1       3      52      46      12      46      16       2      20
       3       1       3      53      13      26      13      37      13      10
       3       1       3      54      22       7      22      22      11      34
       3       1       3      55      31       8      31      16      24      13
       3       1       3      56      37       7      37       8      24      10
       3       1       3      57      19      26      19      46      34       3
       3       1       3      58      18      35      18      49      11      43
       3       1       3      59      10      33      10      26      42      26
       3       1       3      60      28      23      28      29      23      29
       3       1       3      61      14      27      14      34      46      10
       3       1       3      62      28      14      28       8      19      18
       3       1       3      63      30      47      30      33       9      50
       3       1       3      64      43      38      43      29       6       9
       3       1       3      65       9      40       9       7      42      26
       3       1       3      66      34      21      34      16      22      44
       3       1       3      67      28      44      28      49      42      26
       3       1       3      68       2      16       2       1      33      40
       3       1       3      69      17      46      17      36      24      18
       3       1       3      70      44       4      44      20      16      26
       3       1       3      71      31      25      31      26      17      37
       3       1       3      72      23      40      23      12      18      35
       3       1       3      73      49      31      49       2      23      41
       3       1       3      74       8      10       8      45      32      19
       3       1       3      75      33      23      33      45      32      30
       3       1       3      76      47      29      47       1      25      44
       3       1       3      77      44      19      44      32      41      42
       3       1       3      78      26      17      26       9      16      19
       3       1       3      79      14      25      14      46       4      21
       3       1       3      80      18       7      18       9      38      40
       3       1       3      81      15       2      15      45      33      14
       3       1       3      82      16       3      16      20      10      11
       3       1       3      83      32      38      32      39      44      48
       3       1       3      84      36      34      36      17      13      37
       3       1       3      85      19      26      19       3       3      29
       3       1       3      86      32      47      32      33      39      19
       3       1       3      87      41      21      41      22      35      30
       3       1       3      88       7      14       7      23       4      21
       3       1       3      89       3      10       3      28      27      24
       3       1       3      90      44       9      44      35      37      10
       3       1       3      91      10       7      10      27      14      29
       3       1       3      92      15      50      15      38      36      38
       3       1       3      93      32      20      32      15      35      45
       3       1       3      94      20       2      20      35      35      49
       3       1       3      95       3      13       3      43      37      29
       3       1       3      96      46      30      46      36      46      16
       3       1       3      97       9      32       9      47      21      17
       3       1       3      98       1      31       1      33      12      38
       3       1       3      99      42       4      42      29      42      50
       3       1       3     100      48       6      48       3      31       1
       3       1       4       1      49      28      49       2      31      11
       3       1       4       2      23      20      23      20      35      13
       3       1       4       3      16      38      16      20      16      15
       3       1       4       4      46      32      46      33      36      35
       3       1       4       5      50      47      50      21       4      49
       3       1       4       6      24      40      24      24      22      32
       3       1       4       7      20       7      20      49      17      11
       3       1       4       8      48       4      48      31      18      19
       3       1       4       9      37      41      37      25       9       7
       3       1       4      10      33      36      33       8       3      31
       3       1       4      11       9      45       9       4      14       2
       3       1       4      12      17      41      17      31      43      47
       3       1       4      13      28       1      28      28      37      33
       3       1       4      14       9      13       9      19      22      24
       3       1       4      15      36       5      36      31      23      26
       3       1       4      16      25      29      25      37      43       4
       3       1       4      17       7      34       7      13       3      26
       3       1       4      18      10      23      10      34      31      47
       3       1       4      19      44       3      44      35       1      50
       3       1       4      20      42      38      42      38      50       2
       3       1       4      21      31       3      31      18      41      48
       3       1       4      22      36      23      36       1       7      18
       3       1       4      23       1      29       1      40      16      45
       3       1       4      24      44       7      44      14      39      46
       3       1       4      25      20      23      20       5      49      27
       3       1       4      26      20       8      20      37      40      28
       3       1       4      27      22      41      22      15       7      46
       3       1       4      28      10      25      10      21      49       6
       3       1       4      29       4      24       4      49      34      38
       3       1       4      30      10      11      10      11      40      49
       3       1       4      31       9      49       9       6      12      42
       3       1       4      32      31       9      31      19      39      23
       3       1       4      33      30      12      30      30      46      47
       3       1       4      34       9      22       9      40       7       6
       3       1       4      35      47      25      47      39      15      29
       3       1       4      36       1       6       1      24      31      45
       3       1       4      37      26      28      26      44      40      36
       3       1       4      38      14      45      14      48      22      13
       3       1       4      39      11      25      11       2      26      41
       3       1       4      40      40      49      40      47      15       5
       3       1       4      41      15       1      15      35      22      19
       3       1       4      42      49      17      49      47      19      18
       3       1       4      43      30      44      30      21      31       8
       3       1       4      44      40      21      40      35      39      11
       3       1       4      45      29      13      29      13      34      18
       3       1       4      46       1      49       1       8      43      41
       3       1       4      47      12       7      12      15       6      22
       3       1       4      48      10      16      10      22      39      29
       3       1       4      49      17      39      17      28       2      41
       3       1       4      50       6      37       6      47      22      48
       3       1       4      51      38      20      38      15      11      12
       3       1       4      52       2      33       2      22      18      14
       3       1       4      53      44       4      44      14      28      33
       3       1       4      54      15      44      15      17      50      14
       3       1       4      55      28      37      28      23      50      23
       3       1       4      56      26      39      26      28      12      13
       3       1       4      57      17      43      17       2      30      27
       3       1       4      58       8      18       8      13      37      34
       3       1       4      59      26      49      26      45      37      45
       3       1       4      60      31      13      31      27      31      27
       3       1       4      61      44      11      44      10       8      28
       3       1       4      62       3      40       3      48      47      36
       3       1       4      63      47      37      47      49       2      42
       3       1       4      64       7      20       7      44      26      23
       3       1       4      65       1       7       1       8      47      46
       3       1       4      66      43      10      43       1      22      17
       3       1       4      67      12      21      12      19       8      12
       3       1       4      68      27      49      27      31       1      32
       3       1       4      69      24      19      24      46      23      35
       3       1       4      70      19      29      19       4      47       1
       3       1       4      71      25      29      25       7      48       9
       3       1       4      72      33      42      33      23       7      36
       3       1       4      73      26      21      26      29       9      50
       3       1       4      74      24       9      24      26      17       1
       3       1       4      75      25      34      25      37       9      48
       3       1       4      76       4      48       4      41      42      31
       3       1       4      77      11      49      11      45      17      31
       3       1       4      78      11      32      11      50      25      48
       3       1       4      79      23      24      23      39      30      31
       3       1       4      80      29      19      29      14      16      19
       3       1       4      81      16      25      16      43      22       9
       3       1       4      82      17      42      17      10       7      27
       3       1       4      83      13      16      13      28      39       5
       3       1       4      84      20      33      20      28      32      46
       3       1       4      85      25      23      25      34       1      12
       3       1       4      86      34      27      34      14       8      44
       3       1       4      87      12      35      12      38      29      13
       3       1       4      88      33       1      33      45      44      22
       3       1       4      89      24      33      24      24      14      47
       3       1       4      90      14      45      14      46       9      14
       3       1       4      91      46      17      46      21      24      10
       3       1       4      92      35      20      35       4      19      44
       3       1       4      93       4      16       4      29      18      33
       3       1       4      94      11      47      11      10      39      35
       3       1       4      95      12      41      12      34      37      48
       3       1       4      96      27      45      27       2      47      36
       3       1       4      97      28      44      28      36      47      21
       3       1       4      98      18      31      18      13      22      28
       3       1       4      99      44       4      44      22       8      28
       3       1       4     100      14      27      14      26      38      50
       3       1       5       1      33      34      33      27      15      44
       3       1       5       2       4      11       4       7      35      41
       3       1       5       3      31      16      31      34      31      32
       3       1       5       4      33      19      33      37      24      21
       3       1       5       5      11      48      11       6      41      49
       3       1       5       6       6      12       6       4      18      10
       3       1       5       7      31      34      31      36       2      22
       3       1       5       8      36      47      36       8      22      39
       3       1       5       9      13      27      13      38       8      46
       3       1       5      10      38      20      38       5      46      49
       3       1       5      11      50      18      50       7      42      34
       3       1       5      12      35       3      35      15      37      38
       3       1       5      13      47       7      47      23      37      44
       3       1       5      14      45      41      45      24      35      14
       3       1       5      15      30      32      30       8      24      38
       3       1       5      16      23      27      23      19      25      50
       3       1       5      17      43      39      43      12      37      23
       3       1       5      18      32      44      32      39       2      16
       3       1       5      19      36       1      36      39      21      48
       3       1       5      20      41      45      41      16      14      50
       3       1       5      21      37      22      37       3      28      50
       3       1       5      22      22      18      22      25      24      32
       3       1       5      23      22      48      22      18       6      42
       3       1       5      24      30      23      30      49      40      14
       3       1       5      25      36      26      36      44      16       4
       3       1       5      26      13      45      13      27      39      28
       3       1       5      27      26      48      26      44      32      23
       3       1       5      28       4      34       4      46       1      17
       3       1       5      29      46      48      46      24      24      20
       3       1       5      30       7       9       7      30      33       8
       3       1       5      31      49      44      49       1      43       4
       3       1       5      32       9      14       9      31      18       6
       3       1       5      33      11       2      11       2      15      26
       3       1       5      34       9      10       9      42      11      45
       3       1       5      35       9      40       9      30      12      35
       3       1       5      36      38      22      38      50      22       4
       3       1       5      37       2      43       2      16      16      35
       3       1       5      38      50      29      50      11       6      30
       3       1       5      39      30       2      30       7      45      21
       3       1       5      40      49      38      49       3      23      32
       3       1       5      41      35      34      35      49      14      10
       3       1       5      42      37      15      37      32      11      25
       3       1       5      43       6      46       6      28       9      40
       3       1       5      44      40      16      40       3      47      46
       3       1       5      45      15       7      15      39      41      18
       3       1       5      46      37      24      37      49      47      32
       3       1       5      47      25      19      25      25      40      31
       3       1       5      48      26       2      26      33      34      31
       3       1       5      49       7      38       7      35       2      22
       3       1       5      50      47      11      47      37      41      39
       3       1       5      51       8       2       8      12      16      47
       3       1       5      52      14      32      14      11      29      37
       3       1       5      53      45      31      45      33      36      27
       3       1       5      54       3      39       3      18      14      18
       3       1       5      55      12      44      12      41       8       4
       3       1       5      56       4      39       4      38       8      32
       3       1       5      57      42      31      42      15      44      36
       3       1       5      58      29      11      29      19      24      34
       3       1       5      59      34      15      34       8      40      19
       3       1       5      60      41      20      41      46      42      14
       3       1       5      61      39       4      39      24      19      17
       3       1       5      62      14      19      14      10      12      38
       3       1       5      63      48      12      48      26       7       3
       3       1       5      64      30      41      30       8      22      32
       3       1       5      65      13      30      13      27       3      23
       3       1       5      66      25      11      25      21      23      27
       3       1       5      67      12       9      12      33      24      36
       3       1       5      68       6      43       6      39      19       8
       3       1       5      69      42      49      42      40      29      11
       3       1       5      70       1       9       1       5      19      20
       3       1       5      71      40      28      40      23      12      21
       3       1       5      72       5      28       5      16      32       6
       3       1       5      73      20      18      20      36      17      20
       3       1       5      74      27       5      27      41      48      12
       3       1       5      75      17      41      17       4       4       6
       3       1       5      76      37      18      37      28      42      46
       3       1       5      77      24       8      24       1      24      48
       3       1       5      78       6      16       6      31       2      14
       3       1       5      79       8      10       8      14       2      30
       3       1       5      80      23      37      23      10      50       8
       3       1       5      81      12      29      12      25      34      25
       3       1       5      82      22      14      22      12      16       4
       3       1       5      83      39      49      39      32       4      41
       3       1       5      84      38      16      38      10      16       1
       3       1       5      85      32      13      32      25       7      38
       3       1       5      86      12      50      12      36      21      42
       3       1       5      87      36      11      36      13      44      15
       3       1       5      88      10      11      10      16      21      12
       3       1       5      89      43      26      43      42      19      20
       3       1       5      90      11      47      11      13      38      26
       3       1       5      91      20       1      20      36      33      12
       3       1       5      92      24      18      24       3      19      31
       3       1       5      93      46      30      46      43      48      15
       3       1       5      94      43      45      43      37      29      26
       3       1       5      95       6      15       6      38      12      13
       3       1       5      96      33       3      33      30      10      27
       3       1       5      97      49      17      49       4      17      18
       3       1       5      98      26       4      26      28      48      44
       3       1       5      99      26      38      26      41       1      23
       3       1       5     100      32      46      32      40      32      12
       3       1       6       1       3      40       3      40      20      12
       3       1       6       2      24       1      24      26      25       2
       3       1       6       3       9      18       9      48      45      16
       3       1       6       4      30      29      30      41      36       3
       3       1       6       5      35      32      35       2       7      48
       3       1       6       6      11      13      11       1      23      33
       3       1       6       7      30       1      30      40      24      42
       3       1       6       8      25      36      25      23      17      47
       3       1       6       9      18      32      18      36       4      20
       3       1       6      10       1       8       1       6      35       5
       3       1       6      11      20      47      20      12      37      14
       3       1       6      12       5       6       5      12      24      35
       3       1       6      13       5      13       5       3      38      34
       3       1       6      14      40      37      40      16      49      24
       3       1       6      15      10      33      10      14      48      23
       3       1       6      16      47      31      47      11      13       7
       3       1       6      17      22      38      22      50      10      46
       3       1       6      18      30       1      30      38      16       7
       3       1       6      19      50      18      50      20      31      24
       3       1       6      20       2      44       2      36      37      44
       3       1       6      21      14      42      14      13      11      37
       3       1       6      22      26      33      26      40      25      14
       3       1       6      23      12       8      12       7       6      28
       3       1       6      24      40      49      40      45      33      37
       3       1       6      25      21      24      21      25      36       4
       3       1       6      26      17      18      17      14      22      29
       3       1       6      27      33       6      33      44      17       7
       3       1       6      28      41      28      41      40      20      37
       3       1       6      29      40      35      40      44      43      44
       3       1       6      30       5      31       5       4       7      38
       3       1       6      31       4      46       4      39       8       6
       3       1       6      32      12       9      12      35       1      48
       3       1       6      33      48      13      48       3      46       1
       3       1       6      34      50       6      50      18      45      38
       3       1       6      35      15      50      15      28      10       9
       3       1       6      36      12       5      12      43      24      13
       3       1       6      37       9      42       9      36      46      14
       3       1       6      38      36      42      36      32      38       5
       3       1       6      39      30       9      30      26      27      40
       3       1       6      40       2       7       2      24       1      30
       3       1       6      41       2      17       2       9      46       8
       3       1       6      42      26      14      26      48      19      22
       3       1       6      43      39       7      39      22       6      15
       3       1       6      44      22       9      22       9      24       7
       3       1       6      45      45      10      45       9      39       9
       3       1       6      46      38       4      38      33      38      15
       3       1       6      47      34      50      34       9      25      14
       3       1       6      48      29      46      29      46      36      25
       3       1       6      49       6       7       6      42      40      49
       3       1       6      50       4       6       4      43      31      24
       3       1       6      51      41      36      41      18      32      34
       3       1       6      52      48      24      48       9      16      28
       3       1       6      53      47      48      47      31      43      35
       3       1       6      54      25      22      25      43      11      48
       3       1       6      55      23       3      23      42      17      39
       3       1       6      56       8      12       8      42      39      26
       3       1       6      57      16       9      16      49      15      39
       3       1       6      58      18      44      18      30      42      36
       3       1       6      59      38      11      38       6      10       9
       3       1       6      60       8      31       8      19       7       5
       3       1       6      61      16      48      16      39      34      39
       3       1       6      62      22      15      22       4       2      13
       3       1       6      63       3      26       3       4      23      28
       3       1       6      64      32      15      32      13      49      50
       3       1       6      65      39      42      39      31       3      39
       3       1       6      66      29      32      29      34       4      32
       3       1       6      67      30      47      30      47      13      27
       3       1       6      68      24      11      24       2      45      34
       3       1       6      69       6      42       6      45      15      28
       3       1       6      70      20      48      20      34      24       5
       3       1       6      71      34      24      34      29      25      45
       3       1       6      72      38      36      38      50      26       5
       3       1       6      73      32      46      32      12      42       5
       3       1       6      74      38       1      38      25      47       7
       3       1       6      75      26      20      26      48       7      25
       3       1       6      76      47      14      47      35      12      13
       3       1       6      77      29      21      29      40      25      16
       3       1       6      78      13      16      13      28      20      17
       3       1       6      79      48       6      48       4      46      34
       3       1       6      80      23      32      23       7       5      18
       3       1       6      81      23      36      23      42      29      10
       3       1       6      82       8      36       8      24      47      39
       3       1       6      83      42      14      42      43      18       6
       3       1       6      84       7      27       7      18      24      26
       3       1       6      85      21      35      21      27      13      21
       3       1       6      86      50      34      50      37       2       5
       3       1       6      87      40      38      40       2      33      19
       3       1       6      88      26      25      26      26      25      40
       3       1       6      89       9      17       9      44       6      19
       3       1       6      90      30       7      30       7      38      47
       3       1       6      91      36      37      36      19      32       1
       3       1       6      92       4      19       4      36      35       9
       3       1       6      93      44      50      44      50      13      48
       3       1       6      94       7      17       7      21       8      20
       3       1       6      95      34      45      34      27       8      39
       3       1       6      96      16      25      16      10      16      13
       3       1       6      97      11      50      11      20       8      31
       3       1       6      98       6      25       6      30      26      14
       3       1       6      99      39      10      39      12      19      40
       3       1       6     100      16      15      16      26      33      21
       3       1       7       1      41      25      41      10      36      47
       3       1       7       2      45      13      45       2      30      36
       3       1       7       3      15      45      15      45      26       6
       3       1       7       4      15      37      15      16       8      14
       3       1       7       5      29       4      29      46      11      35
       3       1       7       6      19      25      19       1      35      19
       3       1       7       7      49      29      49       9      17      11
       3       1       7       8      27       9      27       3      42      20
       3       1       7       9      45      48      45       4      17      48
       3       1       7      10      35      46      35      41      43      42
       3       1       7      11      26      18      26      15      22      46
       3       1       7      12      26       6      26       2      12       1
       3       1       7      13      23      11      23      37       9      17
       3       1       7      14      35      36      35      26       9      29
       3       1       7      15       8      14       8      50       4      15
       3       1       7      16      24      28      24      44      23      21
       3       1       7      17      25      29      25      14      47      22
       3       1       7      18       1      29       1      40      43      50
       3       1       7      19      31       2      31      14      20      46
       3       1       7      20      45      27      45       7      34      16
       3       1       7      21      42      31      42       8       8      14
       3       1       7      22       2       9       2      49       6      40
       3       1       7      23      28      47      28      18      23      42
       3       1       7      24       5      12       5       3      10       5
       3       1       7      25      24      46      24      34      45      40
       3       1       7      26       1      39       1      32      10      36
       3       1       7      27      38      46      38      30      15      10
       3       1       7      28      44      46      44       7       9      38
       3       1       7      29      42       5      42      28      27      42
       3       1       7      30      30      45      30      15      50      35
       3       1       7      31      17      49      17      36      26       3
       3       1       7      32       5      16       5       3      29      27
       3       1       7      33      34      48      34      18      50       8
       3       1       7      34      21      50      21       1      13      22
       3       1       7      35      46      41      46      28      25      50
       3       1       7      36      42      12      42      50      13      48
       3       1       7      37       8      47       8       7      32      50
       3       1       7      38      26       9      26      29      47      42
       3       1       7      39       8       5       8       5      12      35
       3       1       7      40      50      21      50       6      13      20
       3       1       7      41      20      46      20      46      10      46
       3       1       7      42      27      33      27      21      26      23
       3       1       7      43      48      34      48      45      15       4
       3       1       7      44      21      24      21      42      45      12
       3       1       7      45      38      25      38      44      16      50
       3       1       7      46      37      12      37      50      29       4
       3       1       7      47      44       7      44      29      50       1
       3       1       7      48       2       3       2      47      37       2
       3       1       7      49       2      24       2       9      44       7
       3       1       7      50      36      37      36      12      23      39
       3       1       7      51      48      17      48      42      27      21
       3       1       7      52      25      30      25      25      16      23
       3       1       7      53      27      13      27      16      26      34
       3       1       7      54      48      30      48      48      31       8
       3       1       7      55      42      18      42      15      37      48
       3       1       7      56      11      49      11      38      49      11
       3       1       7      57      18      35      18      15      46       5
       3       1       7      58      42      43      42      46      17      26
       3       1       7      59      22      27      22      43      43      33
       3       1       7      60       1      24       1      16      30      39
       3       1       7      61       2      27       2      11      39      23
       3       1       7      62      23      17      23      50      11      14
       3       1       7      63      26       6      26      14      26      20
       3       1       7      64       9      29       9      14      44      47
       3       1       7      65      48      27      48       5       4       3
       3       1       7      66      50      21      50      21      12      47
       3       1       7      67      24       1      24      38      43      18
       3       1       7      68       6      42       6      34      19       8
       3       1       7      69      20       2      20      16       2      39
       3       1       7      70       5       9       5      24       4      47
       3       1       7      71      44      48      44      10       8      40
       3       1       7      72      42      49      42      50      31      34
       3       1       7      73      46      43      46      21      10      49
       3       1       7      74      28      29      28      10       9      24
       3       1       7      75       9      13       9      19      18       8
       3       1       7      76      30      34      30      28      39      31
       3       1       7      77      46      13      46      46      24      40
       3       1       7      78      22      28      22      14      13      16
       3       1       7      79      15      43      15      24       8       3
       3       1       7      80      39       8      39      43       4      28
       3       1       7      81      27      30      27      14      36      11
       3       1       7      82      30      40      30      43      15      45
       3       1       7      83      17      30      17      28       2      37
       3       1       7      84      50       4      50      30      48       4
       3       1       7      85      20      39      20      49      47      36
       3       1       7      86      11      35      11      26      37      42
       3       1       7      87      36       1      36       9      39      22
       3       1       7      88      50       6      50      26       7       2
       3       1       7      89      19      28      19      32      28      24
       3       1       7      90       2       3       2      26      43      28
       3       1       7      91      46      21      46      28       9      23
       3       1       7      92      50      22      50      47      50      23
       3       1       7      93      26      27      26      26       3      22
       3       1       7      94       3       1       3      32       2       6
       3       1       7      95      29      26      29      38      19      42
       3       1       7      96      14      43      14       6       6      29
       3       1       7      97      34      11      34      15      37      16
       3       1       7      98      44      17      44      40      16      38
       3       1       7      99      26      40      26      14       6       2
       3       1       7     100      26      36      26      19      49      32
       3       1       8       1      36      28      36      40      10      48
       3       1       8       2      49      23      49      17      27      12
       3       1       8       3      46      43      46      20      39      48
       3       1       8       4      21      45      21      21      44       7
       3       1       8       5       6      42       6      29      23       6
       3       1       8       6       3       4       3      43      13      22
       3       1       8       7      40       4      40      33       9       6
       3       1       8       8      10       7      10      46       6      40
       3       1       8       9      14       8      14      16      17       5
       3       1       8      10      34      12      34      19      34      17
       3       1       8      11      29       1      29      26      23       4
       3       1       8      12      10      12      10      12      12      10
       3       1       8      13      12      29      12       5       3      46
       3       1       8      14      39      50      39      10      36      14
       3       1       8      15      10      23      10      21      45      32
       3       1       8      16       4       1       4      21      48      36
       3       1       8      17      27      20      27      37      37       8
       3       1       8      18      31      17      31      31      19      23
       3       1       8      19      19      42      19      13      44       6
       3       1       8      20      37      17      37      13      21      27
       3       1       8      21      43       1      43      39      36      22
       3       1       8      22      40      47      40      32       9      36
       3       1       8      23      49      31      49      36       1      12
       3       1       8      24      42      24      42      24      42      22
       3       1       8      25      10       5      10       9      25       5
       3       1       8      26      26       9      26      46      39      18
       3       1       8      27      13       7      13      50      47      45
       3       1       8      28      37      28      37       7      49      40
       3       1       8      29      17       6      17      41      24      16
       3       1       8      30      34      18      34      36      16      25
       3       1       8      31      25       8      25      25      48      46
       3       1       8      32      22       9      22      14      17       5
       3       1       8      33      39       1      39      34      43      26
       3       1       8      34      49       7      49      25      13      15
       3       1       8      35      40      41      40      14       6      26
       3       1       8      36      42      41      42      13      42       6
       3       1       8      37      16      50      16      37      30      40
       3       1       8      38      45      25      45      12      33      13
       3       1       8      39       7      30       7      29      14      28
       3       1       8      40      40      21      40      31      12       3
       3       1       8      41      10      22      10      18       8      10
       3       1       8      42       1       8       1      39      21      39
       3       1       8      43       9      23       9      41      40      39
       3       1       8      44      35      17      35      16      45      46
       3       1       8      45      33      20      33      25      22       7
       3       1       8      46      41      24      41       1      20      12
       3       1       8      47      24       8      24      15      41       4
       3       1       8      48       1      33       1      44      10      21
       3       1       8      49      19      30      19      21      12      11
       3       1       8      50       8       7       8      27      24      29
       3       1       8      51      32      33      32      44       8      24
       3       1       8      52      19      21      19      30      49       8
       3       1       8      53      42      29      42      25       5      50
       3       1       8      54      37      11      37      21      37      40
       3       1       8      55      35      46      35      39      25      47
       3       1       8      56      38      30      38      37      35      18
       3       1       8      57      14      16      14      19      48      17
       3       1       8      58      36      12      36       3      47      19
       3       1       8      59      37      30      37      32      20      11
       3       1       8      60      13      32      13      26      11      25
       3       1       8      61      46      43      46      25       8       5
       3       1       8      62       6      20       6      43      46      24
       3       1       8      63      49      34      49       8      39      29
       3       1       8      64      28      47      28      35      45       3
       3       1       8      65      44      14      44       3      10       6
       3       1       8      66      13      30      13      19      18      46
       3       1       8      67       7      41       7      45      24      39
       3       1       8      68       6      19       6      35      43       4
       3       1       8      69      42      15      42      45      25       9
       3       1       8      70       5      15       5      50       3      43
       3       1       8      71      31      40      31      25      22       7
       3       1       8      72      49       1      49      18      29      50
       3       1       8      73      13      10      13      11      23      48
       3       1       8      74      47      19      47      48      17      32
       3       1       8      75      34      13      34      27      41       5
       3       1       8      76      38      22      38      33      37      15
       3       1       8      77      48      45      48      24      20       7
       3       1       8      78      43       6      43      50      21       4
       3       1       8      79      31      29      31      29      30      12
       3       1       8      80      44      49      44      45      12      46
       3       1       8      81      45       5      45      30      11      43
       3       1       8      82      35      38      35      42      38      26
       3       1       8      83      39       9      39      17      36      25
       3       1       8      84      17      25      17      42      21      24
       3       1       8      85      12      24      12      47      38       4
       3       1       8      86      46      31      46      24      24      26
       3       1       8      87      50       9      50      12      44      21
       3       1       8      88      22      34      22      40      20      45
       3       1       8      89      13      21      13       7      42      48
       3       1       8      90      50      47      50      10      45      30
       3       1       8      91      36      44      36      44      12      29
       3       1       8      92       2      11       2      19       3       1
       3       1       8      93      16      42      16      40      22      41
       3       1       8      94      18      31      18      10       6      10
       3       1       8      95      33      47      33      12      46       2
       3       1       8      96      31      21      31       5      36       2
       3       1       8      97      32      42      32      48      44      31
       3       1       8      98       9      37       9       8      11      13
       3       1       8      99      14      23      14      22       5       4
       3       1       8     100       8       4       8      48      37       6
       3       1       9       1      27      42      27       5      50      30
       3       1       9       2       7      13       7      49      14      17
       3       1       9       3      20       4      20      35      10      21
       3       1       9       4      36      37      36      27       5      47
       3       1       9       5      27      48      27      42      42      24
       3       1       9       6      13      36      13      24       1      28
       3       1       9       7      42      22      42      50      47      39
       3       1       9       8      39      16      39      44      28      18
       3       1       9       9      16      38      16       6       3      30
       3       1       9      10      23       3      23      13      29      13
       3       1       9      11      31      43      31      20      24       5
       3       1       9      12      34      17      34      49      28      13
       3       1       9      13       1      37       1      31      37      12
       3       1       9      14      50      10      50      38      50      32
       3       1       9      15       4      16       4      11      36      25
       3       1       9      16       5      11       5      35       7      36
       3       1       9      17      12      11      12       3      39      35
       3       1       9      18       2      37       2      23      48       2
       3       1       9      19      24      27      24      39      18      36
       3       1       9      20      46      44      46      10       2      46
       3       1       9      21      30      44      30      12      15      41
       3       1       9      22       4      11       4      19      15       1
       3       1       9      23      43      19      43       9      33      47
       3       1       9      24       9      15       9      42      48       6
       3       1       9      25      20      35      20      39      32      31
       3       1       9      26      29      36      29      41      45       1
       3       1       9      27      11      26      11      39      19      31
       3       1       9      28       3       4       3      29      27       9
       3       1       9      29      40      21      40       1      13      47
       3       1       9      30      47      12      47      33      26      10
       3       1       9      31      49      43      49      27      50       1
       3       1       9      32      15       3      15      22       8      40
       3       1       9      33      29      22      29      34       2      43
       3       1       9      34      10      43      10      15      47      16
       3       1       9      35      19      40      19      34      18      49
       3       1       9      36      29      45      29      28      20      32
       3       1       9      37      50      10      50      41      26      31
       3       1       9      38      36      28      36      17      39      15
       3       1       9      39      19      25      19      43      34      50
       3       1       9      40      20      50      20      23       2      20
       3       1       9      41      46      16      46      50      19      45
       3       1       9      42      28      44      28      26      15       9
       3       1       9      43      19      23      19      17      37      10
       3       1       9      44      29      19      29      25       3      24
       3       1       9      45      46      38      46      27      10      40
       3       1       9      46      10      41      10      11      17      34
       3       1       9      47      24      17      24       7      12      13
       3       1       9      48      33      19      33      30      26      31
       3       1       9      49      46      13      46      23       7      34
       3       1       9      50      18      47      18       9      42      35
       3       1       9      51      40      17      40      21      41       1
       3       1       9      52      31       3      31      50      12      26
       3       1       9      53       9      28       9      50       5      18
       3       1       9      54       1      35       1      17      41      12
       3       1       9      55      30       2      30      28       4      41
       3       1       9      56      45      46      45      22      21      15
       3       1       9      57      12      15      12      17      10       2
       3       1       9      58      48      33      48      33      46      39
       3       1       9      59      50      12      50      25      27      18
       3       1       9      60      41      30      41      44      48      49
       3       1       9      61      27      41      27      44      50      28
       3       1       9      62      19      43      19      34      40      13
       3       1       9      63      15      23      15      27      40      22
       3       1       9      64      15      33      15      17      39      34
       3       1       9      65      13      16      13      20      41      38
       3       1       9      66      37      23      37      25      40       7
       3       1       9      67       7      36       7      39      19      26
       3       1       9      68       1       6       1      38      32       8
       3       1       9      69      34      39      34      31       4       8
       3       1       9      70      39      30      39      29      16      42
       3       1       9      71      48      49      48       4      49      23
       3       1       9      72      28      33      28       8      18       8
       3       1       9      73      32       5      32       4      12       8
       3       1       9      74      29      37      29      35      37      49
       3       1       9      75      29      13      29      15       1      42
       3       1       9      76       6      10       6       1      10      49
       3       1       9      77      25      15      25      16      15      31
       3       1       9      78      38      37      38      41      27       3
       3       1       9      79      46      27      46      36      31      23
       3       1       9      80       6      45       6       2      32      25
       3       1       9      81       4      24       4      43      49       1
       3       1       9      82      48      49      48      20      17      38
       3       1       9      83      49       8      49       3      34      25
       3       1       9      84      29       1      29      20      42       5
       3       1       9      85      46      12      46      21       4      39
       3       1       9      86      48       2      48      28      21      37
       3       1       9      87      17      14      17      21       2      45
       3       1       9      88       3       6       3      33       1      49
       3       1       9      89      46      29      46      13       7      19
       3       1       9      90      22      29      22      41       7      46
       3       1       9      91       5      39       5      24      18      31
       3       1       9      92      21      28      21      37      49      12
       3       1       9      93      37      40      37      24      20      24
       3       1       9      94      25      42      25      37       5      45
       3       1       9      95       6      25       6      36      50       6
       3       1       9      96      24      18      24      11      28      47
       3       1       9      97      15      50      15       6      11      35
       3       1       9      98      44       8      44      37      19      25
       3       1       9      99      21      27      21      35      28      33
       3       1       9     100      42      43      42      27      34      16
       3       1      10       1      19      25      19      32      29      30
       3       1      10       2      27      31      27       7      27      22
       3       1      10       3      41      21      41      50      16      42
       3       1      10       4      21      13      21      49      15      44
       3       1      10       5      37      45      37      22      16      11
       3       1      10       6       2       5       2       9      38       2
       3       1      10       7      19      43      19      12       8       6
       3       1      10       8       8      29       8      39      35      19
       3       1      10       9      38      22      38      25      25      18
       3       1      10      10      15      45      15      22      23      30
       3       1      10      11      49      24      49      17      13      27
       3       1      10      12      27      28      27      45       6      15
       3       1      10      13      21      41      21       9      47       2
       3       1      10      14      30      50      30      43      33      22
       3       1      10      15      10      34      10      27      39      21
       3       1      10      16      12      20      12      45      17      46
       3       1      10      17      22      49      22      24      47      14
       3       1      10      18      16       6      16      36      19      22
       3       1      10      19      11      31      11      22      14      38
       3       1      10      20      23      35      23      39      17      48
       3       1      10      21      20      32      20      50      44      11
       3       1      10      22      37      18      37      41      35      23
       3       1      10      23       5       2       5       7      31       3
       3       1      10      24      11      18      11      14      33      24
       3       1      10      25      32      18      32       6      44      48
       3       1      10      26       5      11       5      38      36      47
       3       1      10      27      48      20      48      43      42      16
       3       1      10      28      45      41      45      13      36      22
       3       1      10      29      40      13      40      26      38       2
       3       1      10      30      26      19      26       4      14       1
       3       1      10      31       2      31       2      27      21       9
       3       1      10      32      23      24      23      41      39      23
       3       1      10      33      15      20      15      39      34      47
       3       1      10      34      31       5      31      24      21       9
       3       1      10      35      38      47      38      22      46      11
       3       1      10      36      26      16      26      32      15      40
       3       1      10      37      37      43      37      44       8      47
       3       1      10      38      44      50      44      38      16      40
       3       1      10      39      43       2      43      47      22      39
       3       1      10      40      12       2      12      31      45      15
       3       1      10      41      41      33      41      30      22       5
       3       1      10      42      49       7      49      18      27      40
       3       1      10      43      40       3      40      21      36      26
       3       1      10      44       5      11       5      12      43      39
       3       1      10      45      20       2      20      27      50       9
       3       1      10      46      50      25      50      22       4      29
       3       1      10      47      10      36      10      46       1      21
       3       1      10      48      50      23      50      16      16      31
       3       1      10      49      14      18      14      10      16      29
       3       1      10      50      14       8      14      34      27      40
       3       1      10      51      23      34      23      34      34      20
       3       1      10      52      10      28      10       9      12      28
       3       1      10      53       2      49       2      11      19      17
       3       1      10      54      42       4      42      32      20      32
       3       1      10      55       5      28       5      47      15      43
       3       1      10      56      12       2      12      32      39      19
       3       1      10      57      39      45      39      44      12       4
       3       1      10      58      46      42      46      18      39      20
       3       1      10      59      14      45      14      38      47      31
       3       1      10      60       3      41       3      48      22      47
       3       1      10      61       8      13       8      13      44       2
       3       1      10      62      37      21      37      12      14      50
       3       1      10      63       8      23       8      33      44      37
       3       1      10      64      39       9      39       2      25       9
       3       1      10      65       1      27       1       6      50      37
       3       1      10      66       1       4       1      33      20      12
       3       1      10      67      38       6      38      41      46      45
       3       1      10      68      13      39      13       8      47      15
       3       1      10      69      44       1      44      49      21      12
       3       1      10      70      13      22      13      38      42       3
       3       1      10      71      11      46      11      18      47       3
       3       1      10      72       3       7       3      50       7      31
       3       1      10      73      36      45      36      42      35      28
       3       1      10      74      32      36      32      22      26      24
       3       1      10      75       5      31       5      44      38       5
       3       1      10      76       7       1       7      23      19      43
       3       1      10      77      31      19      31      44      24       7
       3       1      10      78       5      40       5       2      17      32
       3       1      10      79      10       7      10       1      11      18
       3       1      10      80       3      40       3      33      26       6
       3       1      10      81      36      13      36      34       9      38
       3       1      10      82      44      42      44       4       9      12
       3       1      10      83       7      45       7      42      12      29
       3       1      10      84      45       1      45       9      11      10
       3       1      10      85      44      48      44       8      27      17
       3       1      10      86       9       8       9      17       6      50
       3       1      10      87      18      20      18      42      40      18
       3       1      10      88      14      47      14       8      42      10
       3       1      10      89      32       3      32      10      42      19
       3       1      10      90      41      42      41       7      39      32
       3       1      10      91      37       7      37      20       2      35
       3       1      10      92      13      41      13       1      24      50
       3       1      10      93      39      33      39      20      29      34
       3       1      10      94      45      40      45      46       3      49
       3       1      10      95      41       2      41      35      16      11
       3       1      10      96       1      33       1      23       9      20
       3       1      10      97      41      37      41      14      48       6
       3       1      10      98      34       8      34      47      24      31
       3       1      10      99      20      42      20      34      17      41
       3       1      10     100      39      44      39      17      27      12
       4       1       1       1      41       5      41       6      12      34
       4       1       1       2       5      15       5      45      11      34
       4       1       1       3      39      42      39      15      10      26
       4       1       1       4      48      25      48      19      25      24
       4       1       1       5      46       4      46       4      19      39
       4       1       1       6       7       4       7      15      45      35
       4       1       1       7      21      17      21      26      44      15
       4       1       1       8      20      47      20      11      10      24
       4       1       1       9      48      17      48      21      21      38
       4       1       1      10      47      41      47       1      28      33
       4       1       1      11      23      25      23      24      34      49
       4       1       1      12      22       2      22      15      37      39
       4       1       1      13       2      36       2      17      37      15
       4       1       1      14      20      38      20      33      42      41
       4       1       1      15      19      14      19      23      36      37
       4       1       1      16       1      32       1      48       9      31
       4       1       1      17       5      22       5      46      30       8
       4       1       1      18      42      22      42       1      23       2
       4       1       1      19      17      15      17      38       6      40
       4       1       1      20      15      30      15      44      46      47
       4       1       1      21       5      16       5      39       8      18
       4       1       1      22      40      21      40       3      32       7
       4       1       1      23      39      45      39       9       6      22
       4       1       1      24      14      42      14      15      34      33
       4       1       1      25      13      33      13      10      41      43
       4       1       1      26      44      36      44       4      32      33
       4       1       1      27      42      13      42      19      32      29
       4       1       1      28      50      39      50      12      36      48
       4       1       1      29       9      37       9      44       6      16
       4       1       1      30      22       7      22      16      31      41
       4       1       1      31      16      27      16       6       1      34
       4       1       1      32      18      13      18       7       6      17
       4       1       1      33      46      33      46      28      15      13
       4       1       1      34      33      22      33      23      31       3
       4       1       1      35       4       6       4       2      43      49
       4       1       1      36      24      28      24      19       1      40
       4       1       1      37      26      38      26      20       8      46
       4       1       1      38      29       3      29      29      32       2
       4       1       1      39       8      10       8      37      42      11
       4       1       1      40      24      22      24      14      21      33
       4       1       1      41      30      16      30      44      26      45
       4       1       1      42       2      36       2       9      42      24
       4       1       1      43      42      16      42       9      28      12
       4       1       1      44      24      19      24       1      39      40
       4       1       1      45      33      44      33      13       3       9
       4       1       1      46      44      36      44       1      49      38
       4       1       1      47      17      31      17      47      23       6
       4       1       1      48       2       4       2      45      29      14
       4       1       1      49      33      27      33      42      24      13
       4       1       1      50      33       8      33      14      43      12
       4       1       1      51      38      44      38      19      29      47
       4       1       1      52      18      21      18      50      10      32
       4       1       1      53      19      28      19      10      22      30
       4       1       1      54      45       1      45       8      17      45
       4       1       1      55      28      39      28      12      19      31
       4       1       1      56      49      34      49      39      13      18
       4       1       1      57      19      30      19      27      47      26
       4       1       1      58       7      38       7      28      25      34
       4       1       1      59      48      25      48      31      23      20
       4       1       1      60       1      40       1      17      41       3
       4       1       1      61       9      36       9      50      20       3
       4       1       1      62      36       2      36      19      36       7
       4       1       1      63      49      33      49      30      38      18
       4       1       1      64      12      18      12      36      29      21
       4       1       1      65      14      17      14      33      18      21
       4       1       1      66      43      34      43      35      25      32
       4       1       1      67      26      28      26       6      37       2
       4       1       1      68       9      36       9      50       6      16
       4       1       1      69      28      25      28      39      34      43
       4       1       1      70       4      30       4      29      39       1
       4       1       1      71      23      47      23      37      39      37
       4       1       1      72      15      12      15      47      12      43
       4       1       1      73      19      48      19      43      16      39
       4       1       1      74      33      41      33      28      44      15
       4       1       1      75      36       8      36      43      45      38
       4       1       1      76      40      27      40      13      40       8
       4       1       1      77       7      13       7      38      33      44
       4       1       1      78      31       1      31      36      16      32
       4       1       1      79      50      17      50      19      28      15
       4       1       1      80      17      27      17      27       9       3
       4       1       1      81      11      25      11      40       2      29
       4       1       1      82      18      45      18      23      16       2
       4       1       1      83      40       7      40      27      17       5
       4       1       1      84       1      46       1      13      14      42
       4       1       1      85      16      43      16      43      19      32
       4       1       1      86      11      21      11       2      14      43
       4       1       1      87      18      25      18       6       9      28
       4       1       1      88      24       3      24      41      37      41
       4       1       1      89      41       1      41      47      11      19
       4       1       1      90      40      11      40      14      19      12
       4       1       1      91       4      48       4      13      15       5
       4       1       1      92      18      27      18      48      13      14
       4       1       1      93      32       1      32      37      49      15
       4       1       1      94      22      29      22      33      28      38
       4       1       1      95      43      23      43      37      25      12
       4       1       1      96      16       6      16      24       3      37
       4       1       1      97      46      40      46      12      12      18
       4       1       1      98      21      33      21       6      40      13
       4       1       1      99      49       2      49      30      13      48
       4       1       1     100      28      43      28      47      44       1
       4       1       2       1      11       2      11       2      28      42
       4       1       2       2       4       5       4      47      35      48
       4       1       2       3       6      49       6      15      43      21
       4       1       2       4      18      41      18      34      31      32
       4       1       2       5      33      42      33      47      28      33
       4       1       2       6      35      26      35      26      24       8
       4       1       2       7      14      38      14      22      24       8
       4       1       2       8      15       8      15      33      13      38
       4       1       2       9      22      19      22       8      19      12
       4       1       2      10      41      46      41      10      37      23
       4       1       2      11      29      27      29      10      24       4
       4       1       2      12       7      47       7      30      17      20
       4       1       2      13       5      24       5      23      14      19
       4       1       2      14      29      43      29      38      20       9
       4       1       2      15       3      11       3       7      11      33
       4       1       2      16      25      31      25      39       3      41
       4       1       2      17      35      33      35       1      11       4
       4       1       2      18      50      35      50       3      18      50
       4       1       2      19      20      16      20      38      49       2
       4       1       2      20      28      35      28       5      25       1
       4       1       2      21      12       4      12      40       3       7
       4       1       2      22      28      40      28      12      40      39
       4       1       2      23       4      35       4       1      38      45
       4       1       2      24      14      47      14      33      26       4
       4       1       2      25      10      31      10      34      18      11
       4       1       2      26      24      21      24      29      41       1
       4       1       2      27      20       5      20      16      24      19
       4       1       2      28      23      32      23      45      13      37
       4       1       2      29       5      29       5      29      41      26
       4       1       2      30      35      11      35      49      39      22
       4       1       2      31      34       9      34       7      44      16
       4       1       2      32      16      22      16      42      42      29
       4       1       2      33      40      42      40      32      28      36
       4       1       2      34      34      48      34       2      49      35
       4       1       2      35      30      21      30      42      39      44
       4       1       2      36      45      32      45       1       9       2
       4       1       2      37       8       7       8      43      16       9
       4       1       2      38       5       7       5      11      45      36
       4       1       2      39      25      17      25      49      32       3
       4       1       2      40      49      22      49      34      33      47
       4       1       2      41      17       9      17       9      20      41
       4       1       2      42      38      47      38      24       2       3
       4       1       2      43      26      15      26      35      18      29
       4       1       2      44      10      24      10      10      34      19
       4       1       2      45       6      23       6      39      44      45
       4       1       2      46       5      11       5       7       7      11
       4       1       2      47       3      46       3      39      36      23
       4       1       2      48      22      41      22      22      33       4
       4       1       2      49       1      16       1      17      42       8
       4       1       2      50       7       3       7      49      42      12
       4       1       2      51      38      11      38      47      28      11
       4       1       2      52      20      36      20      39      30      17
       4       1       2      53      18      32      18      31      37      10
       4       1       2      54      15      24      15      47      36       9
       4       1       2      55      48      21      48      32      25       3
       4       1       2      56       5      18       5      44      47      11
       4       1       2      57      38       9      38      19       9      50
       4       1       2      58       8      22       8      42      45      42
       4       1       2      59      12      34      12      15      41      30
       4       1       2      60      24      47      24      26      16      18
       4       1       2      61      36      16      36      18      18      27
       4       1       2      62       3      40       3      32      32      33
       4       1       2      63      13      25      13      19      16      17
       4       1       2      64      24      20      24      39      34       6
       4       1       2      65       2      41       2      29      34      16
       4       1       2      66      19      44      19      50      25      41
       4       1       2      67      45       4      45      21      11      30
       4       1       2      68      15       1      15       5      47      35
       4       1       2      69       6      13       6      26      25      44
       4       1       2      70      33       9      33      44      16       1
       4       1       2      71      48      18      48      47      10      48
       4       1       2      72      29      30      29      49       7      41
       4       1       2      73      27      35      27       2      45      49
       4       1       2      74      24      17      24       5      38      16
       4       1       2      75      50      32      50      49      28      11
       4       1       2      76      50      30      50      22      47      49
       4       1       2      77      27      20      27      22      34      41
       4       1       2      78      22      39      22      10      36      20
       4       1       2      79      22      34      22       7       8       5
       4       1       2      80      43      15      43      35      48      22
       4       1       2      81       8      33       8      33      12      25
       4       1       2      82       8      21       8      12      16      24
       4       1       2      83      21      49      21      42      34      35
       4       1       2      84      28      29      28      14      39      41
       4       1       2      85      43      32      43      19      14      45
       4       1       2      86      11      12      11      47      14      15
       4       1       2      87      17       3      17       6      21      29
       4       1       2      88      11      45      11      10       6      37
       4       1       2      89      32      23      32      31      19      31
       4       1       2      90      48       5      48      28      22      18
       4       1       2      91      38      24      38      24      26      28
       4       1       2      92      35      32      35      10      23      24
       4       1       2      93      15      23      15      45      39      22
       4       1       2      94      37      28      37      15      21      47
       4       1       2      95      49       9      49      14      22       8
       4       1       2      96      38       2      38       4      13      26
       4       1       2      97      19      34      19      24      23      35
       4       1       2      98       9      41       9      39      23      50
       4       1       2      99       5      28       5      14       6      11
       4       1       2     100      45      50      45      19      25      29
       4       1       3       1       8      39       8      10      12      18
       4       1       3       2      39      50      39      37      35      42
       4       1       3       3      11      23      11      16      33      12
       4       1       3       4      42      26      42       7      27       2
       4       1       3       5      48      41      48      37      49      28
       4       1       3       6      50      24      50       2      35      30
       4       1       3       7      20      19      20      19      21      10
       4       1       3       8       5      25       5      24      47      20
       4       1       3       9      27      39      27      43      35      16
       4       1       3      10      30      10      30      17      10       7
       4       1       3      11      10       9      10      10      23      28
       4       1       3      12      30      31      30      21      44       1
       4       1       3      13      28      25      28      36      21      50
       4       1       3      14      33      43      33      29      13       1
       4       1       3      15      30      31      30      43      18       5
       4       1       3      16      14      40      14      34       3      33
       4       1       3      17      35      20      35      15      42       6
       4       1       3      18       2      22       2      33      26       2
       4       1       3      19      26      47      26      36       4      24
       4       1       3      20      43      28      43       2      21      49
       4       1       3      21      15      25      15       8      42      47
       4       1       3      22      25      36      25      13      18      35
       4       1       3      23      39      17      39      38      11      28
       4       1       3      24      21      12      21      40      42      19
       4       1       3      25      44       1      44      18      10      23
       4       1       3      26      32      33      32      17      19      25
       4       1       3      27      38      41      38      34      12      32
       4       1       3      28       6      11       6      38      25      37
       4       1       3      29      23      20      23       3      24      45
       4       1       3      30      43      33      43      41      10      44
       4       1       3      31      44       4      44      10      20      31
       4       1       3      32      26      17      26       6      21      32
       4       1       3      33      14      47      14      17      15      24
       4       1       3      34      13      26      13      16       2      45
       4       1       3      35      46      29      46       8      24      39
       4       1       3      36      24       4      24       7      21      49
       4       1       3      37      46      21      46      50      36      50
       4       1       3      38      37      29      37      46      31      14
       4       1       3      39      42      17      42      29      40      14
       4       1       3      40       1      46       1      36      27      26
       4       1       3      41      49      42      49      28      18      21
       4       1       3      42      45      25      45      18      12      11
       4       1       3      43       9      16       9      31      24       1
       4       1       3      44      50      10      50      48      11      44
       4       1       3      45       1      43       1      35      30      28
       4       1       3      46       5      32       5       9       9      38
       4       1       3      47      41      12      41      29      21      49
       4       1       3      48      20      19      20      25      28      39
       4       1       3      49      47      50      47      22      17       2
       4       1       3      50       7      14       7      23       5       4
       4       1       3      51      33      38      33      45      33      10
       4       1       3      52      28      30      28      34      16      38
       4       1       3      53      42      27      42       7      29       9
       4       1       3      54      22       4      22      26       1       2
       4       1       3      55      29       4      29      48      31      20
       4       1       3      56       7      38       7      24      26      10
       4       1       3      57      37      46      37       5      10      22
       4       1       3      58      40      23      40      30      35      21
       4       1       3      59      29      42      29      49      19      33
       4       1       3      60      49      13      49      41      39      35
       4       1       3      61      22      49      22      29       6      45
       4       1       3      62      43      33      43      47      33      12
       4       1       3      63      28      18      28       6      29      13
       4       1       3      64      12      16      12      27       4      18
       4       1       3      65      38      28      38      43      17      38
       4       1       3      66      31      30      31      32      37      23
       4       1       3      67      49      15      49       9       8      43
       4       1       3      68      41      38      41      11      22      48
       4       1       3      69      30      38      30      37      42      38
       4       1       3      70      27      21      27       6      13      40
       4       1       3      71      27      24      27      36      47      31
       4       1       3      72      11      18      11      39      22      49
       4       1       3      73      20      12      20      22      24      37
       4       1       3      74      17      30      17      47      49      39
       4       1       3      75       5      24       5      42      28       3
       4       1       3      76      16       2      16      16      29      28
       4       1       3      77       2      41       2       5      22      38
       4       1       3      78      47      27      47      40      10       9
       4       1       3      79      34      26      34      11      32      31
       4       1       3      80      15       3      15       9       8      22
       4       1       3      81      16      17      16      24      47      40
       4       1       3      82      50      49      50       1      15      46
       4       1       3      83      36       2      36      18       3      40
       4       1       3      84      11      26      11      14      47      25
       4       1       3      85      19      42      19      49      18      34
       4       1       3      86      20      31      20      23       1      22
       4       1       3      87      41      38      41      45      15      31
       4       1       3      88      37       8      37      30      24      39
       4       1       3      89      47      12      47       7       5      45
       4       1       3      90      50      31      50      50      11      28
       4       1       3      91      13      43      13      30      21      11
       4       1       3      92      37      48      37      39      12       4
       4       1       3      93      27      49      27      38      12      48
       4       1       3      94      13      14      13      27      18      47
       4       1       3      95      20      46      20       8       2      20
       4       1       3      96      20      23      20      31      12      43
       4       1       3      97      36      49      36      13      36      11
       4       1       3      98      20      19      20      30      48       9
       4       1       3      99      28       9      28      44      38      27
       4       1       3     100      34      13      34      38      44      29
       4       1       4       1      42      29      42      44      24      18
       4       1       4       2       6       9       6      49      11      30
       4       1       4       3      21      32      21       2      18      30
       4       1       4       4      17       8      17       7      20      49
       4       1       4       5      32       6      32      36      10       5
       4       1       4       6      37      29      37      19      21      35
       4       1       4       7      42      41      42      26       5      43
       4       1       4       8      48      32      48       8       9       3
       4       1       4       9      10       2      10      35      26      41
       4       1       4      10       5      23       5      48      23       1
       4       1       4      11       1      11       1      20      39      33
       4       1       4      12      16      45      16      40      42      11
       4       1       4      13      34       6      34      17       9       5
       4       1       4      14      49       4      49      13      30      41
       4       1       4      15      43      46      43      33      17      21
       4       1       4      16      24      45      24       1      33      22
       4       1       4      17      13       4      13      25      20      36
       4       1       4      18      17      45      17      19      50      22
       4       1       4      19      19      35      19      46      19       4
       4       1       4      20      23      16      23      20      44      32
       4       1       4      21       8       3       8      43      49      16
       4       1       4      22      45      15      45      41      41      47
       4       1       4      23      39      26      39       6      42      35
       4       1       4      24      46      25      46       5       6      12
       4       1       4      25      18      19      18       1      35       2
       4       1       4      26      41      47      41      38      21      20
       4       1       4      27      30      37      30      22       3      44
       4       1       4      28      41      13      41       6       1      33
       4       1       4      29      23       5      23      21      14      39
       4       1       4      30      19      49      19      32      10      17
       4       1       4      31      10      13      10      14      43      42
       4       1       4      32      50      34      50      44       4       3
       4       1       4      33      23      48      23      23      43      48
       4       1       4      34      26      14      26      19      29      44
       4       1       4      35      50      24      50      16      40      36
       4       1       4      36      35      45      35       1       9      14
       4       1       4      37      25      40      25      23      40      50
       4       1       4      38      24      34      24      10      41      38
       4       1       4      39      18      28      18      21      14      20
       4       1       4      40      35      18      35       2       3      15
       4       1       4      41      47      19      47      44      39      10
       4       1       4      42      47      48      47      37      23      22
       4       1       4      43      26      45      26      33      25      34
       4       1       4      44      35      46      35       2       6       3
       4       1       4      45      14      25      14      22      32      27
       4       1       4      46       1      27       1      32      34      12
       4       1       4      47      27       1      27      30      10      22
       4       1       4      48      49      50      49      38      12      31
       4       1       4      49      26      18      26      48      45      25
       4       1       4      50      33      17      33      43      22       6
       4       1       4      51       7      12       7       8      18       8
       4       1       4      52       4      31       4      40       3       5
       4       1       4      53      15      26      15      39      37      15
       4       1       4      54      45      29      45       5      14      20
       4       1       4      55      47      36      47      18      26      43
       4       1       4      56      19      50      19      33      21      22
       4       1       4      57       3      18       3       5      15      35
       4       1       4      58      49      32      49      36       5       1
       4       1       4      59       2      15       2      28      40      47
       4       1       4      60      35      15      35      12      46      47
       4       1       4      61       7       8       7      49      50      26
       4       1       4      62      32      37      32      43      38      45
       4       1       4      63      34      25      34      27      50      33
       4       1       4      64      14      37      14      49      28      17
       4       1       4      65      16      50      16      25      42      17
       4       1       4      66      15      36      15      48      45      40
       4       1       4      67      49      24      49      41      15      44
       4       1       4      68      34      14      34      46      30      27
       4       1       4      69      28      26      28      22      24       9
       4       1       4      70      21       8      21      35      32      47
       4       1       4      71      26      20      26      18      20      23
       4       1       4      72      44      40      44      29      22      17
       4       1       4      73      48      34      48      10      25      28
       4       1       4      74      40       8      40      42      44      38
       4       1       4      75      26      43      26      13      31      29
       4       1       4      76      30      24      30       3      41       9
       4       1       4      77      25      18      25       8      19      14
       4       1       4      78       7      14       7      50      43      29
       4       1       4      79      48      38      48      24      14      43
       4       1       4      80       8      40       8      31      21      38
       4       1       4      81      44      22      44      21      46       2
       4       1       4      82      31       3      31      14      37      19
       4       1       4      83      47      34      47      13      20      26
       4       1       4      84      23      18      23      30      14      17
       4       1       4      85       9      37       9      23      12       8
       4       1       4      86      31      25      31       3      44      12
       4       1       4      87      13       6      13      32      33      30
       4       1       4      88      20      39      20      15      18      22
       4       1       4      89      36      13      36      16      28      41
       4       1       4      90      29      33      29       1      19      27
       4       1       4      91      28      16      28      39      37      43
       4       1       4      92      19      12      19       7      31      33
       4       1       4      93       6      40       6       5      24      13
       4       1       4      94      40       1      40       2      24      40
       4       1       4      95      33      34      33      38      50      27
       4       1       4      96      13      43      13      27      47      18
       4       1       4      97      32       7      32       2      27       4
       4       1       4      98       4       9       4      33      38      15
       4       1       4      99       9      14       9      13      46      27
       4       1       4     100      22      18      22      46      40       1
       4       1       5       1      42      27      42      34      12      50
       4       1       5       2      13      19      13       6      40       6
       4       1       5       3      42      14      42      28       2      22
       4       1       5       4      18      26      18      24      41      40
       4       1       5       5      38      43      38      30      34      26
       4       1       5       6      35       5      35      50      16       5
       4       1       5       7      34      26      34      33       7      18
       4       1       5       8      49      23      49      10      23      47
       4       1       5       9      22      32      22      17      44      45
       4       1       5      10       2       6       2      28      44      48
       4       1       5      11      11       6      11       5      11      14
       4       1       5      12      16      35      16      26      24       3
       4       1       5      13      45      41      45      47      41      35
       4       1       5      14      28       5      28      10      10      35
       4       1       5      15      29      49      29      32      27      48
       4       1       5      16      32      14      32      42      37       7
       4       1       5      17      44      49      44      46       3       9
       4       1       5      18      17      49      17       6      10      50
       4       1       5      19      13      36      13      32      19      46
       4       1       5      20      42      41      42      27      14      42
       4       1       5      21      13      12      13      23      22      14
       4       1       5      22      16      48      16      38      39      26
       4       1       5      23       8       1       8      41       6      24
       4       1       5      24      20      49      20      34      11       3
       4       1       5      25      26      44      26      23      32      40
       4       1       5      26      46       9      46      50      22      11
       4       1       5      27      22      13      22      44      17      25
       4       1       5      28      13       7      13      19      10      32
       4       1       5      29      33      43      33      45       3      49
       4       1       5      30      15      17      15      14      14      36
       4       1       5      31      41      46      41       9      24      46
       4       1       5      32      11      27      11      38      21       9
       4       1       5      33      36      41      36       8      45      39
       4       1       5      34       5      37       5       4      18      25
       4       1       5      35      48      11      48      17       8      36
       4       1       5      36       9      16       9      15      45      26
       4       1       5      37       4      45       4       2      26      38
       4       1       5      38       4      12       4       6      13      11
       4       1       5      39      19      38      19      41      15      25
       4       1       5      40       6      13       6       3      50      18
       4       1       5      41      28       8      28      41      46      24
       4       1       5      42      33      30      33      16      18      27
       4       1       5      43      17      47      17      50       9      42
       4       1       5      44      38      29      38      46      25      46
       4       1       5      45      44      27      44      44      36      33
       4       1       5      46      45       7      45      49      37      44
       4       1       5      47      12      29      12      26      28       8
       4       1       5      48      46      17      46      44      34       8
       4       1       5      49      36      21      36      37      50      11
       4       1       5      50      30      11      30      37      14      21
       4       1       5      51      18      44      18       7      35      10
       4       1       5      52      20      22      20       7       8      18
       4       1       5      53       4      13       4      26      20      16
       4       1       5      54       6       3       6      32      50      48
       4       1       5      55      44      33      44      42      35      12
       4       1       5      56      29       4      29      41      32      12
       4       1       5      57      20      37      20      27      37       1
       4       1       5      58       5      28       5      46      18       9
       4       1       5      59      44      38      44      45       1      36
       4       1       5      60      10      15      10      35      31      44
       4       1       5      61      12      23      12       4       6      38
       4       1       5      62      33      17      33      38       3      23
       4       1       5      63      12      23      12       7      10      13
       4       1       5      64      20      16      20      48      35      24
       4       1       5      65      12       5      12      23      22       6
       4       1       5      66      34      37      34      25      36      41
       4       1       5      67      24      34      24      26       5      44
       4       1       5      68      40      19      40      30      28      48
       4       1       5      69      41      11      41      21      17      50
       4       1       5      70       3       6       3      10      36       8
       4       1       5      71      17      22      17      39      50      12
       4       1       5      72      50      32      50      32       1      35
       4       1       5      73      42      30      42      31      24      11
       4       1       5      74      28      29      28      21      13      27
       4       1       5      75      39      40      39      50       8      16
       4       1       5      76      16      20      16      48      44      18
       4       1       5      77      22      40      22      28      24      25
       4       1       5      78      17      27      17      18      38      15
       4       1       5      79      14       8      14      36      38      30
       4       1       5      80      40      45      40      20      40      14
       4       1       5      81      26      41      26      48      50      46
       4       1       5      82      46      30      46      22      28      20
       4       1       5      83      18      42      18      45      25      14
       4       1       5      84      47      22      47       2       4      40
       4       1       5      85      41      18      41      10       6      40
       4       1       5      86      45      34      45      36      15      47
       4       1       5      87      27      23      27       1      48      32
       4       1       5      88      11      17      11      28      32      16
       4       1       5      89      32       9      32      44      25      30
       4       1       5      90      49       1      49      14      38      28
       4       1       5      91      10      38      10      12      32      39
       4       1       5      92      26      18      26       6      12      47
       4       1       5      93      35      27      35      32      17      19
       4       1       5      94       9      25       9       8      14      40
       4       1       5      95      14      25      14      46      17       5
       4       1       5      96      23       2      23      23      32      40
       4       1       5      97       3      11       3      50      21      49
       4       1       5      98      17      41      17      35       1      38
       4       1       5      99       8       1       8      29      27      39
       4       1       5     100      33      32      33      44       9      10
       4       1       6       1       5      18       5      45      50      14
       4       1       6       2      45      47      45      23      48      14
       4       1       6       3      21      20      21      43      44      26
       4       1       6       4      28      13      28       6      32      35
       4       1       6       5      41      23      41      17      30      32
       4       1       6       6       9      41       9      45      28       8
       4       1       6       7       8      23       8      18      14      13
       4       1       6       8      38      33      38      19      34      42
       4       1       6       9      41      24      41      34      42      46
       4       1       6      10      26      40      26       6      18      23
       4       1       6      11      44      15      44      17      43      32
       4       1       6      12      37      28      37      10      44      45
       4       1       6      13      45      23      45      15      14      39
       4       1       6      14      26      34      26      23      41       1
       4       1       6      15      38      13      38      24       7      16
       4       1       6      16      44      40      44      11      32      17
       4       1       6      17       6      45       6       6      11      50
       4       1       6      18      27      42      27      49      37      35
       4       1       6      19       2       9       2      32      49      47
       4       1       6      20      42      38      42       2      41      42
       4       1       6      21      33      49      33      31       3      11
       4       1       6      22      37       3      37      35      14      38
       4       1       6      23      15      23      15       7      36      27
       4       1       6      24       8      23       8      34      33      48
       4       1       6      25      17      39      17      12      29      38
       4       1       6      26      45       8      45      38      30      36
       4       1       6      27      35      50      35      30      26      18
       4       1       6      28      44      41      44      23      27      45
       4       1       6      29      42      31      42      20       1      30
       4       1       6      30      15      13      15      44       9       6
       4       1       6      31      41       5      41      40      34       7
       4       1       6      32       7      47       7      35      25      36
       4       1       6      33      36      30      36      26       2      39
       4       1       6      34      40      41      40       6      17      18
       4       1       6      35      41       5      41      33       1      40
       4       1       6      36      44      35      44      10      44      15
       4       1       6      37      35      46      35      49      17      38
       4       1       6      38       6       3       6      46      42       7
       4       1       6      39      35      26      35      29      27      12
       4       1       6      40      17       9      17      35      50       8
       4       1       6      41      41      49      41       3      16      21
       4       1       6      42      34      13      34      39      14      23
       4       1       6      43      30      47      30      25      36      48
       4       1       6      44      46      35      46      21       7      38
       4       1       6      45      38      28      38       5      46      22
       4       1       6      46      36      32      36      31      44      14
       4       1       6      47      18      36      18      47      41      29
       4       1       6      48      42      21      42       3      46      15
       4       1       6      49       5       3       5      19      17      39
       4       1       6      50      45      23      45      14      47       7
       4       1       6      51      40      44      40       6      10      15
       4       1       6      52      48      15      48      32       6      33
       4       1       6      53      30      23      30      39      35      45
       4       1       6      54      36      28      36      23      35      43
       4       1       6      55      10      16      10       4       8      19
       4       1       6      56       4      39       4       7      28       4
       4       1       6      57      39      14      39      18      22      47
       4       1       6      58      32      41      32       4      19      25
       4       1       6      59       7      10       7      44      47      21
       4       1       6      60      22       1      22      17      36      26
       4       1       6      61      10      13      10      18      17      11
       4       1       6      62      47       5      47      40       4       3
       4       1       6      63      39      41      39       2      16      29
       4       1       6      64      40      13      40      45      47      12
       4       1       6      65      36      44      36      43      26      27
       4       1       6      66      23      33      23      22      22      31
       4       1       6      67      39      15      39      11      40       1
       4       1       6      68      16      38      16      47      48      29
       4       1       6      69      37      19      37      22       1      40
       4       1       6      70       5      35       5      20      31      36
       4       1       6      71       9      16       9      41      25      23
       4       1       6      72      12      36      12       9      30      12
       4       1       6      73       9       5       9       2      42      24
       4       1       6      74      15      10      15      10      15      41
       4       1       6      75      26       7      26      33      23      11
       4       1       6      76      45      49      45      44      36      30
       4       1       6      77      48      24      48      25      20       7
       4       1       6      78      39      41      39      50      30      46
       4       1       6      79      48      29      48      37      42      21
       4       1       6      80      44       9      44      26      41       1
       4       1       6      81      45      39      45      30      10      35
       4       1       6      82      38      16      38      13      50      38
       4       1       6      83      15      31      15      34      49       9
       4       1       6      84       6      48       6      33      49       1
       4       1       6      85      41      35      41       1       7      10
       4       1       6      86       6      36       6      50      20      21
       4       1       6      87      35      38      35      41      46      17
       4       1       6      88      34      33      34       3      22      33
       4       1       6      89       3      15       3      27      26       6
       4       1       6      90       3      48       3      26      22       8
       4       1       6      91       5      50       5      38      35      14
       4       1       6      92       7      43       7      43      23      30
       4       1       6      93       9      15       9      44      45      36
       4       1       6      94       4       1       4      19      19      49
       4       1       6      95      23      33      23      32      16       5
       4       1       6      96      31      43      31      50      11       6
       4       1       6      97      28      21      28      24      28      10
       4       1       6      98      35      20      35       7      24      14
       4       1       6      99      22      36      22      40      25       2
       4       1       6     100      15      17      15      11      25      46
       4       1       7       1      50      32      50      34      10      44
       4       1       7       2      49       3      49      47      34      44
       4       1       7       3      33      34      33      31      24      44
       4       1       7       4      14      30      14      28      12      29
       4       1       7       5      18      14      18      49       7      39
       4       1       7       6       9      14       9      37      35       3
       4       1       7       7      34       8      34       2      24      31
       4       1       7       8      30      13      30       7      40      21
       4       1       7       9      11      19      11      28      42      40
       4       1       7      10      13      14      13      13      14      36
       4       1       7      11      26      30      26      36      22      45
       4       1       7      12      34      48      34      27      40      33
       4       1       7      13      41       4      41      12      28       5
       4       1       7      14       3      34       3      42      12      21
       4       1       7      15      37       1      37       6      41      46
       4       1       7      16      30      12      30       8      10      34
       4       1       7      17      36      49      36      43       3      29
       4       1       7      18      11      23      11      14      38      45
       4       1       7      19      33      48      33      14      42      41
       4       1       7      20      33      43      33       9      40      41
       4       1       7      21      15      32      15       2      21      43
       4       1       7      22      39      45      39      10      39      17
       4       1       7      23      50      35      50      17      18      21
       4       1       7      24      11      18      11      28       1       4
       4       1       7      25      29      31      29      26      28      24
       4       1       7      26      33      39      33      13      16      45
       4       1       7      27       9       4       9      17       1      43
       4       1       7      28      41      34      41      39      43      31
       4       1       7      29      38       3      38      38       1       2
       4       1       7      30      26      17      26       9       5      14
       4       1       7      31       8       1       8       3      17      27
       4       1       7      32      10      50      10      18       7      12
       4       1       7      33      33      11      33      20      34      20
       4       1       7      34      41      14      41      28      13      43
       4       1       7      35      38      19      38      46       4      21
       4       1       7      36      46      26      46      13      29      20
       4       1       7      37      23       7      23      34      41       8
       4       1       7      38       3      24       3      43      39      15
       4       1       7      39      32      21      32       2      10      30
       4       1       7      40      29      25      29      24      14      24
       4       1       7      41       5      29       5       5       3       1
       4       1       7      42      36      43      36       2      11      36
       4       1       7      43      43      26      43       8      37      11
       4       1       7      44      39      26      39       2       5      13
       4       1       7      45      19      32      19      50      11      39
       4       1       7      46      37       5      37      16      22      18
       4       1       7      47      32      35      32      40      46      22
       4       1       7      48      45      50      45      48      20      19
       4       1       7      49      34      38      34      25      48       8
       4       1       7      50      13      22      13      14      18       3
       4       1       7      51      19       3      19       2      27       8
       4       1       7      52       6      28       6      36      37       5
       4       1       7      53       7      11       7      19      36      24
       4       1       7      54      21      47      21      14      34      18
       4       1       7      55       8       6       8      45       9      23
       4       1       7      56      32      47      32      24       9      10
       4       1       7      57      39      32      39      16       7      21
       4       1       7      58      30      48      30      27       7      50
       4       1       7      59      31      21      31      13      47      48
       4       1       7      60      33      44      33      21      24      30
       4       1       7      61      28      44      28      47      20      27
       4       1       7      62      47      28      47      44      30      21
       4       1       7      63      41      23      41       4      11      23
       4       1       7      64      11      43      11      11      16      48
       4       1       7      65      40      42      40      12      39       1
       4       1       7      66      37      29      37      33      43       1
       4       1       7      67      21       6      21       7      26      27
       4       1       7      68      39      17      39      33       1       5
       4       1       7      69      21       9      21       8       6      23
       4       1       7      70      39      49      39      37      13      15
       4       1       7      71      49      44      49      27      13      43
       4       1       7      72      40       3      40      50      22       3
       4       1       7      73      36      49      36      47      12      24
       4       1       7      74      36      42      36       4      21      16
       4       1       7      75      14      38      14      38      36      15
       4       1       7      76      45      12      45      37      18       3
       4       1       7      77      44       6      44      24      36      37
       4       1       7      78      28       5      28       9      28      24
       4       1       7      79      40       8      40      44      43       3
       4       1       7      80      30      50      30      23      15      46
       4       1       7      81       4      28       4      41      22      43
       4       1       7      82      13      14      13      12      23      29
       4       1       7      83      44      38      44      28       2      16
       4       1       7      84      30      25      30      20       6      18
       4       1       7      85      12      13      12      32       1      42
       4       1       7      86      42      14      42      50      35       8
       4       1       7      87       6      10       6      31      26      12
       4       1       7      88       1      22       1      37       3       2
       4       1       7      89      34       6      34       8      47      27
       4       1       7      90      43      26      43      40       9      28
       4       1       7      91      34      20      34      12      43      14
       4       1       7      92      31      49      31      36      47      34
       4       1       7      93      50      23      50      30      33      16
       4       1       7      94      32      11      32      42      35      24
       4       1       7      95      17      49      17      26      29       6
       4       1       7      96      27      31      27       2      38      11
       4       1       7      97      18       7      18       8      46      22
       4       1       7      98      19      35      19      45      29      38
       4       1       7      99      32      34      32       1      12      45
       4       1       7     100      36      44      36      15      27       4
       4       1       8       1      34      45      34       7      43       8
       4       1       8       2      16      40      16      37      22      15
       4       1       8       3      30      12      30      42      14      32
       4       1       8       4      13      36      13      46      26      40
       4       1       8       5      20      32      20      46      19      30
       4       1       8       6      19      10      19       1      13       1
       4       1       8       7      43       5      43      16      38      33
       4       1       8       8      22      42      22      26      14       7
       4       1       8       9      36      37      36      20       4      22
       4       1       8      10      20      41      20      39      36      35
       4       1       8      11      36       1      36      31      24      50
       4       1       8      12       9       6       9      13      40       8
       4       1       8      13      13      34      13       2      21       8
       4       1       8      14      17      37      17      34       7      28
       4       1       8      15      30       1      30      24      26      25
       4       1       8      16      48      32      48       1      31      11
       4       1       8      17      24      12      24      49      45      27
       4       1       8      18       9      25       9      41      33      39
       4       1       8      19       6      49       6      37      13      19
       4       1       8      20      35      11      35      14      38      39
       4       1       8      21      44      23      44      24      23      21
       4       1       8      22      40      33      40      30       1      30
       4       1       8      23      42      17      42      43      30      49
       4       1       8      24      43      50      43      35       7       1
       4       1       8      25      25      26      25      47      18      12
       4       1       8      26      40      34      40      22      16      34
       4       1       8      27       1      29       1      11      29      20
       4       1       8      28      12      16      12      13       6      36
       4       1       8      29      49      19      49      32      14      48
       4       1       8      30      11      15      11      13      37      20
       4       1       8      31      42      35      42      34      41       8
       4       1       8      32      38      46      38      41      46      25
       4       1       8      33      16      42      16      47      30      50
       4       1       8      34      37      34      37      23      44       7
       4       1       8      35      41      10      41      33      23      45
       4       1       8      36       8       2       8      48      44      11
       4       1       8      37      44      17      44      44       4      19
       4       1       8      38      14      13      14      43      16      18
       4       1       8      39       8       1       8       7      39      49
       4       1       8      40      18      43      18      48      11      22
       4       1       8      41      25      30      25      49       6      23
       4       1       8      42      35      38      35      50      16      32
       4       1       8      43       1      38       1       7      39      33
       4       1       8      44      43      46      43      18      44      35
       4       1       8      45      48      24      48       3      47      19
       4       1       8      46      43      38      43      29      20      45
       4       1       8      47      34      13      34       4       5      15
       4       1       8      48      48      17      48      32      16      26
       4       1       8      49       7      43       7      49      49      39
       4       1       8      50      20      49      20      42      38       4
       4       1       8      51       7      39       7      49      28      35
       4       1       8      52      28      11      28      10      25      26
       4       1       8      53      49      27      49       1       6      27
       4       1       8      54      38      32      38       7       1      20
       4       1       8      55      35      50      35      50      40      48
       4       1       8      56       1       4       1       6      22      45
       4       1       8      57      19      20      19      23      27      34
       4       1       8      58      50      32      50      22      31      49
       4       1       8      59      19      48      19       2      12      21
       4       1       8      60       5      24       5       5       4      24
       4       1       8      61      43      17      43      48      49      23
       4       1       8      62       9      20       9      30      46      18
       4       1       8      63      14      25      14      19       3      18
       4       1       8      64      31       1      31      10       3      30
       4       1       8      65      25       7      25      35       9      32
       4       1       8      66      15      47      15       2      35      41
       4       1       8      67      18      42      18      37      19      48
       4       1       8      68      30      41      30      49      18      12
       4       1       8      69      19      49      19      36      29      36
       4       1       8      70      37      23      37      37      38      45
       4       1       8      71      45      22      45       5      48      49
       4       1       8      72      40      20      40       6      32      26
       4       1       8      73      38      14      38      31      21      17
       4       1       8      74      25       8      25      31       7      48
       4       1       8      75      42      41      42      38      23       4
       4       1       8      76       3      44       3      32      16      12
       4       1       8      77      45      10      45      35      50      42
       4       1       8      78       9      47       9      33      39      30
       4       1       8      79      36      11      36      16      29      28
       4       1       8      80      39       6      39      17      10      11
       4       1       8      81      13      35      13      17      45      17
       4       1       8      82       4      35       4      50      17       5
       4       1       8      83      15      37      15      46       9      20
       4       1       8      84      44       5      44      39      37      39
       4       1       8      85      47      25      47      18      27      45
       4       1       8      86      48      20      48      30      14      26
       4       1       8      87       3      37       3      24      35      42
       4       1       8      88      31      10      31       7       5      48
       4       1       8      89       1       5       1      34      42       1
       4       1       8      90      26      45      26       3       6      25
       4       1       8      91       1      28       1      49      20       5
       4       1       8      92      24       6      24      26       7      49
       4       1       8      93      30      21      30       8      15      16
       4       1       8      94      32      21      32       2      49      43
       4       1       8      95      38       9      38       9      32      48
       4       1       8      96      26      31      26      12       8      45
       4       1       8      97       8      30       8      46       3       2
       4       1       8      98      30      15      30      10       9      31
       4       1       8      99       9      11       9      41      47       5
       4       1       8     100      12      40      12      32      26      33
       4       1       9       1       5      24       5      28      49      31
       4       1       9       2      30      44      30       9       3      25
       4       1       9       3       5      45       5      13      12      17
       4       1       9       4       8      34       8      26       7      43
       4       1       9       5      12      32      12       5      23      41
       4       1       9       6       3      23       3      43      47      48
       4       1       9       7       4      36       4      15       8      40
       4       1       9       8      41      50      41       8      36      39
       4       1       9       9       4      14       4      37       1      27
       4       1       9      10       8      22       8      25       8      27
       4       1       9      11      15      22      15      25      50      40
       4       1       9      12       1      22       1      28      14      20
       4       1       9      13      20      34      20      10       2      12
       4       1       9      14      28      45      28      13      38      20
       4       1       9      15      41      31      41      23      18      34
       4       1       9      16      50      17      50       9      19      33
       4       1       9      17      13       5      13       9      22      21
       4       1       9      18       7      15       7      44       8      44
       4       1       9      19      38      15      38      10      19      34
       4       1       9      20      44      39      44      43      42      12
       4       1       9      21      26      41      26      29       7       3
       4       1       9      22      18       3      18      12       7      40
       4       1       9      23      10      31      10      25      14       2
       4       1       9      24      26      35      26      37      34      11
       4       1       9      25      40      16      40      50      27      34
       4       1       9      26       4       3       4      47      48      45
       4       1       9      27      31      32      31       3      17      10
       4       1       9      28      31       2      31      21       5      19
       4       1       9      29      14      15      14      32      17      35
       4       1       9      30      29      15      29      12      29      13
       4       1       9      31      18      30      18      14      28      38
       4       1       9      32      28      48      28      30      30      43
       4       1       9      33      43      42      43      13      48      49
       4       1       9      34      27       7      27       5       6      13
       4       1       9      35      45      41      45      37      48      36
       4       1       9      36       7      17       7      28      33      26
       4       1       9      37      31      23      31      29      23      39
       4       1       9      38      36      25      36      11      46      47
       4       1       9      39       3      32       3      39      46      12
       4       1       9      40      25      13      25      19      16      21
       4       1       9      41      19      41      19      34      33       6
       4       1       9      42       4      27       4      36      22      30
       4       1       9      43      26      45      26      13      50      13
       4       1       9      44      42      47      42      28      43      37
       4       1       9      45      24      22      24      38      37      25
       4       1       9      46      42      28      42       1      22      27
       4       1       9      47       6      43       6       3       2      20
       4       1       9      48      14      46      14       1       5       3
       4       1       9      49      48      41      48      13      27      40
       4       1       9      50      16      39      16      16      19      43
       4       1       9      51      13      38      13      27      43       4
       4       1       9      52       6      43       6      38      20      26
       4       1       9      53      33       1      33      19      30      45
       4       1       9      54      45      17      45       6      35      18
       4       1       9      55      36      22      36      20       5       1
       4       1       9      56      12      29      12       5      45       7
       4       1       9      57      13       1      13      50      17       8
       4       1       9      58      41      27      41      34      47      15
       4       1       9      59       1      33       1      44      22      24
       4       1       9      60      11      33      11      45      13      17
       4       1       9      61       5      31       5      13       5      46
       4       1       9      62       6      34       6      36       1      10
       4       1       9      63       6      42       6      30      43      23
       4       1       9      64      45      50      45      10      22      48
       4       1       9      65      26      43      26      45      15      32
       4       1       9      66      17      33      17      33       8      24
       4       1       9      67      16      48      16      40       5      14
       4       1       9      68      26      47      26       5      31      26
       4       1       9      69      38      50      38      37       1      10
       4       1       9      70      23      32      23      11       7      27
       4       1       9      71      31       5      31      13      11      25
       4       1       9      72      41       1      41      42      45       4
       4       1       9      73      17      18      17       3      29      30
       4       1       9      74      16      27      16      28      11      19
       4       1       9      75       7      43       7      43      26      30
       4       1       9      76       1      30       1      19      12      32
       4       1       9      77      30       7      30       2      14      37
       4       1       9      78      38      25      38       7      20      21
       4       1       9      79       7      38       7      45      48      40
       4       1       9      80      16      47      16      18      40       2
       4       1       9      81      14      10      14      34      43      41
       4       1       9      82      22      26      22      19      39      43
       4       1       9      83      42      39      42       2      38      16
       4       1       9      84      27       7      27      44       8      17
       4       1       9      85      34      44      34      44       4      22
       4       1       9      86      40      16      40       3      25      49
       4       1       9      87      41      31      41      16      42       6
       4       1       9      88      38      12      38       4      48      31
       4       1       9      89      44      28      44      28       9      45
       4       1       9      90      25      27      25      15      38       6
       4       1       9      91       6      13       6       6      47       9
       4       1       9      92       9      20       9      29      22      21
       4       1       9      93      39      12      39      34       7      19
       4       1       9      94       7       1       7      41      11      24
       4       1       9      95       5      40       5      22      49       9
       4       1       9      96      33       3      33      34      38      40
       4       1       9      97      13      21      13       4      27      15
       4       1       9      98      12      42      12      22       7      26
       4       1       9      99      42      34      42       4      26      36
       4       1       9     100       1       6       1      33      32       5
       4       1      10       1       2      21       2       2      42      41
       4       1      10       2      38      20      38      46      44       3
       4       1      10       3      27      22      27       6      12      44
       4       1      10       4      37      34      37      18      27       9
       4       1      10       5       8      30       8       1      31      35
       4       1      10       6      38      31      38      46      22      18
       4       1      10       7      46       6      46      42      19       9
       4       1      10       8      12      22      12      37      29      26
       4       1      10       9      31      21      31      18      28       5
       4       1      10      10      20       4      20      38      46      42
       4       1      10      11      20       8      20      31       9      44
       4       1      10      12       6      31       6      46      29      13
       4       1      10      13       9      24       9      47      12      15
       4       1      10      14      33      27      33      45      19       1
       4       1      10      15      21       8      21      39      50      24
       4       1      10      16      14      29      14      36      41       7
       4       1      10      17      35      17      35      44      20      49
       4       1      10      18      19      29      19       1      18      16
       4       1      10      19      39      18      39      31      19       1
       4       1      10      20       5      33       5      47      31      24
       4       1      10      21      17      34      17       9      29      43
       4       1      10      22      41      38      41       6      50      47
       4       1      10      23      15      39      15      12      10      17
       4       1      10      24       4      29       4      49       5      12
       4       1      10      25      50      13      50      32      40      44
       4       1      10      26      25      15      25       3      48      28
       4       1      10      27       7      39       7      49      24      28
       4       1      10      28      40      34      40      29      49      12
       4       1      10      29      11      38      11      38       3      30
       4       1      10      30      25      21      25      15       4      24
       4       1      10      31      25      42      25      39      29      50
       4       1      10      32      33      14      33      37      16      27
       4       1      10      33      49      10      49       2       5      12
       4       1      10      34      38      36      38      37      48       8
       4       1      10      35       9       5       9       3      46      20
       4       1      10      36       6      35       6      29      45      21
       4       1      10      37      26      24      26      32       3      44
       4       1      10      38      23       8      23       4      37       3
       4       1      10      39      45       5      45      26      27      36
       4       1      10      40      44      37      44      32      40      32
       4       1      10      41      36       2      36      25      27      33
       4       1      10      42      24      37      24       1      37      29
       4       1      10      43      12      19      12       6      34      14
       4       1      10      44      30      45      30      24      35      33
       4       1      10      45      35      36      35       9      35      38
       4       1      10      46      23      46      23       8       3      26
       4       1      10      47       8       9       8      40       2      19
       4       1      10      48       5      47       5      16      36      22
       4       1      10      49      25      48      25       6       7      12
       4       1      10      50      32      39      32       2      27      39
       4       1      10      51      46      36      46      49      25      37
       4       1      10      52      17      27      17       4      28      39
       4       1      10      53      17      31      17       9      46      22
       4       1      10      54      31       8      31      12      10      14
       4       1      10      55       1      16       1      35       6      29
       4       1      10      56      17      50      17      37      40      32
       4       1      10      57      50       3      50       4       1      45
       4       1      10      58      20       5      20      41      35      39
       4       1      10      59      42      27      42      27      25       2
       4       1      10      60      10      35      10       2      15      44
       4       1      10      61      10      22      10      28      24       2
       4       1      10      62      44      31      44      30      37      13
       4       1      10      63      26      35      26      45      48       5
       4       1      10      64       1      33       1      26      16      39
       4       1      10      65      47      30      47      32      33      28
       4       1      10      66       7       4       7       4      50      49
       4       1      10      67      28      44      28      31       7       8
       4       1      10      68      14      17      14       3      15      27
       4       1      10      69      42      30      42      20      44       4
       4       1      10      70      28      40      28      10      27       1
       4       1      10      71      18      42      18       9      27      19
       4       1      10      72      25      46      25      11      24       2
       4       1      10      73      45       2      45      18      39      46
       4       1      10      74      26      41      26      31      49      48
       4       1      10      75      45      26      45      38      28      18
       4       1      10      76       7      38       7      28      16       2
       4       1      10      77      13      38      13      32      44      24
       4       1      10      78      32       9      32      44      47      21
       4       1      10      79      33      26      33      21      35       4
       4       1      10      80      40      46      40      31       9      24
       4       1      10      81      28      45      28      38      22      25
       4       1      10      82      25      28      25      25      31      28
       4       1      10      83      17      40      17      33      29      21
       4       1      10      84      20      23      20      11      28      34
       4       1      10      85      34      38      34       9      42      25
       4       1      10      86       7      28       7      46       1      40
       4       1      10      87      16       5      16      10      44      13
       4       1      10      88      38      22      38      29      28      35
       4       1      10      89      12       2      12       9      11      42
       4       1      10      90      27      50      27      29      18      14
       4       1      10      91      14      17      14      16      31       2
       4       1      10      92      18      36      18      20      30      20
       4       1      10      93      36       8      36      36      32      46
       4       1      10      94      49      36      49      25      18      30
       4       1      10      95      40      38      40      17       8       9
       4       1      10      96      10      43      10       5      18      42
       4       1      10      97      21      18      21      21      17      31
       4       1      10      98      22      47      22      33      39      50
       4       1      10      99      10       6      10      10      41      48
       4       1      10     100       2      42       2       7       6      43
       5       1       1       1       8       2       8      36       8       1
       5       1       1       2       8       1       8      29      50      43
       5       1       1       3      10      38      10       1       5      17
       5       1       1       4       7      26       7      30      24       6
       5       1       1       5      19      14      19      43      19      22
       5       1       1       6      45      31      45      36       9      10
       5       1       1       7      35      33      35      28      12      23
       5       1       1       8      11      28      11       2      47      10
       5       1       1       9      12      30      12      34      45      46
       5       1       1      10      17      48      17      20      42      30
       5       1       1      11      50       6      50      34      46      24
       5       1       1      12      42       9      42      32       3      10
       5       1       1      13      22      46      22       2      42      43
       5       1       1      14      13      23      13      48      42       9
       5       1       1      15      23      41      23       1      29      36
       5       1       1      16      14      43      14      34      39      24
       5       1       1      17      23       7      23      29      22       3
       5       1       1      18      26       8      26       8      26      43
       5       1       1      19      30      22      30      30      37      19
       5       1       1      20      41      36      41      29      20      15
       5       1       1      21      47      18      47      25      43      18
       5       1       1      22      48      40      48      30      44      19
       5       1       1      23      17      22      17      36      33      49
       5       1       1      24      29      42      29      49      18      20
       5       1       1      25      33      43      33      15      44      41
       5       1       1      26      15       7      15      10      11      38
       5       1       1      27      33      10      33      28      18      49
       5       1       1      28      21      11      21      42      50      20
       5       1       1      29       1      19       1      44      28      50
       5       1       1      30      45      42      45      44      36      16
       5       1       1      31      36      27      36      44      47      10
       5       1       1      32      37      32      37      15      35      24
       5       1       1      33      38      44      38       4       6      32
       5       1       1      34      36      50      36      31       8      48
       5       1       1      35      21      40      21      29      40      27
       5       1       1      36       6      47       6      29      45      13
       5       1       1      37      50      29      50      28      39      40
       5       1       1      38       6      16       6      20      42      47
       5       1       1      39      25      19      25      49      31      40
       5       1       1      40      16       6      16      48      47      43
       5       1       1      41      10      25      10      42      31      15
       5       1       1      42      33       5      33       8       8      10
       5       1       1      43      16      24      16      41      43      44
       5       1       1      44      18      30      18      27       2      21
       5       1       1      45      42      45      42      15      48      22
       5       1       1      46      36      29      36      47      20      37
       5       1       1      47      19      45      19      42      25       6
       5       1       1      48      13      32      13      50      41      37
       5       1       1      49      33      41      33      35      43      44
       5       1       1      50      28      30      28      35      45      26
       5       1       1      51      22      13      22      21      24      41
       5       1       1      52      13       3      13      38      37      22
       5       1       1      53      20       5      20      18      28      13
       5       1       1      54      40      14      40      16      37      24
       5       1       1      55      19      20      19      40       2      27
       5       1       1      56      31      18      31       1      11       4
       5       1       1      57      19      16      19      50      16      17
       5       1       1      58      25      28      25      21      34      12
       5       1       1      59       1      50       1      25      24      35
       5       1       1      60      40      50      40      28      50      43
       5       1       1      61      49       7      49      18      29      17
       5       1       1      62      41      34      41      21      26      11
       5       1       1      63      45      48      45      10      12      30
       5       1       1      64       6      38       6      22       4      10
       5       1       1      65       9      25       9      41      13      39
       5       1       1      66       4      13       4      41      11      23
       5       1       1      67      16      45      16      48      29      23
       5       1       1      68      28      20      28      32      49      50
       5       1       1      69      24      11      24       6      26       3
       5       1       1      70      30      31      30      28      18      20
       5       1       1      71       2      49       2      41      32       3
       5       1       1      72      40      34      40      36      27       4
       5       1       1      73      24      25      24      37       4      12
       5       1       1      74      13       9      13       5      27      40
       5       1       1      75      48      36      48      38       4      27
       5       1       1      76      23      50      23      11       2      35
       5       1       1      77      12      29      12      22      43      24
       5       1       1      78      48      19      48      19       8      25
       5       1       1      79      32      37      32      21       8      41
       5       1       1      80      48      47      48      28      14      18
       5       1       1      81      38      35      38      38       8       3
       5       1       1      82       6      14       6      44      50      15
       5       1       1      83      22       1      22      27      22      26
       5       1       1      84       1      29       1      47      27       5
       5       1       1      85      23       9      23      19       9      25
       5       1       1      86      48      40      48      44       2      27
       5       1       1      87      36      31      36       3      13      36
       5       1       1      88       6       9       6      36      16      13
       5       1       1      89      46      24      46      43       8       9
       5       1       1      90      24      28      24      48      13      14
       5       1       1      91      46       8      46      36      18      19
       5       1       1      92      34      35      34      31       8      44
       5       1       1      93       7       8       7      42       9       7
       5       1       1      94       9      11       9      20      44       1
       5       1       1      95      36      17      36       8      37      34
       5       1       1      96       5       1       5      33      39      18
       5       1       1      97      39      18      39      10      11      16
       5       1       1      98      40      43      40       9      36      32
       5       1       1      99      46      35      46       9      42      26
       5       1       1     100       5      47       5      27      47      36
       5       1       2       1      20      13      20      42      38      45
       5       1       2       2      33      50      33      36      21       8
       5       1       2       3      36       6      36      46      17      18
       5       1       2       4      24      46      24      49      23      16
       5       1       2       5      43       6      43      31      32      19
       5       1       2       6      26      40      26       9      12      43
       5       1       2       7      12       8      12      22      40      18
       5       1       2       8      20      43      20      42      27      50
       5       1       2       9      16       1      16      11      25      43
       5       1       2      10      21      44      21       6      38      40
       5       1       2      11      47      31      47      24       1      32
       5       1       2      12      10      41      10      33       8      33
       5       1       2      13       6      39       6      33      42      10
       5       1       2      14      20      13      20      36      28      30
       5       1       2      15      25      50      25      18       5      25
       5       1       2      16      11      48      11       2      34      40
       5       1       2      17      45      13      45      18      28      48
       5       1       2      18      15      13      15      41      45      20
       5       1       2      19      19      39      19      29      40       4
       5       1       2      20       7      50       7      14       8      10
       5       1       2      21      16      35      16      46      14      10
       5       1       2      22      50      30      50       6      20      21
       5       1       2      23      22      43      22      18      50      10
       5       1       2      24       4      46       4       7       6      25
       5       1       2      25      29      26      29      33      10      42
       5       1       2      26      15      48      15      34       6      41
       5       1       2      27      17      15      17      13      36      12
       5       1       2      28      31      43      31       1      46      22
       5       1       2      29      47      41      47      11      31      19
       5       1       2      30      33      37      33       7      39       1
       5       1       2      31      15       9      15      27      47      18
       5       1       2      32      26       9      26      40      18      48
       5       1       2      33      23      34      23      23      12      50
       5       1       2      34      39      50      39      36      28      36
       5       1       2      35       9      33       9      40      49      21
       5       1       2      36      20      37      20      28      37      43
       5       1       2      37       1       3       1       2      26      42
       5       1       2      38      38       1      38      24      19      33
       5       1       2      39      31      44      31      50      47      46
       5       1       2      40      16      23      16      45      21      30
       5       1       2      41      15      14      15      31      15      25
       5       1       2      42       3      12       3       1       7       5
       5       1       2      43      36      37      36      17       8       9
       5       1       2      44      32      45      32      42      21       3
       5       1       2      45       3      20       3      24      12      30
       5       1       2      46      24      15      24      42       7      48
       5       1       2      47      43      30      43      39       8       3
       5       1       2      48      25       1      25      34       6      28
       5       1       2      49      13      31      13      10      32      15
       5       1       2      50       3      23       3      18      43      50
       5       1       2      51       8      10       8      10      19      17
       5       1       2      52       2      39       2      42      19      10
       5       1       2      53       8      39       8       8       4      47
       5       1       2      54      44      39      44      46       4      14
       5       1       2      55      15      39      15      21      16      17
       5       1       2      56       5      49       5       9      35      42
       5       1       2      57      19       7      19      14      16      49
       5       1       2      58      10      27      10      11      11      24
       5       1       2      59       4      30       4      49      38       1
       5       1       2      60      50       4      50      36      20       5
       5       1       2      61      11      29      11      33      29      27
       5       1       2      62      20      33      20      27      22       1
       5       1       2      63       2      18       2      41      12      31
       5       1       2      64       4      31       4      45       3      20
       5       1       2      65       3      45       3      39      36      23
       5       1       2      66      27       9      27      35      13      43
       5       1       2      67      41      13      41       6      13      39
       5       1       2      68      45       5      45       6      10      34
       5       1       2      69      15      41      15      29      34      21
       5       1       2      70      43      44      43      45      20      50
       5       1       2      71      37      41      37       8      33      42
       5       1       2      72      50      38      50      10      18      32
       5       1       2      73      15      22      15      33       5      32
       5       1       2      74       9      44       9      41      25      36
       5       1       2      75      32      22      32      42      17       3
       5       1       2      76      34       2      34       9       2      37
       5       1       2      77      35      48      35      37      42       9
       5       1       2      78      39      33      39      45      50      30
       5       1       2      79      27      42      27      14      10      41
       5       1       2      80      40      25      40      14      13      43
       5       1       2      81       9      42       9      36      34      35
       5       1       2      82      35      29      35       3      42       1
       5       1       2      83      46      13      46      19      49      27
       5       1       2      84      27      40      27      26       2      38
       5       1       2      85      24       6      24       6      35      12
       5       1       2      86      42      21      42      14       2      48
       5       1       2      87      10      48      10      44      32      27
       5       1       2      88       1      39       1      29      33      46
       5       1       2      89      45      33      45       3       8      49
       5       1       2      90      23       5      23      49      14      33
       5       1       2      91      15      13      15       9      49      39
       5       1       2      92      27       3      27      20      11      17
       5       1       2      93      24       9      24       6       2      40
       5       1       2      94      23      10      23      32      18      28
       5       1       2      95      32      33      32      25      33      38
       5       1       2      96      23      26      23      35      30      31
       5       1       2      97      46      50      46      40      42      39
       5       1       2      98      33      23      33       3      15      48
       5       1       2      99      50      15      50      39      45      16
       5       1       2     100      18      32      18      39      22      40
       5       1       3       1      39      48      39      38      36      34
       5       1       3       2      47      27      47      33      17      38
       5       1       3       3      41      37      41      13      32      22
       5       1       3       4      49      17      49      28      30      47
       5       1       3       5       6      20       6      39      42      13
       5       1       3       6       5       9       5      14      47      19
       5       1       3       7       2      21       2      19      41      28
       5       1       3       8      15      30      15       9      33       9
       5       1       3       9      35      50      35      12      21      15
       5       1       3      10      24      49      24      41      29       7
       5       1       3      11      16      41      16      37      34       7
       5       1       3      12      33      26      33       1      10      44
       5       1       3      13      39      31      39      15      35      32
       5       1       3      14      39       3      39      38       8      46
       5       1       3      15      36      10      36      22      44       5
       5       1       3      16      32      47      32       9      31      23
       5       1       3      17      21       9      21       7      45       5
       5       1       3      18       7      22       7      29      21       7
       5       1       3      19      10      12      10      23      31      37
       5       1       3      20       8      47       8      16       2      33
       5       1       3      21      19      44      19      48      13      44
       5       1       3      22      32      41      32       9      27       2
       5       1       3      23      39      15      39      19      38      41
       5       1       3      24      27      10      27      49      22      23
       5       1       3      25      11      28      11      27      41      42
       5       1       3      26      34      35      34      12       2      45
       5       1       3      27      32      42      32      12      22      38
       5       1       3      28      44      14      44      24      32      29
       5       1       3      29      48      29      48      11      31      25
       5       1       3      30       2      19       2       9      14      29
       5       1       3      31      16      43      16      11      34      35
       5       1       3      32      38      21      38      50       3      26
       5       1       3      33      32      34      32      14      43      47
       5       1       3      34       3      34       3      34      31      35
       5       1       3      35      22      48      22      45      47      11
       5       1       3      36      31       1      31       4      39       5
       5       1       3      37      32      49      32      16      15      49
       5       1       3      38      32      22      32       7       4       5
       5       1       3      39      43      40      43      44      35      13
       5       1       3      40      26      25      26      41       4      11
       5       1       3      41      40      19      40       4      31      39
       5       1       3      42      39      25      39       8       1      18
       5       1       3      43      26       6      26      47      24      38
       5       1       3      44       2      49       2      50      17      41
       5       1       3      45      12      11      12       5      33       9
       5       1       3      46       6      36       6       6      39      38
       5       1       3      47      50      34      50      36      36       1
       5       1       3      48      23      14      23       9      41      12
       5       1       3      49      45      27      45      10      39      14
       5       1       3      50      16       2      16      45      45      14
       5       1       3      51      32       6      32      14      33       5
       5       1       3      52      17      45      17      37      22      26
       5       1       3      53       1       2       1      18      49      22
       5       1       3      54      47      12      47      48      19       2
       5       1       3      55      39      43      39      30      50      42
       5       1       3      56      33      39      33       3      45      14
       5       1       3      57      14      17      14      35      48       9
       5       1       3      58      16       4      16      46      38      33
       5       1       3      59      49       6      49      33      35       4
       5       1       3      60      47      16      47      30      36      45
       5       1       3      61      26      33      26      36      15      39
       5       1       3      62       1      42       1      50      42       6
       5       1       3      63      34      11      34      15      37       1
       5       1       3      64       8       2       8      50      34      48
       5       1       3      65      43      29      43       1       5      46
       5       1       3      66      45      39      45      25      31      32
       5       1       3      67       8      43       8      50      17      41
       5       1       3      68      36      15      36       1       9      25
       5       1       3      69      13      24      13      22      41      14
       5       1       3      70      40       9      40      49      19      32
       5       1       3      71       6      27       6      43      26      49
       5       1       3      72       9       5       9      50      16      26
       5       1       3      73      32      41      32      50      42       3
       5       1       3      74       6       9       6      35      40      24
       5       1       3      75      48      35      48      36      39       4
       5       1       3      76      12      13      12      33      39      26
       5       1       3      77      33      32      33      21      39      35
       5       1       3      78      22      48      22      23      45      40
       5       1       3      79      24      37      24       9       6      12
       5       1       3      80      48      47      48      46       8      27
       5       1       3      81      10      27      10      18      49      28
       5       1       3      82      18      11      18      37      29      40
       5       1       3      83       6      24       6      38      37      26
       5       1       3      84      37      44      37      42      47      40
       5       1       3      85      45      43      45      44      16      40
       5       1       3      86      29      34      29      14      10      27
       5       1       3      87      12      34      12      19       5      14
       5       1       3      88      43      12      43      43      19      38
       5       1       3      89      30      44      30      35      18      29
       5       1       3      90      42      20      42      33       9       1
       5       1       3      91      19       8      19      15      34      12
       5       1       3      92       2       5       2      11      29       3
       5       1       3      93      42      40      42      36      25       2
       5       1       3      94      18      23      18      48      32      28
       5       1       3      95      40       2      40      25      34      19
       5       1       3      96      34      11      34      17      22       7
       5       1       3      97      18      43      18      31      18      25
       5       1       3      98      46      18      46      17       1      30
       5       1       3      99      49       3      49       1       9       2
       5       1       3     100      44      29      44      37      44      13
       5       1       4       1      13       2      13      28      47      23
       5       1       4       2      42      35      42      11      37      27
       5       1       4       3       2      23       2      16      13      38
       5       1       4       4      16      12      16      37       1      43
       5       1       4       5      44      15      44      27      25       6
       5       1       4       6      15      42      15       6      10       9
       5       1       4       7      28       4      28      14       1      42
       5       1       4       8      17      49      17      39      16      20
       5       1       4       9      26      48      26      11      26      50
       5       1       4      10       3       8       3      45       5      45
       5       1       4      11      40       8      40      11      11      25
       5       1       4      12      13      21      13      17      41      34
       5       1       4      13      24       5      24      10      35      31
       5       1       4      14      42      45      42      10      29      24
       5       1       4      15      25      17      25       3      10       4
       5       1       4      16       8      12       8      26      41      31
       5       1       4      17      19      34      19      38       2      27
       5       1       4      18      15       9      15      34      42      14
       5       1       4      19      20      43      20      50      42      13
       5       1       4      20       6      42       6      24      13      43
       5       1       4      21       3      12       3      12      36      34
       5       1       4      22       7      39       7      46      19      40
       5       1       4      23      18      29      18      12      48      43
       5       1       4      24      31      14      31      16      21      24
       5       1       4      25      43      31      43      39       8      17
       5       1       4      26      41      22      41      24      45      17
       5       1       4      27      17      26      17      29      22      13
       5       1       4      28      23      32      23      33      33      30
       5       1       4      29      13       5      13       4      29      36
       5       1       4      30      37      25      37      12      41      14
       5       1       4      31       8      48       8      23      22      32
       5       1       4      32       6      47       6      48      10      48
       5       1       4      33       5       7       5      15      12      14
       5       1       4      34      50       2      50      29       8       2
       5       1       4      35      11      19      11       5      33      17
       5       1       4      36      41      10      41      24      42      35
       5       1       4      37      11      34      11      21      34      41
       5       1       4      38       7      12       7      21       5      50
       5       1       4      39      35      10      35       2      34      26
       5       1       4      40      39      41      39       6      31      32
       5       1       4      41       4      43       4      41      49      21
       5       1       4      42      34       3      34       4      28      41
       5       1       4      43       8      13       8      26      26      25
       5       1       4      44       8      29       8      24      35       5
       5       1       4      45      45      44      45      33       8       6
       5       1       4      46      32      20      32      15      35      40
       5       1       4      47       2      33       2      14      27       2
       5       1       4      48      35      38      35       8      22      36
       5       1       4      49      29      44      29      44      37      34
       5       1       4      50       2       7       2      25      48      43
       5       1       4      51      46      22      46       8      15       7
       5       1       4      52       6      16       6       9      29      23
       5       1       4      53      13      27      13      11       9      47
       5       1       4      54      14      15      14      42      48      45
       5       1       4      55      42      11      42      45      25      33
       5       1       4      56      21      11      21      24      22      10
       5       1       4      57      43       6      43      14      36      41
       5       1       4      58      38      50      38      39      25       9
       5       1       4      59      19      35      19       1      36      30
       5       1       4      60       6      23       6      34      49       3
       5       1       4      61      39      25      39      43       1      33
       5       1       4      62      13      14      13       2      26      14
       5       1       4      63       2      41       2      14      27      49
       5       1       4      64      39      36      39      43      33      23
       5       1       4      65      19       4      19      11      20      42
       5       1       4      66      25      19      25      10      23      22
       5       1       4      67      30       2      30      11      36      23
       5       1       4      68      22      26      22      24       3      18
       5       1       4      69      41       4      41      40      49       7
       5       1       4      70      50       1      50      40      11      34
       5       1       4      71      41      35      41      21      21      15
       5       1       4      72      17       1      17       8       7      31
       5       1       4      73      32      20      32      50      43       1
       5       1       4      74      44      29      44      22      37      41
       5       1       4      75      46      18      46      41      28      44
       5       1       4      76      27      37      27      18      21      14
       5       1       4      77      19      30      19      46      21      31
       5       1       4      78      21      48      21      50      42      35
       5       1       4      79      50      28      50      19      26      41
       5       1       4      80      39       5      39       2      36      28
       5       1       4      81      24      38      24      32      33      21
       5       1       4      82      26      50      26      31      13      16
       5       1       4      83      10      33      10      13      23      44
       5       1       4      84      31      21      31       9      35      43
       5       1       4      85      11      42      11      42      31       6
       5       1       4      86      34       8      34      39      19      36
       5       1       4      87       7      33       7      31      38      31
       5       1       4      88      17       9      17      46      46      27
       5       1       4      89       3      29       3      29      41      21
       5       1       4      90      47       6      47      10      15      27
       5       1       4      91      16      38      16      45      37      12
       5       1       4      92      18      11      18      22      22      23
       5       1       4      93      24      27      24      16      33       9
       5       1       4      94       7      36       7      12      25      12
       5       1       4      95      38      44      38      22      29      30
       5       1       4      96       6      17       6       7      48      41
       5       1       4      97      18      49      18       1      12      16
       5       1       4      98       9       4       9      23      45       5
       5       1       4      99      29      45      29      27      31      36
       5       1       4     100      48      27      48      41      27      42
       5       1       5       1      40      21      40      34      42      14
       5       1       5       2      11       1      11      23      14      23
       5       1       5       3       4      13       4      16      27      19
       5       1       5       4      27      35      27      41       3      24
       5       1       5       5       2      17       2      36      43       7
       5       1       5       6      40      15      40       9      43      32
       5       1       5       7      26       9      26      36      26      36
       5       1       5       8      21      26      21      46      14      36
       5       1       5       9      39      15      39      24      10      15
       5       1       5      10      33      44      33       3      21      47
       5       1       5      11      48      33      48      30      26       1
       5       1       5      12       5      47       5      43      23      14
       5       1       5      13      12      29      12      15      28      27
       5       1       5      14      31       9      31      29      40      44
       5       1       5      15      26      12      26       5       2       3
       5       1       5      16      28      14      28       4      29      25
       5       1       5      17      35      17      35      19      12      32
       5       1       5      18       2       8       2      19      19      18
       5       1       5      19      32      14      32       9      33      12
       5       1       5      20       1      17       1      39      25      10
       5       1       5      21      44      15      44      35      44      40
       5       1       5      22      14      38      14      18      41       5
       5       1       5      23      15      13      15       9      45       6
       5       1       5      24      41      37      41      18       6      48
       5       1       5      25      50      25      50      32      39      22
       5       1       5      26       5      46       5      34      45      32
       5       1       5      27      16      40      16      16      22       5
       5       1       5      28      35      12      35      18      29      45
       5       1       5      29      50       9      50       7      25      35
       5       1       5      30      26       4      26      30      11      33
       5       1       5      31       6      11       6      49      47      21
       5       1       5      32      32      20      32      37      32      12
       5       1       5      33      27      18      27      22       8      49
       5       1       5      34      41       8      41       8       8      27
       5       1       5      35      10      22      10      46      24      26
       5       1       5      36      21      39      21      45      48      41
       5       1       5      37      14      11      14      38      45      33
       5       1       5      38      21       1      21       3      12      40
       5       1       5      39      38       6      38      43      34      44
       5       1       5      40       9       5       9      43      14      12
       5       1       5      41      14      22      14       3      30      20
       5       1       5      42       3      31       3      27      20      31
       5       1       5      43      14      26      14      24      23      13
       5       1       5      44       9      10       9       8      32      45
       5       1       5      45      32      11      32      43      27      28
       5       1       5      46      46      42      46      28      27       8
       5       1       5      47      25      39      25      35      20       2
       5       1       5      48      34      18      34       3      31      23
       5       1       5      49      17       9      17       3      42      20
       5       1       5      50       3      30       3       3      46      27
       5       1       5      51      44      45      44      27      23      46
       5       1       5      52      24       6      24      39      25      26
       5       1       5      53      11      21      11      32      30      17
       5       1       5      54      50      46      50      41      45       1
       5       1       5      55       4      49       4      26      38      13
       5       1       5      56       6      36       6      37      44      39
       5       1       5      57      20      42      20      14      25      44
       5       1       5      58      39      34      39      17      40      35
       5       1       5      59      43      12      43       2      13      16
       5       1       5      60       7      20       7      30      41      49
       5       1       5      61      39      38      39      29      50      38
       5       1       5      62      31      11      31       5      48      42
       5       1       5      63      26      17      26      36      16      26
       5       1       5      64      44      11      44      41      25      42
       5       1       5      65      37       5      37      47      26      45
       5       1       5      66      36      11      36      26      24      38
       5       1       5      67      10      38      10      33      35      47
       5       1       5      68       3      17       3      42      38      11
       5       1       5      69      25      45      25      49      40      48
       5       1       5      70       8      50       8      18      32      12
       5       1       5      71      18      34      18      31      26      41
       5       1       5      72      38      10      38      14      48      40
       5       1       5      73      14      38      14       3      38      43
       5       1       5      74      39      28      39      36      47      31
       5       1       5      75      24      14      24      37      18      33
       5       1       5      76       3      47       3      34       4      17
       5       1       5      77       9      34       9       5      34      20
       5       1       5      78      15      16      15      49      16      28
       5       1       5      79      31       4      31      28      19      24
       5       1       5      80      10      43      10      36      25      10
       5       1       5      81      48       5      48      16      21      22
       5       1       5      82      44      27      44      22      29      45
       5       1       5      83      34      26      34      31      28      25
       5       1       5      84       2      28       2      12      11      34
       5       1       5      85      45      32      45      10      34      10
       5       1       5      86      10      29      10      38      49      25
       5       1       5      87       8      48       8       2      30      26
       5       1       5      88      33      29      33      40      17      26
       5       1       5      89      41       9      41      11      43      36
       5       1       5      90      27       6      27       5      32      23
       5       1       5      91      36      29      36      42      11      20
       5       1       5      92      21      22      21      33      49      24
       5       1       5      93      11      50      11      28      15      19
       5       1       5      94      26      21      26      20      38      23
       5       1       5      95       7       8       7      13      21      50
       5       1       5      96      17      33      17      12       3       9
       5       1       5      97      31      17      31      19      30      39
       5       1       5      98      20      17      20       7      11       2
       5       1       5      99      36      29      36      21      27      45
       5       1       5     100       6      45       6       8      32      44
       5       1       6       1      31      35      31      11      41      29
       5       1       6       2      28      20      28      17      29       9
       5       1       6       3      44      39      44       6      37      19
       5       1       6       4      50      43      50       3      46      16
       5       1       6       5      39      12      39      10      35       3
       5       1       6       6       9       2       9      36      36      16
       5       1       6       7      29      12      29      22       2       5
       5       1       6       8      41      24      41      40      29      24
       5       1       6       9       2      11       2       7      21       8
       5       1       6      10      46      15      46      33      24      26
       5       1       6      11      22      29      22      25      42      33
       5       1       6      12      31      35      31      16       2       9
       5       1       6      13      40       8      40      34      35      43
       5       1       6      14      48      26      48       7       7      32
       5       1       6      15      18      24      18       4       8      40
       5       1       6      16      28      23      28       2      45       9
       5       1       6      17       1      49       1      49      44      42
       5       1       6      18      45      11      45      17      43      30
       5       1       6      19      48      13      48      20      23      21
       5       1       6      20      34      28      34      20      26       9
       5       1       6      21       8       7       8      17      38       8
       5       1       6      22      47      10      47      23      34      27
       5       1       6      23      43      17      43      39      41      33
       5       1       6      24       1       6       1      45      11      49
       5       1       6      25      27      34      27      28       6      24
       5       1       6      26      27       8      27      39      38      45
       5       1       6      27      43      17      43      10       2      44
       5       1       6      28      11      22      11      15      28      20
       5       1       6      29      23      35      23       2      25      48
       5       1       6      30      24      50      24      40      22      43
       5       1       6      31      10      25      10       8      34      18
       5       1       6      32       1      13       1      42       9      42
       5       1       6      33      41      43      41      44      31      38
       5       1       6      34      31      12      31      25      47      45
       5       1       6      35      36      32      36      44      15      44
       5       1       6      36      47      49      47      24      46      36
       5       1       6      37       2      45       2       8      20      28
       5       1       6      38      38      10      38      17      48      22
       5       1       6      39      29      45      29      26      20       1
       5       1       6      40       9       4       9      50       9       6
       5       1       6      41      27       6      27      39      33      46
       5       1       6      42      10      29      10      36      27      10
       5       1       6      43      34      45      34      24       1      46
       5       1       6      44      44      48      44      46      30      22
       5       1       6      45      11      27      11      30      48      33
       5       1       6      46       4      22       4      11      41      31
       5       1       6      47      10       4      10      34       2      41
       5       1       6      48       3       9       3       1       1      39
       5       1       6      49       2      27       2      34       4      39
       5       1       6      50      14      46      14      24       4      43
       5       1       6      51      40      20      40       7      46      42
       5       1       6      52      27      49      27       6      24      20
       5       1       6      53       8      48       8      25       5      26
       5       1       6      54      47       3      47       1      43      41
       5       1       6      55      15      17      15      25       8      40
       5       1       6      56      34       3      34       5      38      37
       5       1       6      57       9      24       9      26      30      40
       5       1       6      58       8      14       8      29      24      20
       5       1       6      59      35      11      35       9      14      17
       5       1       6      60      37      34      37      50      46      21
       5       1       6      61       1       8       1       1      41       8
       5       1       6      62      47       2      47      13      44      43
       5       1       6      63      48      14      48      44       7      10
       5       1       6      64       5      13       5      10       5       2
       5       1       6      65       1      33       1      24      30      37
       5       1       6      66      12      35      12      10      42      23
       5       1       6      67      16       1      16      39      27      33
       5       1       6      68      50      30      50      45      38      10
       5       1       6      69      45      17      45      28      46      11
       5       1       6      70      18      48      18      15      13      29
       5       1       6      71      17      13      17      38      25      40
       5       1       6      72       5      49       5      21      44      43
       5       1       6      73       2      15       2      40       3      47
       5       1       6      74      48      13      48      16       8      49
       5       1       6      75      44      30      44      48       4      36
       5       1       6      76       7       3       7      31      33      49
       5       1       6      77      20      33      20       8      44      46
       5       1       6      78       3      12       3      22      16      12
       5       1       6      79      44      20      44      16      21      28
       5       1       6      80      22      36      22      18      25      45
       5       1       6      81      34      27      34       6      29       8
       5       1       6      82      40       8      40      32      47       3
       5       1       6      83      43       4      43      11       5      11
       5       1       6      84      22      33      22      11      25      19
       5       1       6      85      21       9      21      33      47      25
       5       1       6      86      35      34      35      28      42      40
       5       1       6      87      42      46      42      21       2      40
       5       1       6      88      38      33      38      35      17       9
       5       1       6      89      32      41      32      30      20      30
       5       1       6      90      38       1      38      49      36      28
       5       1       6      91      47      48      47      48      34       3
       5       1       6      92      49      50      49      22      11      42
       5       1       6      93       9      46       9      30      10      12
       5       1       6      94      25      40      25      37      24      25
       5       1       6      95      18      23      18      31      26       2
       5       1       6      96      10      29      10      25      19       2
       5       1       6      97      41      39      41      25      41      49
       5       1       6      98      30      16      30      44       3      46
       5       1       6      99      26      11      26      35       4      41
       5       1       6     100      37      20      37       6       9      37
       5       1       7       1      16      40      16       8       1      14
       5       1       7       2      10       1      10      29      13      27
       5       1       7       3      28       2      28       9       5      31
       5       1       7       4      31       5      31      26      12      26
       5       1       7       5      24       6      24      13      11       9
       5       1       7       6       8      14       8      37      40      49
       5       1       7       7       8      38       8      50       8      29
       5       1       7       8      37      24      37      46       8      44
       5       1       7       9      37      33      37       5       1       2
       5       1       7      10      23      48      23      21      22      21
       5       1       7      11       5       9       5      23      20      25
       5       1       7      12      48       7      48      13      12      23
       5       1       7      13       8      44       8       6      43       6
       5       1       7      14      22      11      22      29      45      29
       5       1       7      15      22       3      22      42      18      45
       5       1       7      16      34      37      34      17      33      15
       5       1       7      17      27      13      27      35       2       7
       5       1       7      18      20      23      20       7      10      37
       5       1       7      19       6      26       6      48      26      11
       5       1       7      20      25      41      25      30      41      19
       5       1       7      21      38      30      38      26      34      28
       5       1       7      22      34      24      34      22       9      45
       5       1       7      23      17      41      17      23      16      22
       5       1       7      24      19      46      19      14      44      14
       5       1       7      25      47      49      47      13      16      31
       5       1       7      26       7      11       7      40      20      33
       5       1       7      27       7      35       7      37       5      35
       5       1       7      28       9      22       9      35      18      50
       5       1       7      29      36      11      36      33       6      40
       5       1       7      30      26      18      26       6      14      21
       5       1       7      31      18      36      18      10       5       2
       5       1       7      32      29      24      29      38      37       8
       5       1       7      33      39      27      39      29       7      28
       5       1       7      34       8      38       8      20      49       1
       5       1       7      35      20      13      20      41      36      38
       5       1       7      36      46      11      46      41       4      12
       5       1       7      37      26      22      26      50       3      36
       5       1       7      38      34      19      34       5      43       8
       5       1       7      39      12      32      12      16       3       5
       5       1       7      40      11       1      11      25       6      22
       5       1       7      41      41      42      41       9      41      26
       5       1       7      42      22      38      22      22      38      39
       5       1       7      43       2       4       2      38      22      37
       5       1       7      44      46      10      46      17      33      38
       5       1       7      45      17      24      17      39      20       1
       5       1       7      46      37      23      37       6      22      23
       5       1       7      47      26      12      26      50      49      34
       5       1       7      48      17      39      17      49      49      31
       5       1       7      49      48      20      48      36      38      17
       5       1       7      50       1      28       1      37      43      20
       5       1       7      51      14      39      14       6      17      18
       5       1       7      52      25      28      25      17       1      39
       5       1       7      53       5      50       5      13       5      47
       5       1       7      54      32      40      32      29       8      20
       5       1       7      55      47      29      47      31       6      35
       5       1       7      56       7      39       7      36      44      28
       5       1       7      57      15      18      15      11      28      10
       5       1       7      58       2      34       2      40      21      30
       5       1       7      59      48      35      48      31      18       1
       5       1       7      60      21      22      21       4       4      23
       5       1       7      61      24      49      24      23       7      25
       5       1       7      62      34      33      34      25      41      47
       5       1       7      63      48      36      48       2      29      28
       5       1       7      64      27       7      27      29      21      22
       5       1       7      65      21      18      21       8      20      25
       5       1       7      66      38      33      38      21      42      11
       5       1       7      67      39      44      39       9       2      41
       5       1       7      68      31      24      31      37       1       3
       5       1       7      69      26      34      26       7      14      23
       5       1       7      70      49      11      49      17      17      42
       5       1       7      71      40      46      40       8      11      44
       5       1       7      72      26      42      26      19      15      32
       5       1       7      73      30      11      30      10      28      36
       5       1       7      74       5      23       5      30      25      24
       5       1       7      75      48       4      48      39       7      21
       5       1       7      76      39       6      39      19      25      39
       5       1       7      77      32      24      32      49      25       4
       5       1       7      78       5      36       5      49       2      32
       5       1       7      79      21      26      21      12      45      31
       5       1       7      80       3      26       3      12      23      18
       5       1       7      81      13      11      13      34       7      35
       5       1       7      82      13       5      13      40       7      10
       5       1       7      83      38      13      38       4      22       6
       5       1       7      84      48      41      48      10      14      28
       5       1       7      85       8      49       8      21      24      36
       5       1       7      86      10      22      10      36       5      11
       5       1       7      87      37      40      37      14      39      22
       5       1       7      88       4      42       4      12      47      40
       5       1       7      89       3      31       3      19      38      48
       5       1       7      90       3      23       3      19      15      49
       5       1       7      91      48      11      48      31      12      36
       5       1       7      92      14       1      14      37      27      33
       5       1       7      93       2      34       2      42      37      29
       5       1       7      94      27      49      27      26      32      21
       5       1       7      95      10      47      10      19      23      19
       5       1       7      96      26      35      26      16      42      41
       5       1       7      97      19      11      19      12       1      21
       5       1       7      98       6      20       6       1      40      45
       5       1       7      99      12       7      12      44       9      50
       5       1       7     100      17      47      17       5       3      33
       5       1       8       1      30      29      30      16      36      16
       5       1       8       2      11      30      11      31      34       3
       5       1       8       3      21       2      21      13      45      12
       5       1       8       4      40      22      40      27      31      43
       5       1       8       5      25      28      25      34       5       8
       5       1       8       6      34      10      34      14      17      20
       5       1       8       7      50      36      50      38      39      45
       5       1       8       8       3      30       3      16       5      21
       5       1       8       9      40       2      40      37      21       2
       5       1       8      10      24      35      24      21      50      29
       5       1       8      11      46      17      46       3      20      19
       5       1       8      12      18      19      18      48       5      10
       5       1       8      13       1      16       1      35       1      44
       5       1       8      14      20      30      20      12      45      47
       5       1       8      15      29       7      29      49      50      13
       5       1       8      16      11       4      11      50      24      10
       5       1       8      17      35       9      35      41      25      16
       5       1       8      18      47       1      47      16      36       9
       5       1       8      19      20       2      20      14      48      12
       5       1       8      20      34      43      34      36      45      50
       5       1       8      21      31      46      31      23      10      43
       5       1       8      22      21      14      21      40      29      41
       5       1       8      23      45      36      45      43      10       4
       5       1       8      24      23      14      23       5       3      40
       5       1       8      25      40      30      40      14      35      50
       5       1       8      26      35      26      35      27      19      24
       5       1       8      27      24      20      24      16       3      25
       5       1       8      28      32      18      32      45       4       7
       5       1       8      29       1      10       1      29      38      45
       5       1       8      30      39       8      39      21      37      41
       5       1       8      31       6      34       6      46      50      35
       5       1       8      32      24      32      24       1      47      23
       5       1       8      33      17       7      17      24      32      23
       5       1       8      34      27      28      27      25      39       6
       5       1       8      35      42      21      42      48      33      20
       5       1       8      36      14      33      14      41      31      16
       5       1       8      37      26      13      26      14      10       9
       5       1       8      38       9      47       9       4      14      43
       5       1       8      39      19      22      19       8       6      46
       5       1       8      40       6      16       6      31      12      13
       5       1       8      41      45      26      45      42      37       3
       5       1       8      42      10      50      10       5      10      33
       5       1       8      43      43      33      43      29      33      17
       5       1       8      44      42      27      42      47       7       1
       5       1       8      45      14      46      14      42      29       7
       5       1       8      46      10      50      10      48      18       2
       5       1       8      47      13      49      13      26      49      10
       5       1       8      48      35      19      35       9       3      28
       5       1       8      49      50      19      50      25      15      23
       5       1       8      50      39      16      39      36      30      46
       5       1       8      51       7      47       7      39      24       6
       5       1       8      52      44      20      44      39       5      40
       5       1       8      53      21      32      21      49      28       5
       5       1       8      54      11      35      11      16      50       7
       5       1       8      55       2      42       2      19      49      36
       5       1       8      56      34      49      34      36      30       4
       5       1       8      57      48      35      48      46      48      13
       5       1       8      58      27       5      27      45      20      36
       5       1       8      59      27      30      27      14      12      50
       5       1       8      60      35      40      35      28       4       1
       5       1       8      61      44      14      44      34       8      34
       5       1       8      62      39      37      39      16      17      27
       5       1       8      63       1       2       1      45      29      11
       5       1       8      64      39       9      39       4      19      20
       5       1       8      65      31      25      31       5      13      23
       5       1       8      66      20      14      20      32      40      23
       5       1       8      67      47      48      47      44      38      47
       5       1       8      68      14      30      14      43      41      11
       5       1       8      69      26      27      26      26      39      27
       5       1       8      70      35      29      35      22      11       9
       5       1       8      71      38      48      38      18      43      11
       5       1       8      72      26      34      26      18      42      48
       5       1       8      73      13      21      13      32      48      49
       5       1       8      74      12      31      12      46      17      29
       5       1       8      75      11      25      11      38      21      23
       5       1       8      76      44      50      44      48      34      24
       5       1       8      77      48      12      48      12      29      33
       5       1       8      78      13       7      13      25      49      34
       5       1       8      79       9       5       9      30      23      24
       5       1       8      80       4       6       4      30      45      32
       5       1       8      81      32       2      32      22      39      10
       5       1       8      82      24      11      24      11      13       6
       5       1       8      83      16      12      16      29      21      17
       5       1       8      84      16      39      16       1      41      39
       5       1       8      85       5       1       5      32      24      27
       5       1       8      86      41      28      41       1      23      44
       5       1       8      87      49      50      49      11      11      23
       5       1       8      88      11      20      11      48      31      14
       5       1       8      89      50       2      50      15      15       9
       5       1       8      90      15       7      15      23      12      25
       5       1       8      91       7       6       7       2      23       3
       5       1       8      92       1      33       1      50      48      34
       5       1       8      93      32      25      32       3      45      12
       5       1       8      94       9      40       9       7      37      38
       5       1       8      95      37      11      37      32      27      41
       5       1       8      96      33       3      33      29      15      48
       5       1       8      97      28       9      28       3      24       4
       5       1       8      98      12      44      12       8      49      30
       5       1       8      99      44      18      44      15      14      16
       5       1       8     100      14      15      14      22      37       4
       5       1       9       1      38       6      38      24      14       2
       5       1       9       2      42      12      42       4      20      32
       5       1       9       3      48      45      48      30      34      39
       5       1       9       4       3      13       3      15       7      28
       5       1       9       5      27      22      27      40      36      48
       5       1       9       6      30      11      30      31      20      15
       5       1       9       7      42      29      42       4      14      32
       5       1       9       8      35      25      35       5      20      26
       5       1       9       9      29      22      29       4      16      36
       5       1       9      10      42      45      42      30      47      34
       5       1       9      11      25      11      25      47       2      21
       5       1       9      12      21      36      21      32       3      48
       5       1       9      13      44      23      44      26       4      20
       5       1       9      14      10      37      10      46      30      28
       5       1       9      15      49      17      49       9       6       2
       5       1       9      16      39      10      39      26       9      46
       5       1       9      17      17       5      17      37      44      17
       5       1       9      18      29      41      29      37      10       5
       5       1       9      19      10      11      10      10      12      29
       5       1       9      20      10      46      10      13      32      28
       5       1       9      21       6       4       6      12      32       1
       5       1       9      22      43      29      43      36      18      29
       5       1       9      23      50      42      50      14      46      50
       5       1       9      24      13      27      13      30      40      49
       5       1       9      25      43      27      43       1      46      43
       5       1       9      26       5      25       5      47      14      22
       5       1       9      27      42      10      42      41       5      28
       5       1       9      28       8      28       8       9      31      39
       5       1       9      29       6       5       6      44      41      30
       5       1       9      30      35      41      35       2      19      31
       5       1       9      31       4      21       4      26      28      25
       5       1       9      32      15      18      15      27       7      50
       5       1       9      33      11      23      11      39       5      33
       5       1       9      34      44      11      44      39      34      22
       5       1       9      35      32      23      32      37      23      44
       5       1       9      36       7      48       7       7      28      49
       5       1       9      37      49      27      49      44       4       8
       5       1       9      38      39      25      39      37      16      39
       5       1       9      39       4      38       4       9      26      32
       5       1       9      40      49      34      49      32      44      28
       5       1       9      41      44       2      44      26      17      15
       5       1       9      42       7      17       7      10      43      23
       5       1       9      43      14      38      14      24      26      25
       5       1       9      44      33      12      33      24      45      21
       5       1       9      45       1      18       1      34       6      43
       5       1       9      46      50      10      50      45      38      12
       5       1       9      47      50       9      50      41       2      45
       5       1       9      48       8      12       8      25      38      49
       5       1       9      49      10       9      10       2      15      41
       5       1       9      50      10      34      10      45      27      37
       5       1       9      51       8      29       8      34      14      31
       5       1       9      52      43      12      43      39      18      30
       5       1       9      53      37      41      37      23      31      41
       5       1       9      54      19      37      19      39      39      24
       5       1       9      55      24      12      24       5      18      48
       5       1       9      56      43      22      43      25      13      44
       5       1       9      57      15      50      15       1      10      48
       5       1       9      58      46      15      46      23      37      35
       5       1       9      59      50      23      50      39      47      40
       5       1       9      60       1      20       1      13      48      16
       5       1       9      61      40      44      40      13      17      33
       5       1       9      62       9      27       9       7      18      25
       5       1       9      63      40      10      40      46      10      31
       5       1       9      64      39      47      39       9       9      13
       5       1       9      65      49      26      49      17      39       1
       5       1       9      66      24      19      24      50      31      17
       5       1       9      67       8      36       8      15      22      30
       5       1       9      68      25      17      25      22       8       9
       5       1       9      69      42      25      42      35       4      45
       5       1       9      70      33      34      33      47      48      30
       5       1       9      71      27      17      27       4       2       5
       5       1       9      72       5      49       5      28      32      33
       5       1       9      73      40       6      40      24      22      43
       5       1       9      74      24       9      24      50      42      22
       5       1       9      75      29       7      29      34      39      49
       5       1       9      76      17      39      17      20      34      42
       5       1       9      77       3      27       3      32      18      32
       5       1       9      78      45       2      45      38       1      36
       5       1       9      79      41      43      41      17      33      24
       5       1       9      80      36      13      36       1      14      28
       5       1       9      81       3      18       3       6      11      38
       5       1       9      82      15      23      15      47      32      45
       5       1       9      83      16      39      16      18       6      40
       5       1       9      84      12      29      12      11      24       7
       5       1       9      85       9      22       9      44      36      34
       5       1       9      86      38      15      38      21      25      11
       5       1       9      87      20      49      20       1      38      39
       5       1       9      88      14      16      14      25      50       1
       5       1       9      89      44      37      44      29       2      40
       5       1       9      90      11      46      11      49       3      39
       5       1       9      91      30      29      30      48      15      49
       5       1       9      92       5      13       5      18      16      47
       5       1       9      93      16      20      16      30      42      44
       5       1       9      94      40      33      40      28      31      18
       5       1       9      95      45      43      45      21      40      49
       5       1       9      96      16      27      16      22      21      43
       5       1       9      97      38      50      38      49      35      20
       5       1       9      98      42      24      42      36      15       2
       5       1       9      99      19      18      19       2       4      44
       5       1       9     100      12       5      12      44      16       4
       5       1      10       1      15      14      15      22      31      10
       5       1      10       2      15       3      15      43       4       6
       5       1      10       3       3      27       3      11      12      38
       5       1      10       4      40       4      40      49      34      22
       5       1      10       5      25      28      25      47       3      44
       5       1      10       6      41      42      41      47      22      12
       5       1      10       7      39      40      39      25      34      23
       5       1      10       8      21      44      21       4      36      34
       5       1      10       9      16       7      16      30      39      24
       5       1      10      10      14       7      14      15       6      30
       5       1      10      11      24       5      24      12      50      21
       5       1      10      12      50      15      50       2      36      22
       5       1      10      13      14      49      14      36      42      48
       5       1      10      14      18      23      18      29      46      40
       5       1      10      15      32      49      32       1       3      29
       5       1      10      16      20      49      20       4       2      29
       5       1      10      17      18      25      18      33      29      31
       5       1      10      18      24      19      24      26      18      50
       5       1      10      19      27      15      27      10      29      18
       5       1      10      20       9      45       9      26      25      33
       5       1      10      21       5      27       5      36       3      14
       5       1      10      22      30      33      30      36      38      40
       5       1      10      23      21      33      21      33      41      20
       5       1      10      24      24      22      24       9      46      14
       5       1      10      25      37       1      37       9      20      21
       5       1      10      26      22      25      22      22      12      34
       5       1      10      27      37      26      37      15      47      42
       5       1      10      28      10       1      10      45      10      34
       5       1      10      29      14      13      14      42      25      40
       5       1      10      30      50      44      50       3      44      31
       5       1      10      31      34      43      34       8      33      31
       5       1      10      32      35      48      35      26      41      37
       5       1      10      33      24      46      24      36       9       2
       5       1      10      34      12      28      12      11      38      20
       5       1      10      35      25      19      25      25       3      42
       5       1      10      36      41      12      41      18      11      28
       5       1      10      37      32      34      32      45      14      25
[truncated: 7,700,104 more chars]
