# Supplementary material for: Blib is a multi-module simulation platform for genetics studies and intelligent breeding
Source: Commun Biol. 2022 Nov 3;5:1167. doi: 10.1038/s42003-022-04151-9 (PMC9630530; doi:10.1038/s42003-022-04151-9)
Supplement: Supplementary file 4 — Supplementary Software 1 [file 42003_2022_4151_MOESM4_ESM.zip › Supplementary software/ISB with output files/outTester4.tgv]

     Run Bmethod   Cycle Environment       Yield    Yield_Ad
       1       1       0         TPE     48.1116      0.4841
       1       1       0      Normal     48.1116      0.4841
       1       1       1         TPE     49.7505      0.5153
       1       1       1      Normal     49.7505      0.5153
       1       1       2         TPE     50.7049      0.5335
       1       1       2      Normal     50.7049      0.5335
       1       1       3         TPE     51.4785      0.5483
       1       1       3      Normal     51.4785      0.5483
       1       1       4         TPE     52.0122      0.5585
       1       1       4      Normal     52.0122      0.5585
       1       1       5         TPE     52.5186      0.5681
       1       1       5      Normal     52.5186      0.5681
       1       1       6         TPE     52.5427      0.5686
       1       1       6      Normal     52.5427      0.5686
       1       1       7         TPE     52.5769      0.5692
       1       1       7      Normal     52.5769      0.5692
       1       1       8         TPE     52.8354      0.5742
       1       1       8      Normal     52.8354      0.5742
       1       1       9         TPE     53.0143      0.5776
       1       1       9      Normal     53.0143      0.5776
       1       1      10         TPE     53.2137      0.5814
       1       1      10      Normal     53.2137      0.5814
       2       1       0         TPE     48.1116      0.4841
       2       1       0      Normal     48.1116      0.4841
       2       1       1         TPE     49.1884      0.5046
       2       1       1      Normal     49.1884      0.5046
       2       1       2         TPE     49.7447      0.5152
       2       1       2      Normal     49.7447      0.5152
       2       1       3         TPE     50.5410      0.5304
       2       1       3      Normal     50.5410      0.5304
       2       1       4         TPE     51.4311      0.5474
       2       1       4      Normal     51.4311      0.5474
       2       1       5         TPE     52.4475      0.5668
       2       1       5      Normal     52.4475      0.5668
       2       1       6         TPE     53.6680      0.5900
       2       1       6      Normal     53.6680      0.5900
       2       1       7         TPE     54.0086      0.5965
       2       1       7      Normal     54.0086      0.5965
       2       1       8         TPE     54.2714      0.6015
       2       1       8      Normal     54.2714      0.6015
       2       1       9         TPE     54.6976      0.6097
       2       1       9      Normal     54.6976      0.6097
       2       1      10         TPE     54.9703      0.6149
       2       1      10      Normal     54.9703      0.6149
       3       1       0         TPE     48.1116      0.4841
       3       1       0      Normal     48.1116      0.4841
       3       1       1         TPE     49.7362      0.5151
       3       1       1      Normal     49.7362      0.5151
       3       1       2         TPE     50.4434      0.5286
       3       1       2      Normal     50.4434      0.5286
       3       1       3         TPE     50.7402      0.5342
       3       1       3      Normal     50.7402      0.5342
       3       1       4         TPE     51.4956      0.5486
       3       1       4      Normal     51.4956      0.5486
       3       1       5         TPE     51.9229      0.5568
       3       1       5      Normal     51.9229      0.5568
       3       1       6         TPE     52.5384      0.5685
       3       1       6      Normal     52.5384      0.5685
       3       1       7         TPE     52.9835      0.5770
       3       1       7      Normal     52.9835      0.5770
       3       1       8         TPE     53.3885      0.5847
       3       1       8      Normal     53.3885      0.5847
       3       1       9         TPE     54.2629      0.6014
       3       1       9      Normal     54.2629      0.6014
       3       1      10         TPE     54.7078      0.6098
       3       1      10      Normal     54.7078      0.6098
       4       1       0         TPE     48.1116      0.4841
       4       1       0      Normal     48.1116      0.4841
       4       1       1         TPE     50.2485      0.5248
       4       1       1      Normal     50.2485      0.5248
       4       1       2         TPE     51.0712      0.5405
       4       1       2      Normal     51.0712      0.5405
       4       1       3         TPE     51.9667      0.5576
       4       1       3      Normal     51.9667      0.5576
       4       1       4         TPE     53.2208      0.5815
       4       1       4      Normal     53.2208      0.5815
       4       1       5         TPE     53.8948      0.5943
       4       1       5      Normal     53.8948      0.5943
       4       1       6         TPE     54.7073      0.6098
       4       1       6      Normal     54.7073      0.6098
       4       1       7         TPE     55.0135      0.6157
       4       1       7      Normal     55.0135      0.6157
       4       1       8         TPE     55.4116      0.6233
       4       1       8      Normal     55.4116      0.6233
       4       1       9         TPE     55.4739      0.6245
       4       1       9      Normal     55.4739      0.6245
       4       1      10         TPE     55.4506      0.6240
       4       1      10      Normal     55.4506      0.6240
       5       1       0         TPE     48.1116      0.4841
       5       1       0      Normal     48.1116      0.4841
       5       1       1         TPE     49.8197      0.5167
       5       1       1      Normal     49.8197      0.5167
       5       1       2         TPE     51.1342      0.5417
       5       1       2      Normal     51.1342      0.5417
       5       1       3         TPE     52.1579      0.5612
       5       1       3      Normal     52.1579      0.5612
       5       1       4         TPE     52.3562      0.5650
       5       1       4      Normal     52.3562      0.5650
       5       1       5         TPE     52.5278      0.5683
       5       1       5      Normal     52.5278      0.5683
       5       1       6         TPE     52.8273      0.5740
       5       1       6      Normal     52.8273      0.5740
       5       1       7         TPE     53.1169      0.5795
       5       1       7      Normal     53.1169      0.5795
       5       1       8         TPE     53.9550      0.5955
       5       1       8      Normal     53.9550      0.5955
       5       1       9         TPE     54.3559      0.6031
       5       1       9      Normal     54.3559      0.6031
       5       1      10         TPE     54.7055      0.6098
       5       1      10      Normal     54.7055      0.6098
       6       1       0         TPE     48.1116      0.4841
       6       1       0      Normal     48.1116      0.4841
       6       1       1         TPE     49.3702      0.5081
       6       1       1      Normal     49.3702      0.5081
       6       1       2         TPE     50.6257      0.5320
       6       1       2      Normal     50.6257      0.5320
       6       1       3         TPE     51.2186      0.5433
       6       1       3      Normal     51.2186      0.5433
       6       1       4         TPE     51.9434      0.5572
       6       1       4      Normal     51.9434      0.5572
       6       1       5         TPE     52.4057      0.5660
       6       1       5      Normal     52.4057      0.5660
       6       1       6         TPE     53.3634      0.5842
       6       1       6      Normal     53.3634      0.5842
       6       1       7         TPE     54.0616      0.5975
       6       1       7      Normal     54.0616      0.5975
       6       1       8         TPE     54.3349      0.6027
       6       1       8      Normal     54.3349      0.6027
       6       1       9         TPE     54.7330      0.6103
       6       1       9      Normal     54.7330      0.6103
       6       1      10         TPE     54.9221      0.6139
       6       1      10      Normal     54.9221      0.6139
       7       1       0         TPE     48.1116      0.4841
       7       1       0      Normal     48.1116      0.4841
       7       1       1         TPE     49.4887      0.5104
       7       1       1      Normal     49.4887      0.5104
       7       1       2         TPE     50.6599      0.5327
       7       1       2      Normal     50.6599      0.5327
       7       1       3         TPE     51.9675      0.5576
       7       1       3      Normal     51.9675      0.5576
       7       1       4         TPE     52.3910      0.5657
       7       1       4      Normal     52.3910      0.5657
       7       1       5         TPE     53.0249      0.5778
       7       1       5      Normal     53.0249      0.5778
       7       1       6         TPE     53.1971      0.5810
       7       1       6      Normal     53.1971      0.5810
       7       1       7         TPE     53.6759      0.5902
       7       1       7      Normal     53.6759      0.5902
       7       1       8         TPE     54.2134      0.6004
       7       1       8      Normal     54.2134      0.6004
       7       1       9         TPE     54.2749      0.6016
       7       1       9      Normal     54.2749      0.6016
       7       1      10         TPE     54.4632      0.6052
       7       1      10      Normal     54.4632      0.6052
       8       1       0         TPE     48.1116      0.4841
       8       1       0      Normal     48.1116      0.4841
       8       1       1         TPE     49.4139      0.5089
       8       1       1      Normal     49.4139      0.5089
       8       1       2         TPE     50.5670      0.5309
       8       1       2      Normal     50.5670      0.5309
       8       1       3         TPE     51.7234      0.5530
       8       1       3      Normal     51.7234      0.5530
       8       1       4         TPE     52.2448      0.5629
       8       1       4      Normal     52.2448      0.5629
       8       1       5         TPE     52.6860      0.5713
       8       1       5      Normal     52.6860      0.5713
       8       1       6         TPE     53.3821      0.5846
       8       1       6      Normal     53.3821      0.5846
       8       1       7         TPE     53.9052      0.5945
       8       1       7      Normal     53.9052      0.5945
       8       1       8         TPE     54.0252      0.5968
       8       1       8      Normal     54.0252      0.5968
       8       1       9         TPE     54.4649      0.6052
       8       1       9      Normal     54.4649      0.6052
       8       1      10         TPE     54.6643      0.6090
       8       1      10      Normal     54.6643      0.6090
       9       1       0         TPE     48.1116      0.4841
       9       1       0      Normal     48.1116      0.4841
       9       1       1         TPE     49.1676      0.5042
       9       1       1      Normal     49.1676      0.5042
       9       1       2         TPE     50.3461      0.5267
       9       1       2      Normal     50.3461      0.5267
       9       1       3         TPE     51.0733      0.5406
       9       1       3      Normal     51.0733      0.5406
       9       1       4         TPE     51.8142      0.5547
       9       1       4      Normal     51.8142      0.5547
       9       1       5         TPE     52.5845      0.5694
       9       1       5      Normal     52.5845      0.5694
       9       1       6         TPE     53.0981      0.5792
       9       1       6      Normal     53.0981      0.5792
       9       1       7         TPE     53.6478      0.5896
       9       1       7      Normal     53.6478      0.5896
       9       1       8         TPE     54.2394      0.6009
       9       1       8      Normal     54.2394      0.6009
       9       1       9         TPE     54.5641      0.6071
       9       1       9      Normal     54.5641      0.6071
       9       1      10         TPE     55.0866      0.6171
       9       1      10      Normal     55.0866      0.6171
      10       1       0         TPE     48.1116      0.4841
      10       1       0      Normal     48.1116      0.4841
      10       1       1         TPE     49.4959      0.5105
      10       1       1      Normal     49.4959      0.5105
      10       1       2         TPE     49.8932      0.5181
      10       1       2      Normal     49.8932      0.5181
      10       1       3         TPE     51.8577      0.5555
      10       1       3      Normal     51.8577      0.5555
      10       1       4         TPE     53.7148      0.5909
      10       1       4      Normal     53.7148      0.5909
      10       1       5         TPE     53.9114      0.5947
      10       1       5      Normal     53.9114      0.5947
      10       1       6         TPE     54.2223      0.6006
      10       1       6      Normal     54.2223      0.6006
      10       1       7         TPE     54.7199      0.6101
      10       1       7      Normal     54.7199      0.6101
      10       1       8         TPE     54.7914      0.6114
      10       1       8      Normal     54.7914      0.6114
      10       1       9         TPE     54.9455      0.6144
      10       1       9      Normal     54.9455      0.6144
      10       1      10         TPE     55.0040      0.6155
      10       1      10      Normal     55.0040      0.6155
      11       1       0         TPE     48.1116      0.4841
      11       1       0      Normal     48.1116      0.4841
      11       1       1         TPE     49.6999      0.5144
      11       1       1      Normal     49.6999      0.5144
      11       1       2         TPE     50.3463      0.5267
      11       1       2      Normal     50.3463      0.5267
      11       1       3         TPE     51.0596      0.5403
      11       1       3      Normal     51.0596      0.5403
      11       1       4         TPE     51.3668      0.5462
      11       1       4      Normal     51.3668      0.5462
      11       1       5         TPE     51.6918      0.5524
      11       1       5      Normal     51.6918      0.5524
      11       1       6         TPE     52.6825      0.5712
      11       1       6      Normal     52.6825      0.5712
      11       1       7         TPE     53.2363      0.5818
      11       1       7      Normal     53.2363      0.5818
      11       1       8         TPE     53.5611      0.5880
      11       1       8      Normal     53.5611      0.5880
      11       1       9         TPE     53.7485      0.5916
      11       1       9      Normal     53.7485      0.5916
      11       1      10         TPE     54.0886      0.5980
      11       1      10      Normal     54.0886      0.5980
      12       1       0         TPE     48.1116      0.4841
      12       1       0      Normal     48.1116      0.4841
      12       1       1         TPE     49.2146      0.5051
      12       1       1      Normal     49.2146      0.5051
      12       1       2         TPE     49.7777      0.5159
      12       1       2      Normal     49.7777      0.5159
      12       1       3         TPE     50.8385      0.5361
      12       1       3      Normal     50.8385      0.5361
      12       1       4         TPE     51.8880      0.5561
      12       1       4      Normal     51.8880      0.5561
      12       1       5         TPE     52.8973      0.5753
      12       1       5      Normal     52.8973      0.5753
      12       1       6         TPE     53.3061      0.5831
      12       1       6      Normal     53.3061      0.5831
      12       1       7         TPE     53.6133      0.5890
      12       1       7      Normal     53.6133      0.5890
      12       1       8         TPE     53.5774      0.5883
      12       1       8      Normal     53.5774      0.5883
      12       1       9         TPE     53.6207      0.5891
      12       1       9      Normal     53.6207      0.5891
      12       1      10         TPE     53.7642      0.5919
      12       1      10      Normal     53.7642      0.5919
      13       1       0         TPE     48.1116      0.4841
      13       1       0      Normal     48.1116      0.4841
      13       1       1         TPE     49.2969      0.5067
      13       1       1      Normal     49.2969      0.5067
      13       1       2         TPE     49.8230      0.5167
      13       1       2      Normal     49.8230      0.5167
      13       1       3         TPE     50.5909      0.5314
      13       1       3      Normal     50.5909      0.5314
      13       1       4         TPE     51.0166      0.5395
      13       1       4      Normal     51.0166      0.5395
      13       1       5         TPE     51.3797      0.5464
      13       1       5      Normal     51.3797      0.5464
      13       1       6         TPE     52.0916      0.5600
      13       1       6      Normal     52.0916      0.5600
      13       1       7         TPE     52.3451      0.5648
      13       1       7      Normal     52.3451      0.5648
      13       1       8         TPE     52.8567      0.5746
      13       1       8      Normal     52.8567      0.5746
      13       1       9         TPE     52.9950      0.5772
      13       1       9      Normal     52.9950      0.5772
      13       1      10         TPE     53.2125      0.5813
      13       1      10      Normal     53.2125      0.5813
      14       1       0         TPE     48.1116      0.4841
      14       1       0      Normal     48.1116      0.4841
      14       1       1         TPE     49.4692      0.5100
      14       1       1      Normal     49.4692      0.5100
      14       1       2         TPE     50.5784      0.5311
      14       1       2      Normal     50.5784      0.5311
      14       1       3         TPE     50.9100      0.5374
      14       1       3      Normal     50.9100      0.5374
      14       1       4         TPE     51.1823      0.5426
      14       1       4      Normal     51.1823      0.5426
      14       1       5         TPE     51.9277      0.5568
      14       1       5      Normal     51.9277      0.5568
      14       1       6         TPE     52.5109      0.5680
      14       1       6      Normal     52.5109      0.5680
      14       1       7         TPE     53.1661      0.5805
      14       1       7      Normal     53.1661      0.5805
      14       1       8         TPE     53.8222      0.5930
      14       1       8      Normal     53.8222      0.5930
      14       1       9         TPE     54.0943      0.5982
      14       1       9      Normal     54.0943      0.5982
      14       1      10         TPE     54.1077      0.5984
      14       1      10      Normal     54.1077      0.5984
      15       1       0         TPE     48.1116      0.4841
      15       1       0      Normal     48.1116      0.4841
      15       1       1         TPE     49.8998      0.5182
      15       1       1      Normal     49.8998      0.5182
      15       1       2         TPE     50.7548      0.5345
      15       1       2      Normal     50.7548      0.5345
      15       1       3         TPE     51.4431      0.5476
      15       1       3      Normal     51.4431      0.5476
      15       1       4         TPE     52.1062      0.5603
      15       1       4      Normal     52.1062      0.5603
      15       1       5         TPE     52.5720      0.5691
      15       1       5      Normal     52.5720      0.5691
      15       1       6         TPE     53.3365      0.5837
      15       1       6      Normal     53.3365      0.5837
      15       1       7         TPE     54.0500      0.5973
      15       1       7      Normal     54.0500      0.5973
      15       1       8         TPE     54.3365      0.6028
      15       1       8      Normal     54.3365      0.6028
      15       1       9         TPE     54.4254      0.6045
      15       1       9      Normal     54.4254      0.6045
      15       1      10         TPE     54.5465      0.6068
      15       1      10      Normal     54.5465      0.6068
      16       1       0         TPE     48.1116      0.4841
      16       1       0      Normal     48.1116      0.4841
      16       1       1         TPE     49.0508      0.5020
      16       1       1      Normal     49.0508      0.5020
      16       1       2         TPE     50.0342      0.5208
      16       1       2      Normal     50.0342      0.5208
      16       1       3         TPE     51.1406      0.5418
      16       1       3      Normal     51.1406      0.5418
      16       1       4         TPE     51.7900      0.5542
      16       1       4      Normal     51.7900      0.5542
      16       1       5         TPE     52.5452      0.5686
      16       1       5      Normal     52.5452      0.5686
      16       1       6         TPE     53.3750      0.5844
      16       1       6      Normal     53.3750      0.5844
      16       1       7         TPE     53.9760      0.5959
      16       1       7      Normal     53.9760      0.5959
      16       1       8         TPE     54.5827      0.6075
      16       1       8      Normal     54.5827      0.6075
      16       1       9         TPE     54.8753      0.6130
      16       1       9      Normal     54.8753      0.6130
      16       1      10         TPE     55.2845      0.6208
      16       1      10      Normal     55.2845      0.6208
      17       1       0         TPE     48.1116      0.4841
      17       1       0      Normal     48.1116      0.4841
      17       1       1         TPE     49.6708      0.5138
      17       1       1      Normal     49.6708      0.5138
      17       1       2         TPE     50.9943      0.5391
      17       1       2      Normal     50.9943      0.5391
      17       1       3         TPE     52.4009      0.5659
      17       1       3      Normal     52.4009      0.5659
      17       1       4         TPE     53.1387      0.5799
      17       1       4      Normal     53.1387      0.5799
      17       1       5         TPE     54.0616      0.5975
      17       1       5      Normal     54.0616      0.5975
      17       1       6         TPE     53.9899      0.5962
      17       1       6      Normal     53.9899      0.5962
      17       1       7         TPE     54.1490      0.5992
      17       1       7      Normal     54.1490      0.5992
      17       1       8         TPE     54.5396      0.6066
      17       1       8      Normal     54.5396      0.6066
      17       1       9         TPE     55.0914      0.6172
      17       1       9      Normal     55.0914      0.6172
      17       1      10         TPE     55.5085      0.6251
      17       1      10      Normal     55.5085      0.6251
      18       1       0         TPE     48.1116      0.4841
      18       1       0      Normal     48.1116      0.4841
      18       1       1         TPE     49.2191      0.5052
      18       1       1      Normal     49.2191      0.5052
      18       1       2         TPE     50.2437      0.5247
      18       1       2      Normal     50.2437      0.5247
      18       1       3         TPE     51.2027      0.5430
      18       1       3      Normal     51.2027      0.5430
      18       1       4         TPE     51.8041      0.5545
      18       1       4      Normal     51.8041      0.5545
      18       1       5         TPE     52.2364      0.5627
      18       1       5      Normal     52.2364      0.5627
      18       1       6         TPE     52.6376      0.5704
      18       1       6      Normal     52.6376      0.5704
      18       1       7         TPE     53.2630      0.5823
      18       1       7      Normal     53.2630      0.5823
      18       1       8         TPE     53.4471      0.5858
      18       1       8      Normal     53.4471      0.5858
      18       1       9         TPE     53.6323      0.5893
      18       1       9      Normal     53.6323      0.5893
      18       1      10         TPE     53.9295      0.5950
      18       1      10      Normal     53.9295      0.5950
      19       1       0         TPE     48.1116      0.4841
      19       1       0      Normal     48.1116      0.4841
      19       1       1         TPE     49.2900      0.5066
      19       1       1      Normal     49.2900      0.5066
      19       1       2         TPE     50.3840      0.5274
      19       1       2      Normal     50.3840      0.5274
      19       1       3         TPE     51.0377      0.5399
      19       1       3      Normal     51.0377      0.5399
      19       1       4         TPE     51.4875      0.5485
      19       1       4      Normal     51.4875      0.5485
      19       1       5         TPE     51.9876      0.5580
      19       1       5      Normal     51.9876      0.5580
      19       1       6         TPE     52.3702      0.5653
      19       1       6      Normal     52.3702      0.5653
      19       1       7         TPE     52.4705      0.5672
      19       1       7      Normal     52.4705      0.5672
      19       1       8         TPE     52.8199      0.5739
      19       1       8      Normal     52.8199      0.5739
      19       1       9         TPE     53.0197      0.5777
      19       1       9      Normal     53.0197      0.5777
      19       1      10         TPE     52.9468      0.5763
      19       1      10      Normal     52.9468      0.5763
      20       1       0         TPE     48.1116      0.4841
      20       1       0      Normal     48.1116      0.4841
      20       1       1         TPE     49.6639      0.5137
      20       1       1      Normal     49.6639      0.5137
      20       1       2         TPE     50.5694      0.5310
      20       1       2      Normal     50.5694      0.5310
      20       1       3         TPE     51.2278      0.5435
      20       1       3      Normal     51.2278      0.5435
      20       1       4         TPE     51.7915      0.5543
      20       1       4      Normal     51.7915      0.5543
      20       1       5         TPE     51.9755      0.5578
      20       1       5      Normal     51.9755      0.5578
      20       1       6         TPE     52.2334      0.5627
      20       1       6      Normal     52.2334      0.5627
      20       1       7         TPE     52.4085      0.5660
      20       1       7      Normal     52.4085      0.5660
      20       1       8         TPE     52.2261      0.5625
      20       1       8      Normal     52.2261      0.5625
      20       1       9         TPE     52.5878      0.5694
      20       1       9      Normal     52.5878      0.5694
      20       1      10         TPE     53.3636      0.5842
      20       1      10      Normal     53.3636      0.5842
      21       1       0         TPE     48.1116      0.4841
      21       1       0      Normal     48.1116      0.4841
      21       1       1         TPE     49.3562      0.5078
      21       1       1      Normal     49.3562      0.5078
      21       1       2         TPE     49.9709      0.5195
      21       1       2      Normal     49.9709      0.5195
      21       1       3         TPE     50.9489      0.5382
      21       1       3      Normal     50.9489      0.5382
      21       1       4         TPE     51.3919      0.5466
      21       1       4      Normal     51.3919      0.5466
      21       1       5         TPE     51.6401      0.5514
      21       1       5      Normal     51.6401      0.5514
      21       1       6         TPE     52.2062      0.5622
      21       1       6      Normal     52.2062      0.5622
      21       1       7         TPE     52.5085      0.5679
      21       1       7      Normal     52.5085      0.5679
      21       1       8         TPE     53.1992      0.5811
      21       1       8      Normal     53.1992      0.5811
      21       1       9         TPE     53.3230      0.5834
      21       1       9      Normal     53.3230      0.5834
      21       1      10         TPE     53.4689      0.5862
      21       1      10      Normal     53.4689      0.5862
      22       1       0         TPE     48.1116      0.4841
      22       1       0      Normal     48.1116      0.4841
      22       1       1         TPE     49.4914      0.5104
      22       1       1      Normal     49.4914      0.5104
      22       1       2         TPE     49.5137      0.5108
      22       1       2      Normal     49.5137      0.5108
      22       1       3         TPE     50.2680      0.5252
      22       1       3      Normal     50.2680      0.5252
      22       1       4         TPE     50.9241      0.5377
      22       1       4      Normal     50.9241      0.5377
      22       1       5         TPE     51.7431      0.5533
      22       1       5      Normal     51.7431      0.5533
      22       1       6         TPE     52.3279      0.5645
      22       1       6      Normal     52.3279      0.5645
      22       1       7         TPE     52.8334      0.5741
      22       1       7      Normal     52.8334      0.5741
      22       1       8         TPE     53.4361      0.5856
      22       1       8      Normal     53.4361      0.5856
      22       1       9         TPE     53.8450      0.5934
      22       1       9      Normal     53.8450      0.5934
      22       1      10         TPE     54.2154      0.6005
      22       1      10      Normal     54.2154      0.6005
      23       1       0         TPE     48.1116      0.4841
      23       1       0      Normal     48.1116      0.4841
      23       1       1         TPE     49.7183      0.5147
      23       1       1      Normal     49.7183      0.5147
      23       1       2         TPE     51.1477      0.5420
      23       1       2      Normal     51.1477      0.5420
      23       1       3         TPE     51.6733      0.5520
      23       1       3      Normal     51.6733      0.5520
      23       1       4         TPE     52.1980      0.5620
      23       1       4      Normal     52.1980      0.5620
      23       1       5         TPE     52.8071      0.5736
      23       1       5      Normal     52.8071      0.5736
      23       1       6         TPE     53.2941      0.5829
      23       1       6      Normal     53.2941      0.5829
      23       1       7         TPE     53.6984      0.5906
      23       1       7      Normal     53.6984      0.5906
      23       1       8         TPE     53.7433      0.5915
      23       1       8      Normal     53.7433      0.5915
      23       1       9         TPE     54.2245      0.6006
      23       1       9      Normal     54.2245      0.6006
      23       1      10         TPE     54.2732      0.6016
      23       1      10      Normal     54.2732      0.6016
      24       1       0         TPE     48.1116      0.4841
      24       1       0      Normal     48.1116      0.4841
      24       1       1         TPE     49.8253      0.5168
      24       1       1      Normal     49.8253      0.5168
      24       1       2         TPE     50.2581      0.5250
      24       1       2      Normal     50.2581      0.5250
      24       1       3         TPE     50.6132      0.5318
      24       1       3      Normal     50.6132      0.5318
      24       1       4         TPE     51.6529      0.5516
      24       1       4      Normal     51.6529      0.5516
      24       1       5         TPE     52.4467      0.5667
      24       1       5      Normal     52.4467      0.5667
      24       1       6         TPE     53.4774      0.5864
      24       1       6      Normal     53.4774      0.5864
      24       1       7         TPE     53.9871      0.5961
      24       1       7      Normal     53.9871      0.5961
      24       1       8         TPE     54.4237      0.6044
      24       1       8      Normal     54.4237      0.6044
      24       1       9         TPE     54.9034      0.6136
      24       1       9      Normal     54.9034      0.6136
      24       1      10         TPE     54.7813      0.6112
      24       1      10      Normal     54.7813      0.6112
      25       1       0         TPE     48.1116      0.4841
      25       1       0      Normal     48.1116      0.4841
      25       1       1         TPE     49.3933      0.5085
      25       1       1      Normal     49.3933      0.5085
      25       1       2         TPE     50.4631      0.5289
      25       1       2      Normal     50.4631      0.5289
      25       1       3         TPE     51.4379      0.5475
      25       1       3      Normal     51.4379      0.5475
      25       1       4         TPE     52.3377      0.5647
      25       1       4      Normal     52.3377      0.5647
      25       1       5         TPE     53.0764      0.5787
      25       1       5      Normal     53.0764      0.5787
      25       1       6         TPE     54.1073      0.5984
      25       1       6      Normal     54.1073      0.5984
      25       1       7         TPE     54.9118      0.6137
      25       1       7      Normal     54.9118      0.6137
      25       1       8         TPE     55.4343      0.6237
      25       1       8      Normal     55.4343      0.6237
      25       1       9         TPE     55.5908      0.6267
      25       1       9      Normal     55.5908      0.6267
      25       1      10         TPE     55.8277      0.6312
      25       1      10      Normal     55.8277      0.6312
      26       1       0         TPE     48.1116      0.4841
      26       1       0      Normal     48.1116      0.4841
      26       1       1         TPE     49.6800      0.5140
      26       1       1      Normal     49.6800      0.5140
      26       1       2         TPE     50.9304      0.5378
      26       1       2      Normal     50.9304      0.5378
      26       1       3         TPE     52.0316      0.5588
      26       1       3      Normal     52.0316      0.5588
      26       1       4         TPE     52.6268      0.5702
      26       1       4      Normal     52.6268      0.5702
      26       1       5         TPE     53.2680      0.5824
      26       1       5      Normal     53.2680      0.5824
      26       1       6         TPE     53.4203      0.5853
      26       1       6      Normal     53.4203      0.5853
      26       1       7         TPE     54.0584      0.5975
      26       1       7      Normal     54.0584      0.5975
      26       1       8         TPE     54.4793      0.6055
      26       1       8      Normal     54.4793      0.6055
      26       1       9         TPE     54.9669      0.6148
      26       1       9      Normal     54.9669      0.6148
      26       1      10         TPE     55.2519      0.6202
      26       1      10      Normal     55.2519      0.6202
      27       1       0         TPE     48.1116      0.4841
      27       1       0      Normal     48.1116      0.4841
      27       1       1         TPE     49.6060      0.5126
      27       1       1      Normal     49.6060      0.5126
      27       1       2         TPE     50.7855      0.5351
      27       1       2      Normal     50.7855      0.5351
      27       1       3         TPE     51.8502      0.5554
      27       1       3      Normal     51.8502      0.5554
      27       1       4         TPE     52.5220      0.5682
      27       1       4      Normal     52.5220      0.5682
      27       1       5         TPE     52.8216      0.5739
      27       1       5      Normal     52.8216      0.5739
      27       1       6         TPE     53.3854      0.5846
      27       1       6      Normal     53.3854      0.5846
      27       1       7         TPE     53.6902      0.5904
      27       1       7      Normal     53.6902      0.5904
      27       1       8         TPE     54.2382      0.6009
      27       1       8      Normal     54.2382      0.6009
      27       1       9         TPE     54.3534      0.6031
      27       1       9      Normal     54.3534      0.6031
      27       1      10         TPE     54.6856      0.6094
      27       1      10      Normal     54.6857      0.6094
      28       1       0         TPE     48.1116      0.4841
      28       1       0      Normal     48.1116      0.4841
      28       1       1         TPE     49.7769      0.5158
      28       1       1      Normal     49.7769      0.5158
      28       1       2         TPE     50.0676      0.5214
      28       1       2      Normal     50.0676      0.5214
      28       1       3         TPE     51.2029      0.5430
      28       1       3      Normal     51.2029      0.5430
      28       1       4         TPE     52.5731      0.5692
      28       1       4      Normal     52.5731      0.5692
      28       1       5         TPE     53.4032      0.5850
      28       1       5      Normal     53.4032      0.5850
      28       1       6         TPE     53.8347      0.5932
      28       1       6      Normal     53.8347      0.5932
      28       1       7         TPE     54.2151      0.6005
      28       1       7      Normal     54.2151      0.6005
      28       1       8         TPE     54.4041      0.6041
      28       1       8      Normal     54.4041      0.6041
      28       1       9         TPE     54.7694      0.6110
      28       1       9      Normal     54.7694      0.6110
      28       1      10         TPE     54.9441      0.6144
      28       1      10      Normal     54.9441      0.6144
      29       1       0         TPE     48.1116      0.4841
      29       1       0      Normal     48.1116      0.4841
      29       1       1         TPE     49.6646      0.5137
      29       1       1      Normal     49.6646      0.5137
      29       1       2         TPE     50.8018      0.5354
      29       1       2      Normal     50.8018      0.5354
      29       1       3         TPE     51.6774      0.5521
      29       1       3      Normal     51.6774      0.5521
      29       1       4         TPE     52.3798      0.5655
      29       1       4      Normal     52.3798      0.5655
      29       1       5         TPE     52.7154      0.5719
      29       1       5      Normal     52.7154      0.5719
      29       1       6         TPE     52.9198      0.5758
      29       1       6      Normal     52.9198      0.5758
      29       1       7         TPE     53.4556      0.5860
      29       1       7      Normal     53.4556      0.5860
      29       1       8         TPE     54.0407      0.5971
      29       1       8      Normal     54.0407      0.5971
      29       1       9         TPE     54.3599      0.6032
      29       1       9      Normal     54.3599      0.6032
      29       1      10         TPE     54.5751      0.6073
      29       1      10      Normal     54.5751      0.6073
      30       1       0         TPE     48.1116      0.4841
      30       1       0      Normal     48.1116      0.4841
      30       1       1         TPE     49.9091      0.5184
      30       1       1      Normal     49.9091      0.5184
      30       1       2         TPE     50.9088      0.5374
      30       1       2      Normal     50.9088      0.5374
      30       1       3         TPE     51.6282      0.5511
      30       1       3      Normal     51.6282      0.5511
      30       1       4         TPE     52.2372      0.5628
      30       1       4      Normal     52.2372      0.5628
      30       1       5         TPE     52.9689      0.5767
      30       1       5      Normal     52.9689      0.5767
      30       1       6         TPE     53.5002      0.5868
      30       1       6      Normal     53.5002      0.5868
      30       1       7         TPE     54.2986      0.6020
      30       1       7      Normal     54.2986      0.6020
      30       1       8         TPE     55.3085      0.6213
      30       1       8      Normal     55.3085      0.6213
      30       1       9         TPE     55.3227      0.6216
      30       1       9      Normal     55.3227      0.6216
      30       1      10         TPE     55.6718      0.6282
      30       1      10      Normal     55.6718      0.6282
      31       1       0         TPE     48.1116      0.4841
      31       1       0      Normal     48.1116      0.4841
      31       1       1         TPE     49.3777      0.5082
      31       1       1      Normal     49.3777      0.5082
      31       1       2         TPE     50.5039      0.5297
      31       1       2      Normal     50.5039      0.5297
      31       1       3         TPE     51.2976      0.5448
      31       1       3      Normal     51.2976      0.5448
      31       1       4         TPE     51.9511      0.5573
      31       1       4      Normal     51.9511      0.5573
      31       1       5         TPE     52.2559      0.5631
      31       1       5      Normal     52.2559      0.5631
      31       1       6         TPE     52.5793      0.5693
      31       1       6      Normal     52.5793      0.5693
      31       1       7         TPE     52.8038      0.5736
      31       1       7      Normal     52.8038      0.5736
      31       1       8         TPE     53.3584      0.5841
      31       1       8      Normal     53.3584      0.5841
      31       1       9         TPE     53.4318      0.5855
      31       1       9      Normal     53.4318      0.5855
      31       1      10         TPE     53.6987      0.5906
      31       1      10      Normal     53.6987      0.5906
      32       1       0         TPE     48.1116      0.4841
      32       1       0      Normal     48.1116      0.4841
      32       1       1         TPE     49.4765      0.5101
      32       1       1      Normal     49.4765      0.5101
      32       1       2         TPE     50.5545      0.5307
      32       1       2      Normal     50.5545      0.5307
      32       1       3         TPE     50.9912      0.5390
      32       1       3      Normal     50.9912      0.5390
      32       1       4         TPE     51.7899      0.5542
      32       1       4      Normal     51.7899      0.5542
      32       1       5         TPE     52.3738      0.5654
      32       1       5      Normal     52.3738      0.5654
      32       1       6         TPE     53.0182      0.5776
      32       1       6      Normal     53.0182      0.5776
      32       1       7         TPE     53.2155      0.5814
      32       1       7      Normal     53.2155      0.5814
      32       1       8         TPE     53.3863      0.5847
      32       1       8      Normal     53.3863      0.5847
      32       1       9         TPE     53.6696      0.5901
      32       1       9      Normal     53.6696      0.5901
      32       1      10         TPE     53.8246      0.5930
      32       1      10      Normal     53.8246      0.5930
      33       1       0         TPE     48.1116      0.4841
      33       1       0      Normal     48.1116      0.4841
      33       1       1         TPE     48.5521      0.4925
      33       1       1      Normal     48.5521      0.4925
      33       1       2         TPE     49.6509      0.5134
      33       1       2      Normal     49.6509      0.5134
      33       1       3         TPE     50.4814      0.5293
      33       1       3      Normal     50.4814      0.5293
      33       1       4         TPE     51.0251      0.5396
      33       1       4      Normal     51.0251      0.5396
      33       1       5         TPE     51.3194      0.5453
      33       1       5      Normal     51.3194      0.5453
      33       1       6         TPE     51.6413      0.5514
      33       1       6      Normal     51.6413      0.5514
      33       1       7         TPE     51.8015      0.5544
      33       1       7      Normal     51.8015      0.5544
      33       1       8         TPE     52.2273      0.5626
      33       1       8      Normal     52.2273      0.5626
      33       1       9         TPE     52.7239      0.5720
      33       1       9      Normal     52.7239      0.5720
      33       1      10         TPE     52.7961      0.5734
      33       1      10      Normal     52.7961      0.5734
      34       1       0         TPE     48.1116      0.4841
      34       1       0      Normal     48.1116      0.4841
      34       1       1         TPE     49.5705      0.5119
      34       1       1      Normal     49.5705      0.5119
      34       1       2         TPE     50.1833      0.5236
      34       1       2      Normal     50.1833      0.5236
      34       1       3         TPE     50.8288      0.5359
      34       1       3      Normal     50.8288      0.5359
      34       1       4         TPE     51.7318      0.5531
      34       1       4      Normal     51.7318      0.5531
      34       1       5         TPE     52.3033      0.5640
      34       1       5      Normal     52.3033      0.5640
      34       1       6         TPE     52.5800      0.5693
      34       1       6      Normal     52.5800      0.5693
      34       1       7         TPE     53.0297      0.5779
      34       1       7      Normal     53.0297      0.5779
      34       1       8         TPE     53.6578      0.5898
      34       1       8      Normal     53.6578      0.5898
      34       1       9         TPE     53.9261      0.5949
      34       1       9      Normal     53.9261      0.5949
      34       1      10         TPE     54.0377      0.5971
      34       1      10      Normal     54.0377      0.5971
      35       1       0         TPE     48.1116      0.4841
      35       1       0      Normal     48.1116      0.4841
      35       1       1         TPE     49.3601      0.5079
      35       1       1      Normal     49.3601      0.5079
      35       1       2         TPE     50.6234      0.5320
      35       1       2      Normal     50.6234      0.5320
      35       1       3         TPE     51.4211      0.5472
      35       1       3      Normal     51.4211      0.5472
      35       1       4         TPE     51.9427      0.5571
      35       1       4      Normal     51.9427      0.5571
      35       1       5         TPE     52.6013      0.5697
      35       1       5      Normal     52.6013      0.5697
      35       1       6         TPE     53.5011      0.5868
      35       1       6      Normal     53.5011      0.5868
      35       1       7         TPE     53.7916      0.5924
      35       1       7      Normal     53.7916      0.5924
      35       1       8         TPE     53.7723      0.5920
      35       1       8      Normal     53.7723      0.5920
      35       1       9         TPE     54.1082      0.5984
      35       1       9      Normal     54.1082      0.5984
      35       1      10         TPE     54.1222      0.5987
      35       1      10      Normal     54.1222      0.5987
      36       1       0         TPE     48.1116      0.4841
      36       1       0      Normal     48.1116      0.4841
      36       1       1         TPE     49.7242      0.5148
      36       1       1      Normal     49.7242      0.5148
      36       1       2         TPE     50.5469      0.5305
      36       1       2      Normal     50.5469      0.5305
      36       1       3         TPE     51.5039      0.5488
      36       1       3      Normal     51.5039      0.5488
      36       1       4         TPE     52.1623      0.5613
      36       1       4      Normal     52.1623      0.5613
      36       1       5         TPE     52.4482      0.5668
      36       1       5      Normal     52.4482      0.5668
      36       1       6         TPE     52.8483      0.5744
      36       1       6      Normal     52.8483      0.5744
      36       1       7         TPE     53.3226      0.5834
      36       1       7      Normal     53.3226      0.5834
      36       1       8         TPE     53.7029      0.5907
      36       1       8      Normal     53.7029      0.5907
      36       1       9         TPE     53.8954      0.5944
      36       1       9      Normal     53.8954      0.5944
      36       1      10         TPE     54.4550      0.6050
      36       1      10      Normal     54.4550      0.6050
      37       1       0         TPE     48.1116      0.4841
      37       1       0      Normal     48.1116      0.4841
      37       1       1         TPE     49.3722      0.5081
      37       1       1      Normal     49.3722      0.5081
      37       1       2         TPE     50.1995      0.5239
      37       1       2      Normal     50.1995      0.5239
      37       1       3         TPE     50.8188      0.5357
      37       1       3      Normal     50.8188      0.5357
      37       1       4         TPE     51.3370      0.5456
      37       1       4      Normal     51.3370      0.5456
      37       1       5         TPE     51.9563      0.5574
      37       1       5      Normal     51.9563      0.5574
      37       1       6         TPE     52.4001      0.5659
      37       1       6      Normal     52.4001      0.5659
      37       1       7         TPE     53.3235      0.5835
      37       1       7      Normal     53.3235      0.5835
      37       1       8         TPE     54.0721      0.5977
      37       1       8      Normal     54.0721      0.5977
      37       1       9         TPE     54.3521      0.6031
      37       1       9      Normal     54.3521      0.6031
      37       1      10         TPE     54.2646      0.6014
      37       1      10      Normal     54.2646      0.6014
      38       1       0         TPE     48.1116      0.4841
      38       1       0      Normal     48.1116      0.4841
      38       1       1         TPE     49.7929      0.5162
      38       1       1      Normal     49.7929      0.5162
      38       1       2         TPE     51.0524      0.5402
      38       1       2      Normal     51.0524      0.5402
      38       1       3         TPE     52.0020      0.5583
      38       1       3      Normal     52.0020      0.5583
      38       1       4         TPE     52.7477      0.5725
      38       1       4      Normal     52.7477      0.5725
      38       1       5         TPE     53.0652      0.5785
      38       1       5      Normal     53.0652      0.5785
      38       1       6         TPE     53.4850      0.5865
      38       1       6      Normal     53.4850      0.5865
      38       1       7         TPE     54.0191      0.5967
      38       1       7      Normal     54.0191      0.5967
      38       1       8         TPE     54.5445      0.6067
      38       1       8      Normal     54.5445      0.6067
      38       1       9         TPE     54.5245      0.6064
      38       1       9      Normal     54.5245      0.6064
      38       1      10         TPE     54.6227      0.6082
      38       1      10      Normal     54.6227      0.6082
      39       1       0         TPE     48.1116      0.4841
      39       1       0      Normal     48.1116      0.4841
      39       1       1         TPE     49.9113      0.5184
      39       1       1      Normal     49.9113      0.5184
      39       1       2         TPE     51.2536      0.5440
      39       1       2      Normal     51.2536      0.5440
      39       1       3         TPE     52.2429      0.5629
      39       1       3      Normal     52.2429      0.5629
      39       1       4         TPE     52.5516      0.5687
      39       1       4      Normal     52.5516      0.5687
      39       1       5         TPE     53.2162      0.5814
      39       1       5      Normal     53.2162      0.5814
      39       1       6         TPE     53.6026      0.5888
      39       1       6      Normal     53.6026      0.5888
      39       1       7         TPE     54.0739      0.5978
      39       1       7      Normal     54.0739      0.5978
      39       1       8         TPE     54.6165      0.6081
      39       1       8      Normal     54.6165      0.6081
      39       1       9         TPE     55.0806      0.6170
      39       1       9      Normal     55.0806      0.6170
      39       1      10         TPE     55.3041      0.6212
      39       1      10      Normal     55.3041      0.6212
      40       1       0         TPE     48.1116      0.4841
      40       1       0      Normal     48.1116      0.4841
      40       1       1         TPE     49.7459      0.5153
      40       1       1      Normal     49.7459      0.5153
      40       1       2         TPE     50.5252      0.5301
      40       1       2      Normal     50.5252      0.5301
      40       1       3         TPE     50.7652      0.5347
      40       1       3      Normal     50.7652      0.5347
      40       1       4         TPE     51.2169      0.5433
      40       1       4      Normal     51.2169      0.5433
      40       1       5         TPE     51.4324      0.5474
      40       1       5      Normal     51.4324      0.5474
      40       1       6         TPE     51.9651      0.5576
      40       1       6      Normal     51.9651      0.5576
      40       1       7         TPE     52.1409      0.5609
      40       1       7      Normal     52.1409      0.5609
      40       1       8         TPE     52.3692      0.5653
      40       1       8      Normal     52.3692      0.5653
      40       1       9         TPE     52.5286      0.5683
      40       1       9      Normal     52.5286      0.5683
      40       1      10         TPE     52.8246      0.5739
      40       1      10      Normal     52.8246      0.5739
      41       1       0         TPE     48.1116      0.4841
      41       1       0      Normal     48.1116      0.4841
      41       1       1         TPE     49.4493      0.5096
      41       1       1      Normal     49.4493      0.5096
      41       1       2         TPE     50.4148      0.5280
      41       1       2      Normal     50.4148      0.5280
      41       1       3         TPE     51.1283      0.5416
      41       1       3      Normal     51.1283      0.5416
      41       1       4         TPE     51.9198      0.5567
      41       1       4      Normal     51.9198      0.5567
      41       1       5         TPE     52.6131      0.5699
      41       1       5      Normal     52.6131      0.5699
      41       1       6         TPE     53.0140      0.5776
      41       1       6      Normal     53.0140      0.5776
      41       1       7         TPE     53.8055      0.5926
      41       1       7      Normal     53.8055      0.5926
      41       1       8         TPE     54.3404      0.6028
      41       1       8      Normal     54.3404      0.6028
      41       1       9         TPE     54.6440      0.6086
      41       1       9      Normal     54.6440      0.6086
      41       1      10         TPE     54.9280      0.6140
      41       1      10      Normal     54.9280      0.6140
      42       1       0         TPE     48.1116      0.4841
      42       1       0      Normal     48.1116      0.4841
      42       1       1         TPE     49.3541      0.5078
      42       1       1      Normal     49.3541      0.5078
      42       1       2         TPE     50.0103      0.5203
      42       1       2      Normal     50.0103      0.5203
      42       1       3         TPE     50.3013      0.5258
      42       1       3      Normal     50.3013      0.5258
      42       1       4         TPE     50.8846      0.5370
      42       1       4      Normal     50.8846      0.5370
      42       1       5         TPE     51.3099      0.5451
      42       1       5      Normal     51.3099      0.5451
      42       1       6         TPE     51.5692      0.5500
      42       1       6      Normal     51.5692      0.5500
      42       1       7         TPE     51.4472      0.5477
      42       1       7      Normal     51.4472      0.5477
      42       1       8         TPE     51.7877      0.5542
      42       1       8      Normal     51.7877      0.5542
      42       1       9         TPE     52.2503      0.5630
      42       1       9      Normal     52.2503      0.5630
      42       1      10         TPE     52.5254      0.5682
      42       1      10      Normal     52.5254      0.5682
      43       1       0         TPE     48.1116      0.4841
      43       1       0      Normal     48.1116      0.4841
      43       1       1         TPE     49.1543      0.5040
      43       1       1      Normal     49.1543      0.5040
      43       1       2         TPE     50.3162      0.5261
      43       1       2      Normal     50.3162      0.5261
      43       1       3         TPE     51.0172      0.5395
      43       1       3      Normal     51.0172      0.5395
      43       1       4         TPE     51.3556      0.5459
      43       1       4      Normal     51.3556      0.5459
      43       1       5         TPE     51.7383      0.5532
      43       1       5      Normal     51.7383      0.5532
      43       1       6         TPE     52.1631      0.5613
      43       1       6      Normal     52.1631      0.5613
      43       1       7         TPE     52.8604      0.5746
      43       1       7      Normal     52.8604      0.5746
      43       1       8         TPE     53.1936      0.5810
      43       1       8      Normal     53.1936      0.5810
      43       1       9         TPE     53.0479      0.5782
      43       1       9      Normal     53.0479      0.5782
      43       1      10         TPE     53.4205      0.5853
      43       1      10      Normal     53.4205      0.5853
      44       1       0         TPE     48.1116      0.4841
      44       1       0      Normal     48.1116      0.4841
      44       1       1         TPE     49.4437      0.5095
      44       1       1      Normal     49.4437      0.5095
      44       1       2         TPE     50.5432      0.5305
      44       1       2      Normal     50.5432      0.5305
      44       1       3         TPE     51.1660      0.5423
      44       1       3      Normal     51.1660      0.5423
      44       1       4         TPE     51.5901      0.5504
      44       1       4      Normal     51.5901      0.5504
      44       1       5         TPE     52.1094      0.5603
      44       1       5      Normal     52.1094      0.5603
      44       1       6         TPE     52.7634      0.5728
      44       1       6      Normal     52.7634      0.5728
      44       1       7         TPE     53.1700      0.5805
      44       1       7      Normal     53.1700      0.5805
      44       1       8         TPE     53.4672      0.5862
      44       1       8      Normal     53.4672      0.5862
      44       1       9         TPE     53.5231      0.5873
      44       1       9      Normal     53.5231      0.5873
      44       1      10         TPE     53.7236      0.5911
      44       1      10      Normal     53.7236      0.5911
      45       1       0         TPE     48.1116      0.4841
      45       1       0      Normal     48.1116      0.4841
      45       1       1         TPE     48.9902      0.5009
      45       1       1      Normal     48.9902      0.5009
      45       1       2         TPE     49.8726      0.5177
      45       1       2      Normal     49.8726      0.5177
      45       1       3         TPE     50.0696      0.5214
      45       1       3      Normal     50.0696      0.5214
      45       1       4         TPE     50.7708      0.5348
      45       1       4      Normal     50.7708      0.5348
      45       1       5         TPE     50.8022      0.5354
      45       1       5      Normal     50.8022      0.5354
      45       1       6         TPE     51.5875      0.5504
      45       1       6      Normal     51.5875      0.5504
      45       1       7         TPE     51.8903      0.5561
      45       1       7      Normal     51.8903      0.5561
      45       1       8         TPE     52.1744      0.5616
      45       1       8      Normal     52.1744      0.5616
      45       1       9         TPE     52.8127      0.5737
      45       1       9      Normal     52.8127      0.5737
      45       1      10         TPE     52.9636      0.5766
      45       1      10      Normal     52.9636      0.5766
      46       1       0         TPE     48.1116      0.4841
      46       1       0      Normal     48.1116      0.4841
      46       1       1         TPE     49.5955      0.5124
      46       1       1      Normal     49.5955      0.5124
      46       1       2         TPE     50.6441      0.5324
      46       1       2      Normal     50.6441      0.5324
      46       1       3         TPE     51.4304      0.5474
      46       1       3      Normal     51.4304      0.5474
      46       1       4         TPE     52.3253      0.5644
      46       1       4      Normal     52.3253      0.5644
      46       1       5         TPE     52.7187      0.5719
      46       1       5      Normal     52.7187      0.5719
      46       1       6         TPE     52.5925      0.5695
      46       1       6      Normal     52.5925      0.5695
      46       1       7         TPE     52.8593      0.5746
      46       1       7      Normal     52.8593      0.5746
      46       1       8         TPE     52.9052      0.5755
      46       1       8      Normal     52.9052      0.5755
      46       1       9         TPE     52.8903      0.5752
      46       1       9      Normal     52.8903      0.5752
      46       1      10         TPE     53.2527      0.5821
      46       1      10      Normal     53.2527      0.5821
      47       1       0         TPE     48.1116      0.4841
      47       1       0      Normal     48.1116      0.4841
      47       1       1         TPE     49.4359      0.5093
      47       1       1      Normal     49.4359      0.5093
      47       1       2         TPE     50.1736      0.5234
      47       1       2      Normal     50.1736      0.5234
      47       1       3         TPE     50.4760      0.5292
      47       1       3      Normal     50.4760      0.5292
      47       1       4         TPE     51.3223      0.5453
      47       1       4      Normal     51.3223      0.5453
      47       1       5         TPE     51.7919      0.5543
      47       1       5      Normal     51.7919      0.5543
      47       1       6         TPE     52.3943      0.5657
      47       1       6      Normal     52.3943      0.5657
      47       1       7         TPE     52.6381      0.5704
      47       1       7      Normal     52.6381      0.5704
      47       1       8         TPE     53.1397      0.5800
      47       1       8      Normal     53.1397      0.5800
      47       1       9         TPE     53.4919      0.5867
      47       1       9      Normal     53.4919      0.5867
      47       1      10         TPE     54.0328      0.5970
      47       1      10      Normal     54.0328      0.5970
      48       1       0         TPE     48.1116      0.4841
      48       1       0      Normal     48.1116      0.4841
      48       1       1         TPE     49.8539      0.5173
      48       1       1      Normal     49.8539      0.5173
      48       1       2         TPE     50.3704      0.5272
      48       1       2      Normal     50.3704      0.5272
      48       1       3         TPE     51.4828      0.5484
      48       1       3      Normal     51.4828      0.5484
      48       1       4         TPE     51.8732      0.5558
      48       1       4      Normal     51.8732      0.5558
      48       1       5         TPE     52.5545      0.5688
      48       1       5      Normal     52.5545      0.5688
      48       1       6         TPE     52.8884      0.5752
      48       1       6      Normal     52.8884      0.5752
      48       1       7         TPE     53.1880      0.5809
      48       1       7      Normal     53.1880      0.5809
      48       1       8         TPE     53.6143      0.5890
      48       1       8      Normal     53.6143      0.5890
      48       1       9         TPE     53.9053      0.5945
      48       1       9      Normal     53.9053      0.5945
      48       1      10         TPE     54.5534      0.6069
      48       1      10      Normal     54.5534      0.6069
      49       1       0         TPE     48.1116      0.4841
      49       1       0      Normal     48.1116      0.4841
      49       1       1         TPE     49.0787      0.5025
      49       1       1      Normal     49.0787      0.5025
      49       1       2         TPE     50.2837      0.5255
      49       1       2      Normal     50.2837      0.5255
      49       1       3         TPE     51.6759      0.5521
      49       1       3      Normal     51.6759      0.5521
      49       1       4         TPE     52.3087      0.5641
      49       1       4      Normal     52.3087      0.5641
      49       1       5         TPE     52.7865      0.5732
      49       1       5      Normal     52.7865      0.5732
      49       1       6         TPE     53.2223      0.5815
      49       1       6      Normal     53.2223      0.5815
      49       1       7         TPE     53.8709      0.5939
      49       1       7      Normal     53.8709      0.5939
      49       1       8         TPE     54.4172      0.6043
      49       1       8      Normal     54.4172      0.6043
      49       1       9         TPE     54.5728      0.6073
      49       1       9      Normal     54.5728      0.6073
      49       1      10         TPE     55.1468      0.6182
      49       1      10      Normal     55.1468      0.6182
      50       1       0         TPE     48.1116      0.4841
      50       1       0      Normal     48.1116      0.4841
      50       1       1         TPE     49.5395      0.5113
      50       1       1      Normal     49.5395      0.5113
      50       1       2         TPE     50.3436      0.5267
      50       1       2      Normal     50.3436      0.5267
      50       1       3         TPE     50.9326      0.5379
      50       1       3      Normal     50.9326      0.5379
      50       1       4         TPE     51.5549      0.5497
      50       1       4      Normal     51.5549      0.5497
      50       1       5         TPE     52.3603      0.5651
      50       1       5      Normal     52.3603      0.5651
      50       1       6         TPE     52.9301      0.5760
      50       1       6      Normal     52.9301      0.5760
      50       1       7         TPE     53.6703      0.5901
      50       1       7      Normal     53.6703      0.5901
      50       1       8         TPE     54.2509      0.6011
      50       1       8      Normal     54.2509      0.6011
      50       1       9         TPE     54.7500      0.6107
      50       1       9      Normal     54.7500      0.6107
      50       1      10         TPE     55.1443      0.6182
      50       1      10      Normal     55.1443      0.6182
      51       1       0         TPE     48.1116      0.4841
      51       1       0      Normal     48.1116      0.4841
      51       1       1         TPE     49.3537      0.5078
      51       1       1      Normal     49.3537      0.5078
      51       1       2         TPE     49.9443      0.5190
      51       1       2      Normal     49.9443      0.5190
      51       1       3         TPE     50.8501      0.5363
      51       1       3      Normal     50.8501      0.5363
      51       1       4         TPE     51.2424      0.5438
      51       1       4      Normal     51.2424      0.5438
      51       1       5         TPE     51.9974      0.5582
      51       1       5      Normal     51.9974      0.5582
      51       1       6         TPE     52.2435      0.5629
      51       1       6      Normal     52.2435      0.5629
      51       1       7         TPE     52.4915      0.5676
      51       1       7      Normal     52.4915      0.5676
      51       1       8         TPE     52.5327      0.5684
      51       1       8      Normal     52.5327      0.5684
      51       1       9         TPE     52.6008      0.5697
      51       1       9      Normal     52.6008      0.5697
      51       1      10         TPE     52.7389      0.5723
      51       1      10      Normal     52.7389      0.5723
      52       1       0         TPE     48.1116      0.4841
      52       1       0      Normal     48.1116      0.4841
      52       1       1         TPE     49.4077      0.5088
      52       1       1      Normal     49.4077      0.5088
      52       1       2         TPE     50.1680      0.5233
      52       1       2      Normal     50.1680      0.5233
      52       1       3         TPE     51.1292      0.5416
      52       1       3      Normal     51.1292      0.5416
      52       1       4         TPE     51.1152      0.5414
      52       1       4      Normal     51.1152      0.5414
      52       1       5         TPE     51.4849      0.5484
      52       1       5      Normal     51.4849      0.5484
      52       1       6         TPE     52.0133      0.5585
      52       1       6      Normal     52.0133      0.5585
      52       1       7         TPE     52.0763      0.5597
      52       1       7      Normal     52.0763      0.5597
      52       1       8         TPE     52.2233      0.5625
      52       1       8      Normal     52.2233      0.5625
      52       1       9         TPE     52.3331      0.5646
      52       1       9      Normal     52.3331      0.5646
      52       1      10         TPE     53.0126      0.5775
      52       1      10      Normal     53.0126      0.5775
      53       1       0         TPE     48.1116      0.4841
      53       1       0      Normal     48.1116      0.4841
      53       1       1         TPE     49.4154      0.5090
      53       1       1      Normal     49.4154      0.5090
      53       1       2         TPE     50.3192      0.5262
      53       1       2      Normal     50.3192      0.5262
      53       1       3         TPE     51.7751      0.5539
      53       1       3      Normal     51.7751      0.5539
      53       1       4         TPE     52.3910      0.5657
      53       1       4      Normal     52.3910      0.5657
      53       1       5         TPE     52.7011      0.5716
      53       1       5      Normal     52.7011      0.5716
      53       1       6         TPE     52.8846      0.5751
      53       1       6      Normal     52.8846      0.5751
      53       1       7         TPE     53.3619      0.5842
      53       1       7      Normal     53.3619      0.5842
      53       1       8         TPE     53.7618      0.5918
      53       1       8      Normal     53.7618      0.5918
      53       1       9         TPE     53.9114      0.5947
      53       1       9      Normal     53.9114      0.5947
      53       1      10         TPE     53.9921      0.5962
      53       1      10      Normal     53.9921      0.5962
      54       1       0         TPE     48.1116      0.4841
      54       1       0      Normal     48.1116      0.4841
      54       1       1         TPE     49.5073      0.5107
      54       1       1      Normal     49.5073      0.5107
      54       1       2         TPE     50.7047      0.5335
      54       1       2      Normal     50.7047      0.5335
      54       1       3         TPE     51.5661      0.5500
      54       1       3      Normal     51.5661      0.5500
      54       1       4         TPE     52.0980      0.5601
      54       1       4      Normal     52.0980      0.5601
      54       1       5         TPE     52.9289      0.5759
      54       1       5      Normal     52.9289      0.5759
      54       1       6         TPE     53.3966      0.5849
      54       1       6      Normal     53.3966      0.5849
      54       1       7         TPE     54.0716      0.5977
      54       1       7      Normal     54.0716      0.5977
      54       1       8         TPE     54.2410      0.6009
      54       1       8      Normal     54.2410      0.6009
      54       1       9         TPE     54.4932      0.6058
      54       1       9      Normal     54.4932      0.6058
      54       1      10         TPE     54.9535      0.6145
      54       1      10      Normal     54.9535      0.6145
      55       1       0         TPE     48.1116      0.4841
      55       1       0      Normal     48.1116      0.4841
      55       1       1         TPE     49.6469      0.5134
      55       1       1      Normal     49.6469      0.5134
      55       1       2         TPE     50.7004      0.5335
      55       1       2      Normal     50.7004      0.5335
      55       1       3         TPE     51.2262      0.5435
      55       1       3      Normal     51.2262      0.5435
      55       1       4         TPE     52.3984      0.5658
      55       1       4      Normal     52.3984      0.5658
      55       1       5         TPE     53.2170      0.5814
      55       1       5      Normal     53.2170      0.5814
      55       1       6         TPE     53.5378      0.5875
      55       1       6      Normal     53.5378      0.5875
      55       1       7         TPE     53.6803      0.5903
      55       1       7      Normal     53.6803      0.5903
      55       1       8         TPE     54.2417      0.6010
      55       1       8      Normal     54.2417      0.6010
      55       1       9         TPE     54.4509      0.6050
      55       1       9      Normal     54.4509      0.6050
      55       1      10         TPE     54.3277      0.6026
      55       1      10      Normal     54.3277      0.6026
      56       1       0         TPE     48.1116      0.4841
      56       1       0      Normal     48.1116      0.4841
      56       1       1         TPE     49.4033      0.5087
      56       1       1      Normal     49.4033      0.5087
      56       1       2         TPE     50.7016      0.5335
      56       1       2      Normal     50.7016      0.5335
      56       1       3         TPE     51.5432      0.5495
      56       1       3      Normal     51.5432      0.5495
      56       1       4         TPE     51.9683      0.5576
      56       1       4      Normal     51.9683      0.5576
      56       1       5         TPE     52.7540      0.5726
      56       1       5      Normal     52.7540      0.5726
      56       1       6         TPE     53.2897      0.5828
      56       1       6      Normal     53.2897      0.5828
      56       1       7         TPE     53.5132      0.5871
      56       1       7      Normal     53.5132      0.5871
      56       1       8         TPE     54.0662      0.5976
      56       1       8      Normal     54.0662      0.5976
      56       1       9         TPE     54.7594      0.6108
      56       1       9      Normal     54.7594      0.6108
      56       1      10         TPE     55.3871      0.6228
      56       1      10      Normal     55.3871      0.6228
      57       1       0         TPE     48.1116      0.4841
      57       1       0      Normal     48.1116      0.4841
      57       1       1         TPE     49.2736      0.5063
      57       1       1      Normal     49.2736      0.5063
      57       1       2         TPE     50.3040      0.5259
      57       1       2      Normal     50.3040      0.5259
      57       1       3         TPE     51.0503      0.5401
      57       1       3      Normal     51.0503      0.5401
      57       1       4         TPE     52.1581      0.5612
      57       1       4      Normal     52.1581      0.5612
      57       1       5         TPE     53.1157      0.5795
      57       1       5      Normal     53.1157      0.5795
      57       1       6         TPE     53.9327      0.5951
      57       1       6      Normal     53.9327      0.5951
      57       1       7         TPE     54.5771      0.6074
      57       1       7      Normal     54.5771      0.6074
      57       1       8         TPE     54.9833      0.6151
      57       1       8      Normal     54.9833      0.6151
      57       1       9         TPE     55.7031      0.6288
      57       1       9      Normal     55.7031      0.6288
      57       1      10         TPE     56.1550      0.6374
      57       1      10      Normal     56.1550      0.6374
      58       1       0         TPE     48.1116      0.4841
      58       1       0      Normal     48.1116      0.4841
      58       1       1         TPE     50.1014      0.5220
      58       1       1      Normal     50.1014      0.5220
      58       1       2         TPE     51.0530      0.5402
      58       1       2      Normal     51.0530      0.5402
      58       1       3         TPE     51.7761      0.5540
      58       1       3      Normal     51.7761      0.5540
      58       1       4         TPE     52.4813      0.5674
      58       1       4      Normal     52.4813      0.5674
      58       1       5         TPE     52.8972      0.5753
      58       1       5      Normal     52.8972      0.5753
      58       1       6         TPE     53.3926      0.5848
      58       1       6      Normal     53.3926      0.5848
      58       1       7         TPE     53.8345      0.5932
      58       1       7      Normal     53.8345      0.5932
      58       1       8         TPE     54.2530      0.6012
      58       1       8      Normal     54.2530      0.6012
      58       1       9         TPE     54.9800      0.6150
      58       1       9      Normal     54.9800      0.6150
      58       1      10         TPE     55.4089      0.6232
      58       1      10      Normal     55.4089      0.6232
      59       1       0         TPE     48.1116      0.4841
      59       1       0      Normal     48.1116      0.4841
      59       1       1         TPE     49.3496      0.5077
      59       1       1      Normal     49.3496      0.5077
      59       1       2         TPE     50.3219      0.5262
      59       1       2      Normal     50.3219      0.5262
      59       1       3         TPE     51.3794      0.5464
      59       1       3      Normal     51.3794      0.5464
      59       1       4         TPE     52.0659      0.5595
      59       1       4      Normal     52.0659      0.5595
      59       1       5         TPE     52.7939      0.5734
      59       1       5      Normal     52.7939      0.5734
      59       1       6         TPE     53.2739      0.5825
      59       1       6      Normal     53.2739      0.5825
      59       1       7         TPE     53.5604      0.5880
      59       1       7      Normal     53.5604      0.5880
      59       1       8         TPE     54.1543      0.5993
      59       1       8      Normal     54.1543      0.5993
      59       1       9         TPE     54.2742      0.6016
      59       1       9      Normal     54.2742      0.6016
      59       1      10         TPE     54.3990      0.6040
      59       1      10      Normal     54.3990      0.6040
      60       1       0         TPE     48.1116      0.4841
      60       1       0      Normal     48.1116      0.4841
      60       1       1         TPE     48.7771      0.4968
      60       1       1      Normal     48.7771      0.4968
      60       1       2         TPE     49.4577      0.5098
      60       1       2      Normal     49.4577      0.5098
      60       1       3         TPE     49.9707      0.5195
      60       1       3      Normal     49.9707      0.5195
      60       1       4         TPE     50.8411      0.5361
      60       1       4      Normal     50.8411      0.5361
      60       1       5         TPE     51.3204      0.5453
      60       1       5      Normal     51.3204      0.5453
      60       1       6         TPE     51.8567      0.5555
      60       1       6      Normal     51.8567      0.5555
      60       1       7         TPE     52.1197      0.5605
      60       1       7      Normal     52.1197      0.5605
      60       1       8         TPE     52.5455      0.5686
      60       1       8      Normal     52.5455      0.5686
      60       1       9         TPE     52.6736      0.5711
      60       1       9      Normal     52.6736      0.5711
      60       1      10         TPE     52.7632      0.5728
      60       1      10      Normal     52.7632      0.5728
      61       1       0         TPE     48.1116      0.4841
      61       1       0      Normal     48.1116      0.4841
      61       1       1         TPE     49.8140      0.5166
      61       1       1      Normal     49.8140      0.5166
      61       1       2         TPE     50.3574      0.5269
      61       1       2      Normal     50.3574      0.5269
      61       1       3         TPE     51.0442      0.5400
      61       1       3      Normal     51.0442      0.5400
      61       1       4         TPE     51.5238      0.5492
      61       1       4      Normal     51.5238      0.5492
      61       1       5         TPE     51.7500      0.5535
      61       1       5      Normal     51.7500      0.5535
      61       1       6         TPE     52.4304      0.5664
      61       1       6      Normal     52.4304      0.5664
      61       1       7         TPE     52.5534      0.5688
      61       1       7      Normal     52.5534      0.5688
      61       1       8         TPE     52.8221      0.5739
      61       1       8      Normal     52.8221      0.5739
      61       1       9         TPE     53.1515      0.5802
      61       1       9      Normal     53.1515      0.5802
      61       1      10         TPE     53.4004      0.5849
      61       1      10      Normal     53.4004      0.5849
      62       1       0         TPE     48.1116      0.4841
      62       1       0      Normal     48.1116      0.4841
      62       1       1         TPE     49.5170      0.5109
      62       1       1      Normal     49.5170      0.5109
      62       1       2         TPE     50.3854      0.5274
      62       1       2      Normal     50.3854      0.5274
      62       1       3         TPE     50.8651      0.5366
      62       1       3      Normal     50.8651      0.5366
      62       1       4         TPE     51.4904      0.5485
      62       1       4      Normal     51.4904      0.5485
      62       1       5         TPE     51.7415      0.5533
      62       1       5      Normal     51.7415      0.5533
      62       1       6         TPE     52.2708      0.5634
      62       1       6      Normal     52.2708      0.5634
      62       1       7         TPE     53.0128      0.5775
      62       1       7      Normal     53.0128      0.5775
      62       1       8         TPE     53.0536      0.5783
      62       1       8      Normal     53.0536      0.5783
      62       1       9         TPE     53.5790      0.5883
      62       1       9      Normal     53.5790      0.5883
      62       1      10         TPE     53.9319      0.5951
      62       1      10      Normal     53.9319      0.5951
      63       1       0         TPE     48.1116      0.4841
      63       1       0      Normal     48.1116      0.4841
      63       1       1         TPE     49.4431      0.5095
      63       1       1      Normal     49.4431      0.5095
      63       1       2         TPE     50.6154      0.5318
      63       1       2      Normal     50.6154      0.5318
      63       1       3         TPE     51.1880      0.5427
      63       1       3      Normal     51.1880      0.5427
      63       1       4         TPE     51.7218      0.5529
      63       1       4      Normal     51.7218      0.5529
      63       1       5         TPE     52.0614      0.5594
      63       1       5      Normal     52.0614      0.5594
      63       1       6         TPE     52.3237      0.5644
      63       1       6      Normal     52.3237      0.5644
      63       1       7         TPE     52.8243      0.5739
      63       1       7      Normal     52.8243      0.5739
      63       1       8         TPE     53.0158      0.5776
      63       1       8      Normal     53.0158      0.5776
      63       1       9         TPE     53.4498      0.5859
      63       1       9      Normal     53.4498      0.5859
      63       1      10         TPE     53.7451      0.5915
      63       1      10      Normal     53.7451      0.5915
      64       1       0         TPE     48.1116      0.4841
      64       1       0      Normal     48.1116      0.4841
      64       1       1         TPE     49.3893      0.5085
      64       1       1      Normal     49.3893      0.5085
      64       1       2         TPE     50.9520      0.5382
      64       1       2      Normal     50.9519      0.5382
      64       1       3         TPE     51.9411      0.5571
      64       1       3      Normal     51.9411      0.5571
      64       1       4         TPE     52.2774      0.5635
      64       1       4      Normal     52.2774      0.5635
      64       1       5         TPE     52.5627      0.5690
      64       1       5      Normal     52.5627      0.5690
      64       1       6         TPE     53.0448      0.5781
      64       1       6      Normal     53.0448      0.5781
      64       1       7         TPE     53.5945      0.5886
      64       1       7      Normal     53.5945      0.5886
      64       1       8         TPE     53.7106      0.5908
      64       1       8      Normal     53.7106      0.5908
      64       1       9         TPE     54.1343      0.5989
      64       1       9      Normal     54.1343      0.5989
      64       1      10         TPE     54.2303      0.6007
      64       1      10      Normal     54.2303      0.6007
      65       1       0         TPE     48.1116      0.4841
      65       1       0      Normal     48.1116      0.4841
      65       1       1         TPE     49.5879      0.5122
      65       1       1      Normal     49.5879      0.5122
      65       1       2         TPE     50.6687      0.5328
      65       1       2      Normal     50.6687      0.5328
      65       1       3         TPE     51.1567      0.5422
      65       1       3      Normal     51.1567      0.5422
      65       1       4         TPE     52.1732      0.5615
      65       1       4      Normal     52.1732      0.5615
      65       1       5         TPE     53.0184      0.5776
      65       1       5      Normal     53.0184      0.5776
      65       1       6         TPE     53.3432      0.5838
      65       1       6      Normal     53.3432      0.5838
      65       1       7         TPE     53.7029      0.5907
      65       1       7      Normal     53.7029      0.5907
      65       1       8         TPE     53.9453      0.5953
      65       1       8      Normal     53.9453      0.5953
      65       1       9         TPE     54.0620      0.5975
      65       1       9      Normal     54.0620      0.5975
      65       1      10         TPE     54.4564      0.6051
      65       1      10      Normal     54.4564      0.6051
      66       1       0         TPE     48.1116      0.4841
      66       1       0      Normal     48.1116      0.4841
      66       1       1         TPE     49.1537      0.5040
      66       1       1      Normal     49.1537      0.5040
      66       1       2         TPE     49.9463      0.5191
      66       1       2      Normal     49.9463      0.5191
      66       1       3         TPE     50.3803      0.5274
      66       1       3      Normal     50.3803      0.5274
      66       1       4         TPE     50.8578      0.5365
      66       1       4      Normal     50.8578      0.5365
      66       1       5         TPE     51.1574      0.5422
      66       1       5      Normal     51.1574      0.5422
      66       1       6         TPE     51.4973      0.5486
      66       1       6      Normal     51.4973      0.5486
      66       1       7         TPE     51.6331      0.5512
      66       1       7      Normal     51.6331      0.5512
      66       1       8         TPE     51.9208      0.5567
      66       1       8      Normal     51.9208      0.5567
      66       1       9         TPE     51.9264      0.5568
      66       1       9      Normal     51.9264      0.5568
      66       1      10         TPE     52.0435      0.5591
      66       1      10      Normal     52.0435      0.5591
      67       1       0         TPE     48.1116      0.4841
      67       1       0      Normal     48.1116      0.4841
      67       1       1         TPE     48.9702      0.5005
      67       1       1      Normal     48.9702      0.5005
      67       1       2         TPE     49.6204      0.5129
      67       1       2      Normal     49.6204      0.5129
      67       1       3         TPE     50.1681      0.5233
      67       1       3      Normal     50.1681      0.5233
      67       1       4         TPE     51.0223      0.5396
      67       1       4      Normal     51.0223      0.5396
      67       1       5         TPE     51.5035      0.5488
      67       1       5      Normal     51.5035      0.5488
      67       1       6         TPE     52.1660      0.5614
      67       1       6      Normal     52.1660      0.5614
      67       1       7         TPE     53.2292      0.5817
      67       1       7      Normal     53.2292      0.5817
      67       1       8         TPE     53.7236      0.5911
      67       1       8      Normal     53.7236      0.5911
      67       1       9         TPE     54.2664      0.6014
      67       1       9      Normal     54.2664      0.6014
      67       1      10         TPE     54.4691      0.6053
      67       1      10      Normal     54.4691      0.6053
      68       1       0         TPE     48.1116      0.4841
      68       1       0      Normal     48.1116      0.4841
      68       1       1         TPE     49.9410      0.5190
      68       1       1      Normal     49.9410      0.5190
      68       1       2         TPE     50.9240      0.5377
      68       1       2      Normal     50.9240      0.5377
      68       1       3         TPE     51.3973      0.5467
      68       1       3      Normal     51.3973      0.5467
      68       1       4         TPE     51.8116      0.5546
      68       1       4      Normal     51.8116      0.5546
      68       1       5         TPE     52.5338      0.5684
      68       1       5      Normal     52.5338      0.5684
      68       1       6         TPE     52.8411      0.5743
      68       1       6      Normal     52.8411      0.5743
      68       1       7         TPE     52.9962      0.5772
      68       1       7      Normal     52.9962      0.5772
      68       1       8         TPE     52.9480      0.5763
      68       1       8      Normal     52.9480      0.5763
      68       1       9         TPE     53.0130      0.5775
      68       1       9      Normal     53.0130      0.5775
      68       1      10         TPE     53.4989      0.5868
      68       1      10      Normal     53.4989      0.5868
      69       1       0         TPE     48.1116      0.4841
      69       1       0      Normal     48.1116      0.4841
      69       1       1         TPE     49.5521      0.5116
      69       1       1      Normal     49.5521      0.5116
      69       1       2         TPE     50.7576      0.5345
      69       1       2      Normal     50.7576      0.5345
      69       1       3         TPE     51.5982      0.5506
      69       1       3      Normal     51.5982      0.5506
      69       1       4         TPE     52.8147      0.5738
      69       1       4      Normal     52.8147      0.5738
      69       1       5         TPE     53.1655      0.5804
      69       1       5      Normal     53.1655      0.5804
      69       1       6         TPE     53.5706      0.5882
      69       1       6      Normal     53.5706      0.5882
      69       1       7         TPE     54.0140      0.5966
      69       1       7      Normal     54.0140      0.5966
      69       1       8         TPE     54.7164      0.6100
      69       1       8      Normal     54.7164      0.6100
      69       1       9         TPE     54.9363      0.6142
      69       1       9      Normal     54.9363      0.6142
      69       1      10         TPE     55.1218      0.6177
      69       1      10      Normal     55.1218      0.6177
      70       1       0         TPE     48.1116      0.4841
      70       1       0      Normal     48.1116      0.4841
      70       1       1         TPE     49.7612      0.5155
      70       1       1      Normal     49.7612      0.5155
      70       1       2         TPE     50.9482      0.5382
      70       1       2      Normal     50.9482      0.5382
      70       1       3         TPE     51.4341      0.5474
      70       1       3      Normal     51.4341      0.5474
      70       1       4         TPE     51.8002      0.5544
      70       1       4      Normal     51.8002      0.5544
      70       1       5         TPE     52.8058      0.5736
      70       1       5      Normal     52.8058      0.5736
      70       1       6         TPE     52.7903      0.5733
      70       1       6      Normal     52.7903      0.5733
      70       1       7         TPE     53.3319      0.5836
      70       1       7      Normal     53.3319      0.5836
      70       1       8         TPE     53.4303      0.5855
      70       1       8      Normal     53.4303      0.5855
      70       1       9         TPE     53.3192      0.5834
      70       1       9      Normal     53.3192      0.5834
      70       1      10         TPE     53.8345      0.5932
      70       1      10      Normal     53.8345      0.5932
      71       1       0         TPE     48.1116      0.4841
      71       1       0      Normal     48.1116      0.4841
      71       1       1         TPE     49.7327      0.5150
      71       1       1      Normal     49.7327      0.5150
      71       1       2         TPE     50.4934      0.5295
      71       1       2      Normal     50.4934      0.5295
      71       1       3         TPE     51.2272      0.5435
      71       1       3      Normal     51.2272      0.5435
      71       1       4         TPE     51.8272      0.5549
      71       1       4      Normal     51.8272      0.5549
      71       1       5         TPE     52.2268      0.5626
      71       1       5      Normal     52.2268      0.5626
      71       1       6         TPE     52.9612      0.5766
      71       1       6      Normal     52.9612      0.5766
      71       1       7         TPE     53.7976      0.5925
      71       1       7      Normal     53.7976      0.5925
      71       1       8         TPE     53.6687      0.5900
      71       1       8      Normal     53.6687      0.5900
      71       1       9         TPE     54.1706      0.5996
      71       1       9      Normal     54.1706      0.5996
      71       1      10         TPE     54.6311      0.6084
      71       1      10      Normal     54.6311      0.6084
      72       1       0         TPE     48.1116      0.4841
      72       1       0      Normal     48.1116      0.4841
      72       1       1         TPE     49.4860      0.5103
      72       1       1      Normal     49.4860      0.5103
      72       1       2         TPE     50.1215      0.5224
      72       1       2      Normal     50.1215      0.5224
      72       1       3         TPE     50.8266      0.5359
      72       1       3      Normal     50.8266      0.5359
      72       1       4         TPE     51.7642      0.5537
      72       1       4      Normal     51.7642      0.5537
      72       1       5         TPE     52.2264      0.5625
      72       1       5      Normal     52.2264      0.5625
      72       1       6         TPE     52.6020      0.5697
      72       1       6      Normal     52.6020      0.5697
      72       1       7         TPE     52.9819      0.5769
      72       1       7      Normal     52.9819      0.5769
      72       1       8         TPE     53.3071      0.5831
      72       1       8      Normal     53.3071      0.5831
      72       1       9         TPE     53.4360      0.5856
      72       1       9      Normal     53.4360      0.5856
      72       1      10         TPE     53.5476      0.5877
      72       1      10      Normal     53.5476      0.5877
      73       1       0         TPE     48.1116      0.4841
      73       1       0      Normal     48.1116      0.4841
      73       1       1         TPE     49.4835      0.5103
      73       1       1      Normal     49.4835      0.5103
      73       1       2         TPE     50.4969      0.5296
      73       1       2      Normal     50.4969      0.5296
      73       1       3         TPE     50.7407      0.5342
      73       1       3      Normal     50.7407      0.5342
      73       1       4         TPE     51.3941      0.5467
      73       1       4      Normal     51.3941      0.5467
      73       1       5         TPE     51.8520      0.5554
      73       1       5      Normal     51.8520      0.5554
      73       1       6         TPE     51.7549      0.5536
      73       1       6      Normal     51.7549      0.5536
      73       1       7         TPE     52.0638      0.5594
      73       1       7      Normal     52.0638      0.5594
      73       1       8         TPE     52.3260      0.5644
      73       1       8      Normal     52.3260      0.5644
      73       1       9         TPE     52.4499      0.5668
      73       1       9      Normal     52.4499      0.5668
      73       1      10         TPE     53.1776      0.5807
      73       1      10      Normal     53.1776      0.5807
      74       1       0         TPE     48.1116      0.4841
      74       1       0      Normal     48.1116      0.4841
      74       1       1         TPE     49.0589      0.5022
      74       1       1      Normal     49.0589      0.5022
      74       1       2         TPE     50.1649      0.5232
      74       1       2      Normal     50.1649      0.5232
      74       1       3         TPE     50.7037      0.5335
      74       1       3      Normal     50.7037      0.5335
      74       1       4         TPE     51.4661      0.5480
      74       1       4      Normal     51.4661      0.5480
      74       1       5         TPE     52.3517      0.5649
      74       1       5      Normal     52.3517      0.5649
      74       1       6         TPE     53.0207      0.5777
      74       1       6      Normal     53.0207      0.5777
      74       1       7         TPE     53.8616      0.5937
      74       1       7      Normal     53.8616      0.5937
      74       1       8         TPE     54.4713      0.6053
      74       1       8      Normal     54.4713      0.6053
      74       1       9         TPE     55.1149      0.6176
      74       1       9      Normal     55.1149      0.6176
      74       1      10         TPE     55.3611      0.6223
      74       1      10      Normal     55.3611      0.6223
      75       1       0         TPE     48.1116      0.4841
      75       1       0      Normal     48.1116      0.4841
      75       1       1         TPE     49.0890      0.5027
      75       1       1      Normal     49.0890      0.5027
      75       1       2         TPE     50.1557      0.5231
      75       1       2      Normal     50.1557      0.5231
      75       1       3         TPE     50.7608      0.5346
      75       1       3      Normal     50.7608      0.5346
      75       1       4         TPE     51.4663      0.5481
      75       1       4      Normal     51.4663      0.5481
      75       1       5         TPE     51.9585      0.5574
      75       1       5      Normal     51.9585      0.5574
      75       1       6         TPE     52.5845      0.5694
      75       1       6      Normal     52.5845      0.5694
      75       1       7         TPE     53.4883      0.5866
      75       1       7      Normal     53.4883      0.5866
      75       1       8         TPE     54.4528      0.6050
      75       1       8      Normal     54.4528      0.6050
      75       1       9         TPE     54.4764      0.6054
      75       1       9      Normal     54.4764      0.6054
      75       1      10         TPE     54.5990      0.6078
      75       1      10      Normal     54.5990      0.6078
      76       1       0         TPE     48.1116      0.4841
      76       1       0      Normal     48.1116      0.4841
      76       1       1         TPE     49.3414      0.5075
      76       1       1      Normal     49.3414      0.5075
      76       1       2         TPE     49.9520      0.5192
      76       1       2      Normal     49.9520      0.5192
      76       1       3         TPE     50.8531      0.5364
      76       1       3      Normal     50.8531      0.5364
      76       1       4         TPE     51.4570      0.5479
      76       1       4      Normal     51.4570      0.5479
      76       1       5         TPE     51.4508      0.5478
      76       1       5      Normal     51.4508      0.5478
      76       1       6         TPE     51.9970      0.5582
      76       1       6      Normal     51.9970      0.5582
      76       1       7         TPE     52.5799      0.5693
      76       1       7      Normal     52.5799      0.5693
      76       1       8         TPE     52.9623      0.5766
      76       1       8      Normal     52.9623      0.5766
      76       1       9         TPE     53.4814      0.5865
      76       1       9      Normal     53.4814      0.5865
      76       1      10         TPE     54.0110      0.5966
      76       1      10      Normal     54.0110      0.5966
      77       1       0         TPE     48.1116      0.4841
      77       1       0      Normal     48.1116      0.4841
      77       1       1         TPE     49.0315      0.5016
      77       1       1      Normal     49.0315      0.5016
      77       1       2         TPE     49.3716      0.5081
      77       1       2      Normal     49.3716      0.5081
      77       1       3         TPE     49.9998      0.5201
      77       1       3      Normal     49.9998      0.5201
      77       1       4         TPE     50.9369      0.5380
      77       1       4      Normal     50.9369      0.5380
      77       1       5         TPE     51.7098      0.5527
      77       1       5      Normal     51.7098      0.5527
      77       1       6         TPE     52.2873      0.5637
      77       1       6      Normal     52.2873      0.5637
      77       1       7         TPE     52.8777      0.5750
      77       1       7      Normal     52.8777      0.5750
      77       1       8         TPE     53.4143      0.5852
      77       1       8      Normal     53.4143      0.5852
      77       1       9         TPE     53.9905      0.5962
      77       1       9      Normal     53.9905      0.5962
      77       1      10         TPE     54.1355      0.5989
      77       1      10      Normal     54.1355      0.5989
      78       1       0         TPE     48.1116      0.4841
      78       1       0      Normal     48.1116      0.4841
      78       1       1         TPE     49.3947      0.5086
      78       1       1      Normal     49.3947      0.5086
      78       1       2         TPE     50.6966      0.5334
      78       1       2      Normal     50.6966      0.5334
      78       1       3         TPE     51.1099      0.5413
      78       1       3      Normal     51.1099      0.5413
      78       1       4         TPE     51.5996      0.5506
      78       1       4      Normal     51.5996      0.5506
      78       1       5         TPE     51.9230      0.5568
      78       1       5      Normal     51.9230      0.5568
      78       1       6         TPE     52.6573      0.5708
      78       1       6      Normal     52.6573      0.5708
      78       1       7         TPE     52.6962      0.5715
      78       1       7      Normal     52.6962      0.5715
      78       1       8         TPE     52.9651      0.5766
      78       1       8      Normal     52.9651      0.5766
      78       1       9         TPE     53.4325      0.5855
      78       1       9      Normal     53.4325      0.5855
      78       1      10         TPE     54.0126      0.5966
      78       1      10      Normal     54.0126      0.5966
      79       1       0         TPE     48.1116      0.4841
      79       1       0      Normal     48.1116      0.4841
      79       1       1         TPE     48.9537      0.5002
      79       1       1      Normal     48.9537      0.5002
      79       1       2         TPE     49.8753      0.5177
      79       1       2      Normal     49.8753      0.5177
      79       1       3         TPE     50.8157      0.5357
      79       1       3      Normal     50.8157      0.5357
      79       1       4         TPE     50.9641      0.5385
      79       1       4      Normal     50.9641      0.5385
      79       1       5         TPE     51.7619      0.5537
      79       1       5      Normal     51.7619      0.5537
      79       1       6         TPE     52.2182      0.5624
      79       1       6      Normal     52.2182      0.5624
      79       1       7         TPE     52.7984      0.5734
      79       1       7      Normal     52.7984      0.5734
      79       1       8         TPE     53.2677      0.5824
      79       1       8      Normal     53.2677      0.5824
      79       1       9         TPE     53.6163      0.5890
      79       1       9      Normal     53.6163      0.5890
      79       1      10         TPE     53.9051      0.5945
      79       1      10      Normal     53.9051      0.5945
      80       1       0         TPE     48.1116      0.4841
      80       1       0      Normal     48.1116      0.4841
      80       1       1         TPE     49.6811      0.5140
      80       1       1      Normal     49.6811      0.5140
      80       1       2         TPE     50.7005      0.5335
      80       1       2      Normal     50.7005      0.5335
      80       1       3         TPE     51.7107      0.5527
      80       1       3      Normal     51.7107      0.5527
      80       1       4         TPE     51.9010      0.5563
      80       1       4      Normal     51.9010      0.5563
      80       1       5         TPE     52.4623      0.5670
      80       1       5      Normal     52.4623      0.5670
      80       1       6         TPE     53.3259      0.5835
      80       1       6      Normal     53.3259      0.5835
      80       1       7         TPE     53.4938      0.5867
      80       1       7      Normal     53.4938      0.5867
      80       1       8         TPE     53.6057      0.5888
      80       1       8      Normal     53.6057      0.5888
      80       1       9         TPE     53.5621      0.5880
      80       1       9      Normal     53.5621      0.5880
      80       1      10         TPE     53.6830      0.5903
      80       1      10      Normal     53.6830      0.5903
      81       1       0         TPE     48.1116      0.4841
      81       1       0      Normal     48.1116      0.4841
      81       1       1         TPE     49.1560      0.5040
      81       1       1      Normal     49.1560      0.5040
      81       1       2         TPE     50.2341      0.5246
      81       1       2      Normal     50.2341      0.5246
      81       1       3         TPE     51.1763      0.5425
      81       1       3      Normal     51.1763      0.5425
      81       1       4         TPE     51.2947      0.5448
      81       1       4      Normal     51.2947      0.5448
      81       1       5         TPE     51.9527      0.5573
      81       1       5      Normal     51.9527      0.5573
      81       1       6         TPE     52.0055      0.5583
      81       1       6      Normal     52.0055      0.5583
      81       1       7         TPE     52.1675      0.5614
      81       1       7      Normal     52.1675      0.5614
      81       1       8         TPE     52.5664      0.5690
      81       1       8      Normal     52.5664      0.5690
      81       1       9         TPE     52.9073      0.5755
      81       1       9      Normal     52.9073      0.5755
      81       1      10         TPE     53.3840      0.5846
      81       1      10      Normal     53.3840      0.5846
      82       1       0         TPE     48.1116      0.4841
      82       1       0      Normal     48.1116      0.4841
      82       1       1         TPE     49.2288      0.5054
      82       1       1      Normal     49.2288      0.5054
      82       1       2         TPE     50.1438      0.5228
      82       1       2      Normal     50.1438      0.5228
      82       1       3         TPE     51.0910      0.5409
      82       1       3      Normal     51.0910      0.5409
      82       1       4         TPE     52.4385      0.5666
      82       1       4      Normal     52.4385      0.5666
      82       1       5         TPE     53.1160      0.5795
      82       1       5      Normal     53.1160      0.5795
      82       1       6         TPE     53.9421      0.5953
      82       1       6      Normal     53.9421      0.5953
      82       1       7         TPE     54.2441      0.6010
      82       1       7      Normal     54.2441      0.6010
      82       1       8         TPE     54.7009      0.6097
      82       1       8      Normal     54.7009      0.6097
      82       1       9         TPE     54.5564      0.6070
      82       1       9      Normal     54.5564      0.6070
      82       1      10         TPE     54.7205      0.6101
      82       1      10      Normal     54.7205      0.6101
      83       1       0         TPE     48.1116      0.4841
      83       1       0      Normal     48.1116      0.4841
      83       1       1         TPE     49.2331      0.5055
      83       1       1      Normal     49.2331      0.5055
      83       1       2         TPE     49.8427      0.5171
      83       1       2      Normal     49.8427      0.5171
      83       1       3         TPE     50.6620      0.5327
      83       1       3      Normal     50.6620      0.5327
      83       1       4         TPE     50.8899      0.5371
      83       1       4      Normal     50.8899      0.5371
      83       1       5         TPE     51.5003      0.5487
      83       1       5      Normal     51.5003      0.5487
      83       1       6         TPE     51.8619      0.5556
      83       1       6      Normal     51.8619      0.5556
      83       1       7         TPE     52.1620      0.5613
      83       1       7      Normal     52.1620      0.5613
      83       1       8         TPE     52.4716      0.5672
      83       1       8      Normal     52.4716      0.5672
      83       1       9         TPE     52.6604      0.5708
      83       1       9      Normal     52.6604      0.5708
      83       1      10         TPE     53.2179      0.5814
      83       1      10      Normal     53.2179      0.5814
      84       1       0         TPE     48.1116      0.4841
      84       1       0      Normal     48.1116      0.4841
      84       1       1         TPE     49.7500      0.5153
      84       1       1      Normal     49.7500      0.5153
      84       1       2         TPE     50.9722      0.5386
      84       1       2      Normal     50.9722      0.5386
      84       1       3         TPE     51.6547      0.5516
      84       1       3      Normal     51.6547      0.5516
      84       1       4         TPE     51.9720      0.5577
      84       1       4      Normal     51.9720      0.5577
      84       1       5         TPE     52.5063      0.5679
      84       1       5      Normal     52.5063      0.5679
      84       1       6         TPE     52.9470      0.5763
      84       1       6      Normal     52.9470      0.5763
      84       1       7         TPE     53.2192      0.5815
      84       1       7      Normal     53.2192      0.5815
      84       1       8         TPE     53.4880      0.5866
      84       1       8      Normal     53.4880      0.5866
      84       1       9         TPE     53.7066      0.5908
      84       1       9      Normal     53.7066      0.5908
      84       1      10         TPE     53.8442      0.5934
      84       1      10      Normal     53.8442      0.5934
      85       1       0         TPE     48.1116      0.4841
      85       1       0      Normal     48.1116      0.4841
      85       1       1         TPE     49.3394      0.5075
      85       1       1      Normal     49.3394      0.5075
      85       1       2         TPE     50.1327      0.5226
      85       1       2      Normal     50.1327      0.5226
      85       1       3         TPE     50.8877      0.5370
      85       1       3      Normal     50.8877      0.5370
      85       1       4         TPE     51.3866      0.5465
      85       1       4      Normal     51.3866      0.5465
      85       1       5         TPE     51.7140      0.5528
      85       1       5      Normal     51.7140      0.5528
      85       1       6         TPE     51.8015      0.5544
      85       1       6      Normal     51.8015      0.5544
      85       1       7         TPE     52.3245      0.5644
      85       1       7      Normal     52.3245      0.5644
      85       1       8         TPE     52.3504      0.5649
      85       1       8      Normal     52.3504      0.5649
      85       1       9         TPE     52.9816      0.5769
      85       1       9      Normal     52.9816      0.5769
      85       1      10         TPE     53.5555      0.5879
      85       1      10      Normal     53.5555      0.5879
      86       1       0         TPE     48.1116      0.4841
      86       1       0      Normal     48.1116      0.4841
      86       1       1         TPE     49.5130      0.5108
      86       1       1      Normal     49.5130      0.5108
      86       1       2         TPE     50.2567      0.5250
      86       1       2      Normal     50.2567      0.5250
      86       1       3         TPE     50.8591      0.5365
      86       1       3      Normal     50.8591      0.5365
      86       1       4         TPE     51.4521      0.5478
      86       1       4      Normal     51.4521      0.5478
      86       1       5         TPE     52.1401      0.5609
      86       1       5      Normal     52.1401      0.5609
      86       1       6         TPE     52.8406      0.5743
      86       1       6      Normal     52.8406      0.5743
      86       1       7         TPE     53.2375      0.5818
      86       1       7      Normal     53.2375      0.5818
      86       1       8         TPE     53.6347      0.5894
      86       1       8      Normal     53.6347      0.5894
      86       1       9         TPE     53.9107      0.5947
      86       1       9      Normal     53.9107      0.5947
      86       1      10         TPE     54.1723      0.5996
      86       1      10      Normal     54.1723      0.5996
      87       1       0         TPE     48.1116      0.4841
      87       1       0      Normal     48.1116      0.4841
      87       1       1         TPE     49.4632      0.5099
      87       1       1      Normal     49.4632      0.5099
      87       1       2         TPE     50.1578      0.5231
      87       1       2      Normal     50.1578      0.5231
      87       1       3         TPE     50.7948      0.5353
      87       1       3      Normal     50.7948      0.5353
      87       1       4         TPE     52.0560      0.5593
      87       1       4      Normal     52.0560      0.5593
      87       1       5         TPE     53.2367      0.5818
      87       1       5      Normal     53.2367      0.5818
      87       1       6         TPE     53.8402      0.5933
      87       1       6      Normal     53.8402      0.5933
      87       1       7         TPE     54.3273      0.6026
      87       1       7      Normal     54.3273      0.6026
      87       1       8         TPE     54.7420      0.6105
      87       1       8      Normal     54.7420      0.6105
      87       1       9         TPE     55.4228      0.6235
      87       1       9      Normal     55.4228      0.6235
      87       1      10         TPE     55.4766      0.6245
      87       1      10      Normal     55.4766      0.6245
      88       1       0         TPE     48.1116      0.4841
      88       1       0      Normal     48.1116      0.4841
      88       1       1         TPE     49.2430      0.5057
      88       1       1      Normal     49.2430      0.5057
      88       1       2         TPE     50.3131      0.5261
      88       1       2      Normal     50.3131      0.5261
      88       1       3         TPE     51.2742      0.5444
      88       1       3      Normal     51.2742      0.5444
      88       1       4         TPE     52.4687      0.5672
      88       1       4      Normal     52.4687      0.5672
      88       1       5         TPE     53.4470      0.5858
      88       1       5      Normal     53.4470      0.5858
      88       1       6         TPE     54.2512      0.6011
      88       1       6      Normal     54.2512      0.6011
      88       1       7         TPE     54.5359      0.6066
      88       1       7      Normal     54.5359      0.6066
      88       1       8         TPE     54.8316      0.6122
      88       1       8      Normal     54.8316      0.6122
      88       1       9         TPE     54.9053      0.6136
      88       1       9      Normal     54.9053      0.6136
      88       1      10         TPE     55.0398      0.6162
      88       1      10      Normal     55.0398      0.6162
      89       1       0         TPE     48.1116      0.4841
      89       1       0      Normal     48.1116      0.4841
      89       1       1         TPE     49.5695      0.5119
      89       1       1      Normal     49.5695      0.5119
      89       1       2         TPE     50.6416      0.5323
      89       1       2      Normal     50.6416      0.5323
      89       1       3         TPE     51.4361      0.5475
      89       1       3      Normal     51.4361      0.5475
      89       1       4         TPE     52.2418      0.5628
      89       1       4      Normal     52.2418      0.5628
      89       1       5         TPE     53.0132      0.5775
      89       1       5      Normal     53.0132      0.5775
      89       1       6         TPE     53.6620      0.5899
      89       1       6      Normal     53.6620      0.5899
      89       1       7         TPE     54.0571      0.5974
      89       1       7      Normal     54.0571      0.5974
      89       1       8         TPE     54.5938      0.6077
      89       1       8      Normal     54.5938      0.6077
      89       1       9         TPE     54.6134      0.6080
      89       1       9      Normal     54.6134      0.6080
      89       1      10         TPE     54.8654      0.6129
      89       1      10      Normal     54.8654      0.6129
      90       1       0         TPE     48.1116      0.4841
      90       1       0      Normal     48.1116      0.4841
      90       1       1         TPE     49.6295      0.5130
      90       1       1      Normal     49.6295      0.5130
      90       1       2         TPE     50.4020      0.5278
      90       1       2      Normal     50.4020      0.5278
      90       1       3         TPE     50.8865      0.5370
      90       1       3      Normal     50.8865      0.5370
      90       1       4         TPE     51.5915      0.5504
      90       1       4      Normal     51.5915      0.5504
      90       1       5         TPE     52.3018      0.5640
      90       1       5      Normal     52.3018      0.5640
      90       1       6         TPE     52.6233      0.5701
      90       1       6      Normal     52.6233      0.5701
      90       1       7         TPE     53.1313      0.5798
      90       1       7      Normal     53.1313      0.5798
      90       1       8         TPE     53.6216      0.5891
      90       1       8      Normal     53.6216      0.5891
      90       1       9         TPE     54.0008      0.5964
      90       1       9      Normal     54.0008      0.5964
      90       1      10         TPE     54.4767      0.6054
      90       1      10      Normal     54.4767      0.6054
      91       1       0         TPE     48.1116      0.4841
      91       1       0      Normal     48.1116      0.4841
      91       1       1         TPE     48.8600      0.4984
      91       1       1      Normal     48.8600      0.4984
      91       1       2         TPE     49.7701      0.5157
      91       1       2      Normal     49.7701      0.5157
      91       1       3         TPE     50.7832      0.5350
      91       1       3      Normal     50.7832      0.5350
      91       1       4         TPE     51.6324      0.5512
      91       1       4      Normal     51.6324      0.5512
      91       1       5         TPE     51.9245      0.5568
      91       1       5      Normal     51.9245      0.5568
      91       1       6         TPE     52.2696      0.5634
      91       1       6      Normal     52.2696      0.5634
      91       1       7         TPE     52.5579      0.5689
      91       1       7      Normal     52.5579      0.5689
      91       1       8         TPE     52.4184      0.5662
      91       1       8      Normal     52.4184      0.5662
      91       1       9         TPE     52.6050      0.5698
      91       1       9      Normal     52.6050      0.5698
      91       1      10         TPE     52.7558      0.5726
      91       1      10      Normal     52.7558      0.5726
      92       1       0         TPE     48.1116      0.4841
      92       1       0      Normal     48.1116      0.4841
      92       1       1         TPE     50.3357      0.5265
      92       1       1      Normal     50.3357      0.5265
      92       1       2         TPE     50.6815      0.5331
      92       1       2      Normal     50.6815      0.5331
      92       1       3         TPE     51.7707      0.5539
      92       1       3      Normal     51.7707      0.5539
      92       1       4         TPE     52.3272      0.5645
      92       1       4      Normal     52.3272      0.5645
      92       1       5         TPE     52.9923      0.5771
      92       1       5      Normal     52.9923      0.5771
      92       1       6         TPE     53.7628      0.5918
      92       1       6      Normal     53.7628      0.5918
      92       1       7         TPE     54.1331      0.5989
      92       1       7      Normal     54.1331      0.5989
      92       1       8         TPE     54.4276      0.6045
      92       1       8      Normal     54.4276      0.6045
      92       1       9         TPE     55.2671      0.6205
      92       1       9      Normal     55.2671      0.6205
      92       1      10         TPE     55.3629      0.6223
      92       1      10      Normal     55.3629      0.6223
      93       1       0         TPE     48.1116      0.4841
      93       1       0      Normal     48.1116      0.4841
      93       1       1         TPE     49.7620      0.5156
      93       1       1      Normal     49.7620      0.5156
      93       1       2         TPE     50.3961      0.5277
      93       1       2      Normal     50.3961      0.5277
      93       1       3         TPE     50.8664      0.5366
      93       1       3      Normal     50.8664      0.5366
      93       1       4         TPE     51.5750      0.5501
      93       1       4      Normal     51.5750      0.5501
      93       1       5         TPE     52.3692      0.5653
      93       1       5      Normal     52.3692      0.5653
      93       1       6         TPE     53.2631      0.5823
      93       1       6      Normal     53.2631      0.5823
      93       1       7         TPE     53.8673      0.5938
      93       1       7      Normal     53.8673      0.5938
      93       1       8         TPE     54.2636      0.6014
      93       1       8      Normal     54.2636      0.6014
      93       1       9         TPE     54.5832      0.6075
      93       1       9      Normal     54.5832      0.6075
      93       1      10         TPE     54.7232      0.6101
      93       1      10      Normal     54.7232      0.6101
      94       1       0         TPE     48.1116      0.4841
      94       1       0      Normal     48.1116      0.4841
      94       1       1         TPE     50.1449      0.5229
      94       1       1      Normal     50.1449      0.5229
      94       1       2         TPE     51.2466      0.5439
      94       1       2      Normal     51.2466      0.5439
      94       1       3         TPE     51.9536      0.5573
      94       1       3      Normal     51.9536      0.5573
      94       1       4         TPE     52.5304      0.5683
      94       1       4      Normal     52.5304      0.5683
      94       1       5         TPE     53.0795      0.5788
      94       1       5      Normal     53.0795      0.5788
      94       1       6         TPE     53.7926      0.5924
      94       1       6      Normal     53.7926      0.5924
      94       1       7         TPE     54.2304      0.6007
      94       1       7      Normal     54.2304      0.6007
      94       1       8         TPE     54.9307      0.6141
      94       1       8      Normal     54.9307      0.6141
      94       1       9         TPE     55.5753      0.6264
      94       1       9      Normal     55.5753      0.6264
      94       1      10         TPE     55.8312      0.6313
      94       1      10      Normal     55.8312      0.6313
      95       1       0         TPE     48.1116      0.4841
      95       1       0      Normal     48.1116      0.4841
      95       1       1         TPE     49.6373      0.5132
      95       1       1      Normal     49.6373      0.5132
      95       1       2         TPE     50.7461      0.5343
      95       1       2      Normal     50.7461      0.5343
      95       1       3         TPE     51.7741      0.5539
      95       1       3      Normal     51.7741      0.5539
      95       1       4         TPE     52.6894      0.5714
      95       1       4      Normal     52.6894      0.5714
      95       1       5         TPE     53.0796      0.5788
      95       1       5      Normal     53.0796      0.5788
      95       1       6         TPE     53.2596      0.5822
      95       1       6      Normal     53.2596      0.5822
      95       1       7         TPE     53.6055      0.5888
      95       1       7      Normal     53.6055      0.5888
      95       1       8         TPE     54.1662      0.5995
      95       1       8      Normal     54.1662      0.5995
      95       1       9         TPE     54.0097      0.5965
      95       1       9      Normal     54.0097      0.5965
      95       1      10         TPE     54.1786      0.5998
      95       1      10      Normal     54.1786      0.5998
      96       1       0         TPE     48.1116      0.4841
      96       1       0      Normal     48.1116      0.4841
      96       1       1         TPE     49.8464      0.5172
      96       1       1      Normal     49.8464      0.5172
      96       1       2         TPE     50.6857      0.5332
      96       1       2      Normal     50.6857      0.5332
      96       1       3         TPE     51.0656      0.5404
      96       1       3      Normal     51.0656      0.5404
      96       1       4         TPE     51.7276      0.5530
      96       1       4      Normal     51.7276      0.5530
      96       1       5         TPE     52.2481      0.5630
      96       1       5      Normal     52.2481      0.5630
      96       1       6         TPE     52.0297      0.5588
      96       1       6      Normal     52.0297      0.5588
      96       1       7         TPE     52.2865      0.5637
      96       1       7      Normal     52.2865      0.5637
      96       1       8         TPE     52.4382      0.5666
      96       1       8      Normal     52.4382      0.5666
      96       1       9         TPE     52.6353      0.5703
      96       1       9      Normal     52.6353      0.5703
      96       1      10         TPE     52.8902      0.5752
      96       1      10      Normal     52.8902      0.5752
      97       1       0         TPE     48.1116      0.4841
      97       1       0      Normal     48.1116      0.4841
      97       1       1         TPE     48.8897      0.4989
      97       1       1      Normal     48.8897      0.4989
      97       1       2         TPE     49.3934      0.5085
      97       1       2      Normal     49.3934      0.5085
      97       1       3         TPE     49.9663      0.5195
      97       1       3      Normal     49.9663      0.5195
      97       1       4         TPE     50.3195      0.5262
      97       1       4      Normal     50.3195      0.5262
      97       1       5         TPE     50.9000      0.5373
      97       1       5      Normal     50.9000      0.5373
      97       1       6         TPE     51.5122      0.5489
      97       1       6      Normal     51.5122      0.5489
      97       1       7         TPE     51.9116      0.5565
      97       1       7      Normal     51.9116      0.5565
      97       1       8         TPE     52.4384      0.5666
      97       1       8      Normal     52.4384      0.5666
      97       1       9         TPE     52.7364      0.5723
      97       1       9      Normal     52.7364      0.5723
      97       1      10         TPE     53.2069      0.5812
      97       1      10      Normal     53.2069      0.5812
      98       1       0         TPE     48.1116      0.4841
      98       1       0      Normal     48.1116      0.4841
      98       1       1         TPE     49.1520      0.5039
      98       1       1      Normal     49.1520      0.5039
      98       1       2         TPE     49.8162      0.5166
      98       1       2      Normal     49.8162      0.5166
      98       1       3         TPE     50.1404      0.5228
      98       1       3      Normal     50.1404      0.5228
      98       1       4         TPE     50.5482      0.5306
      98       1       4      Normal     50.5482      0.5306
      98       1       5         TPE     50.8788      0.5369
      98       1       5      Normal     50.8788      0.5369
      98       1       6         TPE     51.4824      0.5484
      98       1       6      Normal     51.4824      0.5484
      98       1       7         TPE     51.8891      0.5561
      98       1       7      Normal     51.8891      0.5561
      98       1       8         TPE     51.9747      0.5577
      98       1       8      Normal     51.9747      0.5577
      98       1       9         TPE     52.5042      0.5678
      98       1       9      Normal     52.5042      0.5678
      98       1      10         TPE     52.7217      0.5720
      98       1      10      Normal     52.7217      0.5720
      99       1       0         TPE     48.1116      0.4841
      99       1       0      Normal     48.1116      0.4841
      99       1       1         TPE     49.6771      0.5139
      99       1       1      Normal     49.6771      0.5139
      99       1       2         TPE     51.1340      0.5417
      99       1       2      Normal     51.1340      0.5417
      99       1       3         TPE     51.5777      0.5502
      99       1       3      Normal     51.5777      0.5502
      99       1       4         TPE     52.4438      0.5667
      99       1       4      Normal     52.4438      0.5667
      99       1       5         TPE     52.9250      0.5759
      99       1       5      Normal     52.9250      0.5759
      99       1       6         TPE     53.1846      0.5808
      99       1       6      Normal     53.1846      0.5808
      99       1       7         TPE     53.5967      0.5887
      99       1       7      Normal     53.5967      0.5887
      99       1       8         TPE     54.3758      0.6035
      99       1       8      Normal     54.3758      0.6035
      99       1       9         TPE     55.0326      0.6160
      99       1       9      Normal     55.0326      0.6160
      99       1      10         TPE     55.3184      0.6215
      99       1      10      Normal     55.3184      0.6215
     100       1       0         TPE     48.1116      0.4841
     100       1       0      Normal     48.1116      0.4841
     100       1       1         TPE     49.3141      0.5070
     100       1       1      Normal     49.3141      0.5070
     100       1       2         TPE     50.1541      0.5230
     100       1       2      Normal     50.1541      0.5230
     100       1       3         TPE     50.8504      0.5363
     100       1       3      Normal     50.8504      0.5363
     100       1       4         TPE     52.4524      0.5669
     100       1       4      Normal     52.4524      0.5669
     100       1       5         TPE     53.2366      0.5818
     100       1       5      Normal     53.2366      0.5818
     100       1       6         TPE     53.8957      0.5944
     100       1       6      Normal     53.8957      0.5944
     100       1       7         TPE     54.4032      0.6040
     100       1       7      Normal     54.4032      0.6040
     100       1       8         TPE     54.8819      0.6132
     100       1       8      Normal     54.8819      0.6132
     100       1       9         TPE     55.0687      0.6167
     100       1       9      Normal     55.0687      0.6167
     100       1      10         TPE     55.2229      0.6197
     100       1      10      Normal     55.2229      0.6197
    Mean       1       0         TPE     48.1116      0.4841
    Mean       1       0      Normal     48.1116      0.4841
    Mean       1       1         TPE     49.4772      0.5101
    Mean       1       1      Normal     49.4772      0.5101
    Mean       1       2         TPE     50.3961      0.5277
    Mean       1       2      Normal     50.3961      0.5277
    Mean       1       3         TPE     51.1560      0.5421
    Mean       1       3      Normal     51.1560      0.5421
    Mean       1       4         TPE     51.8247      0.5549
    Mean       1       4      Normal     51.8247      0.5549
    Mean       1       5         TPE     52.3784      0.5654
    Mean       1       5      Normal     52.3784      0.5654
    Mean       1       6         TPE     52.8704      0.5748
    Mean       1       6      Normal     52.8704      0.5748
    Mean       1       7         TPE     53.2967      0.5829
    Mean       1       7      Normal     53.2967      0.5829
    Mean       1       8         TPE     53.6699      0.5901
    Mean       1       8      Normal     53.6699      0.5901
    Mean       1       9         TPE     53.9610      0.5956
    Mean       1       9      Normal     53.9610      0.5956
    Mean       1      10         TPE     54.2317      0.6008
    Mean       1      10      Normal     54.2317      0.6008
  StdDev       1       0         TPE      0.0469      0.0000
  StdDev       1       0      Normal         NaN      0.0000
  StdDev       1       1         TPE      0.3125      0.0059
  StdDev       1       1      Normal      0.3125      0.0059
  StdDev       1       2         TPE      0.4293      0.0082
  StdDev       1       2      Normal      0.4296      0.0082
  StdDev       1       3         TPE      0.5301      0.0101
  StdDev       1       3      Normal      0.5306      0.0101
  StdDev       1       4         TPE      0.6045      0.0115
  StdDev       1       4      Normal      0.6045      0.0115
  StdDev       1       5         TPE      0.6750      0.0129
  StdDev       1       5      Normal      0.6748      0.0129
  StdDev       1       6         TPE      0.7102      0.0136
  StdDev       1       6      Normal      0.7102      0.0136
  StdDev       1       7         TPE      0.7831      0.0149
  StdDev       1       7      Normal      0.7833      0.0149
  StdDev       1       8         TPE      0.8616      0.0164
  StdDev       1       8      Normal      0.8616      0.0164
  StdDev       1       9         TPE      0.8962      0.0171
  StdDev       1       9      Normal      0.8964      0.0171
  StdDev       1      10         TPE      0.8771      0.0167
  StdDev       1      10      Normal      0.8771      0.0167
