# Supplementary material for: Blib is a multi-module simulation platform for genetics studies and intelligent breeding
Source: Commun Biol. 2022 Nov 3;5:1167. doi: 10.1038/s42003-022-04151-9 (PMC9630530; doi:10.1038/s42003-022-04151-9)
Supplement: Supplementary file 4 — Supplementary Software 1 [file 42003_2022_4151_MOESM4_ESM.zip › Supplementary software/ISB with output files/outTester4.tst]

     Run Bmethod   Cycle Environment       Yield    Yield_AD
       1       1       0         TPE     38.9172      0.3088
       1       1       0      Normal     38.9172      0.3088
       1       1       1         TPE     41.5784      0.3596
       1       1       1      Normal     41.5784      0.3596
       1       1       2         TPE     43.8028      0.4020
       1       1       2      Normal     43.8028      0.4020
       1       1       3         TPE     45.3809      0.4320
       1       1       3      Normal     45.3809      0.4320
       1       1       4         TPE     46.9558      0.4621
       1       1       4      Normal     46.9558      0.4621
       1       1       5         TPE     47.8025      0.4782
       1       1       5      Normal     47.8025      0.4782
       1       1       6         TPE     48.4277      0.4901
       1       1       6      Normal     48.4277      0.4901
       1       1       7         TPE     49.2287      0.5054
       1       1       7      Normal     49.2287      0.5054
       1       1       8         TPE     50.1430      0.5228
       1       1       8      Normal     50.1430      0.5228
       1       1       9         TPE     50.9587      0.5384
       1       1       9      Normal     50.9587      0.5384
       1       1      10         TPE     51.6074      0.5507
       1       1      10      Normal     51.6074      0.5507
       2       1       0         TPE     38.9172      0.3088
       2       1       0      Normal     38.9172      0.3088
       2       1       1         TPE     40.9061      0.3467
       2       1       1      Normal     40.9061      0.3467
       2       1       2         TPE     42.7301      0.3815
       2       1       2      Normal     42.7301      0.3815
       2       1       3         TPE     44.2795      0.4111
       2       1       3      Normal     44.2795      0.4111
       2       1       4         TPE     45.8826      0.4416
       2       1       4      Normal     45.8826      0.4416
       2       1       5         TPE     47.1700      0.4662
       2       1       5      Normal     47.1700      0.4662
       2       1       6         TPE     48.4635      0.4908
       2       1       6      Normal     48.4635      0.4908
       2       1       7         TPE     49.3844      0.5084
       2       1       7      Normal     49.3844      0.5084
       2       1       8         TPE     49.9074      0.5183
       2       1       8      Normal     49.9074      0.5183
       2       1       9         TPE     50.6258      0.5320
       2       1       9      Normal     50.6258      0.5320
       2       1      10         TPE     50.9427      0.5381
       2       1      10      Normal     50.9427      0.5381
       3       1       0         TPE     38.9172      0.3088
       3       1       0      Normal     38.9172      0.3088
       3       1       1         TPE     41.4528      0.3572
       3       1       1      Normal     41.4528      0.3572
       3       1       2         TPE     43.5823      0.3978
       3       1       2      Normal     43.5823      0.3978
       3       1       3         TPE     45.0809      0.4263
       3       1       3      Normal     45.0809      0.4263
       3       1       4         TPE     46.3387      0.4503
       3       1       4      Normal     46.3387      0.4503
       3       1       5         TPE     47.1939      0.4666
       3       1       5      Normal     47.1939      0.4666
       3       1       6         TPE     48.0519      0.4830
       3       1       6      Normal     48.0519      0.4830
       3       1       7         TPE     48.7029      0.4954
       3       1       7      Normal     48.7029      0.4954
       3       1       8         TPE     49.4870      0.5103
       3       1       8      Normal     49.4870      0.5103
       3       1       9         TPE     50.4546      0.5288
       3       1       9      Normal     50.4546      0.5288
       3       1      10         TPE     50.9454      0.5381
       3       1      10      Normal     50.9454      0.5381
       4       1       0         TPE     38.9172      0.3088
       4       1       0      Normal     38.9172      0.3088
       4       1       1         TPE     41.9286      0.3662
       4       1       1      Normal     41.9286      0.3662
       4       1       2         TPE     43.8904      0.4036
       4       1       2      Normal     43.8904      0.4036
       4       1       3         TPE     45.9790      0.4434
       4       1       3      Normal     45.9790      0.4434
       4       1       4         TPE     47.6560      0.4754
       4       1       4      Normal     47.6560      0.4754
       4       1       5         TPE     49.0802      0.5026
       4       1       5      Normal     49.0802      0.5026
       4       1       6         TPE     50.3863      0.5275
       4       1       6      Normal     50.3863      0.5275
       4       1       7         TPE     50.9060      0.5374
       4       1       7      Normal     50.9060      0.5374
       4       1       8         TPE     51.2895      0.5447
       4       1       8      Normal     51.2895      0.5447
       4       1       9         TPE     51.6976      0.5525
       4       1       9      Normal     51.6976      0.5525
       4       1      10         TPE     52.0117      0.5585
       4       1      10      Normal     52.0117      0.5585
       5       1       0         TPE     38.9172      0.3088
       5       1       0      Normal     38.9172      0.3088
       5       1       1         TPE     41.4762      0.3576
       5       1       1      Normal     41.4762      0.3576
       5       1       2         TPE     43.5592      0.3973
       5       1       2      Normal     43.5592      0.3973
       5       1       3         TPE     45.1036      0.4268
       5       1       3      Normal     45.1036      0.4268
       5       1       4         TPE     46.4292      0.4520
       5       1       4      Normal     46.4292      0.4520
       5       1       5         TPE     47.8121      0.4784
       5       1       5      Normal     47.8121      0.4784
       5       1       6         TPE     48.7736      0.4967
       5       1       6      Normal     48.7736      0.4967
       5       1       7         TPE     49.7654      0.5156
       5       1       7      Normal     49.7654      0.5156
       5       1       8         TPE     50.7352      0.5341
       5       1       8      Normal     50.7352      0.5341
       5       1       9         TPE     51.2694      0.5443
       5       1       9      Normal     51.2694      0.5443
       5       1      10         TPE     51.8249      0.5549
       5       1      10      Normal     51.8249      0.5549
       6       1       0         TPE     38.9172      0.3088
       6       1       0      Normal     38.9172      0.3088
       6       1       1         TPE     41.5357      0.3587
       6       1       1      Normal     41.5357      0.3587
       6       1       2         TPE     44.1414      0.4084
       6       1       2      Normal     44.1414      0.4084
       6       1       3         TPE     45.3250      0.4310
       6       1       3      Normal     45.3250      0.4310
       6       1       4         TPE     46.3294      0.4501
       6       1       4      Normal     46.3294      0.4501
       6       1       5         TPE     47.4954      0.4724
       6       1       5      Normal     47.4954      0.4724
       6       1       6         TPE     49.2242      0.5053
       6       1       6      Normal     49.2242      0.5053
       6       1       7         TPE     50.5207      0.5300
       6       1       7      Normal     50.5207      0.5300
       6       1       8         TPE     51.2050      0.5431
       6       1       8      Normal     51.2050      0.5431
       6       1       9         TPE     51.6528      0.5516
       6       1       9      Normal     51.6528      0.5516
       6       1      10         TPE     52.1924      0.5619
       6       1      10      Normal     52.1924      0.5619
       7       1       0         TPE     38.9172      0.3088
       7       1       0      Normal     38.9172      0.3088
       7       1       1         TPE     41.3838      0.3559
       7       1       1      Normal     41.3838      0.3559
       7       1       2         TPE     42.9165      0.3851
       7       1       2      Normal     42.9165      0.3851
       7       1       3         TPE     44.8820      0.4225
       7       1       3      Normal     44.8820      0.4225
       7       1       4         TPE     46.4363      0.4522
       7       1       4      Normal     46.4363      0.4522
       7       1       5         TPE     47.7049      0.4763
       7       1       5      Normal     47.7049      0.4763
       7       1       6         TPE     48.9071      0.4993
       7       1       6      Normal     48.9071      0.4993
       7       1       7         TPE     50.0183      0.5205
       7       1       7      Normal     50.0183      0.5205
       7       1       8         TPE     50.9658      0.5385
       7       1       8      Normal     50.9658      0.5385
       7       1       9         TPE     51.7426      0.5533
       7       1       9      Normal     51.7426      0.5533
       7       1      10         TPE     52.2716      0.5634
       7       1      10      Normal     52.2716      0.5634
       8       1       0         TPE     38.9172      0.3088
       8       1       0      Normal     38.9172      0.3088
       8       1       1         TPE     41.5408      0.3588
       8       1       1      Normal     41.5408      0.3588
       8       1       2         TPE     43.4499      0.3952
       8       1       2      Normal     43.4499      0.3952
       8       1       3         TPE     45.1384      0.4274
       8       1       3      Normal     45.1384      0.4274
       8       1       4         TPE     46.6896      0.4570
       8       1       4      Normal     46.6896      0.4570
       8       1       5         TPE     47.8903      0.4799
       8       1       5      Normal     47.8903      0.4799
       8       1       6         TPE     49.1204      0.5033
       8       1       6      Normal     49.1204      0.5033
       8       1       7         TPE     50.2473      0.5248
       8       1       7      Normal     50.2473      0.5248
       8       1       8         TPE     51.1921      0.5428
       8       1       8      Normal     51.1921      0.5428
       8       1       9         TPE     51.7931      0.5543
       8       1       9      Normal     51.7931      0.5543
       8       1      10         TPE     52.2125      0.5623
       8       1      10      Normal     52.2125      0.5623
       9       1       0         TPE     38.9172      0.3088
       9       1       0      Normal     38.9172      0.3088
       9       1       1         TPE     41.4418      0.3570
       9       1       1      Normal     41.4418      0.3570
       9       1       2         TPE     43.1417      0.3894
       9       1       2      Normal     43.1417      0.3894
       9       1       3         TPE     44.5565      0.4163
       9       1       3      Normal     44.5565      0.4163
       9       1       4         TPE     46.0615      0.4450
       9       1       4      Normal     46.0615      0.4450
       9       1       5         TPE     47.4828      0.4721
       9       1       5      Normal     47.4828      0.4721
       9       1       6         TPE     48.7185      0.4957
       9       1       6      Normal     48.7185      0.4957
       9       1       7         TPE     49.6074      0.5126
       9       1       7      Normal     49.6074      0.5126
       9       1       8         TPE     50.2783      0.5254
       9       1       8      Normal     50.2783      0.5254
       9       1       9         TPE     51.0469      0.5401
       9       1       9      Normal     51.0469      0.5401
       9       1      10         TPE     51.6314      0.5512
       9       1      10      Normal     51.6314      0.5512
      10       1       0         TPE     38.9172      0.3088
      10       1       0      Normal     38.9172      0.3088
      10       1       1         TPE     41.5010      0.3581
      10       1       1      Normal     41.5010      0.3581
      10       1       2         TPE     43.2159      0.3908
      10       1       2      Normal     43.2159      0.3908
      10       1       3         TPE     46.0005      0.4439
      10       1       3      Normal     46.0005      0.4439
      10       1       4         TPE     48.2451      0.4866
      10       1       4      Normal     48.2451      0.4866
      10       1       5         TPE     49.1899      0.5047
      10       1       5      Normal     49.1899      0.5047
      10       1       6         TPE     50.0024      0.5201
      10       1       6      Normal     50.0024      0.5201
      10       1       7         TPE     50.5777      0.5311
      10       1       7      Normal     50.5777      0.5311
      10       1       8         TPE     50.8292      0.5359
      10       1       8      Normal     50.8293      0.5359
      10       1       9         TPE     51.2187      0.5433
      10       1       9      Normal     51.2187      0.5433
      10       1      10         TPE     51.5132      0.5489
      10       1      10      Normal     51.5132      0.5489
      11       1       0         TPE     38.9172      0.3088
      11       1       0      Normal     38.9172      0.3088
      11       1       1         TPE     42.3401      0.3741
      11       1       1      Normal     42.3401      0.3741
      11       1       2         TPE     44.2137      0.4098
      11       1       2      Normal     44.2137      0.4098
      11       1       3         TPE     45.6525      0.4372
      11       1       3      Normal     45.6525      0.4372
      11       1       4         TPE     47.0488      0.4638
      11       1       4      Normal     47.0488      0.4638
      11       1       5         TPE     48.0335      0.4826
      11       1       5      Normal     48.0335      0.4826
      11       1       6         TPE     49.2973      0.5067
      11       1       6      Normal     49.2973      0.5067
      11       1       7         TPE     50.3613      0.5270
      11       1       7      Normal     50.3613      0.5270
      11       1       8         TPE     51.0606      0.5403
      11       1       8      Normal     51.0606      0.5403
      11       1       9         TPE     51.9148      0.5566
      11       1       9      Normal     51.9148      0.5566
      11       1      10         TPE     52.7057      0.5717
      11       1      10      Normal     52.7057      0.5717
      12       1       0         TPE     38.9172      0.3088
      12       1       0      Normal     38.9172      0.3088
      12       1       1         TPE     41.6546      0.3610
      12       1       1      Normal     41.6546      0.3610
      12       1       2         TPE     43.4264      0.3948
      12       1       2      Normal     43.4264      0.3948
      12       1       3         TPE     45.3617      0.4317
      12       1       3      Normal     45.3617      0.4317
      12       1       4         TPE     47.0358      0.4636
      12       1       4      Normal     47.0358      0.4636
      12       1       5         TPE     48.6385      0.4941
      12       1       5      Normal     48.6385      0.4941
      12       1       6         TPE     49.8517      0.5173
      12       1       6      Normal     49.8517      0.5173
      12       1       7         TPE     50.5180      0.5300
      12       1       7      Normal     50.5180      0.5300
      12       1       8         TPE     51.3091      0.5451
      12       1       8      Normal     51.3091      0.5451
      12       1       9         TPE     51.9243      0.5568
      12       1       9      Normal     51.9243      0.5568
      12       1      10         TPE     52.4107      0.5661
      12       1      10      Normal     52.4107      0.5661
      13       1       0         TPE     38.9172      0.3088
      13       1       0      Normal     38.9172      0.3088
      13       1       1         TPE     41.5658      0.3593
      13       1       1      Normal     41.5658      0.3593
      13       1       2         TPE     42.9482      0.3857
      13       1       2      Normal     42.9482      0.3857
      13       1       3         TPE     44.9927      0.4246
      13       1       3      Normal     44.9927      0.4246
      13       1       4         TPE     46.4934      0.4533
      13       1       4      Normal     46.4934      0.4533
      13       1       5         TPE     47.8062      0.4783
      13       1       5      Normal     47.8062      0.4783
      13       1       6         TPE     48.8424      0.4980
      13       1       6      Normal     48.8424      0.4980
      13       1       7         TPE     50.0763      0.5216
      13       1       7      Normal     50.0763      0.5216
      13       1       8         TPE     51.0564      0.5402
      13       1       8      Normal     51.0564      0.5402
      13       1       9         TPE     51.5632      0.5499
      13       1       9      Normal     51.5632      0.5499
      13       1      10         TPE     52.0401      0.5590
      13       1      10      Normal     52.0401      0.5590
      14       1       0         TPE     38.9172      0.3088
      14       1       0      Normal     38.9172      0.3088
      14       1       1         TPE     41.2681      0.3536
      14       1       1      Normal     41.2681      0.3536
      14       1       2         TPE     43.1410      0.3893
      14       1       2      Normal     43.1410      0.3893
      14       1       3         TPE     45.1421      0.4275
      14       1       3      Normal     45.1421      0.4275
      14       1       4         TPE     46.7399      0.4580
      14       1       4      Normal     46.7399      0.4580
      14       1       5         TPE     48.1971      0.4857
      14       1       5      Normal     48.1971      0.4857
      14       1       6         TPE     49.1702      0.5043
      14       1       6      Normal     49.1702      0.5043
      14       1       7         TPE     50.0966      0.5219
      14       1       7      Normal     50.0966      0.5219
      14       1       8         TPE     51.0181      0.5395
      14       1       8      Normal     51.0181      0.5395
      14       1       9         TPE     51.6366      0.5513
      14       1       9      Normal     51.6366      0.5513
      14       1      10         TPE     51.8051      0.5545
      14       1      10      Normal     51.8051      0.5545
      15       1       0         TPE     38.9172      0.3088
      15       1       0      Normal     38.9172      0.3088
      15       1       1         TPE     42.5181      0.3775
      15       1       1      Normal     42.5181      0.3775
      15       1       2         TPE     44.3288      0.4120
      15       1       2      Normal     44.3288      0.4120
      15       1       3         TPE     45.7916      0.4399
      15       1       3      Normal     45.7916      0.4399
      15       1       4         TPE     47.3109      0.4688
      15       1       4      Normal     47.3109      0.4688
      15       1       5         TPE     48.4315      0.4902
      15       1       5      Normal     48.4315      0.4902
      15       1       6         TPE     49.5254      0.5111
      15       1       6      Normal     49.5254      0.5111
      15       1       7         TPE     50.3407      0.5266
      15       1       7      Normal     50.3407      0.5266
      15       1       8         TPE     50.8695      0.5367
      15       1       8      Normal     50.8695      0.5367
      15       1       9         TPE     51.4920      0.5485
      15       1       9      Normal     51.4920      0.5485
      15       1      10         TPE     52.1094      0.5603
      15       1      10      Normal     52.1094      0.5603
      16       1       0         TPE     38.9172      0.3088
      16       1       0      Normal     38.9172      0.3088
      16       1       1         TPE     41.3660      0.3555
      16       1       1      Normal     41.3660      0.3555
      16       1       2         TPE     43.0462      0.3875
      16       1       2      Normal     43.0462      0.3875
      16       1       3         TPE     44.7845      0.4207
      16       1       3      Normal     44.7845      0.4207
      16       1       4         TPE     46.1747      0.4472
      16       1       4      Normal     46.1747      0.4472
      16       1       5         TPE     47.8549      0.4792
      16       1       5      Normal     47.8549      0.4792
      16       1       6         TPE     49.2397      0.5056
      16       1       6      Normal     49.2397      0.5056
      16       1       7         TPE     50.3184      0.5262
      16       1       7      Normal     50.3184      0.5262
      16       1       8         TPE     51.5100      0.5489
      16       1       8      Normal     51.5101      0.5489
      16       1       9         TPE     52.3504      0.5649
      16       1       9      Normal     52.3504      0.5649
      16       1      10         TPE     52.8639      0.5747
      16       1      10      Normal     52.8639      0.5747
      17       1       0         TPE     38.9172      0.3088
      17       1       0      Normal     38.9172      0.3088
      17       1       1         TPE     41.6106      0.3602
      17       1       1      Normal     41.6106      0.3602
      17       1       2         TPE     43.3762      0.3938
      17       1       2      Normal     43.3762      0.3938
      17       1       3         TPE     45.0369      0.4255
      17       1       3      Normal     45.0369      0.4255
      17       1       4         TPE     46.8209      0.4595
      17       1       4      Normal     46.8209      0.4595
      17       1       5         TPE     48.2767      0.4873
      17       1       5      Normal     48.2767      0.4873
      17       1       6         TPE     49.5066      0.5107
      17       1       6      Normal     49.5066      0.5107
      17       1       7         TPE     50.4025      0.5278
      17       1       7      Normal     50.4025      0.5278
      17       1       8         TPE     51.1411      0.5419
      17       1       8      Normal     51.1411      0.5419
      17       1       9         TPE     51.7266      0.5530
      17       1       9      Normal     51.7266      0.5530
      17       1      10         TPE     52.1995      0.5620
      17       1      10      Normal     52.1995      0.5620
      18       1       0         TPE     38.9172      0.3088
      18       1       0      Normal     38.9172      0.3088
      18       1       1         TPE     41.4482      0.3571
      18       1       1      Normal     41.4482      0.3571
      18       1       2         TPE     43.6090      0.3983
      18       1       2      Normal     43.6090      0.3983
      18       1       3         TPE     45.5330      0.4349
      18       1       3      Normal     45.5330      0.4349
      18       1       4         TPE     47.0661      0.4642
      18       1       4      Normal     47.0661      0.4642
      18       1       5         TPE     48.4928      0.4914
      18       1       5      Normal     48.4928      0.4914
      18       1       6         TPE     49.5934      0.5124
      18       1       6      Normal     49.5934      0.5124
      18       1       7         TPE     50.5880      0.5313
      18       1       7      Normal     50.5880      0.5313
      18       1       8         TPE     51.1404      0.5418
      18       1       8      Normal     51.1404      0.5418
      18       1       9         TPE     51.6922      0.5524
      18       1       9      Normal     51.6922      0.5524
      18       1      10         TPE     52.3632      0.5652
      18       1      10      Normal     52.3632      0.5652
      19       1       0         TPE     38.9172      0.3088
      19       1       0      Normal     38.9172      0.3088
      19       1       1         TPE     41.3755      0.3557
      19       1       1      Normal     41.3755      0.3557
      19       1       2         TPE     43.6194      0.3985
      19       1       2      Normal     43.6194      0.3985
      19       1       3         TPE     45.3726      0.4319
      19       1       3      Normal     45.3726      0.4319
      19       1       4         TPE     46.4958      0.4533
      19       1       4      Normal     46.4958      0.4533
      19       1       5         TPE     47.2944      0.4685
      19       1       5      Normal     47.2944      0.4685
      19       1       6         TPE     48.3074      0.4878
      19       1       6      Normal     48.3074      0.4878
      19       1       7         TPE     49.1236      0.5034
      19       1       7      Normal     49.1236      0.5034
      19       1       8         TPE     49.7941      0.5162
      19       1       8      Normal     49.7941      0.5162
      19       1       9         TPE     50.2992      0.5258
      19       1       9      Normal     50.2992      0.5258
      19       1      10         TPE     50.9494      0.5382
      19       1      10      Normal     50.9494      0.5382
      20       1       0         TPE     38.9172      0.3088
      20       1       0      Normal     38.9172      0.3088
      20       1       1         TPE     42.0789      0.3691
      20       1       1      Normal     42.0789      0.3691
      20       1       2         TPE     44.0589      0.4068
      20       1       2      Normal     44.0589      0.4068
      20       1       3         TPE     45.7218      0.4385
      20       1       3      Normal     45.7218      0.4385
      20       1       4         TPE     47.0544      0.4639
      20       1       4      Normal     47.0544      0.4639
      20       1       5         TPE     48.0918      0.4837
      20       1       5      Normal     48.0918      0.4837
      20       1       6         TPE     49.2837      0.5064
      20       1       6      Normal     49.2837      0.5064
      20       1       7         TPE     50.1420      0.5228
      20       1       7      Normal     50.1420      0.5228
      20       1       8         TPE     50.7192      0.5338
      20       1       8      Normal     50.7192      0.5338
      20       1       9         TPE     51.2392      0.5437
      20       1       9      Normal     51.2392      0.5437
      20       1      10         TPE     51.9954      0.5581
      20       1      10      Normal     51.9954      0.5581
      21       1       0         TPE     38.9172      0.3088
      21       1       0      Normal     38.9172      0.3088
      21       1       1         TPE     41.7503      0.3628
      21       1       1      Normal     41.7503      0.3628
      21       1       2         TPE     43.6639      0.3993
      21       1       2      Normal     43.6639      0.3993
      21       1       3         TPE     45.0040      0.4249
      21       1       3      Normal     45.0040      0.4249
      21       1       4         TPE     46.1442      0.4466
      21       1       4      Normal     46.1442      0.4466
      21       1       5         TPE     47.9931      0.4818
      21       1       5      Normal     47.9931      0.4818
      21       1       6         TPE     49.2718      0.5062
      21       1       6      Normal     49.2718      0.5062
      21       1       7         TPE     50.2383      0.5246
      21       1       7      Normal     50.2383      0.5246
      21       1       8         TPE     50.9861      0.5389
      21       1       8      Normal     50.9861      0.5389
      21       1       9         TPE     51.4849      0.5484
      21       1       9      Normal     51.4849      0.5484
      21       1      10         TPE     52.1066      0.5603
      21       1      10      Normal     52.1066      0.5603
      22       1       0         TPE     38.9172      0.3088
      22       1       0      Normal     38.9172      0.3088
      22       1       1         TPE     41.2650      0.3536
      22       1       1      Normal     41.2650      0.3536
      22       1       2         TPE     43.2320      0.3911
      22       1       2      Normal     43.2320      0.3911
      22       1       3         TPE     45.2286      0.4291
      22       1       3      Normal     45.2286      0.4291
      22       1       4         TPE     46.3475      0.4505
      22       1       4      Normal     46.3475      0.4505
      22       1       5         TPE     47.4618      0.4717
      22       1       5      Normal     47.4618      0.4717
      22       1       6         TPE     48.4295      0.4902
      22       1       6      Normal     48.4295      0.4902
      22       1       7         TPE     49.3180      0.5071
      22       1       7      Normal     49.3180      0.5071
      22       1       8         TPE     50.2812      0.5255
      22       1       8      Normal     50.2812      0.5255
      22       1       9         TPE     51.2836      0.5446
      22       1       9      Normal     51.2836      0.5446
      22       1      10         TPE     52.1773      0.5616
      22       1      10      Normal     52.1773      0.5616
      23       1       0         TPE     38.9172      0.3088
      23       1       0      Normal     38.9172      0.3088
      23       1       1         TPE     41.6987      0.3619
      23       1       1      Normal     41.6987      0.3619
      23       1       2         TPE     44.1266      0.4081
      23       1       2      Normal     44.1266      0.4081
      23       1       3         TPE     45.5302      0.4349
      23       1       3      Normal     45.5302      0.4349
      23       1       4         TPE     46.7078      0.4573
      23       1       4      Normal     46.7078      0.4573
      23       1       5         TPE     48.2066      0.4859
      23       1       5      Normal     48.2066      0.4859
      23       1       6         TPE     49.4946      0.5105
      23       1       6      Normal     49.4946      0.5105
      23       1       7         TPE     50.4675      0.5290
      23       1       7      Normal     50.4675      0.5290
      23       1       8         TPE     50.9958      0.5391
      23       1       8      Normal     50.9958      0.5391
      23       1       9         TPE     51.4933      0.5486
      23       1       9      Normal     51.4933      0.5486
      23       1      10         TPE     51.8069      0.5545
      23       1      10      Normal     51.8069      0.5545
      24       1       0         TPE     38.9172      0.3088
      24       1       0      Normal     38.9172      0.3088
      24       1       1         TPE     41.6506      0.3609
      24       1       1      Normal     41.6506      0.3609
      24       1       2         TPE     43.7998      0.4019
      24       1       2      Normal     43.7998      0.4019
      24       1       3         TPE     45.4959      0.4342
      24       1       3      Normal     45.4959      0.4342
      24       1       4         TPE     47.2412      0.4675
      24       1       4      Normal     47.2412      0.4675
      24       1       5         TPE     48.4188      0.4900
      24       1       5      Normal     48.4188      0.4900
      24       1       6         TPE     49.5532      0.5116
      24       1       6      Normal     49.5532      0.5116
      24       1       7         TPE     50.4324      0.5283
      24       1       7      Normal     50.4324      0.5283
      24       1       8         TPE     51.2869      0.5446
      24       1       8      Normal     51.2869      0.5446
      24       1       9         TPE     52.0174      0.5586
      24       1       9      Normal     52.0174      0.5586
      24       1      10         TPE     52.3939      0.5657
      24       1      10      Normal     52.3939      0.5657
      25       1       0         TPE     38.9172      0.3088
      25       1       0      Normal     38.9172      0.3088
      25       1       1         TPE     41.3583      0.3554
      25       1       1      Normal     41.3583      0.3554
      25       1       2         TPE     42.8701      0.3842
      25       1       2      Normal     42.8701      0.3842
      25       1       3         TPE     44.6345      0.4178
      25       1       3      Normal     44.6345      0.4178
      25       1       4         TPE     46.3813      0.4511
      25       1       4      Normal     46.3813      0.4511
      25       1       5         TPE     47.7552      0.4773
      25       1       5      Normal     47.7552      0.4773
      25       1       6         TPE     49.0505      0.5020
      25       1       6      Normal     49.0505      0.5020
      25       1       7         TPE     49.8820      0.5179
      25       1       7      Normal     49.8820      0.5179
      25       1       8         TPE     50.5038      0.5297
      25       1       8      Normal     50.5038      0.5297
      25       1       9         TPE     50.9783      0.5388
      25       1       9      Normal     50.9783      0.5388
      25       1      10         TPE     51.5179      0.5490
      25       1      10      Normal     51.5179      0.5490
      26       1       0         TPE     38.9172      0.3088
      26       1       0      Normal     38.9172      0.3088
      26       1       1         TPE     41.6937      0.3618
      26       1       1      Normal     41.6937      0.3618
      26       1       2         TPE     43.9322      0.4044
      26       1       2      Normal     43.9322      0.4044
      26       1       3         TPE     45.8249      0.4405
      26       1       3      Normal     45.8249      0.4405
      26       1       4         TPE     46.9718      0.4624
      26       1       4      Normal     46.9718      0.4624
      26       1       5         TPE     47.9492      0.4810
      26       1       5      Normal     47.9492      0.4810
      26       1       6         TPE     48.9198      0.4995
      26       1       6      Normal     48.9198      0.4995
      26       1       7         TPE     49.6937      0.5143
      26       1       7      Normal     49.6938      0.5143
      26       1       8         TPE     50.3878      0.5275
      26       1       8      Normal     50.3878      0.5275
      26       1       9         TPE     51.2160      0.5433
      26       1       9      Normal     51.2160      0.5433
      26       1      10         TPE     51.6569      0.5517
      26       1      10      Normal     51.6569      0.5517
      27       1       0         TPE     38.9172      0.3088
      27       1       0      Normal     38.9172      0.3088
      27       1       1         TPE     41.3938      0.3560
      27       1       1      Normal     41.3938      0.3560
      27       1       2         TPE     43.6115      0.3983
      27       1       2      Normal     43.6115      0.3983
      27       1       3         TPE     45.0099      0.4250
      27       1       3      Normal     45.0099      0.4250
      27       1       4         TPE     46.5698      0.4547
      27       1       4      Normal     46.5698      0.4547
      27       1       5         TPE     47.8500      0.4791
      27       1       5      Normal     47.8500      0.4791
      27       1       6         TPE     49.2617      0.5060
      27       1       6      Normal     49.2617      0.5060
      27       1       7         TPE     50.3281      0.5264
      27       1       7      Normal     50.3281      0.5264
      27       1       8         TPE     50.9520      0.5383
      27       1       8      Normal     50.9520      0.5383
      27       1       9         TPE     51.4701      0.5481
      27       1       9      Normal     51.4701      0.5481
      27       1      10         TPE     51.8741      0.5558
      27       1      10      Normal     51.8741      0.5558
      28       1       0         TPE     38.9172      0.3088
      28       1       0      Normal     38.9172      0.3088
      28       1       1         TPE     41.7608      0.3630
      28       1       1      Normal     41.7608      0.3630
      28       1       2         TPE     43.3853      0.3940
      28       1       2      Normal     43.3853      0.3940
      28       1       3         TPE     45.3835      0.4321
      28       1       3      Normal     45.3835      0.4321
      28       1       4         TPE     48.0285      0.4825
      28       1       4      Normal     48.0285      0.4825
      28       1       5         TPE     49.4731      0.5101
      28       1       5      Normal     49.4731      0.5101
      28       1       6         TPE     50.6628      0.5327
      28       1       6      Normal     50.6628      0.5327
      28       1       7         TPE     51.3933      0.5467
      28       1       7      Normal     51.3933      0.5467
      28       1       8         TPE     52.0232      0.5587
      28       1       8      Normal     52.0232      0.5587
      28       1       9         TPE     52.5533      0.5688
      28       1       9      Normal     52.5533      0.5688
      28       1      10         TPE     52.8017      0.5735
      28       1      10      Normal     52.8017      0.5735
      29       1       0         TPE     38.9172      0.3088
      29       1       0      Normal     38.9172      0.3088
      29       1       1         TPE     41.8144      0.3641
      29       1       1      Normal     41.8144      0.3641
      29       1       2         TPE     43.7716      0.4014
      29       1       2      Normal     43.7716      0.4014
      29       1       3         TPE     45.4937      0.4342
      29       1       3      Normal     45.4937      0.4342
      29       1       4         TPE     46.8730      0.4605
      29       1       4      Normal     46.8730      0.4605
      29       1       5         TPE     48.1665      0.4851
      29       1       5      Normal     48.1665      0.4851
      29       1       6         TPE     49.4079      0.5088
      29       1       6      Normal     49.4080      0.5088
      29       1       7         TPE     50.4449      0.5286
      29       1       7      Normal     50.4449      0.5286
      29       1       8         TPE     51.1139      0.5413
      29       1       8      Normal     51.1139      0.5413
      29       1       9         TPE     51.6359      0.5513
      29       1       9      Normal     51.6359      0.5513
      29       1      10         TPE     52.1627      0.5613
      29       1      10      Normal     52.1627      0.5613
      30       1       0         TPE     38.9172      0.3088
      30       1       0      Normal     38.9172      0.3088
      30       1       1         TPE     41.3599      0.3554
      30       1       1      Normal     41.3599      0.3554
      30       1       2         TPE     43.1619      0.3897
      30       1       2      Normal     43.1619      0.3897
      30       1       3         TPE     45.0070      0.4249
      30       1       3      Normal     45.0070      0.4249
      30       1       4         TPE     46.1683      0.4471
      30       1       4      Normal     46.1683      0.4471
      30       1       5         TPE     47.6868      0.4760
      30       1       5      Normal     47.6868      0.4760
      30       1       6         TPE     48.9344      0.4998
      30       1       6      Normal     48.9344      0.4998
      30       1       7         TPE     50.2297      0.5245
      30       1       7      Normal     50.2297      0.5245
      30       1       8         TPE     51.3790      0.5464
      30       1       8      Normal     51.3790      0.5464
      30       1       9         TPE     51.7732      0.5539
      30       1       9      Normal     51.7732      0.5539
      30       1      10         TPE     52.3207      0.5643
      30       1      10      Normal     52.3207      0.5643
      31       1       0         TPE     38.9172      0.3088
      31       1       0      Normal     38.9172      0.3088
      31       1       1         TPE     41.3543      0.3553
      31       1       1      Normal     41.3543      0.3553
      31       1       2         TPE     43.2266      0.3910
      31       1       2      Normal     43.2266      0.3910
      31       1       3         TPE     44.8774      0.4224
      31       1       3      Normal     44.8774      0.4224
      31       1       4         TPE     46.7942      0.4590
      31       1       4      Normal     46.7942      0.4590
      31       1       5         TPE     48.2106      0.4860
      31       1       5      Normal     48.2107      0.4860
      31       1       6         TPE     49.9788      0.5197
      31       1       6      Normal     49.9788      0.5197
      31       1       7         TPE     50.6824      0.5331
      31       1       7      Normal     50.6824      0.5331
      31       1       8         TPE     51.4997      0.5487
      31       1       8      Normal     51.4997      0.5487
      31       1       9         TPE     51.8785      0.5559
      31       1       9      Normal     51.8785      0.5559
      31       1      10         TPE     52.1950      0.5619
      31       1      10      Normal     52.1950      0.5619
      32       1       0         TPE     38.9172      0.3088
      32       1       0      Normal     38.9172      0.3088
      32       1       1         TPE     41.6786      0.3615
      32       1       1      Normal     41.6786      0.3615
      32       1       2         TPE     43.5299      0.3968
      32       1       2      Normal     43.5299      0.3968
      32       1       3         TPE     45.1180      0.4270
      32       1       3      Normal     45.1180      0.4270
      32       1       4         TPE     46.4996      0.4534
      32       1       4      Normal     46.4996      0.4534
      32       1       5         TPE     47.8324      0.4788
      32       1       5      Normal     47.8324      0.4788
      32       1       6         TPE     48.9998      0.5010
      32       1       6      Normal     48.9998      0.5010
      32       1       7         TPE     49.6072      0.5126
      32       1       7      Normal     49.6072      0.5126
      32       1       8         TPE     50.3686      0.5271
      32       1       8      Normal     50.3686      0.5271
      32       1       9         TPE     50.8953      0.5372
      32       1       9      Normal     50.8953      0.5372
      32       1      10         TPE     51.4079      0.5469
      32       1      10      Normal     51.4079      0.5469
      33       1       0         TPE     38.9172      0.3088
      33       1       0      Normal     38.9172      0.3088
      33       1       1         TPE     40.8470      0.3456
      33       1       1      Normal     40.8470      0.3456
      33       1       2         TPE     42.5894      0.3788
      33       1       2      Normal     42.5894      0.3788
      33       1       3         TPE     44.1680      0.4089
      33       1       3      Normal     44.1680      0.4089
      33       1       4         TPE     45.6076      0.4364
      33       1       4      Normal     45.6076      0.4364
      33       1       5         TPE     47.0778      0.4644
      33       1       5      Normal     47.0778      0.4644
      33       1       6         TPE     48.2857      0.4874
      33       1       6      Normal     48.2857      0.4874
      33       1       7         TPE     49.3016      0.5068
      33       1       7      Normal     49.3016      0.5068
      33       1       8         TPE     50.0693      0.5214
      33       1       8      Normal     50.0693      0.5214
      33       1       9         TPE     50.8390      0.5361
      33       1       9      Normal     50.8390      0.5361
      33       1      10         TPE     51.6486      0.5515
      33       1      10      Normal     51.6486      0.5515
      34       1       0         TPE     38.9172      0.3088
      34       1       0      Normal     38.9172      0.3088
      34       1       1         TPE     42.0382      0.3683
      34       1       1      Normal     42.0382      0.3683
      34       1       2         TPE     44.1348      0.4083
      34       1       2      Normal     44.1348      0.4083
      34       1       3         TPE     45.4619      0.4336
      34       1       3      Normal     45.4619      0.4336
      34       1       4         TPE     46.8944      0.4609
      34       1       4      Normal     46.8944      0.4609
      34       1       5         TPE     48.1762      0.4853
      34       1       5      Normal     48.1762      0.4853
      34       1       6         TPE     49.2650      0.5061
      34       1       6      Normal     49.2650      0.5061
      34       1       7         TPE     50.4462      0.5286
      34       1       7      Normal     50.4462      0.5286
      34       1       8         TPE     51.3882      0.5466
      34       1       8      Normal     51.3882      0.5466
      34       1       9         TPE     52.2516      0.5630
      34       1       9      Normal     52.2516      0.5630
      34       1      10         TPE     52.6977      0.5715
      34       1      10      Normal     52.6977      0.5715
      35       1       0         TPE     38.9172      0.3088
      35       1       0      Normal     38.9172      0.3088
      35       1       1         TPE     41.6186      0.3603
      35       1       1      Normal     41.6186      0.3603
      35       1       2         TPE     43.6809      0.3996
      35       1       2      Normal     43.6809      0.3996
      35       1       3         TPE     45.8679      0.4413
      35       1       3      Normal     45.8679      0.4413
      35       1       4         TPE     47.1448      0.4657
      35       1       4      Normal     47.1448      0.4657
      35       1       5         TPE     48.1663      0.4851
      35       1       5      Normal     48.1663      0.4851
      35       1       6         TPE     49.3297      0.5073
      35       1       6      Normal     49.3297      0.5073
      35       1       7         TPE     49.9693      0.5195
      35       1       7      Normal     49.9693      0.5195
      35       1       8         TPE     50.4980      0.5296
      35       1       8      Normal     50.4980      0.5296
      35       1       9         TPE     50.9389      0.5380
      35       1       9      Normal     50.9389      0.5380
      35       1      10         TPE     51.0547      0.5402
      35       1      10      Normal     51.0547      0.5402
      36       1       0         TPE     38.9172      0.3088
      36       1       0      Normal     38.9172      0.3088
      36       1       1         TPE     41.7113      0.3621
      36       1       1      Normal     41.7113      0.3621
      36       1       2         TPE     43.4999      0.3962
      36       1       2      Normal     43.4999      0.3962
      36       1       3         TPE     45.4750      0.4338
      36       1       3      Normal     45.4750      0.4338
      36       1       4         TPE     46.7136      0.4575
      36       1       4      Normal     46.7136      0.4575
      36       1       5         TPE     48.0127      0.4822
      36       1       5      Normal     48.0127      0.4822
      36       1       6         TPE     48.8256      0.4977
      36       1       6      Normal     48.8256      0.4977
      36       1       7         TPE     49.8150      0.5166
      36       1       7      Normal     49.8150      0.5166
      36       1       8         TPE     50.5382      0.5304
      36       1       8      Normal     50.5382      0.5304
      36       1       9         TPE     51.1576      0.5422
      36       1       9      Normal     51.1576      0.5422
      36       1      10         TPE     51.8439      0.5553
      36       1      10      Normal     51.8439      0.5553
      37       1       0         TPE     38.9172      0.3088
      37       1       0      Normal     38.9172      0.3088
      37       1       1         TPE     41.6866      0.3616
      37       1       1      Normal     41.6866      0.3616
      37       1       2         TPE     43.5620      0.3974
      37       1       2      Normal     43.5620      0.3974
      37       1       3         TPE     45.1233      0.4271
      37       1       3      Normal     45.1233      0.4271
      37       1       4         TPE     46.3950      0.4514
      37       1       4      Normal     46.3950      0.4514
      37       1       5         TPE     47.6778      0.4758
      37       1       5      Normal     47.6778      0.4758
      37       1       6         TPE     48.3937      0.4895
      37       1       6      Normal     48.3937      0.4895
      37       1       7         TPE     49.7035      0.5144
      37       1       7      Normal     49.7035      0.5144
      37       1       8         TPE     50.4902      0.5294
      37       1       8      Normal     50.4902      0.5294
      37       1       9         TPE     51.2654      0.5442
      37       1       9      Normal     51.2654      0.5442
      37       1      10         TPE     51.8371      0.5551
      37       1      10      Normal     51.8371      0.5551
      38       1       0         TPE     38.9172      0.3088
      38       1       0      Normal     38.9172      0.3088
      38       1       1         TPE     41.5524      0.3591
      38       1       1      Normal     41.5524      0.3591
      38       1       2         TPE     43.4820      0.3958
      38       1       2      Normal     43.4820      0.3958
      38       1       3         TPE     45.2188      0.4290
      38       1       3      Normal     45.2188      0.4290
      38       1       4         TPE     46.7916      0.4589
      38       1       4      Normal     46.7916      0.4589
      38       1       5         TPE     48.0795      0.4835
      38       1       5      Normal     48.0795      0.4835
      38       1       6         TPE     49.2601      0.5060
      38       1       6      Normal     49.2601      0.5060
      38       1       7         TPE     50.4765      0.5292
      38       1       7      Normal     50.4765      0.5292
      38       1       8         TPE     51.3774      0.5464
      38       1       8      Normal     51.3774      0.5464
      38       1       9         TPE     52.1334      0.5608
      38       1       9      Normal     52.1334      0.5608
      38       1      10         TPE     52.7094      0.5718
      38       1      10      Normal     52.7094      0.5718
      39       1       0         TPE     38.9172      0.3088
      39       1       0      Normal     38.9172      0.3088
      39       1       1         TPE     41.7568      0.3630
      39       1       1      Normal     41.7568      0.3630
      39       1       2         TPE     43.6464      0.3990
      39       1       2      Normal     43.6464      0.3990
      39       1       3         TPE     45.2687      0.4299
      39       1       3      Normal     45.2687      0.4299
      39       1       4         TPE     46.1462      0.4466
      39       1       4      Normal     46.1462      0.4466
      39       1       5         TPE     47.5833      0.4740
      39       1       5      Normal     47.5833      0.4740
      39       1       6         TPE     48.6761      0.4949
      39       1       6      Normal     48.6761      0.4949
      39       1       7         TPE     49.5927      0.5123
      39       1       7      Normal     49.5927      0.5123
      39       1       8         TPE     50.4734      0.5291
      39       1       8      Normal     50.4734      0.5291
      39       1       9         TPE     51.2916      0.5447
      39       1       9      Normal     51.2916      0.5447
      39       1      10         TPE     51.7882      0.5542
      39       1      10      Normal     51.7882      0.5542
      40       1       0         TPE     38.9172      0.3088
      40       1       0      Normal     38.9172      0.3088
      40       1       1         TPE     41.9472      0.3666
      40       1       1      Normal     41.9472      0.3666
      40       1       2         TPE     43.6082      0.3983
      40       1       2      Normal     43.6082      0.3983
      40       1       3         TPE     45.1640      0.4279
      40       1       3      Normal     45.1640      0.4279
      40       1       4         TPE     46.5142      0.4537
      40       1       4      Normal     46.5142      0.4537
      40       1       5         TPE     47.3833      0.4702
      40       1       5      Normal     47.3833      0.4702
      40       1       6         TPE     48.1080      0.4840
      40       1       6      Normal     48.1080      0.4840
      40       1       7         TPE     48.9047      0.4992
      40       1       7      Normal     48.9047      0.4992
      40       1       8         TPE     49.5197      0.5109
      40       1       8      Normal     49.5197      0.5109
      40       1       9         TPE     50.2629      0.5251
      40       1       9      Normal     50.2629      0.5251
      40       1      10         TPE     50.9357      0.5379
      40       1      10      Normal     50.9357      0.5379
      41       1       0         TPE     38.9172      0.3088
      41       1       0      Normal     38.9172      0.3088
      41       1       1         TPE     41.2732      0.3537
      41       1       1      Normal     41.2732      0.3537
      41       1       2         TPE     43.9322      0.4044
      41       1       2      Normal     43.9322      0.4044
      41       1       3         TPE     45.5687      0.4356
      41       1       3      Normal     45.5687      0.4356
      41       1       4         TPE     46.9667      0.4623
      41       1       4      Normal     46.9667      0.4623
      41       1       5         TPE     47.8925      0.4799
      41       1       5      Normal     47.8925      0.4799
      41       1       6         TPE     48.6988      0.4953
      41       1       6      Normal     48.6988      0.4953
      41       1       7         TPE     49.8550      0.5173
      41       1       7      Normal     49.8551      0.5173
      41       1       8         TPE     50.5624      0.5308
      41       1       8      Normal     50.5624      0.5308
      41       1       9         TPE     51.5163      0.5490
      41       1       9      Normal     51.5163      0.5490
      41       1      10         TPE     52.3428      0.5648
      41       1      10      Normal     52.3428      0.5648
      42       1       0         TPE     38.9172      0.3088
      42       1       0      Normal     38.9172      0.3088
      42       1       1         TPE     41.6703      0.3613
      42       1       1      Normal     41.6703      0.3613
      42       1       2         TPE     43.4259      0.3948
      42       1       2      Normal     43.4259      0.3948
      42       1       3         TPE     44.6580      0.4183
      42       1       3      Normal     44.6580      0.4183
      42       1       4         TPE     46.1014      0.4458
      42       1       4      Normal     46.1014      0.4458
      42       1       5         TPE     47.8248      0.4786
      42       1       5      Normal     47.8248      0.4786
      42       1       6         TPE     48.5836      0.4931
      42       1       6      Normal     48.5836      0.4931
      42       1       7         TPE     49.4259      0.5092
      42       1       7      Normal     49.4259      0.5092
      42       1       8         TPE     50.3597      0.5270
      42       1       8      Normal     50.3597      0.5270
      42       1       9         TPE     51.1721      0.5424
      42       1       9      Normal     51.1721      0.5424
      42       1      10         TPE     51.8031      0.5545
      42       1      10      Normal     51.8031      0.5545
      43       1       0         TPE     38.9172      0.3088
      43       1       0      Normal     38.9172      0.3088
      43       1       1         TPE     41.5262      0.3586
      43       1       1      Normal     41.5262      0.3586
      43       1       2         TPE     43.8018      0.4019
      43       1       2      Normal     43.8018      0.4019
      43       1       3         TPE     45.6264      0.4367
      43       1       3      Normal     45.6264      0.4367
      43       1       4         TPE     47.2059      0.4668
      43       1       4      Normal     47.2059      0.4668
      43       1       5         TPE     48.6872      0.4951
      43       1       5      Normal     48.6872      0.4951
      43       1       6         TPE     49.6807      0.5140
      43       1       6      Normal     49.6807      0.5140
      43       1       7         TPE     50.7131      0.5337
      43       1       7      Normal     50.7131      0.5337
      43       1       8         TPE     51.0508      0.5401
      43       1       8      Normal     51.0508      0.5401
      43       1       9         TPE     51.3732      0.5463
      43       1       9      Normal     51.3732      0.5463
      43       1      10         TPE     51.8814      0.5560
      43       1      10      Normal     51.8814      0.5560
      44       1       0         TPE     38.9172      0.3088
      44       1       0      Normal     38.9172      0.3088
      44       1       1         TPE     41.7895      0.3636
      44       1       1      Normal     41.7895      0.3636
      44       1       2         TPE     43.7320      0.4006
      44       1       2      Normal     43.7320      0.4006
      44       1       3         TPE     45.3320      0.4311
      44       1       3      Normal     45.3320      0.4311
      44       1       4         TPE     46.4529      0.4525
      44       1       4      Normal     46.4530      0.4525
      44       1       5         TPE     47.3994      0.4705
      44       1       5      Normal     47.3994      0.4705
      44       1       6         TPE     48.6700      0.4947
      44       1       6      Normal     48.6700      0.4947
      44       1       7         TPE     49.4829      0.5102
      44       1       7      Normal     49.4829      0.5102
      44       1       8         TPE     50.2861      0.5256
      44       1       8      Normal     50.2861      0.5256
      44       1       9         TPE     51.2220      0.5434
      44       1       9      Normal     51.2220      0.5434
      44       1      10         TPE     51.7854      0.5541
      44       1      10      Normal     51.7854      0.5541
      45       1       0         TPE     38.9172      0.3088
      45       1       0      Normal     38.9172      0.3088
      45       1       1         TPE     41.4497      0.3571
      45       1       1      Normal     41.4497      0.3571
      45       1       2         TPE     43.4631      0.3955
      45       1       2      Normal     43.4631      0.3955
      45       1       3         TPE     44.9581      0.4240
      45       1       3      Normal     44.9581      0.4240
      45       1       4         TPE     46.2892      0.4494
      45       1       4      Normal     46.2892      0.4494
      45       1       5         TPE     47.5788      0.4739
      45       1       5      Normal     47.5788      0.4739
      45       1       6         TPE     48.5959      0.4933
      45       1       6      Normal     48.5958      0.4933
      45       1       7         TPE     49.6547      0.5135
      45       1       7      Normal     49.6547      0.5135
      45       1       8         TPE     50.4615      0.5289
      45       1       8      Normal     50.4615      0.5289
      45       1       9         TPE     50.9898      0.5390
      45       1       9      Normal     50.9898      0.5390
      45       1      10         TPE     51.4735      0.5482
      45       1      10      Normal     51.4735      0.5482
      46       1       0         TPE     38.9172      0.3088
      46       1       0      Normal     38.9172      0.3088
      46       1       1         TPE     41.7251      0.3624
      46       1       1      Normal     41.7251      0.3624
      46       1       2         TPE     43.7483      0.4009
      46       1       2      Normal     43.7483      0.4009
      46       1       3         TPE     45.6512      0.4372
      46       1       3      Normal     45.6512      0.4372
      46       1       4         TPE     47.4526      0.4715
      46       1       4      Normal     47.4526      0.4715
      46       1       5         TPE     48.7060      0.4954
      46       1       5      Normal     48.7060      0.4954
      46       1       6         TPE     49.3455      0.5076
      46       1       6      Normal     49.3455      0.5076
      46       1       7         TPE     50.0154      0.5204
      46       1       7      Normal     50.0154      0.5204
      46       1       8         TPE     50.6360      0.5322
      46       1       8      Normal     50.6360      0.5322
      46       1       9         TPE     51.2807      0.5445
      46       1       9      Normal     51.2807      0.5445
      46       1      10         TPE     51.9881      0.5580
      46       1      10      Normal     51.9881      0.5580
      47       1       0         TPE     38.9172      0.3088
      47       1       0      Normal     38.9172      0.3088
      47       1       1         TPE     41.8608      0.3649
      47       1       1      Normal     41.8608      0.3649
      47       1       2         TPE     43.6738      0.3995
      47       1       2      Normal     43.6738      0.3995
      47       1       3         TPE     45.4832      0.4340
      47       1       3      Normal     45.4832      0.4340
      47       1       4         TPE     47.3935      0.4704
      47       1       4      Normal     47.3935      0.4704
      47       1       5         TPE     48.6431      0.4942
      47       1       5      Normal     48.6431      0.4942
      47       1       6         TPE     49.7844      0.5160
      47       1       6      Normal     49.7844      0.5160
      47       1       7         TPE     50.5940      0.5314
      47       1       7      Normal     50.5940      0.5314
      47       1       8         TPE     51.3808      0.5464
      47       1       8      Normal     51.3808      0.5464
      47       1       9         TPE     51.9322      0.5569
      47       1       9      Normal     51.9322      0.5569
      47       1      10         TPE     52.4976      0.5677
      47       1      10      Normal     52.4976      0.5677
      48       1       0         TPE     38.9172      0.3088
      48       1       0      Normal     38.9172      0.3088
      48       1       1         TPE     41.7630      0.3631
      48       1       1      Normal     41.7630      0.3631
      48       1       2         TPE     43.3873      0.3940
      48       1       2      Normal     43.3873      0.3940
      48       1       3         TPE     45.3523      0.4315
      48       1       3      Normal     45.3523      0.4315
      48       1       4         TPE     46.9274      0.4615
      48       1       4      Normal     46.9274      0.4615
      48       1       5         TPE     48.6123      0.4936
      48       1       5      Normal     48.6123      0.4936
      48       1       6         TPE     49.8914      0.5180
      48       1       6      Normal     49.8914      0.5180
      48       1       7         TPE     50.7026      0.5335
      48       1       7      Normal     50.7026      0.5335
      48       1       8         TPE     51.6011      0.5506
      48       1       8      Normal     51.6011      0.5506
      48       1       9         TPE     52.2087      0.5622
      48       1       9      Normal     52.2087      0.5622
      48       1      10         TPE     52.9167      0.5757
      48       1      10      Normal     52.9167      0.5757
      49       1       0         TPE     38.9172      0.3088
      49       1       0      Normal     38.9172      0.3088
      49       1       1         TPE     41.3706      0.3556
      49       1       1      Normal     41.3706      0.3556
      49       1       2         TPE     43.3749      0.3938
      49       1       2      Normal     43.3749      0.3938
      49       1       3         TPE     45.3116      0.4307
      49       1       3      Normal     45.3116      0.4307
      49       1       4         TPE     47.0445      0.4638
      49       1       4      Normal     47.0445      0.4638
      49       1       5         TPE     48.2610      0.4870
      49       1       5      Normal     48.2610      0.4870
      49       1       6         TPE     49.5629      0.5118
      49       1       6      Normal     49.5629      0.5118
      49       1       7         TPE     50.6455      0.5324
      49       1       7      Normal     50.6455      0.5324
      49       1       8         TPE     51.6829      0.5522
      49       1       8      Normal     51.6829      0.5522
      49       1       9         TPE     52.2817      0.5636
      49       1       9      Normal     52.2817      0.5636
      49       1      10         TPE     52.8038      0.5736
      49       1      10      Normal     52.8038      0.5736
      50       1       0         TPE     38.9172      0.3088
      50       1       0      Normal     38.9172      0.3088
      50       1       1         TPE     42.0939      0.3694
      50       1       1      Normal     42.0939      0.3694
      50       1       2         TPE     43.8865      0.4036
      50       1       2      Normal     43.8865      0.4036
      50       1       3         TPE     45.5824      0.4359
      50       1       3      Normal     45.5824      0.4359
      50       1       4         TPE     47.4589      0.4717
      50       1       4      Normal     47.4589      0.4717
      50       1       5         TPE     48.8500      0.4982
      50       1       5      Normal     48.8500      0.4982
      50       1       6         TPE     49.9110      0.5184
      50       1       6      Normal     49.9110      0.5184
      50       1       7         TPE     51.1324      0.5417
      50       1       7      Normal     51.1324      0.5417
      50       1       8         TPE     52.0353      0.5589
      50       1       8      Normal     52.0353      0.5589
      50       1       9         TPE     52.7098      0.5718
      50       1       9      Normal     52.7098      0.5718
      50       1      10         TPE     53.5230      0.5873
      50       1      10      Normal     53.5230      0.5873
      51       1       0         TPE     38.9172      0.3088
      51       1       0      Normal     38.9172      0.3088
      51       1       1         TPE     41.4939      0.3579
      51       1       1      Normal     41.4939      0.3579
      51       1       2         TPE     43.4090      0.3945
      51       1       2      Normal     43.4090      0.3945
      51       1       3         TPE     45.3239      0.4310
      51       1       3      Normal     45.3239      0.4310
      51       1       4         TPE     46.6505      0.4562
      51       1       4      Normal     46.6505      0.4562
      51       1       5         TPE     47.9520      0.4811
      51       1       5      Normal     47.9520      0.4811
      51       1       6         TPE     49.1957      0.5048
      51       1       6      Normal     49.1957      0.5048
      51       1       7         TPE     49.9944      0.5200
      51       1       7      Normal     49.9944      0.5200
      51       1       8         TPE     50.5566      0.5307
      51       1       8      Normal     50.5566      0.5307
      51       1       9         TPE     51.1696      0.5424
      51       1       9      Normal     51.1696      0.5424
      51       1      10         TPE     51.7561      0.5536
      51       1      10      Normal     51.7561      0.5536
      52       1       0         TPE     38.9172      0.3088
      52       1       0      Normal     38.9172      0.3088
      52       1       1         TPE     41.4558      0.3572
      52       1       1      Normal     41.4558      0.3572
      52       1       2         TPE     43.9621      0.4050
      52       1       2      Normal     43.9621      0.4050
      52       1       3         TPE     45.5102      0.4345
      52       1       3      Normal     45.5102      0.4345
      52       1       4         TPE     46.9080      0.4612
      52       1       4      Normal     46.9080      0.4612
      52       1       5         TPE     48.0064      0.4821
      52       1       5      Normal     48.0064      0.4821
      52       1       6         TPE     49.1152      0.5032
      52       1       6      Normal     49.1152      0.5032
      52       1       7         TPE     50.2367      0.5246
      52       1       7      Normal     50.2367      0.5246
      52       1       8         TPE     51.2369      0.5437
      52       1       8      Normal     51.2369      0.5437
      52       1       9         TPE     51.9647      0.5576
      52       1       9      Normal     51.9647      0.5576
      52       1      10         TPE     52.6675      0.5710
      52       1      10      Normal     52.6675      0.5710
      53       1       0         TPE     38.9172      0.3088
      53       1       0      Normal     38.9172      0.3088
      53       1       1         TPE     41.8845      0.3654
      53       1       1      Normal     41.8845      0.3654
      53       1       2         TPE     43.5709      0.3975
      53       1       2      Normal     43.5709      0.3975
      53       1       3         TPE     45.6537      0.4372
      53       1       3      Normal     45.6537      0.4372
      53       1       4         TPE     47.5079      0.4726
      53       1       4      Normal     47.5079      0.4726
      53       1       5         TPE     48.9162      0.4994
      53       1       5      Normal     48.9162      0.4994
      53       1       6         TPE     49.8596      0.5174
      53       1       6      Normal     49.8596      0.5174
      53       1       7         TPE     50.7389      0.5342
      53       1       7      Normal     50.7389      0.5342
      53       1       8         TPE     51.5414      0.5495
      53       1       8      Normal     51.5414      0.5495
      53       1       9         TPE     52.1160      0.5604
      53       1       9      Normal     52.1160      0.5604
      53       1      10         TPE     52.6562      0.5707
      53       1      10      Normal     52.6562      0.5707
      54       1       0         TPE     38.9172      0.3088
      54       1       0      Normal     38.9172      0.3088
      54       1       1         TPE     41.1908      0.3522
      54       1       1      Normal     41.1908      0.3522
      54       1       2         TPE     43.7035      0.4001
      54       1       2      Normal     43.7035      0.4001
      54       1       3         TPE     45.1605      0.4278
      54       1       3      Normal     45.1605      0.4278
      54       1       4         TPE     46.1206      0.4461
      54       1       4      Normal     46.1206      0.4461
      54       1       5         TPE     47.7273      0.4768
      54       1       5      Normal     47.7273      0.4768
      54       1       6         TPE     48.8797      0.4987
      54       1       6      Normal     48.8797      0.4987
      54       1       7         TPE     49.9959      0.5200
      54       1       7      Normal     49.9959      0.5200
      54       1       8         TPE     50.5173      0.5300
      54       1       8      Normal     50.5173      0.5300
      54       1       9         TPE     50.9292      0.5378
      54       1       9      Normal     50.9292      0.5378
      54       1      10         TPE     51.4952      0.5486
      54       1      10      Normal     51.4952      0.5486
      55       1       0         TPE     38.9172      0.3088
      55       1       0      Normal     38.9172      0.3088
      55       1       1         TPE     41.2794      0.3539
      55       1       1      Normal     41.2794      0.3539
      55       1       2         TPE     43.5842      0.3978
      55       1       2      Normal     43.5842      0.3978
      55       1       3         TPE     45.3790      0.4320
      55       1       3      Normal     45.3790      0.4320
      55       1       4         TPE     47.4451      0.4714
      55       1       4      Normal     47.4451      0.4714
      55       1       5         TPE     48.7131      0.4956
      55       1       5      Normal     48.7131      0.4956
      55       1       6         TPE     49.8596      0.5174
      55       1       6      Normal     49.8596      0.5174
      55       1       7         TPE     50.4317      0.5283
      55       1       7      Normal     50.4317      0.5283
      55       1       8         TPE     51.2853      0.5446
      55       1       8      Normal     51.2853      0.5446
      55       1       9         TPE     51.7426      0.5533
      55       1       9      Normal     51.7426      0.5533
      55       1      10         TPE     52.0952      0.5600
      55       1      10      Normal     52.0952      0.5600
      56       1       0         TPE     38.9172      0.3088
      56       1       0      Normal     38.9172      0.3088
      56       1       1         TPE     41.8478      0.3647
      56       1       1      Normal     41.8478      0.3647
      56       1       2         TPE     43.8509      0.4029
      56       1       2      Normal     43.8509      0.4029
      56       1       3         TPE     45.4399      0.4332
      56       1       3      Normal     45.4399      0.4332
      56       1       4         TPE     46.9653      0.4623
      56       1       4      Normal     46.9653      0.4623
      56       1       5         TPE     48.5926      0.4933
      56       1       5      Normal     48.5926      0.4933
      56       1       6         TPE     49.7392      0.5151
      56       1       6      Normal     49.7392      0.5151
      56       1       7         TPE     50.4816      0.5293
      56       1       7      Normal     50.4816      0.5293
      56       1       8         TPE     51.7078      0.5527
      56       1       8      Normal     51.7078      0.5527
      56       1       9         TPE     52.3851      0.5656
      56       1       9      Normal     52.3851      0.5656
      56       1      10         TPE     53.1987      0.5811
      56       1      10      Normal     53.1987      0.5811
      57       1       0         TPE     38.9172      0.3088
      57       1       0      Normal     38.9172      0.3088
      57       1       1         TPE     42.0333      0.3682
      57       1       1      Normal     42.0333      0.3682
      57       1       2         TPE     44.5146      0.4155
      57       1       2      Normal     44.5146      0.4155
      57       1       3         TPE     46.0479      0.4448
      57       1       3      Normal     46.0479      0.4448
      57       1       4         TPE     47.2974      0.4686
      57       1       4      Normal     47.2974      0.4686
      57       1       5         TPE     48.4898      0.4913
      57       1       5      Normal     48.4898      0.4913
      57       1       6         TPE     49.7543      0.5154
      57       1       6      Normal     49.7544      0.5154
      57       1       7         TPE     50.6303      0.5321
      57       1       7      Normal     50.6303      0.5321
      57       1       8         TPE     51.0599      0.5403
      57       1       8      Normal     51.0599      0.5403
      57       1       9         TPE     51.6779      0.5521
      57       1       9      Normal     51.6779      0.5521
      57       1      10         TPE     52.0688      0.5595
      57       1      10      Normal     52.0687      0.5595
      58       1       0         TPE     38.9172      0.3088
      58       1       0      Normal     38.9172      0.3088
      58       1       1         TPE     42.4097      0.3754
      58       1       1      Normal     42.4097      0.3754
      58       1       2         TPE     43.9613      0.4050
      58       1       2      Normal     43.9613      0.4050
      58       1       3         TPE     45.6456      0.4371
      58       1       3      Normal     45.6456      0.4371
      58       1       4         TPE     47.2861      0.4684
      58       1       4      Normal     47.2861      0.4684
      58       1       5         TPE     48.5452      0.4924
      58       1       5      Normal     48.5453      0.4924
      58       1       6         TPE     49.4152      0.5090
      58       1       6      Normal     49.4152      0.5090
      58       1       7         TPE     50.5900      0.5313
      58       1       7      Normal     50.5900      0.5313
      58       1       8         TPE     51.2435      0.5438
      58       1       8      Normal     51.2435      0.5438
      58       1       9         TPE     51.8017      0.5544
      58       1       9      Normal     51.8017      0.5544
      58       1      10         TPE     52.1961      0.5620
      58       1      10      Normal     52.1961      0.5620
      59       1       0         TPE     38.9172      0.3088
      59       1       0      Normal     38.9172      0.3088
      59       1       1         TPE     41.5880      0.3597
      59       1       1      Normal     41.5880      0.3597
      59       1       2         TPE     43.8588      0.4030
      59       1       2      Normal     43.8588      0.4030
      59       1       3         TPE     45.6569      0.4373
      59       1       3      Normal     45.6569      0.4373
      59       1       4         TPE     46.4121      0.4517
      59       1       4      Normal     46.4121      0.4517
      59       1       5         TPE     47.4133      0.4708
      59       1       5      Normal     47.4133      0.4708
      59       1       6         TPE     48.3296      0.4883
      59       1       6      Normal     48.3296      0.4883
      59       1       7         TPE     49.0295      0.5016
      59       1       7      Normal     49.0295      0.5016
      59       1       8         TPE     49.7244      0.5148
      59       1       8      Normal     49.7244      0.5148
      59       1       9         TPE     50.1398      0.5228
      59       1       9      Normal     50.1398      0.5228
      59       1      10         TPE     50.7455      0.5343
      59       1      10      Normal     50.7455      0.5343
      60       1       0         TPE     38.9172      0.3088
      60       1       0      Normal     38.9172      0.3088
      60       1       1         TPE     41.4517      0.3571
      60       1       1      Normal     41.4517      0.3571
      60       1       2         TPE     43.1991      0.3905
      60       1       2      Normal     43.1991      0.3905
      60       1       3         TPE     44.9923      0.4246
      60       1       3      Normal     44.9923      0.4246
      60       1       4         TPE     46.9171      0.4613
      60       1       4      Normal     46.9171      0.4613
      60       1       5         TPE     48.5669      0.4928
      60       1       5      Normal     48.5669      0.4928
      60       1       6         TPE     50.2835      0.5255
      60       1       6      Normal     50.2835      0.5255
      60       1       7         TPE     51.6552      0.5517
      60       1       7      Normal     51.6552      0.5517
      60       1       8         TPE     52.6884      0.5714
      60       1       8      Normal     52.6884      0.5714
      60       1       9         TPE     53.2922      0.5829
      60       1       9      Normal     53.2922      0.5829
      60       1      10         TPE     53.7259      0.5911
      60       1      10      Normal     53.7259      0.5911
      61       1       0         TPE     38.9172      0.3088
      61       1       0      Normal     38.9172      0.3088
      61       1       1         TPE     41.9260      0.3662
      61       1       1      Normal     41.9260      0.3662
      61       1       2         TPE     44.0630      0.4069
      61       1       2      Normal     44.0630      0.4069
      61       1       3         TPE     45.7100      0.4383
      61       1       3      Normal     45.7100      0.4383
      61       1       4         TPE     47.0597      0.4641
      61       1       4      Normal     47.0597      0.4641
      61       1       5         TPE     48.2912      0.4875
      61       1       5      Normal     48.2912      0.4875
      61       1       6         TPE     49.4351      0.5093
      61       1       6      Normal     49.4351      0.5093
      61       1       7         TPE     50.6673      0.5328
      61       1       7      Normal     50.6673      0.5328
      61       1       8         TPE     51.3320      0.5455
      61       1       8      Normal     51.3320      0.5455
      61       1       9         TPE     51.8725      0.5558
      61       1       9      Normal     51.8725      0.5558
      61       1      10         TPE     52.4574      0.5669
      61       1      10      Normal     52.4574      0.5669
      62       1       0         TPE     38.9172      0.3088
      62       1       0      Normal     38.9172      0.3088
      62       1       1         TPE     41.4414      0.3569
      62       1       1      Normal     41.4414      0.3569
      62       1       2         TPE     43.1641      0.3898
      62       1       2      Normal     43.1641      0.3898
      62       1       3         TPE     44.3970      0.4133
      62       1       3      Normal     44.3970      0.4133
      62       1       4         TPE     45.5862      0.4360
      62       1       4      Normal     45.5862      0.4360
      62       1       5         TPE     46.4605      0.4526
      62       1       5      Normal     46.4605      0.4526
      62       1       6         TPE     47.7861      0.4779
      62       1       6      Normal     47.7861      0.4779
      62       1       7         TPE     48.9030      0.4992
      62       1       7      Normal     48.9030      0.4992
      62       1       8         TPE     49.9915      0.5199
      62       1       8      Normal     49.9915      0.5199
      62       1       9         TPE     50.7488      0.5344
      62       1       9      Normal     50.7488      0.5344
      62       1      10         TPE     51.4059      0.5469
      62       1      10      Normal     51.4059      0.5469
      63       1       0         TPE     38.9172      0.3088
      63       1       0      Normal     38.9172      0.3088
      63       1       1         TPE     41.2517      0.3533
      63       1       1      Normal     41.2517      0.3533
      63       1       2         TPE     43.3661      0.3936
      63       1       2      Normal     43.3661      0.3936
      63       1       3         TPE     44.7892      0.4208
      63       1       3      Normal     44.7892      0.4208
      63       1       4         TPE     46.4700      0.4528
      63       1       4      Normal     46.4700      0.4528
      63       1       5         TPE     47.9492      0.4810
      63       1       5      Normal     47.9492      0.4810
      63       1       6         TPE     48.6437      0.4942
      63       1       6      Normal     48.6437      0.4942
      63       1       7         TPE     49.6858      0.5141
      63       1       7      Normal     49.6858      0.5141
      63       1       8         TPE     50.5587      0.5308
      63       1       8      Normal     50.5587      0.5308
      63       1       9         TPE     51.0423      0.5400
      63       1       9      Normal     51.0423      0.5400
      63       1      10         TPE     51.5241      0.5492
      63       1      10      Normal     51.5241      0.5492
      64       1       0         TPE     38.9172      0.3088
      64       1       0      Normal     38.9172      0.3088
      64       1       1         TPE     41.4899      0.3579
      64       1       1      Normal     41.4899      0.3579
      64       1       2         TPE     43.6546      0.3991
      64       1       2      Normal     43.6546      0.3991
      64       1       3         TPE     45.4820      0.4340
      64       1       3      Normal     45.4820      0.4340
      64       1       4         TPE     46.6490      0.4562
      64       1       4      Normal     46.6490      0.4562
      64       1       5         TPE     48.1418      0.4847
      64       1       5      Normal     48.1418      0.4847
      64       1       6         TPE     49.6237      0.5129
      64       1       6      Normal     49.6237      0.5129
      64       1       7         TPE     50.4511      0.5287
      64       1       7      Normal     50.4511      0.5287
      64       1       8         TPE     51.0837      0.5408
      64       1       8      Normal     51.0837      0.5408
      64       1       9         TPE     51.6363      0.5513
      64       1       9      Normal     51.6363      0.5513
      64       1      10         TPE     52.0255      0.5587
      64       1      10      Normal     52.0255      0.5587
      65       1       0         TPE     38.9172      0.3088
      65       1       0      Normal     38.9172      0.3088
      65       1       1         TPE     42.0101      0.3678
      65       1       1      Normal     42.0101      0.3678
      65       1       2         TPE     43.7612      0.4012
      65       1       2      Normal     43.7612      0.4012
      65       1       3         TPE     45.1477      0.4276
      65       1       3      Normal     45.1477      0.4276
      65       1       4         TPE     46.2529      0.4487
      65       1       4      Normal     46.2529      0.4487
      65       1       5         TPE     47.9307      0.4807
      65       1       5      Normal     47.9307      0.4807
      65       1       6         TPE     48.9132      0.4994
      65       1       6      Normal     48.9132      0.4994
      65       1       7         TPE     50.0609      0.5213
      65       1       7      Normal     50.0609      0.5213
      65       1       8         TPE     50.9581      0.5384
      65       1       8      Normal     50.9581      0.5384
      65       1       9         TPE     51.5805      0.5502
      65       1       9      Normal     51.5805      0.5502
      65       1      10         TPE     52.2399      0.5628
      65       1      10      Normal     52.2399      0.5628
      66       1       0         TPE     38.9172      0.3088
      66       1       0      Normal     38.9172      0.3088
      66       1       1         TPE     41.5112      0.3583
      66       1       1      Normal     41.5112      0.3583
      66       1       2         TPE     43.8763      0.4034
      66       1       2      Normal     43.8763      0.4034
      66       1       3         TPE     45.4491      0.4333
      66       1       3      Normal     45.4491      0.4333
      66       1       4         TPE     46.9543      0.4620
      66       1       4      Normal     46.9543      0.4620
      66       1       5         TPE     48.4441      0.4904
      66       1       5      Normal     48.4441      0.4904
      66       1       6         TPE     49.8618      0.5175
      66       1       6      Normal     49.8618      0.5175
      66       1       7         TPE     50.8837      0.5369
      66       1       7      Normal     50.8837      0.5369
      66       1       8         TPE     51.4770      0.5483
      66       1       8      Normal     51.4770      0.5483
      66       1       9         TPE     51.9269      0.5568
      66       1       9      Normal     51.9269      0.5568
      66       1      10         TPE     52.1494      0.5611
      66       1      10      Normal     52.1494      0.5611
      67       1       0         TPE     38.9172      0.3088
      67       1       0      Normal     38.9172      0.3088
      67       1       1         TPE     41.1602      0.3516
      67       1       1      Normal     41.1602      0.3516
      67       1       2         TPE     43.1468      0.3895
      67       1       2      Normal     43.1468      0.3895
      67       1       3         TPE     44.8402      0.4217
      67       1       3      Normal     44.8402      0.4217
      67       1       4         TPE     46.4652      0.4527
      67       1       4      Normal     46.4652      0.4527
      67       1       5         TPE     47.6670      0.4756
      67       1       5      Normal     47.6670      0.4756
      67       1       6         TPE     48.5969      0.4934
      67       1       6      Normal     48.5969      0.4934
      67       1       7         TPE     49.9769      0.5197
      67       1       7      Normal     49.9769      0.5197
      67       1       8         TPE     50.8344      0.5360
      67       1       8      Normal     50.8344      0.5360
      67       1       9         TPE     51.5906      0.5504
      67       1       9      Normal     51.5906      0.5504
      67       1      10         TPE     52.2818      0.5636
      67       1      10      Normal     52.2818      0.5636
      68       1       0         TPE     38.9172      0.3088
      68       1       0      Normal     38.9172      0.3088
      68       1       1         TPE     41.5563      0.3591
      68       1       1      Normal     41.5563      0.3591
      68       1       2         TPE     44.3129      0.4117
      68       1       2      Normal     44.3129      0.4117
      68       1       3         TPE     45.9055      0.4420
      68       1       3      Normal     45.9055      0.4420
      68       1       4         TPE     47.0613      0.4641
      68       1       4      Normal     47.0613      0.4641
      68       1       5         TPE     48.5645      0.4927
      68       1       5      Normal     48.5645      0.4927
      68       1       6         TPE     49.6906      0.5142
      68       1       6      Normal     49.6906      0.5142
      68       1       7         TPE     50.5396      0.5304
      68       1       7      Normal     50.5396      0.5304
      68       1       8         TPE     51.2485      0.5439
      68       1       8      Normal     51.2485      0.5439
      68       1       9         TPE     51.8351      0.5551
      68       1       9      Normal     51.8351      0.5551
      68       1      10         TPE     52.2530      0.5631
      68       1      10      Normal     52.2530      0.5631
      69       1       0         TPE     38.9172      0.3088
      69       1       0      Normal     38.9172      0.3088
      69       1       1         TPE     41.4954      0.3580
      69       1       1      Normal     41.4954      0.3580
      69       1       2         TPE     43.6985      0.4000
      69       1       2      Normal     43.6985      0.4000
      69       1       3         TPE     45.5201      0.4347
      69       1       3      Normal     45.5201      0.4347
      69       1       4         TPE     47.2454      0.4676
      69       1       4      Normal     47.2454      0.4676
      69       1       5         TPE     48.4957      0.4914
      69       1       5      Normal     48.4957      0.4914
      69       1       6         TPE     49.5504      0.5115
      69       1       6      Normal     49.5504      0.5115
      69       1       7         TPE     50.4768      0.5292
      69       1       7      Normal     50.4768      0.5292
      69       1       8         TPE     51.4042      0.5469
      69       1       8      Normal     51.4042      0.5469
      69       1       9         TPE     51.9178      0.5567
      69       1       9      Normal     51.9178      0.5567
      69       1      10         TPE     52.3484      0.5649
      69       1      10      Normal     52.3484      0.5649
      70       1       0         TPE     38.9172      0.3088
      70       1       0      Normal     38.9172      0.3088
      70       1       1         TPE     41.7422      0.3627
      70       1       1      Normal     41.7422      0.3627
      70       1       2         TPE     43.6653      0.3993
      70       1       2      Normal     43.6653      0.3993
      70       1       3         TPE     45.4818      0.4340
      70       1       3      Normal     45.4818      0.4340
      70       1       4         TPE     46.9630      0.4622
      70       1       4      Normal     46.9630      0.4622
      70       1       5         TPE     48.3574      0.4888
      70       1       5      Normal     48.3574      0.4888
      70       1       6         TPE     49.8122      0.5165
      70       1       6      Normal     49.8122      0.5165
      70       1       7         TPE     50.8398      0.5361
      70       1       7      Normal     50.8398      0.5361
      70       1       8         TPE     51.6029      0.5507
      70       1       8      Normal     51.6029      0.5507
      70       1       9         TPE     52.0657      0.5595
      70       1       9      Normal     52.0657      0.5595
      70       1      10         TPE     52.5426      0.5686
      70       1      10      Normal     52.5426      0.5686
      71       1       0         TPE     38.9172      0.3088
      71       1       0      Normal     38.9172      0.3088
      71       1       1         TPE     41.8140      0.3640
      71       1       1      Normal     41.8140      0.3640
      71       1       2         TPE     43.4753      0.3957
      71       1       2      Normal     43.4753      0.3957
      71       1       3         TPE     45.1563      0.4278
      71       1       3      Normal     45.1563      0.4278
      71       1       4         TPE     46.7544      0.4582
      71       1       4      Normal     46.7544      0.4582
      71       1       5         TPE     48.2513      0.4868
      71       1       5      Normal     48.2513      0.4868
      71       1       6         TPE     49.5541      0.5116
      71       1       6      Normal     49.5541      0.5116
      71       1       7         TPE     50.5275      0.5302
      71       1       7      Normal     50.5275      0.5302
      71       1       8         TPE     50.9833      0.5388
      71       1       8      Normal     50.9833      0.5388
      71       1       9         TPE     51.6512      0.5516
      71       1       9      Normal     51.6512      0.5516
      71       1      10         TPE     51.9949      0.5581
      71       1      10      Normal     51.9949      0.5581
      72       1       0         TPE     38.9172      0.3088
      72       1       0      Normal     38.9172      0.3088
      72       1       1         TPE     41.5101      0.3583
      72       1       1      Normal     41.5101      0.3583
      72       1       2         TPE     43.1710      0.3899
      72       1       2      Normal     43.1710      0.3899
      72       1       3         TPE     44.6674      0.4184
      72       1       3      Normal     44.6674      0.4184
      72       1       4         TPE     46.2581      0.4488
      72       1       4      Normal     46.2581      0.4488
      72       1       5         TPE     47.4453      0.4714
      72       1       5      Normal     47.4453      0.4714
      72       1       6         TPE     48.3139      0.4880
      72       1       6      Normal     48.3139      0.4880
      72       1       7         TPE     49.4046      0.5088
      72       1       7      Normal     49.4046      0.5088
      72       1       8         TPE     50.2155      0.5242
      72       1       8      Normal     50.2155      0.5242
      72       1       9         TPE     50.9693      0.5386
      72       1       9      Normal     50.9693      0.5386
      72       1      10         TPE     51.4916      0.5485
      72       1      10      Normal     51.4916      0.5485
      73       1       0         TPE     38.9172      0.3088
      73       1       0      Normal     38.9172      0.3088
      73       1       1         TPE     41.7961      0.3637
      73       1       1      Normal     41.7961      0.3637
      73       1       2         TPE     44.0518      0.4067
      73       1       2      Normal     44.0518      0.4067
      73       1       3         TPE     45.7674      0.4394
      73       1       3      Normal     45.7674      0.4394
      73       1       4         TPE     46.9221      0.4614
      73       1       4      Normal     46.9221      0.4614
      73       1       5         TPE     48.1028      0.4839
      73       1       5      Normal     48.1028      0.4839
      73       1       6         TPE     49.2062      0.5050
      73       1       6      Normal     49.2062      0.5050
      73       1       7         TPE     50.4809      0.5293
      73       1       7      Normal     50.4809      0.5293
      73       1       8         TPE     51.5214      0.5491
      73       1       8      Normal     51.5214      0.5491
      73       1       9         TPE     52.0278      0.5588
      73       1       9      Normal     52.0278      0.5588
      73       1      10         TPE     52.6002      0.5697
      73       1      10      Normal     52.6002      0.5697
      74       1       0         TPE     38.9172      0.3088
      74       1       0      Normal     38.9172      0.3088
      74       1       1         TPE     41.2593      0.3535
      74       1       1      Normal     41.2593      0.3535
      74       1       2         TPE     42.9591      0.3859
      74       1       2      Normal     42.9591      0.3859
      74       1       3         TPE     44.2330      0.4102
      74       1       3      Normal     44.2330      0.4102
      74       1       4         TPE     46.1843      0.4474
      74       1       4      Normal     46.1843      0.4474
      74       1       5         TPE     48.1235      0.4843
      74       1       5      Normal     48.1235      0.4843
      74       1       6         TPE     49.3641      0.5080
      74       1       6      Normal     49.3641      0.5080
      74       1       7         TPE     50.1774      0.5235
      74       1       7      Normal     50.1774      0.5235
      74       1       8         TPE     50.9656      0.5385
      74       1       8      Normal     50.9656      0.5385
      74       1       9         TPE     51.4061      0.5469
      74       1       9      Normal     51.4061      0.5469
      74       1      10         TPE     51.8810      0.5560
      74       1      10      Normal     51.8810      0.5560
      75       1       0         TPE     38.9172      0.3088
      75       1       0      Normal     38.9172      0.3088
      75       1       1         TPE     40.7574      0.3439
      75       1       1      Normal     40.7574      0.3439
      75       1       2         TPE     42.4594      0.3764
      75       1       2      Normal     42.4594      0.3764
      75       1       3         TPE     44.2789      0.4110
      75       1       3      Normal     44.2789      0.4110
      75       1       4         TPE     46.1012      0.4458
      75       1       4      Normal     46.1012      0.4458
      75       1       5         TPE     47.3715      0.4700
      75       1       5      Normal     47.3715      0.4700
      75       1       6         TPE     48.3576      0.4888
      75       1       6      Normal     48.3576      0.4888
      75       1       7         TPE     49.4274      0.5092
      75       1       7      Normal     49.4274      0.5092
      75       1       8         TPE     50.4792      0.5292
      75       1       8      Normal     50.4792      0.5292
      75       1       9         TPE     51.1191      0.5414
      75       1       9      Normal     51.1191      0.5414
      75       1      10         TPE     51.5803      0.5502
      75       1      10      Normal     51.5803      0.5502
      76       1       0         TPE     38.9172      0.3088
      76       1       0      Normal     38.9172      0.3088
      76       1       1         TPE     41.3498      0.3552
      76       1       1      Normal     41.3498      0.3552
      76       1       2         TPE     43.0550      0.3877
      76       1       2      Normal     43.0550      0.3877
      76       1       3         TPE     44.8618      0.4222
      76       1       3      Normal     44.8618      0.4222
      76       1       4         TPE     46.1292      0.4463
      76       1       4      Normal     46.1292      0.4463
      76       1       5         TPE     47.0520      0.4639
      76       1       5      Normal     47.0520      0.4639
      76       1       6         TPE     48.5796      0.4930
      76       1       6      Normal     48.5796      0.4930
      76       1       7         TPE     49.8923      0.5180
      76       1       7      Normal     49.8923      0.5180
      76       1       8         TPE     50.7550      0.5345
      76       1       8      Normal     50.7550      0.5345
      76       1       9         TPE     51.4008      0.5468
      76       1       9      Normal     51.4008      0.5468
      76       1      10         TPE     52.0451      0.5591
      76       1      10      Normal     52.0451      0.5591
      77       1       0         TPE     38.9172      0.3088
      77       1       0      Normal     38.9172      0.3088
      77       1       1         TPE     41.1651      0.3517
      77       1       1      Normal     41.1651      0.3517
      77       1       2         TPE     43.1467      0.3895
      77       1       2      Normal     43.1467      0.3895
      77       1       3         TPE     44.5781      0.4167
      77       1       3      Normal     44.5781      0.4167
      77       1       4         TPE     46.0719      0.4452
      77       1       4      Normal     46.0719      0.4452
      77       1       5         TPE     47.6689      0.4757
      77       1       5      Normal     47.6689      0.4757
      77       1       6         TPE     48.8574      0.4983
      77       1       6      Normal     48.8574      0.4983
      77       1       7         TPE     50.1875      0.5237
      77       1       7      Normal     50.1875      0.5237
      77       1       8         TPE     51.0635      0.5404
      77       1       8      Normal     51.0635      0.5404
      77       1       9         TPE     51.8412      0.5552
      77       1       9      Normal     51.8412      0.5552
      77       1      10         TPE     52.4244      0.5663
      77       1      10      Normal     52.4244      0.5663
      78       1       0         TPE     38.9172      0.3088
      78       1       0      Normal     38.9172      0.3088
      78       1       1         TPE     41.6693      0.3613
      78       1       1      Normal     41.6693      0.3613
      78       1       2         TPE     44.0121      0.4060
      78       1       2      Normal     44.0121      0.4060
      78       1       3         TPE     45.7661      0.4394
      78       1       3      Normal     45.7661      0.4394
      78       1       4         TPE     46.7447      0.4580
      78       1       4      Normal     46.7447      0.4580
      78       1       5         TPE     47.7936      0.4780
      78       1       5      Normal     47.7936      0.4780
      78       1       6         TPE     48.7204      0.4957
      78       1       6      Normal     48.7204      0.4957
      78       1       7         TPE     49.4821      0.5102
      78       1       7      Normal     49.4821      0.5102
      78       1       8         TPE     50.1376      0.5227
      78       1       8      Normal     50.1377      0.5227
      78       1       9         TPE     51.0014      0.5392
      78       1       9      Normal     51.0014      0.5392
      78       1      10         TPE     51.5746      0.5501
      78       1      10      Normal     51.5746      0.5501
      79       1       0         TPE     38.9172      0.3088
      79       1       0      Normal     38.9172      0.3088
      79       1       1         TPE     41.6043      0.3601
      79       1       1      Normal     41.6043      0.3601
      79       1       2         TPE     43.3543      0.3934
      79       1       2      Normal     43.3543      0.3934
      79       1       3         TPE     45.5657      0.4356
      79       1       3      Normal     45.5657      0.4356
      79       1       4         TPE     46.5274      0.4539
      79       1       4      Normal     46.5274      0.4539
      79       1       5         TPE     48.1366      0.4846
      79       1       5      Normal     48.1366      0.4846
      79       1       6         TPE     49.1256      0.5034
      79       1       6      Normal     49.1256      0.5034
      79       1       7         TPE     50.0581      0.5212
      79       1       7      Normal     50.0581      0.5212
      79       1       8         TPE     50.6682      0.5328
      79       1       8      Normal     50.6682      0.5328
      79       1       9         TPE     51.3980      0.5468
      79       1       9      Normal     51.3980      0.5468
      79       1      10         TPE     51.9904      0.5580
      79       1      10      Normal     51.9904      0.5580
      80       1       0         TPE     38.9172      0.3088
      80       1       0      Normal     38.9172      0.3088
      80       1       1         TPE     41.3354      0.3549
      80       1       1      Normal     41.3354      0.3549
      80       1       2         TPE     43.1395      0.3893
      80       1       2      Normal     43.1395      0.3893
      80       1       3         TPE     45.0850      0.4264
      80       1       3      Normal     45.0850      0.4264
      80       1       4         TPE     46.1930      0.4475
      80       1       4      Normal     46.1930      0.4475
      80       1       5         TPE     47.1533      0.4658
      80       1       5      Normal     47.1533      0.4658
      80       1       6         TPE     49.0387      0.5018
      80       1       6      Normal     49.0387      0.5018
      80       1       7         TPE     50.0736      0.5215
      80       1       7      Normal     50.0736      0.5215
      80       1       8         TPE     50.7775      0.5349
      80       1       8      Normal     50.7775      0.5349
      80       1       9         TPE     51.5001      0.5487
      80       1       9      Normal     51.5001      0.5487
      80       1      10         TPE     52.2085      0.5622
      80       1      10      Normal     52.2085      0.5622
      81       1       0         TPE     38.9172      0.3088
      81       1       0      Normal     38.9172      0.3088
      81       1       1         TPE     41.5062      0.3582
      81       1       1      Normal     41.5062      0.3582
      81       1       2         TPE     43.7637      0.4012
      81       1       2      Normal     43.7637      0.4012
      81       1       3         TPE     45.4279      0.4329
      81       1       3      Normal     45.4279      0.4329
      81       1       4         TPE     46.5622      0.4546
      81       1       4      Normal     46.5622      0.4546
      81       1       5         TPE     47.7229      0.4767
      81       1       5      Normal     47.7229      0.4767
      81       1       6         TPE     48.3503      0.4887
      81       1       6      Normal     48.3503      0.4887
      81       1       7         TPE     49.5643      0.5118
      81       1       7      Normal     49.5643      0.5118
      81       1       8         TPE     50.5024      0.5297
      81       1       8      Normal     50.5024      0.5297
      81       1       9         TPE     51.2330      0.5436
      81       1       9      Normal     51.2330      0.5436
      81       1      10         TPE     52.1499      0.5611
      81       1      10      Normal     52.1499      0.5611
      82       1       0         TPE     38.9172      0.3088
      82       1       0      Normal     38.9172      0.3088
      82       1       1         TPE     41.2640      0.3536
      82       1       1      Normal     41.2640      0.3536
      82       1       2         TPE     43.1676      0.3899
      82       1       2      Normal     43.1676      0.3899
      82       1       3         TPE     44.9953      0.4247
      82       1       3      Normal     44.9953      0.4247
      82       1       4         TPE     47.0057      0.4630
      82       1       4      Normal     47.0057      0.4630
      82       1       5         TPE     48.2460      0.4867
      82       1       5      Normal     48.2460      0.4867
      82       1       6         TPE     49.1714      0.5043
      82       1       6      Normal     49.1714      0.5043
      82       1       7         TPE     50.5750      0.5311
      82       1       7      Normal     50.5750      0.5311
      82       1       8         TPE     51.2055      0.5431
      82       1       8      Normal     51.2055      0.5431
      82       1       9         TPE     51.5409      0.5495
      82       1       9      Normal     51.5409      0.5495
      82       1      10         TPE     52.2693      0.5634
      82       1      10      Normal     52.2693      0.5634
      83       1       0         TPE     38.9172      0.3088
      83       1       0      Normal     38.9172      0.3088
      83       1       1         TPE     41.6098      0.3602
      83       1       1      Normal     41.6098      0.3602
      83       1       2         TPE     43.9519      0.4048
      83       1       2      Normal     43.9519      0.4048
      83       1       3         TPE     45.5123      0.4346
      83       1       3      Normal     45.5123      0.4346
      83       1       4         TPE     46.5744      0.4548
      83       1       4      Normal     46.5744      0.4548
      83       1       5         TPE     48.0624      0.4832
      83       1       5      Normal     48.0624      0.4832
      83       1       6         TPE     49.0928      0.5028
      83       1       6      Normal     49.0929      0.5028
      83       1       7         TPE     49.8305      0.5169
      83       1       7      Normal     49.8305      0.5169
      83       1       8         TPE     50.5896      0.5313
      83       1       8      Normal     50.5896      0.5313
      83       1       9         TPE     51.2791      0.5445
      83       1       9      Normal     51.2791      0.5445
      83       1      10         TPE     51.9055      0.5564
      83       1      10      Normal     51.9055      0.5564
      84       1       0         TPE     38.9172      0.3088
      84       1       0      Normal     38.9172      0.3088
      84       1       1         TPE     42.1410      0.3703
      84       1       1      Normal     42.1410      0.3703
      84       1       2         TPE     44.1495      0.4086
      84       1       2      Normal     44.1495      0.4086
      84       1       3         TPE     45.6166      0.4365
      84       1       3      Normal     45.6166      0.4365
      84       1       4         TPE     47.0596      0.4640
      84       1       4      Normal     47.0596      0.4640
      84       1       5         TPE     48.6150      0.4937
      84       1       5      Normal     48.6150      0.4937
      84       1       6         TPE     49.8343      0.5169
      84       1       6      Normal     49.8343      0.5169
      84       1       7         TPE     51.0094      0.5393
      84       1       7      Normal     51.0094      0.5393
      84       1       8         TPE     51.4913      0.5485
      84       1       8      Normal     51.4913      0.5485
      84       1       9         TPE     52.0978      0.5601
      84       1       9      Normal     52.0978      0.5601
      84       1      10         TPE     52.6349      0.5703
      84       1      10      Normal     52.6349      0.5703
      85       1       0         TPE     38.9172      0.3088
      85       1       0      Normal     38.9172      0.3088
      85       1       1         TPE     41.3043      0.3543
      85       1       1      Normal     41.3043      0.3543
      85       1       2         TPE     42.8162      0.3832
      85       1       2      Normal     42.8162      0.3832
      85       1       3         TPE     44.7102      0.4193
      85       1       3      Normal     44.7102      0.4193
      85       1       4         TPE     46.2950      0.4495
      85       1       4      Normal     46.2950      0.4495
      85       1       5         TPE     47.7772      0.4777
      85       1       5      Normal     47.7772      0.4777
      85       1       6         TPE     48.9282      0.4997
      85       1       6      Normal     48.9282      0.4997
      85       1       7         TPE     49.9215      0.5186
      85       1       7      Normal     49.9215      0.5186
      85       1       8         TPE     50.7751      0.5349
      85       1       8      Normal     50.7751      0.5349
      85       1       9         TPE     52.0656      0.5595
      85       1       9      Normal     52.0656      0.5595
      85       1      10         TPE     52.8548      0.5745
      85       1      10      Normal     52.8548      0.5745
      86       1       0         TPE     38.9172      0.3088
      86       1       0      Normal     38.9172      0.3088
      86       1       1         TPE     41.6820      0.3615
      86       1       1      Normal     41.6820      0.3615
      86       1       2         TPE     43.3365      0.3931
      86       1       2      Normal     43.3365      0.3931
      86       1       3         TPE     44.8141      0.4212
      86       1       3      Normal     44.8141      0.4212
      86       1       4         TPE     46.3564      0.4506
      86       1       4      Normal     46.3564      0.4506
      86       1       5         TPE     47.9866      0.4817
      86       1       5      Normal     47.9866      0.4817
      86       1       6         TPE     49.1605      0.5041
      86       1       6      Normal     49.1605      0.5041
      86       1       7         TPE     50.2679      0.5252
      86       1       7      Normal     50.2679      0.5252
      86       1       8         TPE     50.7703      0.5348
      86       1       8      Normal     50.7703      0.5348
      86       1       9         TPE     51.1753      0.5425
      86       1       9      Normal     51.1753      0.5425
      86       1      10         TPE     51.5665      0.5500
      86       1      10      Normal     51.5665      0.5500
      87       1       0         TPE     38.9172      0.3088
      87       1       0      Normal     38.9172      0.3088
      87       1       1         TPE     41.1175      0.3508
      87       1       1      Normal     41.1175      0.3508
      87       1       2         TPE     42.8260      0.3833
      87       1       2      Normal     42.8260      0.3833
      87       1       3         TPE     44.8535      0.4220
      87       1       3      Normal     44.8535      0.4220
      87       1       4         TPE     46.6081      0.4554
      87       1       4      Normal     46.6081      0.4554
      87       1       5         TPE     48.0037      0.4820
      87       1       5      Normal     48.0037      0.4820
      87       1       6         TPE     49.3638      0.5080
      87       1       6      Normal     49.3638      0.5080
      87       1       7         TPE     50.4011      0.5277
      87       1       7      Normal     50.4011      0.5277
      87       1       8         TPE     51.3687      0.5462
      87       1       8      Normal     51.3687      0.5462
      87       1       9         TPE     52.0509      0.5592
      87       1       9      Normal     52.0509      0.5592
      87       1      10         TPE     52.5132      0.5680
      87       1      10      Normal     52.5132      0.5680
      88       1       0         TPE     38.9172      0.3088
      88       1       0      Normal     38.9172      0.3088
      88       1       1         TPE     41.6459      0.3608
      88       1       1      Normal     41.6459      0.3608
      88       1       2         TPE     43.4449      0.3951
      88       1       2      Normal     43.4449      0.3951
      88       1       3         TPE     46.0569      0.4449
      88       1       3      Normal     46.0569      0.4449
      88       1       4         TPE     48.1693      0.4852
      88       1       4      Normal     48.1693      0.4852
      88       1       5         TPE     49.6167      0.5128
      88       1       5      Normal     49.6167      0.5128
      88       1       6         TPE     50.6449      0.5324
      88       1       6      Normal     50.6449      0.5324
      88       1       7         TPE     51.2849      0.5446
      88       1       7      Normal     51.2849      0.5446
      88       1       8         TPE     51.9758      0.5578
      88       1       8      Normal     51.9758      0.5578
      88       1       9         TPE     52.4885      0.5675
      88       1       9      Normal     52.4885      0.5675
      88       1      10         TPE     52.8283      0.5740
      88       1      10      Normal     52.8283      0.5740
      89       1       0         TPE     38.9172      0.3088
      89       1       0      Normal     38.9172      0.3088
      89       1       1         TPE     41.6968      0.3618
      89       1       1      Normal     41.6968      0.3618
      89       1       2         TPE     43.6933      0.3999
      89       1       2      Normal     43.6933      0.3999
      89       1       3         TPE     45.1580      0.4278
      89       1       3      Normal     45.1580      0.4278
      89       1       4         TPE     46.4349      0.4521
      89       1       4      Normal     46.4349      0.4521
      89       1       5         TPE     47.6328      0.4750
      89       1       5      Normal     47.6328      0.4750
      89       1       6         TPE     48.5810      0.4931
      89       1       6      Normal     48.5810      0.4931
      89       1       7         TPE     49.5261      0.5111
      89       1       7      Normal     49.5261      0.5111
      89       1       8         TPE     50.6431      0.5324
      89       1       8      Normal     50.6431      0.5324
      89       1       9         TPE     51.2339      0.5436
      89       1       9      Normal     51.2339      0.5436
      89       1      10         TPE     51.7272      0.5530
      89       1      10      Normal     51.7272      0.5530
      90       1       0         TPE     38.9172      0.3088
      90       1       0      Normal     38.9172      0.3088
      90       1       1         TPE     41.7083      0.3620
      90       1       1      Normal     41.7083      0.3620
      90       1       2         TPE     43.4103      0.3945
      90       1       2      Normal     43.4103      0.3945
      90       1       3         TPE     44.9317      0.4235
      90       1       3      Normal     44.9317      0.4235
      90       1       4         TPE     46.2562      0.4487
      90       1       4      Normal     46.2562      0.4487
      90       1       5         TPE     47.7593      0.4774
      90       1       5      Normal     47.7593      0.4774
      90       1       6         TPE     48.7896      0.4970
      90       1       6      Normal     48.7896      0.4970
      90       1       7         TPE     49.8804      0.5178
      90       1       7      Normal     49.8804      0.5178
      90       1       8         TPE     50.9056      0.5374
      90       1       8      Normal     50.9056      0.5374
      90       1       9         TPE     51.6986      0.5525
      90       1       9      Normal     51.6986      0.5525
      90       1      10         TPE     52.1538      0.5612
      90       1      10      Normal     52.1538      0.5612
      91       1       0         TPE     38.9172      0.3088
      91       1       0      Normal     38.9172      0.3088
      91       1       1         TPE     41.5535      0.3591
      91       1       1      Normal     41.5535      0.3591
      91       1       2         TPE     43.6146      0.3984
      91       1       2      Normal     43.6146      0.3984
      91       1       3         TPE     45.5533      0.4353
      91       1       3      Normal     45.5533      0.4353
      91       1       4         TPE     47.4975      0.4724
      91       1       4      Normal     47.4975      0.4724
      91       1       5         TPE     48.8133      0.4975
      91       1       5      Normal     48.8133      0.4975
      91       1       6         TPE     49.7129      0.5146
      91       1       6      Normal     49.7129      0.5146
      91       1       7         TPE     50.4437      0.5286
      91       1       7      Normal     50.4437      0.5286
      91       1       8         TPE     51.0512      0.5401
      91       1       8      Normal     51.0512      0.5401
      91       1       9         TPE     51.5618      0.5499
      91       1       9      Normal     51.5618      0.5499
      91       1      10         TPE     52.0761      0.5597
      91       1      10      Normal     52.0761      0.5597
      92       1       0         TPE     38.9172      0.3088
      92       1       0      Normal     38.9172      0.3088
      92       1       1         TPE     41.9503      0.3666
      92       1       1      Normal     41.9503      0.3666
      92       1       2         TPE     43.9380      0.4045
      92       1       2      Normal     43.9380      0.4045
      92       1       3         TPE     46.0498      0.4448
      92       1       3      Normal     46.0498      0.4448
      92       1       4         TPE     47.3610      0.4698
      92       1       4      Normal     47.3610      0.4698
      92       1       5         TPE     48.5489      0.4924
      92       1       5      Normal     48.5489      0.4924
      92       1       6         TPE     49.5516      0.5116
      92       1       6      Normal     49.5516      0.5116
      92       1       7         TPE     50.3952      0.5276
      92       1       7      Normal     50.3952      0.5276
      92       1       8         TPE     51.0659      0.5404
      92       1       8      Normal     51.0659      0.5404
      92       1       9         TPE     51.6808      0.5521
      92       1       9      Normal     51.6808      0.5521
      92       1      10         TPE     52.1675      0.5614
      92       1      10      Normal     52.1675      0.5614
      93       1       0         TPE     38.9172      0.3088
      93       1       0      Normal     38.9172      0.3088
      93       1       1         TPE     41.3448      0.3551
      93       1       1      Normal     41.3448      0.3551
      93       1       2         TPE     43.2323      0.3911
      93       1       2      Normal     43.2323      0.3911
      93       1       3         TPE     44.8473      0.4219
      93       1       3      Normal     44.8473      0.4219
      93       1       4         TPE     46.0357      0.4445
      93       1       4      Normal     46.0357      0.4445
      93       1       5         TPE     47.2171      0.4671
      93       1       5      Normal     47.2171      0.4671
      93       1       6         TPE     48.4500      0.4906
      93       1       6      Normal     48.4500      0.4906
      93       1       7         TPE     49.4701      0.5100
      93       1       7      Normal     49.4701      0.5100
      93       1       8         TPE     50.0620      0.5213
      93       1       8      Normal     50.0620      0.5213
      93       1       9         TPE     50.6817      0.5331
      93       1       9      Normal     50.6817      0.5331
      93       1      10         TPE     51.2717      0.5443
      93       1      10      Normal     51.2717      0.5443
      94       1       0         TPE     38.9172      0.3088
      94       1       0      Normal     38.9172      0.3088
      94       1       1         TPE     42.1067      0.3696
      94       1       1      Normal     42.1067      0.3696
      94       1       2         TPE     43.9157      0.4041
      94       1       2      Normal     43.9157      0.4041
      94       1       3         TPE     45.4034      0.4325
      94       1       3      Normal     45.4034      0.4325
      94       1       4         TPE     47.0612      0.4641
      94       1       4      Normal     47.0612      0.4641
      94       1       5         TPE     48.1879      0.4856
      94       1       5      Normal     48.1879      0.4856
      94       1       6         TPE     49.1358      0.5036
      94       1       6      Normal     49.1358      0.5036
      94       1       7         TPE     50.1627      0.5232
      94       1       7      Normal     50.1627      0.5232
      94       1       8         TPE     51.2287      0.5435
      94       1       8      Normal     51.2287      0.5435
      94       1       9         TPE     52.0973      0.5601
      94       1       9      Normal     52.0973      0.5601
      94       1      10         TPE     52.6626      0.5709
      94       1      10      Normal     52.6626      0.5709
      95       1       0         TPE     38.9172      0.3088
      95       1       0      Normal     38.9172      0.3088
      95       1       1         TPE     41.7385      0.3626
      95       1       1      Normal     41.7385      0.3626
      95       1       2         TPE     43.7939      0.4018
      95       1       2      Normal     43.7939      0.4018
      95       1       3         TPE     45.6615      0.4374
      95       1       3      Normal     45.6615      0.4374
      95       1       4         TPE     47.3547      0.4697
      95       1       4      Normal     47.3547      0.4697
      95       1       5         TPE     48.5378      0.4922
      95       1       5      Normal     48.5378      0.4922
      95       1       6         TPE     49.6127      0.5127
      95       1       6      Normal     49.6127      0.5127
      95       1       7         TPE     50.3595      0.5270
      95       1       7      Normal     50.3595      0.5270
      95       1       8         TPE     51.0486      0.5401
      95       1       8      Normal     51.0486      0.5401
      95       1       9         TPE     51.4377      0.5475
      95       1       9      Normal     51.4377      0.5475
      95       1      10         TPE     51.6794      0.5521
      95       1      10      Normal     51.6794      0.5521
      96       1       0         TPE     38.9172      0.3088
      96       1       0      Normal     38.9172      0.3088
      96       1       1         TPE     41.5229      0.3585
      96       1       1      Normal     41.5229      0.3585
      96       1       2         TPE     43.7980      0.4019
      96       1       2      Normal     43.7980      0.4019
      96       1       3         TPE     44.8215      0.4214
      96       1       3      Normal     44.8215      0.4214
      96       1       4         TPE     46.1441      0.4466
      96       1       4      Normal     46.1441      0.4466
      96       1       5         TPE     47.5748      0.4739
      96       1       5      Normal     47.5748      0.4739
      96       1       6         TPE     48.5401      0.4923
      96       1       6      Normal     48.5401      0.4923
      96       1       7         TPE     49.7613      0.5156
      96       1       7      Normal     49.7613      0.5156
      96       1       8         TPE     50.5524      0.5306
      96       1       8      Normal     50.5524      0.5306
      96       1       9         TPE     51.2200      0.5434
      96       1       9      Normal     51.2200      0.5434
      96       1      10         TPE     51.8545      0.5555
      96       1      10      Normal     51.8545      0.5555
      97       1       0         TPE     38.9172      0.3088
      97       1       0      Normal     38.9172      0.3088
      97       1       1         TPE     41.3617      0.3554
      97       1       1      Normal     41.3617      0.3554
      97       1       2         TPE     43.0886      0.3883
      97       1       2      Normal     43.0886      0.3883
      97       1       3         TPE     44.9516      0.4239
      97       1       3      Normal     44.9516      0.4239
      97       1       4         TPE     45.9666      0.4432
      97       1       4      Normal     45.9666      0.4432
      97       1       5         TPE     47.4407      0.4713
      97       1       5      Normal     47.4407      0.4713
      97       1       6         TPE     49.0869      0.5027
      97       1       6      Normal     49.0869      0.5027
      97       1       7         TPE     50.1469      0.5229
      97       1       7      Normal     50.1469      0.5229
      97       1       8         TPE     51.2740      0.5444
      97       1       8      Normal     51.2740      0.5444
      97       1       9         TPE     52.1241      0.5606
      97       1       9      Normal     52.1241      0.5606
      97       1      10         TPE     52.6724      0.5710
      97       1      10      Normal     52.6724      0.5710
      98       1       0         TPE     38.9172      0.3088
      98       1       0      Normal     38.9172      0.3088
      98       1       1         TPE     41.3461      0.3551
      98       1       1      Normal     41.3461      0.3551
      98       1       2         TPE     43.1267      0.3891
      98       1       2      Normal     43.1267      0.3891
      98       1       3         TPE     44.1769      0.4091
      98       1       3      Normal     44.1769      0.4091
      98       1       4         TPE     45.3303      0.4311
      98       1       4      Normal     45.3303      0.4311
      98       1       5         TPE     46.6979      0.4572
      98       1       5      Normal     46.6979      0.4572
      98       1       6         TPE     47.8775      0.4796
      98       1       6      Normal     47.8775      0.4796
      98       1       7         TPE     48.7185      0.4957
      98       1       7      Normal     48.7185      0.4957
      98       1       8         TPE     49.5289      0.5111
      98       1       8      Normal     49.5289      0.5111
      98       1       9         TPE     50.3817      0.5274
      98       1       9      Normal     50.3817      0.5274
      98       1      10         TPE     51.0551      0.5402
      98       1      10      Normal     51.0551      0.5402
      99       1       0         TPE     38.9172      0.3088
      99       1       0      Normal     38.9172      0.3088
      99       1       1         TPE     41.4598      0.3573
      99       1       1      Normal     41.4598      0.3573
      99       1       2         TPE     43.6083      0.3983
      99       1       2      Normal     43.6083      0.3983
      99       1       3         TPE     45.0748      0.4262
      99       1       3      Normal     45.0748      0.4262
      99       1       4         TPE     46.8457      0.4600
      99       1       4      Normal     46.8457      0.4600
      99       1       5         TPE     48.0840      0.4836
      99       1       5      Normal     48.0840      0.4836
      99       1       6         TPE     49.7743      0.5158
      99       1       6      Normal     49.7743      0.5158
      99       1       7         TPE     50.9376      0.5380
      99       1       7      Normal     50.9375      0.5380
      99       1       8         TPE     51.5807      0.5502
      99       1       8      Normal     51.5807      0.5502
      99       1       9         TPE     52.1857      0.5618
      99       1       9      Normal     52.1857      0.5618
      99       1      10         TPE     52.5758      0.5692
      99       1      10      Normal     52.5758      0.5692
     100       1       0         TPE     38.9172      0.3088
     100       1       0      Normal     38.9172      0.3088
     100       1       1         TPE     41.6407      0.3607
     100       1       1      Normal     41.6407      0.3607
     100       1       2         TPE     43.7202      0.4004
     100       1       2      Normal     43.7202      0.4004
     100       1       3         TPE     45.1934      0.4285
     100       1       3      Normal     45.1934      0.4285
     100       1       4         TPE     47.1201      0.4652
     100       1       4      Normal     47.1201      0.4652
     100       1       5         TPE     48.7133      0.4956
     100       1       5      Normal     48.7133      0.4956
     100       1       6         TPE     50.1819      0.5236
     100       1       6      Normal     50.1819      0.5236
     100       1       7         TPE     50.8412      0.5361
     100       1       7      Normal     50.8412      0.5361
     100       1       8         TPE     51.6436      0.5514
     100       1       8      Normal     51.6436      0.5514
     100       1       9         TPE     52.1069      0.5603
     100       1       9      Normal     52.1069      0.5603
     100       1      10         TPE     52.5803      0.5693
     100       1      10      Normal     52.5803      0.5693
    Mean       1       0         TPE     38.9172      0.3088
    Mean       1       0      Normal     38.9172      0.3088
    Mean       1       1         TPE     41.5861      0.3597
    Mean       1       1      Normal     41.5861      0.3597
    Mean       1       2         TPE     43.5468      0.3971
    Mean       1       2      Normal     43.5468      0.3971
    Mean       1       3         TPE     45.2430      0.4294
    Mean       1       3      Normal     45.2430      0.4294
    Mean       1       4         TPE     46.7163      0.4575
    Mean       1       4      Normal     46.7163      0.4575
    Mean       1       5         TPE     48.0312      0.4826
    Mean       1       5      Normal     48.0312      0.4826
    Mean       1       6         TPE     49.1683      0.5042
    Mean       1       6      Normal     49.1683      0.5042
    Mean       1       7         TPE     50.1355      0.5227
    Mean       1       7      Normal     50.1355      0.5227
    Mean       1       8         TPE     50.9072      0.5374
    Mean       1       8      Normal     50.9072      0.5374
    Mean       1       9         TPE     51.5390      0.5494
    Mean       1       9      Normal     51.5390      0.5494
    Mean       1      10         TPE     52.0737      0.5596
    Mean       1      10      Normal     52.0737      0.5596
  StdDev       1       0         TPE         NaN         NaN
  StdDev       1       0      Normal         NaN         NaN
  StdDev       1       1         TPE      0.3022      0.0058
  StdDev       1       1      Normal      0.3030      0.0058
  StdDev       1       2         TPE      0.3993      0.0076
  StdDev       1       2      Normal      0.3993      0.0076
  StdDev       1       3         TPE      0.4348      0.0083
  StdDev       1       3      Normal      0.4348      0.0083
  StdDev       1       4         TPE      0.5315      0.0101
  StdDev       1       4      Normal      0.5317      0.0101
  StdDev       1       5         TPE      0.5540      0.0106
  StdDev       1       5      Normal      0.5540      0.0106
  StdDev       1       6         TPE      0.5923      0.0113
  StdDev       1       6      Normal      0.5923      0.0113
  StdDev       1       7         TPE      0.5760      0.0110
  StdDev       1       7      Normal      0.5762      0.0110
  StdDev       1       8         TPE      0.5790      0.0110
  StdDev       1       8      Normal      0.5788      0.0110
  StdDev       1       9         TPE      0.5504      0.0105
  StdDev       1       9      Normal      0.5509      0.0105
  StdDev       1      10         TPE      0.5500      0.0105
  StdDev       1      10      Normal      0.5500      0.0105
