# Supplementary material for: Blib is a multi-module simulation platform for genetics studies and intelligent breeding
Source: Commun Biol. 2022 Nov 3;5:1167. doi: 10.1038/s42003-022-04151-9 (PMC9630530; doi:10.1038/s42003-022-04151-9)
Supplement: Supplementary file 4 — Supplementary Software 1 [file 42003_2022_4151_MOESM4_ESM.zip › Supplementary software/ISB with output files/study4-tester3.pop]

!!***********************************************************************************
!***********************************************************************************
! 
!Required information to define a genetic and breeding population 
!
!***********************************************************************************
!***********************************************************************************
!psize	pdefn: population size (psize) and defination method (pdefn) 					
1	3					

!locus	nallel	htype	freq (alleles from 1 to nallel-1)
1	2	2
		2
2	2	2
		2
3	2	1
		1
4	2	1
		1
5	2	1
		1
6	2	1
		1
7	2	1
		1
8	2	2
		2
9	2	2
		2
10	2	2
		2
11	2	1
		1
12	2	2
		2
13	2	1
		1
14	2	1
		1
15	2	2
		2
16	2	1
		1
17	2	2
		2
18	2	2
		2
19	2	1
		1
20	2	2
		2
21	2	1
		1
22	2	2
		2
23	2	2
		2
24	2	2
		2
25	2	2
		2
26	2	2
		2
27	2	2
		2
28	2	1
		1
29	2	1
		1
30	2	1
		1
31	2	1
		1
32	2	2
		2
33	2	2
		2
34	2	2
		2
35	2	2
		2
36	2	1
		1
37	2	2
		2
38	2	2
		2
39	2	1
		1
40	2	1
		1
41	2	1
		1
42	2	1
		1
43	2	2
		2
44	2	1
		1
45	2	2
		2
46	2	2
		2
47	2	2
		2
48	2	1
		1
49	2	1
		1
50	2	1
		1
51	2	1
		1
52	2	2
		2
53	2	2
		2
54	2	1
		1
55	2	2
		2
56	2	2
		2
57	2	1
		1
58	2	1
		1
59	2	1
		1
60	2	2
		2
61	2	1
		1
62	2	2
		2
63	2	1
		1
64	2	1
		1
65	2	1
		1
66	2	1
		1
67	2	2
		2
68	2	1
		1
69	2	1
		1
70	2	2
		2
71	2	2
		2
72	2	2
		2
73	2	1
		1
74	2	1
		1
75	2	2
		2
76	2	1
		1
77	2	2
		2
78	2	1
		1
79	2	2
		2
80	2	2
		2
81	2	2
		2
82	2	1
		1
83	2	2
		2
84	2	1
		1
85	2	1
		1
86	2	2
		2
87	2	1
		1
88	2	2
		2
89	2	1
		1
90	2	2
		2
91	2	2
		2
92	2	2
		2
93	2	1
		1
94	2	1
		1
95	2	2
		2
96	2	1
		1
97	2	2
		2
98	2	2
		2
99	2	1
		1
100	2	1
		1

!pdefn=1, defined by equal allele frequencies (no need to give)
!pdefn=2, defined by specified allele frequencies (need to give)
!pdefn=3, defined by allele combination (row for locus)
!pdefn=4, defined by allele combination (column for locus)
!pdefn=5, pure lines defined by allele combination (row for locus)
!pdefn=6, pure lines defined by allele combination (column for locus)
!pdefn=7, simulated populations (same outputing format as pdefn=3)
!pdefn=8, simulated populations (same outputing format as pdefn=4)
!when ncyto=0, the row of iloucs=0 is not needed
!unknown cytotype or haploid type can be specified as 0, which will be imputated by equal allele frequencies
