# Supplementary material for: Blib is a multi-module simulation platform for genetics studies and intelligent breeding
Source: Commun Biol. 2022 Nov 3;5:1167. doi: 10.1038/s42003-022-04151-9 (PMC9630530; doi:10.1038/s42003-022-04151-9)
Supplement: Supplementary file 4 — Supplementary Software 1 [file 42003_2022_4151_MOESM4_ESM.zip › Supplementary software/ISB with output files/study4-tester4.pop]

!!***********************************************************************************
!***********************************************************************************
! 
!Required information to define a genetic and breeding population 
!
!***********************************************************************************
!***********************************************************************************
!psize	pdefn: population size (psize) and defination method (pdefn) 					
1	3					

!locus	nallel	htype	freq (alleles from 1 to nallel-1)
1	2	1
		1
2	2	1
		1
3	2	2
		2
4	2	2
		2
5	2	2
		2
6	2	2
		2
7	2	2
		2
8	2	1
		1
9	2	1
		1
10	2	1
		1
11	2	2
		2
12	2	1
		1
13	2	2
		2
14	2	2
		2
15	2	1
		1
16	2	2
		2
17	2	1
		1
18	2	1
		1
19	2	2
		2
20	2	1
		1
21	2	2
		2
22	2	1
		1
23	2	1
		1
24	2	1
		1
25	2	1
		1
26	2	1
		1
27	2	1
		1
28	2	2
		2
29	2	2
		2
30	2	2
		2
31	2	2
		2
32	2	1
		1
33	2	1
		1
34	2	1
		1
35	2	1
		1
36	2	2
		2
37	2	1
		1
38	2	1
		1
39	2	2
		2
40	2	2
		2
41	2	2
		2
42	2	2
		2
43	2	1
		1
44	2	2
		2
45	2	1
		1
46	2	1
		1
47	2	1
		1
48	2	2
		2
49	2	2
		2
50	2	2
		2
51	2	2
		2
52	2	1
		1
53	2	1
		1
54	2	2
		2
55	2	1
		1
56	2	1
		1
57	2	2
		2
58	2	2
		2
59	2	2
		2
60	2	1
		1
61	2	2
		2
62	2	1
		1
63	2	2
		2
64	2	2
		2
65	2	2
		2
66	2	2
		2
67	2	1
		1
68	2	2
		2
69	2	2
		2
70	2	1
		1
71	2	1
		1
72	2	1
		1
73	2	2
		2
74	2	2
		2
75	2	1
		1
76	2	2
		2
77	2	1
		1
78	2	2
		2
79	2	1
		1
80	2	1
		1
81	2	1
		1
82	2	2
		2
83	2	1
		1
84	2	2
		2
85	2	2
		2
86	2	1
		1
87	2	2
		2
88	2	1
		1
89	2	2
		2
90	2	1
		1
91	2	1
		1
92	2	1
		1
93	2	2
		2
94	2	2
		2
95	2	1
		1
96	2	2
		2
97	2	1
		1
98	2	1
		1
99	2	2
		2
100	2	2
		2

!pdefn=1, defined by equal allele frequencies (no need to give)
!pdefn=2, defined by specified allele frequencies (need to give)
!pdefn=3, defined by allele combination (row for locus)
!pdefn=4, defined by allele combination (column for locus)
!pdefn=5, pure lines defined by allele combination (row for locus)
!pdefn=6, pure lines defined by allele combination (column for locus)
!pdefn=7, simulated populations (same outputing format as pdefn=3)
!pdefn=8, simulated populations (same outputing format as pdefn=4)
!when ncyto=0, the row of iloucs=0 is not needed
!unknown cytotype or haploid type can be specified as 0, which will be imputated by equal allele frequencies
