# Supplementary material for: Blib is a multi-module simulation platform for genetics studies and intelligent breeding
Source: Commun Biol. 2022 Nov 3;5:1167. doi: 10.1038/s42003-022-04151-9 (PMC9630530; doi:10.1038/s42003-022-04151-9)
Supplement: Supplementary file 4 — Supplementary Software 1 [file 42003_2022_4151_MOESM4_ESM.zip › Supplementary software/ISB with output files/tester2.mio]

!B4H, random seed, names of one *.gmd, three *.pop, one *.b4h, and one prefix are needed 
!  2nd line: random seed (integer; >0 for fixed seed; <=0 for unfixed seed) 
!  3rd line: name of the input file to define Gmodel 
!  4th line: name of the input file to define one parental or starting population 
!  5th line: name of the input file to define one tester population 
!  6th line: name of the input file to define one complimentary heterotic population 
!  7th line: name of the input file to define breeding methods for hybrid delevopment 
!  8th line: name of the prefix for output files 
B4H
222456 
study4.gmd 
study4-groupA.pop
study4-tester2.pop
study4-groupB.pop
study4.b4h
outTester2
