# Supplementary material for: Blib is a multi-module simulation platform for genetics studies and intelligent breeding
Source: Commun Biol. 2022 Nov 3;5:1167. doi: 10.1038/s42003-022-04151-9 (PMC9630530; doi:10.1038/s42003-022-04151-9)
Supplement: Supplementary file 4 — Supplementary Software 1 [file 42003_2022_4151_MOESM4_ESM.zip › Supplementary software/PRS with output files/Case study III/PRS_M0Allele2AD0/PRS.par]

!The following 5 recurrent selection methods will be simulated in this module
!1. Phenotypic selection (PS)
!2. S1 family selection  (S1)
!3. S2 family selection  (S2)
!4. Half-sib selection   (HS)

-2345    !Random seed, system clock used if <=0 
1000     !Size of the random mating population of each cycle before selection 
30       !Size of family, applicable for S1, S2, HS, FS 
30       !Number of selected individuals as parents for next cycle 
20       !Number of cycles 
10       !Number of runs 
